# Supplementary material for: Biological Function Assignment across Taxonomic Levels in Mass-Spectrometry-Based Metaproteomics via a Modified Expectation Maximization Algorithm
Source: J Proteome Res. 2025 Jul 18;24(8):3818–32. doi: 10.1021/acs.jproteome.4c01125 (PMC12323002; doi:10.1021/acs.jproteome.4c01125)
Supplement: Supplementary file 1 [file pr4c01125_si_001.zip]

Archive with 14 entries (14 files):
- Supplementary_Material_Tables_S158-S220_Class.xlsx
- Supplementary_Material_Tables_S221-S283_Order.xlsx
- Supplementary_Material_Tables_S284-S346_Family.xlsx
- Supplementary_Material_Tables_S347-S409_Genus.xlsx
- Supplementary_Material_Tables_S410-S472_Species.xlsx
- Supplementary_Material_Tables_S473-S479.xlsx
- Supplementary_Material_Tables_S480-S493.xlsx
- Supplementary_Material_Tables_S494-S502.xlsx
- Supplementary_Material_Tables_S_67.xlsx
- Supplementary_Material_Tables_S_68-S_94.xlsx
- Supplementary_Material_Tables_S_95-S157_Phylum.xlsx
- Supplementary_Material_Tables_S__1-S__3.xlsx
- Supplementary_Material_Tables_S__4-S_24.xlsx
- Supplementary_Material_Tables_S_25-S_66.xlsx
