# Supplementary material for: Biological Function Assignment across Taxonomic Levels in Mass-Spectrometry-Based Metaproteomics via a Modified Expectation Maximization Algorithm
Source: J Proteome Res. 2025 Jul 18;24(8):3818–32. doi: 10.1021/acs.jproteome.4c01125 (PMC12323002; doi:10.1021/acs.jproteome.4c01125)
Supplement: Supplementary file 1 [file pr4c01125_si_001.zip › Supplementary_Material_Tables_S158-S220_Class.xlsx]

## Sheet: Table_of_Contents
Supplementary Materials for "Biological Function
Assignment Across Taxonomic Levels in
Mass-Spectrometry-Based Metaproteomics via a
Modified Expectation Maximization Algorithm"
Gelio Alves1, Aleksey Ogurtsov1, Yi-Kui Yu*1
1National Library of Medicine,
National Institutes of Health
Bethesda, MD 20894, USA
	Table of Contents
Sheet Order	Sheet Name	Sheet Contents
1	Table_of_Contents	Table of Contents
2	Table S158	DF-1 MiCId analysis GO Biological Process (BP) Class level
3	Table S159	DF-1 MiCId analysis GO Cellular Component (CC) Class level
4	Table S160	DF-1 MiCId analysis GO Molecular Function (MF) Class level
5	Table S161	DF-2 MiCId analysis GO Biological Process (BP) Class level
6	Table S162	DF-2 MiCId analysis GO Cellular Component (CC) Class level
7	Table S163	DF-2 MiCId analysis GO Molecular Function (MF) Class level
8	Table S164	DF-3 MiCId analysis GO Biological Process (BP) Class level
9	Table S165	DF-3 MiCId analysis GO Cellular Component (CC) Class level
10	Table S166	DF-3 MiCId analysis GO Molecular Function (MF) Class level
11	Table S167	DF-4 MiCId analysis GO Biological Process (BP) Class level
12	Table S168	DF-4 MiCId analysis GO Cellular Component (CC) Class level
13	Table S169	DF-4 MiCId analysis GO Molecular Function (MF) Class level
14	Table S170	DF-5 MiCId analysis GO Biological Process (BP) Class level
15	Table S171	DF-5 MiCId analysis GO Cellular Component (CC) Class level
16	Table S172	DF-5 MiCId analysis GO Molecular Function (MF) Class level
17	Table S173	DF-6 MiCId analysis GO Biological Process (BP) Class level
18	Table S174	DF-6 MiCId analysis GO Cellular Component (CC) Class level
19	Table S175	DF-6 MiCId analysis GO Molecular Function (MF) Class level
20	Table S176	DF-7 MiCId analysis GO Biological Process (BP) Class level
21	Table S177	DF-7 MiCId analysis GO Cellular Component (CC) Class level
22	Table S178	DF-7 MiCId analysis GO Molecular Function (MF) Class level
23	Table S179	DF-8 MiCId analysis GO Biological Process (BP) Class level
24	Table S180	DF-8 MiCId analysis GO Cellular Component (CC) Class level
25	Table S181	DF-8 MiCId analysis GO Molecular Function (MF) Class level
26	Table S182	DF-9 MiCId analysis GO Biological Process (BP) Class level
27	Table S183	DF-9 MiCId analysis GO Cellular Component (CC) Class level
28	Table S184	DF-9 MiCId analysis GO Molecular Function (MF) Class level
29	Table S185	DF-10 MiCId analysis GO Biological Process (BP) Class level
30	Table S186	DF-10 MiCId analysis GO Cellular Component (CC) Class level
31	Table S187	DF-10 MiCId analysis GO Molecular Function (MF) Class level
32	Table S188	DF-11 MiCId analysis GO Biological Process (BP) Class level
33	Table S189	DF-11 MiCId analysis GO Cellular Component (CC) Class level
34	Table S190	DF-11 MiCId analysis GO Molecular Function (MF) Class level
35	Table S191	DF-12 MiCId analysis GO Biological Process (BP) Class level
36	Table S192	DF-12 MiCId analysis GO Cellular Component (CC) Class level
37	Table S193	DF-12 MiCId analysis GO Molecular Function (MF) Class level
38	Table S194	DF-13 MiCId analysis GO Biological Process (BP) Class level
39	Table S195	DF-13 MiCId analysis GO Cellular Component (CC) Class level
40	Table S196	DF-13 MiCId analysis GO Molecular Function (MF) Class level
41	Table S197	DF-14 MiCId analysis GO Biological Process (BP) Class level
42	Table S198	DF-14 MiCId analysis GO Cellular Component (CC) Class level
43	Table S199	DF-14 MiCId analysis GO Molecular Function (MF) Class level
44	Table S200	DF-15 MiCId analysis GO Biological Process (BP) Class level
45	Table S201	DF-15 MiCId analysis GO Cellular Component (CC) Class level
46	Table S202	DF-15 MiCId analysis GO Molecular Function (MF) Class level
47	Table S203	DF-16 MiCId analysis GO Biological Process (BP) Class level
48	Table S204	DF-16 MiCId analysis GO Cellular Component (CC) Class level
49	Table S205	DF-16 MiCId analysis GO Molecular Function (MF) Class level
50	Table S206	DF-17 MiCId analysis GO Biological Process (BP) Class level
51	Table S207	DF-17 MiCId analysis GO Cellular Component (CC) Class level
52	Table S208	DF-17 MiCId analysis GO Molecular Function (MF) Class level
53	Table S209	DF-18 MiCId analysis GO Biological Process (BP) Class level
54	Table S210	DF-18 MiCId analysis GO Cellular Component (CC) Class level
55	Table S211	DF-18 MiCId analysis GO Molecular Function (MF) Class level
56	Table S212	DF-19 MiCId analysis GO Biological Process (BP) Class level
57	Table S213	DF-19 MiCId analysis GO Cellular Component (CC) Class level
58	Table S214	DF-19 MiCId analysis GO Molecular Function (MF) Class level
59	Table S215	DF-20 MiCId analysis GO Biological Process (BP) Class level
60	Table S216	DF-20 MiCId analysis GO Cellular Component (CC) Class level
61	Table S217	DF-20 MiCId analysis GO Molecular Function (MF) Class level
62	Table S218	DF-21 MiCId analysis GO Biological Process (BP) Class level
63	Table S219	DF-21 MiCId analysis GO Cellular Component (CC) Class level
64	Table S220	DF-21 MiCId analysis GO Molecular Function (MF) Class level

## Sheet: Table S158
Table S158. DF-1 MiCId analysis GO Biological Process (BP) Class level.
GO_Term	GO_Name	Taxon	Prior_GO(Relative_Abundance)	IonCount
GO.XXXXXXX	XXXXXXX	Saccharomycetes	0.9564	114700000000
GO:0000054	ribosomal subunit export from nucleus	Mammalia	0.0001274	17210000
GO:0000055	ribosomal large subunit export from nucleus	Mammalia	0.0001274	17210000
GO:0000056	ribosomal small subunit export from nucleus	Mammalia	0.0001274	17210000
GO:0000070	mitotic sister chromatid segregation	Mammalia	0.0001274	17210000
GO:0000122	negative regulation of transcription by RNA polymerase II	Mammalia	0.0001356	18320000
GO:0000209	protein polyubiquitination	Mammalia	7.818e-05	10570000
GO:0000226	microtubule cytoskeleton organization	Mammalia	2.266e-05	3063000
GO:0000278	mitotic cell cycle	Mammalia	0.0001274	17210000
GO:0000302	response to reactive oxygen species	Mammalia	9.689e-05	13090000
GO:0000413	protein peptidyl-prolyl isomerization	Mammalia	2.056e-05	2779000
GO:0001501	skeletal system development	Mammalia	8.065e-05	10900000
GO:0001503	ossification	Mammalia	5.955e-05	8047000
GO:0001525	angiogenesis	Mammalia	0.0002425	32770000
GO:0001542	ovulation from ovarian follicle	Mammalia	1.502e-05	2030000
GO:0001649	osteoblast differentiation	Mammalia	0.0001272	17190000
GO:0001657	ureteric bud development	Mammalia	8.121e-06	1098000
GO:0001666	response to hypoxia	Mammalia	2.693e-05	3640000
GO:0001701	in utero embryonic development	Mammalia	0.000101	13650000
GO:0001738	morphogenesis of a polarized epithelium	Mammalia	0.0001417	19150000
GO:0001774	microglial cell activation	Mammalia	5.997e-05	8105000
GO:0001817	regulation of cytokine production	Mammalia	1.81e-05	2446000
GO:0001819	positive regulation of cytokine production	Mammalia	3.081e-05	4164000
GO:0001822	kidney development	Mammalia	8.121e-06	1098000
GO:0001836	release of cytochrome c from mitochondria	Mammalia	6.635e-05	8968000
GO:0001881	receptor recycling	Mammalia	2.32e-06	313500
GO:0001890	placenta development	Mammalia	1.502e-05	2030000
GO:0001892	embryonic placenta development	Mammalia	0.000101	13650000
GO:0001933	negative regulation of protein phosphorylation	Mammalia	2.056e-05	2779000
GO:0001934	positive regulation of protein phosphorylation	Mammalia	2.435e-05	3291000
GO:0001936	regulation of endothelial cell proliferation	Mammalia	1.502e-05	2030000
GO:0001937	negative regulation of endothelial cell proliferation	Mammalia	3.791e-06	512300
GO:0001938	positive regulation of endothelial cell proliferation	Mammalia	2.219e-06	299900
GO:0002009	morphogenesis of an epithelium	Mammalia	5.861e-05	7921000
GO:0002021	response to dietary excess	Mammalia	3.004e-05	4059000
GO:0002037	negative regulation of L-glutamate import across plasma membrane	Mammalia	3.791e-06	512300
GO:0002092	positive regulation of receptor internalization	Mammalia	2.219e-06	299900
GO:0002227	innate immune response in mucosa	Mammalia	9.05e-06	1223000
GO:0002250	adaptive immune response	Mammalia	8.209e-06	1109000
GO:0002281	macrophage activation involved in immune response	Mammalia	1.2e-05	1622000
GO:0002376	immune system process	Mammalia	9.05e-06	1223000
GO:0002439	chronic inflammatory response to antigenic stimulus	Mammalia	3.791e-06	512300
GO:0002523	leukocyte migration involved in inflammatory response	Mammalia	3.791e-06	512300
GO:0002637	regulation of immunoglobulin production	Mammalia	3.791e-06	512300
GO:0002719	negative regulation of cytokine production involved in immune response	Mammalia	3.791e-06	512300
GO:0002876	positive regulation of chronic inflammatory response to antigenic stimulus	Mammalia	3.791e-06	512300
GO:0002925	positive regulation of humoral immune response mediated by circulating immunoglobulin	Mammalia	3.791e-06	512300
GO:0002931	response to ischemia	Mammalia	1.416e-05	1914000
GO:0003009	skeletal muscle contraction	Mammalia	3.791e-06	512300
GO:0003085	negative regulation of systemic arterial blood pressure	Mammalia	3.791e-06	512300
GO:0003300	cardiac muscle hypertrophy	Mammalia	1.502e-05	2030000
GO:0003360	brainstem development	Mammalia	3.317e-06	448200
GO:0005989	lactose biosynthetic process	Mammalia	0.0003345	45210000
GO:0006006	glucose metabolic process	Mammalia	6.93e-05	9366000
GO:0006091	generation of precursor metabolites and energy	Mammalia	6.854e-05	9263000
GO:0006111	regulation of gluconeogenesis	Mammalia	1.502e-05	2030000
GO:0006112	energy reserve metabolic process	Mammalia	4.505e-05	6089000
GO:0006114	glycerol biosynthetic process	Mammalia	1.502e-05	2030000
GO:0006116	NADH oxidation	Mammalia	1.416e-05	1914000
GO:0006139	nucleobase-containing compound metabolic process	Mammalia	3.317e-06	448200
GO:0006164	purine nucleotide biosynthetic process	Mammalia	6.633e-06	896500
GO:0006177	GMP biosynthetic process	Mammalia	6.633e-06	896500
GO:0006189	'de novo' IMP biosynthetic process	Mammalia	1.658e-05	2241000
GO:0006259	DNA metabolic process	Mammalia	0.0001274	17210000
GO:0006355	regulation of DNA-templated transcription	Mammalia	5.05e-05	6824000
GO:0006357	regulation of transcription by RNA polymerase II	Mammalia	2.056e-05	2779000
GO:0006412	translation	Mammalia	0.001034	139800000
GO:0006414	translational elongation	Mammalia	0.00241	325700000
GO:0006418	tRNA aminoacylation for protein translation	Mammalia	2.344e-05	3169000
GO:0006427	histidyl-tRNA aminoacylation	Mammalia	7.033e-05	9506000
GO:0006457	protein folding	Mammalia	8.225e-05	11120000
GO:0006469	negative regulation of protein kinase activity	Mammalia	2.056e-05	2779000
GO:0006508	proteolysis	Mammalia	9.05e-06	1223000
GO:0006511	ubiquitin-dependent protein catabolic process	Mammalia	0.000128	17310000
GO:0006606	protein import into nucleus	Mammalia	0.0005094	68850000
GO:0006611	protein export from nucleus	Mammalia	0.0003821	51630000
GO:0006626	protein targeting to mitochondrion	Mammalia	3.318e-05	4484000
GO:0006629	lipid metabolic process	Mammalia	9.858e-05	13320000
GO:0006635	fatty acid beta-oxidation	Mammalia	1.502e-05	2030000
GO:0006641	triglyceride metabolic process	Mammalia	8.121e-06	1098000
GO:0006730	one-carbon metabolic process	Mammalia	0.0005558	75120000
GO:0006743	ubiquinone metabolic process	Mammalia	1.416e-05	1914000
GO:0006754	ATP biosynthetic process	Mammalia	0.0002056	27790000
GO:0006801	superoxide metabolic process	Mammalia	1.416e-05	1914000
GO:0006805	xenobiotic metabolic process	Mammalia	1.416e-05	1914000
GO:0006809	nitric oxide biosynthetic process	Mammalia	1.416e-05	1914000
GO:0006826	iron ion transport	Mammalia	4.453e-05	6018000
GO:0006879	intracellular iron ion homeostasis	Mammalia	1.321e-05	1786000
GO:0006909	phagocytosis	Mammalia	3.004e-05	4059000
GO:0006911	phagocytosis, engulfment	Mammalia	4.201e-06	567700
GO:0006913	nucleocytoplasmic transport	Mammalia	0.0002547	34420000
GO:0006915	apoptotic process	Mammalia	0.0002281	30830000
GO:0006933	negative regulation of cell adhesion involved in substrate-bound cell migration	Mammalia	6.854e-05	9263000
GO:0006952	defense response	Mammalia	3.791e-06	512300
GO:0006954	inflammatory response	Mammalia	1.516e-05	2049000
GO:0006955	immune response	Mammalia	1.579e-05	2134000
GO:0006959	humoral immune response	Mammalia	2.105e-05	2845000
GO:0006974	DNA damage response	Mammalia	7.555e-06	1021000
GO:0006979	response to oxidative stress	Mammalia	0.0002281	30830000
GO:0006986	response to unfolded protein	Mammalia	0.0002334	31550000
GO:0007015	actin filament organization	Mammalia	8.707e-06	1177000
GO:0007052	mitotic spindle organization	Mammalia	0.0001274	17210000
GO:0007154	cell communication	Mammalia	3.791e-06	512300
GO:0007165	signal transduction	Mammalia	0.0003492	47200000
GO:0007166	cell surface receptor signaling pathway	Mammalia	8.209e-06	1109000
GO:0007173	epidermal growth factor receptor signaling pathway	Mammalia	1.553e-05	2099000
GO:0007249	canonical NF-kappaB signal transduction	Mammalia	8.065e-05	10900000
GO:0007254	JNK cascade	Mammalia	3.791e-06	512300
GO:0007259	cell surface receptor signaling pathway via JAK-STAT	Mammalia	3.902e-05	5273000
GO:0007267	cell-cell signaling	Mammalia	9.119e-05	12320000
GO:0007268	chemical synaptic transmission	Mammalia	0.0002164	29240000
GO:0007271	synaptic transmission, cholinergic	Mammalia	1.416e-05	1914000
GO:0007339	binding of sperm to zona pellucida	Mammalia	0.0002334	31550000
GO:0007409	axonogenesis	Mammalia	0.0001417	19150000
GO:0007417	central nervous system development	Mammalia	2.1e-06	283800
GO:0007565	female pregnancy	Mammalia	1.502e-05	2030000
GO:0007584	response to nutrient	Mammalia	2.918e-05	3943000
GO:0007596	blood coagulation	Mammalia	0.0003006	40620000
GO:0007613	memory	Mammalia	7.555e-06	1021000
GO:0007623	circadian rhythm	Mammalia	1.881e-05	2542000
GO:0008154	actin polymerization or depolymerization	Mammalia	2.1e-06	283800
GO:0008203	cholesterol metabolic process	Mammalia	2.314e-05	3127000
GO:0008206	bile acid metabolic process	Mammalia	1.502e-05	2030000
GO:0008217	regulation of blood pressure	Mammalia	4.176e-05	5644000
GO:0008283	cell population proliferation	Mammalia	8.287e-05	11200000
GO:0008284	positive regulation of cell population proliferation	Mammalia	0.0001375	18590000
GO:0008285	negative regulation of cell population proliferation	Mammalia	3.791e-06	512300
GO:0008286	insulin receptor signaling pathway	Mammalia	0.0001515	20470000
GO:0008340	determination of adult lifespan	Mammalia	1.502e-05	2030000
GO:0008343	adult feeding behavior	Mammalia	3.004e-05	4059000
GO:0008344	adult locomotory behavior	Mammalia	0.0001082	14620000
GO:0008625	extrinsic apoptotic signaling pathway via death domain receptors	Mammalia	5.592e-05	7557000
GO:0008630	intrinsic apoptotic signaling pathway in response to DNA damage	Mammalia	3.791e-06	512300
GO:0008637	apoptotic mitochondrial changes	Mammalia	6.635e-05	8968000
GO:0009058	biosynthetic process	Mammalia	3.317e-06	448200
GO:0009060	aerobic respiration	Mammalia	8.121e-06	1098000
GO:0009062	fatty acid catabolic process	Mammalia	1.502e-05	2030000
GO:0009267	cellular response to starvation	Mammalia	8.932e-05	12070000
GO:0009306	protein secretion	Mammalia	0.0001082	14620000
GO:0009410	response to xenobiotic stimulus	Mammalia	2.607e-05	3523000
GO:0009411	response to UV	Mammalia	8.121e-06	1098000
GO:0009612	response to mechanical stimulus	Mammalia	3.791e-06	512300
GO:0009615	response to virus	Mammalia	1.2e-05	1622000
GO:0009617	response to bacterium	Mammalia	1.04e-05	1405000
GO:0009636	response to toxic substance	Mammalia	2.228e-05	3011000
GO:0009642	response to light intensity	Mammalia	8.121e-06	1098000
GO:0009650	UV protection	Mammalia	1.624e-05	2195000
GO:0009651	response to salt stress	Mammalia	3.791e-06	512300
GO:0009725	response to hormone	Mammalia	1.416e-05	1914000
GO:0009743	response to carbohydrate	Mammalia	1.416e-05	1914000
GO:0009750	response to fructose	Mammalia	3.791e-06	512300
GO:0009887	animal organ morphogenesis	Mammalia	5.429e-05	7337000
GO:0009892	negative regulation of metabolic process	Mammalia	1.502e-05	2030000
GO:0010193	response to ozone	Mammalia	8.121e-06	1098000
GO:0010288	response to lead ion	Mammalia	1.568e-05	2119000
GO:0010458	exit from mitosis	Mammalia	6.402e-05	8653000
GO:0010459	negative regulation of heart rate	Mammalia	3.791e-06	512300
GO:0010506	regulation of autophagy	Mammalia	7.555e-06	1021000
GO:0010507	negative regulation of autophagy	Mammalia	3.004e-05	4059000
GO:0010508	positive regulation of autophagy	Mammalia	1.642e-05	2219000
GO:0010573	vascular endothelial growth factor production	Mammalia	3.791e-06	512300
GO:0010595	positive regulation of endothelial cell migration	Mammalia	2.219e-06	299900
GO:0010628	positive regulation of gene expression	Mammalia	0.0003229	43630000
GO:0010629	negative regulation of gene expression	Mammalia	7.767e-05	10500000
GO:0010634	positive regulation of epithelial cell migration	Mammalia	8.209e-06	1109000
GO:0010744	positive regulation of macrophage derived foam cell differentiation	Mammalia	3.791e-06	512300
GO:0010800	positive regulation of peptidyl-threonine phosphorylation	Mammalia	2.219e-06	299900
GO:0010888	negative regulation of lipid storage	Mammalia	1.881e-05	2542000
GO:0010917	negative regulation of mitochondrial membrane potential	Mammalia	7.555e-06	1021000
GO:0010918	positive regulation of mitochondrial membrane potential	Mammalia	3.318e-05	4484000
GO:0010994	free ubiquitin chain polymerization	Mammalia	6.402e-05	8653000
GO:0014059	regulation of dopamine secretion	Mammalia	0.0001082	14620000
GO:0014070	response to organic cyclic compound	Mammalia	1.795e-05	2426000
GO:0014075	response to amine	Mammalia	1.416e-05	1914000
GO:0014823	response to activity	Mammalia	2.693e-05	3640000
GO:0014854	response to inactivity	Mammalia	8.121e-06	1098000
GO:0014891	striated muscle atrophy	Mammalia	2.1e-06	283800
GO:0015031	protein transport	Mammalia	0.0001285	17370000
GO:0015670	carbon dioxide transport	Mammalia	0.0001974	26680000
GO:0015671	oxygen transport	Mammalia	0.0002407	32530000
GO:0015986	proton motive force-driven ATP synthesis	Mammalia	0.0003427	46320000
GO:0016032	viral process	Mammalia	0.0001274	17210000
GO:0016072	rRNA metabolic process	Mammalia	7.555e-06	1021000
GO:0016192	vesicle-mediated transport	Mammalia	2.1e-06	283800
GO:0016567	protein ubiquitination	Mammalia	0.003894	526300000
GO:0019076	viral release from host cell	Mammalia	2.056e-05	2779000
GO:0019222	regulation of metabolic process	Mammalia	3.081e-05	4164000
GO:0019430	removal of superoxide radicals	Mammalia	0.0001755	23710000
GO:0019722	calcium-mediated signaling	Mammalia	3.791e-06	512300
GO:0019731	antibacterial humoral response	Mammalia	4.281e-05	5785000
GO:0019732	antifungal humoral response	Mammalia	1.81e-05	2446000
GO:0019896	axonal transport of mitochondrion	Mammalia	7.555e-06	1021000
GO:0019941	modification-dependent protein catabolic process	Mammalia	0.003766	509000000
GO:0019953	sexual reproduction	Mammalia	3.004e-05	4059000
GO:0020027	hemoglobin metabolic process	Mammalia	8.121e-06	1098000
GO:0021549	cerebellum development	Mammalia	3.317e-06	448200
GO:0021930	cerebellar granule cell precursor proliferation	Mammalia	2.219e-06	299900
GO:0021940	positive regulation of cerebellar granule cell precursor proliferation	Mammalia	2.219e-06	299900
GO:0021954	central nervous system neuron development	Mammalia	2.257e-05	3051000
GO:0021987	cerebral cortex development	Mammalia	3.317e-06	448200
GO:0022617	extracellular matrix disassembly	Mammalia	2.1e-06	283800
GO:0023052	signaling	Mammalia	3.791e-06	512300
GO:0030030	cell projection organization	Mammalia	2.1e-06	283800
GO:0030031	cell projection assembly	Mammalia	2.1e-06	283800
GO:0030036	actin cytoskeleton organization	Mammalia	2.1e-06	283800
GO:0030041	actin filament polymerization	Mammalia	6.301e-06	851500
GO:0030042	actin filament depolymerization	Mammalia	4.201e-06	567700
GO:0030071	regulation of mitotic metaphase/anaphase transition	Mammalia	6.402e-05	8653000
GO:0030073	insulin secretion	Mammalia	1.502e-05	2030000
GO:0030101	natural killer cell activation	Mammalia	8.065e-05	10900000
GO:0030163	protein catabolic process	Mammalia	1.416e-05	1914000
GO:0030168	platelet activation	Mammalia	4.113e-05	5558000
GO:0030182	neuron differentiation	Mammalia	2.056e-05	2779000
GO:0030185	nitric oxide transport	Mammalia	5.348e-05	7228000
GO:0030193	regulation of blood coagulation	Mammalia	5e-05	6757000
GO:0030198	extracellular matrix organization	Mammalia	3.791e-06	512300
GO:0030217	T cell differentiation	Mammalia	3.004e-05	4059000
GO:0030225	macrophage differentiation	Mammalia	8.209e-06	1109000
GO:0030300	regulation of intestinal cholesterol absorption	Mammalia	1.502e-05	2030000
GO:0030316	osteoclast differentiation	Mammalia	1.04e-05	1405000
GO:0030335	positive regulation of cell migration	Mammalia	0.0001439	19450000
GO:0030593	neutrophil chemotaxis	Mammalia	2.056e-05	2779000
GO:0030595	leukocyte chemotaxis	Mammalia	2.056e-05	2779000
GO:0030857	negative regulation of epithelial cell differentiation	Mammalia	8.209e-06	1109000
GO:0031017	exocrine pancreas development	Mammalia	5.05e-05	6824000
GO:0031100	animal organ regeneration	Mammalia	3.317e-06	448200
GO:0031110	regulation of microtubule polymerization or depolymerization	Mammalia	7.555e-06	1021000
GO:0031113	regulation of microtubule polymerization	Mammalia	2.266e-05	3063000
GO:0031116	positive regulation of microtubule polymerization	Mammalia	1.511e-05	2042000
GO:0031122	cytoplasmic microtubule organization	Mammalia	7.555e-06	1021000
GO:0031145	anaphase-promoting complex-dependent catabolic process	Mammalia	0.0002561	34610000
GO:0031175	neuron projection development	Mammalia	1.511e-05	2042000
GO:0031334	positive regulation of protein-containing complex assembly	Mammalia	0.0001115	15070000
GO:0031536	positive regulation of exit from mitosis	Mammalia	6.402e-05	8653000
GO:0031622	positive regulation of fever generation	Mammalia	7.581e-06	1025000
GO:0031640	killing of cells of another organism	Mammalia	4.525e-05	6116000
GO:0031642	negative regulation of myelination	Mammalia	3.791e-06	512300
GO:0031647	regulation of protein stability	Mammalia	6.607e-06	892900
GO:0031648	protein destabilization	Mammalia	2.1e-06	283800
GO:0031665	negative regulation of lipopolysaccharide-mediated signaling pathway	Mammalia	9.05e-06	1223000
GO:0031667	response to nutrient levels	Mammalia	1.881e-05	2542000
GO:0032008	positive regulation of TOR signaling	Mammalia	3.004e-05	4059000
GO:0032092	positive regulation of protein binding	Mammalia	0.0001274	17210000
GO:0032099	negative regulation of appetite	Mammalia	3.004e-05	4059000
GO:0032148	activation of protein kinase B activity	Mammalia	2.056e-05	2779000
GO:0032230	positive regulation of synaptic transmission, GABAergic	Mammalia	5.861e-05	7921000
GO:0032310	prostaglandin secretion	Mammalia	1.502e-05	2030000
GO:0032355	response to estradiol	Mammalia	3.73e-05	5041000
GO:0032402	melanosome transport	Mammalia	2.32e-06	313500
GO:0032436	positive regulation of proteasomal ubiquitin-dependent protein catabolic process	Mammalia	6.607e-06	892900
GO:0032446	protein modification by small protein conjugation	Mammalia	6.402e-05	8653000
GO:0032456	endocytic recycling	Mammalia	1.16e-06	156800
GO:0032496	response to lipopolysaccharide	Mammalia	1.795e-05	2426000
GO:0032543	mitochondrial translation	Mammalia	2.344e-05	3169000
GO:0032680	regulation of tumor necrosis factor production	Mammalia	9.05e-06	1223000
GO:0032700	negative regulation of interleukin-17 production	Mammalia	8.209e-06	1109000
GO:0032715	negative regulation of interleukin-6 production	Mammalia	3.791e-06	512300
GO:0032722	positive regulation of chemokine production	Mammalia	1.2e-05	1622000
GO:0032724	positive regulation of fractalkine production	Mammalia	7.581e-06	1025000
GO:0032729	positive regulation of type II interferon production	Mammalia	3.791e-06	512300
GO:0032731	positive regulation of interleukin-1 beta production	Mammalia	1.2e-05	1622000
GO:0032735	positive regulation of interleukin-12 production	Mammalia	3.144e-05	4249000
GO:0032741	positive regulation of interleukin-18 production	Mammalia	3.791e-06	512300
GO:0032747	positive regulation of interleukin-23 production	Mammalia	8.209e-06	1109000
GO:0032755	positive regulation of interleukin-6 production	Mammalia	5.341e-05	7218000
GO:0032757	positive regulation of interleukin-8 production	Mammalia	3.397e-05	4591000
GO:0032760	positive regulation of tumor necrosis factor production	Mammalia	4.785e-05	6467000
GO:0032780	negative regulation of ATP-dependent activity	Mammalia	9.05e-06	1223000
GO:0032814	regulation of natural killer cell activation	Mammalia	1.502e-05	2030000
GO:0032817	regulation of natural killer cell proliferation	Mammalia	1.502e-05	2030000
GO:0032834	positive regulation of CD4-positive, CD25-positive, alpha-beta regulatory T cell differentiation involved in immune response	Mammalia	8.209e-06	1109000
GO:0032849	positive regulation of cellular pH reduction	Mammalia	5.861e-05	7921000
GO:0032868	response to insulin	Mammalia	3.816e-05	5157000
GO:0032869	cellular response to insulin stimulus	Mammalia	1.502e-05	2030000
GO:0032872	regulation of stress-activated MAPK cascade	Mammalia	8.065e-05	10900000
GO:0032873	negative regulation of stress-activated MAPK cascade	Mammalia	2.056e-05	2779000
GO:0032930	positive regulation of superoxide anion generation	Mammalia	7.555e-06	1021000
GO:0033044	regulation of chromosome organization	Mammalia	7.555e-06	1021000
GO:0033141	positive regulation of peptidyl-serine phosphorylation of STAT protein	Mammalia	8.209e-06	1109000
GO:0033189	response to vitamin A	Mammalia	8.121e-06	1098000
GO:0033197	response to vitamin E	Mammalia	2.314e-05	3127000
GO:0033209	tumor necrosis factor-mediated signaling pathway	Mammalia	2.653e-05	3586000
GO:0033210	leptin-mediated signaling pathway	Mammalia	7.509e-05	10150000
GO:0033353	S-adenosylmethionine cycle	Mammalia	0.0005558	75120000
GO:0033572	transferrin transport	Mammalia	2.32e-06	313500
GO:0033574	response to testosterone	Mammalia	1.416e-05	1914000
GO:0033591	response to L-ascorbic acid	Mammalia	8.121e-06	1098000
GO:0033686	positive regulation of luteinizing hormone secretion	Mammalia	1.502e-05	2030000
GO:0033690	positive regulation of osteoblast proliferation	Mammalia	9.05e-06	1223000
GO:0034063	stress granule assembly	Mammalia	7.555e-06	1021000
GO:0034101	erythrocyte homeostasis	Mammalia	8.065e-05	10900000
GO:0034116	positive regulation of heterotypic cell-cell adhesion	Mammalia	1.137e-05	1537000
GO:0034138	toll-like receptor 3 signaling pathway	Mammalia	3.791e-06	512300
GO:0034145	positive regulation of toll-like receptor 4 signaling pathway	Mammalia	9.05e-06	1223000
GO:0034250	positive regulation of amide metabolic process	Mammalia	3.791e-06	512300
GO:0034389	lipid droplet organization	Mammalia	2.056e-05	2779000
GO:0034393	positive regulation of smooth muscle cell apoptotic process	Mammalia	8.209e-06	1109000
GO:0034599	cellular response to oxidative stress	Mammalia	3.472e-05	4693000
GO:0034605	cellular response to heat	Mammalia	7.555e-06	1021000
GO:0034614	cellular response to reactive oxygen species	Mammalia	7.555e-06	1021000
GO:0034756	regulation of iron ion transport	Mammalia	6.607e-06	892900
GO:0035281	pre-miRNA export from nucleus	Mammalia	0.0001274	17210000
GO:0035360	positive regulation of peroxisome proliferator activated receptor signaling pathway	Mammalia	1.502e-05	2030000
GO:0035556	intracellular signal transduction	Mammalia	1.502e-05	2030000
GO:0035630	bone mineralization involved in bone maturation	Mammalia	1.502e-05	2030000
GO:0035633	maintenance of blood-brain barrier	Mammalia	0.0001417	19150000
GO:0035773	insulin secretion involved in cellular response to glucose stimulus	Mammalia	2.32e-06	313500
GO:0035900	response to isolation stress	Mammalia	3.791e-06	512300
GO:0035904	aorta development	Mammalia	1.502e-05	2030000
GO:0035994	response to muscle stretch	Mammalia	4.201e-06	567700
GO:0036005	response to macrophage colony-stimulating factor	Mammalia	3.791e-06	512300
GO:0038096	Fc-gamma receptor signaling pathway involved in phagocytosis	Mammalia	8.209e-06	1109000
GO:0038108	negative regulation of appetite by leptin-mediated signaling pathway	Mammalia	4.505e-05	6089000
GO:0038134	ERBB2-EGFR signaling pathway	Mammalia	4.438e-06	599800
GO:0038166	angiotensin-activated signaling pathway	Mammalia	5.861e-05	7921000
GO:0038196	type III interferon-mediated signaling pathway	Mammalia	8.209e-06	1109000
GO:0040018	positive regulation of multicellular organism growth	Mammalia	5.05e-05	6824000
GO:0042026	protein refolding	Mammalia	0.0004668	63090000
GO:0042102	positive regulation of T cell proliferation	Mammalia	1.502e-05	2030000
GO:0042104	positive regulation of activated T cell proliferation	Mammalia	0.000101	13650000
GO:0042118	endothelial cell activation	Mammalia	2.056e-05	2779000
GO:0042127	regulation of cell population proliferation	Mammalia	7.581e-06	1025000
GO:0042129	regulation of T cell proliferation	Mammalia	3.318e-05	4484000
GO:0042177	negative regulation of protein catabolic process	Mammalia	1.416e-05	1914000
GO:0042267	natural killer cell mediated cytotoxicity	Mammalia	8.065e-05	10900000
GO:0042269	regulation of natural killer cell mediated cytotoxicity	Mammalia	1.502e-05	2030000
GO:0042307	positive regulation of protein import into nucleus	Mammalia	0.0001506	20350000
GO:0042311	vasodilation	Mammalia	3.791e-06	512300
GO:0042327	positive regulation of phosphorylation	Mammalia	8.826e-06	1193000
GO:0042360	vitamin E metabolic process	Mammalia	1.416e-05	1914000
GO:0042373	vitamin K metabolic process	Mammalia	4.248e-05	5741000
GO:0042445	hormone metabolic process	Mammalia	1.502e-05	2030000
GO:0042531	positive regulation of tyrosine phosphorylation of STAT protein	Mammalia	8.209e-06	1109000
GO:0042542	response to hydrogen peroxide	Mammalia	3.486e-05	4712000
GO:0042593	glucose homeostasis	Mammalia	1.502e-05	2030000
GO:0042742	defense response to bacterium	Mammalia	9.647e-05	13040000
GO:0042744	hydrogen peroxide catabolic process	Mammalia	0.0003523	47610000
GO:0042755	eating behavior	Mammalia	1.502e-05	2030000
GO:0042770	signal transduction in response to DNA damage	Mammalia	3.318e-05	4484000
GO:0042775	mitochondrial ATP synthesis coupled electron transport	Mammalia	3.318e-05	4484000
GO:0042776	proton motive force-driven mitochondrial ATP synthesis	Mammalia	0.0001371	18530000
GO:0042981	regulation of apoptotic process	Mammalia	3.318e-05	4484000
GO:0043065	positive regulation of apoptotic process	Mammalia	0.0006337	85640000
GO:0043066	negative regulation of apoptotic process	Mammalia	0.0003088	41740000
GO:0043068	positive regulation of programmed cell death	Mammalia	3.791e-06	512300
GO:0043122	regulation of canonical NF-kappaB signal transduction	Mammalia	3.791e-06	512300
GO:0043123	positive regulation of canonical NF-kappaB signal transduction	Mammalia	5.454e-05	7370000
GO:0043161	proteasome-mediated ubiquitin-dependent protein catabolic process	Mammalia	6.402e-05	8653000
GO:0043242	negative regulation of protein-containing complex disassembly	Mammalia	3.791e-06	512300
GO:0043243	positive regulation of protein-containing complex disassembly	Mammalia	7.581e-06	1025000
GO:0043270	positive regulation of monoatomic ion transport	Mammalia	1.502e-05	2030000
GO:0043279	response to alkaloid	Mammalia	1.416e-05	1914000
GO:0043388	positive regulation of DNA binding	Mammalia	2.219e-06	299900
GO:0043406	positive regulation of MAP kinase activity	Mammalia	7.581e-06	1025000
GO:0043410	positive regulation of MAPK cascade	Mammalia	0.0002063	27880000
GO:0043491	phosphatidylinositol 3-kinase/protein kinase B signal transduction	Mammalia	3.791e-06	512300
GO:0043507	positive regulation of JUN kinase activity	Mammalia	3.791e-06	512300
GO:0043525	positive regulation of neuron apoptotic process	Mammalia	2.553e-05	3450000
GO:0043536	positive regulation of blood vessel endothelial cell migration	Mammalia	6.854e-05	9263000
GO:0043537	negative regulation of blood vessel endothelial cell migration	Mammalia	3.791e-06	512300
GO:0044070	regulation of monoatomic anion transport	Mammalia	5.977e-05	8078000
GO:0044208	'de novo' AMP biosynthetic process	Mammalia	6.633e-06	896500
GO:0044320	cellular response to leptin stimulus	Mammalia	1.502e-05	2030000
GO:0044793	negative regulation by host of viral process	Mammalia	9.05e-06	1223000
GO:0045054	constitutive secretory pathway	Mammalia	2.32e-06	313500
GO:0045055	regulated exocytosis	Mammalia	3.48e-06	470300
GO:0045069	regulation of viral genome replication	Mammalia	4.113e-05	5558000
GO:0045070	positive regulation of viral genome replication	Mammalia	2.056e-05	2779000
GO:0045071	negative regulation of viral genome replication	Mammalia	1.284e-05	1735000
GO:0045087	innate immune response	Mammalia	1.416e-05	1914000
GO:0045123	cellular extravasation	Mammalia	3.791e-06	512300
GO:0045214	sarcomere organization	Mammalia	0.0001417	19150000
GO:0045321	leukocyte activation	Mammalia	8.065e-05	10900000
GO:0045348	positive regulation of MHC class II biosynthetic process	Mammalia	8.209e-06	1109000
GO:0045429	positive regulation of nitric oxide biosynthetic process	Mammalia	3.874e-05	5236000
GO:0045454	cell redox homeostasis	Mammalia	9.481e-05	12810000
GO:0045471	response to ethanol	Mammalia	4.109e-05	5553000
GO:0045598	regulation of fat cell differentiation	Mammalia	1.881e-05	2542000
GO:0045599	negative regulation of fat cell differentiation	Mammalia	7.581e-06	1025000
GO:0045662	negative regulation of myoblast differentiation	Mammalia	3.791e-06	512300
GO:0045668	negative regulation of osteoblast differentiation	Mammalia	3.791e-06	512300
GO:0045669	positive regulation of osteoblast differentiation	Mammalia	9.05e-06	1223000
GO:0045670	regulation of osteoclast differentiation	Mammalia	3.791e-06	512300
GO:0045672	positive regulation of osteoclast differentiation	Mammalia	1.2e-05	1622000
GO:0045725	positive regulation of glycogen biosynthetic process	Mammalia	0.000101	13650000
GO:0045732	positive regulation of protein catabolic process	Mammalia	3.791e-06	512300
GO:0045760	positive regulation of action potential	Mammalia	3.791e-06	512300
GO:0045765	regulation of angiogenesis	Mammalia	1.502e-05	2030000
GO:0045773	positive regulation of axon extension	Mammalia	7.555e-06	1021000
GO:0045780	positive regulation of bone resorption	Mammalia	6.607e-06	892900
GO:0045785	positive regulation of cell adhesion	Mammalia	3.791e-06	512300
GO:0045821	positive regulation of glycolytic process	Mammalia	8.209e-06	1109000
GO:0045834	positive regulation of lipid metabolic process	Mammalia	3.791e-06	512300
GO:0045840	positive regulation of mitotic nuclear division	Mammalia	5.651e-05	7637000
GO:0045842	positive regulation of mitotic metaphase/anaphase transition	Mammalia	6.402e-05	8653000
GO:0045892	negative regulation of DNA-templated transcription	Mammalia	1.579e-05	2134000
GO:0045893	positive regulation of DNA-templated transcription	Mammalia	2.399e-05	3242000
GO:0045906	negative regulation of vasoconstriction	Mammalia	1.502e-05	2030000
GO:0045930	negative regulation of mitotic cell cycle	Mammalia	3.791e-06	512300
GO:0045944	positive regulation of transcription by RNA polymerase II	Mammalia	0.0001477	19970000
GO:0045994	positive regulation of translational initiation by iron	Mammalia	3.791e-06	512300
GO:0046039	GTP metabolic process	Mammalia	0.0001274	17210000
GO:0046314	phosphocreatine biosynthetic process	Mammalia	0.0005012	67740000
GO:0046325	negative regulation of D-glucose import	Mammalia	2.26e-05	3054000
GO:0046330	positive regulation of JNK cascade	Mammalia	7.581e-06	1025000
GO:0046425	regulation of receptor signaling pathway via JAK-STAT	Mammalia	4.438e-06	599800
GO:0046427	positive regulation of receptor signaling pathway via JAK-STAT	Mammalia	6.007e-05	8119000
GO:0046452	dihydrofolate metabolic process	Mammalia	3.317e-06	448200
GO:0046597	negative regulation of viral entry into host cell	Mammalia	2.1e-06	283800
GO:0046622	positive regulation of organ growth	Mammalia	5.05e-05	6824000
GO:0046628	positive regulation of insulin receptor signaling pathway	Mammalia	0.000116	15680000
GO:0046654	tetrahydrofolate biosynthetic process	Mammalia	3.317e-06	448200
GO:0046686	response to cadmium ion	Mammalia	8.121e-06	1098000
GO:0046785	microtubule polymerization	Mammalia	7.555e-06	1021000
GO:0046850	regulation of bone remodeling	Mammalia	3.004e-05	4059000
GO:0046881	positive regulation of follicle-stimulating hormone secretion	Mammalia	1.502e-05	2030000
GO:0046890	regulation of lipid biosynthetic process	Mammalia	1.502e-05	2030000
GO:0046903	secretion	Mammalia	5.861e-05	7921000
GO:0046928	regulation of neurotransmitter secretion	Mammalia	0.0001082	14620000
GO:0048009	insulin-like growth factor receptor signaling pathway	Mammalia	5.05e-05	6824000
GO:0048143	astrocyte activation	Mammalia	2.776e-05	3752000
GO:0048144	fibroblast proliferation	Mammalia	8.065e-05	10900000
GO:0048167	regulation of synaptic plasticity	Mammalia	7.555e-06	1021000
GO:0048260	positive regulation of receptor-mediated endocytosis	Mammalia	1.321e-05	1786000
GO:0048312	intracellular distribution of mitochondria	Mammalia	7.555e-06	1021000
GO:0048488	synaptic vesicle endocytosis	Mammalia	0.0001082	14620000
GO:0048525	negative regulation of viral process	Mammalia	9.05e-06	1223000
GO:0048566	embryonic digestive tract development	Mammalia	3.791e-06	512300
GO:0048633	positive regulation of skeletal muscle tissue growth	Mammalia	5.05e-05	6824000
GO:0048639	positive regulation of developmental growth	Mammalia	1.502e-05	2030000
GO:0048661	positive regulation of smooth muscle cell proliferation	Mammalia	3.791e-06	512300
GO:0048662	negative regulation of smooth muscle cell proliferation	Mammalia	8.209e-06	1109000
GO:0048699	generation of neurons	Mammalia	7.555e-06	1021000
GO:0048754	branching morphogenesis of an epithelial tube	Mammalia	2.219e-06	299900
GO:0048870	cell motility	Mammalia	0.0001417	19150000
GO:0050673	epithelial cell proliferation	Mammalia	2.219e-06	299900
GO:0050678	regulation of epithelial cell proliferation	Mammalia	3.318e-05	4484000
GO:0050679	positive regulation of epithelial cell proliferation	Mammalia	2.219e-06	299900
GO:0050708	regulation of protein secretion	Mammalia	3.791e-06	512300
GO:0050714	positive regulation of protein secretion	Mammalia	2.056e-05	2779000
GO:0050727	regulation of inflammatory response	Mammalia	3.791e-06	512300
GO:0050729	positive regulation of inflammatory response	Mammalia	1.2e-05	1622000
GO:0050766	positive regulation of phagocytosis	Mammalia	8.209e-06	1109000
GO:0050768	negative regulation of neurogenesis	Mammalia	3.791e-06	512300
GO:0050769	positive regulation of neurogenesis	Mammalia	8.209e-06	1109000
GO:0050793	regulation of developmental process	Mammalia	3.791e-06	512300
GO:0050796	regulation of insulin secretion	Mammalia	2.702e-05	3651000
GO:0050806	positive regulation of synaptic transmission	Mammalia	1.516e-05	2049000
GO:0050807	regulation of synapse organization	Mammalia	7.581e-06	1025000
GO:0050808	synapse organization	Mammalia	0.0002239	30260000
GO:0050810	regulation of steroid biosynthetic process	Mammalia	1.502e-05	2030000
GO:0050819	negative regulation of coagulation	Mammalia	0.0002506	33870000
GO:0050829	defense response to Gram-negative bacterium	Mammalia	9.268e-05	12530000
GO:0050830	defense response to Gram-positive bacterium	Mammalia	8.742e-05	11810000
GO:0050848	regulation of calcium-mediated signaling	Mammalia	7.555e-06	1021000
GO:0050890	cognition	Mammalia	3.791e-06	512300
GO:0050892	intestinal absorption	Mammalia	1.502e-05	2030000
GO:0050900	leukocyte migration	Mammalia	3.791e-06	512300
GO:0050901	leukocyte tethering or rolling	Mammalia	1.881e-05	2542000
GO:0050966	detection of mechanical stimulus involved in sensory perception of pain	Mammalia	3.791e-06	512300
GO:0050995	negative regulation of lipid catabolic process	Mammalia	3.791e-06	512300
GO:0050999	regulation of nitric-oxide synthase activity	Mammalia	1.502e-05	2030000
GO:0051014	actin filament severing	Mammalia	8.401e-06	1135000
GO:0051016	barbed-end actin filament capping	Mammalia	4.201e-06	567700
GO:0051044	positive regulation of membrane protein ectodomain proteolysis	Mammalia	1.2e-05	1622000
GO:0051046	regulation of secretion	Mammalia	3.791e-06	512300
GO:0051048	negative regulation of secretion	Mammalia	2.219e-06	299900
GO:0051085	chaperone cofactor-dependent protein refolding	Mammalia	0.0002334	31550000
GO:0051092	positive regulation of NF-kappaB transcription factor activity	Mammalia	6.913e-05	9342000
GO:0051127	positive regulation of actin nucleation	Mammalia	2.1e-06	283800
GO:0051146	striated muscle cell differentiation	Mammalia	5.05e-05	6824000
GO:0051147	regulation of muscle cell differentiation	Mammalia	0.0001515	20470000
GO:0051148	negative regulation of muscle cell differentiation	Mammalia	0.000101	13650000
GO:0051222	positive regulation of protein transport	Mammalia	7.581e-06	1025000
GO:0051239	regulation of multicellular organismal process	Mammalia	3.791e-06	512300
GO:0051258	protein polymerization	Mammalia	7.555e-06	1021000
GO:0051301	cell division	Mammalia	0.0001914	25860000
GO:0051384	response to glucocorticoid	Mammalia	3.791e-06	512300
GO:0051402	neuron apoptotic process	Mammalia	3.318e-05	4484000
GO:0051453	regulation of intracellular pH	Mammalia	0.0002444	33030000
GO:0051492	regulation of stress fiber assembly	Mammalia	0.0001417	19150000
GO:0051541	elastin metabolic process	Mammalia	1.502e-05	2030000
GO:0051602	response to electrical stimulus	Mammalia	1.416e-05	1914000
GO:0051607	defense response to virus	Mammalia	8.209e-06	1109000
GO:0051693	actin filament capping	Mammalia	8.401e-06	1135000
GO:0051726	regulation of cell cycle	Mammalia	3.004e-05	4059000
GO:0051781	positive regulation of cell division	Mammalia	5.862e-05	7922000
GO:0051798	positive regulation of hair follicle development	Mammalia	3.791e-06	512300
GO:0051893	regulation of focal adhesion assembly	Mammalia	0.0001417	19150000
GO:0051897	positive regulation of phosphatidylinositol 3-kinase/protein kinase B signal transduction	Mammalia	0.0002355	31830000
GO:0051902	negative regulation of mitochondrial depolarization	Mammalia	8.932e-05	12070000
GO:0051966	regulation of synaptic transmission, glutamatergic	Mammalia	3.791e-06	512300
GO:0055093	response to hyperoxia	Mammalia	8.121e-06	1098000
GO:0055119	relaxation of cardiac muscle	Mammalia	4.201e-06	567700
GO:0060252	positive regulation of glial cell proliferation	Mammalia	7.581e-06	1025000
GO:0060271	cilium assembly	Mammalia	2.1e-06	283800
GO:0060333	type II interferon-mediated signaling pathway	Mammalia	4.925e-05	6656000
GO:0060349	bone morphogenesis	Mammalia	9.05e-06	1223000
GO:0060352	cell adhesion molecule production	Mammalia	2.056e-05	2779000
GO:0060550	positive regulation of fructose 1,6-bisphosphate 1-phosphatase activity	Mammalia	8.209e-06	1109000
GO:0060552	positive regulation of fructose 1,6-bisphosphate metabolic process	Mammalia	8.209e-06	1109000
GO:0060557	positive regulation of vitamin D biosynthetic process	Mammalia	1.2e-05	1622000
GO:0060559	positive regulation of calcidiol 1-monooxygenase activity	Mammalia	1.2e-05	1622000
GO:0060586	multicellular organismal-level iron ion homeostasis	Mammalia	6.607e-06	892900
GO:0060587	regulation of lipoprotein lipid oxidation	Mammalia	1.502e-05	2030000
GO:0060612	adipose tissue development	Mammalia	1.502e-05	2030000
GO:0060664	epithelial cell proliferation involved in salivary gland morphogenesis	Mammalia	3.791e-06	512300
GO:0060669	embryonic placenta morphogenesis	Mammalia	0.000101	13650000
GO:0060693	regulation of branching involved in salivary gland morphogenesis	Mammalia	3.791e-06	512300
GO:0060749	mammary gland alveolus development	Mammalia	2.219e-06	299900
GO:0061015	snRNA import into nucleus	Mammalia	0.0001274	17210000
GO:0061037	negative regulation of cartilage development	Mammalia	1.502e-05	2030000
GO:0061044	negative regulation of vascular wound healing	Mammalia	3.791e-06	512300
GO:0061048	negative regulation of branching involved in lung morphogenesis	Mammalia	3.791e-06	512300
GO:0061564	axon development	Mammalia	7.555e-06	1021000
GO:0061692	cellular detoxification of hydrogen peroxide	Mammalia	8.121e-06	1098000
GO:0061844	antimicrobial humoral immune response mediated by antimicrobial peptide	Mammalia	9.05e-06	1223000
GO:0061944	negative regulation of protein K48-linked ubiquitination	Mammalia	2.056e-05	2779000
GO:0065003	protein-containing complex assembly	Mammalia	3.318e-05	4484000
GO:0065008	regulation of biological quality	Mammalia	3.791e-06	512300
GO:0070050	neuron cellular homeostasis	Mammalia	5.861e-05	7921000
GO:0070093	negative regulation of glucagon secretion	Mammalia	1.502e-05	2030000
GO:0070293	renal absorption	Mammalia	5.348e-05	7228000
GO:0070301	cellular response to hydrogen peroxide	Mammalia	1.416e-05	1914000
GO:0070371	ERK1 and ERK2 cascade	Mammalia	8.826e-06	1193000
GO:0070374	positive regulation of ERK1 and ERK2 cascade	Mammalia	3.791e-06	512300
GO:0070507	regulation of microtubule cytoskeleton organization	Mammalia	1.511e-05	2042000
GO:0070527	platelet aggregation	Mammalia	0.0002095	28320000
GO:0070542	response to fatty acid	Mammalia	8.121e-06	1098000
GO:0070886	positive regulation of calcineurin-NFAT signaling cascade	Mammalia	3.791e-06	512300
GO:0070936	protein K48-linked ubiquitination	Mammalia	6.402e-05	8653000
GO:0070979	protein K11-linked ubiquitination	Mammalia	0.0002561	34610000
GO:0070995	NADPH oxidation	Mammalia	1.416e-05	1914000
GO:0071219	cellular response to molecule of bacterial origin	Mammalia	3.791e-06	512300
GO:0071222	cellular response to lipopolysaccharide	Mammalia	7.581e-06	1025000
GO:0071230	cellular response to amino acid stimulus	Mammalia	3.791e-06	512300
GO:0071248	cellular response to metal ion	Mammalia	1.416e-05	1914000
GO:0071281	cellular response to iron ion	Mammalia	6.607e-06	892900
GO:0071298	cellular response to L-ascorbic acid	Mammalia	1.502e-05	2030000
GO:0071300	cellular response to retinoic acid	Mammalia	1.881e-05	2542000
GO:0071316	cellular response to nicotine	Mammalia	3.791e-06	512300
GO:0071346	cellular response to type II interferon	Mammalia	0.0001514	20460000
GO:0071363	cellular response to growth factor stimulus	Mammalia	8.121e-06	1098000
GO:0071468	cellular response to acidic pH	Mammalia	1.16e-06	156800
GO:0071479	cellular response to ionizing radiation	Mammalia	3.791e-06	512300
GO:0071514	genomic imprinting	Mammalia	5.05e-05	6824000
GO:0071677	positive regulation of mononuclear cell migration	Mammalia	3.791e-06	512300
GO:0071801	regulation of podosome assembly	Mammalia	2.1e-06	283800
GO:0071803	positive regulation of podosome assembly	Mammalia	3.791e-06	512300
GO:0071902	positive regulation of protein serine/threonine kinase activity	Mammalia	1.726e-05	2333000
GO:0072386	plus-end-directed organelle transport along microtubule	Mammalia	7.555e-06	1021000
GO:0072577	endothelial cell apoptotic process	Mammalia	3.791e-06	512300
GO:0072659	protein localization to plasma membrane	Mammalia	3.791e-06	512300
GO:0072722	response to amitrole	Mammalia	8.121e-06	1098000
GO:0072732	cellular response to calcium ion starvation	Mammalia	8.932e-05	12070000
GO:0080184	response to phenylpropanoid	Mammalia	8.121e-06	1098000
GO:0086003	cardiac muscle cell contraction	Mammalia	4.201e-06	567700
GO:0090140	regulation of mitochondrial fission	Mammalia	7.555e-06	1021000
GO:0090150	establishment of protein localization to membrane	Mammalia	3.434e-05	4641000
GO:0090200	positive regulation of release of cytochrome c from mitochondria	Mammalia	0.0001991	26900000
GO:0090218	positive regulation of lipid kinase activity	Mammalia	0.000482	65140000
GO:0090258	negative regulation of mitochondrial fission	Mammalia	7.555e-06	1021000
GO:0090263	positive regulation of canonical Wnt signaling pathway	Mammalia	2.219e-06	299900
GO:0090279	regulation of calcium ion import	Mammalia	2.219e-06	299900
GO:0090303	positive regulation of wound healing	Mammalia	0.0001417	19150000
GO:0090312	positive regulation of protein deacetylation	Mammalia	8.209e-06	1109000
GO:0090324	negative regulation of oxidative phosphorylation	Mammalia	3.791e-06	512300
GO:0090335	regulation of brown fat cell differentiation	Mammalia	3.004e-05	4059000
GO:0090370	negative regulation of cholesterol efflux	Mammalia	2.219e-06	299900
GO:0090594	inflammatory response to wounding	Mammalia	7.581e-06	1025000
GO:0097009	energy homeostasis	Mammalia	3.004e-05	4059000
GO:0097017	renal protein absorption	Mammalia	2.1e-06	283800
GO:0097190	apoptotic signaling pathway	Mammalia	3.791e-06	512300
GO:0097191	extrinsic apoptotic signaling pathway	Mammalia	5.276e-05	7130000
GO:0097237	cellular response to toxic substance	Mammalia	3.791e-06	512300
GO:0097284	hepatocyte apoptotic process	Mammalia	6.845e-05	9251000
GO:0097294	'de novo' XMP biosynthetic process	Mammalia	6.633e-06	896500
GO:0097345	mitochondrial outer membrane permeabilization	Mammalia	3.318e-05	4484000
GO:0097421	liver regeneration	Mammalia	3.791e-06	512300
GO:0097435	supramolecular fiber organization	Mammalia	4.829e-05	6526000
GO:0097527	necroptotic signaling pathway	Mammalia	1.895e-05	2561000
GO:0097696	cell surface receptor signaling pathway via STAT	Mammalia	2.323e-05	3139000
GO:0097746	blood vessel diameter maintenance	Mammalia	2.674e-05	3614000
GO:0098586	cellular response to virus	Mammalia	1.642e-05	2219000
GO:0098761	cellular response to interleukin-7	Mammalia	7.186e-05	9712000
GO:0098868	bone growth	Mammalia	3.004e-05	4059000
GO:0098869	cellular oxidant detoxification	Mammalia	0.0001161	15690000
GO:0098930	axonal transport	Mammalia	1.511e-05	2042000
GO:0098974	postsynaptic actin cytoskeleton organization	Mammalia	0.0001417	19150000
GO:0110076	negative regulation of ferroptosis	Mammalia	1.416e-05	1914000
GO:0120162	positive regulation of cold-induced thermogenesis	Mammalia	3.004e-05	4059000
GO:0120190	negative regulation of bile acid secretion	Mammalia	3.791e-06	512300
GO:0120192	tight junction assembly	Mammalia	0.0001417	19150000
GO:0140374	antiviral innate immune response	Mammalia	3.791e-06	512300
GO:0140460	response to Gram-negative bacterium	Mammalia	3.791e-06	512300
GO:0150076	neuroinflammatory response	Mammalia	8.209e-06	1109000
GO:0150078	positive regulation of neuroinflammatory response	Mammalia	7.581e-06	1025000
GO:0150093	amyloid-beta clearance by transcytosis	Mammalia	1.16e-06	156800
GO:0150111	regulation of transepithelial transport	Mammalia	0.0001417	19150000
GO:0150129	positive regulation of interleukin-33 production	Mammalia	3.791e-06	512300
GO:1900015	regulation of cytokine production involved in inflammatory response	Mammalia	1.502e-05	2030000
GO:1900017	positive regulation of cytokine production involved in inflammatory response	Mammalia	7.581e-06	1025000
GO:1900034	regulation of cellular response to heat	Mammalia	7.555e-06	1021000
GO:1900127	positive regulation of hyaluronan biosynthetic process	Mammalia	2.219e-06	299900
GO:1900159	positive regulation of bone mineralization involved in bone maturation	Mammalia	9.05e-06	1223000
GO:1900180	regulation of protein localization to nucleus	Mammalia	1.502e-05	2030000
GO:1900222	negative regulation of amyloid-beta clearance	Mammalia	1.579e-05	2134000
GO:1900229	negative regulation of single-species biofilm formation in or on host organism	Mammalia	9.05e-06	1223000
GO:1900242	regulation of synaptic vesicle endocytosis	Mammalia	0.0001417	19150000
GO:1900452	regulation of long-term synaptic depression	Mammalia	7.555e-06	1021000
GO:1900745	positive regulation of p38MAPK cascade	Mammalia	3.004e-05	4059000
GO:1901222	regulation of non-canonical NF-kappaB signal transduction	Mammalia	8.065e-05	10900000
GO:1901224	positive regulation of non-canonical NF-kappaB signal transduction	Mammalia	1.895e-05	2561000
GO:1901647	positive regulation of synoviocyte proliferation	Mammalia	3.791e-06	512300
GO:1901662	quinone catabolic process	Mammalia	0.001324	179000000
GO:1901857	positive regulation of cellular respiration	Mammalia	8.209e-06	1109000
GO:1902004	positive regulation of amyloid-beta formation	Mammalia	3.221e-05	4353000
GO:1902065	response to L-glutamate	Mammalia	3.791e-06	512300
GO:1902108	regulation of mitochondrial membrane permeability involved in apoptotic process	Mammalia	3.318e-05	4484000
GO:1902174	positive regulation of keratinocyte apoptotic process	Mammalia	2.1e-06	283800
GO:1902176	negative regulation of oxidative stress-induced intrinsic apoptotic signaling pathway	Mammalia	2.056e-05	2779000
GO:1902230	negative regulation of intrinsic apoptotic signaling pathway in response to DNA damage	Mammalia	3.318e-05	4484000
GO:1902396	protein localization to bicellular tight junction	Mammalia	0.0001417	19150000
GO:1902474	positive regulation of protein localization to synapse	Mammalia	7.555e-06	1021000
GO:1902531	regulation of intracellular signal transduction	Mammalia	3.318e-05	4484000
GO:1902565	positive regulation of neutrophil activation	Mammalia	3.791e-06	512300
GO:1902570	protein localization to nucleolus	Mammalia	0.0001274	17210000
GO:1902600	proton transmembrane transport	Mammalia	0.0008121	109800000
GO:1902732	positive regulation of chondrocyte proliferation	Mammalia	9.05e-06	1223000
GO:1902894	negative regulation of miRNA transcription	Mammalia	3.791e-06	512300
GO:1902895	positive regulation of miRNA transcription	Mammalia	3.791e-06	512300
GO:1902966	positive regulation of protein localization to early endosome	Mammalia	2.219e-06	299900
GO:1902988	neurofibrillary tangle assembly	Mammalia	7.555e-06	1021000
GO:1903078	positive regulation of protein localization to plasma membrane	Mammalia	2.337e-05	3159000
GO:1903140	regulation of establishment of endothelial barrier	Mammalia	3.791e-06	512300
GO:1903347	negative regulation of bicellular tight junction assembly	Mammalia	3.791e-06	512300
GO:1903543	positive regulation of exosomal secretion	Mammalia	8.209e-06	1109000
GO:1903748	negative regulation of establishment of protein localization to mitochondrion	Mammalia	7.555e-06	1021000
GO:1903829	positive regulation of protein localization	Mammalia	7.555e-06	1021000
GO:1903901	negative regulation of viral life cycle	Mammalia	4.113e-05	5558000
GO:1903903	regulation of establishment of T cell polarity	Mammalia	2.1e-06	283800
GO:1903906	regulation of plasma membrane raft polarization	Mammalia	2.1e-06	283800
GO:1903909	regulation of receptor clustering	Mammalia	2.1e-06	283800
GO:1903923	positive regulation of protein processing in phagocytic vesicle	Mammalia	4.201e-06	567700
GO:1903955	positive regulation of protein targeting to mitochondrion	Mammalia	0.0002334	31550000
GO:1904428	negative regulation of tubulin deacetylation	Mammalia	1.511e-05	2042000
GO:1904440	positive regulation of iron ion import across plasma membrane	Mammalia	8.209e-06	1109000
GO:1904646	cellular response to amyloid-beta	Mammalia	3.791e-06	512300
GO:1904651	positive regulation of fat cell apoptotic process	Mammalia	1.502e-05	2030000
GO:1904668	positive regulation of ubiquitin protein ligase activity	Mammalia	6.402e-05	8653000
GO:1904707	positive regulation of vascular associated smooth muscle cell proliferation	Mammalia	3.791e-06	512300
GO:1904714	regulation of chaperone-mediated autophagy	Mammalia	0.000482	65140000
GO:1904772	response to tetrachloromethane	Mammalia	1.416e-05	1914000
GO:1904783	positive regulation of NMDA glutamate receptor activity	Mammalia	8.209e-06	1109000
GO:1904798	positive regulation of core promoter binding	Mammalia	8.209e-06	1109000
GO:1904844	response to L-glutamine	Mammalia	1.416e-05	1914000
GO:1904880	response to hydrogen sulfide	Mammalia	1.416e-05	1914000
GO:1904996	positive regulation of leukocyte adhesion to vascular endothelial cell	Mammalia	3.791e-06	512300
GO:1904999	positive regulation of leukocyte adhesion to arterial endothelial cell	Mammalia	3.791e-06	512300
GO:1905038	regulation of membrane lipid metabolic process	Mammalia	3.791e-06	512300
GO:1905242	response to 3,3',5-triiodo-L-thyronine	Mammalia	3.791e-06	512300
GO:1905278	positive regulation of epithelial tube formation	Mammalia	2.219e-06	299900
GO:1905395	response to flavonoid	Mammalia	1.416e-05	1914000
GO:1905564	positive regulation of vascular endothelial cell proliferation	Mammalia	5.05e-05	6824000
GO:1990000	amyloid fibril formation	Mammalia	1.176e-05	1589000
GO:1990051	activation of protein kinase C activity	Mammalia	1.502e-05	2030000
GO:1990090	cellular response to nerve growth factor stimulus	Mammalia	7.555e-06	1021000
GO:1990268	response to gold nanoparticle	Mammalia	3.791e-06	512300
GO:1990416	cellular response to brain-derived neurotrophic factor stimulus	Mammalia	7.555e-06	1021000
GO:2000008	regulation of protein localization to cell surface	Mammalia	3.379e-06	456700
GO:2000010	positive regulation of protein localization to cell surface	Mammalia	3.791e-06	512300
GO:2000045	regulation of G1/S transition of mitotic cell cycle	Mammalia	3.318e-05	4484000
GO:2000060	positive regulation of ubiquitin-dependent protein catabolic process	Mammalia	2.219e-06	299900
GO:2000147	positive regulation of cell motility	Mammalia	6.607e-06	892900
GO:2000271	positive regulation of fibroblast apoptotic process	Mammalia	3.318e-05	4484000
GO:2000272	negative regulation of signaling receptor activity	Mammalia	3.791e-06	512300
GO:2000308	negative regulation of tumor necrosis factor (ligand) superfamily member 11 production	Mammalia	9.05e-06	1223000
GO:2000309	positive regulation of tumor necrosis factor (ligand) superfamily member 11 production	Mammalia	8.209e-06	1109000
GO:2000334	positive regulation of blood microparticle formation	Mammalia	3.791e-06	512300
GO:2000343	positive regulation of chemokine (C-X-C motif) ligand 2 production	Mammalia	3.791e-06	512300
GO:2000347	positive regulation of hepatocyte proliferation	Mammalia	3.791e-06	512300
GO:2000351	regulation of endothelial cell apoptotic process	Mammalia	3.791e-06	512300
GO:2000377	regulation of reactive oxygen species metabolic process	Mammalia	7.581e-06	1025000
GO:2000379	positive regulation of reactive oxygen species metabolic process	Mammalia	1.502e-05	2030000
GO:2000486	negative regulation of glutamine transport	Mammalia	1.502e-05	2030000
GO:2000491	positive regulation of hepatic stellate cell activation	Mammalia	1.502e-05	2030000
GO:2000573	positive regulation of DNA biosynthetic process	Mammalia	3.791e-06	512300
GO:2001135	regulation of endocytic recycling	Mammalia	2.32e-06	313500
GO:2001150	positive regulation of dipeptide transmembrane transport	Mammalia	0.0001172	15840000
GO:2001205	negative regulation of osteoclast development	Mammalia	9.05e-06	1223000
GO:2001225	regulation of chloride transport	Mammalia	5.861e-05	7921000
GO:2001233	regulation of apoptotic signaling pathway	Mammalia	5.374e-05	7263000
GO:2001234	negative regulation of apoptotic signaling pathway	Mammalia	3.791e-06	512300
GO:2001235	positive regulation of apoptotic signaling pathway	Mammalia	3.318e-05	4484000
GO:2001238	positive regulation of extrinsic apoptotic signaling pathway	Mammalia	7.394e-05	9992000
GO:2001240	negative regulation of extrinsic apoptotic signaling pathway in absence of ligand	Mammalia	7.581e-06	1025000
GO:2001244	positive regulation of intrinsic apoptotic signaling pathway	Mammalia	6.635e-05	8968000

## Sheet: Table S159
Table S159. DF-1 MiCId analysis GO Cellular Component (CC) Class level.
GO_Term	GO_Name	Taxon	Prior_GO(Relative_Abundance)	IonCount
GO.XXXXXXX	XXXXXXX	Saccharomycetes	0.9564	114700000000
GO:0000139	Golgi membrane	Mammalia	0.0002389	32290000
GO:0000151	ubiquitin ligase complex	Mammalia	3.272e-05	4422000
GO:0000785	chromatin	Mammalia	5.586e-05	7549000
GO:0001891	phagocytic cup	Mammalia	2.427e-05	3281000
GO:0002102	podosome	Mammalia	2.45e-06	331200
GO:0002199	zona pellucida receptor complex	Mammalia	0.0001167	15770000
GO:0005576	extracellular region	Mammalia	0.005074	685700000
GO:0005615	extracellular space	Mammalia	0.002254	304700000
GO:0005634	nucleus	Mammalia	0.001849	249800000
GO:0005635	nuclear envelope	Mammalia	0.0001117	15100000
GO:0005643	nuclear pore	Mammalia	5.586e-05	7549000
GO:0005654	nucleoplasm	Mammalia	0.003573	482900000
GO:0005680	anaphase-promoting complex	Mammalia	9.817e-05	13270000
GO:0005730	nucleolus	Mammalia	5.586e-05	7549000
GO:0005737	cytoplasm	Mammalia	0.004272	577400000
GO:0005739	mitochondrion	Mammalia	0.0006384	86280000
GO:0005741	mitochondrial outer membrane	Mammalia	0.0005816	78600000
GO:0005743	mitochondrial inner membrane	Mammalia	9.814e-05	13260000
GO:0005759	mitochondrial matrix	Mammalia	0.0004438	59980000
GO:0005765	lysosomal membrane	Mammalia	7.444e-07	100600
GO:0005768	endosome	Mammalia	3.481e-06	470400
GO:0005769	early endosome	Mammalia	1.642e-05	2218000
GO:0005770	late endosome	Mammalia	2.137e-06	288900
GO:0005777	peroxisome	Mammalia	0.0001147	15490000
GO:0005778	peroxisomal membrane	Mammalia	2.293e-05	3099000
GO:0005782	peroxisomal matrix	Mammalia	4.586e-05	6198000
GO:0005783	endoplasmic reticulum	Mammalia	0.0002482	33540000
GO:0005788	endoplasmic reticulum lumen	Mammalia	1.62e-05	2189000
GO:0005789	endoplasmic reticulum membrane	Mammalia	0.0008123	109800000
GO:0005794	Golgi apparatus	Mammalia	7.07e-05	9555000
GO:0005796	Golgi lumen	Mammalia	0.0001195	16150000
GO:0005813	centrosome	Mammalia	0.0001217	16450000
GO:0005814	centriole	Mammalia	5.586e-05	7549000
GO:0005819	spindle	Mammalia	6.085e-05	8224000
GO:0005829	cytosol	Mammalia	0.01152	1556000000
GO:0005833	hemoglobin complex	Mammalia	0.0001888	25510000
GO:0005853	eukaryotic translation elongation factor 1 complex	Mammalia	0.0006886	93060000
GO:0005856	cytoskeleton	Mammalia	0.0002304	31130000
GO:0005874	microtubule	Mammalia	1.461e-05	1974000
GO:0005884	actin filament	Mammalia	7.501e-05	10140000
GO:0005886	plasma membrane	Mammalia	0.001576	213000000
GO:0005905	clathrin-coated pit	Mammalia	4.275e-06	577800
GO:0005911	cell-cell junction	Mammalia	3.75e-05	5068000
GO:0005925	focal adhesion	Mammalia	0.0001289	17420000
GO:0008021	synaptic vesicle	Mammalia	1.343e-06	181500
GO:0008180	COP9 signalosome	Mammalia	0.0001167	15770000
GO:0009897	external side of plasma membrane	Mammalia	9.906e-05	13390000
GO:0009925	basal plasma membrane	Mammalia	2.137e-06	288900
GO:0009986	cell surface	Mammalia	5.699e-05	7702000
GO:0010008	endosome membrane	Mammalia	0.0001351	18250000
GO:0012506	vesicle membrane	Mammalia	6.265e-05	8467000
GO:0015629	actin cytoskeleton	Mammalia	7.991e-05	10800000
GO:0015630	microtubule cytoskeleton	Mammalia	3.652e-05	4935000
GO:0016020	membrane	Mammalia	0.0005783	78150000
GO:0016324	apical plasma membrane	Mammalia	2.137e-06	288900
GO:0016469	proton-transporting two-sector ATPase complex	Mammalia	3.271e-05	4421000
GO:0016528	sarcoplasm	Mammalia	2.45e-06	331200
GO:0030016	myofibril	Mammalia	3.75e-05	5068000
GO:0030027	lamellipodium	Mammalia	2.45e-06	331200
GO:0030139	endocytic vesicle	Mammalia	6.412e-06	866600
GO:0030141	secretory granule	Mammalia	1e-05	1352000
GO:0030424	axon	Mammalia	0.0001276	17240000
GO:0030425	dendrite	Mammalia	6.983e-05	9438000
GO:0030426	growth cone	Mammalia	7.303e-06	987000
GO:0030478	actin cap	Mammalia	2.45e-06	331200
GO:0030496	midbody	Mammalia	5.586e-05	7549000
GO:0030666	endocytic vesicle membrane	Mammalia	1.429e-05	1932000
GO:0030669	clathrin-coated endocytic vesicle membrane	Mammalia	2.017e-05	2726000
GO:0030670	phagocytic vesicle membrane	Mammalia	1.343e-06	181500
GO:0030672	synaptic vesicle membrane	Mammalia	1.343e-06	181500
GO:0030673	axolemma	Mammalia	7.303e-06	987000
GO:0030864	cortical actin cytoskeleton	Mammalia	4.901e-06	662300
GO:0031093	platelet alpha granule lumen	Mammalia	8.668e-05	11710000
GO:0031410	cytoplasmic vesicle	Mammalia	2.137e-06	288900
GO:0031838	haptoglobin-hemoglobin complex	Mammalia	3.775e-05	5102000
GO:0031941	filamentous actin	Mammalia	3.75e-05	5068000
GO:0031966	mitochondrial membrane	Mammalia	8.358e-05	11300000
GO:0031982	vesicle	Mammalia	2.883e-05	3897000
GO:0032991	protein-containing complex	Mammalia	0.0002736	36970000
GO:0034399	nuclear periphery	Mammalia	7.303e-06	987000
GO:0034774	secretory granule lumen	Mammalia	2.846e-05	3846000
GO:0035267	NuA4 histone acetyltransferase complex	Mammalia	3.75e-05	5068000
GO:0035580	specific granule lumen	Mammalia	1e-05	1352000
GO:0036464	cytoplasmic ribonucleoprotein granule	Mammalia	7.303e-06	987000
GO:0036477	somatodendritic compartment	Mammalia	1.461e-05	1974000
GO:0042383	sarcolemma	Mammalia	6.265e-05	8467000
GO:0042470	melanosome	Mammalia	0.0002254	30460000
GO:0042565	RNA nuclear export complex	Mammalia	5.586e-05	7549000
GO:0042581	specific granule	Mammalia	1e-05	1352000
GO:0042645	mitochondrial nucleoid	Mammalia	3.271e-05	4421000
GO:0042995	cell projection	Mammalia	7.303e-06	987000
GO:0043005	neuron projection	Mammalia	7.303e-06	987000
GO:0043025	neuronal cell body	Mammalia	0.0001891	25550000
GO:0043197	dendritic spine	Mammalia	7.303e-06	987000
GO:0043209	myelin sheath	Mammalia	4.627e-05	6254000
GO:0043231	intracellular membrane-bounded organelle	Mammalia	9.233e-05	12480000
GO:0043296	apical junction complex	Mammalia	3.75e-05	5068000
GO:0043679	axon terminus	Mammalia	6.085e-05	8224000
GO:0044297	cell body	Mammalia	0.0001313	17750000
GO:0044304	main axon	Mammalia	7.303e-06	987000
GO:0044305	calyx of Held	Mammalia	3.75e-05	5068000
GO:0045121	membrane raft	Mammalia	3.158e-05	4268000
GO:0045177	apical part of cell	Mammalia	0.00013	17580000
GO:0045178	basal part of cell	Mammalia	2.137e-06	288900
GO:0045202	synapse	Mammalia	0.0007753	104800000
GO:0045259	proton-transporting ATP synthase complex	Mammalia	0.0001963	26530000
GO:0045261	proton-transporting ATP synthase complex, catalytic core F(1)	Mammalia	6.543e-05	8842000
GO:0045298	tubulin complex	Mammalia	7.303e-06	987000
GO:0045335	phagocytic vesicle	Mammalia	4.13e-05	5581000
GO:0048471	perinuclear region of cytoplasm	Mammalia	6.513e-05	8802000
GO:0055037	recycling endosome	Mammalia	0.0001006	13590000
GO:0055038	recycling endosome membrane	Mammalia	4.029e-06	544600
GO:0062023	collagen-containing extracellular matrix	Mammalia	0.0001364	18430000
GO:0062151	catalase complex	Mammalia	1.147e-05	1549000
GO:0070062	extracellular exosome	Mammalia	0.001745	235800000
GO:0071682	endocytic vesicle lumen	Mammalia	1.888e-05	2551000
GO:0072562	blood microparticle	Mammalia	0.0001917	25910000
GO:0072563	endothelial microparticle	Mammalia	6.265e-05	8467000
GO:0090543	Flemming body	Mammalia	5.586e-05	7549000
GO:0097013	phagocytic vesicle lumen	Mammalia	4.001e-05	5407000
GO:0097386	glial cell projection	Mammalia	7.303e-06	987000
GO:0097418	neurofibrillary tangle	Mammalia	1.461e-05	1974000
GO:0097433	dense body	Mammalia	3.75e-05	5068000
GO:0098574	cytoplasmic side of lysosomal membrane	Mammalia	0.0006886	93060000
GO:0098685	Schaffer collateral - CA1 synapse	Mammalia	3.75e-05	5068000
GO:0120220	basal body patch	Mammalia	3.75e-05	5068000
GO:1902495	transmembrane transporter complex	Mammalia	3.271e-05	4421000
GO:1904115	axon cytoplasm	Mammalia	7.303e-06	987000
GO:1904724	tertiary granule lumen	Mammalia	2.888e-05	3903000
GO:1904813	ficolin-1-rich granule lumen	Mammalia	4.519e-05	6108000
GO:1990712	HFE-transferrin receptor complex	Mammalia	2.137e-06	288900

## Sheet: Table S160
Table S160. DF-1 MiCId analysis GO Molecular Function (MF) Class level.
GO_Term	GO_Name	Taxon	Prior_GO(Relative_Abundance)	IonCount
GO.XXXXXXX	XXXXXXX	Saccharomycetes	0.9564	114700000000
GO:0000287	magnesium ion binding	Mammalia	2.976e-05	4021000
GO:0000976	transcription cis-regulatory region binding	Mammalia	1.521e-05	2055000
GO:0001512	dihydronicotinamide riboside quinone reductase activity	Mammalia	0.0001589	21480000
GO:0001530	lipopolysaccharide binding	Mammalia	1.226e-05	1657000
GO:0001786	phosphatidylserine binding	Mammalia	0.0001432	19350000
GO:0002020	protease binding	Mammalia	4.153e-05	5612000
GO:0003677	DNA binding	Mammalia	0.0001924	26000000
GO:0003680	minor groove of adenine-thymine-rich DNA binding	Mammalia	4.426e-06	598200
GO:0003682	chromatin binding	Mammalia	1.488e-05	2011000
GO:0003690	double-stranded DNA binding	Mammalia	4.426e-06	598200
GO:0003697	single-stranded DNA binding	Mammalia	4.426e-06	598200
GO:0003723	RNA binding	Mammalia	0.0002803	37880000
GO:0003746	translation elongation factor activity	Mammalia	0.0008033	108600000
GO:0003755	peptidyl-prolyl cis-trans isomerase activity	Mammalia	0.0001488	20110000
GO:0003779	actin binding	Mammalia	1.47e-05	1987000
GO:0003796	lysozyme activity	Mammalia	0.0001673	22600000
GO:0003924	GTPase activity	Mammalia	0.0005739	77560000
GO:0003925	G protein activity	Mammalia	1.553e-05	2099000
GO:0003937	IMP cyclohydrolase activity	Mammalia	2.919e-05	3945000
GO:0003955	NAD(P)H dehydrogenase (quinone) activity	Mammalia	0.0002087	28210000
GO:0004013	adenosylhomocysteinase activity	Mammalia	0.000247	33390000
GO:0004046	aminoacylase activity	Mammalia	1.499e-05	2026000
GO:0004064	arylesterase activity	Mammalia	2.254e-05	3047000
GO:0004089	carbonate dehydratase activity	Mammalia	0.0006763	91400000
GO:0004096	catalase activity	Mammalia	0.0001499	20260000
GO:0004111	creatine kinase activity	Mammalia	0.0001504	20320000
GO:0004128	cytochrome-b5 reductase activity, acting on NAD(P)H	Mammalia	3.115e-05	4210000
GO:0004129	cytochrome-c oxidase activity	Mammalia	4.665e-05	6305000
GO:0004252	serine-type endopeptidase activity	Mammalia	2.452e-05	3314000
GO:0004461	lactose synthase activity	Mammalia	0.0003345	45210000
GO:0004601	peroxidase activity	Mammalia	0.0002231	30150000
GO:0004643	phosphoribosylaminoimidazolecarboxamide formyltransferase activity	Mammalia	2.554e-05	3451000
GO:0004784	superoxide dismutase activity	Mammalia	3.115e-05	4210000
GO:0004812	aminoacyl-tRNA ligase activity	Mammalia	2.207e-05	2982000
GO:0004821	histidine-tRNA ligase activity	Mammalia	8.826e-05	11930000
GO:0004842	ubiquitin-protein transferase activity	Mammalia	0.0003681	49750000
GO:0004859	phospholipase inhibitor activity	Mammalia	7.16e-05	9676000
GO:0004867	serine-type endopeptidase inhibitor activity	Mammalia	4.444e-05	6006000
GO:0004869	cysteine-type endopeptidase inhibitor activity	Mammalia	1.226e-05	1657000
GO:0005049	nuclear export signal receptor activity	Mammalia	1.488e-05	2011000
GO:0005085	guanyl-nucleotide exchange factor activity	Mammalia	4.201e-06	567700
GO:0005102	signaling receptor binding	Mammalia	0.0001686	22790000
GO:0005123	death receptor binding	Mammalia	3.815e-05	5156000
GO:0005125	cytokine activity	Mammalia	0.0004549	61480000
GO:0005133	type II interferon receptor binding	Mammalia	0.0001263	17070000
GO:0005154	epidermal growth factor receptor binding	Mammalia	1.26e-05	1703000
GO:0005158	insulin receptor binding	Mammalia	0.0001056	14270000
GO:0005159	insulin-like growth factor receptor binding	Mammalia	0.0004223	57080000
GO:0005164	tumor necrosis factor receptor binding	Mammalia	7.604e-05	10280000
GO:0005178	integrin binding	Mammalia	0.0001304	17620000
GO:0005179	hormone activity	Mammalia	0.001132	152900000
GO:0005200	structural constituent of cytoskeleton	Mammalia	0.0001041	14070000
GO:0005344	oxygen carrier activity	Mammalia	6.261e-05	8462000
GO:0005504	fatty acid binding	Mammalia	5.359e-05	7243000
GO:0005506	iron ion binding	Mammalia	2.452e-05	3314000
GO:0005507	copper ion binding	Mammalia	1.786e-05	2414000
GO:0005509	calcium ion binding	Mammalia	0.000244	32980000
GO:0005515	protein binding	Mammalia	0.02536	3427000000
GO:0005522	profilin binding	Mammalia	5.205e-05	7034000
GO:0005524	ATP binding	Mammalia	0.0004956	66980000
GO:0005525	GTP binding	Mammalia	0.0004287	57940000
GO:0005543	phospholipid binding	Mammalia	7.16e-05	9676000
GO:0005544	calcium-dependent phospholipid binding	Mammalia	0.0002864	38700000
GO:0005546	phosphatidylinositol-4,5-bisphosphate binding	Mammalia	4.743e-07	64090
GO:0008017	microtubule binding	Mammalia	3.541e-05	4785000
GO:0008083	growth factor activity	Mammalia	0.0004391	59350000
GO:0008135	translation factor activity, RNA binding	Mammalia	0.0001607	21710000
GO:0008198	ferrous iron binding	Mammalia	3.461e-06	467700
GO:0008199	ferric iron binding	Mammalia	3.461e-06	467700
GO:0008201	heparin binding	Mammalia	3.563e-05	4816000
GO:0008233	peptidase activity	Mammalia	1.226e-05	1657000
GO:0008236	serine-type peptidase activity	Mammalia	1.226e-05	1657000
GO:0008270	zinc ion binding	Mammalia	9.806e-05	13250000
GO:0008289	lipid binding	Mammalia	1.786e-05	2414000
GO:0008379	thioredoxin peroxidase activity	Mammalia	0.0001179	15930000
GO:0008753	NADPH dehydrogenase (quinone) activity	Mammalia	3.115e-05	4210000
GO:0009055	electron transfer activity	Mammalia	0.0001059	14320000
GO:0015643	toxic substance binding	Mammalia	1.786e-05	2414000
GO:0016018	cyclosporin A binding	Mammalia	1.24e-05	1676000
GO:0016209	antioxidant activity	Mammalia	3.286e-05	4441000
GO:0016301	kinase activity	Mammalia	2.506e-05	3387000
GO:0016491	oxidoreductase activity	Mammalia	0.0001371	18530000
GO:0016661	oxidoreductase activity, acting on other nitrogenous compounds as donors	Mammalia	5.297e-05	7159000
GO:0016684	oxidoreductase activity, acting on peroxide as acceptor	Mammalia	2.999e-05	4053000
GO:0016740	transferase activity	Mammalia	9.568e-05	12930000
GO:0016787	hydrolase activity	Mammalia	0.000133	17970000
GO:0016829	lyase activity	Mammalia	2.254e-05	3047000
GO:0016887	ATP hydrolysis activity	Mammalia	0.0001467	19830000
GO:0017124	SH3 domain binding	Mammalia	8.852e-06	1196000
GO:0018820	cyanamide hydratase activity	Mammalia	2.254e-05	3047000
GO:0019003	GDP binding	Mammalia	4.529e-05	6121000
GO:0019787	ubiquitin-like protein transferase activity	Mammalia	9.203e-05	12440000
GO:0019825	oxygen binding	Mammalia	8.048e-05	10880000
GO:0019899	enzyme binding	Mammalia	0.000236	31900000
GO:0019901	protein kinase binding	Mammalia	0.0002304	31140000
GO:0020037	heme binding	Mammalia	0.0001846	24950000
GO:0030170	pyridoxal phosphate binding	Mammalia	1.786e-05	2414000
GO:0030297	transmembrane receptor protein tyrosine kinase activator activity	Mammalia	0.0002238	30240000
GO:0030492	hemoglobin binding	Mammalia	1.565e-05	2116000
GO:0030674	protein-macromolecule adaptor activity	Mammalia	4.426e-06	598200
GO:0031072	heat shock protein binding	Mammalia	0.0002334	31550000
GO:0031386	protein tag activity	Mammalia	6.124e-05	8277000
GO:0031404	chloride ion binding	Mammalia	5.297e-05	7159000
GO:0031489	myosin V binding	Mammalia	6.543e-07	88430
GO:0031625	ubiquitin protein ligase binding	Mammalia	0.0002682	36240000
GO:0031720	haptoglobin binding	Mammalia	3.131e-05	4231000
GO:0031721	hemoglobin alpha binding	Mammalia	1.565e-05	2116000
GO:0034185	apolipoprotein binding	Mammalia	4.426e-06	598200
GO:0034452	dynactin binding	Mammalia	4.426e-06	598200
GO:0034986	iron chaperone activity	Mammalia	3.461e-06	467700
GO:0035091	phosphatidylinositol binding	Mammalia	4.426e-06	598200
GO:0036313	phosphatidylinositol 3-kinase catalytic subunit binding	Mammalia	9.485e-07	128200
GO:0038177	death receptor agonist activity	Mammalia	3.042e-05	4111000
GO:0042288	MHC class I protein binding	Mammalia	2.999e-05	4053000
GO:0042802	identical protein binding	Mammalia	0.0005084	68710000
GO:0042803	protein homodimerization activity	Mammalia	8.63e-05	11660000
GO:0043532	angiostatin binding	Mammalia	2.999e-05	4053000
GO:0043539	protein serine/threonine kinase activator activity	Mammalia	0.000329	44460000
GO:0043565	sequence-specific DNA binding	Mammalia	4.426e-06	598200
GO:0044183	protein folding chaperone	Mammalia	0.0001167	15770000
GO:0044325	transmembrane transporter binding	Mammalia	3.461e-06	467700
GO:0044389	ubiquitin-like protein ligase binding	Mammalia	9.203e-05	12440000
GO:0045159	myosin II binding	Mammalia	4.743e-07	64090
GO:0045296	cadherin binding	Mammalia	7.811e-05	10560000
GO:0046790	virion binding	Mammalia	1.24e-05	1676000
GO:0046872	metal ion binding	Mammalia	0.000369	49870000
GO:0046933	proton-transporting ATP synthase activity, rotational mechanism	Mammalia	0.0002399	32420000
GO:0046961	proton-transporting ATPase activity, rotational mechanism	Mammalia	5.997e-05	8105000
GO:0046982	protein heterodimerization activity	Mammalia	1.488e-05	2011000
GO:0048018	receptor ligand activity	Mammalia	0.00025	33780000
GO:0050136	NADH:ubiquinone reductase (non-electrogenic) activity	Mammalia	0.0001558	21050000
GO:0050661	NADP binding	Mammalia	1.499e-05	2026000
GO:0051015	actin filament binding	Mammalia	9.485e-07	128200
GO:0051082	unfolded protein binding	Mammalia	0.0001291	17450000
GO:0051087	protein-folding chaperone binding	Mammalia	2.229e-05	3012000
GO:0051428	peptide hormone receptor binding	Mammalia	0.0003068	41460000
GO:0051721	protein phosphatase 2A binding	Mammalia	4.426e-06	598200
GO:0051879	Hsp90 protein binding	Mammalia	4.426e-06	598200
GO:0051920	peroxiredoxin activity	Mammalia	5.893e-05	7965000
GO:0061630	ubiquitin protein ligase activity	Mammalia	9.203e-05	12440000
GO:0061631	ubiquitin conjugating enzyme activity	Mammalia	0.0003681	49750000
GO:0070883	pre-miRNA binding	Mammalia	1.488e-05	2011000
GO:0071813	lipoprotein particle binding	Mammalia	4.426e-06	598200
GO:0071949	FAD binding	Mammalia	5.297e-05	7159000
GO:0098973	structural constituent of postsynaptic actin cytoskeleton	Mammalia	5.205e-05	7034000
GO:0099077	histone-dependent DNA binding	Mammalia	4.426e-06	598200
GO:0099609	microtubule lateral binding	Mammalia	4.426e-06	598200
GO:0140272	exogenous protein binding	Mammalia	1.786e-05	2414000
GO:0140662	ATP-dependent protein folding chaperone	Mammalia	0.0001167	15770000
GO:0140824	thioredoxin-dependent peroxiredoxin activity	Mammalia	0.0001179	15930000
GO:0140839	RNA polymerase II CTD heptapeptide repeat P3 isomerase activity	Mammalia	1.24e-05	1676000
GO:0140840	RNA polymerase II CTD heptapeptide repeat P6 isomerase activity	Mammalia	1.24e-05	1676000
GO:0140912	membrane destabilizing activity	Mammalia	1.226e-05	1657000
GO:1902936	phosphatidylinositol bisphosphate binding	Mammalia	4.426e-06	598200
GO:1903136	cuprous ion binding	Mammalia	0.0004868	65790000
GO:1903981	enterobactin binding	Mammalia	3.573e-05	4829000
GO:1904399	heparan sulfate binding	Mammalia	1.24e-05	1676000
GO:1904408	melatonin binding	Mammalia	5.297e-05	7159000
GO:1905594	resveratrol binding	Mammalia	5.297e-05	7159000
GO:1990459	transferrin receptor binding	Mammalia	2.076e-05	2806000
GO:1990460	leptin receptor binding	Mammalia	0.0001534	20730000

## Sheet: Table S161
Table S161. DF-2 MiCId analysis GO Biological Process (BP) Class level.
GO_Term	GO_Name	Taxon	Prior_GO(Relative_Abundance)	IonCount
GO.XXXXXXX	XXXXXXX	Mammalia	0.0003684	58660000
GO.XXXXXXX	XXXXXXX	Saccharomycetes	0.9531	112300000000
GO:0000054	ribosomal subunit export from nucleus	Mammalia	0.0001193	18990000
GO:0000055	ribosomal large subunit export from nucleus	Mammalia	0.0001193	18990000
GO:0000056	ribosomal small subunit export from nucleus	Mammalia	0.0001193	18990000
GO:0000070	mitotic sister chromatid segregation	Mammalia	0.0001193	18990000
GO:0000122	negative regulation of transcription by RNA polymerase II	Mammalia	0.0001974	31440000
GO:0000209	protein polyubiquitination	Mammalia	0.0001557	24780000
GO:0000226	microtubule cytoskeleton organization	Mammalia	1.512e-05	2408000
GO:0000278	mitotic cell cycle	Mammalia	0.0001193	18990000
GO:0000302	response to reactive oxygen species	Mammalia	0.0001139	18130000
GO:0000413	protein peptidyl-prolyl isomerization	Mammalia	1.367e-05	2176000
GO:0001501	skeletal system development	Mammalia	9.894e-05	15750000
GO:0001503	ossification	Mammalia	9.051e-05	14410000
GO:0001525	angiogenesis	Mammalia	3.793e-05	6039000
GO:0001542	ovulation from ovarian follicle	Mammalia	1.463e-05	2329000
GO:0001649	osteoblast differentiation	Mammalia	9.746e-05	15520000
GO:0001657	ureteric bud development	Mammalia	7.467e-06	1189000
GO:0001666	response to hypoxia	Mammalia	2.587e-05	4119000
GO:0001701	in utero embryonic development	Mammalia	0.0001644	26170000
GO:0001738	morphogenesis of a polarized epithelium	Mammalia	2.845e-05	4530000
GO:0001774	microglial cell activation	Mammalia	5.205e-05	8287000
GO:0001817	regulation of cytokine production	Mammalia	1.666e-05	2652000
GO:0001819	positive regulation of cytokine production	Mammalia	2.932e-05	4668000
GO:0001822	kidney development	Mammalia	7.467e-06	1189000
GO:0001836	release of cytochrome c from mitochondria	Mammalia	5.941e-05	9459000
GO:0001881	receptor recycling	Mammalia	1.924e-07	30640
GO:0001890	placenta development	Mammalia	1.463e-05	2329000
GO:0001892	embryonic placenta development	Mammalia	0.0001644	26170000
GO:0001933	negative regulation of protein phosphorylation	Mammalia	1.367e-05	2176000
GO:0001934	positive regulation of protein phosphorylation	Mammalia	1.744e-05	2777000
GO:0001936	regulation of endothelial cell proliferation	Mammalia	1.463e-05	2329000
GO:0001937	negative regulation of endothelial cell proliferation	Mammalia	3.777e-06	601300
GO:0001938	positive regulation of endothelial cell proliferation	Mammalia	8.583e-07	136600
GO:0002009	morphogenesis of an epithelium	Mammalia	3.709e-05	5905000
GO:0002021	response to dietary excess	Mammalia	2.926e-05	4658000
GO:0002037	negative regulation of L-glutamate import across plasma membrane	Mammalia	3.777e-06	601300
GO:0002092	positive regulation of receptor internalization	Mammalia	8.583e-07	136600
GO:0002227	innate immune response in mucosa	Mammalia	8.329e-06	1326000
GO:0002250	adaptive immune response	Mammalia	7.135e-06	1136000
GO:0002281	macrophage activation involved in immune response	Mammalia	1.091e-05	1737000
GO:0002376	immune system process	Mammalia	8.329e-06	1326000
GO:0002439	chronic inflammatory response to antigenic stimulus	Mammalia	3.777e-06	601300
GO:0002523	leukocyte migration involved in inflammatory response	Mammalia	3.777e-06	601300
GO:0002637	regulation of immunoglobulin production	Mammalia	3.777e-06	601300
GO:0002719	negative regulation of cytokine production involved in immune response	Mammalia	3.777e-06	601300
GO:0002876	positive regulation of chronic inflammatory response to antigenic stimulus	Mammalia	3.777e-06	601300
GO:0002925	positive regulation of humoral immune response mediated by circulating immunoglobulin	Mammalia	3.777e-06	601300
GO:0002931	response to ischemia	Mammalia	1.612e-06	256600
GO:0003009	skeletal muscle contraction	Mammalia	3.777e-06	601300
GO:0003085	negative regulation of systemic arterial blood pressure	Mammalia	3.777e-06	601300
GO:0003300	cardiac muscle hypertrophy	Mammalia	1.463e-05	2329000
GO:0003360	brainstem development	Mammalia	2.754e-06	438500
GO:0005989	lactose biosynthetic process	Mammalia	0.0004362	69450000
GO:0006006	glucose metabolic process	Mammalia	0.0001006	16010000
GO:0006091	generation of precursor metabolites and energy	Mammalia	7.818e-06	1245000
GO:0006111	regulation of gluconeogenesis	Mammalia	1.463e-05	2329000
GO:0006112	energy reserve metabolic process	Mammalia	4.389e-05	6987000
GO:0006114	glycerol biosynthetic process	Mammalia	1.463e-05	2329000
GO:0006116	NADH oxidation	Mammalia	1.612e-06	256600
GO:0006139	nucleobase-containing compound metabolic process	Mammalia	2.754e-06	438500
GO:0006164	purine nucleotide biosynthetic process	Mammalia	5.508e-06	877000
GO:0006177	GMP biosynthetic process	Mammalia	5.508e-06	877000
GO:0006189	'de novo' IMP biosynthetic process	Mammalia	1.377e-05	2192000
GO:0006259	DNA metabolic process	Mammalia	0.0001193	18990000
GO:0006338	chromatin remodeling	Mammalia	8.536e-05	13590000
GO:0006355	regulation of DNA-templated transcription	Mammalia	8.218e-05	13080000
GO:0006357	regulation of transcription by RNA polymerase II	Mammalia	0.0001559	24830000
GO:0006412	translation	Mammalia	0.003808	606400000
GO:0006414	translational elongation	Mammalia	0.00561	893200000
GO:0006418	tRNA aminoacylation for protein translation	Mammalia	2.277e-05	3626000
GO:0006427	histidyl-tRNA aminoacylation	Mammalia	6.832e-05	10880000
GO:0006457	protein folding	Mammalia	5.467e-05	8704000
GO:0006469	negative regulation of protein kinase activity	Mammalia	1.367e-05	2176000
GO:0006508	proteolysis	Mammalia	8.329e-06	1326000
GO:0006511	ubiquitin-dependent protein catabolic process	Mammalia	0.0001182	18820000
GO:0006513	protein monoubiquitination	Mammalia	3.797e-05	6045000
GO:0006606	protein import into nucleus	Mammalia	0.0004771	75970000
GO:0006611	protein export from nucleus	Mammalia	0.0003579	56980000
GO:0006626	protein targeting to mitochondrion	Mammalia	2.971e-05	4730000
GO:0006629	lipid metabolic process	Mammalia	3.707e-05	5903000
GO:0006635	fatty acid beta-oxidation	Mammalia	1.463e-05	2329000
GO:0006641	triglyceride metabolic process	Mammalia	7.467e-06	1189000
GO:0006730	one-carbon metabolic process	Mammalia	0.0003374	53710000
GO:0006743	ubiquinone metabolic process	Mammalia	1.612e-06	256600
GO:0006754	ATP biosynthetic process	Mammalia	2.345e-05	3734000
GO:0006801	superoxide metabolic process	Mammalia	1.612e-06	256600
GO:0006805	xenobiotic metabolic process	Mammalia	1.612e-06	256600
GO:0006809	nitric oxide biosynthetic process	Mammalia	1.612e-06	256600
GO:0006826	iron ion transport	Mammalia	4.186e-05	6665000
GO:0006879	intracellular iron ion homeostasis	Mammalia	1.26e-05	2006000
GO:0006909	phagocytosis	Mammalia	2.926e-05	4658000
GO:0006911	phagocytosis, engulfment	Mammalia	5.773e-06	919100
GO:0006913	nucleocytoplasmic transport	Mammalia	0.0002386	37980000
GO:0006915	apoptotic process	Mammalia	0.0002237	35620000
GO:0006933	negative regulation of cell adhesion involved in substrate-bound cell migration	Mammalia	7.818e-06	1245000
GO:0006952	defense response	Mammalia	3.777e-06	601300
GO:0006954	inflammatory response	Mammalia	0.0004206	66960000
GO:0006955	immune response	Mammalia	1.469e-05	2339000
GO:0006959	humoral immune response	Mammalia	1.924e-05	3064000
GO:0006974	DNA damage response	Mammalia	5.041e-06	802500
GO:0006979	response to oxidative stress	Mammalia	0.0002251	35840000
GO:0006986	response to unfolded protein	Mammalia	5.185e-05	8256000
GO:0007010	cytoskeleton organization	Mammalia	2.845e-05	4530000
GO:0007015	actin filament organization	Mammalia	9.186e-06	1463000
GO:0007052	mitotic spindle organization	Mammalia	0.0001193	18990000
GO:0007141	male meiosis I	Mammalia	0.0003467	55200000
GO:0007144	female meiosis I	Mammalia	0.0003467	55200000
GO:0007154	cell communication	Mammalia	3.777e-06	601300
GO:0007163	establishment or maintenance of cell polarity	Mammalia	2.845e-05	4530000
GO:0007165	signal transduction	Mammalia	0.0003717	59180000
GO:0007166	cell surface receptor signaling pathway	Mammalia	7.135e-06	1136000
GO:0007173	epidermal growth factor receptor signaling pathway	Mammalia	6.008e-06	956500
GO:0007249	canonical NF-kappaB signal transduction	Mammalia	9.894e-05	15750000
GO:0007254	JNK cascade	Mammalia	3.777e-06	601300
GO:0007259	cell surface receptor signaling pathway via JAK-STAT	Mammalia	3.645e-05	5804000
GO:0007267	cell-cell signaling	Mammalia	0.0001141	18170000
GO:0007268	chemical synaptic transmission	Mammalia	0.0003283	52270000
GO:0007271	synaptic transmission, cholinergic	Mammalia	1.612e-06	256600
GO:0007339	binding of sperm to zona pellucida	Mammalia	5.185e-05	8256000
GO:0007409	axonogenesis	Mammalia	2.845e-05	4530000
GO:0007417	central nervous system development	Mammalia	2.886e-06	459600
GO:0007565	female pregnancy	Mammalia	1.463e-05	2329000
GO:0007584	response to nutrient	Mammalia	1.624e-05	2586000
GO:0007596	blood coagulation	Mammalia	0.0003253	51790000
GO:0007613	memory	Mammalia	5.041e-06	802500
GO:0007623	circadian rhythm	Mammalia	1.841e-05	2930000
GO:0008154	actin polymerization or depolymerization	Mammalia	2.886e-06	459600
GO:0008203	cholesterol metabolic process	Mammalia	2.21e-05	3518000
GO:0008206	bile acid metabolic process	Mammalia	1.463e-05	2329000
GO:0008217	regulation of blood pressure	Mammalia	1.463e-05	2329000
GO:0008283	cell population proliferation	Mammalia	9.98e-05	15890000
GO:0008284	positive regulation of cell population proliferation	Mammalia	0.0002197	34980000
GO:0008285	negative regulation of cell population proliferation	Mammalia	3.777e-06	601300
GO:0008286	insulin receptor signaling pathway	Mammalia	0.0002465	39250000
GO:0008340	determination of adult lifespan	Mammalia	1.463e-05	2329000
GO:0008343	adult feeding behavior	Mammalia	2.926e-05	4658000
GO:0008344	adult locomotory behavior	Mammalia	0.0001642	26140000
GO:0008584	male gonad development	Mammalia	0.0003467	55200000
GO:0008585	female gonad development	Mammalia	0.0003467	55200000
GO:0008625	extrinsic apoptotic signaling pathway via death domain receptors	Mammalia	5.237e-05	8338000
GO:0008630	intrinsic apoptotic signaling pathway in response to DNA damage	Mammalia	3.777e-06	601300
GO:0008637	apoptotic mitochondrial changes	Mammalia	5.941e-05	9459000
GO:0009058	biosynthetic process	Mammalia	2.754e-06	438500
GO:0009060	aerobic respiration	Mammalia	7.467e-06	1189000
GO:0009062	fatty acid catabolic process	Mammalia	1.463e-05	2329000
GO:0009267	cellular response to starvation	Mammalia	4.922e-05	7837000
GO:0009306	protein secretion	Mammalia	0.0001642	26140000
GO:0009410	response to xenobiotic stimulus	Mammalia	1.285e-05	2047000
GO:0009411	response to UV	Mammalia	7.467e-06	1189000
GO:0009612	response to mechanical stimulus	Mammalia	3.777e-06	601300
GO:0009615	response to virus	Mammalia	1.091e-05	1737000
GO:0009617	response to bacterium	Mammalia	1.008e-05	1604000
GO:0009636	response to toxic substance	Mammalia	9.078e-06	1445000
GO:0009642	response to light intensity	Mammalia	7.467e-06	1189000
GO:0009650	UV protection	Mammalia	1.493e-05	2378000
GO:0009651	response to salt stress	Mammalia	3.777e-06	601300
GO:0009725	response to hormone	Mammalia	1.612e-06	256600
GO:0009743	response to carbohydrate	Mammalia	1.612e-06	256600
GO:0009750	response to fructose	Mammalia	3.777e-06	601300
GO:0009887	animal organ morphogenesis	Mammalia	8.595e-05	13690000
GO:0009892	negative regulation of metabolic process	Mammalia	1.463e-05	2329000
GO:0010193	response to ozone	Mammalia	7.467e-06	1189000
GO:0010288	response to lead ion	Mammalia	1.251e-05	1991000
GO:0010458	exit from mitosis	Mammalia	4.013e-05	6389000
GO:0010459	negative regulation of heart rate	Mammalia	3.777e-06	601300
GO:0010506	regulation of autophagy	Mammalia	5.041e-06	802500
GO:0010507	negative regulation of autophagy	Mammalia	2.926e-05	4658000
GO:0010508	positive regulation of autophagy	Mammalia	1.427e-05	2272000
GO:0010573	vascular endothelial growth factor production	Mammalia	3.777e-06	601300
GO:0010595	positive regulation of endothelial cell migration	Mammalia	8.583e-07	136600
GO:0010628	positive regulation of gene expression	Mammalia	0.0001695	26990000
GO:0010629	negative regulation of gene expression	Mammalia	7.177e-05	11430000
GO:0010634	positive regulation of epithelial cell migration	Mammalia	7.135e-06	1136000
GO:0010744	positive regulation of macrophage derived foam cell differentiation	Mammalia	3.777e-06	601300
GO:0010800	positive regulation of peptidyl-threonine phosphorylation	Mammalia	8.583e-07	136600
GO:0010888	negative regulation of lipid storage	Mammalia	1.841e-05	2930000
GO:0010917	negative regulation of mitochondrial membrane potential	Mammalia	5.041e-06	802500
GO:0010918	positive regulation of mitochondrial membrane potential	Mammalia	2.971e-05	4730000
GO:0010994	free ubiquitin chain polymerization	Mammalia	4.013e-05	6389000
GO:0014059	regulation of dopamine secretion	Mammalia	0.0001642	26140000
GO:0014070	response to organic cyclic compound	Mammalia	5.388e-06	857900
GO:0014075	response to amine	Mammalia	1.612e-06	256600
GO:0014823	response to activity	Mammalia	2.587e-05	4119000
GO:0014854	response to inactivity	Mammalia	7.467e-06	1189000
GO:0014891	striated muscle atrophy	Mammalia	2.886e-06	459600
GO:0015031	protein transport	Mammalia	0.0001194	19010000
GO:0015670	carbon dioxide transport	Mammalia	7.418e-05	11810000
GO:0015986	proton motive force-driven ATP synthesis	Mammalia	3.909e-05	6223000
GO:0016032	viral process	Mammalia	0.0001193	18990000
GO:0016072	rRNA metabolic process	Mammalia	5.041e-06	802500
GO:0016192	vesicle-mediated transport	Mammalia	2.886e-06	459600
GO:0016567	protein ubiquitination	Mammalia	0.0005409	86110000
GO:0019076	viral release from host cell	Mammalia	1.367e-05	2176000
GO:0019222	regulation of metabolic process	Mammalia	2.932e-05	4668000
GO:0019430	removal of superoxide radicals	Mammalia	0.0001995	31760000
GO:0019722	calcium-mediated signaling	Mammalia	3.777e-06	601300
GO:0019730	antimicrobial humoral response	Mammalia	0.0004054	64550000
GO:0019731	antibacterial humoral response	Mammalia	3.962e-05	6308000
GO:0019732	antifungal humoral response	Mammalia	1.666e-05	2652000
GO:0019896	axonal transport of mitochondrion	Mammalia	5.041e-06	802500
GO:0019941	modification-dependent protein catabolic process	Mammalia	0.0003467	55200000
GO:0019953	sexual reproduction	Mammalia	2.926e-05	4658000
GO:0020027	hemoglobin metabolic process	Mammalia	7.467e-06	1189000
GO:0021549	cerebellum development	Mammalia	2.754e-06	438500
GO:0021762	substantia nigra development	Mammalia	2.845e-05	4530000
GO:0021888	hypothalamus gonadotrophin-releasing hormone neuron development	Mammalia	0.0003467	55200000
GO:0021930	cerebellar granule cell precursor proliferation	Mammalia	8.583e-07	136600
GO:0021940	positive regulation of cerebellar granule cell precursor proliferation	Mammalia	8.583e-07	136600
GO:0021954	central nervous system neuron development	Mammalia	1.967e-05	3132000
GO:0021987	cerebral cortex development	Mammalia	2.754e-06	438500
GO:0022617	extracellular matrix disassembly	Mammalia	2.886e-06	459600
GO:0023052	signaling	Mammalia	3.777e-06	601300
GO:0030030	cell projection organization	Mammalia	2.886e-06	459600
GO:0030031	cell projection assembly	Mammalia	2.886e-06	459600
GO:0030036	actin cytoskeleton organization	Mammalia	2.886e-06	459600
GO:0030041	actin filament polymerization	Mammalia	8.659e-06	1379000
GO:0030042	actin filament depolymerization	Mammalia	5.773e-06	919100
GO:0030071	regulation of mitotic metaphase/anaphase transition	Mammalia	9.704e-05	15450000
GO:0030073	insulin secretion	Mammalia	1.463e-05	2329000
GO:0030101	natural killer cell activation	Mammalia	9.894e-05	15750000
GO:0030163	protein catabolic process	Mammalia	1.612e-06	256600
GO:0030168	platelet activation	Mammalia	2.733e-05	4352000
GO:0030182	neuron differentiation	Mammalia	1.367e-05	2176000
GO:0030193	regulation of blood coagulation	Mammalia	7.725e-05	12300000
GO:0030198	extracellular matrix organization	Mammalia	3.777e-06	601300
GO:0030217	T cell differentiation	Mammalia	2.926e-05	4658000
GO:0030225	macrophage differentiation	Mammalia	7.135e-06	1136000
GO:0030300	regulation of intestinal cholesterol absorption	Mammalia	1.463e-05	2329000
GO:0030316	osteoclast differentiation	Mammalia	1.008e-05	1604000
GO:0030335	positive regulation of cell migration	Mammalia	8.583e-07	136600
GO:0030593	neutrophil chemotaxis	Mammalia	1.367e-05	2176000
GO:0030595	leukocyte chemotaxis	Mammalia	1.367e-05	2176000
GO:0030857	negative regulation of epithelial cell differentiation	Mammalia	7.135e-06	1136000
GO:0031017	exocrine pancreas development	Mammalia	8.218e-05	13080000
GO:0031100	animal organ regeneration	Mammalia	2.754e-06	438500
GO:0031110	regulation of microtubule polymerization or depolymerization	Mammalia	5.041e-06	802500
GO:0031113	regulation of microtubule polymerization	Mammalia	1.512e-05	2408000
GO:0031116	positive regulation of microtubule polymerization	Mammalia	1.008e-05	1605000
GO:0031122	cytoplasmic microtubule organization	Mammalia	5.041e-06	802500
GO:0031145	anaphase-promoting complex-dependent catabolic process	Mammalia	0.0001605	25560000
GO:0031175	neuron projection development	Mammalia	1.008e-05	1605000
GO:0031334	positive regulation of protein-containing complex assembly	Mammalia	0.0001	15930000
GO:0031398	positive regulation of protein ubiquitination	Mammalia	0.0003467	55200000
GO:0031536	positive regulation of exit from mitosis	Mammalia	4.013e-05	6389000
GO:0031622	positive regulation of fever generation	Mammalia	7.554e-06	1203000
GO:0031640	killing of cells of another organism	Mammalia	0.001663	264800000
GO:0031642	negative regulation of myelination	Mammalia	3.777e-06	601300
GO:0031647	regulation of protein stability	Mammalia	6.3e-06	1003000
GO:0031648	protein destabilization	Mammalia	2.886e-06	459600
GO:0031665	negative regulation of lipopolysaccharide-mediated signaling pathway	Mammalia	8.329e-06	1326000
GO:0031667	response to nutrient levels	Mammalia	1.841e-05	2930000
GO:0032008	positive regulation of TOR signaling	Mammalia	2.926e-05	4658000
GO:0032020	ISG15-protein conjugation	Mammalia	7.594e-05	12090000
GO:0032092	positive regulation of protein binding	Mammalia	0.0001193	18990000
GO:0032099	negative regulation of appetite	Mammalia	2.926e-05	4658000
GO:0032148	activation of protein kinase B activity	Mammalia	1.367e-05	2176000
GO:0032230	positive regulation of synaptic transmission, GABAergic	Mammalia	3.709e-05	5905000
GO:0032310	prostaglandin secretion	Mammalia	1.463e-05	2329000
GO:0032355	response to estradiol	Mammalia	2.371e-05	3774000
GO:0032402	melanosome transport	Mammalia	1.924e-07	30640
GO:0032436	positive regulation of proteasomal ubiquitin-dependent protein catabolic process	Mammalia	6.3e-06	1003000
GO:0032446	protein modification by small protein conjugation	Mammalia	4.013e-05	6389000
GO:0032456	endocytic recycling	Mammalia	9.622e-08	15320
GO:0032496	response to lipopolysaccharide	Mammalia	5.388e-06	857900
GO:0032543	mitochondrial translation	Mammalia	2.277e-05	3626000
GO:0032680	regulation of tumor necrosis factor production	Mammalia	8.329e-06	1326000
GO:0032700	negative regulation of interleukin-17 production	Mammalia	7.135e-06	1136000
GO:0032715	negative regulation of interleukin-6 production	Mammalia	3.777e-06	601300
GO:0032722	positive regulation of chemokine production	Mammalia	1.091e-05	1737000
GO:0032724	positive regulation of fractalkine production	Mammalia	7.554e-06	1203000
GO:0032729	positive regulation of type II interferon production	Mammalia	3.777e-06	601300
GO:0032731	positive regulation of interleukin-1 beta production	Mammalia	1.091e-05	1737000
GO:0032735	positive regulation of interleukin-12 production	Mammalia	2.89e-05	4601000
GO:0032741	positive regulation of interleukin-18 production	Mammalia	3.777e-06	601300
GO:0032747	positive regulation of interleukin-23 production	Mammalia	7.135e-06	1136000
GO:0032755	positive regulation of interleukin-6 production	Mammalia	5.15e-05	8199000
GO:0032757	positive regulation of interleukin-8 production	Mammalia	3.351e-05	5336000
GO:0032760	positive regulation of tumor necrosis factor production	Mammalia	4.317e-05	6873000
GO:0032780	negative regulation of ATP-dependent activity	Mammalia	8.329e-06	1326000
GO:0032814	regulation of natural killer cell activation	Mammalia	1.463e-05	2329000
GO:0032817	regulation of natural killer cell proliferation	Mammalia	1.463e-05	2329000
GO:0032834	positive regulation of CD4-positive, CD25-positive, alpha-beta regulatory T cell differentiation involved in immune response	Mammalia	7.135e-06	1136000
GO:0032849	positive regulation of cellular pH reduction	Mammalia	3.709e-05	5905000
GO:0032868	response to insulin	Mammalia	3.672e-05	5847000
GO:0032869	cellular response to insulin stimulus	Mammalia	1.463e-05	2329000
GO:0032872	regulation of stress-activated MAPK cascade	Mammalia	9.894e-05	15750000
GO:0032873	negative regulation of stress-activated MAPK cascade	Mammalia	1.367e-05	2176000
GO:0032930	positive regulation of superoxide anion generation	Mammalia	5.041e-06	802500
GO:0033044	regulation of chromosome organization	Mammalia	5.041e-06	802500
GO:0033141	positive regulation of peptidyl-serine phosphorylation of STAT protein	Mammalia	7.135e-06	1136000
GO:0033189	response to vitamin A	Mammalia	7.467e-06	1189000
GO:0033197	response to vitamin E	Mammalia	2.21e-05	3518000
GO:0033209	tumor necrosis factor-mediated signaling pathway	Mammalia	2.644e-05	4209000
GO:0033210	leptin-mediated signaling pathway	Mammalia	7.314e-05	11650000
GO:0033353	S-adenosylmethionine cycle	Mammalia	0.0003374	53710000
GO:0033572	transferrin transport	Mammalia	1.924e-07	30640
GO:0033574	response to testosterone	Mammalia	1.612e-06	256600
GO:0033591	response to L-ascorbic acid	Mammalia	7.467e-06	1189000
GO:0033686	positive regulation of luteinizing hormone secretion	Mammalia	1.463e-05	2329000
GO:0033690	positive regulation of osteoblast proliferation	Mammalia	8.329e-06	1326000
GO:0034063	stress granule assembly	Mammalia	5.041e-06	802500
GO:0034101	erythrocyte homeostasis	Mammalia	9.894e-05	15750000
GO:0034116	positive regulation of heterotypic cell-cell adhesion	Mammalia	1.133e-05	1804000
GO:0034138	toll-like receptor 3 signaling pathway	Mammalia	3.777e-06	601300
GO:0034145	positive regulation of toll-like receptor 4 signaling pathway	Mammalia	8.329e-06	1326000
GO:0034250	positive regulation of amide metabolic process	Mammalia	3.777e-06	601300
GO:0034333	adherens junction assembly	Mammalia	2.845e-05	4530000
GO:0034389	lipid droplet organization	Mammalia	1.367e-05	2176000
GO:0034393	positive regulation of smooth muscle cell apoptotic process	Mammalia	7.135e-06	1136000
GO:0034599	cellular response to oxidative stress	Mammalia	1.528e-05	2433000
GO:0034605	cellular response to heat	Mammalia	5.041e-06	802500
GO:0034614	cellular response to reactive oxygen species	Mammalia	5.041e-06	802500
GO:0034756	regulation of iron ion transport	Mammalia	6.3e-06	1003000
GO:0035281	pre-miRNA export from nucleus	Mammalia	0.0001193	18990000
GO:0035360	positive regulation of peroxisome proliferator activated receptor signaling pathway	Mammalia	1.463e-05	2329000
GO:0035556	intracellular signal transduction	Mammalia	1.463e-05	2329000
GO:0035630	bone mineralization involved in bone maturation	Mammalia	1.463e-05	2329000
GO:0035633	maintenance of blood-brain barrier	Mammalia	2.845e-05	4530000
GO:0035773	insulin secretion involved in cellular response to glucose stimulus	Mammalia	1.924e-07	30640
GO:0035900	response to isolation stress	Mammalia	3.777e-06	601300
GO:0035904	aorta development	Mammalia	1.463e-05	2329000
GO:0035994	response to muscle stretch	Mammalia	5.773e-06	919100
GO:0036005	response to macrophage colony-stimulating factor	Mammalia	3.777e-06	601300
GO:0038096	Fc-gamma receptor signaling pathway involved in phagocytosis	Mammalia	7.135e-06	1136000
GO:0038108	negative regulation of appetite by leptin-mediated signaling pathway	Mammalia	4.389e-05	6987000
GO:0038134	ERBB2-EGFR signaling pathway	Mammalia	1.717e-06	273300
GO:0038166	angiotensin-activated signaling pathway	Mammalia	3.709e-05	5905000
GO:0038196	type III interferon-mediated signaling pathway	Mammalia	7.135e-06	1136000
GO:0040018	positive regulation of multicellular organism growth	Mammalia	8.218e-05	13080000
GO:0042026	protein refolding	Mammalia	0.0001037	16510000
GO:0042102	positive regulation of T cell proliferation	Mammalia	1.463e-05	2329000
GO:0042104	positive regulation of activated T cell proliferation	Mammalia	0.0001644	26170000
GO:0042118	endothelial cell activation	Mammalia	1.367e-05	2176000
GO:0042127	regulation of cell population proliferation	Mammalia	7.554e-06	1203000
GO:0042129	regulation of T cell proliferation	Mammalia	2.971e-05	4730000
GO:0042177	negative regulation of protein catabolic process	Mammalia	1.612e-06	256600
GO:0042267	natural killer cell mediated cytotoxicity	Mammalia	9.894e-05	15750000
GO:0042269	regulation of natural killer cell mediated cytotoxicity	Mammalia	1.463e-05	2329000
GO:0042307	positive regulation of protein import into nucleus	Mammalia	0.000141	22460000
GO:0042311	vasodilation	Mammalia	3.777e-06	601300
GO:0042327	positive regulation of phosphorylation	Mammalia	7.158e-06	1140000
GO:0042360	vitamin E metabolic process	Mammalia	1.612e-06	256600
GO:0042373	vitamin K metabolic process	Mammalia	4.835e-06	769700
GO:0042445	hormone metabolic process	Mammalia	1.463e-05	2329000
GO:0042531	positive regulation of tyrosine phosphorylation of STAT protein	Mammalia	7.135e-06	1136000
GO:0042542	response to hydrogen peroxide	Mammalia	7.467e-06	1189000
GO:0042593	glucose homeostasis	Mammalia	1.463e-05	2329000
GO:0042742	defense response to bacterium	Mammalia	0.000932	148400000
GO:0042744	hydrogen peroxide catabolic process	Mammalia	0.0003491	55580000
GO:0042755	eating behavior	Mammalia	1.463e-05	2329000
GO:0042770	signal transduction in response to DNA damage	Mammalia	2.971e-05	4730000
GO:0042775	mitochondrial ATP synthesis coupled electron transport	Mammalia	2.971e-05	4730000
GO:0042776	proton motive force-driven mitochondrial ATP synthesis	Mammalia	1.564e-05	2489000
GO:0042981	regulation of apoptotic process	Mammalia	5.816e-05	9260000
GO:0043065	positive regulation of apoptotic process	Mammalia	0.0001377	21930000
GO:0043066	negative regulation of apoptotic process	Mammalia	0.0002913	46380000
GO:0043068	positive regulation of programmed cell death	Mammalia	3.777e-06	601300
GO:0043122	regulation of canonical NF-kappaB signal transduction	Mammalia	3.777e-06	601300
GO:0043123	positive regulation of canonical NF-kappaB signal transduction	Mammalia	5.365e-05	8542000
GO:0043161	proteasome-mediated ubiquitin-dependent protein catabolic process	Mammalia	4.013e-05	6389000
GO:0043242	negative regulation of protein-containing complex disassembly	Mammalia	3.777e-06	601300
GO:0043243	positive regulation of protein-containing complex disassembly	Mammalia	7.554e-06	1203000
GO:0043270	positive regulation of monoatomic ion transport	Mammalia	1.463e-05	2329000
GO:0043279	response to alkaloid	Mammalia	1.612e-06	256600
GO:0043388	positive regulation of DNA binding	Mammalia	8.583e-07	136600
GO:0043406	positive regulation of MAP kinase activity	Mammalia	7.554e-06	1203000
GO:0043410	positive regulation of MAPK cascade	Mammalia	0.000253	40280000
GO:0043491	phosphatidylinositol 3-kinase/protein kinase B signal transduction	Mammalia	3.777e-06	601300
GO:0043507	positive regulation of JUN kinase activity	Mammalia	3.777e-06	601300
GO:0043523	regulation of neuron apoptotic process	Mammalia	0.0003467	55200000
GO:0043525	positive regulation of neuron apoptotic process	Mammalia	1.294e-05	2061000
GO:0043536	positive regulation of blood vessel endothelial cell migration	Mammalia	7.818e-06	1245000
GO:0043537	negative regulation of blood vessel endothelial cell migration	Mammalia	3.777e-06	601300
GO:0044070	regulation of monoatomic anion transport	Mammalia	3.719e-05	5921000
GO:0044208	'de novo' AMP biosynthetic process	Mammalia	5.508e-06	877000
GO:0044320	cellular response to leptin stimulus	Mammalia	1.463e-05	2329000
GO:0044793	negative regulation by host of viral process	Mammalia	8.329e-06	1326000
GO:0045054	constitutive secretory pathway	Mammalia	1.924e-07	30640
GO:0045055	regulated exocytosis	Mammalia	2.887e-07	45960
GO:0045069	regulation of viral genome replication	Mammalia	2.733e-05	4352000
GO:0045070	positive regulation of viral genome replication	Mammalia	1.367e-05	2176000
GO:0045071	negative regulation of viral genome replication	Mammalia	1.211e-05	1927000
GO:0045087	innate immune response	Mammalia	1.612e-06	256600
GO:0045123	cellular extravasation	Mammalia	3.777e-06	601300
GO:0045176	apical protein localization	Mammalia	2.845e-05	4530000
GO:0045321	leukocyte activation	Mammalia	9.894e-05	15750000
GO:0045348	positive regulation of MHC class II biosynthetic process	Mammalia	7.135e-06	1136000
GO:0045429	positive regulation of nitric oxide biosynthetic process	Mammalia	1.091e-05	1737000
GO:0045454	cell redox homeostasis	Mammalia	0.0001006	16010000
GO:0045471	response to ethanol	Mammalia	2.748e-05	4376000
GO:0045582	positive regulation of T cell differentiation	Mammalia	2.845e-05	4530000
GO:0045596	negative regulation of cell differentiation	Mammalia	2.845e-05	4530000
GO:0045597	positive regulation of cell differentiation	Mammalia	5.691e-05	9061000
GO:0045598	regulation of fat cell differentiation	Mammalia	1.841e-05	2930000
GO:0045599	negative regulation of fat cell differentiation	Mammalia	7.554e-06	1203000
GO:0045662	negative regulation of myoblast differentiation	Mammalia	3.777e-06	601300
GO:0045663	positive regulation of myoblast differentiation	Mammalia	5.691e-05	9061000
GO:0045668	negative regulation of osteoblast differentiation	Mammalia	3.777e-06	601300
GO:0045669	positive regulation of osteoblast differentiation	Mammalia	8.329e-06	1326000
GO:0045670	regulation of osteoclast differentiation	Mammalia	3.777e-06	601300
GO:0045672	positive regulation of osteoclast differentiation	Mammalia	1.091e-05	1737000
GO:0045725	positive regulation of glycogen biosynthetic process	Mammalia	0.0001644	26170000
GO:0045732	positive regulation of protein catabolic process	Mammalia	3.777e-06	601300
GO:0045760	positive regulation of action potential	Mammalia	3.777e-06	601300
GO:0045765	regulation of angiogenesis	Mammalia	1.463e-05	2329000
GO:0045773	positive regulation of axon extension	Mammalia	5.041e-06	802500
GO:0045780	positive regulation of bone resorption	Mammalia	6.3e-06	1003000
GO:0045785	positive regulation of cell adhesion	Mammalia	3.777e-06	601300
GO:0045821	positive regulation of glycolytic process	Mammalia	7.135e-06	1136000
GO:0045834	positive regulation of lipid metabolic process	Mammalia	3.777e-06	601300
GO:0045840	positive regulation of mitotic nuclear division	Mammalia	8.681e-05	13820000
GO:0045842	positive regulation of mitotic metaphase/anaphase transition	Mammalia	4.013e-05	6389000
GO:0045892	negative regulation of DNA-templated transcription	Mammalia	1.469e-05	2339000
GO:0045893	positive regulation of DNA-templated transcription	Mammalia	5.072e-05	8075000
GO:0045906	negative regulation of vasoconstriction	Mammalia	1.463e-05	2329000
GO:0045930	negative regulation of mitotic cell cycle	Mammalia	3.777e-06	601300
GO:0045944	positive regulation of transcription by RNA polymerase II	Mammalia	0.0002468	39300000
GO:0045994	positive regulation of translational initiation by iron	Mammalia	3.777e-06	601300
GO:0046039	GTP metabolic process	Mammalia	0.0001193	18990000
GO:0046314	phosphocreatine biosynthetic process	Mammalia	0.0004048	64450000
GO:0046325	negative regulation of D-glucose import	Mammalia	2.218e-05	3532000
GO:0046330	positive regulation of JNK cascade	Mammalia	7.554e-06	1203000
GO:0046425	regulation of receptor signaling pathway via JAK-STAT	Mammalia	1.717e-06	273300
GO:0046427	positive regulation of receptor signaling pathway via JAK-STAT	Mammalia	5.851e-05	9316000
GO:0046452	dihydrofolate metabolic process	Mammalia	2.754e-06	438500
GO:0046597	negative regulation of viral entry into host cell	Mammalia	2.886e-06	459600
GO:0046622	positive regulation of organ growth	Mammalia	8.218e-05	13080000
GO:0046628	positive regulation of insulin receptor signaling pathway	Mammalia	0.000179	28500000
GO:0046654	tetrahydrofolate biosynthetic process	Mammalia	2.754e-06	438500
GO:0046686	response to cadmium ion	Mammalia	7.467e-06	1189000
GO:0046785	microtubule polymerization	Mammalia	5.041e-06	802500
GO:0046850	regulation of bone remodeling	Mammalia	2.926e-05	4658000
GO:0046881	positive regulation of follicle-stimulating hormone secretion	Mammalia	1.463e-05	2329000
GO:0046890	regulation of lipid biosynthetic process	Mammalia	1.463e-05	2329000
GO:0046903	secretion	Mammalia	3.709e-05	5905000
GO:0046928	regulation of neurotransmitter secretion	Mammalia	0.0001642	26140000
GO:0047497	mitochondrion transport along microtubule	Mammalia	0.0003467	55200000
GO:0048009	insulin-like growth factor receptor signaling pathway	Mammalia	8.218e-05	13080000
GO:0048143	astrocyte activation	Mammalia	2.309e-05	3676000
GO:0048144	fibroblast proliferation	Mammalia	9.894e-05	15750000
GO:0048167	regulation of synaptic plasticity	Mammalia	5.041e-06	802500
GO:0048260	positive regulation of receptor-mediated endocytosis	Mammalia	1.26e-05	2006000
GO:0048312	intracellular distribution of mitochondria	Mammalia	5.041e-06	802500
GO:0048488	synaptic vesicle endocytosis	Mammalia	0.0001642	26140000
GO:0048525	negative regulation of viral process	Mammalia	8.329e-06	1326000
GO:0048566	embryonic digestive tract development	Mammalia	3.777e-06	601300
GO:0048633	positive regulation of skeletal muscle tissue growth	Mammalia	8.218e-05	13080000
GO:0048639	positive regulation of developmental growth	Mammalia	1.463e-05	2329000
GO:0048661	positive regulation of smooth muscle cell proliferation	Mammalia	3.777e-06	601300
GO:0048662	negative regulation of smooth muscle cell proliferation	Mammalia	7.135e-06	1136000
GO:0048699	generation of neurons	Mammalia	5.041e-06	802500
GO:0048754	branching morphogenesis of an epithelial tube	Mammalia	8.583e-07	136600
GO:0048812	neuron projection morphogenesis	Mammalia	0.0003467	55200000
GO:0048870	cell motility	Mammalia	5.691e-05	9061000
GO:0050673	epithelial cell proliferation	Mammalia	8.583e-07	136600
GO:0050678	regulation of epithelial cell proliferation	Mammalia	2.971e-05	4730000
GO:0050679	positive regulation of epithelial cell proliferation	Mammalia	8.583e-07	136600
GO:0050708	regulation of protein secretion	Mammalia	3.777e-06	601300
GO:0050714	positive regulation of protein secretion	Mammalia	1.367e-05	2176000
GO:0050727	regulation of inflammatory response	Mammalia	3.777e-06	601300
GO:0050729	positive regulation of inflammatory response	Mammalia	1.091e-05	1737000
GO:0050766	positive regulation of phagocytosis	Mammalia	7.135e-06	1136000
GO:0050768	negative regulation of neurogenesis	Mammalia	3.777e-06	601300
GO:0050769	positive regulation of neurogenesis	Mammalia	7.135e-06	1136000
GO:0050793	regulation of developmental process	Mammalia	3.777e-06	601300
GO:0050796	regulation of insulin secretion	Mammalia	2.554e-05	4066000
GO:0050806	positive regulation of synaptic transmission	Mammalia	1.511e-05	2405000
GO:0050807	regulation of synapse organization	Mammalia	7.554e-06	1203000
GO:0050808	synapse organization	Mammalia	0.0003334	53080000
GO:0050810	regulation of steroid biosynthetic process	Mammalia	1.463e-05	2329000
GO:0050819	negative regulation of coagulation	Mammalia	0.000248	39490000
GO:0050829	defense response to Gram-negative bacterium	Mammalia	0.0005228	83240000
GO:0050830	defense response to Gram-positive bacterium	Mammalia	0.001329	211600000
GO:0050848	regulation of calcium-mediated signaling	Mammalia	5.041e-06	802500
GO:0050890	cognition	Mammalia	3.777e-06	601300
GO:0050892	intestinal absorption	Mammalia	1.463e-05	2329000
GO:0050900	leukocyte migration	Mammalia	3.777e-06	601300
GO:0050901	leukocyte tethering or rolling	Mammalia	1.841e-05	2930000
GO:0050966	detection of mechanical stimulus involved in sensory perception of pain	Mammalia	3.777e-06	601300
GO:0050995	negative regulation of lipid catabolic process	Mammalia	3.777e-06	601300
GO:0050999	regulation of nitric-oxide synthase activity	Mammalia	1.463e-05	2329000
GO:0051014	actin filament severing	Mammalia	1.155e-05	1838000
GO:0051016	barbed-end actin filament capping	Mammalia	5.773e-06	919100
GO:0051044	positive regulation of membrane protein ectodomain proteolysis	Mammalia	1.091e-05	1737000
GO:0051046	regulation of secretion	Mammalia	3.777e-06	601300
GO:0051048	negative regulation of secretion	Mammalia	8.583e-07	136600
GO:0051085	chaperone cofactor-dependent protein refolding	Mammalia	5.185e-05	8256000
GO:0051092	positive regulation of NF-kappaB transcription factor activity	Mammalia	5.455e-05	8685000
GO:0051127	positive regulation of actin nucleation	Mammalia	2.886e-06	459600
GO:0051146	striated muscle cell differentiation	Mammalia	8.218e-05	13080000
GO:0051147	regulation of muscle cell differentiation	Mammalia	0.0002465	39250000
GO:0051148	negative regulation of muscle cell differentiation	Mammalia	0.0001644	26170000
GO:0051222	positive regulation of protein transport	Mammalia	7.554e-06	1203000
GO:0051239	regulation of multicellular organismal process	Mammalia	3.777e-06	601300
GO:0051258	protein polymerization	Mammalia	5.041e-06	802500
GO:0051301	cell division	Mammalia	0.0001594	25380000
GO:0051384	response to glucocorticoid	Mammalia	3.777e-06	601300
GO:0051402	neuron apoptotic process	Mammalia	2.971e-05	4730000
GO:0051453	regulation of intracellular pH	Mammalia	0.0001191	18960000
GO:0051541	elastin metabolic process	Mammalia	1.463e-05	2329000
GO:0051602	response to electrical stimulus	Mammalia	1.612e-06	256600
GO:0051607	defense response to virus	Mammalia	7.135e-06	1136000
GO:0051621	regulation of norepinephrine uptake	Mammalia	8.536e-05	13590000
GO:0051623	positive regulation of norepinephrine uptake	Mammalia	2.845e-05	4530000
GO:0051693	actin filament capping	Mammalia	1.155e-05	1838000
GO:0051726	regulation of cell cycle	Mammalia	5.771e-05	9189000
GO:0051781	positive regulation of cell division	Mammalia	8.964e-05	14270000
GO:0051798	positive regulation of hair follicle development	Mammalia	3.777e-06	601300
GO:0051881	regulation of mitochondrial membrane potential	Mammalia	0.0003467	55200000
GO:0051897	positive regulation of phosphatidylinositol 3-kinase/protein kinase B signal transduction	Mammalia	0.0003256	51830000
GO:0051902	negative regulation of mitochondrial depolarization	Mammalia	4.922e-05	7837000
GO:0051966	regulation of synaptic transmission, glutamatergic	Mammalia	3.777e-06	601300
GO:0055093	response to hyperoxia	Mammalia	7.467e-06	1189000
GO:0055119	relaxation of cardiac muscle	Mammalia	5.773e-06	919100
GO:0060252	positive regulation of glial cell proliferation	Mammalia	7.554e-06	1203000
GO:0060271	cilium assembly	Mammalia	2.886e-06	459600
GO:0060333	type II interferon-mediated signaling pathway	Mammalia	4.281e-05	6816000
GO:0060349	bone morphogenesis	Mammalia	8.329e-06	1326000
GO:0060352	cell adhesion molecule production	Mammalia	1.367e-05	2176000
GO:0060550	positive regulation of fructose 1,6-bisphosphate 1-phosphatase activity	Mammalia	7.135e-06	1136000
GO:0060552	positive regulation of fructose 1,6-bisphosphate metabolic process	Mammalia	7.135e-06	1136000
GO:0060557	positive regulation of vitamin D biosynthetic process	Mammalia	1.091e-05	1737000
GO:0060559	positive regulation of calcidiol 1-monooxygenase activity	Mammalia	1.091e-05	1737000
GO:0060586	multicellular organismal-level iron ion homeostasis	Mammalia	6.3e-06	1003000
GO:0060587	regulation of lipoprotein lipid oxidation	Mammalia	1.463e-05	2329000
GO:0060612	adipose tissue development	Mammalia	0.0003613	57530000
GO:0060613	fat pad development	Mammalia	0.0003467	55200000
GO:0060664	epithelial cell proliferation involved in salivary gland morphogenesis	Mammalia	3.777e-06	601300
GO:0060669	embryonic placenta morphogenesis	Mammalia	0.0001644	26170000
GO:0060693	regulation of branching involved in salivary gland morphogenesis	Mammalia	3.777e-06	601300
GO:0060749	mammary gland alveolus development	Mammalia	8.583e-07	136600
GO:0061015	snRNA import into nucleus	Mammalia	0.0001193	18990000
GO:0061037	negative regulation of cartilage development	Mammalia	1.463e-05	2329000
GO:0061044	negative regulation of vascular wound healing	Mammalia	3.777e-06	601300
GO:0061048	negative regulation of branching involved in lung morphogenesis	Mammalia	3.777e-06	601300
GO:0061136	regulation of proteasomal protein catabolic process	Mammalia	0.0003467	55200000
GO:0061564	axon development	Mammalia	5.041e-06	802500
GO:0061692	cellular detoxification of hydrogen peroxide	Mammalia	7.467e-06	1189000
GO:0061844	antimicrobial humoral immune response mediated by antimicrobial peptide	Mammalia	8.329e-06	1326000
GO:0061944	negative regulation of protein K48-linked ubiquitination	Mammalia	1.367e-05	2176000
GO:0065003	protein-containing complex assembly	Mammalia	2.971e-05	4730000
GO:0065008	regulation of biological quality	Mammalia	3.777e-06	601300
GO:0070050	neuron cellular homeostasis	Mammalia	3.709e-05	5905000
GO:0070093	negative regulation of glucagon secretion	Mammalia	1.463e-05	2329000
GO:0070301	cellular response to hydrogen peroxide	Mammalia	1.612e-06	256600
GO:0070316	regulation of G0 to G1 transition	Mammalia	2.845e-05	4530000
GO:0070371	ERK1 and ERK2 cascade	Mammalia	7.158e-06	1140000
GO:0070374	positive regulation of ERK1 and ERK2 cascade	Mammalia	3.777e-06	601300
GO:0070507	regulation of microtubule cytoskeleton organization	Mammalia	1.008e-05	1605000
GO:0070527	platelet aggregation	Mammalia	5.579e-05	8882000
GO:0070542	response to fatty acid	Mammalia	7.467e-06	1189000
GO:0070886	positive regulation of calcineurin-NFAT signaling cascade	Mammalia	3.777e-06	601300
GO:0070936	protein K48-linked ubiquitination	Mammalia	0.0001161	18480000
GO:0070979	protein K11-linked ubiquitination	Mammalia	0.0001605	25560000
GO:0070995	NADPH oxidation	Mammalia	1.612e-06	256600
GO:0071219	cellular response to molecule of bacterial origin	Mammalia	3.777e-06	601300
GO:0071222	cellular response to lipopolysaccharide	Mammalia	7.554e-06	1203000
GO:0071230	cellular response to amino acid stimulus	Mammalia	3.777e-06	601300
GO:0071248	cellular response to metal ion	Mammalia	1.612e-06	256600
GO:0071281	cellular response to iron ion	Mammalia	6.3e-06	1003000
GO:0071298	cellular response to L-ascorbic acid	Mammalia	1.463e-05	2329000
GO:0071300	cellular response to retinoic acid	Mammalia	1.841e-05	2930000
GO:0071316	cellular response to nicotine	Mammalia	3.777e-06	601300
GO:0071346	cellular response to type II interferon	Mammalia	1.044e-05	1662000
GO:0071363	cellular response to growth factor stimulus	Mammalia	7.467e-06	1189000
GO:0071468	cellular response to acidic pH	Mammalia	9.622e-08	15320
GO:0071479	cellular response to ionizing radiation	Mammalia	3.777e-06	601300
GO:0071514	genomic imprinting	Mammalia	8.218e-05	13080000
GO:0071677	positive regulation of mononuclear cell migration	Mammalia	3.777e-06	601300
GO:0071801	regulation of podosome assembly	Mammalia	2.886e-06	459600
GO:0071803	positive regulation of podosome assembly	Mammalia	3.777e-06	601300
GO:0071896	protein localization to adherens junction	Mammalia	2.845e-05	4530000
GO:0071902	positive regulation of protein serine/threonine kinase activity	Mammalia	1.546e-05	2462000
GO:0072386	plus-end-directed organelle transport along microtubule	Mammalia	5.041e-06	802500
GO:0072520	seminiferous tubule development	Mammalia	0.0003467	55200000
GO:0072577	endothelial cell apoptotic process	Mammalia	3.777e-06	601300
GO:0072659	protein localization to plasma membrane	Mammalia	3.777e-06	601300
GO:0072722	response to amitrole	Mammalia	7.467e-06	1189000
GO:0072732	cellular response to calcium ion starvation	Mammalia	4.922e-05	7837000
GO:0072749	cellular response to cytochalasin B	Mammalia	2.845e-05	4530000
GO:0080184	response to phenylpropanoid	Mammalia	7.467e-06	1189000
GO:0086003	cardiac muscle cell contraction	Mammalia	5.773e-06	919100
GO:0090140	regulation of mitochondrial fission	Mammalia	5.041e-06	802500
GO:0090150	establishment of protein localization to membrane	Mammalia	2.98e-05	4745000
GO:0090200	positive regulation of release of cytochrome c from mitochondria	Mammalia	0.0001782	28380000
GO:0090258	negative regulation of mitochondrial fission	Mammalia	5.041e-06	802500
GO:0090263	positive regulation of canonical Wnt signaling pathway	Mammalia	8.583e-07	136600
GO:0090279	regulation of calcium ion import	Mammalia	8.583e-07	136600
GO:0090312	positive regulation of protein deacetylation	Mammalia	7.135e-06	1136000
GO:0090324	negative regulation of oxidative phosphorylation	Mammalia	3.777e-06	601300
GO:0090335	regulation of brown fat cell differentiation	Mammalia	2.926e-05	4658000
GO:0090370	negative regulation of cholesterol efflux	Mammalia	8.583e-07	136600
GO:0090594	inflammatory response to wounding	Mammalia	7.554e-06	1203000
GO:0097009	energy homeostasis	Mammalia	0.000376	59860000
GO:0097017	renal protein absorption	Mammalia	2.886e-06	459600
GO:0097190	apoptotic signaling pathway	Mammalia	3.777e-06	601300
GO:0097191	extrinsic apoptotic signaling pathway	Mammalia	4.817e-05	7670000
GO:0097237	cellular response to toxic substance	Mammalia	3.777e-06	601300
GO:0097284	hepatocyte apoptotic process	Mammalia	6.23e-05	9919000
GO:0097294	'de novo' XMP biosynthetic process	Mammalia	5.508e-06	877000
GO:0097345	mitochondrial outer membrane permeabilization	Mammalia	2.971e-05	4730000
GO:0097421	liver regeneration	Mammalia	3.777e-06	601300
GO:0097435	supramolecular fiber organization	Mammalia	3.979e-05	6335000
GO:0097527	necroptotic signaling pathway	Mammalia	1.888e-05	3007000
GO:0097696	cell surface receptor signaling pathway via STAT	Mammalia	2.176e-05	3465000
GO:0098586	cellular response to virus	Mammalia	1.427e-05	2272000
GO:0098761	cellular response to interleukin-7	Mammalia	1.057e-05	1683000
GO:0098868	bone growth	Mammalia	2.926e-05	4658000
GO:0098869	cellular oxidant detoxification	Mammalia	4.922e-05	7837000
GO:0098930	axonal transport	Mammalia	1.008e-05	1605000
GO:0098974	postsynaptic actin cytoskeleton organization	Mammalia	2.845e-05	4530000
GO:0110076	negative regulation of ferroptosis	Mammalia	1.612e-06	256600
GO:0120162	positive regulation of cold-induced thermogenesis	Mammalia	2.926e-05	4658000
GO:0120190	negative regulation of bile acid secretion	Mammalia	3.777e-06	601300
GO:0140374	antiviral innate immune response	Mammalia	3.777e-06	601300
GO:0140460	response to Gram-negative bacterium	Mammalia	3.777e-06	601300
GO:0150076	neuroinflammatory response	Mammalia	7.135e-06	1136000
GO:0150078	positive regulation of neuroinflammatory response	Mammalia	7.554e-06	1203000
GO:0150093	amyloid-beta clearance by transcytosis	Mammalia	9.622e-08	15320
GO:0150111	regulation of transepithelial transport	Mammalia	2.845e-05	4530000
GO:0150129	positive regulation of interleukin-33 production	Mammalia	3.777e-06	601300
GO:1900015	regulation of cytokine production involved in inflammatory response	Mammalia	1.463e-05	2329000
GO:1900017	positive regulation of cytokine production involved in inflammatory response	Mammalia	7.554e-06	1203000
GO:1900034	regulation of cellular response to heat	Mammalia	5.041e-06	802500
GO:1900127	positive regulation of hyaluronan biosynthetic process	Mammalia	8.583e-07	136600
GO:1900159	positive regulation of bone mineralization involved in bone maturation	Mammalia	8.329e-06	1326000
GO:1900180	regulation of protein localization to nucleus	Mammalia	1.463e-05	2329000
GO:1900222	negative regulation of amyloid-beta clearance	Mammalia	1.469e-05	2339000
GO:1900229	negative regulation of single-species biofilm formation in or on host organism	Mammalia	8.329e-06	1326000
GO:1900242	regulation of synaptic vesicle endocytosis	Mammalia	2.845e-05	4530000
GO:1900452	regulation of long-term synaptic depression	Mammalia	5.041e-06	802500
GO:1900745	positive regulation of p38MAPK cascade	Mammalia	2.926e-05	4658000
GO:1901222	regulation of non-canonical NF-kappaB signal transduction	Mammalia	9.894e-05	15750000
GO:1901224	positive regulation of non-canonical NF-kappaB signal transduction	Mammalia	1.888e-05	3007000
GO:1901647	positive regulation of synoviocyte proliferation	Mammalia	3.777e-06	601300
GO:1901662	quinone catabolic process	Mammalia	0.0006139	97740000
GO:1901857	positive regulation of cellular respiration	Mammalia	7.135e-06	1136000
GO:1902004	positive regulation of amyloid-beta formation	Mammalia	2.896e-05	4611000
GO:1902065	response to L-glutamate	Mammalia	3.777e-06	601300
GO:1902108	regulation of mitochondrial membrane permeability involved in apoptotic process	Mammalia	2.971e-05	4730000
GO:1902174	positive regulation of keratinocyte apoptotic process	Mammalia	2.886e-06	459600
GO:1902176	negative regulation of oxidative stress-induced intrinsic apoptotic signaling pathway	Mammalia	1.367e-05	2176000
GO:1902230	negative regulation of intrinsic apoptotic signaling pathway in response to DNA damage	Mammalia	2.971e-05	4730000
GO:1902255	positive regulation of intrinsic apoptotic signaling pathway by p53 class mediator	Mammalia	0.0003467	55200000
GO:1902459	positive regulation of stem cell population maintenance	Mammalia	5.691e-05	9061000
GO:1902474	positive regulation of protein localization to synapse	Mammalia	5.041e-06	802500
GO:1902527	positive regulation of protein monoubiquitination	Mammalia	0.0003467	55200000
GO:1902531	regulation of intracellular signal transduction	Mammalia	2.971e-05	4730000
GO:1902565	positive regulation of neutrophil activation	Mammalia	3.777e-06	601300
GO:1902570	protein localization to nucleolus	Mammalia	0.0001193	18990000
GO:1902600	proton transmembrane transport	Mammalia	2.345e-05	3734000
GO:1902732	positive regulation of chondrocyte proliferation	Mammalia	8.329e-06	1326000
GO:1902894	negative regulation of miRNA transcription	Mammalia	3.777e-06	601300
GO:1902895	positive regulation of miRNA transcription	Mammalia	3.777e-06	601300
GO:1902966	positive regulation of protein localization to early endosome	Mammalia	8.583e-07	136600
GO:1902988	neurofibrillary tangle assembly	Mammalia	5.041e-06	802500
GO:1903076	regulation of protein localization to plasma membrane	Mammalia	2.845e-05	4530000
GO:1903078	positive regulation of protein localization to plasma membrane	Mammalia	2.224e-05	3541000
GO:1903140	regulation of establishment of endothelial barrier	Mammalia	3.777e-06	601300
GO:1903347	negative regulation of bicellular tight junction assembly	Mammalia	3.777e-06	601300
GO:1903543	positive regulation of exosomal secretion	Mammalia	7.135e-06	1136000
GO:1903748	negative regulation of establishment of protein localization to mitochondrion	Mammalia	5.041e-06	802500
GO:1903829	positive regulation of protein localization	Mammalia	5.041e-06	802500
GO:1903901	negative regulation of viral life cycle	Mammalia	2.733e-05	4352000
GO:1903903	regulation of establishment of T cell polarity	Mammalia	2.886e-06	459600
GO:1903906	regulation of plasma membrane raft polarization	Mammalia	2.886e-06	459600
GO:1903909	regulation of receptor clustering	Mammalia	2.886e-06	459600
GO:1903923	positive regulation of protein processing in phagocytic vesicle	Mammalia	5.773e-06	919100
GO:1903955	positive regulation of protein targeting to mitochondrion	Mammalia	5.185e-05	8256000
GO:1904428	negative regulation of tubulin deacetylation	Mammalia	1.008e-05	1605000
GO:1904440	positive regulation of iron ion import across plasma membrane	Mammalia	7.135e-06	1136000
GO:1904646	cellular response to amyloid-beta	Mammalia	3.777e-06	601300
GO:1904651	positive regulation of fat cell apoptotic process	Mammalia	1.463e-05	2329000
GO:1904668	positive regulation of ubiquitin protein ligase activity	Mammalia	4.013e-05	6389000
GO:1904707	positive regulation of vascular associated smooth muscle cell proliferation	Mammalia	3.777e-06	601300
GO:1904772	response to tetrachloromethane	Mammalia	1.612e-06	256600
GO:1904783	positive regulation of NMDA glutamate receptor activity	Mammalia	7.135e-06	1136000
GO:1904798	positive regulation of core promoter binding	Mammalia	7.135e-06	1136000
GO:1904844	response to L-glutamine	Mammalia	1.612e-06	256600
GO:1904880	response to hydrogen sulfide	Mammalia	1.612e-06	256600
GO:1904996	positive regulation of leukocyte adhesion to vascular endothelial cell	Mammalia	3.777e-06	601300
GO:1904999	positive regulation of leukocyte adhesion to arterial endothelial cell	Mammalia	3.777e-06	601300
GO:1905038	regulation of membrane lipid metabolic process	Mammalia	3.777e-06	601300
GO:1905168	positive regulation of double-strand break repair via homologous recombination	Mammalia	2.845e-05	4530000
GO:1905242	response to 3,3',5-triiodo-L-thyronine	Mammalia	3.777e-06	601300
GO:1905278	positive regulation of epithelial tube formation	Mammalia	8.583e-07	136600
GO:1905395	response to flavonoid	Mammalia	1.612e-06	256600
GO:1905564	positive regulation of vascular endothelial cell proliferation	Mammalia	8.218e-05	13080000
GO:1990000	amyloid fibril formation	Mammalia	1.081e-05	1722000
GO:1990051	activation of protein kinase C activity	Mammalia	1.463e-05	2329000
GO:1990090	cellular response to nerve growth factor stimulus	Mammalia	5.041e-06	802500
GO:1990268	response to gold nanoparticle	Mammalia	3.777e-06	601300
GO:1990416	cellular response to brain-derived neurotrophic factor stimulus	Mammalia	5.041e-06	802500
GO:2000008	regulation of protein localization to cell surface	Mammalia	9.545e-07	152000
GO:2000010	positive regulation of protein localization to cell surface	Mammalia	3.777e-06	601300
GO:2000045	regulation of G1/S transition of mitotic cell cycle	Mammalia	5.816e-05	9260000
GO:2000060	positive regulation of ubiquitin-dependent protein catabolic process	Mammalia	8.583e-07	136600
GO:2000147	positive regulation of cell motility	Mammalia	6.3e-06	1003000
GO:2000271	positive regulation of fibroblast apoptotic process	Mammalia	2.971e-05	4730000
GO:2000272	negative regulation of signaling receptor activity	Mammalia	3.777e-06	601300
GO:2000308	negative regulation of tumor necrosis factor (ligand) superfamily member 11 production	Mammalia	8.329e-06	1326000
GO:2000309	positive regulation of tumor necrosis factor (ligand) superfamily member 11 production	Mammalia	7.135e-06	1136000
GO:2000334	positive regulation of blood microparticle formation	Mammalia	3.777e-06	601300
GO:2000343	positive regulation of chemokine (C-X-C motif) ligand 2 production	Mammalia	3.777e-06	601300
GO:2000347	positive regulation of hepatocyte proliferation	Mammalia	3.777e-06	601300
GO:2000351	regulation of endothelial cell apoptotic process	Mammalia	3.777e-06	601300
GO:2000377	regulation of reactive oxygen species metabolic process	Mammalia	7.554e-06	1203000
GO:2000379	positive regulation of reactive oxygen species metabolic process	Mammalia	1.463e-05	2329000
GO:2000486	negative regulation of glutamine transport	Mammalia	1.463e-05	2329000
GO:2000491	positive regulation of hepatic stellate cell activation	Mammalia	1.463e-05	2329000
GO:2000573	positive regulation of DNA biosynthetic process	Mammalia	3.777e-06	601300
GO:2000779	regulation of double-strand break repair	Mammalia	2.845e-05	4530000
GO:2000781	positive regulation of double-strand break repair	Mammalia	5.691e-05	9061000
GO:2000819	regulation of nucleotide-excision repair	Mammalia	2.845e-05	4530000
GO:2001135	regulation of endocytic recycling	Mammalia	1.924e-07	30640
GO:2001150	positive regulation of dipeptide transmembrane transport	Mammalia	7.418e-05	11810000
GO:2001205	negative regulation of osteoclast development	Mammalia	8.329e-06	1326000
GO:2001225	regulation of chloride transport	Mammalia	3.709e-05	5905000
GO:2001233	regulation of apoptotic signaling pathway	Mammalia	4.337e-05	6906000
GO:2001234	negative regulation of apoptotic signaling pathway	Mammalia	3.777e-06	601300
GO:2001235	positive regulation of apoptotic signaling pathway	Mammalia	2.971e-05	4730000
GO:2001238	positive regulation of extrinsic apoptotic signaling pathway	Mammalia	6.697e-05	10660000
GO:2001240	negative regulation of extrinsic apoptotic signaling pathway in absence of ligand	Mammalia	7.554e-06	1203000
GO:2001244	positive regulation of intrinsic apoptotic signaling pathway	Mammalia	5.941e-05	9459000

## Sheet: Table S162
Table S162. DF-2 MiCId analysis GO Cellular Component (CC) Class level.
GO_Term	GO_Name	Taxon	Prior_GO(Relative_Abundance)	IonCount
GO.XXXXXXX	XXXXXXX	Saccharomycetes	0.9531	112300000000
GO:0000139	Golgi membrane	Mammalia	0.0003116	49610000
GO:0000151	ubiquitin ligase complex	Mammalia	3.101e-05	4938000
GO:0000776	kinetochore	Mammalia	1.248e-05	1987000
GO:0000785	chromatin	Mammalia	8.976e-05	14290000
GO:0000786	nucleosome	Mammalia	1.248e-05	1987000
GO:0001891	phagocytic cup	Mammalia	2.419e-05	3851000
GO:0002102	podosome	Mammalia	3.368e-06	536200
GO:0002199	zona pellucida receptor complex	Mammalia	2.593e-05	4128000
GO:0005576	extracellular region	Mammalia	0.008077	1286000000
GO:0005615	extracellular space	Mammalia	0.005396	859100000
GO:0005634	nucleus	Mammalia	0.002829	450500000
GO:0005635	nuclear envelope	Mammalia	0.0001046	16660000
GO:0005643	nuclear pore	Mammalia	5.232e-05	8330000
GO:0005654	nucleoplasm	Mammalia	0.003122	497000000
GO:0005680	anaphase-promoting complex	Mammalia	6.153e-05	9797000
GO:0005730	nucleolus	Mammalia	5.232e-05	8330000
GO:0005737	cytoplasm	Mammalia	0.006159	980500000
GO:0005739	mitochondrion	Mammalia	0.000301	47930000
GO:0005741	mitochondrial outer membrane	Mammalia	0.0004472	71210000
GO:0005743	mitochondrial inner membrane	Mammalia	1.119e-05	1782000
GO:0005759	mitochondrial matrix	Mammalia	6.324e-05	10070000
GO:0005765	lysosomal membrane	Mammalia	2.879e-07	45840
GO:0005768	endosome	Mammalia	2.15e-06	342300
GO:0005769	early endosome	Mammalia	1.532e-05	2439000
GO:0005770	late endosome	Mammalia	2.038e-06	324500
GO:0005777	peroxisome	Mammalia	0.0001054	16780000
GO:0005778	peroxisomal membrane	Mammalia	2.108e-05	3357000
GO:0005782	peroxisomal matrix	Mammalia	4.216e-05	6713000
GO:0005783	endoplasmic reticulum	Mammalia	0.0001011	16090000
GO:0005788	endoplasmic reticulum lumen	Mammalia	1.531e-05	2437000
GO:0005789	endoplasmic reticulum membrane	Mammalia	3.729e-05	5937000
GO:0005794	Golgi apparatus	Mammalia	9.714e-05	15470000
GO:0005796	Golgi lumen	Mammalia	0.0001558	24800000
GO:0005813	centrosome	Mammalia	0.0001847	29400000
GO:0005814	centriole	Mammalia	5.232e-05	8330000
GO:0005819	spindle	Mammalia	9.234e-05	14700000
GO:0005829	cytosol	Mammalia	0.00931	1482000000
GO:0005856	cytoskeleton	Mammalia	0.0001962	31240000
GO:0005874	microtubule	Mammalia	9.745e-06	1552000
GO:0005884	actin filament	Mammalia	1.248e-05	1987000
GO:0005886	plasma membrane	Mammalia	0.0009895	157500000
GO:0005903	brush border	Mammalia	1.248e-05	1987000
GO:0005905	clathrin-coated pit	Mammalia	4.076e-06	649000
GO:0005911	cell-cell junction	Mammalia	1.248e-05	1987000
GO:0005912	adherens junction	Mammalia	1.248e-05	1987000
GO:0005925	focal adhesion	Mammalia	0.0001	15920000
GO:0008021	synaptic vesicle	Mammalia	1.114e-07	17740
GO:0008180	COP9 signalosome	Mammalia	2.593e-05	4128000
GO:0009897	external side of plasma membrane	Mammalia	9.828e-05	15650000
GO:0009925	basal plasma membrane	Mammalia	2.038e-06	324500
GO:0009986	cell surface	Mammalia	2.707e-05	4310000
GO:0010008	endosome membrane	Mammalia	0.000118	18780000
GO:0012506	vesicle membrane	Mammalia	6.2e-05	9872000
GO:0015629	actin cytoskeleton	Mammalia	3.17e-05	5046000
GO:0015630	microtubule cytoskeleton	Mammalia	2.436e-05	3879000
GO:0016020	membrane	Mammalia	0.0002938	46770000
GO:0016324	apical plasma membrane	Mammalia	2.038e-06	324500
GO:0016363	nuclear matrix	Mammalia	1.248e-05	1987000
GO:0016469	proton-transporting two-sector ATPase complex	Mammalia	3.731e-06	594000
GO:0016514	SWI/SNF complex	Mammalia	1.248e-05	1987000
GO:0016528	sarcoplasm	Mammalia	3.368e-06	536200
GO:0016586	RSC-type complex	Mammalia	1.248e-05	1987000
GO:0030027	lamellipodium	Mammalia	1.585e-05	2523000
GO:0030139	endocytic vesicle	Mammalia	6.115e-06	973500
GO:0030141	secretory granule	Mammalia	9.206e-06	1466000
GO:0030424	axon	Mammalia	0.0001243	19790000
GO:0030425	dendrite	Mammalia	2.007e-05	3196000
GO:0030426	growth cone	Mammalia	4.873e-06	775800
GO:0030478	actin cap	Mammalia	3.368e-06	536200
GO:0030496	midbody	Mammalia	5.232e-05	8330000
GO:0030666	endocytic vesicle membrane	Mammalia	1.243e-05	1979000
GO:0030669	clathrin-coated endocytic vesicle membrane	Mammalia	1.628e-05	2592000
GO:0030670	phagocytic vesicle membrane	Mammalia	1.114e-07	17740
GO:0030672	synaptic vesicle membrane	Mammalia	1.114e-07	17740
GO:0030673	axolemma	Mammalia	4.873e-06	775800
GO:0030863	cortical cytoskeleton	Mammalia	1.248e-05	1987000
GO:0030864	cortical actin cytoskeleton	Mammalia	6.735e-06	1072000
GO:0031093	platelet alpha granule lumen	Mammalia	0.000131	20850000
GO:0031410	cytoplasmic vesicle	Mammalia	2.038e-06	324500
GO:0031966	mitochondrial membrane	Mammalia	4.928e-05	7846000
GO:0031982	vesicle	Mammalia	3.519e-05	5603000
GO:0032991	protein-containing complex	Mammalia	0.0003305	52630000
GO:0034399	nuclear periphery	Mammalia	4.873e-06	775800
GO:0034774	secretory granule lumen	Mammalia	2.419e-05	3851000
GO:0035060	brahma complex	Mammalia	1.248e-05	1987000
GO:0035267	NuA4 histone acetyltransferase complex	Mammalia	3.744e-05	5961000
GO:0035578	azurophil granule lumen	Mammalia	0.0002433	38730000
GO:0035580	specific granule lumen	Mammalia	0.0002525	40200000
GO:0036464	cytoplasmic ribonucleoprotein granule	Mammalia	1.735e-05	2763000
GO:0036477	somatodendritic compartment	Mammalia	9.745e-06	1552000
GO:0042383	sarcolemma	Mammalia	6.2e-05	9872000
GO:0042470	melanosome	Mammalia	0.0002111	33610000
GO:0042565	RNA nuclear export complex	Mammalia	5.232e-05	8330000
GO:0042581	specific granule	Mammalia	9.206e-06	1466000
GO:0042645	mitochondrial nucleoid	Mammalia	3.731e-06	594000
GO:0042995	cell projection	Mammalia	4.873e-06	775800
GO:0043005	neuron projection	Mammalia	1.73e-05	2755000
GO:0043025	neuronal cell body	Mammalia	0.0002195	34950000
GO:0043197	dendritic spine	Mammalia	4.873e-06	775800
GO:0043209	myelin sheath	Mammalia	2.928e-05	4662000
GO:0043231	intracellular membrane-bounded organelle	Mammalia	1.054e-05	1678000
GO:0043296	apical junction complex	Mammalia	1.248e-05	1987000
GO:0043679	axon terminus	Mammalia	9.234e-05	14700000
GO:0044297	cell body	Mammalia	3.567e-05	5679000
GO:0044304	main axon	Mammalia	4.873e-06	775800
GO:0044305	calyx of Held	Mammalia	1.248e-05	1987000
GO:0045121	membrane raft	Mammalia	2.906e-05	4627000
GO:0045177	apical part of cell	Mammalia	5.856e-05	9324000
GO:0045178	basal part of cell	Mammalia	2.038e-06	324500
GO:0045202	synapse	Mammalia	1.805e-05	2873000
GO:0045259	proton-transporting ATP synthase complex	Mammalia	2.239e-05	3564000
GO:0045261	proton-transporting ATP synthase complex, catalytic core F(1)	Mammalia	7.462e-06	1188000
GO:0045298	tubulin complex	Mammalia	4.873e-06	775800
GO:0045335	phagocytic vesicle	Mammalia	3.479e-06	553900
GO:0048471	perinuclear region of cytoplasm	Mammalia	9.642e-05	15350000
GO:0055037	recycling endosome	Mammalia	9.216e-05	14670000
GO:0055038	recycling endosome membrane	Mammalia	3.342e-07	53210
GO:0062023	collagen-containing extracellular matrix	Mammalia	0.0001412	22480000
GO:0062151	catalase complex	Mammalia	1.054e-05	1678000
GO:0070062	extracellular exosome	Mammalia	0.003951	629000000
GO:0070160	tight junction	Mammalia	1.248e-05	1987000
GO:0071564	npBAF complex	Mammalia	1.248e-05	1987000
GO:0071565	nBAF complex	Mammalia	1.248e-05	1987000
GO:0072562	blood microparticle	Mammalia	5.708e-05	9088000
GO:0072563	endothelial microparticle	Mammalia	6.2e-05	9872000
GO:0090543	Flemming body	Mammalia	5.232e-05	8330000
GO:0097013	phagocytic vesicle lumen	Mammalia	3.683e-05	5863000
GO:0097386	glial cell projection	Mammalia	4.873e-06	775800
GO:0097418	neurofibrillary tangle	Mammalia	9.745e-06	1552000
GO:0097433	dense body	Mammalia	1.248e-05	1987000
GO:0098685	Schaffer collateral - CA1 synapse	Mammalia	1.248e-05	1987000
GO:0098793	presynapse	Mammalia	1.248e-05	1987000
GO:0098871	postsynaptic actin cytoskeleton	Mammalia	3.744e-05	5961000
GO:0098978	glutamatergic synapse	Mammalia	6.24e-05	9935000
GO:0140092	bBAF complex	Mammalia	1.248e-05	1987000
GO:0140288	GBAF complex	Mammalia	1.248e-05	1987000
GO:1902495	transmembrane transporter complex	Mammalia	3.731e-06	594000
GO:1904115	axon cytoplasm	Mammalia	4.873e-06	775800
GO:1904724	tertiary granule lumen	Mammalia	0.0002525	40200000
GO:1904813	ficolin-1-rich granule lumen	Mammalia	2.215e-05	3527000
GO:1990712	HFE-transferrin receptor complex	Mammalia	2.038e-06	324500
GO:1990904	ribonucleoprotein complex	Mammalia	1.248e-05	1987000

## Sheet: Table S163
Table S163. DF-2 MiCId analysis GO Molecular Function (MF) Class level.
GO_Term	GO_Name	Taxon	Prior_GO(Relative_Abundance)	IonCount
GO.XXXXXXX	XXXXXXX	Saccharomycetes	0.9531	112300000000
GO:0000287	magnesium ion binding	Mammalia	2.787e-05	4437000
GO:0000976	transcription cis-regulatory region binding	Mammalia	1.515e-05	2413000
GO:0001512	dihydronicotinamide riboside quinone reductase activity	Mammalia	7.366e-05	11730000
GO:0001530	lipopolysaccharide binding	Mammalia	1.129e-05	1797000
GO:0001786	phosphatidylserine binding	Mammalia	0.0001417	22560000
GO:0002020	protease binding	Mammalia	4.747e-05	7558000
GO:0003677	DNA binding	Mammalia	0.0001765	28090000
GO:0003680	minor groove of adenine-thymine-rich DNA binding	Mammalia	2.953e-06	470200
GO:0003682	chromatin binding	Mammalia	1.394e-05	2219000
GO:0003690	double-stranded DNA binding	Mammalia	2.953e-06	470200
GO:0003697	single-stranded DNA binding	Mammalia	2.953e-06	470200
GO:0003723	RNA binding	Mammalia	0.0002062	32830000
GO:0003746	translation elongation factor activity	Mammalia	0.004007	638000000
GO:0003755	peptidyl-prolyl cis-trans isomerase activity	Mammalia	9.892e-05	15750000
GO:0003779	actin binding	Mammalia	1.081e-05	1722000
GO:0003796	lysozyme activity	Mammalia	0.003693	588000000
GO:0003924	GTPase activity	Mammalia	0.002755	438700000
GO:0003925	G protein activity	Mammalia	1.399e-05	2227000
GO:0003937	IMP cyclohydrolase activity	Mammalia	2.424e-05	3859000
GO:0003955	NAD(P)H dehydrogenase (quinone) activity	Mammalia	4.228e-05	6732000
GO:0004013	adenosylhomocysteinase activity	Mammalia	0.0001499	23870000
GO:0004046	aminoacylase activity	Mammalia	1.378e-05	2195000
GO:0004064	arylesterase activity	Mammalia	3.028e-05	4822000
GO:0004089	carbonate dehydratase activity	Mammalia	0.0006522	103800000
GO:0004096	catalase activity	Mammalia	0.0001378	21950000
GO:0004111	creatine kinase activity	Mammalia	0.0001214	19340000
GO:0004128	cytochrome-b5 reductase activity, acting on NAD(P)H	Mammalia	3.545e-06	564500
GO:0004252	serine-type endopeptidase activity	Mammalia	2.257e-05	3593000
GO:0004461	lactose synthase activity	Mammalia	0.0004362	69450000
GO:0004601	peroxidase activity	Mammalia	0.0002307	36730000
GO:0004643	phosphoribosylaminoimidazolecarboxamide formyltransferase activity	Mammalia	2.121e-05	3376000
GO:0004784	superoxide dismutase activity	Mammalia	3.545e-06	564500
GO:0004812	aminoacyl-tRNA ligase activity	Mammalia	2.143e-05	3412000
GO:0004821	histidine-tRNA ligase activity	Mammalia	8.573e-05	13650000
GO:0004842	ubiquitin-protein transferase activity	Mammalia	0.0003189	50770000
GO:0004859	phospholipase inhibitor activity	Mammalia	7.086e-05	11280000
GO:0004867	serine-type endopeptidase inhibitor activity	Mammalia	6.866e-05	10930000
GO:0004869	cysteine-type endopeptidase inhibitor activity	Mammalia	1.129e-05	1797000
GO:0005049	nuclear export signal receptor activity	Mammalia	1.394e-05	2219000
GO:0005085	guanyl-nucleotide exchange factor activity	Mammalia	1.625e-06	258700
GO:0005102	signaling receptor binding	Mammalia	0.0001646	26200000
GO:0005123	death receptor binding	Mammalia	3.416e-05	5439000
GO:0005125	cytokine activity	Mammalia	0.0004051	64490000
GO:0005133	type II interferon receptor binding	Mammalia	0.0001098	17480000
GO:0005154	epidermal growth factor receptor binding	Mammalia	4.874e-06	776000
GO:0005158	insulin receptor binding	Mammalia	0.0001718	27360000
GO:0005159	insulin-like growth factor receptor binding	Mammalia	0.0006873	109400000
GO:0005164	tumor necrosis factor receptor binding	Mammalia	7.576e-05	12060000
GO:0005178	integrin binding	Mammalia	0.0001883	29980000
GO:0005179	hormone activity	Mammalia	0.00124	197500000
GO:0005200	structural constituent of cytoskeleton	Mammalia	1.186e-05	1888000
GO:0005504	fatty acid binding	Mammalia	2.953e-05	4702000
GO:0005506	iron ion binding	Mammalia	2.257e-05	3593000
GO:0005507	copper ion binding	Mammalia	9.844e-06	1567000
GO:0005509	calcium ion binding	Mammalia	0.0002919	46470000
GO:0005515	protein binding	Mammalia	0.0182	2898000000
GO:0005524	ATP binding	Mammalia	0.0001983	31560000
GO:0005525	GTP binding	Mammalia	0.002769	440900000
GO:0005543	phospholipid binding	Mammalia	7.086e-05	11280000
GO:0005544	calcium-dependent phospholipid binding	Mammalia	0.0002834	45130000
GO:0005546	phosphatidylinositol-4,5-bisphosphate binding	Mammalia	6.518e-07	103800
GO:0008017	microtubule binding	Mammalia	2.362e-05	3761000
GO:0008083	growth factor activity	Mammalia	0.0006938	110500000
GO:0008198	ferrous iron binding	Mammalia	3.3e-06	525400
GO:0008199	ferric iron binding	Mammalia	3.3e-06	525400
GO:0008201	heparin binding	Mammalia	3.974e-05	6327000
GO:0008233	peptidase activity	Mammalia	1.129e-05	1797000
GO:0008236	serine-type peptidase activity	Mammalia	1.129e-05	1797000
GO:0008270	zinc ion binding	Mammalia	6.91e-05	11000000
GO:0008289	lipid binding	Mammalia	9.844e-06	1567000
GO:0008379	thioredoxin peroxidase activity	Mammalia	0.0001446	23020000
GO:0008753	NADPH dehydrogenase (quinone) activity	Mammalia	3.545e-06	564500
GO:0009055	electron transfer activity	Mammalia	4.911e-05	7819000
GO:0015643	toxic substance binding	Mammalia	9.844e-06	1567000
GO:0016018	cyclosporin A binding	Mammalia	8.244e-06	1313000
GO:0016209	antioxidant activity	Mammalia	2.363e-05	3762000
GO:0016301	kinase activity	Mammalia	2.024e-05	3223000
GO:0016491	oxidoreductase activity	Mammalia	5.266e-05	8383000
GO:0016661	oxidoreductase activity, acting on other nitrogenous compounds as donors	Mammalia	2.455e-05	3909000
GO:0016684	oxidoreductase activity, acting on peroxide as acceptor	Mammalia	2.757e-05	4389000
GO:0016740	transferase activity	Mammalia	7.835e-05	12470000
GO:0016787	hydrolase activity	Mammalia	6.636e-05	10570000
GO:0016798	hydrolase activity, acting on glycosyl bonds	Mammalia	0.000695	110700000
GO:0016829	lyase activity	Mammalia	3.028e-05	4822000
GO:0016836	hydro-lyase activity	Mammalia	1.602e-05	2550000
GO:0016887	ATP hydrolysis activity	Mammalia	4.12e-05	6560000
GO:0017124	SH3 domain binding	Mammalia	5.906e-06	940300
GO:0018820	cyanamide hydratase activity	Mammalia	4.63e-05	7372000
GO:0019003	GDP binding	Mammalia	4.186e-05	6665000
GO:0019787	ubiquitin-like protein transferase activity	Mammalia	5.769e-05	9185000
GO:0019825	oxygen binding	Mammalia	9.844e-06	1567000
GO:0019894	kinesin binding	Mammalia	1.186e-05	1888000
GO:0019899	enzyme binding	Mammalia	3.776e-05	6011000
GO:0019901	protein kinase binding	Mammalia	3.552e-05	5656000
GO:0020037	heme binding	Mammalia	5.514e-05	8779000
GO:0030170	pyridoxal phosphate binding	Mammalia	9.844e-06	1567000
GO:0030297	transmembrane receptor protein tyrosine kinase activator activity	Mammalia	0.0003485	55490000
GO:0030674	protein-macromolecule adaptor activity	Mammalia	2.953e-06	470200
GO:0030957	Tat protein binding	Mammalia	1.186e-05	1888000
GO:0031072	heat shock protein binding	Mammalia	5.185e-05	8256000
GO:0031386	protein tag activity	Mammalia	0.0001198	19070000
GO:0031404	chloride ion binding	Mammalia	2.455e-05	3909000
GO:0031489	myosin V binding	Mammalia	5.428e-08	8642
GO:0031492	nucleosomal DNA binding	Mammalia	1.186e-05	1888000
GO:0031625	ubiquitin protein ligase binding	Mammalia	0.0001799	28640000
GO:0034185	apolipoprotein binding	Mammalia	2.953e-06	470200
GO:0034452	dynactin binding	Mammalia	2.953e-06	470200
GO:0034986	iron chaperone activity	Mammalia	3.3e-06	525400
GO:0035091	phosphatidylinositol binding	Mammalia	2.953e-06	470200
GO:0036313	phosphatidylinositol 3-kinase catalytic subunit binding	Mammalia	1.304e-06	207500
GO:0038177	death receptor agonist activity	Mammalia	3.031e-05	4825000
GO:0042288	MHC class I protein binding	Mammalia	3.42e-06	544500
GO:0042296	ISG15 transferase activity	Mammalia	3.526e-05	5613000
GO:0042802	identical protein binding	Mammalia	0.001097	174700000
GO:0042803	protein homodimerization activity	Mammalia	5.511e-05	8775000
GO:0043532	angiostatin binding	Mammalia	3.42e-06	544500
GO:0043539	protein serine/threonine kinase activator activity	Mammalia	0.0005268	83870000
GO:0043565	sequence-specific DNA binding	Mammalia	2.953e-06	470200
GO:0044183	protein folding chaperone	Mammalia	2.593e-05	4128000
GO:0044325	transmembrane transporter binding	Mammalia	3.3e-06	525400
GO:0044389	ubiquitin-like protein ligase binding	Mammalia	5.769e-05	9185000
GO:0045159	myosin II binding	Mammalia	6.518e-07	103800
GO:0045296	cadherin binding	Mammalia	8.932e-05	14220000
GO:0046790	virion binding	Mammalia	8.244e-06	1313000
GO:0046872	metal ion binding	Mammalia	0.0003257	51860000
GO:0046933	proton-transporting ATP synthase activity, rotational mechanism	Mammalia	2.736e-05	4356000
GO:0046961	proton-transporting ATPase activity, rotational mechanism	Mammalia	6.84e-06	1089000
GO:0046982	protein heterodimerization activity	Mammalia	1.394e-05	2219000
GO:0048018	receptor ligand activity	Mammalia	0.0003772	60060000
GO:0048156	tau protein binding	Mammalia	1.186e-05	1888000
GO:0050136	NADH:ubiquinone reductase (non-electrogenic) activity	Mammalia	1.773e-05	2822000
GO:0050661	NADP binding	Mammalia	1.378e-05	2195000
GO:0050998	nitric-oxide synthase binding	Mammalia	1.186e-05	1888000
GO:0051015	actin filament binding	Mammalia	1.304e-06	207500
GO:0051082	unfolded protein binding	Mammalia	3.417e-05	5440000
GO:0051087	protein-folding chaperone binding	Mammalia	1.28e-05	2038000
GO:0051428	peptide hormone receptor binding	Mammalia	0.0002988	47580000
GO:0051721	protein phosphatase 2A binding	Mammalia	2.953e-06	470200
GO:0051879	Hsp90 protein binding	Mammalia	2.953e-06	470200
GO:0051920	peroxiredoxin activity	Mammalia	7.23e-05	11510000
GO:0061630	ubiquitin protein ligase activity	Mammalia	5.769e-05	9185000
GO:0061631	ubiquitin conjugating enzyme activity	Mammalia	0.0003365	53580000
GO:0070883	pre-miRNA binding	Mammalia	1.394e-05	2219000
GO:0071813	lipoprotein particle binding	Mammalia	2.953e-06	470200
GO:0071949	FAD binding	Mammalia	2.455e-05	3909000
GO:0098973	structural constituent of postsynaptic actin cytoskeleton	Mammalia	7.114e-05	11330000
GO:0099077	histone-dependent DNA binding	Mammalia	2.953e-06	470200
GO:0099609	microtubule lateral binding	Mammalia	2.953e-06	470200
GO:0140272	exogenous protein binding	Mammalia	9.844e-06	1567000
GO:0140662	ATP-dependent protein folding chaperone	Mammalia	2.593e-05	4128000
GO:0140824	thioredoxin-dependent peroxiredoxin activity	Mammalia	0.0001446	23020000
GO:0140839	RNA polymerase II CTD heptapeptide repeat P3 isomerase activity	Mammalia	8.244e-06	1313000
GO:0140840	RNA polymerase II CTD heptapeptide repeat P6 isomerase activity	Mammalia	8.244e-06	1313000
GO:0140912	membrane destabilizing activity	Mammalia	1.129e-05	1797000
GO:0141108	transporter regulator activity	Mammalia	1.186e-05	1888000
GO:1902936	phosphatidylinositol bisphosphate binding	Mammalia	2.953e-06	470200
GO:1903136	cuprous ion binding	Mammalia	0.0007387	117600000
GO:1903981	enterobactin binding	Mammalia	1.969e-05	3135000
GO:1904399	heparan sulfate binding	Mammalia	8.244e-06	1313000
GO:1904408	melatonin binding	Mammalia	2.455e-05	3909000
GO:1905594	resveratrol binding	Mammalia	2.455e-05	3909000
GO:1990459	transferrin receptor binding	Mammalia	1.98e-05	3152000
GO:1990460	leptin receptor binding	Mammalia	0.0001494	23790000

## Sheet: Table S164
Table S164. DF-3 MiCId analysis GO Biological Process (BP) Class level.
GO_Term	GO_Name	Taxon	Prior_GO(Relative_Abundance)	IonCount
GO.XXXXXXX	XXXXXXX	Mammalia	0.0005008	74270000
GO.XXXXXXX	XXXXXXX	Saccharomycetes	0.9545	117200000000
GO:0000054	ribosomal subunit export from nucleus	Mammalia	0.0001655	24540000
GO:0000055	ribosomal large subunit export from nucleus	Mammalia	0.0001655	24540000
GO:0000056	ribosomal small subunit export from nucleus	Mammalia	0.0001655	24540000
GO:0000070	mitotic sister chromatid segregation	Mammalia	0.0001655	24540000
GO:0000122	negative regulation of transcription by RNA polymerase II	Mammalia	0.0001685	24990000
GO:0000209	protein polyubiquitination	Mammalia	3.444e-05	5107000
GO:0000226	microtubule cytoskeleton organization	Mammalia	1.709e-05	2535000
GO:0000278	mitotic cell cycle	Mammalia	0.0001655	24540000
GO:0000302	response to reactive oxygen species	Mammalia	8.872e-05	13160000
GO:0000398	mRNA splicing, via spliceosome	Mammalia	8.425e-09	1249
GO:0000413	protein peptidyl-prolyl isomerization	Mammalia	1.757e-05	2605000
GO:0001501	skeletal system development	Mammalia	7.115e-05	10550000
GO:0001503	ossification	Mammalia	6.97e-05	10340000
GO:0001525	angiogenesis	Mammalia	0.0001521	22550000
GO:0001542	ovulation from ovarian follicle	Mammalia	2.087e-05	3095000
GO:0001649	osteoblast differentiation	Mammalia	8.018e-05	11890000
GO:0001657	ureteric bud development	Mammalia	8.785e-06	1303000
GO:0001666	response to hypoxia	Mammalia	3.414e-05	5063000
GO:0001701	in utero embryonic development	Mammalia	0.0001231	18260000
GO:0001738	morphogenesis of a polarized epithelium	Mammalia	9.994e-05	14820000
GO:0001774	microglial cell activation	Mammalia	7.464e-05	11070000
GO:0001817	regulation of cytokine production	Mammalia	1.631e-05	2418000
GO:0001819	positive regulation of cytokine production	Mammalia	4.094e-05	6072000
GO:0001822	kidney development	Mammalia	8.785e-06	1303000
GO:0001836	release of cytochrome c from mitochondria	Mammalia	6.571e-05	9745000
GO:0001890	placenta development	Mammalia	8.917e-05	13220000
GO:0001892	embryonic placenta development	Mammalia	0.0001231	18260000
GO:0001933	negative regulation of protein phosphorylation	Mammalia	1.757e-05	2605000
GO:0001934	positive regulation of protein phosphorylation	Mammalia	2.206e-05	3271000
GO:0001936	regulation of endothelial cell proliferation	Mammalia	2.087e-05	3095000
GO:0001937	negative regulation of endothelial cell proliferation	Mammalia	4.489e-06	665700
GO:0001938	positive regulation of endothelial cell proliferation	Mammalia	5.708e-07	84650
GO:0002009	morphogenesis of an epithelium	Mammalia	4.528e-05	6714000
GO:0002021	response to dietary excess	Mammalia	4.174e-05	6190000
GO:0002037	negative regulation of L-glutamate import across plasma membrane	Mammalia	4.489e-06	665700
GO:0002092	positive regulation of receptor internalization	Mammalia	5.708e-07	84650
GO:0002181	cytoplasmic translation	Mammalia	0.002019	299400000
GO:0002227	innate immune response in mucosa	Mammalia	8.154e-06	1209000
GO:0002244	hematopoietic progenitor cell differentiation	Mammalia	7.904e-05	11720000
GO:0002250	adaptive immune response	Mammalia	1.11e-05	1645000
GO:0002281	macrophage activation involved in immune response	Mammalia	1.558e-05	2311000
GO:0002376	immune system process	Mammalia	8.154e-06	1209000
GO:0002439	chronic inflammatory response to antigenic stimulus	Mammalia	4.489e-06	665700
GO:0002523	leukocyte migration involved in inflammatory response	Mammalia	4.489e-06	665700
GO:0002637	regulation of immunoglobulin production	Mammalia	4.489e-06	665700
GO:0002719	negative regulation of cytokine production involved in immune response	Mammalia	4.489e-06	665700
GO:0002876	positive regulation of chronic inflammatory response to antigenic stimulus	Mammalia	4.489e-06	665700
GO:0002925	positive regulation of humoral immune response mediated by circulating immunoglobulin	Mammalia	4.489e-06	665700
GO:0003009	skeletal muscle contraction	Mammalia	4.489e-06	665700
GO:0003085	negative regulation of systemic arterial blood pressure	Mammalia	4.489e-06	665700
GO:0003300	cardiac muscle hypertrophy	Mammalia	2.087e-05	3095000
GO:0003360	brainstem development	Mammalia	1.026e-06	152100
GO:0005989	lactose biosynthetic process	Mammalia	0.000346	51310000
GO:0006006	glucose metabolic process	Mammalia	8.691e-05	12890000
GO:0006091	generation of precursor metabolites and energy	Mammalia	9.845e-06	1460000
GO:0006111	regulation of gluconeogenesis	Mammalia	2.087e-05	3095000
GO:0006112	energy reserve metabolic process	Mammalia	6.261e-05	9285000
GO:0006114	glycerol biosynthetic process	Mammalia	2.087e-05	3095000
GO:0006122	mitochondrial electron transport, ubiquinol to cytochrome c	Mammalia	5.222e-05	7745000
GO:0006123	mitochondrial electron transport, cytochrome c to oxygen	Mammalia	5.222e-05	7745000
GO:0006139	nucleobase-containing compound metabolic process	Mammalia	1.026e-06	152100
GO:0006164	purine nucleotide biosynthetic process	Mammalia	2.052e-06	304300
GO:0006177	GMP biosynthetic process	Mammalia	2.052e-06	304300
GO:0006189	'de novo' IMP biosynthetic process	Mammalia	5.13e-06	760700
GO:0006259	DNA metabolic process	Mammalia	0.0001655	24540000
GO:0006355	regulation of DNA-templated transcription	Mammalia	6.155e-05	9128000
GO:0006357	regulation of transcription by RNA polymerase II	Mammalia	1.757e-05	2605000
GO:0006397	mRNA processing	Mammalia	8.425e-09	1249
GO:0006412	translation	Mammalia	0.002311	342700000
GO:0006414	translational elongation	Mammalia	0.003847	570600000
GO:0006418	tRNA aminoacylation for protein translation	Mammalia	2.24e-05	3323000
GO:0006427	histidyl-tRNA aminoacylation	Mammalia	6.721e-05	9968000
GO:0006457	protein folding	Mammalia	0.0002752	40810000
GO:0006469	negative regulation of protein kinase activity	Mammalia	1.757e-05	2605000
GO:0006508	proteolysis	Mammalia	8.154e-06	1209000
GO:0006511	ubiquitin-dependent protein catabolic process	Mammalia	6.888e-05	10210000
GO:0006606	protein import into nucleus	Mammalia	0.0006618	98140000
GO:0006611	protein export from nucleus	Mammalia	0.0004964	73610000
GO:0006626	protein targeting to mitochondrion	Mammalia	3.286e-05	4872000
GO:0006629	lipid metabolic process	Mammalia	5.158e-05	7650000
GO:0006635	fatty acid beta-oxidation	Mammalia	2.087e-05	3095000
GO:0006641	triglyceride metabolic process	Mammalia	8.785e-06	1303000
GO:0006730	one-carbon metabolic process	Mammalia	0.0002931	43470000
GO:0006754	ATP biosynthetic process	Mammalia	2.954e-05	4380000
GO:0006826	iron ion transport	Mammalia	5.136e-05	7617000
GO:0006879	intracellular iron ion homeostasis	Mammalia	1.753e-05	2599000
GO:0006909	phagocytosis	Mammalia	4.174e-05	6190000
GO:0006911	phagocytosis, engulfment	Mammalia	3.061e-06	453900
GO:0006913	nucleocytoplasmic transport	Mammalia	0.0003309	49070000
GO:0006914	autophagy	Mammalia	8.425e-09	1249
GO:0006915	apoptotic process	Mammalia	0.0002793	41420000
GO:0006933	negative regulation of cell adhesion involved in substrate-bound cell migration	Mammalia	9.845e-06	1460000
GO:0006952	defense response	Mammalia	4.489e-06	665700
GO:0006954	inflammatory response	Mammalia	0.0002003	29700000
GO:0006955	immune response	Mammalia	2.007e-05	2977000
GO:0006959	humoral immune response	Mammalia	2.374e-05	3520000
GO:0006974	DNA damage response	Mammalia	5.697e-06	844900
GO:0006979	response to oxidative stress	Mammalia	0.0001687	25010000
GO:0006986	response to unfolded protein	Mammalia	0.0002694	39950000
GO:0007004	telomere maintenance via telomerase	Mammalia	6.83e-05	10130000
GO:0007015	actin filament organization	Mammalia	1.029e-05	1527000
GO:0007052	mitotic spindle organization	Mammalia	0.0001655	24540000
GO:0007154	cell communication	Mammalia	4.489e-06	665700
GO:0007165	signal transduction	Mammalia	0.0002883	42750000
GO:0007166	cell surface receptor signaling pathway	Mammalia	1.11e-05	1645000
GO:0007173	epidermal growth factor receptor signaling pathway	Mammalia	3.996e-06	592600
GO:0007249	canonical NF-kappaB signal transduction	Mammalia	7.115e-05	10550000
GO:0007254	JNK cascade	Mammalia	4.489e-06	665700
GO:0007259	cell surface receptor signaling pathway via JAK-STAT	Mammalia	5.204e-05	7717000
GO:0007267	cell-cell signaling	Mammalia	9.22e-05	13670000
GO:0007268	chemical synaptic transmission	Mammalia	0.0001956	29010000
GO:0007339	binding of sperm to zona pellucida	Mammalia	0.0002011	29820000
GO:0007409	axonogenesis	Mammalia	9.994e-05	14820000
GO:0007417	central nervous system development	Mammalia	1.53e-06	227000
GO:0007565	female pregnancy	Mammalia	2.087e-05	3095000
GO:0007584	response to nutrient	Mammalia	2.087e-05	3095000
GO:0007596	blood coagulation	Mammalia	0.0002569	38090000
GO:0007613	memory	Mammalia	5.697e-06	844900
GO:0007623	circadian rhythm	Mammalia	2.536e-05	3761000
GO:0008154	actin polymerization or depolymerization	Mammalia	1.53e-06	227000
GO:0008203	cholesterol metabolic process	Mammalia	2.965e-05	4398000
GO:0008206	bile acid metabolic process	Mammalia	2.087e-05	3095000
GO:0008217	regulation of blood pressure	Mammalia	7.252e-05	10750000
GO:0008283	cell population proliferation	Mammalia	7.172e-05	10640000
GO:0008284	positive regulation of cell population proliferation	Mammalia	0.0001585	23500000
GO:0008285	negative regulation of cell population proliferation	Mammalia	4.489e-06	665700
GO:0008286	insulin receptor signaling pathway	Mammalia	0.0001847	27380000
GO:0008340	determination of adult lifespan	Mammalia	2.087e-05	3095000
GO:0008343	adult feeding behavior	Mammalia	4.174e-05	6190000
GO:0008344	adult locomotory behavior	Mammalia	9.782e-05	14510000
GO:0008380	RNA splicing	Mammalia	8.425e-09	1249
GO:0008625	extrinsic apoptotic signaling pathway via death domain receptors	Mammalia	5.979e-05	8867000
GO:0008630	intrinsic apoptotic signaling pathway in response to DNA damage	Mammalia	4.489e-06	665700
GO:0008637	apoptotic mitochondrial changes	Mammalia	6.571e-05	9745000
GO:0009058	biosynthetic process	Mammalia	1.026e-06	152100
GO:0009060	aerobic respiration	Mammalia	8.785e-06	1303000
GO:0009062	fatty acid catabolic process	Mammalia	2.087e-05	3095000
GO:0009267	cellular response to starvation	Mammalia	7.838e-05	11620000
GO:0009306	protein secretion	Mammalia	9.782e-05	14510000
GO:0009410	response to xenobiotic stimulus	Mammalia	1.327e-05	1969000
GO:0009411	response to UV	Mammalia	8.785e-06	1303000
GO:0009612	response to mechanical stimulus	Mammalia	4.489e-06	665700
GO:0009615	response to virus	Mammalia	1.558e-05	2311000
GO:0009617	response to bacterium	Mammalia	1.325e-05	1965000
GO:0009636	response to toxic substance	Mammalia	8.785e-06	1303000
GO:0009642	response to light intensity	Mammalia	8.785e-06	1303000
GO:0009650	UV protection	Mammalia	1.757e-05	2606000
GO:0009651	response to salt stress	Mammalia	4.489e-06	665700
GO:0009750	response to fructose	Mammalia	4.489e-06	665700
GO:0009887	animal organ morphogenesis	Mammalia	6.604e-05	9793000
GO:0009892	negative regulation of metabolic process	Mammalia	2.087e-05	3095000
GO:0010193	response to ozone	Mammalia	8.785e-06	1303000
GO:0010288	response to lead ion	Mammalia	1.448e-05	2148000
GO:0010458	exit from mitosis	Mammalia	3.444e-05	5107000
GO:0010459	negative regulation of heart rate	Mammalia	4.489e-06	665700
GO:0010506	regulation of autophagy	Mammalia	5.697e-06	844900
GO:0010507	negative regulation of autophagy	Mammalia	4.174e-05	6190000
GO:0010508	positive regulation of autophagy	Mammalia	2.219e-05	3291000
GO:0010573	vascular endothelial growth factor production	Mammalia	4.489e-06	665700
GO:0010595	positive regulation of endothelial cell migration	Mammalia	5.708e-07	84650
GO:0010628	positive regulation of gene expression	Mammalia	0.0003252	48230000
GO:0010629	negative regulation of gene expression	Mammalia	9.285e-05	13770000
GO:0010634	positive regulation of epithelial cell migration	Mammalia	1.11e-05	1645000
GO:0010744	positive regulation of macrophage derived foam cell differentiation	Mammalia	4.489e-06	665700
GO:0010800	positive regulation of peptidyl-threonine phosphorylation	Mammalia	5.708e-07	84650
GO:0010888	negative regulation of lipid storage	Mammalia	2.536e-05	3761000
GO:0010917	negative regulation of mitochondrial membrane potential	Mammalia	5.697e-06	844900
GO:0010918	positive regulation of mitochondrial membrane potential	Mammalia	3.286e-05	4872000
GO:0010994	free ubiquitin chain polymerization	Mammalia	3.444e-05	5107000
GO:0014059	regulation of dopamine secretion	Mammalia	9.782e-05	14510000
GO:0014070	response to organic cyclic compound	Mammalia	4.489e-06	665700
GO:0014823	response to activity	Mammalia	3.414e-05	5063000
GO:0014854	response to inactivity	Mammalia	8.785e-06	1303000
GO:0014891	striated muscle atrophy	Mammalia	1.53e-06	227000
GO:0015031	protein transport	Mammalia	0.0001655	24540000
GO:0015670	carbon dioxide transport	Mammalia	0.0002455	36410000
GO:0015671	oxygen transport	Mammalia	0.0004649	68940000
GO:0015986	proton motive force-driven ATP synthesis	Mammalia	4.923e-05	7300000
GO:0016032	viral process	Mammalia	0.0001655	24540000
GO:0016072	rRNA metabolic process	Mammalia	5.697e-06	844900
GO:0016192	vesicle-mediated transport	Mammalia	1.53e-06	227000
GO:0016567	protein ubiquitination	Mammalia	0.0007419	110000000
GO:0019062	virion attachment to host cell	Mammalia	6.83e-05	10130000
GO:0019076	viral release from host cell	Mammalia	1.757e-05	2605000
GO:0019222	regulation of metabolic process	Mammalia	4.094e-05	6072000
GO:0019430	removal of superoxide radicals	Mammalia	0.0001423	21100000
GO:0019722	calcium-mediated signaling	Mammalia	4.489e-06	665700
GO:0019730	antimicrobial humoral response	Mammalia	0.0001823	27040000
GO:0019731	antibacterial humoral response	Mammalia	4.138e-05	6136000
GO:0019732	antifungal humoral response	Mammalia	1.631e-05	2418000
GO:0019896	axonal transport of mitochondrion	Mammalia	5.697e-06	844900
GO:0019941	modification-dependent protein catabolic process	Mammalia	0.000673	99810000
GO:0019953	sexual reproduction	Mammalia	4.174e-05	6190000
GO:0020027	hemoglobin metabolic process	Mammalia	8.785e-06	1303000
GO:0021549	cerebellum development	Mammalia	1.026e-06	152100
GO:0021930	cerebellar granule cell precursor proliferation	Mammalia	5.708e-07	84650
GO:0021940	positive regulation of cerebellar granule cell precursor proliferation	Mammalia	5.708e-07	84650
GO:0021954	central nervous system neuron development	Mammalia	2.657e-05	3940000
GO:0021987	cerebral cortex development	Mammalia	1.026e-06	152100
GO:0022617	extracellular matrix disassembly	Mammalia	1.53e-06	227000
GO:0023052	signaling	Mammalia	4.489e-06	665700
GO:0030030	cell projection organization	Mammalia	1.53e-06	227000
GO:0030031	cell projection assembly	Mammalia	1.53e-06	227000
GO:0030036	actin cytoskeleton organization	Mammalia	1.53e-06	227000
GO:0030041	actin filament polymerization	Mammalia	4.591e-06	680900
GO:0030042	actin filament depolymerization	Mammalia	3.061e-06	453900
GO:0030071	regulation of mitotic metaphase/anaphase transition	Mammalia	3.444e-05	5107000
GO:0030073	insulin secretion	Mammalia	2.087e-05	3095000
GO:0030101	natural killer cell activation	Mammalia	7.115e-05	10550000
GO:0030168	platelet activation	Mammalia	3.513e-05	5210000
GO:0030182	neuron differentiation	Mammalia	1.757e-05	2605000
GO:0030185	nitric oxide transport	Mammalia	0.0001033	15320000
GO:0030193	regulation of blood coagulation	Mammalia	7.596e-05	11260000
GO:0030198	extracellular matrix organization	Mammalia	4.489e-06	665700
GO:0030217	T cell differentiation	Mammalia	4.174e-05	6190000
GO:0030225	macrophage differentiation	Mammalia	1.11e-05	1645000
GO:0030300	regulation of intestinal cholesterol absorption	Mammalia	2.087e-05	3095000
GO:0030316	osteoclast differentiation	Mammalia	1.325e-05	1965000
GO:0030335	positive regulation of cell migration	Mammalia	0.0001005	14910000
GO:0030511	positive regulation of transforming growth factor beta receptor signaling pathway	Mammalia	6.83e-05	10130000
GO:0030593	neutrophil chemotaxis	Mammalia	1.757e-05	2605000
GO:0030595	leukocyte chemotaxis	Mammalia	1.757e-05	2605000
GO:0030857	negative regulation of epithelial cell differentiation	Mammalia	1.11e-05	1645000
GO:0031017	exocrine pancreas development	Mammalia	6.155e-05	9128000
GO:0031100	animal organ regeneration	Mammalia	1.026e-06	152100
GO:0031110	regulation of microtubule polymerization or depolymerization	Mammalia	5.697e-06	844900
GO:0031113	regulation of microtubule polymerization	Mammalia	1.709e-05	2535000
GO:0031116	positive regulation of microtubule polymerization	Mammalia	1.139e-05	1690000
GO:0031122	cytoplasmic microtubule organization	Mammalia	5.697e-06	844900
GO:0031145	anaphase-promoting complex-dependent catabolic process	Mammalia	0.0001378	20430000
GO:0031175	neuron projection development	Mammalia	1.139e-05	1690000
GO:0031334	positive regulation of protein-containing complex assembly	Mammalia	0.0001142	16930000
GO:0031396	regulation of protein ubiquitination	Mammalia	6.83e-05	10130000
GO:0031536	positive regulation of exit from mitosis	Mammalia	3.444e-05	5107000
GO:0031622	positive regulation of fever generation	Mammalia	8.978e-06	1331000
GO:0031640	killing of cells of another organism	Mammalia	0.0007701	114200000
GO:0031642	negative regulation of myelination	Mammalia	4.489e-06	665700
GO:0031647	regulation of protein stability	Mammalia	8.772e-06	1301000
GO:0031648	protein destabilization	Mammalia	1.53e-06	227000
GO:0031665	negative regulation of lipopolysaccharide-mediated signaling pathway	Mammalia	8.154e-06	1209000
GO:0031667	response to nutrient levels	Mammalia	2.536e-05	3761000
GO:0032008	positive regulation of TOR signaling	Mammalia	4.174e-05	6190000
GO:0032092	positive regulation of protein binding	Mammalia	0.0001655	24540000
GO:0032099	negative regulation of appetite	Mammalia	4.174e-05	6190000
GO:0032148	activation of protein kinase B activity	Mammalia	1.757e-05	2605000
GO:0032230	positive regulation of synaptic transmission, GABAergic	Mammalia	4.528e-05	6714000
GO:0032310	prostaglandin secretion	Mammalia	2.087e-05	3095000
GO:0032355	response to estradiol	Mammalia	2.965e-05	4398000
GO:0032435	negative regulation of proteasomal ubiquitin-dependent protein catabolic process	Mammalia	6.83e-05	10130000
GO:0032436	positive regulation of proteasomal ubiquitin-dependent protein catabolic process	Mammalia	8.763e-06	1300000
GO:0032446	protein modification by small protein conjugation	Mammalia	3.444e-05	5107000
GO:0032496	response to lipopolysaccharide	Mammalia	4.489e-06	665700
GO:0032543	mitochondrial translation	Mammalia	2.24e-05	3323000
GO:0032680	regulation of tumor necrosis factor production	Mammalia	8.154e-06	1209000
GO:0032700	negative regulation of interleukin-17 production	Mammalia	1.11e-05	1645000
GO:0032715	negative regulation of interleukin-6 production	Mammalia	4.489e-06	665700
GO:0032722	positive regulation of chemokine production	Mammalia	1.558e-05	2311000
GO:0032724	positive regulation of fractalkine production	Mammalia	8.978e-06	1331000
GO:0032729	positive regulation of type II interferon production	Mammalia	4.489e-06	665700
GO:0032731	positive regulation of interleukin-1 beta production	Mammalia	1.558e-05	2311000
GO:0032735	positive regulation of interleukin-12 production	Mammalia	4.306e-05	6386000
GO:0032741	positive regulation of interleukin-18 production	Mammalia	4.489e-06	665700
GO:0032747	positive regulation of interleukin-23 production	Mammalia	1.11e-05	1645000
GO:0032755	positive regulation of interleukin-6 production	Mammalia	7.079e-05	10500000
GO:0032757	positive regulation of interleukin-8 production	Mammalia	4.332e-05	6423000
GO:0032760	positive regulation of tumor necrosis factor production	Mammalia	6.525e-05	9677000
GO:0032780	negative regulation of ATP-dependent activity	Mammalia	8.154e-06	1209000
GO:0032814	regulation of natural killer cell activation	Mammalia	2.087e-05	3095000
GO:0032817	regulation of natural killer cell proliferation	Mammalia	2.087e-05	3095000
GO:0032834	positive regulation of CD4-positive, CD25-positive, alpha-beta regulatory T cell differentiation involved in immune response	Mammalia	1.11e-05	1645000
GO:0032849	positive regulation of cellular pH reduction	Mammalia	4.528e-05	6714000
GO:0032868	response to insulin	Mammalia	5.052e-05	7493000
GO:0032869	cellular response to insulin stimulus	Mammalia	2.087e-05	3095000
GO:0032872	regulation of stress-activated MAPK cascade	Mammalia	7.115e-05	10550000
GO:0032873	negative regulation of stress-activated MAPK cascade	Mammalia	1.757e-05	2605000
GO:0032880	regulation of protein localization	Mammalia	0.0001366	20260000
GO:0032930	positive regulation of superoxide anion generation	Mammalia	5.697e-06	844900
GO:0033044	regulation of chromosome organization	Mammalia	5.697e-06	844900
GO:0033141	positive regulation of peptidyl-serine phosphorylation of STAT protein	Mammalia	1.11e-05	1645000
GO:0033189	response to vitamin A	Mammalia	8.785e-06	1303000
GO:0033197	response to vitamin E	Mammalia	2.965e-05	4398000
GO:0033209	tumor necrosis factor-mediated signaling pathway	Mammalia	3.142e-05	4660000
GO:0033210	leptin-mediated signaling pathway	Mammalia	0.0001043	15470000
GO:0033353	S-adenosylmethionine cycle	Mammalia	0.0002931	43470000
GO:0033591	response to L-ascorbic acid	Mammalia	8.785e-06	1303000
GO:0033686	positive regulation of luteinizing hormone secretion	Mammalia	2.087e-05	3095000
GO:0033690	positive regulation of osteoblast proliferation	Mammalia	8.154e-06	1209000
GO:0034063	stress granule assembly	Mammalia	5.697e-06	844900
GO:0034101	erythrocyte homeostasis	Mammalia	7.115e-05	10550000
GO:0034116	positive regulation of heterotypic cell-cell adhesion	Mammalia	1.347e-05	1997000
GO:0034138	toll-like receptor 3 signaling pathway	Mammalia	4.489e-06	665700
GO:0034145	positive regulation of toll-like receptor 4 signaling pathway	Mammalia	8.154e-06	1209000
GO:0034250	positive regulation of amide metabolic process	Mammalia	4.489e-06	665700
GO:0034389	lipid droplet organization	Mammalia	1.757e-05	2605000
GO:0034393	positive regulation of smooth muscle cell apoptotic process	Mammalia	1.11e-05	1645000
GO:0034599	cellular response to oxidative stress	Mammalia	1.757e-05	2605000
GO:0034605	cellular response to heat	Mammalia	0.0001423	21100000
GO:0034614	cellular response to reactive oxygen species	Mammalia	5.697e-06	844900
GO:0034756	regulation of iron ion transport	Mammalia	8.763e-06	1300000
GO:0035281	pre-miRNA export from nucleus	Mammalia	0.0001655	24540000
GO:0035360	positive regulation of peroxisome proliferator activated receptor signaling pathway	Mammalia	2.087e-05	3095000
GO:0035556	intracellular signal transduction	Mammalia	2.087e-05	3095000
GO:0035630	bone mineralization involved in bone maturation	Mammalia	2.087e-05	3095000
GO:0035633	maintenance of blood-brain barrier	Mammalia	9.994e-05	14820000
GO:0035900	response to isolation stress	Mammalia	4.489e-06	665700
GO:0035904	aorta development	Mammalia	2.087e-05	3095000
GO:0035994	response to muscle stretch	Mammalia	3.061e-06	453900
GO:0036005	response to macrophage colony-stimulating factor	Mammalia	4.489e-06	665700
GO:0036211	protein modification process	Mammalia	0.000673	99810000
GO:0038096	Fc-gamma receptor signaling pathway involved in phagocytosis	Mammalia	1.11e-05	1645000
GO:0038108	negative regulation of appetite by leptin-mediated signaling pathway	Mammalia	6.261e-05	9285000
GO:0038134	ERBB2-EGFR signaling pathway	Mammalia	1.142e-06	169300
GO:0038166	angiotensin-activated signaling pathway	Mammalia	4.528e-05	6714000
GO:0038196	type III interferon-mediated signaling pathway	Mammalia	1.11e-05	1645000
GO:0040018	positive regulation of multicellular organism growth	Mammalia	6.155e-05	9128000
GO:0042026	protein refolding	Mammalia	0.0004022	59640000
GO:0042102	positive regulation of T cell proliferation	Mammalia	2.087e-05	3095000
GO:0042104	positive regulation of activated T cell proliferation	Mammalia	0.0001231	18260000
GO:0042118	endothelial cell activation	Mammalia	1.757e-05	2605000
GO:0042127	regulation of cell population proliferation	Mammalia	8.978e-06	1331000
GO:0042129	regulation of T cell proliferation	Mammalia	3.286e-05	4872000
GO:0042267	natural killer cell mediated cytotoxicity	Mammalia	7.115e-05	10550000
GO:0042269	regulation of natural killer cell mediated cytotoxicity	Mammalia	2.087e-05	3095000
GO:0042307	positive regulation of protein import into nucleus	Mammalia	0.0001974	29280000
GO:0042311	vasodilation	Mammalia	4.489e-06	665700
GO:0042327	positive regulation of phosphorylation	Mammalia	9.334e-06	1384000
GO:0042445	hormone metabolic process	Mammalia	2.087e-05	3095000
GO:0042531	positive regulation of tyrosine phosphorylation of STAT protein	Mammalia	1.11e-05	1645000
GO:0042542	response to hydrogen peroxide	Mammalia	6.044e-05	8963000
GO:0042593	glucose homeostasis	Mammalia	2.087e-05	3095000
GO:0042742	defense response to bacterium	Mammalia	0.0004638	68780000
GO:0042744	hydrogen peroxide catabolic process	Mammalia	0.0003783	56090000
GO:0042755	eating behavior	Mammalia	2.087e-05	3095000
GO:0042770	signal transduction in response to DNA damage	Mammalia	3.286e-05	4872000
GO:0042775	mitochondrial ATP synthesis coupled electron transport	Mammalia	3.286e-05	4872000
GO:0042776	proton motive force-driven mitochondrial ATP synthesis	Mammalia	1.969e-05	2920000
GO:0042981	regulation of apoptotic process	Mammalia	3.286e-05	4872000
GO:0043065	positive regulation of apoptotic process	Mammalia	0.0008601	127600000
GO:0043066	negative regulation of apoptotic process	Mammalia	0.0003003	44530000
GO:0043068	positive regulation of programmed cell death	Mammalia	4.489e-06	665700
GO:0043122	regulation of canonical NF-kappaB signal transduction	Mammalia	4.489e-06	665700
GO:0043123	positive regulation of canonical NF-kappaB signal transduction	Mammalia	6.202e-05	9198000
GO:0043161	proteasome-mediated ubiquitin-dependent protein catabolic process	Mammalia	3.444e-05	5107000
GO:0043242	negative regulation of protein-containing complex disassembly	Mammalia	4.489e-06	665700
GO:0043243	positive regulation of protein-containing complex disassembly	Mammalia	8.978e-06	1331000
GO:0043254	regulation of protein-containing complex assembly	Mammalia	8.425e-09	1249
GO:0043270	positive regulation of monoatomic ion transport	Mammalia	2.087e-05	3095000
GO:0043388	positive regulation of DNA binding	Mammalia	5.708e-07	84650
GO:0043406	positive regulation of MAP kinase activity	Mammalia	8.978e-06	1331000
GO:0043410	positive regulation of MAPK cascade	Mammalia	0.000241	35740000
GO:0043491	phosphatidylinositol 3-kinase/protein kinase B signal transduction	Mammalia	4.489e-06	665700
GO:0043507	positive regulation of JUN kinase activity	Mammalia	4.489e-06	665700
GO:0043525	positive regulation of neuron apoptotic process	Mammalia	1.347e-05	1997000
GO:0043536	positive regulation of blood vessel endothelial cell migration	Mammalia	9.845e-06	1460000
GO:0043537	negative regulation of blood vessel endothelial cell migration	Mammalia	4.489e-06	665700
GO:0044070	regulation of monoatomic anion transport	Mammalia	4.528e-05	6714000
GO:0044208	'de novo' AMP biosynthetic process	Mammalia	2.052e-06	304300
GO:0044320	cellular response to leptin stimulus	Mammalia	2.087e-05	3095000
GO:0044793	negative regulation by host of viral process	Mammalia	8.154e-06	1209000
GO:0045069	regulation of viral genome replication	Mammalia	3.513e-05	5210000
GO:0045070	positive regulation of viral genome replication	Mammalia	1.757e-05	2605000
GO:0045071	negative regulation of viral genome replication	Mammalia	1.264e-05	1875000
GO:0045123	cellular extravasation	Mammalia	4.489e-06	665700
GO:0045214	sarcomere organization	Mammalia	9.994e-05	14820000
GO:0045321	leukocyte activation	Mammalia	7.115e-05	10550000
GO:0045333	cellular respiration	Mammalia	5.222e-05	7745000
GO:0045348	positive regulation of MHC class II biosynthetic process	Mammalia	1.11e-05	1645000
GO:0045429	positive regulation of nitric oxide biosynthetic process	Mammalia	0.0001355	20100000
GO:0045454	cell redox homeostasis	Mammalia	7.115e-05	10550000
GO:0045471	response to ethanol	Mammalia	3.414e-05	5063000
GO:0045597	positive regulation of cell differentiation	Mammalia	6.83e-05	10130000
GO:0045598	regulation of fat cell differentiation	Mammalia	2.536e-05	3761000
GO:0045599	negative regulation of fat cell differentiation	Mammalia	8.978e-06	1331000
GO:0045662	negative regulation of myoblast differentiation	Mammalia	4.489e-06	665700
GO:0045668	negative regulation of osteoblast differentiation	Mammalia	4.489e-06	665700
GO:0045669	positive regulation of osteoblast differentiation	Mammalia	8.154e-06	1209000
GO:0045670	regulation of osteoclast differentiation	Mammalia	4.489e-06	665700
GO:0045672	positive regulation of osteoclast differentiation	Mammalia	1.558e-05	2311000
GO:0045725	positive regulation of glycogen biosynthetic process	Mammalia	0.0001231	18260000
GO:0045727	positive regulation of translation	Mammalia	7.904e-05	11720000
GO:0045732	positive regulation of protein catabolic process	Mammalia	4.489e-06	665700
GO:0045760	positive regulation of action potential	Mammalia	4.489e-06	665700
GO:0045765	regulation of angiogenesis	Mammalia	2.087e-05	3095000
GO:0045773	positive regulation of axon extension	Mammalia	5.697e-06	844900
GO:0045780	positive regulation of bone resorption	Mammalia	8.763e-06	1300000
GO:0045785	positive regulation of cell adhesion	Mammalia	4.489e-06	665700
GO:0045821	positive regulation of glycolytic process	Mammalia	1.11e-05	1645000
GO:0045834	positive regulation of lipid metabolic process	Mammalia	4.489e-06	665700
GO:0045840	positive regulation of mitotic nuclear division	Mammalia	6.661e-05	9878000
GO:0045842	positive regulation of mitotic metaphase/anaphase transition	Mammalia	3.444e-05	5107000
GO:0045892	negative regulation of DNA-templated transcription	Mammalia	2.008e-05	2978000
GO:0045893	positive regulation of DNA-templated transcription	Mammalia	2.729e-05	4047000
GO:0045906	negative regulation of vasoconstriction	Mammalia	2.087e-05	3095000
GO:0045930	negative regulation of mitotic cell cycle	Mammalia	4.489e-06	665700
GO:0045944	positive regulation of transcription by RNA polymerase II	Mammalia	0.0001812	26870000
GO:0045994	positive regulation of translational initiation by iron	Mammalia	4.489e-06	665700
GO:0046034	ATP metabolic process	Mammalia	8.425e-09	1249
GO:0046039	GTP metabolic process	Mammalia	0.0001655	24540000
GO:0046314	phosphocreatine biosynthetic process	Mammalia	0.0005177	76780000
GO:0046325	negative regulation of D-glucose import	Mammalia	2.985e-05	4426000
GO:0046330	positive regulation of JNK cascade	Mammalia	8.978e-06	1331000
GO:0046425	regulation of receptor signaling pathway via JAK-STAT	Mammalia	1.142e-06	169300
GO:0046427	positive regulation of receptor signaling pathway via JAK-STAT	Mammalia	8.348e-05	12380000
GO:0046452	dihydrofolate metabolic process	Mammalia	1.026e-06	152100
GO:0046597	negative regulation of viral entry into host cell	Mammalia	1.53e-06	227000
GO:0046622	positive regulation of organ growth	Mammalia	6.155e-05	9128000
GO:0046628	positive regulation of insulin receptor signaling pathway	Mammalia	0.000144	21350000
GO:0046654	tetrahydrofolate biosynthetic process	Mammalia	1.026e-06	152100
GO:0046686	response to cadmium ion	Mammalia	8.785e-06	1303000
GO:0046785	microtubule polymerization	Mammalia	5.697e-06	844900
GO:0046850	regulation of bone remodeling	Mammalia	4.174e-05	6190000
GO:0046881	positive regulation of follicle-stimulating hormone secretion	Mammalia	2.087e-05	3095000
GO:0046890	regulation of lipid biosynthetic process	Mammalia	2.087e-05	3095000
GO:0046903	secretion	Mammalia	4.528e-05	6714000
GO:0046928	regulation of neurotransmitter secretion	Mammalia	9.782e-05	14510000
GO:0048009	insulin-like growth factor receptor signaling pathway	Mammalia	6.155e-05	9128000
GO:0048143	astrocyte activation	Mammalia	3.238e-05	4802000
GO:0048144	fibroblast proliferation	Mammalia	7.115e-05	10550000
GO:0048167	regulation of synaptic plasticity	Mammalia	5.697e-06	844900
GO:0048260	positive regulation of receptor-mediated endocytosis	Mammalia	1.753e-05	2599000
GO:0048312	intracellular distribution of mitochondria	Mammalia	5.697e-06	844900
GO:0048488	synaptic vesicle endocytosis	Mammalia	9.782e-05	14510000
GO:0048525	negative regulation of viral process	Mammalia	8.154e-06	1209000
GO:0048566	embryonic digestive tract development	Mammalia	4.489e-06	665700
GO:0048633	positive regulation of skeletal muscle tissue growth	Mammalia	6.155e-05	9128000
GO:0048639	positive regulation of developmental growth	Mammalia	2.087e-05	3095000
GO:0048661	positive regulation of smooth muscle cell proliferation	Mammalia	4.489e-06	665700
GO:0048662	negative regulation of smooth muscle cell proliferation	Mammalia	1.11e-05	1645000
GO:0048699	generation of neurons	Mammalia	5.697e-06	844900
GO:0048754	branching morphogenesis of an epithelial tube	Mammalia	5.708e-07	84650
GO:0048870	cell motility	Mammalia	9.994e-05	14820000
GO:0050673	epithelial cell proliferation	Mammalia	5.708e-07	84650
GO:0050678	regulation of epithelial cell proliferation	Mammalia	3.286e-05	4872000
GO:0050679	positive regulation of epithelial cell proliferation	Mammalia	5.708e-07	84650
GO:0050708	regulation of protein secretion	Mammalia	4.489e-06	665700
GO:0050714	positive regulation of protein secretion	Mammalia	1.757e-05	2605000
GO:0050727	regulation of inflammatory response	Mammalia	4.489e-06	665700
GO:0050729	positive regulation of inflammatory response	Mammalia	1.558e-05	2311000
GO:0050766	positive regulation of phagocytosis	Mammalia	1.11e-05	1645000
GO:0050768	negative regulation of neurogenesis	Mammalia	4.489e-06	665700
GO:0050769	positive regulation of neurogenesis	Mammalia	1.11e-05	1645000
GO:0050793	regulation of developmental process	Mammalia	4.489e-06	665700
GO:0050796	regulation of insulin secretion	Mammalia	3.645e-05	5406000
GO:0050806	positive regulation of synaptic transmission	Mammalia	1.796e-05	2663000
GO:0050807	regulation of synapse organization	Mammalia	8.978e-06	1331000
GO:0050808	synapse organization	Mammalia	0.0002013	29860000
GO:0050810	regulation of steroid biosynthetic process	Mammalia	2.087e-05	3095000
GO:0050819	negative regulation of coagulation	Mammalia	0.0001809	26830000
GO:0050821	protein stabilization	Mammalia	6.83e-05	10130000
GO:0050829	defense response to Gram-negative bacterium	Mammalia	0.000277	41080000
GO:0050830	defense response to Gram-positive bacterium	Mammalia	0.000638	94610000
GO:0050848	regulation of calcium-mediated signaling	Mammalia	5.697e-06	844900
GO:0050890	cognition	Mammalia	4.489e-06	665700
GO:0050892	intestinal absorption	Mammalia	2.087e-05	3095000
GO:0050900	leukocyte migration	Mammalia	4.489e-06	665700
GO:0050901	leukocyte tethering or rolling	Mammalia	2.536e-05	3761000
GO:0050966	detection of mechanical stimulus involved in sensory perception of pain	Mammalia	4.489e-06	665700
GO:0050995	negative regulation of lipid catabolic process	Mammalia	4.489e-06	665700
GO:0050999	regulation of nitric-oxide synthase activity	Mammalia	2.087e-05	3095000
GO:0051014	actin filament severing	Mammalia	6.122e-06	907900
GO:0051016	barbed-end actin filament capping	Mammalia	3.061e-06	453900
GO:0051044	positive regulation of membrane protein ectodomain proteolysis	Mammalia	1.558e-05	2311000
GO:0051046	regulation of secretion	Mammalia	4.489e-06	665700
GO:0051048	negative regulation of secretion	Mammalia	5.708e-07	84650
GO:0051085	chaperone cofactor-dependent protein refolding	Mammalia	0.0002011	29820000
GO:0051092	positive regulation of NF-kappaB transcription factor activity	Mammalia	6.573e-05	9748000
GO:0051127	positive regulation of actin nucleation	Mammalia	1.53e-06	227000
GO:0051131	chaperone-mediated protein complex assembly	Mammalia	6.83e-05	10130000
GO:0051146	striated muscle cell differentiation	Mammalia	6.155e-05	9128000
GO:0051147	regulation of muscle cell differentiation	Mammalia	0.0001847	27380000
GO:0051148	negative regulation of muscle cell differentiation	Mammalia	0.0001231	18260000
GO:0051222	positive regulation of protein transport	Mammalia	8.978e-06	1331000
GO:0051239	regulation of multicellular organismal process	Mammalia	4.489e-06	665700
GO:0051258	protein polymerization	Mammalia	5.697e-06	844900
GO:0051301	cell division	Mammalia	0.0001999	29640000
GO:0051384	response to glucocorticoid	Mammalia	4.489e-06	665700
GO:0051402	neuron apoptotic process	Mammalia	3.286e-05	4872000
GO:0051453	regulation of intracellular pH	Mammalia	0.0001457	21600000
GO:0051492	regulation of stress fiber assembly	Mammalia	9.994e-05	14820000
GO:0051541	elastin metabolic process	Mammalia	2.087e-05	3095000
GO:0051607	defense response to virus	Mammalia	1.11e-05	1645000
GO:0051693	actin filament capping	Mammalia	6.122e-06	907900
GO:0051726	regulation of cell cycle	Mammalia	0.00011	16320000
GO:0051781	positive regulation of cell division	Mammalia	7.034e-05	10430000
GO:0051798	positive regulation of hair follicle development	Mammalia	4.489e-06	665700
GO:0051893	regulation of focal adhesion assembly	Mammalia	9.994e-05	14820000
GO:0051897	positive regulation of phosphatidylinositol 3-kinase/protein kinase B signal transduction	Mammalia	0.0002915	43230000
GO:0051902	negative regulation of mitochondrial depolarization	Mammalia	7.838e-05	11620000
GO:0051966	regulation of synaptic transmission, glutamatergic	Mammalia	4.489e-06	665700
GO:0055093	response to hyperoxia	Mammalia	8.785e-06	1303000
GO:0055119	relaxation of cardiac muscle	Mammalia	3.061e-06	453900
GO:0060252	positive regulation of glial cell proliferation	Mammalia	8.978e-06	1331000
GO:0060271	cilium assembly	Mammalia	1.53e-06	227000
GO:0060333	type II interferon-mediated signaling pathway	Mammalia	6.657e-05	9873000
GO:0060349	bone morphogenesis	Mammalia	8.154e-06	1209000
GO:0060352	cell adhesion molecule production	Mammalia	1.757e-05	2605000
GO:0060550	positive regulation of fructose 1,6-bisphosphate 1-phosphatase activity	Mammalia	1.11e-05	1645000
GO:0060552	positive regulation of fructose 1,6-bisphosphate metabolic process	Mammalia	1.11e-05	1645000
GO:0060557	positive regulation of vitamin D biosynthetic process	Mammalia	1.558e-05	2311000
GO:0060559	positive regulation of calcidiol 1-monooxygenase activity	Mammalia	1.558e-05	2311000
GO:0060586	multicellular organismal-level iron ion homeostasis	Mammalia	8.763e-06	1300000
GO:0060587	regulation of lipoprotein lipid oxidation	Mammalia	2.087e-05	3095000
GO:0060612	adipose tissue development	Mammalia	2.087e-05	3095000
GO:0060664	epithelial cell proliferation involved in salivary gland morphogenesis	Mammalia	4.489e-06	665700
GO:0060669	embryonic placenta morphogenesis	Mammalia	0.0001231	18260000
GO:0060693	regulation of branching involved in salivary gland morphogenesis	Mammalia	4.489e-06	665700
GO:0060749	mammary gland alveolus development	Mammalia	5.708e-07	84650
GO:0061015	snRNA import into nucleus	Mammalia	0.0001655	24540000
GO:0061024	membrane organization	Mammalia	8.425e-09	1249
GO:0061037	negative regulation of cartilage development	Mammalia	2.087e-05	3095000
GO:0061044	negative regulation of vascular wound healing	Mammalia	4.489e-06	665700
GO:0061048	negative regulation of branching involved in lung morphogenesis	Mammalia	4.489e-06	665700
GO:0061077	chaperone-mediated protein folding	Mammalia	0.0001366	20260000
GO:0061564	axon development	Mammalia	5.697e-06	844900
GO:0061635	regulation of protein complex stability	Mammalia	8.425e-09	1249
GO:0061684	chaperone-mediated autophagy	Mammalia	2.527e-08	3748
GO:0061692	cellular detoxification of hydrogen peroxide	Mammalia	8.785e-06	1303000
GO:0061740	protein targeting to lysosome involved in chaperone-mediated autophagy	Mammalia	3.37e-08	4997
GO:0061844	antimicrobial humoral immune response mediated by antimicrobial peptide	Mammalia	8.154e-06	1209000
GO:0061944	negative regulation of protein K48-linked ubiquitination	Mammalia	1.757e-05	2605000
GO:0065003	protein-containing complex assembly	Mammalia	3.286e-05	4872000
GO:0065008	regulation of biological quality	Mammalia	4.489e-06	665700
GO:0070050	neuron cellular homeostasis	Mammalia	4.528e-05	6714000
GO:0070093	negative regulation of glucagon secretion	Mammalia	2.087e-05	3095000
GO:0070293	renal absorption	Mammalia	0.0001033	15320000
GO:0070371	ERK1 and ERK2 cascade	Mammalia	9.334e-06	1384000
GO:0070374	positive regulation of ERK1 and ERK2 cascade	Mammalia	4.489e-06	665700
GO:0070507	regulation of microtubule cytoskeleton organization	Mammalia	1.139e-05	1690000
GO:0070527	platelet aggregation	Mammalia	0.0001867	27690000
GO:0070542	response to fatty acid	Mammalia	8.785e-06	1303000
GO:0070886	positive regulation of calcineurin-NFAT signaling cascade	Mammalia	4.489e-06	665700
GO:0070936	protein K48-linked ubiquitination	Mammalia	3.444e-05	5107000
GO:0070979	protein K11-linked ubiquitination	Mammalia	0.0001378	20430000
GO:0071219	cellular response to molecule of bacterial origin	Mammalia	4.489e-06	665700
GO:0071222	cellular response to lipopolysaccharide	Mammalia	8.978e-06	1331000
GO:0071230	cellular response to amino acid stimulus	Mammalia	4.489e-06	665700
GO:0071281	cellular response to iron ion	Mammalia	8.763e-06	1300000
GO:0071298	cellular response to L-ascorbic acid	Mammalia	2.087e-05	3095000
GO:0071300	cellular response to retinoic acid	Mammalia	2.536e-05	3761000
GO:0071316	cellular response to nicotine	Mammalia	4.489e-06	665700
GO:0071346	cellular response to type II interferon	Mammalia	0.0001104	16380000
GO:0071353	cellular response to interleukin-4	Mammalia	6.83e-05	10130000
GO:0071363	cellular response to growth factor stimulus	Mammalia	8.785e-06	1303000
GO:0071383	cellular response to steroid hormone stimulus	Mammalia	8.425e-09	1249
GO:0071479	cellular response to ionizing radiation	Mammalia	4.489e-06	665700
GO:0071514	genomic imprinting	Mammalia	6.155e-05	9128000
GO:0071677	positive regulation of mononuclear cell migration	Mammalia	4.489e-06	665700
GO:0071801	regulation of podosome assembly	Mammalia	1.53e-06	227000
GO:0071803	positive regulation of podosome assembly	Mammalia	4.489e-06	665700
GO:0071902	positive regulation of protein serine/threonine kinase activity	Mammalia	1.925e-05	2855000
GO:0072318	clathrin coat disassembly	Mammalia	1.685e-08	2499
GO:0072386	plus-end-directed organelle transport along microtubule	Mammalia	5.697e-06	844900
GO:0072577	endothelial cell apoptotic process	Mammalia	4.489e-06	665700
GO:0072659	protein localization to plasma membrane	Mammalia	4.489e-06	665700
GO:0072722	response to amitrole	Mammalia	8.785e-06	1303000
GO:0072732	cellular response to calcium ion starvation	Mammalia	7.838e-05	11620000
GO:0080184	response to phenylpropanoid	Mammalia	8.785e-06	1303000
GO:0086003	cardiac muscle cell contraction	Mammalia	3.061e-06	453900
GO:0090140	regulation of mitochondrial fission	Mammalia	5.697e-06	844900
GO:0090150	establishment of protein localization to membrane	Mammalia	3.286e-05	4872000
GO:0090200	positive regulation of release of cytochrome c from mitochondria	Mammalia	0.0001971	29230000
GO:0090218	positive regulation of lipid kinase activity	Mammalia	0.0007062	104700000
GO:0090258	negative regulation of mitochondrial fission	Mammalia	5.697e-06	844900
GO:0090263	positive regulation of canonical Wnt signaling pathway	Mammalia	5.708e-07	84650
GO:0090279	regulation of calcium ion import	Mammalia	5.708e-07	84650
GO:0090303	positive regulation of wound healing	Mammalia	9.994e-05	14820000
GO:0090312	positive regulation of protein deacetylation	Mammalia	1.11e-05	1645000
GO:0090324	negative regulation of oxidative phosphorylation	Mammalia	4.489e-06	665700
GO:0090335	regulation of brown fat cell differentiation	Mammalia	4.174e-05	6190000
GO:0090370	negative regulation of cholesterol efflux	Mammalia	5.708e-07	84650
GO:0090594	inflammatory response to wounding	Mammalia	8.978e-06	1331000
GO:0097009	energy homeostasis	Mammalia	4.174e-05	6190000
GO:0097017	renal protein absorption	Mammalia	1.53e-06	227000
GO:0097190	apoptotic signaling pathway	Mammalia	5.671e-05	8410000
GO:0097191	extrinsic apoptotic signaling pathway	Mammalia	5.742e-05	8515000
GO:0097193	intrinsic apoptotic signaling pathway	Mammalia	5.222e-05	7745000
GO:0097194	execution phase of apoptosis	Mammalia	5.222e-05	7745000
GO:0097237	cellular response to toxic substance	Mammalia	4.489e-06	665700
GO:0097284	hepatocyte apoptotic process	Mammalia	6.724e-05	9972000
GO:0097294	'de novo' XMP biosynthetic process	Mammalia	2.052e-06	304300
GO:0097345	mitochondrial outer membrane permeabilization	Mammalia	3.286e-05	4872000
GO:0097421	liver regeneration	Mammalia	4.489e-06	665700
GO:0097435	supramolecular fiber organization	Mammalia	0.0001126	16690000
GO:0097527	necroptotic signaling pathway	Mammalia	2.245e-05	3329000
GO:0097696	cell surface receptor signaling pathway via STAT	Mammalia	3.197e-05	4740000
GO:0097746	blood vessel diameter maintenance	Mammalia	5.165e-05	7660000
GO:0098586	cellular response to virus	Mammalia	2.219e-05	3291000
GO:0098761	cellular response to interleukin-7	Mammalia	1.087e-05	1612000
GO:0098868	bone growth	Mammalia	4.174e-05	6190000
GO:0098869	cellular oxidant detoxification	Mammalia	0.00013	19280000
GO:0098930	axonal transport	Mammalia	1.139e-05	1690000
GO:0098974	postsynaptic actin cytoskeleton organization	Mammalia	9.994e-05	14820000
GO:0120162	positive regulation of cold-induced thermogenesis	Mammalia	4.174e-05	6190000
GO:0120190	negative regulation of bile acid secretion	Mammalia	4.489e-06	665700
GO:0120192	tight junction assembly	Mammalia	9.994e-05	14820000
GO:0140374	antiviral innate immune response	Mammalia	4.489e-06	665700
GO:0140460	response to Gram-negative bacterium	Mammalia	4.489e-06	665700
GO:0150076	neuroinflammatory response	Mammalia	1.11e-05	1645000
GO:0150078	positive regulation of neuroinflammatory response	Mammalia	8.978e-06	1331000
GO:0150111	regulation of transepithelial transport	Mammalia	9.994e-05	14820000
GO:0150129	positive regulation of interleukin-33 production	Mammalia	4.489e-06	665700
GO:1900015	regulation of cytokine production involved in inflammatory response	Mammalia	2.087e-05	3095000
GO:1900017	positive regulation of cytokine production involved in inflammatory response	Mammalia	8.978e-06	1331000
GO:1900034	regulation of cellular response to heat	Mammalia	5.697e-06	844900
GO:1900127	positive regulation of hyaluronan biosynthetic process	Mammalia	5.708e-07	84650
GO:1900159	positive regulation of bone mineralization involved in bone maturation	Mammalia	8.154e-06	1209000
GO:1900180	regulation of protein localization to nucleus	Mammalia	2.087e-05	3095000
GO:1900222	negative regulation of amyloid-beta clearance	Mammalia	2.007e-05	2977000
GO:1900226	negative regulation of NLRP3 inflammasome complex assembly	Mammalia	8.425e-09	1249
GO:1900229	negative regulation of single-species biofilm formation in or on host organism	Mammalia	8.154e-06	1209000
GO:1900242	regulation of synaptic vesicle endocytosis	Mammalia	9.994e-05	14820000
GO:1900452	regulation of long-term synaptic depression	Mammalia	5.697e-06	844900
GO:1900745	positive regulation of p38MAPK cascade	Mammalia	4.174e-05	6190000
GO:1901222	regulation of non-canonical NF-kappaB signal transduction	Mammalia	7.115e-05	10550000
GO:1901224	positive regulation of non-canonical NF-kappaB signal transduction	Mammalia	2.245e-05	3329000
GO:1901647	positive regulation of synoviocyte proliferation	Mammalia	4.489e-06	665700
GO:1901662	quinone catabolic process	Mammalia	0.0004637	68770000
GO:1901799	negative regulation of proteasomal protein catabolic process	Mammalia	0.0001366	20260000
GO:1901857	positive regulation of cellular respiration	Mammalia	1.11e-05	1645000
GO:1902004	positive regulation of amyloid-beta formation	Mammalia	4.227e-05	6268000
GO:1902065	response to L-glutamate	Mammalia	4.489e-06	665700
GO:1902108	regulation of mitochondrial membrane permeability involved in apoptotic process	Mammalia	3.286e-05	4872000
GO:1902174	positive regulation of keratinocyte apoptotic process	Mammalia	1.53e-06	227000
GO:1902176	negative regulation of oxidative stress-induced intrinsic apoptotic signaling pathway	Mammalia	1.757e-05	2605000
GO:1902230	negative regulation of intrinsic apoptotic signaling pathway in response to DNA damage	Mammalia	3.286e-05	4872000
GO:1902396	protein localization to bicellular tight junction	Mammalia	9.994e-05	14820000
GO:1902474	positive regulation of protein localization to synapse	Mammalia	5.697e-06	844900
GO:1902531	regulation of intracellular signal transduction	Mammalia	3.286e-05	4872000
GO:1902565	positive regulation of neutrophil activation	Mammalia	4.489e-06	665700
GO:1902570	protein localization to nucleolus	Mammalia	0.0001655	24540000
GO:1902600	proton transmembrane transport	Mammalia	2.954e-05	4380000
GO:1902732	positive regulation of chondrocyte proliferation	Mammalia	8.154e-06	1209000
GO:1902894	negative regulation of miRNA transcription	Mammalia	4.489e-06	665700
GO:1902895	positive regulation of miRNA transcription	Mammalia	4.489e-06	665700
GO:1902904	negative regulation of supramolecular fiber organization	Mammalia	8.425e-09	1249
GO:1902966	positive regulation of protein localization to early endosome	Mammalia	5.708e-07	84650
GO:1902988	neurofibrillary tangle assembly	Mammalia	5.697e-06	844900
GO:1903078	positive regulation of protein localization to plasma membrane	Mammalia	2.905e-05	4308000
GO:1903140	regulation of establishment of endothelial barrier	Mammalia	4.489e-06	665700
GO:1903347	negative regulation of bicellular tight junction assembly	Mammalia	4.489e-06	665700
GO:1903543	positive regulation of exosomal secretion	Mammalia	1.11e-05	1645000
GO:1903748	negative regulation of establishment of protein localization to mitochondrion	Mammalia	5.697e-06	844900
GO:1903829	positive regulation of protein localization	Mammalia	5.697e-06	844900
GO:1903901	negative regulation of viral life cycle	Mammalia	3.513e-05	5210000
GO:1903903	regulation of establishment of T cell polarity	Mammalia	1.53e-06	227000
GO:1903906	regulation of plasma membrane raft polarization	Mammalia	1.53e-06	227000
GO:1903909	regulation of receptor clustering	Mammalia	1.53e-06	227000
GO:1903923	positive regulation of protein processing in phagocytic vesicle	Mammalia	3.061e-06	453900
GO:1903955	positive regulation of protein targeting to mitochondrion	Mammalia	0.0002011	29820000
GO:1904428	negative regulation of tubulin deacetylation	Mammalia	1.139e-05	1690000
GO:1904440	positive regulation of iron ion import across plasma membrane	Mammalia	1.11e-05	1645000
GO:1904589	regulation of protein import	Mammalia	8.425e-09	1249
GO:1904646	cellular response to amyloid-beta	Mammalia	4.489e-06	665700
GO:1904651	positive regulation of fat cell apoptotic process	Mammalia	2.087e-05	3095000
GO:1904668	positive regulation of ubiquitin protein ligase activity	Mammalia	3.444e-05	5107000
GO:1904707	positive regulation of vascular associated smooth muscle cell proliferation	Mammalia	4.489e-06	665700
GO:1904714	regulation of chaperone-mediated autophagy	Mammalia	0.0007062	104700000
GO:1904764	chaperone-mediated autophagy translocation complex disassembly	Mammalia	8.425e-09	1249
GO:1904783	positive regulation of NMDA glutamate receptor activity	Mammalia	1.11e-05	1645000
GO:1904798	positive regulation of core promoter binding	Mammalia	1.11e-05	1645000
GO:1904996	positive regulation of leukocyte adhesion to vascular endothelial cell	Mammalia	4.489e-06	665700
GO:1904999	positive regulation of leukocyte adhesion to arterial endothelial cell	Mammalia	4.489e-06	665700
GO:1905038	regulation of membrane lipid metabolic process	Mammalia	4.489e-06	665700
GO:1905242	response to 3,3',5-triiodo-L-thyronine	Mammalia	4.489e-06	665700
GO:1905278	positive regulation of epithelial tube formation	Mammalia	5.708e-07	84650
GO:1905323	telomerase holoenzyme complex assembly	Mammalia	6.83e-05	10130000
GO:1905564	positive regulation of vascular endothelial cell proliferation	Mammalia	6.155e-05	9128000
GO:1990000	amyloid fibril formation	Mammalia	8.758e-06	1299000
GO:1990051	activation of protein kinase C activity	Mammalia	2.087e-05	3095000
GO:1990090	cellular response to nerve growth factor stimulus	Mammalia	5.697e-06	844900
GO:1990268	response to gold nanoparticle	Mammalia	4.489e-06	665700
GO:1990416	cellular response to brain-derived neurotrophic factor stimulus	Mammalia	5.697e-06	844900
GO:2000008	regulation of protein localization to cell surface	Mammalia	5.708e-07	84650
GO:2000010	positive regulation of protein localization to cell surface	Mammalia	7.279e-05	10790000
GO:2000045	regulation of G1/S transition of mitotic cell cycle	Mammalia	3.286e-05	4872000
GO:2000060	positive regulation of ubiquitin-dependent protein catabolic process	Mammalia	5.708e-07	84650
GO:2000147	positive regulation of cell motility	Mammalia	8.763e-06	1300000
GO:2000271	positive regulation of fibroblast apoptotic process	Mammalia	3.286e-05	4872000
GO:2000272	negative regulation of signaling receptor activity	Mammalia	4.489e-06	665700
GO:2000308	negative regulation of tumor necrosis factor (ligand) superfamily member 11 production	Mammalia	8.154e-06	1209000
GO:2000309	positive regulation of tumor necrosis factor (ligand) superfamily member 11 production	Mammalia	1.11e-05	1645000
GO:2000334	positive regulation of blood microparticle formation	Mammalia	4.489e-06	665700
GO:2000343	positive regulation of chemokine (C-X-C motif) ligand 2 production	Mammalia	4.489e-06	665700
GO:2000347	positive regulation of hepatocyte proliferation	Mammalia	4.489e-06	665700
GO:2000351	regulation of endothelial cell apoptotic process	Mammalia	4.489e-06	665700
GO:2000377	regulation of reactive oxygen species metabolic process	Mammalia	8.978e-06	1331000
GO:2000379	positive regulation of reactive oxygen species metabolic process	Mammalia	2.087e-05	3095000
GO:2000486	negative regulation of glutamine transport	Mammalia	2.087e-05	3095000
GO:2000491	positive regulation of hepatic stellate cell activation	Mammalia	2.087e-05	3095000
GO:2000573	positive regulation of DNA biosynthetic process	Mammalia	4.489e-06	665700
GO:2001150	positive regulation of dipeptide transmembrane transport	Mammalia	9.055e-05	13430000
GO:2001205	negative regulation of osteoclast development	Mammalia	8.154e-06	1209000
GO:2001225	regulation of chloride transport	Mammalia	4.528e-05	6714000
GO:2001233	regulation of apoptotic signaling pathway	Mammalia	5.042e-05	7477000
GO:2001234	negative regulation of apoptotic signaling pathway	Mammalia	4.489e-06	665700
GO:2001235	positive regulation of apoptotic signaling pathway	Mammalia	3.286e-05	4872000
GO:2001238	positive regulation of extrinsic apoptotic signaling pathway	Mammalia	7.469e-05	11080000
GO:2001240	negative regulation of extrinsic apoptotic signaling pathway in absence of ligand	Mammalia	8.978e-06	1331000
GO:2001244	positive regulation of intrinsic apoptotic signaling pathway	Mammalia	6.571e-05	9745000

## Sheet: Table S165
Table S165. DF-3 MiCId analysis GO Cellular Component (CC) Class level.
GO_Term	GO_Name	Taxon	Prior_GO(Relative_Abundance)	IonCount
GO.XXXXXXX	XXXXXXX	Saccharomycetes	0.9545	117200000000
GO:0000139	Golgi membrane	Mammalia	0.0002471	36650000
GO:0000151	ubiquitin ligase complex	Mammalia	1.76e-05	2610000
GO:0000785	chromatin	Mammalia	7.257e-05	10760000
GO:0000974	Prp19 complex	Mammalia	7.514e-09	1114
GO:0001891	phagocytic cup	Mammalia	2.875e-05	4263000
GO:0002102	podosome	Mammalia	1.786e-06	264800
GO:0002199	zona pellucida receptor complex	Mammalia	0.0001005	14910000
GO:0005576	extracellular region	Mammalia	0.007301	1083000000
GO:0005615	extracellular space	Mammalia	0.00326	483400000
GO:0005634	nucleus	Mammalia	0.002177	322900000
GO:0005635	nuclear envelope	Mammalia	0.0001451	21520000
GO:0005643	nuclear pore	Mammalia	7.257e-05	10760000
GO:0005654	nucleoplasm	Mammalia	0.002964	439500000
GO:0005680	anaphase-promoting complex	Mammalia	5.281e-05	7831000
GO:0005681	spliceosomal complex	Mammalia	7.514e-09	1114
GO:0005730	nucleolus	Mammalia	7.257e-05	10760000
GO:0005737	cytoplasm	Mammalia	0.004717	699600000
GO:0005739	mitochondrion	Mammalia	0.000458	67930000
GO:0005741	mitochondrial outer membrane	Mammalia	0.000462	68520000
GO:0005743	mitochondrial inner membrane	Mammalia	6.127e-05	9086000
GO:0005758	mitochondrial intermembrane space	Mammalia	7.076e-05	10490000
GO:0005759	mitochondrial matrix	Mammalia	0.0001475	21880000
GO:0005764	lysosome	Mammalia	3.757e-09	557.2
GO:0005765	lysosomal membrane	Mammalia	8.832e-06	1310000
GO:0005768	endosome	Mammalia	2.835e-06	420400
GO:0005769	early endosome	Mammalia	1.752e-05	2598000
GO:0005770	late endosome	Mammalia	2.835e-06	420400
GO:0005777	peroxisome	Mammalia	0.000124	18390000
GO:0005778	peroxisomal membrane	Mammalia	2.481e-05	3679000
GO:0005782	peroxisomal matrix	Mammalia	4.961e-05	7357000
GO:0005783	endoplasmic reticulum	Mammalia	9.122e-05	13530000
GO:0005788	endoplasmic reticulum lumen	Mammalia	1.874e-05	2779000
GO:0005789	endoplasmic reticulum membrane	Mammalia	0.001035	153500000
GO:0005794	Golgi apparatus	Mammalia	6.249e-05	9267000
GO:0005796	Golgi lumen	Mammalia	0.0001236	18320000
GO:0005813	centrosome	Mammalia	0.00011	16320000
GO:0005814	centriole	Mammalia	7.257e-05	10760000
GO:0005819	spindle	Mammalia	5.502e-05	8160000
GO:0005829	cytosol	Mammalia	0.009586	1422000000
GO:0005833	hemoglobin complex	Mammalia	0.0003646	54070000
GO:0005840	ribosome	Mammalia	3.834e-05	5685000
GO:0005853	eukaryotic translation elongation factor 1 complex	Mammalia	0.001009	149600000
GO:0005856	cytoskeleton	Mammalia	0.0001754	26020000
GO:0005874	microtubule	Mammalia	1.101e-05	1633000
GO:0005884	actin filament	Mammalia	5.291e-05	7846000
GO:0005886	plasma membrane	Mammalia	0.001475	218800000
GO:0005905	clathrin-coated pit	Mammalia	5.67e-06	840900
GO:0005911	cell-cell junction	Mammalia	2.645e-05	3923000
GO:0005925	focal adhesion	Mammalia	9.825e-05	14570000
GO:0008180	COP9 signalosome	Mammalia	0.0001197	17740000
GO:0009897	external side of plasma membrane	Mammalia	8.834e-05	13100000
GO:0009925	basal plasma membrane	Mammalia	2.835e-06	420400
GO:0009986	cell surface	Mammalia	5.004e-05	7421000
GO:0010008	endosome membrane	Mammalia	8.616e-05	12780000
GO:0012506	vesicle membrane	Mammalia	4.522e-05	6706000
GO:0015629	actin cytoskeleton	Mammalia	5.648e-05	8376000
GO:0015630	microtubule cytoskeleton	Mammalia	2.754e-05	4084000
GO:0016020	membrane	Mammalia	0.0003854	57160000
GO:0016235	aggresome	Mammalia	2.108e-05	3126000
GO:0016324	apical plasma membrane	Mammalia	2.835e-06	420400
GO:0016469	proton-transporting two-sector ATPase complex	Mammalia	4.699e-06	696800
GO:0016528	sarcoplasm	Mammalia	1.786e-06	264800
GO:0022625	cytosolic large ribosomal subunit	Mammalia	8.629e-06	1280000
GO:0022626	cytosolic ribosome	Mammalia	1.726e-05	2559000
GO:0030016	myofibril	Mammalia	2.645e-05	3923000
GO:0030027	lamellipodium	Mammalia	1.786e-06	264800
GO:0030139	endocytic vesicle	Mammalia	8.506e-06	1261000
GO:0030141	secretory granule	Mammalia	9.012e-06	1336000
GO:0030424	axon	Mammalia	0.0001035	15350000
GO:0030425	dendrite	Mammalia	1.652e-05	2450000
GO:0030426	growth cone	Mammalia	5.507e-06	816700
GO:0030478	actin cap	Mammalia	1.786e-06	264800
GO:0030496	midbody	Mammalia	7.257e-05	10760000
GO:0030666	endocytic vesicle membrane	Mammalia	8.629e-06	1280000
GO:0030669	clathrin-coated endocytic vesicle membrane	Mammalia	2.119e-05	3142000
GO:0030673	axolemma	Mammalia	5.507e-06	816700
GO:0030864	cortical actin cytoskeleton	Mammalia	3.571e-06	529600
GO:0031093	platelet alpha granule lumen	Mammalia	0.000102	15130000
GO:0031410	cytoplasmic vesicle	Mammalia	2.835e-06	420400
GO:0031838	haptoglobin-hemoglobin complex	Mammalia	7.292e-05	10810000
GO:0031941	filamentous actin	Mammalia	2.645e-05	3923000
GO:0031966	mitochondrial membrane	Mammalia	5.508e-05	8168000
GO:0031982	vesicle	Mammalia	2.206e-05	3271000
GO:0032991	protein-containing complex	Mammalia	0.0004038	59880000
GO:0034399	nuclear periphery	Mammalia	5.507e-06	816700
GO:0034751	aryl hydrocarbon receptor complex	Mammalia	1.913e-05	2836000
GO:0034774	secretory granule lumen	Mammalia	6.783e-05	10060000
GO:0035267	NuA4 histone acetyltransferase complex	Mammalia	2.645e-05	3923000
GO:0035578	azurophil granule lumen	Mammalia	0.0001094	16220000
GO:0035580	specific granule lumen	Mammalia	0.0001184	17560000
GO:0036464	cytoplasmic ribonucleoprotein granule	Mammalia	5.507e-06	816700
GO:0036477	somatodendritic compartment	Mammalia	1.101e-05	1633000
GO:0042383	sarcolemma	Mammalia	4.522e-05	6706000
GO:0042470	melanosome	Mammalia	0.0002131	31600000
GO:0042565	RNA nuclear export complex	Mammalia	7.257e-05	10760000
GO:0042581	specific granule	Mammalia	9.012e-06	1336000
GO:0042645	mitochondrial nucleoid	Mammalia	4.699e-06	696800
GO:0042995	cell projection	Mammalia	5.507e-06	816700
GO:0043005	neuron projection	Mammalia	5.507e-06	816700
GO:0043025	neuronal cell body	Mammalia	0.0001682	24940000
GO:0043197	dendritic spine	Mammalia	5.507e-06	816700
GO:0043202	lysosomal lumen	Mammalia	3.757e-09	557.2
GO:0043209	myelin sheath	Mammalia	3.574e-05	5301000
GO:0043231	intracellular membrane-bounded organelle	Mammalia	1.24e-05	1839000
GO:0043293	apoptosome	Mammalia	1.179e-05	1749000
GO:0043296	apical junction complex	Mammalia	2.645e-05	3923000
GO:0043679	axon terminus	Mammalia	5.502e-05	8160000
GO:0044294	dendritic growth cone	Mammalia	3.825e-05	5672000
GO:0044295	axonal growth cone	Mammalia	3.825e-05	5672000
GO:0044297	cell body	Mammalia	0.0001115	16540000
GO:0044304	main axon	Mammalia	5.507e-06	816700
GO:0044305	calyx of Held	Mammalia	2.645e-05	3923000
GO:0045121	membrane raft	Mammalia	3.425e-05	5080000
GO:0045177	apical part of cell	Mammalia	9.794e-05	14520000
GO:0045178	basal part of cell	Mammalia	2.835e-06	420400
GO:0045202	synapse	Mammalia	0.001056	156700000
GO:0045259	proton-transporting ATP synthase complex	Mammalia	2.819e-05	4181000
GO:0045261	proton-transporting ATP synthase complex, catalytic core F(1)	Mammalia	9.398e-06	1394000
GO:0045298	tubulin complex	Mammalia	5.507e-06	816700
GO:0045335	phagocytic vesicle	Mammalia	2.824e-05	4188000
GO:0048471	perinuclear region of cytoplasm	Mammalia	0.0001181	17510000
GO:0055037	recycling endosome	Mammalia	0.0001188	17620000
GO:0061202	clathrin-sculpted gamma-aminobutyric acid transport vesicle membrane	Mammalia	7.514e-09	1114
GO:0062023	collagen-containing extracellular matrix	Mammalia	0.0001073	15920000
GO:0062151	catalase complex	Mammalia	1.24e-05	1839000
GO:0070062	extracellular exosome	Mammalia	0.001733	257100000
GO:0071682	endocytic vesicle lumen	Mammalia	3.646e-05	5407000
GO:0072562	blood microparticle	Mammalia	0.000184	27280000
GO:0072563	endothelial microparticle	Mammalia	4.522e-05	6706000
GO:0090543	Flemming body	Mammalia	7.257e-05	10760000
GO:0097013	phagocytic vesicle lumen	Mammalia	3.605e-05	5346000
GO:0097386	glial cell projection	Mammalia	5.507e-06	816700
GO:0097418	neurofibrillary tangle	Mammalia	1.101e-05	1633000
GO:0097433	dense body	Mammalia	2.645e-05	3923000
GO:0098574	cytoplasmic side of lysosomal membrane	Mammalia	0.001009	149600000
GO:0098575	lumenal side of lysosomal membrane	Mammalia	3.757e-09	557.2
GO:0098685	Schaffer collateral - CA1 synapse	Mammalia	2.645e-05	3923000
GO:0101031	protein folding chaperone complex	Mammalia	3.825e-05	5673000
GO:0120220	basal body patch	Mammalia	2.645e-05	3923000
GO:0120293	dynein axonemal particle	Mammalia	3.825e-05	5672000
GO:1902495	transmembrane transporter complex	Mammalia	4.699e-06	696800
GO:1904115	axon cytoplasm	Mammalia	5.507e-06	816700
GO:1904724	tertiary granule lumen	Mammalia	0.0001549	22970000
GO:1904813	ficolin-1-rich granule lumen	Mammalia	0.0001015	15040000
GO:1990565	HSP90-CDC37 chaperone complex	Mammalia	3.825e-05	5672000
GO:1990712	HFE-transferrin receptor complex	Mammalia	2.835e-06	420400
GO:1990904	ribonucleoprotein complex	Mammalia	5.079e-05	7532000

## Sheet: Table S166
Table S166. DF-3 MiCId analysis GO Molecular Function (MF) Class level.
GO_Term	GO_Name	Taxon	Prior_GO(Relative_Abundance)	IonCount
GO.XXXXXXX	XXXXXXX	Saccharomycetes	0.9545	117200000000
GO:0000287	magnesium ion binding	Mammalia	3.866e-05	5733000
GO:0000976	transcription cis-regulatory region binding	Mammalia	1.801e-05	2671000
GO:0001512	dihydronicotinamide riboside quinone reductase activity	Mammalia	5.565e-05	8253000
GO:0001530	lipopolysaccharide binding	Mammalia	1.105e-05	1638000
GO:0001664	G protein-coupled receptor binding	Mammalia	1.829e-09	271.2
GO:0001786	phosphatidylserine binding	Mammalia	0.0001034	15330000
GO:0002020	protease binding	Mammalia	5.29e-05	7845000
GO:0003677	DNA binding	Mammalia	0.0002466	36560000
GO:0003680	minor groove of adenine-thymine-rich DNA binding	Mammalia	3.338e-06	495000
GO:0003682	chromatin binding	Mammalia	1.933e-05	2866000
GO:0003690	double-stranded DNA binding	Mammalia	3.338e-06	495000
GO:0003697	single-stranded DNA binding	Mammalia	3.338e-06	495000
GO:0003723	RNA binding	Mammalia	0.0002421	35910000
GO:0003725	double-stranded RNA binding	Mammalia	4.711e-06	698600
GO:0003735	structural constituent of ribosome	Mammalia	0.0006282	93160000
GO:0003746	translation elongation factor activity	Mammalia	0.00126	186800000
GO:0003755	peptidyl-prolyl cis-trans isomerase activity	Mammalia	0.0001271	18850000
GO:0003779	actin binding	Mammalia	1.105e-05	1639000
GO:0003796	lysozyme activity	Mammalia	0.001736	257400000
GO:0003924	GTPase activity	Mammalia	0.0009322	138200000
GO:0003925	G protein activity	Mammalia	1.933e-05	2866000
GO:0003937	IMP cyclohydrolase activity	Mammalia	9.029e-06	1339000
GO:0003955	NAD(P)H dehydrogenase (quinone) activity	Mammalia	1.855e-05	2751000
GO:0004013	adenosylhomocysteinase activity	Mammalia	0.0001303	19320000
GO:0004046	aminoacylase activity	Mammalia	1.622e-05	2405000
GO:0004064	arylesterase activity	Mammalia	3.919e-05	5812000
GO:0004089	carbonate dehydratase activity	Mammalia	0.0008273	122700000
GO:0004096	catalase activity	Mammalia	0.0001622	24050000
GO:0004111	creatine kinase activity	Mammalia	0.0001553	23030000
GO:0004252	serine-type endopeptidase activity	Mammalia	2.209e-05	3276000
GO:0004461	lactose synthase activity	Mammalia	0.000346	51310000
GO:0004601	peroxidase activity	Mammalia	0.0002327	34500000
GO:0004643	phosphoribosylaminoimidazolecarboxamide formyltransferase activity	Mammalia	7.9e-06	1172000
GO:0004812	aminoacyl-tRNA ligase activity	Mammalia	2.109e-05	3127000
GO:0004821	histidine-tRNA ligase activity	Mammalia	8.435e-05	12510000
GO:0004842	ubiquitin-protein transferase activity	Mammalia	0.000198	29370000
GO:0004859	phospholipase inhibitor activity	Mammalia	5.168e-05	7665000
GO:0004867	serine-type endopeptidase inhibitor activity	Mammalia	6.752e-05	10010000
GO:0004869	cysteine-type endopeptidase inhibitor activity	Mammalia	1.105e-05	1638000
GO:0005049	nuclear export signal receptor activity	Mammalia	1.933e-05	2866000
GO:0005085	guanyl-nucleotide exchange factor activity	Mammalia	1.081e-06	160200
GO:0005102	signaling receptor binding	Mammalia	0.0002312	34280000
GO:0005123	death receptor binding	Mammalia	3.778e-05	5603000
GO:0005125	cytokine activity	Mammalia	0.0006022	89300000
GO:0005133	type II interferon receptor binding	Mammalia	0.0001707	25310000
GO:0005154	epidermal growth factor receptor binding	Mammalia	3.242e-06	480700
GO:0005158	insulin receptor binding	Mammalia	0.0001287	19090000
GO:0005159	insulin-like growth factor receptor binding	Mammalia	0.0005148	76340000
GO:0005164	tumor necrosis factor receptor binding	Mammalia	9.005e-05	13350000
GO:0005178	integrin binding	Mammalia	0.0001499	22230000
GO:0005179	hormone activity	Mammalia	0.001536	227800000
GO:0005200	structural constituent of cytoskeleton	Mammalia	7.342e-05	10890000
GO:0005344	oxygen carrier activity	Mammalia	0.0001209	17940000
GO:0005504	fatty acid binding	Mammalia	4.703e-05	6974000
GO:0005506	iron ion binding	Mammalia	2.209e-05	3276000
GO:0005507	copper ion binding	Mammalia	1.568e-05	2325000
GO:0005509	calcium ion binding	Mammalia	0.0002265	33580000
GO:0005515	protein binding	Mammalia	0.02396	3553000000
GO:0005522	profilin binding	Mammalia	3.671e-05	5444000
GO:0005524	ATP binding	Mammalia	0.000377	55900000
GO:0005525	GTP binding	Mammalia	0.0006611	98040000
GO:0005543	phospholipid binding	Mammalia	5.168e-05	7665000
GO:0005544	calcium-dependent phospholipid binding	Mammalia	0.0002067	30660000
GO:0005546	phosphatidylinositol-4,5-bisphosphate binding	Mammalia	3.456e-07	51250
GO:0008017	microtubule binding	Mammalia	2.67e-05	3960000
GO:0008083	growth factor activity	Mammalia	0.0005191	76980000
GO:0008135	translation factor activity, RNA binding	Mammalia	0.0002354	34910000
GO:0008198	ferrous iron binding	Mammalia	4.59e-06	680700
GO:0008199	ferric iron binding	Mammalia	4.59e-06	680700
GO:0008201	heparin binding	Mammalia	3.897e-05	5780000
GO:0008233	peptidase activity	Mammalia	1.105e-05	1638000
GO:0008236	serine-type peptidase activity	Mammalia	1.105e-05	1638000
GO:0008270	zinc ion binding	Mammalia	7.515e-05	11140000
GO:0008289	lipid binding	Mammalia	1.568e-05	2325000
GO:0008379	thioredoxin peroxidase activity	Mammalia	0.000104	15420000
GO:0009055	electron transfer activity	Mammalia	5.741e-05	8514000
GO:0015643	toxic substance binding	Mammalia	1.568e-05	2325000
GO:0016018	cyclosporin A binding	Mammalia	1.06e-05	1571000
GO:0016209	antioxidant activity	Mammalia	3.189e-05	4730000
GO:0016301	kinase activity	Mammalia	2.589e-05	3839000
GO:0016491	oxidoreductase activity	Mammalia	3.71e-05	5502000
GO:0016661	oxidoreductase activity, acting on other nitrogenous compounds as donors	Mammalia	1.855e-05	2751000
GO:0016684	oxidoreductase activity, acting on peroxide as acceptor	Mammalia	3.244e-05	4810000
GO:0016740	transferase activity	Mammalia	5.064e-05	7509000
GO:0016787	hydrolase activity	Mammalia	0.0001172	17390000
GO:0016798	hydrolase activity, acting on glycosyl bonds	Mammalia	0.0003126	46350000
GO:0016829	lyase activity	Mammalia	3.919e-05	5812000
GO:0016836	hydro-lyase activity	Mammalia	2.178e-05	3229000
GO:0016887	ATP hydrolysis activity	Mammalia	0.000119	17640000
GO:0017124	SH3 domain binding	Mammalia	6.676e-06	990000
GO:0018820	cyanamide hydratase activity	Mammalia	6.096e-05	9041000
GO:0019003	GDP binding	Mammalia	5.799e-05	8599000
GO:0019787	ubiquitin-like protein transferase activity	Mammalia	4.951e-05	7342000
GO:0019825	oxygen binding	Mammalia	0.0001366	20260000
GO:0019887	protein kinase regulator activity	Mammalia	4.711e-06	698600
GO:0019899	enzyme binding	Mammalia	4.418e-05	6551000
GO:0019900	kinase binding	Mammalia	1.413e-05	2096000
GO:0019901	protein kinase binding	Mammalia	0.0003177	47110000
GO:0020037	heme binding	Mammalia	0.0001457	21600000
GO:0023026	MHC class II protein complex binding	Mammalia	4.712e-06	698800
GO:0030170	pyridoxal phosphate binding	Mammalia	1.568e-05	2325000
GO:0030235	nitric-oxide synthase regulator activity	Mammalia	4.711e-06	698600
GO:0030297	transmembrane receptor protein tyrosine kinase activator activity	Mammalia	0.0002606	38650000
GO:0030492	hemoglobin binding	Mammalia	3.024e-05	4484000
GO:0030674	protein-macromolecule adaptor activity	Mammalia	3.345e-06	496100
GO:0030911	TPR domain binding	Mammalia	4.711e-06	698600
GO:0031072	heat shock protein binding	Mammalia	0.0002058	30520000
GO:0031386	protein tag activity	Mammalia	0.000157	23290000
GO:0031404	chloride ion binding	Mammalia	1.855e-05	2751000
GO:0031625	ubiquitin protein ligase binding	Mammalia	0.0003368	49940000
GO:0031720	haptoglobin binding	Mammalia	6.047e-05	8968000
GO:0031721	hemoglobin alpha binding	Mammalia	3.024e-05	4484000
GO:0034185	apolipoprotein binding	Mammalia	3.338e-06	495000
GO:0034452	dynactin binding	Mammalia	3.338e-06	495000
GO:0034986	iron chaperone activity	Mammalia	4.59e-06	680700
GO:0035091	phosphatidylinositol binding	Mammalia	3.338e-06	495000
GO:0036313	phosphatidylinositol 3-kinase catalytic subunit binding	Mammalia	6.912e-07	102500
GO:0038177	death receptor agonist activity	Mammalia	3.602e-05	5342000
GO:0042277	peptide binding	Mammalia	4.711e-06	698600
GO:0042288	MHC class I protein binding	Mammalia	4.307e-06	638800
GO:0042802	identical protein binding	Mammalia	0.0007423	110100000
GO:0042803	protein homodimerization activity	Mammalia	5.228e-05	7753000
GO:0042826	histone deacetylase binding	Mammalia	4.711e-06	698600
GO:0043008	ATP-dependent protein binding	Mammalia	9.421e-06	1397000
GO:0043022	ribosome binding	Mammalia	5.499e-05	8154000
GO:0043532	angiostatin binding	Mammalia	4.307e-06	638800
GO:0043539	protein serine/threonine kinase activator activity	Mammalia	0.0003971	58890000
GO:0043565	sequence-specific DNA binding	Mammalia	3.338e-06	495000
GO:0044183	protein folding chaperone	Mammalia	0.00011	16310000
GO:0044325	transmembrane transporter binding	Mammalia	4.59e-06	680700
GO:0044389	ubiquitin-like protein ligase binding	Mammalia	4.951e-05	7342000
GO:0045159	myosin II binding	Mammalia	3.456e-07	51250
GO:0045296	cadherin binding	Mammalia	0.0001047	15520000
GO:0046790	virion binding	Mammalia	1.06e-05	1571000
GO:0046872	metal ion binding	Mammalia	0.0003383	50170000
GO:0046933	proton-transporting ATP synthase activity, rotational mechanism	Mammalia	3.446e-05	5110000
GO:0046961	proton-transporting ATPase activity, rotational mechanism	Mammalia	8.615e-06	1278000
GO:0046982	protein heterodimerization activity	Mammalia	1.933e-05	2866000
GO:0046983	protein dimerization activity	Mammalia	4.711e-06	698600
GO:0048018	receptor ligand activity	Mammalia	0.0002956	43830000
GO:0048156	tau protein binding	Mammalia	9.421e-06	1397000
GO:0050661	NADP binding	Mammalia	1.622e-05	2405000
GO:0051015	actin filament binding	Mammalia	6.912e-07	102500
GO:0051082	unfolded protein binding	Mammalia	0.0001206	17880000
GO:0051087	protein-folding chaperone binding	Mammalia	1.901e-05	2820000
GO:0051428	peptide hormone receptor binding	Mammalia	0.0004263	63220000
GO:0051721	protein phosphatase 2A binding	Mammalia	3.338e-06	495000
GO:0051879	Hsp90 protein binding	Mammalia	3.338e-06	495000
GO:0051920	peroxiredoxin activity	Mammalia	5.199e-05	7710000
GO:0055131	C3HC4-type RING finger domain binding	Mammalia	1.829e-09	271.2
GO:0061630	ubiquitin protein ligase activity	Mammalia	4.951e-05	7342000
GO:0061631	ubiquitin conjugating enzyme activity	Mammalia	0.000198	29370000
GO:0070182	DNA polymerase binding	Mammalia	9.421e-06	1397000
GO:0070883	pre-miRNA binding	Mammalia	1.933e-05	2866000
GO:0071813	lipoprotein particle binding	Mammalia	3.338e-06	495000
GO:0071949	FAD binding	Mammalia	1.855e-05	2751000
GO:0072542	protein phosphatase activator activity	Mammalia	4.711e-06	698600
GO:0097718	disordered domain specific binding	Mammalia	9.421e-06	1397000
GO:0098973	structural constituent of postsynaptic actin cytoskeleton	Mammalia	3.671e-05	5444000
GO:0099077	histone-dependent DNA binding	Mammalia	3.338e-06	495000
GO:0099609	microtubule lateral binding	Mammalia	3.338e-06	495000
GO:0106222	lncRNA binding	Mammalia	2.749e-05	4077000
GO:0140272	exogenous protein binding	Mammalia	1.568e-05	2325000
GO:0140545	ATP-dependent protein disaggregase activity	Mammalia	1.829e-09	271.2
GO:0140597	protein carrier chaperone	Mammalia	1.829e-09	271.2
GO:0140662	ATP-dependent protein folding chaperone	Mammalia	0.0001052	15610000
GO:0140824	thioredoxin-dependent peroxiredoxin activity	Mammalia	0.000104	15420000
GO:0140839	RNA polymerase II CTD heptapeptide repeat P3 isomerase activity	Mammalia	1.06e-05	1571000
GO:0140840	RNA polymerase II CTD heptapeptide repeat P6 isomerase activity	Mammalia	1.06e-05	1571000
GO:0140912	membrane destabilizing activity	Mammalia	1.105e-05	1638000
GO:0141069	receptor ligand inhibitor activity	Mammalia	4.711e-06	698600
GO:1902936	phosphatidylinositol bisphosphate binding	Mammalia	3.338e-06	495000
GO:1903136	cuprous ion binding	Mammalia	0.0004402	65280000
GO:1903981	enterobactin binding	Mammalia	3.135e-05	4649000
GO:1904399	heparan sulfate binding	Mammalia	1.06e-05	1571000
GO:1904408	melatonin binding	Mammalia	1.855e-05	2751000
GO:1905594	resveratrol binding	Mammalia	1.855e-05	2751000
GO:1990226	histone methyltransferase binding	Mammalia	4.711e-06	698600
GO:1990459	transferrin receptor binding	Mammalia	2.754e-05	4084000
GO:1990460	leptin receptor binding	Mammalia	0.0002132	31610000

[truncated: 54 more sheets: Table S167, Table S168, Table S169, Table S170, Table S171, Table S172, Table S173, Table S174, Table S175, Table S176, Table S177, Table S178, Table S179, Table S180, Table S181, Table S182, Table S183, Table S184, Table S185, Table S186 …]
