# Supplementary material for: Biological Function Assignment across Taxonomic Levels in Mass-Spectrometry-Based Metaproteomics via a Modified Expectation Maximization Algorithm
Source: J Proteome Res. 2025 Jul 18;24(8):3818–32. doi: 10.1021/acs.jproteome.4c01125 (PMC12323002; doi:10.1021/acs.jproteome.4c01125)
Supplement: Supplementary file 1 [file pr4c01125_si_001.zip › Supplementary_Material_Tables_S221-S283_Order.xlsx]

## Sheet: Table_of_Contents
Supplementary Materials for "Biological Function
Assignment Across Taxonomic Levels in
Mass-Spectrometry-Based Metaproteomics via a
Modified Expectation Maximization Algorithm"
Gelio Alves1, Aleksey Ogurtsov1, Yi-Kui Yu*1
1National Library of Medicine,
National Institutes of Health
Bethesda, MD 20894, USA
	Table of Contents
Sheet Order	Sheet Name	Sheet Contents
1	Table_of_Contents	Table of Contents
2	Table S221	DF-1 MiCId analysis GO Biological Process (BP) Order level
3	Table S222	DF-1 MiCId analysis GO Cellular Component (CC) Order level
4	Table S223	DF-1 MiCId analysis GO Molecular Function (MF) Order level
5	Table S224	DF-2 MiCId analysis GO Biological Process (BP) Order level
6	Table S225	DF-2 MiCId analysis GO Cellular Component (CC) Order level
7	Table S226	DF-2 MiCId analysis GO Molecular Function (MF) Order level
8	Table S227	DF-3 MiCId analysis GO Biological Process (BP) Order level
9	Table S228	DF-3 MiCId analysis GO Cellular Component (CC) Order level
10	Table S229	DF-3 MiCId analysis GO Molecular Function (MF) Order level
11	Table S230	DF-4 MiCId analysis GO Biological Process (BP) Order level
12	Table S231	DF-4 MiCId analysis GO Cellular Component (CC) Order level
13	Table S232	DF-4 MiCId analysis GO Molecular Function (MF) Order level
14	Table S233	DF-5 MiCId analysis GO Biological Process (BP) Order level
15	Table S234	DF-5 MiCId analysis GO Cellular Component (CC) Order level
16	Table S235	DF-5 MiCId analysis GO Molecular Function (MF) Order level
17	Table S236	DF-6 MiCId analysis GO Biological Process (BP) Order level
18	Table S237	DF-6 MiCId analysis GO Cellular Component (CC) Order level
19	Table S238	DF-6 MiCId analysis GO Molecular Function (MF) Order level
20	Table S239	DF-7 MiCId analysis GO Biological Process (BP) Order level
21	Table S240	DF-7 MiCId analysis GO Cellular Component (CC) Order level
22	Table S241	DF-7 MiCId analysis GO Molecular Function (MF) Order level
23	Table S242	DF-8 MiCId analysis GO Biological Process (BP) Order level
24	Table S243	DF-8 MiCId analysis GO Cellular Component (CC) Order level
25	Table S244	DF-8 MiCId analysis GO Molecular Function (MF) Order level
26	Table S245	DF-9 MiCId analysis GO Biological Process (BP) Order level
27	Table S246	DF-9 MiCId analysis GO Cellular Component (CC) Order level
28	Table S247	DF-9 MiCId analysis GO Molecular Function (MF) Order level
29	Table S248	DF-10 MiCId analysis GO Biological Process (BP) Order level
30	Table S249	DF-10 MiCId analysis GO Cellular Component (CC) Order level
31	Table S250	DF-10 MiCId analysis GO Molecular Function (MF) Order level
32	Table S251	DF-11 MiCId analysis GO Biological Process (BP) Order level
33	Table S252	DF-11 MiCId analysis GO Cellular Component (CC) Order level
34	Table S253	DF-11 MiCId analysis GO Molecular Function (MF) Order level
35	Table S254	DF-12 MiCId analysis GO Biological Process (BP) Order level
36	Table S255	DF-12 MiCId analysis GO Cellular Component (CC) Order level
37	Table S256	DF-12 MiCId analysis GO Molecular Function (MF) Order level
38	Table S257	DF-13 MiCId analysis GO Biological Process (BP) Order level
39	Table S258	DF-13 MiCId analysis GO Cellular Component (CC) Order level
40	Table S259	DF-13 MiCId analysis GO Molecular Function (MF) Order level
41	Table S260	DF-14 MiCId analysis GO Biological Process (BP) Order level
42	Table S261	DF-14 MiCId analysis GO Cellular Component (CC) Order level
43	Table S262	DF-14 MiCId analysis GO Molecular Function (MF) Order level
44	Table S263	DF-15 MiCId analysis GO Biological Process (BP) Order level
45	Table S264	DF-15 MiCId analysis GO Cellular Component (CC) Order level
46	Table S265	DF-15 MiCId analysis GO Molecular Function (MF) Order level
47	Table S266	DF-16 MiCId analysis GO Biological Process (BP) Order level
48	Table S267	DF-16 MiCId analysis GO Cellular Component (CC) Order level
49	Table S268	DF-16 MiCId analysis GO Molecular Function (MF) Order level
50	Table S269	DF-17 MiCId analysis GO Biological Process (BP) Order level
51	Table S270	DF-17 MiCId analysis GO Cellular Component (CC) Order level
52	Table S271	DF-17 MiCId analysis GO Molecular Function (MF) Order level
53	Table S272	DF-18 MiCId analysis GO Biological Process (BP) Order level
54	Table S273	DF-18 MiCId analysis GO Cellular Component (CC) Order level
55	Table S274	DF-18 MiCId analysis GO Molecular Function (MF) Order level
56	Table S275	DF-19 MiCId analysis GO Biological Process (BP) Order level
57	Table S276	DF-19 MiCId analysis GO Cellular Component (CC) Order level
58	Table S277	DF-19 MiCId analysis GO Molecular Function (MF) Order level
59	Table S278	DF-20 MiCId analysis GO Biological Process (BP) Order level
60	Table S279	DF-20 MiCId analysis GO Cellular Component (CC) Order level
61	Table S280	DF-20 MiCId analysis GO Molecular Function (MF) Order level
62	Table S281	DF-21 MiCId analysis GO Biological Process (BP) Order level
63	Table S282	DF-21 MiCId analysis GO Cellular Component (CC) Order level
64	Table S283	DF-21 MiCId analysis GO Molecular Function (MF) Order level

## Sheet: Table S221
Table S221. DF-1 MiCId analysis GO Biological Process (BP) Order level.
GO_Term	GO_Name	Taxon	Prior_GO(Relative_Abundance)	IonCount
GO.XXXXXXX	XXXXXXX	Saccharomycetales	0.9564	114700000000
GO:0000054	ribosomal subunit export from nucleus	Primates	0.0001274	17210000
GO:0000055	ribosomal large subunit export from nucleus	Primates	0.0001274	17210000
GO:0000056	ribosomal small subunit export from nucleus	Primates	0.0001274	17210000
GO:0000070	mitotic sister chromatid segregation	Primates	0.0001274	17210000
GO:0000122	negative regulation of transcription by RNA polymerase II	Primates	0.0001356	18320000
GO:0000209	protein polyubiquitination	Primates	7.818e-05	10570000
GO:0000226	microtubule cytoskeleton organization	Primates	2.266e-05	3063000
GO:0000278	mitotic cell cycle	Primates	0.0001274	17210000
GO:0000302	response to reactive oxygen species	Primates	9.689e-05	13090000
GO:0000413	protein peptidyl-prolyl isomerization	Primates	2.056e-05	2779000
GO:0001501	skeletal system development	Primates	8.065e-05	10900000
GO:0001503	ossification	Primates	5.955e-05	8047000
GO:0001525	angiogenesis	Primates	0.0002425	32770000
GO:0001542	ovulation from ovarian follicle	Primates	1.502e-05	2030000
GO:0001649	osteoblast differentiation	Primates	0.0001272	17190000
GO:0001657	ureteric bud development	Primates	8.121e-06	1098000
GO:0001666	response to hypoxia	Primates	2.693e-05	3640000
GO:0001701	in utero embryonic development	Primates	0.000101	13650000
GO:0001738	morphogenesis of a polarized epithelium	Primates	0.0001417	19150000
GO:0001774	microglial cell activation	Primates	5.997e-05	8105000
GO:0001817	regulation of cytokine production	Primates	1.81e-05	2446000
GO:0001819	positive regulation of cytokine production	Primates	3.081e-05	4164000
GO:0001822	kidney development	Primates	8.121e-06	1098000
GO:0001836	release of cytochrome c from mitochondria	Primates	6.635e-05	8968000
GO:0001881	receptor recycling	Primates	2.32e-06	313500
GO:0001890	placenta development	Primates	1.502e-05	2030000
GO:0001892	embryonic placenta development	Primates	0.000101	13650000
GO:0001933	negative regulation of protein phosphorylation	Primates	2.056e-05	2779000
GO:0001934	positive regulation of protein phosphorylation	Primates	2.435e-05	3291000
GO:0001936	regulation of endothelial cell proliferation	Primates	1.502e-05	2030000
GO:0001937	negative regulation of endothelial cell proliferation	Primates	3.791e-06	512300
GO:0001938	positive regulation of endothelial cell proliferation	Primates	2.219e-06	299900
GO:0002009	morphogenesis of an epithelium	Primates	5.861e-05	7921000
GO:0002021	response to dietary excess	Primates	3.004e-05	4059000
GO:0002037	negative regulation of L-glutamate import across plasma membrane	Primates	3.791e-06	512300
GO:0002092	positive regulation of receptor internalization	Primates	2.219e-06	299900
GO:0002227	innate immune response in mucosa	Primates	9.05e-06	1223000
GO:0002250	adaptive immune response	Primates	8.209e-06	1109000
GO:0002281	macrophage activation involved in immune response	Primates	1.2e-05	1622000
GO:0002376	immune system process	Primates	9.05e-06	1223000
GO:0002439	chronic inflammatory response to antigenic stimulus	Primates	3.791e-06	512300
GO:0002523	leukocyte migration involved in inflammatory response	Primates	3.791e-06	512300
GO:0002637	regulation of immunoglobulin production	Primates	3.791e-06	512300
GO:0002719	negative regulation of cytokine production involved in immune response	Primates	3.791e-06	512300
GO:0002876	positive regulation of chronic inflammatory response to antigenic stimulus	Primates	3.791e-06	512300
GO:0002925	positive regulation of humoral immune response mediated by circulating immunoglobulin	Primates	3.791e-06	512300
GO:0002931	response to ischemia	Primates	1.416e-05	1914000
GO:0003009	skeletal muscle contraction	Primates	3.791e-06	512300
GO:0003085	negative regulation of systemic arterial blood pressure	Primates	3.791e-06	512300
GO:0003300	cardiac muscle hypertrophy	Primates	1.502e-05	2030000
GO:0003360	brainstem development	Primates	3.317e-06	448200
GO:0005989	lactose biosynthetic process	Primates	0.0003345	45210000
GO:0006006	glucose metabolic process	Primates	6.93e-05	9366000
GO:0006091	generation of precursor metabolites and energy	Primates	6.854e-05	9263000
GO:0006111	regulation of gluconeogenesis	Primates	1.502e-05	2030000
GO:0006112	energy reserve metabolic process	Primates	4.505e-05	6089000
GO:0006114	glycerol biosynthetic process	Primates	1.502e-05	2030000
GO:0006116	NADH oxidation	Primates	1.416e-05	1914000
GO:0006139	nucleobase-containing compound metabolic process	Primates	3.317e-06	448200
GO:0006164	purine nucleotide biosynthetic process	Primates	6.633e-06	896500
GO:0006177	GMP biosynthetic process	Primates	6.633e-06	896500
GO:0006189	'de novo' IMP biosynthetic process	Primates	1.658e-05	2241000
GO:0006259	DNA metabolic process	Primates	0.0001274	17210000
GO:0006355	regulation of DNA-templated transcription	Primates	5.05e-05	6824000
GO:0006357	regulation of transcription by RNA polymerase II	Primates	2.056e-05	2779000
GO:0006412	translation	Primates	0.001034	139800000
GO:0006414	translational elongation	Primates	0.00241	325700000
GO:0006418	tRNA aminoacylation for protein translation	Primates	2.344e-05	3169000
GO:0006427	histidyl-tRNA aminoacylation	Primates	7.033e-05	9506000
GO:0006457	protein folding	Primates	8.225e-05	11120000
GO:0006469	negative regulation of protein kinase activity	Primates	2.056e-05	2779000
GO:0006508	proteolysis	Primates	9.05e-06	1223000
GO:0006511	ubiquitin-dependent protein catabolic process	Primates	0.000128	17310000
GO:0006606	protein import into nucleus	Primates	0.0005094	68850000
GO:0006611	protein export from nucleus	Primates	0.0003821	51630000
GO:0006626	protein targeting to mitochondrion	Primates	3.318e-05	4484000
GO:0006629	lipid metabolic process	Primates	9.858e-05	13320000
GO:0006635	fatty acid beta-oxidation	Primates	1.502e-05	2030000
GO:0006641	triglyceride metabolic process	Primates	8.121e-06	1098000
GO:0006730	one-carbon metabolic process	Primates	0.0005558	75120000
GO:0006743	ubiquinone metabolic process	Primates	1.416e-05	1914000
GO:0006754	ATP biosynthetic process	Primates	0.0002056	27790000
GO:0006801	superoxide metabolic process	Primates	1.416e-05	1914000
GO:0006805	xenobiotic metabolic process	Primates	1.416e-05	1914000
GO:0006809	nitric oxide biosynthetic process	Primates	1.416e-05	1914000
GO:0006826	iron ion transport	Primates	4.453e-05	6018000
GO:0006879	intracellular iron ion homeostasis	Primates	1.321e-05	1786000
GO:0006909	phagocytosis	Primates	3.004e-05	4059000
GO:0006911	phagocytosis, engulfment	Primates	4.201e-06	567700
GO:0006913	nucleocytoplasmic transport	Primates	0.0002547	34420000
GO:0006915	apoptotic process	Primates	0.0002281	30830000
GO:0006933	negative regulation of cell adhesion involved in substrate-bound cell migration	Primates	6.854e-05	9263000
GO:0006952	defense response	Primates	3.791e-06	512300
GO:0006954	inflammatory response	Primates	1.516e-05	2049000
GO:0006955	immune response	Primates	1.579e-05	2134000
GO:0006959	humoral immune response	Primates	2.105e-05	2845000
GO:0006974	DNA damage response	Primates	7.555e-06	1021000
GO:0006979	response to oxidative stress	Primates	0.0002281	30830000
GO:0006986	response to unfolded protein	Primates	0.0002334	31550000
GO:0007015	actin filament organization	Primates	8.707e-06	1177000
GO:0007052	mitotic spindle organization	Primates	0.0001274	17210000
GO:0007154	cell communication	Primates	3.791e-06	512300
GO:0007165	signal transduction	Primates	0.0003492	47200000
GO:0007166	cell surface receptor signaling pathway	Primates	8.209e-06	1109000
GO:0007173	epidermal growth factor receptor signaling pathway	Primates	1.553e-05	2099000
GO:0007249	canonical NF-kappaB signal transduction	Primates	8.065e-05	10900000
GO:0007254	JNK cascade	Primates	3.791e-06	512300
GO:0007259	cell surface receptor signaling pathway via JAK-STAT	Primates	3.902e-05	5273000
GO:0007267	cell-cell signaling	Primates	9.119e-05	12320000
GO:0007268	chemical synaptic transmission	Primates	0.0002164	29240000
GO:0007271	synaptic transmission, cholinergic	Primates	1.416e-05	1914000
GO:0007339	binding of sperm to zona pellucida	Primates	0.0002334	31550000
GO:0007409	axonogenesis	Primates	0.0001417	19150000
GO:0007417	central nervous system development	Primates	2.1e-06	283800
GO:0007565	female pregnancy	Primates	1.502e-05	2030000
GO:0007584	response to nutrient	Primates	2.918e-05	3943000
GO:0007596	blood coagulation	Primates	0.0003006	40620000
GO:0007613	memory	Primates	7.555e-06	1021000
GO:0007623	circadian rhythm	Primates	1.881e-05	2542000
GO:0008154	actin polymerization or depolymerization	Primates	2.1e-06	283800
GO:0008203	cholesterol metabolic process	Primates	2.314e-05	3127000
GO:0008206	bile acid metabolic process	Primates	1.502e-05	2030000
GO:0008217	regulation of blood pressure	Primates	4.176e-05	5644000
GO:0008283	cell population proliferation	Primates	8.287e-05	11200000
GO:0008284	positive regulation of cell population proliferation	Primates	0.0001375	18590000
GO:0008285	negative regulation of cell population proliferation	Primates	3.791e-06	512300
GO:0008286	insulin receptor signaling pathway	Primates	0.0001515	20470000
GO:0008340	determination of adult lifespan	Primates	1.502e-05	2030000
GO:0008343	adult feeding behavior	Primates	3.004e-05	4059000
GO:0008344	adult locomotory behavior	Primates	0.0001082	14620000
GO:0008625	extrinsic apoptotic signaling pathway via death domain receptors	Primates	5.592e-05	7557000
GO:0008630	intrinsic apoptotic signaling pathway in response to DNA damage	Primates	3.791e-06	512300
GO:0008637	apoptotic mitochondrial changes	Primates	6.635e-05	8968000
GO:0009058	biosynthetic process	Primates	3.317e-06	448200
GO:0009060	aerobic respiration	Primates	8.121e-06	1098000
GO:0009062	fatty acid catabolic process	Primates	1.502e-05	2030000
GO:0009267	cellular response to starvation	Primates	8.932e-05	12070000
GO:0009306	protein secretion	Primates	0.0001082	14620000
GO:0009410	response to xenobiotic stimulus	Primates	2.607e-05	3523000
GO:0009411	response to UV	Primates	8.121e-06	1098000
GO:0009612	response to mechanical stimulus	Primates	3.791e-06	512300
GO:0009615	response to virus	Primates	1.2e-05	1622000
GO:0009617	response to bacterium	Primates	1.04e-05	1405000
GO:0009636	response to toxic substance	Primates	2.228e-05	3011000
GO:0009642	response to light intensity	Primates	8.121e-06	1098000
GO:0009650	UV protection	Primates	1.624e-05	2195000
GO:0009651	response to salt stress	Primates	3.791e-06	512300
GO:0009725	response to hormone	Primates	1.416e-05	1914000
GO:0009743	response to carbohydrate	Primates	1.416e-05	1914000
GO:0009750	response to fructose	Primates	3.791e-06	512300
GO:0009887	animal organ morphogenesis	Primates	5.429e-05	7337000
GO:0009892	negative regulation of metabolic process	Primates	1.502e-05	2030000
GO:0010193	response to ozone	Primates	8.121e-06	1098000
GO:0010288	response to lead ion	Primates	1.568e-05	2119000
GO:0010458	exit from mitosis	Primates	6.402e-05	8653000
GO:0010459	negative regulation of heart rate	Primates	3.791e-06	512300
GO:0010506	regulation of autophagy	Primates	7.555e-06	1021000
GO:0010507	negative regulation of autophagy	Primates	3.004e-05	4059000
GO:0010508	positive regulation of autophagy	Primates	1.642e-05	2219000
GO:0010573	vascular endothelial growth factor production	Primates	3.791e-06	512300
GO:0010595	positive regulation of endothelial cell migration	Primates	2.219e-06	299900
GO:0010628	positive regulation of gene expression	Primates	0.0003229	43630000
GO:0010629	negative regulation of gene expression	Primates	7.767e-05	10500000
GO:0010634	positive regulation of epithelial cell migration	Primates	8.209e-06	1109000
GO:0010744	positive regulation of macrophage derived foam cell differentiation	Primates	3.791e-06	512300
GO:0010800	positive regulation of peptidyl-threonine phosphorylation	Primates	2.219e-06	299900
GO:0010888	negative regulation of lipid storage	Primates	1.881e-05	2542000
GO:0010917	negative regulation of mitochondrial membrane potential	Primates	7.555e-06	1021000
GO:0010918	positive regulation of mitochondrial membrane potential	Primates	3.318e-05	4484000
GO:0010994	free ubiquitin chain polymerization	Primates	6.402e-05	8653000
GO:0014059	regulation of dopamine secretion	Primates	0.0001082	14620000
GO:0014070	response to organic cyclic compound	Primates	1.795e-05	2426000
GO:0014075	response to amine	Primates	1.416e-05	1914000
GO:0014823	response to activity	Primates	2.693e-05	3640000
GO:0014854	response to inactivity	Primates	8.121e-06	1098000
GO:0014891	striated muscle atrophy	Primates	2.1e-06	283800
GO:0015031	protein transport	Primates	0.0001285	17370000
GO:0015670	carbon dioxide transport	Primates	0.0001974	26680000
GO:0015671	oxygen transport	Primates	0.0002407	32530000
GO:0015986	proton motive force-driven ATP synthesis	Primates	0.0003427	46320000
GO:0016032	viral process	Primates	0.0001274	17210000
GO:0016072	rRNA metabolic process	Primates	7.555e-06	1021000
GO:0016192	vesicle-mediated transport	Primates	2.1e-06	283800
GO:0016567	protein ubiquitination	Primates	0.003894	526300000
GO:0019076	viral release from host cell	Primates	2.056e-05	2779000
GO:0019222	regulation of metabolic process	Primates	3.081e-05	4164000
GO:0019430	removal of superoxide radicals	Primates	0.0001755	23710000
GO:0019722	calcium-mediated signaling	Primates	3.791e-06	512300
GO:0019731	antibacterial humoral response	Primates	4.281e-05	5785000
GO:0019732	antifungal humoral response	Primates	1.81e-05	2446000
GO:0019896	axonal transport of mitochondrion	Primates	7.555e-06	1021000
GO:0019941	modification-dependent protein catabolic process	Primates	0.003766	509000000
GO:0019953	sexual reproduction	Primates	3.004e-05	4059000
GO:0020027	hemoglobin metabolic process	Primates	8.121e-06	1098000
GO:0021549	cerebellum development	Primates	3.317e-06	448200
GO:0021930	cerebellar granule cell precursor proliferation	Primates	2.219e-06	299900
GO:0021940	positive regulation of cerebellar granule cell precursor proliferation	Primates	2.219e-06	299900
GO:0021954	central nervous system neuron development	Primates	2.257e-05	3051000
GO:0021987	cerebral cortex development	Primates	3.317e-06	448200
GO:0022617	extracellular matrix disassembly	Primates	2.1e-06	283800
GO:0023052	signaling	Primates	3.791e-06	512300
GO:0030030	cell projection organization	Primates	2.1e-06	283800
GO:0030031	cell projection assembly	Primates	2.1e-06	283800
GO:0030036	actin cytoskeleton organization	Primates	2.1e-06	283800
GO:0030041	actin filament polymerization	Primates	6.301e-06	851500
GO:0030042	actin filament depolymerization	Primates	4.201e-06	567700
GO:0030071	regulation of mitotic metaphase/anaphase transition	Primates	6.402e-05	8653000
GO:0030073	insulin secretion	Primates	1.502e-05	2030000
GO:0030101	natural killer cell activation	Primates	8.065e-05	10900000
GO:0030163	protein catabolic process	Primates	1.416e-05	1914000
GO:0030168	platelet activation	Primates	4.113e-05	5558000
GO:0030182	neuron differentiation	Primates	2.056e-05	2779000
GO:0030185	nitric oxide transport	Primates	5.348e-05	7228000
GO:0030193	regulation of blood coagulation	Primates	5e-05	6757000
GO:0030198	extracellular matrix organization	Primates	3.791e-06	512300
GO:0030217	T cell differentiation	Primates	3.004e-05	4059000
GO:0030225	macrophage differentiation	Primates	8.209e-06	1109000
GO:0030300	regulation of intestinal cholesterol absorption	Primates	1.502e-05	2030000
GO:0030316	osteoclast differentiation	Primates	1.04e-05	1405000
GO:0030335	positive regulation of cell migration	Primates	0.0001439	19450000
GO:0030593	neutrophil chemotaxis	Primates	2.056e-05	2779000
GO:0030595	leukocyte chemotaxis	Primates	2.056e-05	2779000
GO:0030857	negative regulation of epithelial cell differentiation	Primates	8.209e-06	1109000
GO:0031017	exocrine pancreas development	Primates	5.05e-05	6824000
GO:0031100	animal organ regeneration	Primates	3.317e-06	448200
GO:0031110	regulation of microtubule polymerization or depolymerization	Primates	7.555e-06	1021000
GO:0031113	regulation of microtubule polymerization	Primates	2.266e-05	3063000
GO:0031116	positive regulation of microtubule polymerization	Primates	1.511e-05	2042000
GO:0031122	cytoplasmic microtubule organization	Primates	7.555e-06	1021000
GO:0031145	anaphase-promoting complex-dependent catabolic process	Primates	0.0002561	34610000
GO:0031175	neuron projection development	Primates	1.511e-05	2042000
GO:0031334	positive regulation of protein-containing complex assembly	Primates	0.0001115	15070000
GO:0031536	positive regulation of exit from mitosis	Primates	6.402e-05	8653000
GO:0031622	positive regulation of fever generation	Primates	7.581e-06	1025000
GO:0031640	killing of cells of another organism	Primates	4.525e-05	6116000
GO:0031642	negative regulation of myelination	Primates	3.791e-06	512300
GO:0031647	regulation of protein stability	Primates	6.607e-06	892900
GO:0031648	protein destabilization	Primates	2.1e-06	283800
GO:0031665	negative regulation of lipopolysaccharide-mediated signaling pathway	Primates	9.05e-06	1223000
GO:0031667	response to nutrient levels	Primates	1.881e-05	2542000
GO:0032008	positive regulation of TOR signaling	Primates	3.004e-05	4059000
GO:0032092	positive regulation of protein binding	Primates	0.0001274	17210000
GO:0032099	negative regulation of appetite	Primates	3.004e-05	4059000
GO:0032148	activation of protein kinase B activity	Primates	2.056e-05	2779000
GO:0032230	positive regulation of synaptic transmission, GABAergic	Primates	5.861e-05	7921000
GO:0032310	prostaglandin secretion	Primates	1.502e-05	2030000
GO:0032355	response to estradiol	Primates	3.73e-05	5041000
GO:0032402	melanosome transport	Primates	2.32e-06	313500
GO:0032436	positive regulation of proteasomal ubiquitin-dependent protein catabolic process	Primates	6.607e-06	892900
GO:0032446	protein modification by small protein conjugation	Primates	6.402e-05	8653000
GO:0032456	endocytic recycling	Primates	1.16e-06	156800
GO:0032496	response to lipopolysaccharide	Primates	1.795e-05	2426000
GO:0032543	mitochondrial translation	Primates	2.344e-05	3169000
GO:0032680	regulation of tumor necrosis factor production	Primates	9.05e-06	1223000
GO:0032700	negative regulation of interleukin-17 production	Primates	8.209e-06	1109000
GO:0032715	negative regulation of interleukin-6 production	Primates	3.791e-06	512300
GO:0032722	positive regulation of chemokine production	Primates	1.2e-05	1622000
GO:0032724	positive regulation of fractalkine production	Primates	7.581e-06	1025000
GO:0032729	positive regulation of type II interferon production	Primates	3.791e-06	512300
GO:0032731	positive regulation of interleukin-1 beta production	Primates	1.2e-05	1622000
GO:0032735	positive regulation of interleukin-12 production	Primates	3.144e-05	4249000
GO:0032741	positive regulation of interleukin-18 production	Primates	3.791e-06	512300
GO:0032747	positive regulation of interleukin-23 production	Primates	8.209e-06	1109000
GO:0032755	positive regulation of interleukin-6 production	Primates	5.341e-05	7218000
GO:0032757	positive regulation of interleukin-8 production	Primates	3.397e-05	4591000
GO:0032760	positive regulation of tumor necrosis factor production	Primates	4.785e-05	6467000
GO:0032780	negative regulation of ATP-dependent activity	Primates	9.05e-06	1223000
GO:0032814	regulation of natural killer cell activation	Primates	1.502e-05	2030000
GO:0032817	regulation of natural killer cell proliferation	Primates	1.502e-05	2030000
GO:0032834	positive regulation of CD4-positive, CD25-positive, alpha-beta regulatory T cell differentiation involved in immune response	Primates	8.209e-06	1109000
GO:0032849	positive regulation of cellular pH reduction	Primates	5.861e-05	7921000
GO:0032868	response to insulin	Primates	3.816e-05	5157000
GO:0032869	cellular response to insulin stimulus	Primates	1.502e-05	2030000
GO:0032872	regulation of stress-activated MAPK cascade	Primates	8.065e-05	10900000
GO:0032873	negative regulation of stress-activated MAPK cascade	Primates	2.056e-05	2779000
GO:0032930	positive regulation of superoxide anion generation	Primates	7.555e-06	1021000
GO:0033044	regulation of chromosome organization	Primates	7.555e-06	1021000
GO:0033141	positive regulation of peptidyl-serine phosphorylation of STAT protein	Primates	8.209e-06	1109000
GO:0033189	response to vitamin A	Primates	8.121e-06	1098000
GO:0033197	response to vitamin E	Primates	2.314e-05	3127000
GO:0033209	tumor necrosis factor-mediated signaling pathway	Primates	2.653e-05	3586000
GO:0033210	leptin-mediated signaling pathway	Primates	7.509e-05	10150000
GO:0033353	S-adenosylmethionine cycle	Primates	0.0005558	75120000
GO:0033572	transferrin transport	Primates	2.32e-06	313500
GO:0033574	response to testosterone	Primates	1.416e-05	1914000
GO:0033591	response to L-ascorbic acid	Primates	8.121e-06	1098000
GO:0033686	positive regulation of luteinizing hormone secretion	Primates	1.502e-05	2030000
GO:0033690	positive regulation of osteoblast proliferation	Primates	9.05e-06	1223000
GO:0034063	stress granule assembly	Primates	7.555e-06	1021000
GO:0034101	erythrocyte homeostasis	Primates	8.065e-05	10900000
GO:0034116	positive regulation of heterotypic cell-cell adhesion	Primates	1.137e-05	1537000
GO:0034138	toll-like receptor 3 signaling pathway	Primates	3.791e-06	512300
GO:0034145	positive regulation of toll-like receptor 4 signaling pathway	Primates	9.05e-06	1223000
GO:0034250	positive regulation of amide metabolic process	Primates	3.791e-06	512300
GO:0034389	lipid droplet organization	Primates	2.056e-05	2779000
GO:0034393	positive regulation of smooth muscle cell apoptotic process	Primates	8.209e-06	1109000
GO:0034599	cellular response to oxidative stress	Primates	3.472e-05	4693000
GO:0034605	cellular response to heat	Primates	7.555e-06	1021000
GO:0034614	cellular response to reactive oxygen species	Primates	7.555e-06	1021000
GO:0034756	regulation of iron ion transport	Primates	6.607e-06	892900
GO:0035281	pre-miRNA export from nucleus	Primates	0.0001274	17210000
GO:0035360	positive regulation of peroxisome proliferator activated receptor signaling pathway	Primates	1.502e-05	2030000
GO:0035556	intracellular signal transduction	Primates	1.502e-05	2030000
GO:0035630	bone mineralization involved in bone maturation	Primates	1.502e-05	2030000
GO:0035633	maintenance of blood-brain barrier	Primates	0.0001417	19150000
GO:0035773	insulin secretion involved in cellular response to glucose stimulus	Primates	2.32e-06	313500
GO:0035900	response to isolation stress	Primates	3.791e-06	512300
GO:0035904	aorta development	Primates	1.502e-05	2030000
GO:0035994	response to muscle stretch	Primates	4.201e-06	567700
GO:0036005	response to macrophage colony-stimulating factor	Primates	3.791e-06	512300
GO:0038096	Fc-gamma receptor signaling pathway involved in phagocytosis	Primates	8.209e-06	1109000
GO:0038108	negative regulation of appetite by leptin-mediated signaling pathway	Primates	4.505e-05	6089000
GO:0038134	ERBB2-EGFR signaling pathway	Primates	4.438e-06	599800
GO:0038166	angiotensin-activated signaling pathway	Primates	5.861e-05	7921000
GO:0038196	type III interferon-mediated signaling pathway	Primates	8.209e-06	1109000
GO:0040018	positive regulation of multicellular organism growth	Primates	5.05e-05	6824000
GO:0042026	protein refolding	Primates	0.0004668	63090000
GO:0042102	positive regulation of T cell proliferation	Primates	1.502e-05	2030000
GO:0042104	positive regulation of activated T cell proliferation	Primates	0.000101	13650000
GO:0042118	endothelial cell activation	Primates	2.056e-05	2779000
GO:0042127	regulation of cell population proliferation	Primates	7.581e-06	1025000
GO:0042129	regulation of T cell proliferation	Primates	3.318e-05	4484000
GO:0042177	negative regulation of protein catabolic process	Primates	1.416e-05	1914000
GO:0042267	natural killer cell mediated cytotoxicity	Primates	8.065e-05	10900000
GO:0042269	regulation of natural killer cell mediated cytotoxicity	Primates	1.502e-05	2030000
GO:0042307	positive regulation of protein import into nucleus	Primates	0.0001506	20350000
GO:0042311	vasodilation	Primates	3.791e-06	512300
GO:0042327	positive regulation of phosphorylation	Primates	8.826e-06	1193000
GO:0042360	vitamin E metabolic process	Primates	1.416e-05	1914000
GO:0042373	vitamin K metabolic process	Primates	4.248e-05	5741000
GO:0042445	hormone metabolic process	Primates	1.502e-05	2030000
GO:0042531	positive regulation of tyrosine phosphorylation of STAT protein	Primates	8.209e-06	1109000
GO:0042542	response to hydrogen peroxide	Primates	3.486e-05	4712000
GO:0042593	glucose homeostasis	Primates	1.502e-05	2030000
GO:0042742	defense response to bacterium	Primates	9.647e-05	13040000
GO:0042744	hydrogen peroxide catabolic process	Primates	0.0003523	47610000
GO:0042755	eating behavior	Primates	1.502e-05	2030000
GO:0042770	signal transduction in response to DNA damage	Primates	3.318e-05	4484000
GO:0042775	mitochondrial ATP synthesis coupled electron transport	Primates	3.318e-05	4484000
GO:0042776	proton motive force-driven mitochondrial ATP synthesis	Primates	0.0001371	18530000
GO:0042981	regulation of apoptotic process	Primates	3.318e-05	4484000
GO:0043065	positive regulation of apoptotic process	Primates	0.0006337	85640000
GO:0043066	negative regulation of apoptotic process	Primates	0.0003088	41740000
GO:0043068	positive regulation of programmed cell death	Primates	3.791e-06	512300
GO:0043122	regulation of canonical NF-kappaB signal transduction	Primates	3.791e-06	512300
GO:0043123	positive regulation of canonical NF-kappaB signal transduction	Primates	5.454e-05	7370000
GO:0043161	proteasome-mediated ubiquitin-dependent protein catabolic process	Primates	6.402e-05	8653000
GO:0043242	negative regulation of protein-containing complex disassembly	Primates	3.791e-06	512300
GO:0043243	positive regulation of protein-containing complex disassembly	Primates	7.581e-06	1025000
GO:0043270	positive regulation of monoatomic ion transport	Primates	1.502e-05	2030000
GO:0043279	response to alkaloid	Primates	1.416e-05	1914000
GO:0043388	positive regulation of DNA binding	Primates	2.219e-06	299900
GO:0043406	positive regulation of MAP kinase activity	Primates	7.581e-06	1025000
GO:0043410	positive regulation of MAPK cascade	Primates	0.0002063	27880000
GO:0043491	phosphatidylinositol 3-kinase/protein kinase B signal transduction	Primates	3.791e-06	512300
GO:0043507	positive regulation of JUN kinase activity	Primates	3.791e-06	512300
GO:0043525	positive regulation of neuron apoptotic process	Primates	2.553e-05	3450000
GO:0043536	positive regulation of blood vessel endothelial cell migration	Primates	6.854e-05	9263000
GO:0043537	negative regulation of blood vessel endothelial cell migration	Primates	3.791e-06	512300
GO:0044070	regulation of monoatomic anion transport	Primates	5.977e-05	8078000
GO:0044208	'de novo' AMP biosynthetic process	Primates	6.633e-06	896500
GO:0044320	cellular response to leptin stimulus	Primates	1.502e-05	2030000
GO:0044793	negative regulation by host of viral process	Primates	9.05e-06	1223000
GO:0045054	constitutive secretory pathway	Primates	2.32e-06	313500
GO:0045055	regulated exocytosis	Primates	3.48e-06	470300
GO:0045069	regulation of viral genome replication	Primates	4.113e-05	5558000
GO:0045070	positive regulation of viral genome replication	Primates	2.056e-05	2779000
GO:0045071	negative regulation of viral genome replication	Primates	1.284e-05	1735000
GO:0045087	innate immune response	Primates	1.416e-05	1914000
GO:0045123	cellular extravasation	Primates	3.791e-06	512300
GO:0045214	sarcomere organization	Primates	0.0001417	19150000
GO:0045321	leukocyte activation	Primates	8.065e-05	10900000
GO:0045348	positive regulation of MHC class II biosynthetic process	Primates	8.209e-06	1109000
GO:0045429	positive regulation of nitric oxide biosynthetic process	Primates	3.874e-05	5236000
GO:0045454	cell redox homeostasis	Primates	9.481e-05	12810000
GO:0045471	response to ethanol	Primates	4.109e-05	5553000
GO:0045598	regulation of fat cell differentiation	Primates	1.881e-05	2542000
GO:0045599	negative regulation of fat cell differentiation	Primates	7.581e-06	1025000
GO:0045662	negative regulation of myoblast differentiation	Primates	3.791e-06	512300
GO:0045668	negative regulation of osteoblast differentiation	Primates	3.791e-06	512300
GO:0045669	positive regulation of osteoblast differentiation	Primates	9.05e-06	1223000
GO:0045670	regulation of osteoclast differentiation	Primates	3.791e-06	512300
GO:0045672	positive regulation of osteoclast differentiation	Primates	1.2e-05	1622000
GO:0045725	positive regulation of glycogen biosynthetic process	Primates	0.000101	13650000
GO:0045732	positive regulation of protein catabolic process	Primates	3.791e-06	512300
GO:0045760	positive regulation of action potential	Primates	3.791e-06	512300
GO:0045765	regulation of angiogenesis	Primates	1.502e-05	2030000
GO:0045773	positive regulation of axon extension	Primates	7.555e-06	1021000
GO:0045780	positive regulation of bone resorption	Primates	6.607e-06	892900
GO:0045785	positive regulation of cell adhesion	Primates	3.791e-06	512300
GO:0045821	positive regulation of glycolytic process	Primates	8.209e-06	1109000
GO:0045834	positive regulation of lipid metabolic process	Primates	3.791e-06	512300
GO:0045840	positive regulation of mitotic nuclear division	Primates	5.651e-05	7637000
GO:0045842	positive regulation of mitotic metaphase/anaphase transition	Primates	6.402e-05	8653000
GO:0045892	negative regulation of DNA-templated transcription	Primates	1.579e-05	2134000
GO:0045893	positive regulation of DNA-templated transcription	Primates	2.399e-05	3242000
GO:0045906	negative regulation of vasoconstriction	Primates	1.502e-05	2030000
GO:0045930	negative regulation of mitotic cell cycle	Primates	3.791e-06	512300
GO:0045944	positive regulation of transcription by RNA polymerase II	Primates	0.0001477	19970000
GO:0045994	positive regulation of translational initiation by iron	Primates	3.791e-06	512300
GO:0046039	GTP metabolic process	Primates	0.0001274	17210000
GO:0046314	phosphocreatine biosynthetic process	Primates	0.0005012	67740000
GO:0046325	negative regulation of D-glucose import	Primates	2.26e-05	3054000
GO:0046330	positive regulation of JNK cascade	Primates	7.581e-06	1025000
GO:0046425	regulation of receptor signaling pathway via JAK-STAT	Primates	4.438e-06	599800
GO:0046427	positive regulation of receptor signaling pathway via JAK-STAT	Primates	6.007e-05	8119000
GO:0046452	dihydrofolate metabolic process	Primates	3.317e-06	448200
GO:0046597	negative regulation of viral entry into host cell	Primates	2.1e-06	283800
GO:0046622	positive regulation of organ growth	Primates	5.05e-05	6824000
GO:0046628	positive regulation of insulin receptor signaling pathway	Primates	0.000116	15680000
GO:0046654	tetrahydrofolate biosynthetic process	Primates	3.317e-06	448200
GO:0046686	response to cadmium ion	Primates	8.121e-06	1098000
GO:0046785	microtubule polymerization	Primates	7.555e-06	1021000
GO:0046850	regulation of bone remodeling	Primates	3.004e-05	4059000
GO:0046881	positive regulation of follicle-stimulating hormone secretion	Primates	1.502e-05	2030000
GO:0046890	regulation of lipid biosynthetic process	Primates	1.502e-05	2030000
GO:0046903	secretion	Primates	5.861e-05	7921000
GO:0046928	regulation of neurotransmitter secretion	Primates	0.0001082	14620000
GO:0048009	insulin-like growth factor receptor signaling pathway	Primates	5.05e-05	6824000
GO:0048143	astrocyte activation	Primates	2.776e-05	3752000
GO:0048144	fibroblast proliferation	Primates	8.065e-05	10900000
GO:0048167	regulation of synaptic plasticity	Primates	7.555e-06	1021000
GO:0048260	positive regulation of receptor-mediated endocytosis	Primates	1.321e-05	1786000
GO:0048312	intracellular distribution of mitochondria	Primates	7.555e-06	1021000
GO:0048488	synaptic vesicle endocytosis	Primates	0.0001082	14620000
GO:0048525	negative regulation of viral process	Primates	9.05e-06	1223000
GO:0048566	embryonic digestive tract development	Primates	3.791e-06	512300
GO:0048633	positive regulation of skeletal muscle tissue growth	Primates	5.05e-05	6824000
GO:0048639	positive regulation of developmental growth	Primates	1.502e-05	2030000
GO:0048661	positive regulation of smooth muscle cell proliferation	Primates	3.791e-06	512300
GO:0048662	negative regulation of smooth muscle cell proliferation	Primates	8.209e-06	1109000
GO:0048699	generation of neurons	Primates	7.555e-06	1021000
GO:0048754	branching morphogenesis of an epithelial tube	Primates	2.219e-06	299900
GO:0048870	cell motility	Primates	0.0001417	19150000
GO:0050673	epithelial cell proliferation	Primates	2.219e-06	299900
GO:0050678	regulation of epithelial cell proliferation	Primates	3.318e-05	4484000
GO:0050679	positive regulation of epithelial cell proliferation	Primates	2.219e-06	299900
GO:0050708	regulation of protein secretion	Primates	3.791e-06	512300
GO:0050714	positive regulation of protein secretion	Primates	2.056e-05	2779000
GO:0050727	regulation of inflammatory response	Primates	3.791e-06	512300
GO:0050729	positive regulation of inflammatory response	Primates	1.2e-05	1622000
GO:0050766	positive regulation of phagocytosis	Primates	8.209e-06	1109000
GO:0050768	negative regulation of neurogenesis	Primates	3.791e-06	512300
GO:0050769	positive regulation of neurogenesis	Primates	8.209e-06	1109000
GO:0050793	regulation of developmental process	Primates	3.791e-06	512300
GO:0050796	regulation of insulin secretion	Primates	2.702e-05	3651000
GO:0050806	positive regulation of synaptic transmission	Primates	1.516e-05	2049000
GO:0050807	regulation of synapse organization	Primates	7.581e-06	1025000
GO:0050808	synapse organization	Primates	0.0002239	30260000
GO:0050810	regulation of steroid biosynthetic process	Primates	1.502e-05	2030000
GO:0050819	negative regulation of coagulation	Primates	0.0002506	33870000
GO:0050829	defense response to Gram-negative bacterium	Primates	9.268e-05	12530000
GO:0050830	defense response to Gram-positive bacterium	Primates	8.742e-05	11810000
GO:0050848	regulation of calcium-mediated signaling	Primates	7.555e-06	1021000
GO:0050890	cognition	Primates	3.791e-06	512300
GO:0050892	intestinal absorption	Primates	1.502e-05	2030000
GO:0050900	leukocyte migration	Primates	3.791e-06	512300
GO:0050901	leukocyte tethering or rolling	Primates	1.881e-05	2542000
GO:0050966	detection of mechanical stimulus involved in sensory perception of pain	Primates	3.791e-06	512300
GO:0050995	negative regulation of lipid catabolic process	Primates	3.791e-06	512300
GO:0050999	regulation of nitric-oxide synthase activity	Primates	1.502e-05	2030000
GO:0051014	actin filament severing	Primates	8.401e-06	1135000
GO:0051016	barbed-end actin filament capping	Primates	4.201e-06	567700
GO:0051044	positive regulation of membrane protein ectodomain proteolysis	Primates	1.2e-05	1622000
GO:0051046	regulation of secretion	Primates	3.791e-06	512300
GO:0051048	negative regulation of secretion	Primates	2.219e-06	299900
GO:0051085	chaperone cofactor-dependent protein refolding	Primates	0.0002334	31550000
GO:0051092	positive regulation of NF-kappaB transcription factor activity	Primates	6.913e-05	9342000
GO:0051127	positive regulation of actin nucleation	Primates	2.1e-06	283800
GO:0051146	striated muscle cell differentiation	Primates	5.05e-05	6824000
GO:0051147	regulation of muscle cell differentiation	Primates	0.0001515	20470000
GO:0051148	negative regulation of muscle cell differentiation	Primates	0.000101	13650000
GO:0051222	positive regulation of protein transport	Primates	7.581e-06	1025000
GO:0051239	regulation of multicellular organismal process	Primates	3.791e-06	512300
GO:0051258	protein polymerization	Primates	7.555e-06	1021000
GO:0051301	cell division	Primates	0.0001914	25860000
GO:0051384	response to glucocorticoid	Primates	3.791e-06	512300
GO:0051402	neuron apoptotic process	Primates	3.318e-05	4484000
GO:0051453	regulation of intracellular pH	Primates	0.0002444	33030000
GO:0051492	regulation of stress fiber assembly	Primates	0.0001417	19150000
GO:0051541	elastin metabolic process	Primates	1.502e-05	2030000
GO:0051602	response to electrical stimulus	Primates	1.416e-05	1914000
GO:0051607	defense response to virus	Primates	8.209e-06	1109000
GO:0051693	actin filament capping	Primates	8.401e-06	1135000
GO:0051726	regulation of cell cycle	Primates	3.004e-05	4059000
GO:0051781	positive regulation of cell division	Primates	5.862e-05	7922000
GO:0051798	positive regulation of hair follicle development	Primates	3.791e-06	512300
GO:0051893	regulation of focal adhesion assembly	Primates	0.0001417	19150000
GO:0051897	positive regulation of phosphatidylinositol 3-kinase/protein kinase B signal transduction	Primates	0.0002355	31830000
GO:0051902	negative regulation of mitochondrial depolarization	Primates	8.932e-05	12070000
GO:0051966	regulation of synaptic transmission, glutamatergic	Primates	3.791e-06	512300
GO:0055093	response to hyperoxia	Primates	8.121e-06	1098000
GO:0055119	relaxation of cardiac muscle	Primates	4.201e-06	567700
GO:0060252	positive regulation of glial cell proliferation	Primates	7.581e-06	1025000
GO:0060271	cilium assembly	Primates	2.1e-06	283800
GO:0060333	type II interferon-mediated signaling pathway	Primates	4.925e-05	6656000
GO:0060349	bone morphogenesis	Primates	9.05e-06	1223000
GO:0060352	cell adhesion molecule production	Primates	2.056e-05	2779000
GO:0060550	positive regulation of fructose 1,6-bisphosphate 1-phosphatase activity	Primates	8.209e-06	1109000
GO:0060552	positive regulation of fructose 1,6-bisphosphate metabolic process	Primates	8.209e-06	1109000
GO:0060557	positive regulation of vitamin D biosynthetic process	Primates	1.2e-05	1622000
GO:0060559	positive regulation of calcidiol 1-monooxygenase activity	Primates	1.2e-05	1622000
GO:0060586	multicellular organismal-level iron ion homeostasis	Primates	6.607e-06	892900
GO:0060587	regulation of lipoprotein lipid oxidation	Primates	1.502e-05	2030000
GO:0060612	adipose tissue development	Primates	1.502e-05	2030000
GO:0060664	epithelial cell proliferation involved in salivary gland morphogenesis	Primates	3.791e-06	512300
GO:0060669	embryonic placenta morphogenesis	Primates	0.000101	13650000
GO:0060693	regulation of branching involved in salivary gland morphogenesis	Primates	3.791e-06	512300
GO:0060749	mammary gland alveolus development	Primates	2.219e-06	299900
GO:0061015	snRNA import into nucleus	Primates	0.0001274	17210000
GO:0061037	negative regulation of cartilage development	Primates	1.502e-05	2030000
GO:0061044	negative regulation of vascular wound healing	Primates	3.791e-06	512300
GO:0061048	negative regulation of branching involved in lung morphogenesis	Primates	3.791e-06	512300
GO:0061564	axon development	Primates	7.555e-06	1021000
GO:0061692	cellular detoxification of hydrogen peroxide	Primates	8.121e-06	1098000
GO:0061844	antimicrobial humoral immune response mediated by antimicrobial peptide	Primates	9.05e-06	1223000
GO:0061944	negative regulation of protein K48-linked ubiquitination	Primates	2.056e-05	2779000
GO:0065003	protein-containing complex assembly	Primates	3.318e-05	4484000
GO:0065008	regulation of biological quality	Primates	3.791e-06	512300
GO:0070050	neuron cellular homeostasis	Primates	5.861e-05	7921000
GO:0070093	negative regulation of glucagon secretion	Primates	1.502e-05	2030000
GO:0070293	renal absorption	Primates	5.348e-05	7228000
GO:0070301	cellular response to hydrogen peroxide	Primates	1.416e-05	1914000
GO:0070371	ERK1 and ERK2 cascade	Primates	8.826e-06	1193000
GO:0070374	positive regulation of ERK1 and ERK2 cascade	Primates	3.791e-06	512300
GO:0070507	regulation of microtubule cytoskeleton organization	Primates	1.511e-05	2042000
GO:0070527	platelet aggregation	Primates	0.0002095	28320000
GO:0070542	response to fatty acid	Primates	8.121e-06	1098000
GO:0070886	positive regulation of calcineurin-NFAT signaling cascade	Primates	3.791e-06	512300
GO:0070936	protein K48-linked ubiquitination	Primates	6.402e-05	8653000
GO:0070979	protein K11-linked ubiquitination	Primates	0.0002561	34610000
GO:0070995	NADPH oxidation	Primates	1.416e-05	1914000
GO:0071219	cellular response to molecule of bacterial origin	Primates	3.791e-06	512300
GO:0071222	cellular response to lipopolysaccharide	Primates	7.581e-06	1025000
GO:0071230	cellular response to amino acid stimulus	Primates	3.791e-06	512300
GO:0071248	cellular response to metal ion	Primates	1.416e-05	1914000
GO:0071281	cellular response to iron ion	Primates	6.607e-06	892900
GO:0071298	cellular response to L-ascorbic acid	Primates	1.502e-05	2030000
GO:0071300	cellular response to retinoic acid	Primates	1.881e-05	2542000
GO:0071316	cellular response to nicotine	Primates	3.791e-06	512300
GO:0071346	cellular response to type II interferon	Primates	0.0001514	20460000
GO:0071363	cellular response to growth factor stimulus	Primates	8.121e-06	1098000
GO:0071468	cellular response to acidic pH	Primates	1.16e-06	156800
GO:0071479	cellular response to ionizing radiation	Primates	3.791e-06	512300
GO:0071514	genomic imprinting	Primates	5.05e-05	6824000
GO:0071677	positive regulation of mononuclear cell migration	Primates	3.791e-06	512300
GO:0071801	regulation of podosome assembly	Primates	2.1e-06	283800
GO:0071803	positive regulation of podosome assembly	Primates	3.791e-06	512300
GO:0071902	positive regulation of protein serine/threonine kinase activity	Primates	1.726e-05	2333000
GO:0072386	plus-end-directed organelle transport along microtubule	Primates	7.555e-06	1021000
GO:0072577	endothelial cell apoptotic process	Primates	3.791e-06	512300
GO:0072659	protein localization to plasma membrane	Primates	3.791e-06	512300
GO:0072722	response to amitrole	Primates	8.121e-06	1098000
GO:0072732	cellular response to calcium ion starvation	Primates	8.932e-05	12070000
GO:0080184	response to phenylpropanoid	Primates	8.121e-06	1098000
GO:0086003	cardiac muscle cell contraction	Primates	4.201e-06	567700
GO:0090140	regulation of mitochondrial fission	Primates	7.555e-06	1021000
GO:0090150	establishment of protein localization to membrane	Primates	3.434e-05	4641000
GO:0090200	positive regulation of release of cytochrome c from mitochondria	Primates	0.0001991	26900000
GO:0090218	positive regulation of lipid kinase activity	Primates	0.000482	65140000
GO:0090258	negative regulation of mitochondrial fission	Primates	7.555e-06	1021000
GO:0090263	positive regulation of canonical Wnt signaling pathway	Primates	2.219e-06	299900
GO:0090279	regulation of calcium ion import	Primates	2.219e-06	299900
GO:0090303	positive regulation of wound healing	Primates	0.0001417	19150000
GO:0090312	positive regulation of protein deacetylation	Primates	8.209e-06	1109000
GO:0090324	negative regulation of oxidative phosphorylation	Primates	3.791e-06	512300
GO:0090335	regulation of brown fat cell differentiation	Primates	3.004e-05	4059000
GO:0090370	negative regulation of cholesterol efflux	Primates	2.219e-06	299900
GO:0090594	inflammatory response to wounding	Primates	7.581e-06	1025000
GO:0097009	energy homeostasis	Primates	3.004e-05	4059000
GO:0097017	renal protein absorption	Primates	2.1e-06	283800
GO:0097190	apoptotic signaling pathway	Primates	3.791e-06	512300
GO:0097191	extrinsic apoptotic signaling pathway	Primates	5.276e-05	7130000
GO:0097237	cellular response to toxic substance	Primates	3.791e-06	512300
GO:0097284	hepatocyte apoptotic process	Primates	6.845e-05	9251000
GO:0097294	'de novo' XMP biosynthetic process	Primates	6.633e-06	896500
GO:0097345	mitochondrial outer membrane permeabilization	Primates	3.318e-05	4484000
GO:0097421	liver regeneration	Primates	3.791e-06	512300
GO:0097435	supramolecular fiber organization	Primates	4.829e-05	6526000
GO:0097527	necroptotic signaling pathway	Primates	1.895e-05	2561000
GO:0097696	cell surface receptor signaling pathway via STAT	Primates	2.323e-05	3139000
GO:0097746	blood vessel diameter maintenance	Primates	2.674e-05	3614000
GO:0098586	cellular response to virus	Primates	1.642e-05	2219000
GO:0098761	cellular response to interleukin-7	Primates	7.186e-05	9712000
GO:0098868	bone growth	Primates	3.004e-05	4059000
GO:0098869	cellular oxidant detoxification	Primates	0.0001161	15690000
GO:0098930	axonal transport	Primates	1.511e-05	2042000
GO:0098974	postsynaptic actin cytoskeleton organization	Primates	0.0001417	19150000
GO:0110076	negative regulation of ferroptosis	Primates	1.416e-05	1914000
GO:0120162	positive regulation of cold-induced thermogenesis	Primates	3.004e-05	4059000
GO:0120190	negative regulation of bile acid secretion	Primates	3.791e-06	512300
GO:0120192	tight junction assembly	Primates	0.0001417	19150000
GO:0140374	antiviral innate immune response	Primates	3.791e-06	512300
GO:0140460	response to Gram-negative bacterium	Primates	3.791e-06	512300
GO:0150076	neuroinflammatory response	Primates	8.209e-06	1109000
GO:0150078	positive regulation of neuroinflammatory response	Primates	7.581e-06	1025000
GO:0150093	amyloid-beta clearance by transcytosis	Primates	1.16e-06	156800
GO:0150111	regulation of transepithelial transport	Primates	0.0001417	19150000
GO:0150129	positive regulation of interleukin-33 production	Primates	3.791e-06	512300
GO:1900015	regulation of cytokine production involved in inflammatory response	Primates	1.502e-05	2030000
GO:1900017	positive regulation of cytokine production involved in inflammatory response	Primates	7.581e-06	1025000
GO:1900034	regulation of cellular response to heat	Primates	7.555e-06	1021000
GO:1900127	positive regulation of hyaluronan biosynthetic process	Primates	2.219e-06	299900
GO:1900159	positive regulation of bone mineralization involved in bone maturation	Primates	9.05e-06	1223000
GO:1900180	regulation of protein localization to nucleus	Primates	1.502e-05	2030000
GO:1900222	negative regulation of amyloid-beta clearance	Primates	1.579e-05	2134000
GO:1900229	negative regulation of single-species biofilm formation in or on host organism	Primates	9.05e-06	1223000
GO:1900242	regulation of synaptic vesicle endocytosis	Primates	0.0001417	19150000
GO:1900452	regulation of long-term synaptic depression	Primates	7.555e-06	1021000
GO:1900745	positive regulation of p38MAPK cascade	Primates	3.004e-05	4059000
GO:1901222	regulation of non-canonical NF-kappaB signal transduction	Primates	8.065e-05	10900000
GO:1901224	positive regulation of non-canonical NF-kappaB signal transduction	Primates	1.895e-05	2561000
GO:1901647	positive regulation of synoviocyte proliferation	Primates	3.791e-06	512300
GO:1901662	quinone catabolic process	Primates	0.001324	179000000
GO:1901857	positive regulation of cellular respiration	Primates	8.209e-06	1109000
GO:1902004	positive regulation of amyloid-beta formation	Primates	3.221e-05	4353000
GO:1902065	response to L-glutamate	Primates	3.791e-06	512300
GO:1902108	regulation of mitochondrial membrane permeability involved in apoptotic process	Primates	3.318e-05	4484000
GO:1902174	positive regulation of keratinocyte apoptotic process	Primates	2.1e-06	283800
GO:1902176	negative regulation of oxidative stress-induced intrinsic apoptotic signaling pathway	Primates	2.056e-05	2779000
GO:1902230	negative regulation of intrinsic apoptotic signaling pathway in response to DNA damage	Primates	3.318e-05	4484000
GO:1902396	protein localization to bicellular tight junction	Primates	0.0001417	19150000
GO:1902474	positive regulation of protein localization to synapse	Primates	7.555e-06	1021000
GO:1902531	regulation of intracellular signal transduction	Primates	3.318e-05	4484000
GO:1902565	positive regulation of neutrophil activation	Primates	3.791e-06	512300
GO:1902570	protein localization to nucleolus	Primates	0.0001274	17210000
GO:1902600	proton transmembrane transport	Primates	0.0008121	109800000
GO:1902732	positive regulation of chondrocyte proliferation	Primates	9.05e-06	1223000
GO:1902894	negative regulation of miRNA transcription	Primates	3.791e-06	512300
GO:1902895	positive regulation of miRNA transcription	Primates	3.791e-06	512300
GO:1902966	positive regulation of protein localization to early endosome	Primates	2.219e-06	299900
GO:1902988	neurofibrillary tangle assembly	Primates	7.555e-06	1021000
GO:1903078	positive regulation of protein localization to plasma membrane	Primates	2.337e-05	3159000
GO:1903140	regulation of establishment of endothelial barrier	Primates	3.791e-06	512300
GO:1903347	negative regulation of bicellular tight junction assembly	Primates	3.791e-06	512300
GO:1903543	positive regulation of exosomal secretion	Primates	8.209e-06	1109000
GO:1903748	negative regulation of establishment of protein localization to mitochondrion	Primates	7.555e-06	1021000
GO:1903829	positive regulation of protein localization	Primates	7.555e-06	1021000
GO:1903901	negative regulation of viral life cycle	Primates	4.113e-05	5558000
GO:1903903	regulation of establishment of T cell polarity	Primates	2.1e-06	283800
GO:1903906	regulation of plasma membrane raft polarization	Primates	2.1e-06	283800
GO:1903909	regulation of receptor clustering	Primates	2.1e-06	283800
GO:1903923	positive regulation of protein processing in phagocytic vesicle	Primates	4.201e-06	567700
GO:1903955	positive regulation of protein targeting to mitochondrion	Primates	0.0002334	31550000
GO:1904428	negative regulation of tubulin deacetylation	Primates	1.511e-05	2042000
GO:1904440	positive regulation of iron ion import across plasma membrane	Primates	8.209e-06	1109000
GO:1904646	cellular response to amyloid-beta	Primates	3.791e-06	512300
GO:1904651	positive regulation of fat cell apoptotic process	Primates	1.502e-05	2030000
GO:1904668	positive regulation of ubiquitin protein ligase activity	Primates	6.402e-05	8653000
GO:1904707	positive regulation of vascular associated smooth muscle cell proliferation	Primates	3.791e-06	512300
GO:1904714	regulation of chaperone-mediated autophagy	Primates	0.000482	65140000
GO:1904772	response to tetrachloromethane	Primates	1.416e-05	1914000
GO:1904783	positive regulation of NMDA glutamate receptor activity	Primates	8.209e-06	1109000
GO:1904798	positive regulation of core promoter binding	Primates	8.209e-06	1109000
GO:1904844	response to L-glutamine	Primates	1.416e-05	1914000
GO:1904880	response to hydrogen sulfide	Primates	1.416e-05	1914000
GO:1904996	positive regulation of leukocyte adhesion to vascular endothelial cell	Primates	3.791e-06	512300
GO:1904999	positive regulation of leukocyte adhesion to arterial endothelial cell	Primates	3.791e-06	512300
GO:1905038	regulation of membrane lipid metabolic process	Primates	3.791e-06	512300
GO:1905242	response to 3,3',5-triiodo-L-thyronine	Primates	3.791e-06	512300
GO:1905278	positive regulation of epithelial tube formation	Primates	2.219e-06	299900
GO:1905395	response to flavonoid	Primates	1.416e-05	1914000
GO:1905564	positive regulation of vascular endothelial cell proliferation	Primates	5.05e-05	6824000
GO:1990000	amyloid fibril formation	Primates	1.176e-05	1589000
GO:1990051	activation of protein kinase C activity	Primates	1.502e-05	2030000
GO:1990090	cellular response to nerve growth factor stimulus	Primates	7.555e-06	1021000
GO:1990268	response to gold nanoparticle	Primates	3.791e-06	512300
GO:1990416	cellular response to brain-derived neurotrophic factor stimulus	Primates	7.555e-06	1021000
GO:2000008	regulation of protein localization to cell surface	Primates	3.379e-06	456700
GO:2000010	positive regulation of protein localization to cell surface	Primates	3.791e-06	512300
GO:2000045	regulation of G1/S transition of mitotic cell cycle	Primates	3.318e-05	4484000
GO:2000060	positive regulation of ubiquitin-dependent protein catabolic process	Primates	2.219e-06	299900
GO:2000147	positive regulation of cell motility	Primates	6.607e-06	892900
GO:2000271	positive regulation of fibroblast apoptotic process	Primates	3.318e-05	4484000
GO:2000272	negative regulation of signaling receptor activity	Primates	3.791e-06	512300
GO:2000308	negative regulation of tumor necrosis factor (ligand) superfamily member 11 production	Primates	9.05e-06	1223000
GO:2000309	positive regulation of tumor necrosis factor (ligand) superfamily member 11 production	Primates	8.209e-06	1109000
GO:2000334	positive regulation of blood microparticle formation	Primates	3.791e-06	512300
GO:2000343	positive regulation of chemokine (C-X-C motif) ligand 2 production	Primates	3.791e-06	512300
GO:2000347	positive regulation of hepatocyte proliferation	Primates	3.791e-06	512300
GO:2000351	regulation of endothelial cell apoptotic process	Primates	3.791e-06	512300
GO:2000377	regulation of reactive oxygen species metabolic process	Primates	7.581e-06	1025000
GO:2000379	positive regulation of reactive oxygen species metabolic process	Primates	1.502e-05	2030000
GO:2000486	negative regulation of glutamine transport	Primates	1.502e-05	2030000
GO:2000491	positive regulation of hepatic stellate cell activation	Primates	1.502e-05	2030000
GO:2000573	positive regulation of DNA biosynthetic process	Primates	3.791e-06	512300
GO:2001135	regulation of endocytic recycling	Primates	2.32e-06	313500
GO:2001150	positive regulation of dipeptide transmembrane transport	Primates	0.0001172	15840000
GO:2001205	negative regulation of osteoclast development	Primates	9.05e-06	1223000
GO:2001225	regulation of chloride transport	Primates	5.861e-05	7921000
GO:2001233	regulation of apoptotic signaling pathway	Primates	5.374e-05	7263000
GO:2001234	negative regulation of apoptotic signaling pathway	Primates	3.791e-06	512300
GO:2001235	positive regulation of apoptotic signaling pathway	Primates	3.318e-05	4484000
GO:2001238	positive regulation of extrinsic apoptotic signaling pathway	Primates	7.394e-05	9992000
GO:2001240	negative regulation of extrinsic apoptotic signaling pathway in absence of ligand	Primates	7.581e-06	1025000
GO:2001244	positive regulation of intrinsic apoptotic signaling pathway	Primates	6.635e-05	8968000

## Sheet: Table S222
Table S222. DF-1 MiCId analysis GO Cellular Component (CC) Order level.
GO_Term	GO_Name	Taxon	Prior_GO(Relative_Abundance)	IonCount
GO.XXXXXXX	XXXXXXX	Saccharomycetales	0.9564	114700000000
GO:0000139	Golgi membrane	Primates	0.0002389	32290000
GO:0000151	ubiquitin ligase complex	Primates	3.272e-05	4422000
GO:0000785	chromatin	Primates	5.586e-05	7549000
GO:0001891	phagocytic cup	Primates	2.427e-05	3281000
GO:0002102	podosome	Primates	2.45e-06	331200
GO:0002199	zona pellucida receptor complex	Primates	0.0001167	15770000
GO:0005576	extracellular region	Primates	0.005074	685700000
GO:0005615	extracellular space	Primates	0.002254	304700000
GO:0005634	nucleus	Primates	0.001849	249800000
GO:0005635	nuclear envelope	Primates	0.0001117	15100000
GO:0005643	nuclear pore	Primates	5.586e-05	7549000
GO:0005654	nucleoplasm	Primates	0.003573	482900000
GO:0005680	anaphase-promoting complex	Primates	9.817e-05	13270000
GO:0005730	nucleolus	Primates	5.586e-05	7549000
GO:0005737	cytoplasm	Primates	0.004272	577400000
GO:0005739	mitochondrion	Primates	0.0006384	86280000
GO:0005741	mitochondrial outer membrane	Primates	0.0005816	78600000
GO:0005743	mitochondrial inner membrane	Primates	9.814e-05	13260000
GO:0005759	mitochondrial matrix	Primates	0.0004438	59980000
GO:0005765	lysosomal membrane	Primates	7.444e-07	100600
GO:0005768	endosome	Primates	3.481e-06	470400
GO:0005769	early endosome	Primates	1.642e-05	2218000
GO:0005770	late endosome	Primates	2.137e-06	288900
GO:0005777	peroxisome	Primates	0.0001147	15490000
GO:0005778	peroxisomal membrane	Primates	2.293e-05	3099000
GO:0005782	peroxisomal matrix	Primates	4.586e-05	6198000
GO:0005783	endoplasmic reticulum	Primates	0.0002482	33540000
GO:0005788	endoplasmic reticulum lumen	Primates	1.62e-05	2189000
GO:0005789	endoplasmic reticulum membrane	Primates	0.0008123	109800000
GO:0005794	Golgi apparatus	Primates	7.07e-05	9555000
GO:0005796	Golgi lumen	Primates	0.0001195	16150000
GO:0005813	centrosome	Primates	0.0001217	16450000
GO:0005814	centriole	Primates	5.586e-05	7549000
GO:0005819	spindle	Primates	6.085e-05	8224000
GO:0005829	cytosol	Primates	0.01152	1556000000
GO:0005833	hemoglobin complex	Primates	0.0001888	25510000
GO:0005853	eukaryotic translation elongation factor 1 complex	Primates	0.0006886	93060000
GO:0005856	cytoskeleton	Primates	0.0002304	31130000
GO:0005874	microtubule	Primates	1.461e-05	1974000
GO:0005884	actin filament	Primates	7.501e-05	10140000
GO:0005886	plasma membrane	Primates	0.001576	213000000
GO:0005905	clathrin-coated pit	Primates	4.275e-06	577800
GO:0005911	cell-cell junction	Primates	3.75e-05	5068000
GO:0005925	focal adhesion	Primates	0.0001289	17420000
GO:0008021	synaptic vesicle	Primates	1.343e-06	181500
GO:0008180	COP9 signalosome	Primates	0.0001167	15770000
GO:0009897	external side of plasma membrane	Primates	9.906e-05	13390000
GO:0009925	basal plasma membrane	Primates	2.137e-06	288900
GO:0009986	cell surface	Primates	5.699e-05	7702000
GO:0010008	endosome membrane	Primates	0.0001351	18250000
GO:0012506	vesicle membrane	Primates	6.265e-05	8467000
GO:0015629	actin cytoskeleton	Primates	7.991e-05	10800000
GO:0015630	microtubule cytoskeleton	Primates	3.652e-05	4935000
GO:0016020	membrane	Primates	0.0005783	78150000
GO:0016324	apical plasma membrane	Primates	2.137e-06	288900
GO:0016469	proton-transporting two-sector ATPase complex	Primates	3.271e-05	4421000
GO:0016528	sarcoplasm	Primates	2.45e-06	331200
GO:0030016	myofibril	Primates	3.75e-05	5068000
GO:0030027	lamellipodium	Primates	2.45e-06	331200
GO:0030139	endocytic vesicle	Primates	6.412e-06	866600
GO:0030141	secretory granule	Primates	1e-05	1352000
GO:0030424	axon	Primates	0.0001276	17240000
GO:0030425	dendrite	Primates	6.983e-05	9438000
GO:0030426	growth cone	Primates	7.303e-06	987000
GO:0030478	actin cap	Primates	2.45e-06	331200
GO:0030496	midbody	Primates	5.586e-05	7549000
GO:0030666	endocytic vesicle membrane	Primates	1.429e-05	1932000
GO:0030669	clathrin-coated endocytic vesicle membrane	Primates	2.017e-05	2726000
GO:0030670	phagocytic vesicle membrane	Primates	1.343e-06	181500
GO:0030672	synaptic vesicle membrane	Primates	1.343e-06	181500
GO:0030673	axolemma	Primates	7.303e-06	987000
GO:0030864	cortical actin cytoskeleton	Primates	4.901e-06	662300
GO:0031093	platelet alpha granule lumen	Primates	8.668e-05	11710000
GO:0031410	cytoplasmic vesicle	Primates	2.137e-06	288900
GO:0031838	haptoglobin-hemoglobin complex	Primates	3.775e-05	5102000
GO:0031941	filamentous actin	Primates	3.75e-05	5068000
GO:0031966	mitochondrial membrane	Primates	8.358e-05	11300000
GO:0031982	vesicle	Primates	2.883e-05	3897000
GO:0032991	protein-containing complex	Primates	0.0002736	36970000
GO:0034399	nuclear periphery	Primates	7.303e-06	987000
GO:0034774	secretory granule lumen	Primates	2.846e-05	3846000
GO:0035267	NuA4 histone acetyltransferase complex	Primates	3.75e-05	5068000
GO:0035580	specific granule lumen	Primates	1e-05	1352000
GO:0036464	cytoplasmic ribonucleoprotein granule	Primates	7.303e-06	987000
GO:0036477	somatodendritic compartment	Primates	1.461e-05	1974000
GO:0042383	sarcolemma	Primates	6.265e-05	8467000
GO:0042470	melanosome	Primates	0.0002254	30460000
GO:0042565	RNA nuclear export complex	Primates	5.586e-05	7549000
GO:0042581	specific granule	Primates	1e-05	1352000
GO:0042645	mitochondrial nucleoid	Primates	3.271e-05	4421000
GO:0042995	cell projection	Primates	7.303e-06	987000
GO:0043005	neuron projection	Primates	7.303e-06	987000
GO:0043025	neuronal cell body	Primates	0.0001891	25550000
GO:0043197	dendritic spine	Primates	7.303e-06	987000
GO:0043209	myelin sheath	Primates	4.627e-05	6254000
GO:0043231	intracellular membrane-bounded organelle	Primates	9.233e-05	12480000
GO:0043296	apical junction complex	Primates	3.75e-05	5068000
GO:0043679	axon terminus	Primates	6.085e-05	8224000
GO:0044297	cell body	Primates	0.0001313	17750000
GO:0044304	main axon	Primates	7.303e-06	987000
GO:0044305	calyx of Held	Primates	3.75e-05	5068000
GO:0045121	membrane raft	Primates	3.158e-05	4268000
GO:0045177	apical part of cell	Primates	0.00013	17580000
GO:0045178	basal part of cell	Primates	2.137e-06	288900
GO:0045202	synapse	Primates	0.0007753	104800000
GO:0045259	proton-transporting ATP synthase complex	Primates	0.0001963	26530000
GO:0045261	proton-transporting ATP synthase complex, catalytic core F(1)	Primates	6.543e-05	8842000
GO:0045298	tubulin complex	Primates	7.303e-06	987000
GO:0045335	phagocytic vesicle	Primates	4.13e-05	5581000
GO:0048471	perinuclear region of cytoplasm	Primates	6.513e-05	8802000
GO:0055037	recycling endosome	Primates	0.0001006	13590000
GO:0055038	recycling endosome membrane	Primates	4.029e-06	544600
GO:0062023	collagen-containing extracellular matrix	Primates	0.0001364	18430000
GO:0062151	catalase complex	Primates	1.147e-05	1549000
GO:0070062	extracellular exosome	Primates	0.001745	235800000
GO:0071682	endocytic vesicle lumen	Primates	1.888e-05	2551000
GO:0072562	blood microparticle	Primates	0.0001917	25910000
GO:0072563	endothelial microparticle	Primates	6.265e-05	8467000
GO:0090543	Flemming body	Primates	5.586e-05	7549000
GO:0097013	phagocytic vesicle lumen	Primates	4.001e-05	5407000
GO:0097386	glial cell projection	Primates	7.303e-06	987000
GO:0097418	neurofibrillary tangle	Primates	1.461e-05	1974000
GO:0097433	dense body	Primates	3.75e-05	5068000
GO:0098574	cytoplasmic side of lysosomal membrane	Primates	0.0006886	93060000
GO:0098685	Schaffer collateral - CA1 synapse	Primates	3.75e-05	5068000
GO:0120220	basal body patch	Primates	3.75e-05	5068000
GO:1902495	transmembrane transporter complex	Primates	3.271e-05	4421000
GO:1904115	axon cytoplasm	Primates	7.303e-06	987000
GO:1904724	tertiary granule lumen	Primates	2.888e-05	3903000
GO:1904813	ficolin-1-rich granule lumen	Primates	4.519e-05	6108000
GO:1990712	HFE-transferrin receptor complex	Primates	2.137e-06	288900

## Sheet: Table S223
Table S223. DF-1 MiCId analysis GO Molecular Function (MF) Order level.
GO_Term	GO_Name	Taxon	Prior_GO(Relative_Abundance)	IonCount
GO.XXXXXXX	XXXXXXX	Saccharomycetales	0.9564	114700000000
GO:0000287	magnesium ion binding	Primates	2.976e-05	4021000
GO:0000976	transcription cis-regulatory region binding	Primates	1.521e-05	2055000
GO:0001512	dihydronicotinamide riboside quinone reductase activity	Primates	0.0001589	21480000
GO:0001530	lipopolysaccharide binding	Primates	1.226e-05	1657000
GO:0001786	phosphatidylserine binding	Primates	0.0001432	19350000
GO:0002020	protease binding	Primates	4.153e-05	5612000
GO:0003677	DNA binding	Primates	0.0001924	26000000
GO:0003680	minor groove of adenine-thymine-rich DNA binding	Primates	4.426e-06	598200
GO:0003682	chromatin binding	Primates	1.488e-05	2011000
GO:0003690	double-stranded DNA binding	Primates	4.426e-06	598200
GO:0003697	single-stranded DNA binding	Primates	4.426e-06	598200
GO:0003723	RNA binding	Primates	0.0002803	37880000
GO:0003746	translation elongation factor activity	Primates	0.0008033	108600000
GO:0003755	peptidyl-prolyl cis-trans isomerase activity	Primates	0.0001488	20110000
GO:0003779	actin binding	Primates	1.47e-05	1987000
GO:0003796	lysozyme activity	Primates	0.0001673	22600000
GO:0003924	GTPase activity	Primates	0.0005739	77560000
GO:0003925	G protein activity	Primates	1.553e-05	2099000
GO:0003937	IMP cyclohydrolase activity	Primates	2.919e-05	3945000
GO:0003955	NAD(P)H dehydrogenase (quinone) activity	Primates	0.0002087	28210000
GO:0004013	adenosylhomocysteinase activity	Primates	0.000247	33390000
GO:0004046	aminoacylase activity	Primates	1.499e-05	2026000
GO:0004064	arylesterase activity	Primates	2.254e-05	3047000
GO:0004089	carbonate dehydratase activity	Primates	0.0006763	91400000
GO:0004096	catalase activity	Primates	0.0001499	20260000
GO:0004111	creatine kinase activity	Primates	0.0001504	20320000
GO:0004128	cytochrome-b5 reductase activity, acting on NAD(P)H	Primates	3.115e-05	4210000
GO:0004129	cytochrome-c oxidase activity	Primates	4.665e-05	6305000
GO:0004252	serine-type endopeptidase activity	Primates	2.452e-05	3314000
GO:0004461	lactose synthase activity	Primates	0.0003345	45210000
GO:0004601	peroxidase activity	Primates	0.0002231	30150000
GO:0004643	phosphoribosylaminoimidazolecarboxamide formyltransferase activity	Primates	2.554e-05	3451000
GO:0004784	superoxide dismutase activity	Primates	3.115e-05	4210000
GO:0004812	aminoacyl-tRNA ligase activity	Primates	2.207e-05	2982000
GO:0004821	histidine-tRNA ligase activity	Primates	8.826e-05	11930000
GO:0004842	ubiquitin-protein transferase activity	Primates	0.0003681	49750000
GO:0004859	phospholipase inhibitor activity	Primates	7.16e-05	9676000
GO:0004867	serine-type endopeptidase inhibitor activity	Primates	4.444e-05	6006000
GO:0004869	cysteine-type endopeptidase inhibitor activity	Primates	1.226e-05	1657000
GO:0005049	nuclear export signal receptor activity	Primates	1.488e-05	2011000
GO:0005085	guanyl-nucleotide exchange factor activity	Primates	4.201e-06	567700
GO:0005102	signaling receptor binding	Primates	0.0001686	22790000
GO:0005123	death receptor binding	Primates	3.815e-05	5156000
GO:0005125	cytokine activity	Primates	0.0004549	61480000
GO:0005133	type II interferon receptor binding	Primates	0.0001263	17070000
GO:0005154	epidermal growth factor receptor binding	Primates	1.26e-05	1703000
GO:0005158	insulin receptor binding	Primates	0.0001056	14270000
GO:0005159	insulin-like growth factor receptor binding	Primates	0.0004223	57080000
GO:0005164	tumor necrosis factor receptor binding	Primates	7.604e-05	10280000
GO:0005178	integrin binding	Primates	0.0001304	17620000
GO:0005179	hormone activity	Primates	0.001132	152900000
GO:0005200	structural constituent of cytoskeleton	Primates	0.0001041	14070000
GO:0005344	oxygen carrier activity	Primates	6.261e-05	8462000
GO:0005504	fatty acid binding	Primates	5.359e-05	7243000
GO:0005506	iron ion binding	Primates	2.452e-05	3314000
GO:0005507	copper ion binding	Primates	1.786e-05	2414000
GO:0005509	calcium ion binding	Primates	0.000244	32980000
GO:0005515	protein binding	Primates	0.02536	3427000000
GO:0005522	profilin binding	Primates	5.205e-05	7034000
GO:0005524	ATP binding	Primates	0.0004956	66980000
GO:0005525	GTP binding	Primates	0.0004287	57940000
GO:0005543	phospholipid binding	Primates	7.16e-05	9676000
GO:0005544	calcium-dependent phospholipid binding	Primates	0.0002864	38700000
GO:0005546	phosphatidylinositol-4,5-bisphosphate binding	Primates	4.743e-07	64090
GO:0008017	microtubule binding	Primates	3.541e-05	4785000
GO:0008083	growth factor activity	Primates	0.0004391	59350000
GO:0008135	translation factor activity, RNA binding	Primates	0.0001607	21710000
GO:0008198	ferrous iron binding	Primates	3.461e-06	467700
GO:0008199	ferric iron binding	Primates	3.461e-06	467700
GO:0008201	heparin binding	Primates	3.563e-05	4816000
GO:0008233	peptidase activity	Primates	1.226e-05	1657000
GO:0008236	serine-type peptidase activity	Primates	1.226e-05	1657000
GO:0008270	zinc ion binding	Primates	9.806e-05	13250000
GO:0008289	lipid binding	Primates	1.786e-05	2414000
GO:0008379	thioredoxin peroxidase activity	Primates	0.0001179	15930000
GO:0008753	NADPH dehydrogenase (quinone) activity	Primates	3.115e-05	4210000
GO:0009055	electron transfer activity	Primates	0.0001059	14320000
GO:0015643	toxic substance binding	Primates	1.786e-05	2414000
GO:0016018	cyclosporin A binding	Primates	1.24e-05	1676000
GO:0016209	antioxidant activity	Primates	3.286e-05	4441000
GO:0016301	kinase activity	Primates	2.506e-05	3387000
GO:0016491	oxidoreductase activity	Primates	0.0001371	18530000
GO:0016661	oxidoreductase activity, acting on other nitrogenous compounds as donors	Primates	5.297e-05	7159000
GO:0016684	oxidoreductase activity, acting on peroxide as acceptor	Primates	2.999e-05	4053000
GO:0016740	transferase activity	Primates	9.568e-05	12930000
GO:0016787	hydrolase activity	Primates	0.000133	17970000
GO:0016829	lyase activity	Primates	2.254e-05	3047000
GO:0016887	ATP hydrolysis activity	Primates	0.0001467	19830000
GO:0017124	SH3 domain binding	Primates	8.852e-06	1196000
GO:0018820	cyanamide hydratase activity	Primates	2.254e-05	3047000
GO:0019003	GDP binding	Primates	4.529e-05	6121000
GO:0019787	ubiquitin-like protein transferase activity	Primates	9.203e-05	12440000
GO:0019825	oxygen binding	Primates	8.048e-05	10880000
GO:0019899	enzyme binding	Primates	0.000236	31900000
GO:0019901	protein kinase binding	Primates	0.0002304	31140000
GO:0020037	heme binding	Primates	0.0001846	24950000
GO:0030170	pyridoxal phosphate binding	Primates	1.786e-05	2414000
GO:0030297	transmembrane receptor protein tyrosine kinase activator activity	Primates	0.0002238	30240000
GO:0030492	hemoglobin binding	Primates	1.565e-05	2116000
GO:0030674	protein-macromolecule adaptor activity	Primates	4.426e-06	598200
GO:0031072	heat shock protein binding	Primates	0.0002334	31550000
GO:0031386	protein tag activity	Primates	6.124e-05	8277000
GO:0031404	chloride ion binding	Primates	5.297e-05	7159000
GO:0031489	myosin V binding	Primates	6.543e-07	88430
GO:0031625	ubiquitin protein ligase binding	Primates	0.0002682	36240000
GO:0031720	haptoglobin binding	Primates	3.131e-05	4231000
GO:0031721	hemoglobin alpha binding	Primates	1.565e-05	2116000
GO:0034185	apolipoprotein binding	Primates	4.426e-06	598200
GO:0034452	dynactin binding	Primates	4.426e-06	598200
GO:0034986	iron chaperone activity	Primates	3.461e-06	467700
GO:0035091	phosphatidylinositol binding	Primates	4.426e-06	598200
GO:0036313	phosphatidylinositol 3-kinase catalytic subunit binding	Primates	9.485e-07	128200
GO:0038177	death receptor agonist activity	Primates	3.042e-05	4111000
GO:0042288	MHC class I protein binding	Primates	2.999e-05	4053000
GO:0042802	identical protein binding	Primates	0.0005084	68710000
GO:0042803	protein homodimerization activity	Primates	8.63e-05	11660000
GO:0043532	angiostatin binding	Primates	2.999e-05	4053000
GO:0043539	protein serine/threonine kinase activator activity	Primates	0.000329	44460000
GO:0043565	sequence-specific DNA binding	Primates	4.426e-06	598200
GO:0044183	protein folding chaperone	Primates	0.0001167	15770000
GO:0044325	transmembrane transporter binding	Primates	3.461e-06	467700
GO:0044389	ubiquitin-like protein ligase binding	Primates	9.203e-05	12440000
GO:0045159	myosin II binding	Primates	4.743e-07	64090
GO:0045296	cadherin binding	Primates	7.811e-05	10560000
GO:0046790	virion binding	Primates	1.24e-05	1676000
GO:0046872	metal ion binding	Primates	0.000369	49870000
GO:0046933	proton-transporting ATP synthase activity, rotational mechanism	Primates	0.0002399	32420000
GO:0046961	proton-transporting ATPase activity, rotational mechanism	Primates	5.997e-05	8105000
GO:0046982	protein heterodimerization activity	Primates	1.488e-05	2011000
GO:0048018	receptor ligand activity	Primates	0.00025	33780000
GO:0050136	NADH:ubiquinone reductase (non-electrogenic) activity	Primates	0.0001558	21050000
GO:0050661	NADP binding	Primates	1.499e-05	2026000
GO:0051015	actin filament binding	Primates	9.485e-07	128200
GO:0051082	unfolded protein binding	Primates	0.0001291	17450000
GO:0051087	protein-folding chaperone binding	Primates	2.229e-05	3012000
GO:0051428	peptide hormone receptor binding	Primates	0.0003068	41460000
GO:0051721	protein phosphatase 2A binding	Primates	4.426e-06	598200
GO:0051879	Hsp90 protein binding	Primates	4.426e-06	598200
GO:0051920	peroxiredoxin activity	Primates	5.893e-05	7965000
GO:0061630	ubiquitin protein ligase activity	Primates	9.203e-05	12440000
GO:0061631	ubiquitin conjugating enzyme activity	Primates	0.0003681	49750000
GO:0070883	pre-miRNA binding	Primates	1.488e-05	2011000
GO:0071813	lipoprotein particle binding	Primates	4.426e-06	598200
GO:0071949	FAD binding	Primates	5.297e-05	7159000
GO:0098973	structural constituent of postsynaptic actin cytoskeleton	Primates	5.205e-05	7034000
GO:0099077	histone-dependent DNA binding	Primates	4.426e-06	598200
GO:0099609	microtubule lateral binding	Primates	4.426e-06	598200
GO:0140272	exogenous protein binding	Primates	1.786e-05	2414000
GO:0140662	ATP-dependent protein folding chaperone	Primates	0.0001167	15770000
GO:0140824	thioredoxin-dependent peroxiredoxin activity	Primates	0.0001179	15930000
GO:0140839	RNA polymerase II CTD heptapeptide repeat P3 isomerase activity	Primates	1.24e-05	1676000
GO:0140840	RNA polymerase II CTD heptapeptide repeat P6 isomerase activity	Primates	1.24e-05	1676000
GO:0140912	membrane destabilizing activity	Primates	1.226e-05	1657000
GO:1902936	phosphatidylinositol bisphosphate binding	Primates	4.426e-06	598200
GO:1903136	cuprous ion binding	Primates	0.0004868	65790000
GO:1903981	enterobactin binding	Primates	3.573e-05	4829000
GO:1904399	heparan sulfate binding	Primates	1.24e-05	1676000
GO:1904408	melatonin binding	Primates	5.297e-05	7159000
GO:1905594	resveratrol binding	Primates	5.297e-05	7159000
GO:1990459	transferrin receptor binding	Primates	2.076e-05	2806000
GO:1990460	leptin receptor binding	Primates	0.0001534	20730000

## Sheet: Table S224
Table S224. DF-2 MiCId analysis GO Biological Process (BP) Order level.
GO_Term	GO_Name	Taxon	Prior_GO(Relative_Abundance)	IonCount
GO.XXXXXXX	XXXXXXX	Primates	0.0003684	58660000
GO.XXXXXXX	XXXXXXX	Saccharomycetales	0.9531	112300000000
GO:0000054	ribosomal subunit export from nucleus	Primates	0.0001193	18990000
GO:0000055	ribosomal large subunit export from nucleus	Primates	0.0001193	18990000
GO:0000056	ribosomal small subunit export from nucleus	Primates	0.0001193	18990000
GO:0000070	mitotic sister chromatid segregation	Primates	0.0001193	18990000
GO:0000122	negative regulation of transcription by RNA polymerase II	Primates	0.0001974	31440000
GO:0000209	protein polyubiquitination	Primates	0.0001557	24780000
GO:0000226	microtubule cytoskeleton organization	Primates	1.512e-05	2408000
GO:0000278	mitotic cell cycle	Primates	0.0001193	18990000
GO:0000302	response to reactive oxygen species	Primates	0.0001139	18130000
GO:0000413	protein peptidyl-prolyl isomerization	Primates	1.367e-05	2176000
GO:0001501	skeletal system development	Primates	9.894e-05	15750000
GO:0001503	ossification	Primates	9.051e-05	14410000
GO:0001525	angiogenesis	Primates	3.793e-05	6039000
GO:0001542	ovulation from ovarian follicle	Primates	1.463e-05	2329000
GO:0001649	osteoblast differentiation	Primates	9.746e-05	15520000
GO:0001657	ureteric bud development	Primates	7.467e-06	1189000
GO:0001666	response to hypoxia	Primates	2.587e-05	4119000
GO:0001701	in utero embryonic development	Primates	0.0001644	26170000
GO:0001738	morphogenesis of a polarized epithelium	Primates	2.845e-05	4530000
GO:0001774	microglial cell activation	Primates	5.205e-05	8287000
GO:0001817	regulation of cytokine production	Primates	1.666e-05	2652000
GO:0001819	positive regulation of cytokine production	Primates	2.932e-05	4668000
GO:0001822	kidney development	Primates	7.467e-06	1189000
GO:0001836	release of cytochrome c from mitochondria	Primates	5.941e-05	9459000
GO:0001881	receptor recycling	Primates	1.924e-07	30640
GO:0001890	placenta development	Primates	1.463e-05	2329000
GO:0001892	embryonic placenta development	Primates	0.0001644	26170000
GO:0001933	negative regulation of protein phosphorylation	Primates	1.367e-05	2176000
GO:0001934	positive regulation of protein phosphorylation	Primates	1.744e-05	2777000
GO:0001936	regulation of endothelial cell proliferation	Primates	1.463e-05	2329000
GO:0001937	negative regulation of endothelial cell proliferation	Primates	3.777e-06	601300
GO:0001938	positive regulation of endothelial cell proliferation	Primates	8.583e-07	136600
GO:0002009	morphogenesis of an epithelium	Primates	3.709e-05	5905000
GO:0002021	response to dietary excess	Primates	2.926e-05	4658000
GO:0002037	negative regulation of L-glutamate import across plasma membrane	Primates	3.777e-06	601300
GO:0002092	positive regulation of receptor internalization	Primates	8.583e-07	136600
GO:0002227	innate immune response in mucosa	Primates	8.329e-06	1326000
GO:0002250	adaptive immune response	Primates	7.135e-06	1136000
GO:0002281	macrophage activation involved in immune response	Primates	1.091e-05	1737000
GO:0002376	immune system process	Primates	8.329e-06	1326000
GO:0002439	chronic inflammatory response to antigenic stimulus	Primates	3.777e-06	601300
GO:0002523	leukocyte migration involved in inflammatory response	Primates	3.777e-06	601300
GO:0002637	regulation of immunoglobulin production	Primates	3.777e-06	601300
GO:0002719	negative regulation of cytokine production involved in immune response	Primates	3.777e-06	601300
GO:0002876	positive regulation of chronic inflammatory response to antigenic stimulus	Primates	3.777e-06	601300
GO:0002925	positive regulation of humoral immune response mediated by circulating immunoglobulin	Primates	3.777e-06	601300
GO:0002931	response to ischemia	Primates	1.612e-06	256600
GO:0003009	skeletal muscle contraction	Primates	3.777e-06	601300
GO:0003085	negative regulation of systemic arterial blood pressure	Primates	3.777e-06	601300
GO:0003300	cardiac muscle hypertrophy	Primates	1.463e-05	2329000
GO:0003360	brainstem development	Primates	2.754e-06	438500
GO:0005989	lactose biosynthetic process	Primates	0.0004362	69450000
GO:0006006	glucose metabolic process	Primates	0.0001006	16010000
GO:0006091	generation of precursor metabolites and energy	Primates	7.818e-06	1245000
GO:0006111	regulation of gluconeogenesis	Primates	1.463e-05	2329000
GO:0006112	energy reserve metabolic process	Primates	4.389e-05	6987000
GO:0006114	glycerol biosynthetic process	Primates	1.463e-05	2329000
GO:0006116	NADH oxidation	Primates	1.612e-06	256600
GO:0006139	nucleobase-containing compound metabolic process	Primates	2.754e-06	438500
GO:0006164	purine nucleotide biosynthetic process	Primates	5.508e-06	877000
GO:0006177	GMP biosynthetic process	Primates	5.508e-06	877000
GO:0006189	'de novo' IMP biosynthetic process	Primates	1.377e-05	2192000
GO:0006259	DNA metabolic process	Primates	0.0001193	18990000
GO:0006338	chromatin remodeling	Primates	8.536e-05	13590000
GO:0006355	regulation of DNA-templated transcription	Primates	8.218e-05	13080000
GO:0006357	regulation of transcription by RNA polymerase II	Primates	0.0001559	24830000
GO:0006412	translation	Primates	0.003808	606400000
GO:0006414	translational elongation	Primates	0.00561	893200000
GO:0006418	tRNA aminoacylation for protein translation	Primates	2.277e-05	3626000
GO:0006427	histidyl-tRNA aminoacylation	Primates	6.832e-05	10880000
GO:0006457	protein folding	Primates	5.467e-05	8704000
GO:0006469	negative regulation of protein kinase activity	Primates	1.367e-05	2176000
GO:0006508	proteolysis	Primates	8.329e-06	1326000
GO:0006511	ubiquitin-dependent protein catabolic process	Primates	0.0001182	18820000
GO:0006513	protein monoubiquitination	Primates	3.797e-05	6045000
GO:0006606	protein import into nucleus	Primates	0.0004771	75970000
GO:0006611	protein export from nucleus	Primates	0.0003579	56980000
GO:0006626	protein targeting to mitochondrion	Primates	2.971e-05	4730000
GO:0006629	lipid metabolic process	Primates	3.707e-05	5903000
GO:0006635	fatty acid beta-oxidation	Primates	1.463e-05	2329000
GO:0006641	triglyceride metabolic process	Primates	7.467e-06	1189000
GO:0006730	one-carbon metabolic process	Primates	0.0003374	53710000
GO:0006743	ubiquinone metabolic process	Primates	1.612e-06	256600
GO:0006754	ATP biosynthetic process	Primates	2.345e-05	3734000
GO:0006801	superoxide metabolic process	Primates	1.612e-06	256600
GO:0006805	xenobiotic metabolic process	Primates	1.612e-06	256600
GO:0006809	nitric oxide biosynthetic process	Primates	1.612e-06	256600
GO:0006826	iron ion transport	Primates	4.186e-05	6665000
GO:0006879	intracellular iron ion homeostasis	Primates	1.26e-05	2006000
GO:0006909	phagocytosis	Primates	2.926e-05	4658000
GO:0006911	phagocytosis, engulfment	Primates	5.773e-06	919100
GO:0006913	nucleocytoplasmic transport	Primates	0.0002386	37980000
GO:0006915	apoptotic process	Primates	0.0002237	35620000
GO:0006933	negative regulation of cell adhesion involved in substrate-bound cell migration	Primates	7.818e-06	1245000
GO:0006952	defense response	Primates	3.777e-06	601300
GO:0006954	inflammatory response	Primates	0.0004206	66960000
GO:0006955	immune response	Primates	1.469e-05	2339000
GO:0006959	humoral immune response	Primates	1.924e-05	3064000
GO:0006974	DNA damage response	Primates	5.041e-06	802500
GO:0006979	response to oxidative stress	Primates	0.0002251	35840000
GO:0006986	response to unfolded protein	Primates	5.185e-05	8256000
GO:0007010	cytoskeleton organization	Primates	2.845e-05	4530000
GO:0007015	actin filament organization	Primates	9.186e-06	1463000
GO:0007052	mitotic spindle organization	Primates	0.0001193	18990000
GO:0007141	male meiosis I	Primates	0.0003467	55200000
GO:0007144	female meiosis I	Primates	0.0003467	55200000
GO:0007154	cell communication	Primates	3.777e-06	601300
GO:0007163	establishment or maintenance of cell polarity	Primates	2.845e-05	4530000
GO:0007165	signal transduction	Primates	0.0003717	59180000
GO:0007166	cell surface receptor signaling pathway	Primates	7.135e-06	1136000
GO:0007173	epidermal growth factor receptor signaling pathway	Primates	6.008e-06	956500
GO:0007249	canonical NF-kappaB signal transduction	Primates	9.894e-05	15750000
GO:0007254	JNK cascade	Primates	3.777e-06	601300
GO:0007259	cell surface receptor signaling pathway via JAK-STAT	Primates	3.645e-05	5804000
GO:0007267	cell-cell signaling	Primates	0.0001141	18170000
GO:0007268	chemical synaptic transmission	Primates	0.0003283	52270000
GO:0007271	synaptic transmission, cholinergic	Primates	1.612e-06	256600
GO:0007339	binding of sperm to zona pellucida	Primates	5.185e-05	8256000
GO:0007409	axonogenesis	Primates	2.845e-05	4530000
GO:0007417	central nervous system development	Primates	2.886e-06	459600
GO:0007565	female pregnancy	Primates	1.463e-05	2329000
GO:0007584	response to nutrient	Primates	1.624e-05	2586000
GO:0007596	blood coagulation	Primates	0.0003253	51790000
GO:0007613	memory	Primates	5.041e-06	802500
GO:0007623	circadian rhythm	Primates	1.841e-05	2930000
GO:0008154	actin polymerization or depolymerization	Primates	2.886e-06	459600
GO:0008203	cholesterol metabolic process	Primates	2.21e-05	3518000
GO:0008206	bile acid metabolic process	Primates	1.463e-05	2329000
GO:0008217	regulation of blood pressure	Primates	1.463e-05	2329000
GO:0008283	cell population proliferation	Primates	9.98e-05	15890000
GO:0008284	positive regulation of cell population proliferation	Primates	0.0002197	34980000
GO:0008285	negative regulation of cell population proliferation	Primates	3.777e-06	601300
GO:0008286	insulin receptor signaling pathway	Primates	0.0002465	39250000
GO:0008340	determination of adult lifespan	Primates	1.463e-05	2329000
GO:0008343	adult feeding behavior	Primates	2.926e-05	4658000
GO:0008344	adult locomotory behavior	Primates	0.0001642	26140000
GO:0008584	male gonad development	Primates	0.0003467	55200000
GO:0008585	female gonad development	Primates	0.0003467	55200000
GO:0008625	extrinsic apoptotic signaling pathway via death domain receptors	Primates	5.237e-05	8338000
GO:0008630	intrinsic apoptotic signaling pathway in response to DNA damage	Primates	3.777e-06	601300
GO:0008637	apoptotic mitochondrial changes	Primates	5.941e-05	9459000
GO:0009058	biosynthetic process	Primates	2.754e-06	438500
GO:0009060	aerobic respiration	Primates	7.467e-06	1189000
GO:0009062	fatty acid catabolic process	Primates	1.463e-05	2329000
GO:0009267	cellular response to starvation	Primates	4.922e-05	7837000
GO:0009306	protein secretion	Primates	0.0001642	26140000
GO:0009410	response to xenobiotic stimulus	Primates	1.285e-05	2047000
GO:0009411	response to UV	Primates	7.467e-06	1189000
GO:0009612	response to mechanical stimulus	Primates	3.777e-06	601300
GO:0009615	response to virus	Primates	1.091e-05	1737000
GO:0009617	response to bacterium	Primates	1.008e-05	1604000
GO:0009636	response to toxic substance	Primates	9.078e-06	1445000
GO:0009642	response to light intensity	Primates	7.467e-06	1189000
GO:0009650	UV protection	Primates	1.493e-05	2378000
GO:0009651	response to salt stress	Primates	3.777e-06	601300
GO:0009725	response to hormone	Primates	1.612e-06	256600
GO:0009743	response to carbohydrate	Primates	1.612e-06	256600
GO:0009750	response to fructose	Primates	3.777e-06	601300
GO:0009887	animal organ morphogenesis	Primates	8.595e-05	13690000
GO:0009892	negative regulation of metabolic process	Primates	1.463e-05	2329000
GO:0010193	response to ozone	Primates	7.467e-06	1189000
GO:0010288	response to lead ion	Primates	1.251e-05	1991000
GO:0010458	exit from mitosis	Primates	4.013e-05	6389000
GO:0010459	negative regulation of heart rate	Primates	3.777e-06	601300
GO:0010506	regulation of autophagy	Primates	5.041e-06	802500
GO:0010507	negative regulation of autophagy	Primates	2.926e-05	4658000
GO:0010508	positive regulation of autophagy	Primates	1.427e-05	2272000
GO:0010573	vascular endothelial growth factor production	Primates	3.777e-06	601300
GO:0010595	positive regulation of endothelial cell migration	Primates	8.583e-07	136600
GO:0010628	positive regulation of gene expression	Primates	0.0001695	26990000
GO:0010629	negative regulation of gene expression	Primates	7.177e-05	11430000
GO:0010634	positive regulation of epithelial cell migration	Primates	7.135e-06	1136000
GO:0010744	positive regulation of macrophage derived foam cell differentiation	Primates	3.777e-06	601300
GO:0010800	positive regulation of peptidyl-threonine phosphorylation	Primates	8.583e-07	136600
GO:0010888	negative regulation of lipid storage	Primates	1.841e-05	2930000
GO:0010917	negative regulation of mitochondrial membrane potential	Primates	5.041e-06	802500
GO:0010918	positive regulation of mitochondrial membrane potential	Primates	2.971e-05	4730000
GO:0010994	free ubiquitin chain polymerization	Primates	4.013e-05	6389000
GO:0014059	regulation of dopamine secretion	Primates	0.0001642	26140000
GO:0014070	response to organic cyclic compound	Primates	5.388e-06	857900
GO:0014075	response to amine	Primates	1.612e-06	256600
GO:0014823	response to activity	Primates	2.587e-05	4119000
GO:0014854	response to inactivity	Primates	7.467e-06	1189000
GO:0014891	striated muscle atrophy	Primates	2.886e-06	459600
GO:0015031	protein transport	Primates	0.0001194	19010000
GO:0015670	carbon dioxide transport	Primates	7.418e-05	11810000
GO:0015986	proton motive force-driven ATP synthesis	Primates	3.909e-05	6223000
GO:0016032	viral process	Primates	0.0001193	18990000
GO:0016072	rRNA metabolic process	Primates	5.041e-06	802500
GO:0016192	vesicle-mediated transport	Primates	2.886e-06	459600
GO:0016567	protein ubiquitination	Primates	0.0005409	86110000
GO:0019076	viral release from host cell	Primates	1.367e-05	2176000
GO:0019222	regulation of metabolic process	Primates	2.932e-05	4668000
GO:0019430	removal of superoxide radicals	Primates	0.0001995	31760000
GO:0019722	calcium-mediated signaling	Primates	3.777e-06	601300
GO:0019730	antimicrobial humoral response	Primates	0.0004054	64550000
GO:0019731	antibacterial humoral response	Primates	3.962e-05	6308000
GO:0019732	antifungal humoral response	Primates	1.666e-05	2652000
GO:0019896	axonal transport of mitochondrion	Primates	5.041e-06	802500
GO:0019941	modification-dependent protein catabolic process	Primates	0.0003467	55200000
GO:0019953	sexual reproduction	Primates	2.926e-05	4658000
GO:0020027	hemoglobin metabolic process	Primates	7.467e-06	1189000
GO:0021549	cerebellum development	Primates	2.754e-06	438500
GO:0021762	substantia nigra development	Primates	2.845e-05	4530000
GO:0021888	hypothalamus gonadotrophin-releasing hormone neuron development	Primates	0.0003467	55200000
GO:0021930	cerebellar granule cell precursor proliferation	Primates	8.583e-07	136600
GO:0021940	positive regulation of cerebellar granule cell precursor proliferation	Primates	8.583e-07	136600
GO:0021954	central nervous system neuron development	Primates	1.967e-05	3132000
GO:0021987	cerebral cortex development	Primates	2.754e-06	438500
GO:0022617	extracellular matrix disassembly	Primates	2.886e-06	459600
GO:0023052	signaling	Primates	3.777e-06	601300
GO:0030030	cell projection organization	Primates	2.886e-06	459600
GO:0030031	cell projection assembly	Primates	2.886e-06	459600
GO:0030036	actin cytoskeleton organization	Primates	2.886e-06	459600
GO:0030041	actin filament polymerization	Primates	8.659e-06	1379000
GO:0030042	actin filament depolymerization	Primates	5.773e-06	919100
GO:0030071	regulation of mitotic metaphase/anaphase transition	Primates	9.704e-05	15450000
GO:0030073	insulin secretion	Primates	1.463e-05	2329000
GO:0030101	natural killer cell activation	Primates	9.894e-05	15750000
GO:0030163	protein catabolic process	Primates	1.612e-06	256600
GO:0030168	platelet activation	Primates	2.733e-05	4352000
GO:0030182	neuron differentiation	Primates	1.367e-05	2176000
GO:0030193	regulation of blood coagulation	Primates	7.725e-05	12300000
GO:0030198	extracellular matrix organization	Primates	3.777e-06	601300
GO:0030217	T cell differentiation	Primates	2.926e-05	4658000
GO:0030225	macrophage differentiation	Primates	7.135e-06	1136000
GO:0030300	regulation of intestinal cholesterol absorption	Primates	1.463e-05	2329000
GO:0030316	osteoclast differentiation	Primates	1.008e-05	1604000
GO:0030335	positive regulation of cell migration	Primates	8.583e-07	136600
GO:0030593	neutrophil chemotaxis	Primates	1.367e-05	2176000
GO:0030595	leukocyte chemotaxis	Primates	1.367e-05	2176000
GO:0030857	negative regulation of epithelial cell differentiation	Primates	7.135e-06	1136000
GO:0031017	exocrine pancreas development	Primates	8.218e-05	13080000
GO:0031100	animal organ regeneration	Primates	2.754e-06	438500
GO:0031110	regulation of microtubule polymerization or depolymerization	Primates	5.041e-06	802500
GO:0031113	regulation of microtubule polymerization	Primates	1.512e-05	2408000
GO:0031116	positive regulation of microtubule polymerization	Primates	1.008e-05	1605000
GO:0031122	cytoplasmic microtubule organization	Primates	5.041e-06	802500
GO:0031145	anaphase-promoting complex-dependent catabolic process	Primates	0.0001605	25560000
GO:0031175	neuron projection development	Primates	1.008e-05	1605000
GO:0031334	positive regulation of protein-containing complex assembly	Primates	0.0001	15930000
GO:0031398	positive regulation of protein ubiquitination	Primates	0.0003467	55200000
GO:0031536	positive regulation of exit from mitosis	Primates	4.013e-05	6389000
GO:0031622	positive regulation of fever generation	Primates	7.554e-06	1203000
GO:0031640	killing of cells of another organism	Primates	0.001663	264800000
GO:0031642	negative regulation of myelination	Primates	3.777e-06	601300
GO:0031647	regulation of protein stability	Primates	6.3e-06	1003000
GO:0031648	protein destabilization	Primates	2.886e-06	459600
GO:0031665	negative regulation of lipopolysaccharide-mediated signaling pathway	Primates	8.329e-06	1326000
GO:0031667	response to nutrient levels	Primates	1.841e-05	2930000
GO:0032008	positive regulation of TOR signaling	Primates	2.926e-05	4658000
GO:0032020	ISG15-protein conjugation	Primates	7.594e-05	12090000
GO:0032092	positive regulation of protein binding	Primates	0.0001193	18990000
GO:0032099	negative regulation of appetite	Primates	2.926e-05	4658000
GO:0032148	activation of protein kinase B activity	Primates	1.367e-05	2176000
GO:0032230	positive regulation of synaptic transmission, GABAergic	Primates	3.709e-05	5905000
GO:0032310	prostaglandin secretion	Primates	1.463e-05	2329000
GO:0032355	response to estradiol	Primates	2.371e-05	3774000
GO:0032402	melanosome transport	Primates	1.924e-07	30640
GO:0032436	positive regulation of proteasomal ubiquitin-dependent protein catabolic process	Primates	6.3e-06	1003000
GO:0032446	protein modification by small protein conjugation	Primates	4.013e-05	6389000
GO:0032456	endocytic recycling	Primates	9.622e-08	15320
GO:0032496	response to lipopolysaccharide	Primates	5.388e-06	857900
GO:0032543	mitochondrial translation	Primates	2.277e-05	3626000
GO:0032680	regulation of tumor necrosis factor production	Primates	8.329e-06	1326000
GO:0032700	negative regulation of interleukin-17 production	Primates	7.135e-06	1136000
GO:0032715	negative regulation of interleukin-6 production	Primates	3.777e-06	601300
GO:0032722	positive regulation of chemokine production	Primates	1.091e-05	1737000
GO:0032724	positive regulation of fractalkine production	Primates	7.554e-06	1203000
GO:0032729	positive regulation of type II interferon production	Primates	3.777e-06	601300
GO:0032731	positive regulation of interleukin-1 beta production	Primates	1.091e-05	1737000
GO:0032735	positive regulation of interleukin-12 production	Primates	2.89e-05	4601000
GO:0032741	positive regulation of interleukin-18 production	Primates	3.777e-06	601300
GO:0032747	positive regulation of interleukin-23 production	Primates	7.135e-06	1136000
GO:0032755	positive regulation of interleukin-6 production	Primates	5.15e-05	8199000
GO:0032757	positive regulation of interleukin-8 production	Primates	3.351e-05	5336000
GO:0032760	positive regulation of tumor necrosis factor production	Primates	4.317e-05	6873000
GO:0032780	negative regulation of ATP-dependent activity	Primates	8.329e-06	1326000
GO:0032814	regulation of natural killer cell activation	Primates	1.463e-05	2329000
GO:0032817	regulation of natural killer cell proliferation	Primates	1.463e-05	2329000
GO:0032834	positive regulation of CD4-positive, CD25-positive, alpha-beta regulatory T cell differentiation involved in immune response	Primates	7.135e-06	1136000
GO:0032849	positive regulation of cellular pH reduction	Primates	3.709e-05	5905000
GO:0032868	response to insulin	Primates	3.672e-05	5847000
GO:0032869	cellular response to insulin stimulus	Primates	1.463e-05	2329000
GO:0032872	regulation of stress-activated MAPK cascade	Primates	9.894e-05	15750000
GO:0032873	negative regulation of stress-activated MAPK cascade	Primates	1.367e-05	2176000
GO:0032930	positive regulation of superoxide anion generation	Primates	5.041e-06	802500
GO:0033044	regulation of chromosome organization	Primates	5.041e-06	802500
GO:0033141	positive regulation of peptidyl-serine phosphorylation of STAT protein	Primates	7.135e-06	1136000
GO:0033189	response to vitamin A	Primates	7.467e-06	1189000
GO:0033197	response to vitamin E	Primates	2.21e-05	3518000
GO:0033209	tumor necrosis factor-mediated signaling pathway	Primates	2.644e-05	4209000
GO:0033210	leptin-mediated signaling pathway	Primates	7.314e-05	11650000
GO:0033353	S-adenosylmethionine cycle	Primates	0.0003374	53710000
GO:0033572	transferrin transport	Primates	1.924e-07	30640
GO:0033574	response to testosterone	Primates	1.612e-06	256600
GO:0033591	response to L-ascorbic acid	Primates	7.467e-06	1189000
GO:0033686	positive regulation of luteinizing hormone secretion	Primates	1.463e-05	2329000
GO:0033690	positive regulation of osteoblast proliferation	Primates	8.329e-06	1326000
GO:0034063	stress granule assembly	Primates	5.041e-06	802500
GO:0034101	erythrocyte homeostasis	Primates	9.894e-05	15750000
GO:0034116	positive regulation of heterotypic cell-cell adhesion	Primates	1.133e-05	1804000
GO:0034138	toll-like receptor 3 signaling pathway	Primates	3.777e-06	601300
GO:0034145	positive regulation of toll-like receptor 4 signaling pathway	Primates	8.329e-06	1326000
GO:0034250	positive regulation of amide metabolic process	Primates	3.777e-06	601300
GO:0034333	adherens junction assembly	Primates	2.845e-05	4530000
GO:0034389	lipid droplet organization	Primates	1.367e-05	2176000
GO:0034393	positive regulation of smooth muscle cell apoptotic process	Primates	7.135e-06	1136000
GO:0034599	cellular response to oxidative stress	Primates	1.528e-05	2433000
GO:0034605	cellular response to heat	Primates	5.041e-06	802500
GO:0034614	cellular response to reactive oxygen species	Primates	5.041e-06	802500
GO:0034756	regulation of iron ion transport	Primates	6.3e-06	1003000
GO:0035281	pre-miRNA export from nucleus	Primates	0.0001193	18990000
GO:0035360	positive regulation of peroxisome proliferator activated receptor signaling pathway	Primates	1.463e-05	2329000
GO:0035556	intracellular signal transduction	Primates	1.463e-05	2329000
GO:0035630	bone mineralization involved in bone maturation	Primates	1.463e-05	2329000
GO:0035633	maintenance of blood-brain barrier	Primates	2.845e-05	4530000
GO:0035773	insulin secretion involved in cellular response to glucose stimulus	Primates	1.924e-07	30640
GO:0035900	response to isolation stress	Primates	3.777e-06	601300
GO:0035904	aorta development	Primates	1.463e-05	2329000
GO:0035994	response to muscle stretch	Primates	5.773e-06	919100
GO:0036005	response to macrophage colony-stimulating factor	Primates	3.777e-06	601300
GO:0038096	Fc-gamma receptor signaling pathway involved in phagocytosis	Primates	7.135e-06	1136000
GO:0038108	negative regulation of appetite by leptin-mediated signaling pathway	Primates	4.389e-05	6987000
GO:0038134	ERBB2-EGFR signaling pathway	Primates	1.717e-06	273300
GO:0038166	angiotensin-activated signaling pathway	Primates	3.709e-05	5905000
GO:0038196	type III interferon-mediated signaling pathway	Primates	7.135e-06	1136000
GO:0040018	positive regulation of multicellular organism growth	Primates	8.218e-05	13080000
GO:0042026	protein refolding	Primates	0.0001037	16510000
GO:0042102	positive regulation of T cell proliferation	Primates	1.463e-05	2329000
GO:0042104	positive regulation of activated T cell proliferation	Primates	0.0001644	26170000
GO:0042118	endothelial cell activation	Primates	1.367e-05	2176000
GO:0042127	regulation of cell population proliferation	Primates	7.554e-06	1203000
GO:0042129	regulation of T cell proliferation	Primates	2.971e-05	4730000
GO:0042177	negative regulation of protein catabolic process	Primates	1.612e-06	256600
GO:0042267	natural killer cell mediated cytotoxicity	Primates	9.894e-05	15750000
GO:0042269	regulation of natural killer cell mediated cytotoxicity	Primates	1.463e-05	2329000
GO:0042307	positive regulation of protein import into nucleus	Primates	0.000141	22460000
GO:0042311	vasodilation	Primates	3.777e-06	601300
GO:0042327	positive regulation of phosphorylation	Primates	7.158e-06	1140000
GO:0042360	vitamin E metabolic process	Primates	1.612e-06	256600
GO:0042373	vitamin K metabolic process	Primates	4.835e-06	769700
GO:0042445	hormone metabolic process	Primates	1.463e-05	2329000
GO:0042531	positive regulation of tyrosine phosphorylation of STAT protein	Primates	7.135e-06	1136000
GO:0042542	response to hydrogen peroxide	Primates	7.467e-06	1189000
GO:0042593	glucose homeostasis	Primates	1.463e-05	2329000
GO:0042742	defense response to bacterium	Primates	0.000932	148400000
GO:0042744	hydrogen peroxide catabolic process	Primates	0.0003491	55580000
GO:0042755	eating behavior	Primates	1.463e-05	2329000
GO:0042770	signal transduction in response to DNA damage	Primates	2.971e-05	4730000
GO:0042775	mitochondrial ATP synthesis coupled electron transport	Primates	2.971e-05	4730000
GO:0042776	proton motive force-driven mitochondrial ATP synthesis	Primates	1.564e-05	2489000
GO:0042981	regulation of apoptotic process	Primates	5.816e-05	9260000
GO:0043065	positive regulation of apoptotic process	Primates	0.0001377	21930000
GO:0043066	negative regulation of apoptotic process	Primates	0.0002913	46380000
GO:0043068	positive regulation of programmed cell death	Primates	3.777e-06	601300
GO:0043122	regulation of canonical NF-kappaB signal transduction	Primates	3.777e-06	601300
GO:0043123	positive regulation of canonical NF-kappaB signal transduction	Primates	5.365e-05	8542000
GO:0043161	proteasome-mediated ubiquitin-dependent protein catabolic process	Primates	4.013e-05	6389000
GO:0043242	negative regulation of protein-containing complex disassembly	Primates	3.777e-06	601300
GO:0043243	positive regulation of protein-containing complex disassembly	Primates	7.554e-06	1203000
GO:0043270	positive regulation of monoatomic ion transport	Primates	1.463e-05	2329000
GO:0043279	response to alkaloid	Primates	1.612e-06	256600
GO:0043388	positive regulation of DNA binding	Primates	8.583e-07	136600
GO:0043406	positive regulation of MAP kinase activity	Primates	7.554e-06	1203000
GO:0043410	positive regulation of MAPK cascade	Primates	0.000253	40280000
GO:0043491	phosphatidylinositol 3-kinase/protein kinase B signal transduction	Primates	3.777e-06	601300
GO:0043507	positive regulation of JUN kinase activity	Primates	3.777e-06	601300
GO:0043523	regulation of neuron apoptotic process	Primates	0.0003467	55200000
GO:0043525	positive regulation of neuron apoptotic process	Primates	1.294e-05	2061000
GO:0043536	positive regulation of blood vessel endothelial cell migration	Primates	7.818e-06	1245000
GO:0043537	negative regulation of blood vessel endothelial cell migration	Primates	3.777e-06	601300
GO:0044070	regulation of monoatomic anion transport	Primates	3.719e-05	5921000
GO:0044208	'de novo' AMP biosynthetic process	Primates	5.508e-06	877000
GO:0044320	cellular response to leptin stimulus	Primates	1.463e-05	2329000
GO:0044793	negative regulation by host of viral process	Primates	8.329e-06	1326000
GO:0045054	constitutive secretory pathway	Primates	1.924e-07	30640
GO:0045055	regulated exocytosis	Primates	2.887e-07	45960
GO:0045069	regulation of viral genome replication	Primates	2.733e-05	4352000
GO:0045070	positive regulation of viral genome replication	Primates	1.367e-05	2176000
GO:0045071	negative regulation of viral genome replication	Primates	1.211e-05	1927000
GO:0045087	innate immune response	Primates	1.612e-06	256600
GO:0045123	cellular extravasation	Primates	3.777e-06	601300
GO:0045176	apical protein localization	Primates	2.845e-05	4530000
GO:0045321	leukocyte activation	Primates	9.894e-05	15750000
GO:0045348	positive regulation of MHC class II biosynthetic process	Primates	7.135e-06	1136000
GO:0045429	positive regulation of nitric oxide biosynthetic process	Primates	1.091e-05	1737000
GO:0045454	cell redox homeostasis	Primates	0.0001006	16010000
GO:0045471	response to ethanol	Primates	2.748e-05	4376000
GO:0045582	positive regulation of T cell differentiation	Primates	2.845e-05	4530000
GO:0045596	negative regulation of cell differentiation	Primates	2.845e-05	4530000
GO:0045597	positive regulation of cell differentiation	Primates	5.691e-05	9061000
GO:0045598	regulation of fat cell differentiation	Primates	1.841e-05	2930000
GO:0045599	negative regulation of fat cell differentiation	Primates	7.554e-06	1203000
GO:0045662	negative regulation of myoblast differentiation	Primates	3.777e-06	601300
GO:0045663	positive regulation of myoblast differentiation	Primates	5.691e-05	9061000
GO:0045668	negative regulation of osteoblast differentiation	Primates	3.777e-06	601300
GO:0045669	positive regulation of osteoblast differentiation	Primates	8.329e-06	1326000
GO:0045670	regulation of osteoclast differentiation	Primates	3.777e-06	601300
GO:0045672	positive regulation of osteoclast differentiation	Primates	1.091e-05	1737000
GO:0045725	positive regulation of glycogen biosynthetic process	Primates	0.0001644	26170000
GO:0045732	positive regulation of protein catabolic process	Primates	3.777e-06	601300
GO:0045760	positive regulation of action potential	Primates	3.777e-06	601300
GO:0045765	regulation of angiogenesis	Primates	1.463e-05	2329000
GO:0045773	positive regulation of axon extension	Primates	5.041e-06	802500
GO:0045780	positive regulation of bone resorption	Primates	6.3e-06	1003000
GO:0045785	positive regulation of cell adhesion	Primates	3.777e-06	601300
GO:0045821	positive regulation of glycolytic process	Primates	7.135e-06	1136000
GO:0045834	positive regulation of lipid metabolic process	Primates	3.777e-06	601300
GO:0045840	positive regulation of mitotic nuclear division	Primates	8.681e-05	13820000
GO:0045842	positive regulation of mitotic metaphase/anaphase transition	Primates	4.013e-05	6389000
GO:0045892	negative regulation of DNA-templated transcription	Primates	1.469e-05	2339000
GO:0045893	positive regulation of DNA-templated transcription	Primates	5.072e-05	8075000
GO:0045906	negative regulation of vasoconstriction	Primates	1.463e-05	2329000
GO:0045930	negative regulation of mitotic cell cycle	Primates	3.777e-06	601300
GO:0045944	positive regulation of transcription by RNA polymerase II	Primates	0.0002468	39300000
GO:0045994	positive regulation of translational initiation by iron	Primates	3.777e-06	601300
GO:0046039	GTP metabolic process	Primates	0.0001193	18990000
GO:0046314	phosphocreatine biosynthetic process	Primates	0.0004048	64450000
GO:0046325	negative regulation of D-glucose import	Primates	2.218e-05	3532000
GO:0046330	positive regulation of JNK cascade	Primates	7.554e-06	1203000
GO:0046425	regulation of receptor signaling pathway via JAK-STAT	Primates	1.717e-06	273300
GO:0046427	positive regulation of receptor signaling pathway via JAK-STAT	Primates	5.851e-05	9316000
GO:0046452	dihydrofolate metabolic process	Primates	2.754e-06	438500
GO:0046597	negative regulation of viral entry into host cell	Primates	2.886e-06	459600
GO:0046622	positive regulation of organ growth	Primates	8.218e-05	13080000
GO:0046628	positive regulation of insulin receptor signaling pathway	Primates	0.000179	28500000
GO:0046654	tetrahydrofolate biosynthetic process	Primates	2.754e-06	438500
GO:0046686	response to cadmium ion	Primates	7.467e-06	1189000
GO:0046785	microtubule polymerization	Primates	5.041e-06	802500
GO:0046850	regulation of bone remodeling	Primates	2.926e-05	4658000
GO:0046881	positive regulation of follicle-stimulating hormone secretion	Primates	1.463e-05	2329000
GO:0046890	regulation of lipid biosynthetic process	Primates	1.463e-05	2329000
GO:0046903	secretion	Primates	3.709e-05	5905000
GO:0046928	regulation of neurotransmitter secretion	Primates	0.0001642	26140000
GO:0047497	mitochondrion transport along microtubule	Primates	0.0003467	55200000
GO:0048009	insulin-like growth factor receptor signaling pathway	Primates	8.218e-05	13080000
GO:0048143	astrocyte activation	Primates	2.309e-05	3676000
GO:0048144	fibroblast proliferation	Primates	9.894e-05	15750000
GO:0048167	regulation of synaptic plasticity	Primates	5.041e-06	802500
GO:0048260	positive regulation of receptor-mediated endocytosis	Primates	1.26e-05	2006000
GO:0048312	intracellular distribution of mitochondria	Primates	5.041e-06	802500
GO:0048488	synaptic vesicle endocytosis	Primates	0.0001642	26140000
GO:0048525	negative regulation of viral process	Primates	8.329e-06	1326000
GO:0048566	embryonic digestive tract development	Primates	3.777e-06	601300
GO:0048633	positive regulation of skeletal muscle tissue growth	Primates	8.218e-05	13080000
GO:0048639	positive regulation of developmental growth	Primates	1.463e-05	2329000
GO:0048661	positive regulation of smooth muscle cell proliferation	Primates	3.777e-06	601300
GO:0048662	negative regulation of smooth muscle cell proliferation	Primates	7.135e-06	1136000
GO:0048699	generation of neurons	Primates	5.041e-06	802500
GO:0048754	branching morphogenesis of an epithelial tube	Primates	8.583e-07	136600
GO:0048812	neuron projection morphogenesis	Primates	0.0003467	55200000
GO:0048870	cell motility	Primates	5.691e-05	9061000
GO:0050673	epithelial cell proliferation	Primates	8.583e-07	136600
GO:0050678	regulation of epithelial cell proliferation	Primates	2.971e-05	4730000
GO:0050679	positive regulation of epithelial cell proliferation	Primates	8.583e-07	136600
GO:0050708	regulation of protein secretion	Primates	3.777e-06	601300
GO:0050714	positive regulation of protein secretion	Primates	1.367e-05	2176000
GO:0050727	regulation of inflammatory response	Primates	3.777e-06	601300
GO:0050729	positive regulation of inflammatory response	Primates	1.091e-05	1737000
GO:0050766	positive regulation of phagocytosis	Primates	7.135e-06	1136000
GO:0050768	negative regulation of neurogenesis	Primates	3.777e-06	601300
GO:0050769	positive regulation of neurogenesis	Primates	7.135e-06	1136000
GO:0050793	regulation of developmental process	Primates	3.777e-06	601300
GO:0050796	regulation of insulin secretion	Primates	2.554e-05	4066000
GO:0050806	positive regulation of synaptic transmission	Primates	1.511e-05	2405000
GO:0050807	regulation of synapse organization	Primates	7.554e-06	1203000
GO:0050808	synapse organization	Primates	0.0003334	53080000
GO:0050810	regulation of steroid biosynthetic process	Primates	1.463e-05	2329000
GO:0050819	negative regulation of coagulation	Primates	0.000248	39490000
GO:0050829	defense response to Gram-negative bacterium	Primates	0.0005228	83240000
GO:0050830	defense response to Gram-positive bacterium	Primates	0.001329	211600000
GO:0050848	regulation of calcium-mediated signaling	Primates	5.041e-06	802500
GO:0050890	cognition	Primates	3.777e-06	601300
GO:0050892	intestinal absorption	Primates	1.463e-05	2329000
GO:0050900	leukocyte migration	Primates	3.777e-06	601300
GO:0050901	leukocyte tethering or rolling	Primates	1.841e-05	2930000
GO:0050966	detection of mechanical stimulus involved in sensory perception of pain	Primates	3.777e-06	601300
GO:0050995	negative regulation of lipid catabolic process	Primates	3.777e-06	601300
GO:0050999	regulation of nitric-oxide synthase activity	Primates	1.463e-05	2329000
GO:0051014	actin filament severing	Primates	1.155e-05	1838000
GO:0051016	barbed-end actin filament capping	Primates	5.773e-06	919100
GO:0051044	positive regulation of membrane protein ectodomain proteolysis	Primates	1.091e-05	1737000
GO:0051046	regulation of secretion	Primates	3.777e-06	601300
GO:0051048	negative regulation of secretion	Primates	8.583e-07	136600
GO:0051085	chaperone cofactor-dependent protein refolding	Primates	5.185e-05	8256000
GO:0051092	positive regulation of NF-kappaB transcription factor activity	Primates	5.455e-05	8685000
GO:0051127	positive regulation of actin nucleation	Primates	2.886e-06	459600
GO:0051146	striated muscle cell differentiation	Primates	8.218e-05	13080000
GO:0051147	regulation of muscle cell differentiation	Primates	0.0002465	39250000
GO:0051148	negative regulation of muscle cell differentiation	Primates	0.0001644	26170000
GO:0051222	positive regulation of protein transport	Primates	7.554e-06	1203000
GO:0051239	regulation of multicellular organismal process	Primates	3.777e-06	601300
GO:0051258	protein polymerization	Primates	5.041e-06	802500
GO:0051301	cell division	Primates	0.0001594	25380000
GO:0051384	response to glucocorticoid	Primates	3.777e-06	601300
GO:0051402	neuron apoptotic process	Primates	2.971e-05	4730000
GO:0051453	regulation of intracellular pH	Primates	0.0001191	18960000
GO:0051541	elastin metabolic process	Primates	1.463e-05	2329000
GO:0051602	response to electrical stimulus	Primates	1.612e-06	256600
GO:0051607	defense response to virus	Primates	7.135e-06	1136000
GO:0051621	regulation of norepinephrine uptake	Primates	8.536e-05	13590000
GO:0051623	positive regulation of norepinephrine uptake	Primates	2.845e-05	4530000
GO:0051693	actin filament capping	Primates	1.155e-05	1838000
GO:0051726	regulation of cell cycle	Primates	5.771e-05	9189000
GO:0051781	positive regulation of cell division	Primates	8.964e-05	14270000
GO:0051798	positive regulation of hair follicle development	Primates	3.777e-06	601300
GO:0051881	regulation of mitochondrial membrane potential	Primates	0.0003467	55200000
GO:0051897	positive regulation of phosphatidylinositol 3-kinase/protein kinase B signal transduction	Primates	0.0003256	51830000
GO:0051902	negative regulation of mitochondrial depolarization	Primates	4.922e-05	7837000
GO:0051966	regulation of synaptic transmission, glutamatergic	Primates	3.777e-06	601300
GO:0055093	response to hyperoxia	Primates	7.467e-06	1189000
GO:0055119	relaxation of cardiac muscle	Primates	5.773e-06	919100
GO:0060252	positive regulation of glial cell proliferation	Primates	7.554e-06	1203000
GO:0060271	cilium assembly	Primates	2.886e-06	459600
GO:0060333	type II interferon-mediated signaling pathway	Primates	4.281e-05	6816000
GO:0060349	bone morphogenesis	Primates	8.329e-06	1326000
GO:0060352	cell adhesion molecule production	Primates	1.367e-05	2176000
GO:0060550	positive regulation of fructose 1,6-bisphosphate 1-phosphatase activity	Primates	7.135e-06	1136000
GO:0060552	positive regulation of fructose 1,6-bisphosphate metabolic process	Primates	7.135e-06	1136000
GO:0060557	positive regulation of vitamin D biosynthetic process	Primates	1.091e-05	1737000
GO:0060559	positive regulation of calcidiol 1-monooxygenase activity	Primates	1.091e-05	1737000
GO:0060586	multicellular organismal-level iron ion homeostasis	Primates	6.3e-06	1003000
GO:0060587	regulation of lipoprotein lipid oxidation	Primates	1.463e-05	2329000
GO:0060612	adipose tissue development	Primates	0.0003613	57530000
GO:0060613	fat pad development	Primates	0.0003467	55200000
GO:0060664	epithelial cell proliferation involved in salivary gland morphogenesis	Primates	3.777e-06	601300
GO:0060669	embryonic placenta morphogenesis	Primates	0.0001644	26170000
GO:0060693	regulation of branching involved in salivary gland morphogenesis	Primates	3.777e-06	601300
GO:0060749	mammary gland alveolus development	Primates	8.583e-07	136600
GO:0061015	snRNA import into nucleus	Primates	0.0001193	18990000
GO:0061037	negative regulation of cartilage development	Primates	1.463e-05	2329000
GO:0061044	negative regulation of vascular wound healing	Primates	3.777e-06	601300
GO:0061048	negative regulation of branching involved in lung morphogenesis	Primates	3.777e-06	601300
GO:0061136	regulation of proteasomal protein catabolic process	Primates	0.0003467	55200000
GO:0061564	axon development	Primates	5.041e-06	802500
GO:0061692	cellular detoxification of hydrogen peroxide	Primates	7.467e-06	1189000
GO:0061844	antimicrobial humoral immune response mediated by antimicrobial peptide	Primates	8.329e-06	1326000
GO:0061944	negative regulation of protein K48-linked ubiquitination	Primates	1.367e-05	2176000
GO:0065003	protein-containing complex assembly	Primates	2.971e-05	4730000
GO:0065008	regulation of biological quality	Primates	3.777e-06	601300
GO:0070050	neuron cellular homeostasis	Primates	3.709e-05	5905000
GO:0070093	negative regulation of glucagon secretion	Primates	1.463e-05	2329000
GO:0070301	cellular response to hydrogen peroxide	Primates	1.612e-06	256600
GO:0070316	regulation of G0 to G1 transition	Primates	2.845e-05	4530000
GO:0070371	ERK1 and ERK2 cascade	Primates	7.158e-06	1140000
GO:0070374	positive regulation of ERK1 and ERK2 cascade	Primates	3.777e-06	601300
GO:0070507	regulation of microtubule cytoskeleton organization	Primates	1.008e-05	1605000
GO:0070527	platelet aggregation	Primates	5.579e-05	8882000
GO:0070542	response to fatty acid	Primates	7.467e-06	1189000
GO:0070886	positive regulation of calcineurin-NFAT signaling cascade	Primates	3.777e-06	601300
GO:0070936	protein K48-linked ubiquitination	Primates	0.0001161	18480000
GO:0070979	protein K11-linked ubiquitination	Primates	0.0001605	25560000
GO:0070995	NADPH oxidation	Primates	1.612e-06	256600
GO:0071219	cellular response to molecule of bacterial origin	Primates	3.777e-06	601300
GO:0071222	cellular response to lipopolysaccharide	Primates	7.554e-06	1203000
GO:0071230	cellular response to amino acid stimulus	Primates	3.777e-06	601300
GO:0071248	cellular response to metal ion	Primates	1.612e-06	256600
GO:0071281	cellular response to iron ion	Primates	6.3e-06	1003000
GO:0071298	cellular response to L-ascorbic acid	Primates	1.463e-05	2329000
GO:0071300	cellular response to retinoic acid	Primates	1.841e-05	2930000
GO:0071316	cellular response to nicotine	Primates	3.777e-06	601300
GO:0071346	cellular response to type II interferon	Primates	1.044e-05	1662000
GO:0071363	cellular response to growth factor stimulus	Primates	7.467e-06	1189000
GO:0071468	cellular response to acidic pH	Primates	9.622e-08	15320
GO:0071479	cellular response to ionizing radiation	Primates	3.777e-06	601300
GO:0071514	genomic imprinting	Primates	8.218e-05	13080000
GO:0071677	positive regulation of mononuclear cell migration	Primates	3.777e-06	601300
GO:0071801	regulation of podosome assembly	Primates	2.886e-06	459600
GO:0071803	positive regulation of podosome assembly	Primates	3.777e-06	601300
GO:0071896	protein localization to adherens junction	Primates	2.845e-05	4530000
GO:0071902	positive regulation of protein serine/threonine kinase activity	Primates	1.546e-05	2462000
GO:0072386	plus-end-directed organelle transport along microtubule	Primates	5.041e-06	802500
GO:0072520	seminiferous tubule development	Primates	0.0003467	55200000
GO:0072577	endothelial cell apoptotic process	Primates	3.777e-06	601300
GO:0072659	protein localization to plasma membrane	Primates	3.777e-06	601300
GO:0072722	response to amitrole	Primates	7.467e-06	1189000
GO:0072732	cellular response to calcium ion starvation	Primates	4.922e-05	7837000
GO:0072749	cellular response to cytochalasin B	Primates	2.845e-05	4530000
GO:0080184	response to phenylpropanoid	Primates	7.467e-06	1189000
GO:0086003	cardiac muscle cell contraction	Primates	5.773e-06	919100
GO:0090140	regulation of mitochondrial fission	Primates	5.041e-06	802500
GO:0090150	establishment of protein localization to membrane	Primates	2.98e-05	4745000
GO:0090200	positive regulation of release of cytochrome c from mitochondria	Primates	0.0001782	28380000
GO:0090258	negative regulation of mitochondrial fission	Primates	5.041e-06	802500
GO:0090263	positive regulation of canonical Wnt signaling pathway	Primates	8.583e-07	136600
GO:0090279	regulation of calcium ion import	Primates	8.583e-07	136600
GO:0090312	positive regulation of protein deacetylation	Primates	7.135e-06	1136000
GO:0090324	negative regulation of oxidative phosphorylation	Primates	3.777e-06	601300
GO:0090335	regulation of brown fat cell differentiation	Primates	2.926e-05	4658000
GO:0090370	negative regulation of cholesterol efflux	Primates	8.583e-07	136600
GO:0090594	inflammatory response to wounding	Primates	7.554e-06	1203000
GO:0097009	energy homeostasis	Primates	0.000376	59860000
GO:0097017	renal protein absorption	Primates	2.886e-06	459600
GO:0097190	apoptotic signaling pathway	Primates	3.777e-06	601300
GO:0097191	extrinsic apoptotic signaling pathway	Primates	4.817e-05	7670000
GO:0097237	cellular response to toxic substance	Primates	3.777e-06	601300
GO:0097284	hepatocyte apoptotic process	Primates	6.23e-05	9919000
GO:0097294	'de novo' XMP biosynthetic process	Primates	5.508e-06	877000
GO:0097345	mitochondrial outer membrane permeabilization	Primates	2.971e-05	4730000
GO:0097421	liver regeneration	Primates	3.777e-06	601300
GO:0097435	supramolecular fiber organization	Primates	3.979e-05	6335000
GO:0097527	necroptotic signaling pathway	Primates	1.888e-05	3007000
GO:0097696	cell surface receptor signaling pathway via STAT	Primates	2.176e-05	3465000
GO:0098586	cellular response to virus	Primates	1.427e-05	2272000
GO:0098761	cellular response to interleukin-7	Primates	1.057e-05	1683000
GO:0098868	bone growth	Primates	2.926e-05	4658000
GO:0098869	cellular oxidant detoxification	Primates	4.922e-05	7837000
GO:0098930	axonal transport	Primates	1.008e-05	1605000
GO:0098974	postsynaptic actin cytoskeleton organization	Primates	2.845e-05	4530000
GO:0110076	negative regulation of ferroptosis	Primates	1.612e-06	256600
GO:0120162	positive regulation of cold-induced thermogenesis	Primates	2.926e-05	4658000
GO:0120190	negative regulation of bile acid secretion	Primates	3.777e-06	601300
GO:0140374	antiviral innate immune response	Primates	3.777e-06	601300
GO:0140460	response to Gram-negative bacterium	Primates	3.777e-06	601300
GO:0150076	neuroinflammatory response	Primates	7.135e-06	1136000
GO:0150078	positive regulation of neuroinflammatory response	Primates	7.554e-06	1203000
GO:0150093	amyloid-beta clearance by transcytosis	Primates	9.622e-08	15320
GO:0150111	regulation of transepithelial transport	Primates	2.845e-05	4530000
GO:0150129	positive regulation of interleukin-33 production	Primates	3.777e-06	601300
GO:1900015	regulation of cytokine production involved in inflammatory response	Primates	1.463e-05	2329000
GO:1900017	positive regulation of cytokine production involved in inflammatory response	Primates	7.554e-06	1203000
GO:1900034	regulation of cellular response to heat	Primates	5.041e-06	802500
GO:1900127	positive regulation of hyaluronan biosynthetic process	Primates	8.583e-07	136600
GO:1900159	positive regulation of bone mineralization involved in bone maturation	Primates	8.329e-06	1326000
GO:1900180	regulation of protein localization to nucleus	Primates	1.463e-05	2329000
GO:1900222	negative regulation of amyloid-beta clearance	Primates	1.469e-05	2339000
GO:1900229	negative regulation of single-species biofilm formation in or on host organism	Primates	8.329e-06	1326000
GO:1900242	regulation of synaptic vesicle endocytosis	Primates	2.845e-05	4530000
GO:1900452	regulation of long-term synaptic depression	Primates	5.041e-06	802500
GO:1900745	positive regulation of p38MAPK cascade	Primates	2.926e-05	4658000
GO:1901222	regulation of non-canonical NF-kappaB signal transduction	Primates	9.894e-05	15750000
GO:1901224	positive regulation of non-canonical NF-kappaB signal transduction	Primates	1.888e-05	3007000
GO:1901647	positive regulation of synoviocyte proliferation	Primates	3.777e-06	601300
GO:1901662	quinone catabolic process	Primates	0.0006139	97740000
GO:1901857	positive regulation of cellular respiration	Primates	7.135e-06	1136000
GO:1902004	positive regulation of amyloid-beta formation	Primates	2.896e-05	4611000
GO:1902065	response to L-glutamate	Primates	3.777e-06	601300
GO:1902108	regulation of mitochondrial membrane permeability involved in apoptotic process	Primates	2.971e-05	4730000
GO:1902174	positive regulation of keratinocyte apoptotic process	Primates	2.886e-06	459600
GO:1902176	negative regulation of oxidative stress-induced intrinsic apoptotic signaling pathway	Primates	1.367e-05	2176000
GO:1902230	negative regulation of intrinsic apoptotic signaling pathway in response to DNA damage	Primates	2.971e-05	4730000
GO:1902255	positive regulation of intrinsic apoptotic signaling pathway by p53 class mediator	Primates	0.0003467	55200000
GO:1902459	positive regulation of stem cell population maintenance	Primates	5.691e-05	9061000
GO:1902474	positive regulation of protein localization to synapse	Primates	5.041e-06	802500
GO:1902527	positive regulation of protein monoubiquitination	Primates	0.0003467	55200000
GO:1902531	regulation of intracellular signal transduction	Primates	2.971e-05	4730000
GO:1902565	positive regulation of neutrophil activation	Primates	3.777e-06	601300
GO:1902570	protein localization to nucleolus	Primates	0.0001193	18990000
GO:1902600	proton transmembrane transport	Primates	2.345e-05	3734000
GO:1902732	positive regulation of chondrocyte proliferation	Primates	8.329e-06	1326000
GO:1902894	negative regulation of miRNA transcription	Primates	3.777e-06	601300
GO:1902895	positive regulation of miRNA transcription	Primates	3.777e-06	601300
GO:1902966	positive regulation of protein localization to early endosome	Primates	8.583e-07	136600
GO:1902988	neurofibrillary tangle assembly	Primates	5.041e-06	802500
GO:1903076	regulation of protein localization to plasma membrane	Primates	2.845e-05	4530000
GO:1903078	positive regulation of protein localization to plasma membrane	Primates	2.224e-05	3541000
GO:1903140	regulation of establishment of endothelial barrier	Primates	3.777e-06	601300
GO:1903347	negative regulation of bicellular tight junction assembly	Primates	3.777e-06	601300
GO:1903543	positive regulation of exosomal secretion	Primates	7.135e-06	1136000
GO:1903748	negative regulation of establishment of protein localization to mitochondrion	Primates	5.041e-06	802500
GO:1903829	positive regulation of protein localization	Primates	5.041e-06	802500
GO:1903901	negative regulation of viral life cycle	Primates	2.733e-05	4352000
GO:1903903	regulation of establishment of T cell polarity	Primates	2.886e-06	459600
GO:1903906	regulation of plasma membrane raft polarization	Primates	2.886e-06	459600
GO:1903909	regulation of receptor clustering	Primates	2.886e-06	459600
GO:1903923	positive regulation of protein processing in phagocytic vesicle	Primates	5.773e-06	919100
GO:1903955	positive regulation of protein targeting to mitochondrion	Primates	5.185e-05	8256000
GO:1904428	negative regulation of tubulin deacetylation	Primates	1.008e-05	1605000
GO:1904440	positive regulation of iron ion import across plasma membrane	Primates	7.135e-06	1136000
GO:1904646	cellular response to amyloid-beta	Primates	3.777e-06	601300
GO:1904651	positive regulation of fat cell apoptotic process	Primates	1.463e-05	2329000
GO:1904668	positive regulation of ubiquitin protein ligase activity	Primates	4.013e-05	6389000
GO:1904707	positive regulation of vascular associated smooth muscle cell proliferation	Primates	3.777e-06	601300
GO:1904772	response to tetrachloromethane	Primates	1.612e-06	256600
GO:1904783	positive regulation of NMDA glutamate receptor activity	Primates	7.135e-06	1136000
GO:1904798	positive regulation of core promoter binding	Primates	7.135e-06	1136000
GO:1904844	response to L-glutamine	Primates	1.612e-06	256600
GO:1904880	response to hydrogen sulfide	Primates	1.612e-06	256600
GO:1904996	positive regulation of leukocyte adhesion to vascular endothelial cell	Primates	3.777e-06	601300
GO:1904999	positive regulation of leukocyte adhesion to arterial endothelial cell	Primates	3.777e-06	601300
GO:1905038	regulation of membrane lipid metabolic process	Primates	3.777e-06	601300
GO:1905168	positive regulation of double-strand break repair via homologous recombination	Primates	2.845e-05	4530000
GO:1905242	response to 3,3',5-triiodo-L-thyronine	Primates	3.777e-06	601300
GO:1905278	positive regulation of epithelial tube formation	Primates	8.583e-07	136600
GO:1905395	response to flavonoid	Primates	1.612e-06	256600
GO:1905564	positive regulation of vascular endothelial cell proliferation	Primates	8.218e-05	13080000
GO:1990000	amyloid fibril formation	Primates	1.081e-05	1722000
GO:1990051	activation of protein kinase C activity	Primates	1.463e-05	2329000
GO:1990090	cellular response to nerve growth factor stimulus	Primates	5.041e-06	802500
GO:1990268	response to gold nanoparticle	Primates	3.777e-06	601300
GO:1990416	cellular response to brain-derived neurotrophic factor stimulus	Primates	5.041e-06	802500
GO:2000008	regulation of protein localization to cell surface	Primates	9.545e-07	152000
GO:2000010	positive regulation of protein localization to cell surface	Primates	3.777e-06	601300
GO:2000045	regulation of G1/S transition of mitotic cell cycle	Primates	5.816e-05	9260000
GO:2000060	positive regulation of ubiquitin-dependent protein catabolic process	Primates	8.583e-07	136600
GO:2000147	positive regulation of cell motility	Primates	6.3e-06	1003000
GO:2000271	positive regulation of fibroblast apoptotic process	Primates	2.971e-05	4730000
GO:2000272	negative regulation of signaling receptor activity	Primates	3.777e-06	601300
GO:2000308	negative regulation of tumor necrosis factor (ligand) superfamily member 11 production	Primates	8.329e-06	1326000
GO:2000309	positive regulation of tumor necrosis factor (ligand) superfamily member 11 production	Primates	7.135e-06	1136000
GO:2000334	positive regulation of blood microparticle formation	Primates	3.777e-06	601300
GO:2000343	positive regulation of chemokine (C-X-C motif) ligand 2 production	Primates	3.777e-06	601300
GO:2000347	positive regulation of hepatocyte proliferation	Primates	3.777e-06	601300
GO:2000351	regulation of endothelial cell apoptotic process	Primates	3.777e-06	601300
GO:2000377	regulation of reactive oxygen species metabolic process	Primates	7.554e-06	1203000
GO:2000379	positive regulation of reactive oxygen species metabolic process	Primates	1.463e-05	2329000
GO:2000486	negative regulation of glutamine transport	Primates	1.463e-05	2329000
GO:2000491	positive regulation of hepatic stellate cell activation	Primates	1.463e-05	2329000
GO:2000573	positive regulation of DNA biosynthetic process	Primates	3.777e-06	601300
GO:2000779	regulation of double-strand break repair	Primates	2.845e-05	4530000
GO:2000781	positive regulation of double-strand break repair	Primates	5.691e-05	9061000
GO:2000819	regulation of nucleotide-excision repair	Primates	2.845e-05	4530000
GO:2001135	regulation of endocytic recycling	Primates	1.924e-07	30640
GO:2001150	positive regulation of dipeptide transmembrane transport	Primates	7.418e-05	11810000
GO:2001205	negative regulation of osteoclast development	Primates	8.329e-06	1326000
GO:2001225	regulation of chloride transport	Primates	3.709e-05	5905000
GO:2001233	regulation of apoptotic signaling pathway	Primates	4.337e-05	6906000
GO:2001234	negative regulation of apoptotic signaling pathway	Primates	3.777e-06	601300
GO:2001235	positive regulation of apoptotic signaling pathway	Primates	2.971e-05	4730000
GO:2001238	positive regulation of extrinsic apoptotic signaling pathway	Primates	6.697e-05	10660000
GO:2001240	negative regulation of extrinsic apoptotic signaling pathway in absence of ligand	Primates	7.554e-06	1203000
GO:2001244	positive regulation of intrinsic apoptotic signaling pathway	Primates	5.941e-05	9459000

## Sheet: Table S225
Table S225. DF-2 MiCId analysis GO Cellular Component (CC) Order level.
GO_Term	GO_Name	Taxon	Prior_GO(Relative_Abundance)	IonCount
GO.XXXXXXX	XXXXXXX	Saccharomycetales	0.9531	112300000000
GO:0000139	Golgi membrane	Primates	0.0003116	49610000
GO:0000151	ubiquitin ligase complex	Primates	3.101e-05	4938000
GO:0000776	kinetochore	Primates	1.248e-05	1987000
GO:0000785	chromatin	Primates	8.976e-05	14290000
GO:0000786	nucleosome	Primates	1.248e-05	1987000
GO:0001891	phagocytic cup	Primates	2.419e-05	3851000
GO:0002102	podosome	Primates	3.368e-06	536200
GO:0002199	zona pellucida receptor complex	Primates	2.593e-05	4128000
GO:0005576	extracellular region	Primates	0.008077	1286000000
GO:0005615	extracellular space	Primates	0.005396	859100000
GO:0005634	nucleus	Primates	0.002829	450500000
GO:0005635	nuclear envelope	Primates	0.0001046	16660000
GO:0005643	nuclear pore	Primates	5.232e-05	8330000
GO:0005654	nucleoplasm	Primates	0.003122	497000000
GO:0005680	anaphase-promoting complex	Primates	6.153e-05	9797000
GO:0005730	nucleolus	Primates	5.232e-05	8330000
GO:0005737	cytoplasm	Primates	0.006159	980500000
GO:0005739	mitochondrion	Primates	0.000301	47930000
GO:0005741	mitochondrial outer membrane	Primates	0.0004472	71210000
GO:0005743	mitochondrial inner membrane	Primates	1.119e-05	1782000
GO:0005759	mitochondrial matrix	Primates	6.324e-05	10070000
GO:0005765	lysosomal membrane	Primates	2.879e-07	45840
GO:0005768	endosome	Primates	2.15e-06	342300
GO:0005769	early endosome	Primates	1.532e-05	2439000
GO:0005770	late endosome	Primates	2.038e-06	324500
GO:0005777	peroxisome	Primates	0.0001054	16780000
GO:0005778	peroxisomal membrane	Primates	2.108e-05	3357000
GO:0005782	peroxisomal matrix	Primates	4.216e-05	6713000
GO:0005783	endoplasmic reticulum	Primates	0.0001011	16090000
GO:0005788	endoplasmic reticulum lumen	Primates	1.531e-05	2437000
GO:0005789	endoplasmic reticulum membrane	Primates	3.729e-05	5937000
GO:0005794	Golgi apparatus	Primates	9.714e-05	15470000
GO:0005796	Golgi lumen	Primates	0.0001558	24800000
GO:0005813	centrosome	Primates	0.0001847	29400000
GO:0005814	centriole	Primates	5.232e-05	8330000
GO:0005819	spindle	Primates	9.234e-05	14700000
GO:0005829	cytosol	Primates	0.00931	1482000000
GO:0005856	cytoskeleton	Primates	0.0001962	31240000
GO:0005874	microtubule	Primates	9.745e-06	1552000
GO:0005884	actin filament	Primates	1.248e-05	1987000
GO:0005886	plasma membrane	Primates	0.0009895	157500000
GO:0005903	brush border	Primates	1.248e-05	1987000
GO:0005905	clathrin-coated pit	Primates	4.076e-06	649000
GO:0005911	cell-cell junction	Primates	1.248e-05	1987000
GO:0005912	adherens junction	Primates	1.248e-05	1987000
GO:0005925	focal adhesion	Primates	0.0001	15920000
GO:0008021	synaptic vesicle	Primates	1.114e-07	17740
GO:0008180	COP9 signalosome	Primates	2.593e-05	4128000
GO:0009897	external side of plasma membrane	Primates	9.828e-05	15650000
GO:0009925	basal plasma membrane	Primates	2.038e-06	324500
GO:0009986	cell surface	Primates	2.707e-05	4310000
GO:0010008	endosome membrane	Primates	0.000118	18780000
GO:0012506	vesicle membrane	Primates	6.2e-05	9872000
GO:0015629	actin cytoskeleton	Primates	3.17e-05	5046000
GO:0015630	microtubule cytoskeleton	Primates	2.436e-05	3879000
GO:0016020	membrane	Primates	0.0002938	46770000
GO:0016324	apical plasma membrane	Primates	2.038e-06	324500
GO:0016363	nuclear matrix	Primates	1.248e-05	1987000
GO:0016469	proton-transporting two-sector ATPase complex	Primates	3.731e-06	594000
GO:0016514	SWI/SNF complex	Primates	1.248e-05	1987000
GO:0016528	sarcoplasm	Primates	3.368e-06	536200
GO:0016586	RSC-type complex	Primates	1.248e-05	1987000
GO:0030027	lamellipodium	Primates	1.585e-05	2523000
GO:0030139	endocytic vesicle	Primates	6.115e-06	973500
GO:0030141	secretory granule	Primates	9.206e-06	1466000
GO:0030424	axon	Primates	0.0001243	19790000
GO:0030425	dendrite	Primates	2.007e-05	3196000
GO:0030426	growth cone	Primates	4.873e-06	775800
GO:0030478	actin cap	Primates	3.368e-06	536200
GO:0030496	midbody	Primates	5.232e-05	8330000
GO:0030666	endocytic vesicle membrane	Primates	1.243e-05	1979000
GO:0030669	clathrin-coated endocytic vesicle membrane	Primates	1.628e-05	2592000
GO:0030670	phagocytic vesicle membrane	Primates	1.114e-07	17740
GO:0030672	synaptic vesicle membrane	Primates	1.114e-07	17740
GO:0030673	axolemma	Primates	4.873e-06	775800
GO:0030863	cortical cytoskeleton	Primates	1.248e-05	1987000
GO:0030864	cortical actin cytoskeleton	Primates	6.735e-06	1072000
GO:0031093	platelet alpha granule lumen	Primates	0.000131	20850000
GO:0031410	cytoplasmic vesicle	Primates	2.038e-06	324500
GO:0031966	mitochondrial membrane	Primates	4.928e-05	7846000
GO:0031982	vesicle	Primates	3.519e-05	5603000
GO:0032991	protein-containing complex	Primates	0.0003305	52630000
GO:0034399	nuclear periphery	Primates	4.873e-06	775800
GO:0034774	secretory granule lumen	Primates	2.419e-05	3851000
GO:0035060	brahma complex	Primates	1.248e-05	1987000
GO:0035267	NuA4 histone acetyltransferase complex	Primates	3.744e-05	5961000
GO:0035578	azurophil granule lumen	Primates	0.0002433	38730000
GO:0035580	specific granule lumen	Primates	0.0002525	40200000
GO:0036464	cytoplasmic ribonucleoprotein granule	Primates	1.735e-05	2763000
GO:0036477	somatodendritic compartment	Primates	9.745e-06	1552000
GO:0042383	sarcolemma	Primates	6.2e-05	9872000
GO:0042470	melanosome	Primates	0.0002111	33610000
GO:0042565	RNA nuclear export complex	Primates	5.232e-05	8330000
GO:0042581	specific granule	Primates	9.206e-06	1466000
GO:0042645	mitochondrial nucleoid	Primates	3.731e-06	594000
GO:0042995	cell projection	Primates	4.873e-06	775800
GO:0043005	neuron projection	Primates	1.73e-05	2755000
GO:0043025	neuronal cell body	Primates	0.0002195	34950000
GO:0043197	dendritic spine	Primates	4.873e-06	775800
GO:0043209	myelin sheath	Primates	2.928e-05	4662000
GO:0043231	intracellular membrane-bounded organelle	Primates	1.054e-05	1678000
GO:0043296	apical junction complex	Primates	1.248e-05	1987000
GO:0043679	axon terminus	Primates	9.234e-05	14700000
GO:0044297	cell body	Primates	3.567e-05	5679000
GO:0044304	main axon	Primates	4.873e-06	775800
GO:0044305	calyx of Held	Primates	1.248e-05	1987000
GO:0045121	membrane raft	Primates	2.906e-05	4627000
GO:0045177	apical part of cell	Primates	5.856e-05	9324000
GO:0045178	basal part of cell	Primates	2.038e-06	324500
GO:0045202	synapse	Primates	1.805e-05	2873000
GO:0045259	proton-transporting ATP synthase complex	Primates	2.239e-05	3564000
GO:0045261	proton-transporting ATP synthase complex, catalytic core F(1)	Primates	7.462e-06	1188000
GO:0045298	tubulin complex	Primates	4.873e-06	775800
GO:0045335	phagocytic vesicle	Primates	3.479e-06	553900
GO:0048471	perinuclear region of cytoplasm	Primates	9.642e-05	15350000
GO:0055037	recycling endosome	Primates	9.216e-05	14670000
GO:0055038	recycling endosome membrane	Primates	3.342e-07	53210
GO:0062023	collagen-containing extracellular matrix	Primates	0.0001412	22480000
GO:0062151	catalase complex	Primates	1.054e-05	1678000
GO:0070062	extracellular exosome	Primates	0.003951	629000000
GO:0070160	tight junction	Primates	1.248e-05	1987000
GO:0071564	npBAF complex	Primates	1.248e-05	1987000
GO:0071565	nBAF complex	Primates	1.248e-05	1987000
GO:0072562	blood microparticle	Primates	5.708e-05	9088000
GO:0072563	endothelial microparticle	Primates	6.2e-05	9872000
GO:0090543	Flemming body	Primates	5.232e-05	8330000
GO:0097013	phagocytic vesicle lumen	Primates	3.683e-05	5863000
GO:0097386	glial cell projection	Primates	4.873e-06	775800
GO:0097418	neurofibrillary tangle	Primates	9.745e-06	1552000
GO:0097433	dense body	Primates	1.248e-05	1987000
GO:0098685	Schaffer collateral - CA1 synapse	Primates	1.248e-05	1987000
GO:0098793	presynapse	Primates	1.248e-05	1987000
GO:0098871	postsynaptic actin cytoskeleton	Primates	3.744e-05	5961000
GO:0098978	glutamatergic synapse	Primates	6.24e-05	9935000
GO:0140092	bBAF complex	Primates	1.248e-05	1987000
GO:0140288	GBAF complex	Primates	1.248e-05	1987000
GO:1902495	transmembrane transporter complex	Primates	3.731e-06	594000
GO:1904115	axon cytoplasm	Primates	4.873e-06	775800
GO:1904724	tertiary granule lumen	Primates	0.0002525	40200000
GO:1904813	ficolin-1-rich granule lumen	Primates	2.215e-05	3527000
GO:1990712	HFE-transferrin receptor complex	Primates	2.038e-06	324500
GO:1990904	ribonucleoprotein complex	Primates	1.248e-05	1987000

## Sheet: Table S226
Table S226. DF-2 MiCId analysis GO Molecular Function (MF) Order level.
GO_Term	GO_Name	Taxon	Prior_GO(Relative_Abundance)	IonCount
GO.XXXXXXX	XXXXXXX	Saccharomycetales	0.9531	112300000000
GO:0000287	magnesium ion binding	Primates	2.787e-05	4437000
GO:0000976	transcription cis-regulatory region binding	Primates	1.515e-05	2413000
GO:0001512	dihydronicotinamide riboside quinone reductase activity	Primates	7.366e-05	11730000
GO:0001530	lipopolysaccharide binding	Primates	1.129e-05	1797000
GO:0001786	phosphatidylserine binding	Primates	0.0001417	22560000
GO:0002020	protease binding	Primates	4.747e-05	7558000
GO:0003677	DNA binding	Primates	0.0001765	28090000
GO:0003680	minor groove of adenine-thymine-rich DNA binding	Primates	2.953e-06	470200
GO:0003682	chromatin binding	Primates	1.394e-05	2219000
GO:0003690	double-stranded DNA binding	Primates	2.953e-06	470200
GO:0003697	single-stranded DNA binding	Primates	2.953e-06	470200
GO:0003723	RNA binding	Primates	0.0002062	32830000
GO:0003746	translation elongation factor activity	Primates	0.004007	638000000
GO:0003755	peptidyl-prolyl cis-trans isomerase activity	Primates	9.892e-05	15750000
GO:0003779	actin binding	Primates	1.081e-05	1722000
GO:0003796	lysozyme activity	Primates	0.003693	588000000
GO:0003924	GTPase activity	Primates	0.002755	438700000
GO:0003925	G protein activity	Primates	1.399e-05	2227000
GO:0003937	IMP cyclohydrolase activity	Primates	2.424e-05	3859000
GO:0003955	NAD(P)H dehydrogenase (quinone) activity	Primates	4.228e-05	6732000
GO:0004013	adenosylhomocysteinase activity	Primates	0.0001499	23870000
GO:0004046	aminoacylase activity	Primates	1.378e-05	2195000
GO:0004064	arylesterase activity	Primates	3.028e-05	4822000
GO:0004089	carbonate dehydratase activity	Primates	0.0006522	103800000
GO:0004096	catalase activity	Primates	0.0001378	21950000
GO:0004111	creatine kinase activity	Primates	0.0001214	19340000
GO:0004128	cytochrome-b5 reductase activity, acting on NAD(P)H	Primates	3.545e-06	564500
GO:0004252	serine-type endopeptidase activity	Primates	2.257e-05	3593000
GO:0004461	lactose synthase activity	Primates	0.0004362	69450000
GO:0004601	peroxidase activity	Primates	0.0002307	36730000
GO:0004643	phosphoribosylaminoimidazolecarboxamide formyltransferase activity	Primates	2.121e-05	3376000
GO:0004784	superoxide dismutase activity	Primates	3.545e-06	564500
GO:0004812	aminoacyl-tRNA ligase activity	Primates	2.143e-05	3412000
GO:0004821	histidine-tRNA ligase activity	Primates	8.573e-05	13650000
GO:0004842	ubiquitin-protein transferase activity	Primates	0.0003189	50770000
GO:0004859	phospholipase inhibitor activity	Primates	7.086e-05	11280000
GO:0004867	serine-type endopeptidase inhibitor activity	Primates	6.866e-05	10930000
GO:0004869	cysteine-type endopeptidase inhibitor activity	Primates	1.129e-05	1797000
GO:0005049	nuclear export signal receptor activity	Primates	1.394e-05	2219000
GO:0005085	guanyl-nucleotide exchange factor activity	Primates	1.625e-06	258700
GO:0005102	signaling receptor binding	Primates	0.0001646	26200000
GO:0005123	death receptor binding	Primates	3.416e-05	5439000
GO:0005125	cytokine activity	Primates	0.0004051	64490000
GO:0005133	type II interferon receptor binding	Primates	0.0001098	17480000
GO:0005154	epidermal growth factor receptor binding	Primates	4.874e-06	776000
GO:0005158	insulin receptor binding	Primates	0.0001718	27360000
GO:0005159	insulin-like growth factor receptor binding	Primates	0.0006873	109400000
GO:0005164	tumor necrosis factor receptor binding	Primates	7.576e-05	12060000
GO:0005178	integrin binding	Primates	0.0001883	29980000
GO:0005179	hormone activity	Primates	0.00124	197500000
GO:0005200	structural constituent of cytoskeleton	Primates	1.186e-05	1888000
GO:0005504	fatty acid binding	Primates	2.953e-05	4702000
GO:0005506	iron ion binding	Primates	2.257e-05	3593000
GO:0005507	copper ion binding	Primates	9.844e-06	1567000
GO:0005509	calcium ion binding	Primates	0.0002919	46470000
GO:0005515	protein binding	Primates	0.0182	2898000000
GO:0005524	ATP binding	Primates	0.0001983	31560000
GO:0005525	GTP binding	Primates	0.002769	440900000
GO:0005543	phospholipid binding	Primates	7.086e-05	11280000
GO:0005544	calcium-dependent phospholipid binding	Primates	0.0002834	45130000
GO:0005546	phosphatidylinositol-4,5-bisphosphate binding	Primates	6.518e-07	103800
GO:0008017	microtubule binding	Primates	2.362e-05	3761000
GO:0008083	growth factor activity	Primates	0.0006938	110500000
GO:0008198	ferrous iron binding	Primates	3.3e-06	525400
GO:0008199	ferric iron binding	Primates	3.3e-06	525400
GO:0008201	heparin binding	Primates	3.974e-05	6327000
GO:0008233	peptidase activity	Primates	1.129e-05	1797000
GO:0008236	serine-type peptidase activity	Primates	1.129e-05	1797000
GO:0008270	zinc ion binding	Primates	6.91e-05	11000000
GO:0008289	lipid binding	Primates	9.844e-06	1567000
GO:0008379	thioredoxin peroxidase activity	Primates	0.0001446	23020000
GO:0008753	NADPH dehydrogenase (quinone) activity	Primates	3.545e-06	564500
GO:0009055	electron transfer activity	Primates	4.911e-05	7819000
GO:0015643	toxic substance binding	Primates	9.844e-06	1567000
GO:0016018	cyclosporin A binding	Primates	8.244e-06	1313000
GO:0016209	antioxidant activity	Primates	2.363e-05	3762000
GO:0016301	kinase activity	Primates	2.024e-05	3223000
GO:0016491	oxidoreductase activity	Primates	5.266e-05	8383000
GO:0016661	oxidoreductase activity, acting on other nitrogenous compounds as donors	Primates	2.455e-05	3909000
GO:0016684	oxidoreductase activity, acting on peroxide as acceptor	Primates	2.757e-05	4389000
GO:0016740	transferase activity	Primates	7.835e-05	12470000
GO:0016787	hydrolase activity	Primates	6.636e-05	10570000
GO:0016798	hydrolase activity, acting on glycosyl bonds	Primates	0.000695	110700000
GO:0016829	lyase activity	Primates	3.028e-05	4822000
GO:0016836	hydro-lyase activity	Primates	1.602e-05	2550000
GO:0016887	ATP hydrolysis activity	Primates	4.12e-05	6560000
GO:0017124	SH3 domain binding	Primates	5.906e-06	940300
GO:0018820	cyanamide hydratase activity	Primates	4.63e-05	7372000
GO:0019003	GDP binding	Primates	4.186e-05	6665000
GO:0019787	ubiquitin-like protein transferase activity	Primates	5.769e-05	9185000
GO:0019825	oxygen binding	Primates	9.844e-06	1567000
GO:0019894	kinesin binding	Primates	1.186e-05	1888000
GO:0019899	enzyme binding	Primates	3.776e-05	6011000
GO:0019901	protein kinase binding	Primates	3.552e-05	5656000
GO:0020037	heme binding	Primates	5.514e-05	8779000
GO:0030170	pyridoxal phosphate binding	Primates	9.844e-06	1567000
GO:0030297	transmembrane receptor protein tyrosine kinase activator activity	Primates	0.0003485	55490000
GO:0030674	protein-macromolecule adaptor activity	Primates	2.953e-06	470200
GO:0030957	Tat protein binding	Primates	1.186e-05	1888000
GO:0031072	heat shock protein binding	Primates	5.185e-05	8256000
GO:0031386	protein tag activity	Primates	0.0001198	19070000
GO:0031404	chloride ion binding	Primates	2.455e-05	3909000
GO:0031489	myosin V binding	Primates	5.428e-08	8642
GO:0031492	nucleosomal DNA binding	Primates	1.186e-05	1888000
GO:0031625	ubiquitin protein ligase binding	Primates	0.0001799	28640000
GO:0034185	apolipoprotein binding	Primates	2.953e-06	470200
GO:0034452	dynactin binding	Primates	2.953e-06	470200
GO:0034986	iron chaperone activity	Primates	3.3e-06	525400
GO:0035091	phosphatidylinositol binding	Primates	2.953e-06	470200
GO:0036313	phosphatidylinositol 3-kinase catalytic subunit binding	Primates	1.304e-06	207500
GO:0038177	death receptor agonist activity	Primates	3.031e-05	4825000
GO:0042288	MHC class I protein binding	Primates	3.42e-06	544500
GO:0042296	ISG15 transferase activity	Primates	3.526e-05	5613000
GO:0042802	identical protein binding	Primates	0.001097	174700000
GO:0042803	protein homodimerization activity	Primates	5.511e-05	8775000
GO:0043532	angiostatin binding	Primates	3.42e-06	544500
GO:0043539	protein serine/threonine kinase activator activity	Primates	0.0005268	83870000
GO:0043565	sequence-specific DNA binding	Primates	2.953e-06	470200
GO:0044183	protein folding chaperone	Primates	2.593e-05	4128000
GO:0044325	transmembrane transporter binding	Primates	3.3e-06	525400
GO:0044389	ubiquitin-like protein ligase binding	Primates	5.769e-05	9185000
GO:0045159	myosin II binding	Primates	6.518e-07	103800
GO:0045296	cadherin binding	Primates	8.932e-05	14220000
GO:0046790	virion binding	Primates	8.244e-06	1313000
GO:0046872	metal ion binding	Primates	0.0003257	51860000
GO:0046933	proton-transporting ATP synthase activity, rotational mechanism	Primates	2.736e-05	4356000
GO:0046961	proton-transporting ATPase activity, rotational mechanism	Primates	6.84e-06	1089000
GO:0046982	protein heterodimerization activity	Primates	1.394e-05	2219000
GO:0048018	receptor ligand activity	Primates	0.0003772	60060000
GO:0048156	tau protein binding	Primates	1.186e-05	1888000
GO:0050136	NADH:ubiquinone reductase (non-electrogenic) activity	Primates	1.773e-05	2822000
GO:0050661	NADP binding	Primates	1.378e-05	2195000
GO:0050998	nitric-oxide synthase binding	Primates	1.186e-05	1888000
GO:0051015	actin filament binding	Primates	1.304e-06	207500
GO:0051082	unfolded protein binding	Primates	3.417e-05	5440000
GO:0051087	protein-folding chaperone binding	Primates	1.28e-05	2038000
GO:0051428	peptide hormone receptor binding	Primates	0.0002988	47580000
GO:0051721	protein phosphatase 2A binding	Primates	2.953e-06	470200
GO:0051879	Hsp90 protein binding	Primates	2.953e-06	470200
GO:0051920	peroxiredoxin activity	Primates	7.23e-05	11510000
GO:0061630	ubiquitin protein ligase activity	Primates	5.769e-05	9185000
GO:0061631	ubiquitin conjugating enzyme activity	Primates	0.0003365	53580000
GO:0070883	pre-miRNA binding	Primates	1.394e-05	2219000
GO:0071813	lipoprotein particle binding	Primates	2.953e-06	470200
GO:0071949	FAD binding	Primates	2.455e-05	3909000
GO:0098973	structural constituent of postsynaptic actin cytoskeleton	Primates	7.114e-05	11330000
GO:0099077	histone-dependent DNA binding	Primates	2.953e-06	470200
GO:0099609	microtubule lateral binding	Primates	2.953e-06	470200
GO:0140272	exogenous protein binding	Primates	9.844e-06	1567000
GO:0140662	ATP-dependent protein folding chaperone	Primates	2.593e-05	4128000
GO:0140824	thioredoxin-dependent peroxiredoxin activity	Primates	0.0001446	23020000
GO:0140839	RNA polymerase II CTD heptapeptide repeat P3 isomerase activity	Primates	8.244e-06	1313000
GO:0140840	RNA polymerase II CTD heptapeptide repeat P6 isomerase activity	Primates	8.244e-06	1313000
GO:0140912	membrane destabilizing activity	Primates	1.129e-05	1797000
GO:0141108	transporter regulator activity	Primates	1.186e-05	1888000
GO:1902936	phosphatidylinositol bisphosphate binding	Primates	2.953e-06	470200
GO:1903136	cuprous ion binding	Primates	0.0007387	117600000
GO:1903981	enterobactin binding	Primates	1.969e-05	3135000
GO:1904399	heparan sulfate binding	Primates	8.244e-06	1313000
GO:1904408	melatonin binding	Primates	2.455e-05	3909000
GO:1905594	resveratrol binding	Primates	2.455e-05	3909000
GO:1990459	transferrin receptor binding	Primates	1.98e-05	3152000
GO:1990460	leptin receptor binding	Primates	0.0001494	23790000

## Sheet: Table S227
Table S227. DF-3 MiCId analysis GO Biological Process (BP) Order level.
GO_Term	GO_Name	Taxon	Prior_GO(Relative_Abundance)	IonCount
GO.XXXXXXX	XXXXXXX	Primates	0.0005008	74270000
GO.XXXXXXX	XXXXXXX	Saccharomycetales	0.9545	117200000000
GO:0000054	ribosomal subunit export from nucleus	Primates	0.0001655	24540000
GO:0000055	ribosomal large subunit export from nucleus	Primates	0.0001655	24540000
GO:0000056	ribosomal small subunit export from nucleus	Primates	0.0001655	24540000
GO:0000070	mitotic sister chromatid segregation	Primates	0.0001655	24540000
GO:0000122	negative regulation of transcription by RNA polymerase II	Primates	0.0001685	24990000
GO:0000209	protein polyubiquitination	Primates	3.444e-05	5107000
GO:0000226	microtubule cytoskeleton organization	Primates	1.709e-05	2535000
GO:0000278	mitotic cell cycle	Primates	0.0001655	24540000
GO:0000302	response to reactive oxygen species	Primates	8.872e-05	13160000
GO:0000398	mRNA splicing, via spliceosome	Primates	8.425e-09	1249
GO:0000413	protein peptidyl-prolyl isomerization	Primates	1.757e-05	2605000
GO:0001501	skeletal system development	Primates	7.115e-05	10550000
GO:0001503	ossification	Primates	6.97e-05	10340000
GO:0001525	angiogenesis	Primates	0.0001521	22550000
GO:0001542	ovulation from ovarian follicle	Primates	2.087e-05	3095000
GO:0001649	osteoblast differentiation	Primates	8.018e-05	11890000
GO:0001657	ureteric bud development	Primates	8.785e-06	1303000
GO:0001666	response to hypoxia	Primates	3.414e-05	5063000
GO:0001701	in utero embryonic development	Primates	0.0001231	18260000
GO:0001738	morphogenesis of a polarized epithelium	Primates	9.994e-05	14820000
GO:0001774	microglial cell activation	Primates	7.464e-05	11070000
GO:0001817	regulation of cytokine production	Primates	1.631e-05	2418000
GO:0001819	positive regulation of cytokine production	Primates	4.094e-05	6072000
GO:0001822	kidney development	Primates	8.785e-06	1303000
GO:0001836	release of cytochrome c from mitochondria	Primates	6.571e-05	9745000
GO:0001890	placenta development	Primates	8.917e-05	13220000
GO:0001892	embryonic placenta development	Primates	0.0001231	18260000
GO:0001933	negative regulation of protein phosphorylation	Primates	1.757e-05	2605000
GO:0001934	positive regulation of protein phosphorylation	Primates	2.206e-05	3271000
GO:0001936	regulation of endothelial cell proliferation	Primates	2.087e-05	3095000
GO:0001937	negative regulation of endothelial cell proliferation	Primates	4.489e-06	665700
GO:0001938	positive regulation of endothelial cell proliferation	Primates	5.708e-07	84650
GO:0002009	morphogenesis of an epithelium	Primates	4.528e-05	6714000
GO:0002021	response to dietary excess	Primates	4.174e-05	6190000
GO:0002037	negative regulation of L-glutamate import across plasma membrane	Primates	4.489e-06	665700
GO:0002092	positive regulation of receptor internalization	Primates	5.708e-07	84650
GO:0002181	cytoplasmic translation	Primates	0.002019	299400000
GO:0002227	innate immune response in mucosa	Primates	8.154e-06	1209000
GO:0002244	hematopoietic progenitor cell differentiation	Primates	7.904e-05	11720000
GO:0002250	adaptive immune response	Primates	1.11e-05	1645000
GO:0002281	macrophage activation involved in immune response	Primates	1.558e-05	2311000
GO:0002376	immune system process	Primates	8.154e-06	1209000
GO:0002439	chronic inflammatory response to antigenic stimulus	Primates	4.489e-06	665700
GO:0002523	leukocyte migration involved in inflammatory response	Primates	4.489e-06	665700
GO:0002637	regulation of immunoglobulin production	Primates	4.489e-06	665700
GO:0002719	negative regulation of cytokine production involved in immune response	Primates	4.489e-06	665700
GO:0002876	positive regulation of chronic inflammatory response to antigenic stimulus	Primates	4.489e-06	665700
GO:0002925	positive regulation of humoral immune response mediated by circulating immunoglobulin	Primates	4.489e-06	665700
GO:0003009	skeletal muscle contraction	Primates	4.489e-06	665700
GO:0003085	negative regulation of systemic arterial blood pressure	Primates	4.489e-06	665700
GO:0003300	cardiac muscle hypertrophy	Primates	2.087e-05	3095000
GO:0003360	brainstem development	Primates	1.026e-06	152100
GO:0005989	lactose biosynthetic process	Primates	0.000346	51310000
GO:0006006	glucose metabolic process	Primates	8.691e-05	12890000
GO:0006091	generation of precursor metabolites and energy	Primates	9.845e-06	1460000
GO:0006111	regulation of gluconeogenesis	Primates	2.087e-05	3095000
GO:0006112	energy reserve metabolic process	Primates	6.261e-05	9285000
GO:0006114	glycerol biosynthetic process	Primates	2.087e-05	3095000
GO:0006122	mitochondrial electron transport, ubiquinol to cytochrome c	Primates	5.222e-05	7745000
GO:0006123	mitochondrial electron transport, cytochrome c to oxygen	Primates	5.222e-05	7745000
GO:0006139	nucleobase-containing compound metabolic process	Primates	1.026e-06	152100
GO:0006164	purine nucleotide biosynthetic process	Primates	2.052e-06	304300
GO:0006177	GMP biosynthetic process	Primates	2.052e-06	304300
GO:0006189	'de novo' IMP biosynthetic process	Primates	5.13e-06	760700
GO:0006259	DNA metabolic process	Primates	0.0001655	24540000
GO:0006355	regulation of DNA-templated transcription	Primates	6.155e-05	9128000
GO:0006357	regulation of transcription by RNA polymerase II	Primates	1.757e-05	2605000
GO:0006397	mRNA processing	Primates	8.425e-09	1249
GO:0006412	translation	Primates	0.002311	342700000
GO:0006414	translational elongation	Primates	0.003847	570600000
GO:0006418	tRNA aminoacylation for protein translation	Primates	2.24e-05	3323000
GO:0006427	histidyl-tRNA aminoacylation	Primates	6.721e-05	9968000
GO:0006457	protein folding	Primates	0.0002752	40810000
GO:0006469	negative regulation of protein kinase activity	Primates	1.757e-05	2605000
GO:0006508	proteolysis	Primates	8.154e-06	1209000
GO:0006511	ubiquitin-dependent protein catabolic process	Primates	6.888e-05	10210000
GO:0006606	protein import into nucleus	Primates	0.0006618	98140000
GO:0006611	protein export from nucleus	Primates	0.0004964	73610000
GO:0006626	protein targeting to mitochondrion	Primates	3.286e-05	4872000
GO:0006629	lipid metabolic process	Primates	5.158e-05	7650000
GO:0006635	fatty acid beta-oxidation	Primates	2.087e-05	3095000
GO:0006641	triglyceride metabolic process	Primates	8.785e-06	1303000
GO:0006730	one-carbon metabolic process	Primates	0.0002931	43470000
GO:0006754	ATP biosynthetic process	Primates	2.954e-05	4380000
GO:0006826	iron ion transport	Primates	5.136e-05	7617000
GO:0006879	intracellular iron ion homeostasis	Primates	1.753e-05	2599000
GO:0006909	phagocytosis	Primates	4.174e-05	6190000
GO:0006911	phagocytosis, engulfment	Primates	3.061e-06	453900
GO:0006913	nucleocytoplasmic transport	Primates	0.0003309	49070000
GO:0006914	autophagy	Primates	8.425e-09	1249
GO:0006915	apoptotic process	Primates	0.0002793	41420000
GO:0006933	negative regulation of cell adhesion involved in substrate-bound cell migration	Primates	9.845e-06	1460000
GO:0006952	defense response	Primates	4.489e-06	665700
GO:0006954	inflammatory response	Primates	0.0002003	29700000
GO:0006955	immune response	Primates	2.007e-05	2977000
GO:0006959	humoral immune response	Primates	2.374e-05	3520000
GO:0006974	DNA damage response	Primates	5.697e-06	844900
GO:0006979	response to oxidative stress	Primates	0.0001687	25010000
GO:0006986	response to unfolded protein	Primates	0.0002694	39950000
GO:0007004	telomere maintenance via telomerase	Primates	6.83e-05	10130000
GO:0007015	actin filament organization	Primates	1.029e-05	1527000
GO:0007052	mitotic spindle organization	Primates	0.0001655	24540000
GO:0007154	cell communication	Primates	4.489e-06	665700
GO:0007165	signal transduction	Primates	0.0002883	42750000
GO:0007166	cell surface receptor signaling pathway	Primates	1.11e-05	1645000
GO:0007173	epidermal growth factor receptor signaling pathway	Primates	3.996e-06	592600
GO:0007249	canonical NF-kappaB signal transduction	Primates	7.115e-05	10550000
GO:0007254	JNK cascade	Primates	4.489e-06	665700
GO:0007259	cell surface receptor signaling pathway via JAK-STAT	Primates	5.204e-05	7717000
GO:0007267	cell-cell signaling	Primates	9.22e-05	13670000
GO:0007268	chemical synaptic transmission	Primates	0.0001956	29010000
GO:0007339	binding of sperm to zona pellucida	Primates	0.0002011	29820000
GO:0007409	axonogenesis	Primates	9.994e-05	14820000
GO:0007417	central nervous system development	Primates	1.53e-06	227000
GO:0007565	female pregnancy	Primates	2.087e-05	3095000
GO:0007584	response to nutrient	Primates	2.087e-05	3095000
GO:0007596	blood coagulation	Primates	0.0002569	38090000
GO:0007613	memory	Primates	5.697e-06	844900
GO:0007623	circadian rhythm	Primates	2.536e-05	3761000
GO:0008154	actin polymerization or depolymerization	Primates	1.53e-06	227000
GO:0008203	cholesterol metabolic process	Primates	2.965e-05	4398000
GO:0008206	bile acid metabolic process	Primates	2.087e-05	3095000
GO:0008217	regulation of blood pressure	Primates	7.252e-05	10750000
GO:0008283	cell population proliferation	Primates	7.172e-05	10640000
GO:0008284	positive regulation of cell population proliferation	Primates	0.0001585	23500000
GO:0008285	negative regulation of cell population proliferation	Primates	4.489e-06	665700
GO:0008286	insulin receptor signaling pathway	Primates	0.0001847	27380000
GO:0008340	determination of adult lifespan	Primates	2.087e-05	3095000
GO:0008343	adult feeding behavior	Primates	4.174e-05	6190000
GO:0008344	adult locomotory behavior	Primates	9.782e-05	14510000
GO:0008380	RNA splicing	Primates	8.425e-09	1249
GO:0008625	extrinsic apoptotic signaling pathway via death domain receptors	Primates	5.979e-05	8867000
GO:0008630	intrinsic apoptotic signaling pathway in response to DNA damage	Primates	4.489e-06	665700
GO:0008637	apoptotic mitochondrial changes	Primates	6.571e-05	9745000
GO:0009058	biosynthetic process	Primates	1.026e-06	152100
GO:0009060	aerobic respiration	Primates	8.785e-06	1303000
GO:0009062	fatty acid catabolic process	Primates	2.087e-05	3095000
GO:0009267	cellular response to starvation	Primates	7.838e-05	11620000
GO:0009306	protein secretion	Primates	9.782e-05	14510000
GO:0009410	response to xenobiotic stimulus	Primates	1.327e-05	1969000
GO:0009411	response to UV	Primates	8.785e-06	1303000
GO:0009612	response to mechanical stimulus	Primates	4.489e-06	665700
GO:0009615	response to virus	Primates	1.558e-05	2311000
GO:0009617	response to bacterium	Primates	1.325e-05	1965000
GO:0009636	response to toxic substance	Primates	8.785e-06	1303000
GO:0009642	response to light intensity	Primates	8.785e-06	1303000
GO:0009650	UV protection	Primates	1.757e-05	2606000
GO:0009651	response to salt stress	Primates	4.489e-06	665700
GO:0009750	response to fructose	Primates	4.489e-06	665700
GO:0009887	animal organ morphogenesis	Primates	6.604e-05	9793000
GO:0009892	negative regulation of metabolic process	Primates	2.087e-05	3095000
GO:0010193	response to ozone	Primates	8.785e-06	1303000
GO:0010288	response to lead ion	Primates	1.448e-05	2148000
GO:0010458	exit from mitosis	Primates	3.444e-05	5107000
GO:0010459	negative regulation of heart rate	Primates	4.489e-06	665700
GO:0010506	regulation of autophagy	Primates	5.697e-06	844900
GO:0010507	negative regulation of autophagy	Primates	4.174e-05	6190000
GO:0010508	positive regulation of autophagy	Primates	2.219e-05	3291000
GO:0010573	vascular endothelial growth factor production	Primates	4.489e-06	665700
GO:0010595	positive regulation of endothelial cell migration	Primates	5.708e-07	84650
GO:0010628	positive regulation of gene expression	Primates	0.0003252	48230000
GO:0010629	negative regulation of gene expression	Primates	9.285e-05	13770000
GO:0010634	positive regulation of epithelial cell migration	Primates	1.11e-05	1645000
GO:0010744	positive regulation of macrophage derived foam cell differentiation	Primates	4.489e-06	665700
GO:0010800	positive regulation of peptidyl-threonine phosphorylation	Primates	5.708e-07	84650
GO:0010888	negative regulation of lipid storage	Primates	2.536e-05	3761000
GO:0010917	negative regulation of mitochondrial membrane potential	Primates	5.697e-06	844900
GO:0010918	positive regulation of mitochondrial membrane potential	Primates	3.286e-05	4872000
GO:0010994	free ubiquitin chain polymerization	Primates	3.444e-05	5107000
GO:0014059	regulation of dopamine secretion	Primates	9.782e-05	14510000
GO:0014070	response to organic cyclic compound	Primates	4.489e-06	665700
GO:0014823	response to activity	Primates	3.414e-05	5063000
GO:0014854	response to inactivity	Primates	8.785e-06	1303000
GO:0014891	striated muscle atrophy	Primates	1.53e-06	227000
GO:0015031	protein transport	Primates	0.0001655	24540000
GO:0015670	carbon dioxide transport	Primates	0.0002455	36410000
GO:0015671	oxygen transport	Primates	0.0004649	68940000
GO:0015986	proton motive force-driven ATP synthesis	Primates	4.923e-05	7300000
GO:0016032	viral process	Primates	0.0001655	24540000
GO:0016072	rRNA metabolic process	Primates	5.697e-06	844900
GO:0016192	vesicle-mediated transport	Primates	1.53e-06	227000
GO:0016567	protein ubiquitination	Primates	0.0007419	110000000
GO:0019062	virion attachment to host cell	Primates	6.83e-05	10130000
GO:0019076	viral release from host cell	Primates	1.757e-05	2605000
GO:0019222	regulation of metabolic process	Primates	4.094e-05	6072000
GO:0019430	removal of superoxide radicals	Primates	0.0001423	21100000
GO:0019722	calcium-mediated signaling	Primates	4.489e-06	665700
GO:0019730	antimicrobial humoral response	Primates	0.0001823	27040000
GO:0019731	antibacterial humoral response	Primates	4.138e-05	6136000
GO:0019732	antifungal humoral response	Primates	1.631e-05	2418000
GO:0019896	axonal transport of mitochondrion	Primates	5.697e-06	844900
GO:0019941	modification-dependent protein catabolic process	Primates	0.000673	99810000
GO:0019953	sexual reproduction	Primates	4.174e-05	6190000
GO:0020027	hemoglobin metabolic process	Primates	8.785e-06	1303000
GO:0021549	cerebellum development	Primates	1.026e-06	152100
GO:0021930	cerebellar granule cell precursor proliferation	Primates	5.708e-07	84650
GO:0021940	positive regulation of cerebellar granule cell precursor proliferation	Primates	5.708e-07	84650
GO:0021954	central nervous system neuron development	Primates	2.657e-05	3940000
GO:0021987	cerebral cortex development	Primates	1.026e-06	152100
GO:0022617	extracellular matrix disassembly	Primates	1.53e-06	227000
GO:0023052	signaling	Primates	4.489e-06	665700
GO:0030030	cell projection organization	Primates	1.53e-06	227000
GO:0030031	cell projection assembly	Primates	1.53e-06	227000
GO:0030036	actin cytoskeleton organization	Primates	1.53e-06	227000
GO:0030041	actin filament polymerization	Primates	4.591e-06	680900
GO:0030042	actin filament depolymerization	Primates	3.061e-06	453900
GO:0030071	regulation of mitotic metaphase/anaphase transition	Primates	3.444e-05	5107000
GO:0030073	insulin secretion	Primates	2.087e-05	3095000
GO:0030101	natural killer cell activation	Primates	7.115e-05	10550000
GO:0030168	platelet activation	Primates	3.513e-05	5210000
GO:0030182	neuron differentiation	Primates	1.757e-05	2605000
GO:0030185	nitric oxide transport	Primates	0.0001033	15320000
GO:0030193	regulation of blood coagulation	Primates	7.596e-05	11260000
GO:0030198	extracellular matrix organization	Primates	4.489e-06	665700
GO:0030217	T cell differentiation	Primates	4.174e-05	6190000
GO:0030225	macrophage differentiation	Primates	1.11e-05	1645000
GO:0030300	regulation of intestinal cholesterol absorption	Primates	2.087e-05	3095000
GO:0030316	osteoclast differentiation	Primates	1.325e-05	1965000
GO:0030335	positive regulation of cell migration	Primates	0.0001005	14910000
GO:0030511	positive regulation of transforming growth factor beta receptor signaling pathway	Primates	6.83e-05	10130000
GO:0030593	neutrophil chemotaxis	Primates	1.757e-05	2605000
GO:0030595	leukocyte chemotaxis	Primates	1.757e-05	2605000
GO:0030857	negative regulation of epithelial cell differentiation	Primates	1.11e-05	1645000
GO:0031017	exocrine pancreas development	Primates	6.155e-05	9128000
GO:0031100	animal organ regeneration	Primates	1.026e-06	152100
GO:0031110	regulation of microtubule polymerization or depolymerization	Primates	5.697e-06	844900
GO:0031113	regulation of microtubule polymerization	Primates	1.709e-05	2535000
GO:0031116	positive regulation of microtubule polymerization	Primates	1.139e-05	1690000
GO:0031122	cytoplasmic microtubule organization	Primates	5.697e-06	844900
GO:0031145	anaphase-promoting complex-dependent catabolic process	Primates	0.0001378	20430000
GO:0031175	neuron projection development	Primates	1.139e-05	1690000
GO:0031334	positive regulation of protein-containing complex assembly	Primates	0.0001142	16930000
GO:0031396	regulation of protein ubiquitination	Primates	6.83e-05	10130000
GO:0031536	positive regulation of exit from mitosis	Primates	3.444e-05	5107000
GO:0031622	positive regulation of fever generation	Primates	8.978e-06	1331000
GO:0031640	killing of cells of another organism	Primates	0.0007701	114200000
GO:0031642	negative regulation of myelination	Primates	4.489e-06	665700
GO:0031647	regulation of protein stability	Primates	8.772e-06	1301000
GO:0031648	protein destabilization	Primates	1.53e-06	227000
GO:0031665	negative regulation of lipopolysaccharide-mediated signaling pathway	Primates	8.154e-06	1209000
GO:0031667	response to nutrient levels	Primates	2.536e-05	3761000
GO:0032008	positive regulation of TOR signaling	Primates	4.174e-05	6190000
GO:0032092	positive regulation of protein binding	Primates	0.0001655	24540000
GO:0032099	negative regulation of appetite	Primates	4.174e-05	6190000
GO:0032148	activation of protein kinase B activity	Primates	1.757e-05	2605000
GO:0032230	positive regulation of synaptic transmission, GABAergic	Primates	4.528e-05	6714000
GO:0032310	prostaglandin secretion	Primates	2.087e-05	3095000
GO:0032355	response to estradiol	Primates	2.965e-05	4398000
GO:0032435	negative regulation of proteasomal ubiquitin-dependent protein catabolic process	Primates	6.83e-05	10130000
GO:0032436	positive regulation of proteasomal ubiquitin-dependent protein catabolic process	Primates	8.763e-06	1300000
GO:0032446	protein modification by small protein conjugation	Primates	3.444e-05	5107000
GO:0032496	response to lipopolysaccharide	Primates	4.489e-06	665700
GO:0032543	mitochondrial translation	Primates	2.24e-05	3323000
GO:0032680	regulation of tumor necrosis factor production	Primates	8.154e-06	1209000
GO:0032700	negative regulation of interleukin-17 production	Primates	1.11e-05	1645000
GO:0032715	negative regulation of interleukin-6 production	Primates	4.489e-06	665700
GO:0032722	positive regulation of chemokine production	Primates	1.558e-05	2311000
GO:0032724	positive regulation of fractalkine production	Primates	8.978e-06	1331000
GO:0032729	positive regulation of type II interferon production	Primates	4.489e-06	665700
GO:0032731	positive regulation of interleukin-1 beta production	Primates	1.558e-05	2311000
GO:0032735	positive regulation of interleukin-12 production	Primates	4.306e-05	6386000
GO:0032741	positive regulation of interleukin-18 production	Primates	4.489e-06	665700
GO:0032747	positive regulation of interleukin-23 production	Primates	1.11e-05	1645000
GO:0032755	positive regulation of interleukin-6 production	Primates	7.079e-05	10500000
GO:0032757	positive regulation of interleukin-8 production	Primates	4.332e-05	6423000
GO:0032760	positive regulation of tumor necrosis factor production	Primates	6.525e-05	9677000
GO:0032780	negative regulation of ATP-dependent activity	Primates	8.154e-06	1209000
GO:0032814	regulation of natural killer cell activation	Primates	2.087e-05	3095000
GO:0032817	regulation of natural killer cell proliferation	Primates	2.087e-05	3095000
GO:0032834	positive regulation of CD4-positive, CD25-positive, alpha-beta regulatory T cell differentiation involved in immune response	Primates	1.11e-05	1645000
GO:0032849	positive regulation of cellular pH reduction	Primates	4.528e-05	6714000
GO:0032868	response to insulin	Primates	5.052e-05	7493000
GO:0032869	cellular response to insulin stimulus	Primates	2.087e-05	3095000
GO:0032872	regulation of stress-activated MAPK cascade	Primates	7.115e-05	10550000
GO:0032873	negative regulation of stress-activated MAPK cascade	Primates	1.757e-05	2605000
GO:0032880	regulation of protein localization	Primates	0.0001366	20260000
GO:0032930	positive regulation of superoxide anion generation	Primates	5.697e-06	844900
GO:0033044	regulation of chromosome organization	Primates	5.697e-06	844900
GO:0033141	positive regulation of peptidyl-serine phosphorylation of STAT protein	Primates	1.11e-05	1645000
GO:0033189	response to vitamin A	Primates	8.785e-06	1303000
GO:0033197	response to vitamin E	Primates	2.965e-05	4398000
GO:0033209	tumor necrosis factor-mediated signaling pathway	Primates	3.142e-05	4660000
GO:0033210	leptin-mediated signaling pathway	Primates	0.0001043	15470000
GO:0033353	S-adenosylmethionine cycle	Primates	0.0002931	43470000
GO:0033591	response to L-ascorbic acid	Primates	8.785e-06	1303000
GO:0033686	positive regulation of luteinizing hormone secretion	Primates	2.087e-05	3095000
GO:0033690	positive regulation of osteoblast proliferation	Primates	8.154e-06	1209000
GO:0034063	stress granule assembly	Primates	5.697e-06	844900
GO:0034101	erythrocyte homeostasis	Primates	7.115e-05	10550000
GO:0034116	positive regulation of heterotypic cell-cell adhesion	Primates	1.347e-05	1997000
GO:0034138	toll-like receptor 3 signaling pathway	Primates	4.489e-06	665700
GO:0034145	positive regulation of toll-like receptor 4 signaling pathway	Primates	8.154e-06	1209000
GO:0034250	positive regulation of amide metabolic process	Primates	4.489e-06	665700
GO:0034389	lipid droplet organization	Primates	1.757e-05	2605000
GO:0034393	positive regulation of smooth muscle cell apoptotic process	Primates	1.11e-05	1645000
GO:0034599	cellular response to oxidative stress	Primates	1.757e-05	2605000
GO:0034605	cellular response to heat	Primates	0.0001423	21100000
GO:0034614	cellular response to reactive oxygen species	Primates	5.697e-06	844900
GO:0034756	regulation of iron ion transport	Primates	8.763e-06	1300000
GO:0035281	pre-miRNA export from nucleus	Primates	0.0001655	24540000
GO:0035360	positive regulation of peroxisome proliferator activated receptor signaling pathway	Primates	2.087e-05	3095000
GO:0035556	intracellular signal transduction	Primates	2.087e-05	3095000
GO:0035630	bone mineralization involved in bone maturation	Primates	2.087e-05	3095000
GO:0035633	maintenance of blood-brain barrier	Primates	9.994e-05	14820000
GO:0035900	response to isolation stress	Primates	4.489e-06	665700
GO:0035904	aorta development	Primates	2.087e-05	3095000
GO:0035994	response to muscle stretch	Primates	3.061e-06	453900
GO:0036005	response to macrophage colony-stimulating factor	Primates	4.489e-06	665700
GO:0036211	protein modification process	Primates	0.000673	99810000
GO:0038096	Fc-gamma receptor signaling pathway involved in phagocytosis	Primates	1.11e-05	1645000
GO:0038108	negative regulation of appetite by leptin-mediated signaling pathway	Primates	6.261e-05	9285000
GO:0038134	ERBB2-EGFR signaling pathway	Primates	1.142e-06	169300
GO:0038166	angiotensin-activated signaling pathway	Primates	4.528e-05	6714000
GO:0038196	type III interferon-mediated signaling pathway	Primates	1.11e-05	1645000
GO:0040018	positive regulation of multicellular organism growth	Primates	6.155e-05	9128000
GO:0042026	protein refolding	Primates	0.0004022	59640000
GO:0042102	positive regulation of T cell proliferation	Primates	2.087e-05	3095000
GO:0042104	positive regulation of activated T cell proliferation	Primates	0.0001231	18260000
GO:0042118	endothelial cell activation	Primates	1.757e-05	2605000
GO:0042127	regulation of cell population proliferation	Primates	8.978e-06	1331000
GO:0042129	regulation of T cell proliferation	Primates	3.286e-05	4872000
GO:0042267	natural killer cell mediated cytotoxicity	Primates	7.115e-05	10550000
GO:0042269	regulation of natural killer cell mediated cytotoxicity	Primates	2.087e-05	3095000
GO:0042307	positive regulation of protein import into nucleus	Primates	0.0001974	29280000
GO:0042311	vasodilation	Primates	4.489e-06	665700
GO:0042327	positive regulation of phosphorylation	Primates	9.334e-06	1384000
GO:0042445	hormone metabolic process	Primates	2.087e-05	3095000
GO:0042531	positive regulation of tyrosine phosphorylation of STAT protein	Primates	1.11e-05	1645000
GO:0042542	response to hydrogen peroxide	Primates	6.044e-05	8963000
GO:0042593	glucose homeostasis	Primates	2.087e-05	3095000
GO:0042742	defense response to bacterium	Primates	0.0004638	68780000
GO:0042744	hydrogen peroxide catabolic process	Primates	0.0003783	56090000
GO:0042755	eating behavior	Primates	2.087e-05	3095000
GO:0042770	signal transduction in response to DNA damage	Primates	3.286e-05	4872000
GO:0042775	mitochondrial ATP synthesis coupled electron transport	Primates	3.286e-05	4872000
GO:0042776	proton motive force-driven mitochondrial ATP synthesis	Primates	1.969e-05	2920000
GO:0042981	regulation of apoptotic process	Primates	3.286e-05	4872000
GO:0043065	positive regulation of apoptotic process	Primates	0.0008601	127600000
GO:0043066	negative regulation of apoptotic process	Primates	0.0003003	44530000
GO:0043068	positive regulation of programmed cell death	Primates	4.489e-06	665700
GO:0043122	regulation of canonical NF-kappaB signal transduction	Primates	4.489e-06	665700
GO:0043123	positive regulation of canonical NF-kappaB signal transduction	Primates	6.202e-05	9198000
GO:0043161	proteasome-mediated ubiquitin-dependent protein catabolic process	Primates	3.444e-05	5107000
GO:0043242	negative regulation of protein-containing complex disassembly	Primates	4.489e-06	665700
GO:0043243	positive regulation of protein-containing complex disassembly	Primates	8.978e-06	1331000
GO:0043254	regulation of protein-containing complex assembly	Primates	8.425e-09	1249
GO:0043270	positive regulation of monoatomic ion transport	Primates	2.087e-05	3095000
GO:0043388	positive regulation of DNA binding	Primates	5.708e-07	84650
GO:0043406	positive regulation of MAP kinase activity	Primates	8.978e-06	1331000
GO:0043410	positive regulation of MAPK cascade	Primates	0.000241	35740000
GO:0043491	phosphatidylinositol 3-kinase/protein kinase B signal transduction	Primates	4.489e-06	665700
GO:0043507	positive regulation of JUN kinase activity	Primates	4.489e-06	665700
GO:0043525	positive regulation of neuron apoptotic process	Primates	1.347e-05	1997000
GO:0043536	positive regulation of blood vessel endothelial cell migration	Primates	9.845e-06	1460000
GO:0043537	negative regulation of blood vessel endothelial cell migration	Primates	4.489e-06	665700
GO:0044070	regulation of monoatomic anion transport	Primates	4.528e-05	6714000
GO:0044208	'de novo' AMP biosynthetic process	Primates	2.052e-06	304300
GO:0044320	cellular response to leptin stimulus	Primates	2.087e-05	3095000
GO:0044793	negative regulation by host of viral process	Primates	8.154e-06	1209000
GO:0045069	regulation of viral genome replication	Primates	3.513e-05	5210000
GO:0045070	positive regulation of viral genome replication	Primates	1.757e-05	2605000
GO:0045071	negative regulation of viral genome replication	Primates	1.264e-05	1875000
GO:0045123	cellular extravasation	Primates	4.489e-06	665700
GO:0045214	sarcomere organization	Primates	9.994e-05	14820000
GO:0045321	leukocyte activation	Primates	7.115e-05	10550000
GO:0045333	cellular respiration	Primates	5.222e-05	7745000
GO:0045348	positive regulation of MHC class II biosynthetic process	Primates	1.11e-05	1645000
GO:0045429	positive regulation of nitric oxide biosynthetic process	Primates	0.0001355	20100000
GO:0045454	cell redox homeostasis	Primates	7.115e-05	10550000
GO:0045471	response to ethanol	Primates	3.414e-05	5063000
GO:0045597	positive regulation of cell differentiation	Primates	6.83e-05	10130000
GO:0045598	regulation of fat cell differentiation	Primates	2.536e-05	3761000
GO:0045599	negative regulation of fat cell differentiation	Primates	8.978e-06	1331000
GO:0045662	negative regulation of myoblast differentiation	Primates	4.489e-06	665700
GO:0045668	negative regulation of osteoblast differentiation	Primates	4.489e-06	665700
GO:0045669	positive regulation of osteoblast differentiation	Primates	8.154e-06	1209000
GO:0045670	regulation of osteoclast differentiation	Primates	4.489e-06	665700
GO:0045672	positive regulation of osteoclast differentiation	Primates	1.558e-05	2311000
GO:0045725	positive regulation of glycogen biosynthetic process	Primates	0.0001231	18260000
GO:0045727	positive regulation of translation	Primates	7.904e-05	11720000
GO:0045732	positive regulation of protein catabolic process	Primates	4.489e-06	665700
GO:0045760	positive regulation of action potential	Primates	4.489e-06	665700
GO:0045765	regulation of angiogenesis	Primates	2.087e-05	3095000
GO:0045773	positive regulation of axon extension	Primates	5.697e-06	844900
GO:0045780	positive regulation of bone resorption	Primates	8.763e-06	1300000
GO:0045785	positive regulation of cell adhesion	Primates	4.489e-06	665700
GO:0045821	positive regulation of glycolytic process	Primates	1.11e-05	1645000
GO:0045834	positive regulation of lipid metabolic process	Primates	4.489e-06	665700
GO:0045840	positive regulation of mitotic nuclear division	Primates	6.661e-05	9878000
GO:0045842	positive regulation of mitotic metaphase/anaphase transition	Primates	3.444e-05	5107000
GO:0045892	negative regulation of DNA-templated transcription	Primates	2.008e-05	2978000
GO:0045893	positive regulation of DNA-templated transcription	Primates	2.729e-05	4047000
GO:0045906	negative regulation of vasoconstriction	Primates	2.087e-05	3095000
GO:0045930	negative regulation of mitotic cell cycle	Primates	4.489e-06	665700
GO:0045944	positive regulation of transcription by RNA polymerase II	Primates	0.0001812	26870000
GO:0045994	positive regulation of translational initiation by iron	Primates	4.489e-06	665700
GO:0046034	ATP metabolic process	Primates	8.425e-09	1249
GO:0046039	GTP metabolic process	Primates	0.0001655	24540000
GO:0046314	phosphocreatine biosynthetic process	Primates	0.0005177	76780000
GO:0046325	negative regulation of D-glucose import	Primates	2.985e-05	4426000
GO:0046330	positive regulation of JNK cascade	Primates	8.978e-06	1331000
GO:0046425	regulation of receptor signaling pathway via JAK-STAT	Primates	1.142e-06	169300
GO:0046427	positive regulation of receptor signaling pathway via JAK-STAT	Primates	8.348e-05	12380000
GO:0046452	dihydrofolate metabolic process	Primates	1.026e-06	152100
GO:0046597	negative regulation of viral entry into host cell	Primates	1.53e-06	227000
GO:0046622	positive regulation of organ growth	Primates	6.155e-05	9128000
GO:0046628	positive regulation of insulin receptor signaling pathway	Primates	0.000144	21350000
GO:0046654	tetrahydrofolate biosynthetic process	Primates	1.026e-06	152100
GO:0046686	response to cadmium ion	Primates	8.785e-06	1303000
GO:0046785	microtubule polymerization	Primates	5.697e-06	844900
GO:0046850	regulation of bone remodeling	Primates	4.174e-05	6190000
GO:0046881	positive regulation of follicle-stimulating hormone secretion	Primates	2.087e-05	3095000
GO:0046890	regulation of lipid biosynthetic process	Primates	2.087e-05	3095000
GO:0046903	secretion	Primates	4.528e-05	6714000
GO:0046928	regulation of neurotransmitter secretion	Primates	9.782e-05	14510000
GO:0048009	insulin-like growth factor receptor signaling pathway	Primates	6.155e-05	9128000
GO:0048143	astrocyte activation	Primates	3.238e-05	4802000
GO:0048144	fibroblast proliferation	Primates	7.115e-05	10550000
GO:0048167	regulation of synaptic plasticity	Primates	5.697e-06	844900
GO:0048260	positive regulation of receptor-mediated endocytosis	Primates	1.753e-05	2599000
GO:0048312	intracellular distribution of mitochondria	Primates	5.697e-06	844900
GO:0048488	synaptic vesicle endocytosis	Primates	9.782e-05	14510000
GO:0048525	negative regulation of viral process	Primates	8.154e-06	1209000
GO:0048566	embryonic digestive tract development	Primates	4.489e-06	665700
GO:0048633	positive regulation of skeletal muscle tissue growth	Primates	6.155e-05	9128000
GO:0048639	positive regulation of developmental growth	Primates	2.087e-05	3095000
GO:0048661	positive regulation of smooth muscle cell proliferation	Primates	4.489e-06	665700
GO:0048662	negative regulation of smooth muscle cell proliferation	Primates	1.11e-05	1645000
GO:0048699	generation of neurons	Primates	5.697e-06	844900
GO:0048754	branching morphogenesis of an epithelial tube	Primates	5.708e-07	84650
GO:0048870	cell motility	Primates	9.994e-05	14820000
GO:0050673	epithelial cell proliferation	Primates	5.708e-07	84650
GO:0050678	regulation of epithelial cell proliferation	Primates	3.286e-05	4872000
GO:0050679	positive regulation of epithelial cell proliferation	Primates	5.708e-07	84650
GO:0050708	regulation of protein secretion	Primates	4.489e-06	665700
GO:0050714	positive regulation of protein secretion	Primates	1.757e-05	2605000
GO:0050727	regulation of inflammatory response	Primates	4.489e-06	665700
GO:0050729	positive regulation of inflammatory response	Primates	1.558e-05	2311000
GO:0050766	positive regulation of phagocytosis	Primates	1.11e-05	1645000
GO:0050768	negative regulation of neurogenesis	Primates	4.489e-06	665700
GO:0050769	positive regulation of neurogenesis	Primates	1.11e-05	1645000
GO:0050793	regulation of developmental process	Primates	4.489e-06	665700
GO:0050796	regulation of insulin secretion	Primates	3.645e-05	5406000
GO:0050806	positive regulation of synaptic transmission	Primates	1.796e-05	2663000
GO:0050807	regulation of synapse organization	Primates	8.978e-06	1331000
GO:0050808	synapse organization	Primates	0.0002013	29860000
GO:0050810	regulation of steroid biosynthetic process	Primates	2.087e-05	3095000
GO:0050819	negative regulation of coagulation	Primates	0.0001809	26830000
GO:0050821	protein stabilization	Primates	6.83e-05	10130000
GO:0050829	defense response to Gram-negative bacterium	Primates	0.000277	41080000
GO:0050830	defense response to Gram-positive bacterium	Primates	0.000638	94610000
GO:0050848	regulation of calcium-mediated signaling	Primates	5.697e-06	844900
GO:0050890	cognition	Primates	4.489e-06	665700
GO:0050892	intestinal absorption	Primates	2.087e-05	3095000
GO:0050900	leukocyte migration	Primates	4.489e-06	665700
GO:0050901	leukocyte tethering or rolling	Primates	2.536e-05	3761000
GO:0050966	detection of mechanical stimulus involved in sensory perception of pain	Primates	4.489e-06	665700
GO:0050995	negative regulation of lipid catabolic process	Primates	4.489e-06	665700
GO:0050999	regulation of nitric-oxide synthase activity	Primates	2.087e-05	3095000
GO:0051014	actin filament severing	Primates	6.122e-06	907900
GO:0051016	barbed-end actin filament capping	Primates	3.061e-06	453900
GO:0051044	positive regulation of membrane protein ectodomain proteolysis	Primates	1.558e-05	2311000
GO:0051046	regulation of secretion	Primates	4.489e-06	665700
GO:0051048	negative regulation of secretion	Primates	5.708e-07	84650
GO:0051085	chaperone cofactor-dependent protein refolding	Primates	0.0002011	29820000
GO:0051092	positive regulation of NF-kappaB transcription factor activity	Primates	6.573e-05	9748000
GO:0051127	positive regulation of actin nucleation	Primates	1.53e-06	227000
GO:0051131	chaperone-mediated protein complex assembly	Primates	6.83e-05	10130000
GO:0051146	striated muscle cell differentiation	Primates	6.155e-05	9128000
GO:0051147	regulation of muscle cell differentiation	Primates	0.0001847	27380000
GO:0051148	negative regulation of muscle cell differentiation	Primates	0.0001231	18260000
GO:0051222	positive regulation of protein transport	Primates	8.978e-06	1331000
GO:0051239	regulation of multicellular organismal process	Primates	4.489e-06	665700
GO:0051258	protein polymerization	Primates	5.697e-06	844900
GO:0051301	cell division	Primates	0.0001999	29640000
GO:0051384	response to glucocorticoid	Primates	4.489e-06	665700
GO:0051402	neuron apoptotic process	Primates	3.286e-05	4872000
GO:0051453	regulation of intracellular pH	Primates	0.0001457	21600000
GO:0051492	regulation of stress fiber assembly	Primates	9.994e-05	14820000
GO:0051541	elastin metabolic process	Primates	2.087e-05	3095000
GO:0051607	defense response to virus	Primates	1.11e-05	1645000
GO:0051693	actin filament capping	Primates	6.122e-06	907900
GO:0051726	regulation of cell cycle	Primates	0.00011	16320000
GO:0051781	positive regulation of cell division	Primates	7.034e-05	10430000
GO:0051798	positive regulation of hair follicle development	Primates	4.489e-06	665700
GO:0051893	regulation of focal adhesion assembly	Primates	9.994e-05	14820000
GO:0051897	positive regulation of phosphatidylinositol 3-kinase/protein kinase B signal transduction	Primates	0.0002915	43230000
GO:0051902	negative regulation of mitochondrial depolarization	Primates	7.838e-05	11620000
GO:0051966	regulation of synaptic transmission, glutamatergic	Primates	4.489e-06	665700
GO:0055093	response to hyperoxia	Primates	8.785e-06	1303000
GO:0055119	relaxation of cardiac muscle	Primates	3.061e-06	453900
GO:0060252	positive regulation of glial cell proliferation	Primates	8.978e-06	1331000
GO:0060271	cilium assembly	Primates	1.53e-06	227000
GO:0060333	type II interferon-mediated signaling pathway	Primates	6.657e-05	9873000
GO:0060349	bone morphogenesis	Primates	8.154e-06	1209000
GO:0060352	cell adhesion molecule production	Primates	1.757e-05	2605000
GO:0060550	positive regulation of fructose 1,6-bisphosphate 1-phosphatase activity	Primates	1.11e-05	1645000
GO:0060552	positive regulation of fructose 1,6-bisphosphate metabolic process	Primates	1.11e-05	1645000
GO:0060557	positive regulation of vitamin D biosynthetic process	Primates	1.558e-05	2311000
GO:0060559	positive regulation of calcidiol 1-monooxygenase activity	Primates	1.558e-05	2311000
GO:0060586	multicellular organismal-level iron ion homeostasis	Primates	8.763e-06	1300000
GO:0060587	regulation of lipoprotein lipid oxidation	Primates	2.087e-05	3095000
GO:0060612	adipose tissue development	Primates	2.087e-05	3095000
GO:0060664	epithelial cell proliferation involved in salivary gland morphogenesis	Primates	4.489e-06	665700
GO:0060669	embryonic placenta morphogenesis	Primates	0.0001231	18260000
GO:0060693	regulation of branching involved in salivary gland morphogenesis	Primates	4.489e-06	665700
GO:0060749	mammary gland alveolus development	Primates	5.708e-07	84650
GO:0061015	snRNA import into nucleus	Primates	0.0001655	24540000
GO:0061024	membrane organization	Primates	8.425e-09	1249
GO:0061037	negative regulation of cartilage development	Primates	2.087e-05	3095000
GO:0061044	negative regulation of vascular wound healing	Primates	4.489e-06	665700
GO:0061048	negative regulation of branching involved in lung morphogenesis	Primates	4.489e-06	665700
GO:0061077	chaperone-mediated protein folding	Primates	0.0001366	20260000
GO:0061564	axon development	Primates	5.697e-06	844900
GO:0061635	regulation of protein complex stability	Primates	8.425e-09	1249
GO:0061684	chaperone-mediated autophagy	Primates	2.527e-08	3748
GO:0061692	cellular detoxification of hydrogen peroxide	Primates	8.785e-06	1303000
GO:0061740	protein targeting to lysosome involved in chaperone-mediated autophagy	Primates	3.37e-08	4997
GO:0061844	antimicrobial humoral immune response mediated by antimicrobial peptide	Primates	8.154e-06	1209000
GO:0061944	negative regulation of protein K48-linked ubiquitination	Primates	1.757e-05	2605000
GO:0065003	protein-containing complex assembly	Primates	3.286e-05	4872000
GO:0065008	regulation of biological quality	Primates	4.489e-06	665700
GO:0070050	neuron cellular homeostasis	Primates	4.528e-05	6714000
GO:0070093	negative regulation of glucagon secretion	Primates	2.087e-05	3095000
GO:0070293	renal absorption	Primates	0.0001033	15320000
GO:0070371	ERK1 and ERK2 cascade	Primates	9.334e-06	1384000
GO:0070374	positive regulation of ERK1 and ERK2 cascade	Primates	4.489e-06	665700
GO:0070507	regulation of microtubule cytoskeleton organization	Primates	1.139e-05	1690000
GO:0070527	platelet aggregation	Primates	0.0001867	27690000
GO:0070542	response to fatty acid	Primates	8.785e-06	1303000
GO:0070886	positive regulation of calcineurin-NFAT signaling cascade	Primates	4.489e-06	665700
GO:0070936	protein K48-linked ubiquitination	Primates	3.444e-05	5107000
GO:0070979	protein K11-linked ubiquitination	Primates	0.0001378	20430000
GO:0071219	cellular response to molecule of bacterial origin	Primates	4.489e-06	665700
GO:0071222	cellular response to lipopolysaccharide	Primates	8.978e-06	1331000
GO:0071230	cellular response to amino acid stimulus	Primates	4.489e-06	665700
GO:0071281	cellular response to iron ion	Primates	8.763e-06	1300000
GO:0071298	cellular response to L-ascorbic acid	Primates	2.087e-05	3095000
GO:0071300	cellular response to retinoic acid	Primates	2.536e-05	3761000
GO:0071316	cellular response to nicotine	Primates	4.489e-06	665700
GO:0071346	cellular response to type II interferon	Primates	0.0001104	16380000
GO:0071353	cellular response to interleukin-4	Primates	6.83e-05	10130000
GO:0071363	cellular response to growth factor stimulus	Primates	8.785e-06	1303000
GO:0071383	cellular response to steroid hormone stimulus	Primates	8.425e-09	1249
GO:0071479	cellular response to ionizing radiation	Primates	4.489e-06	665700
GO:0071514	genomic imprinting	Primates	6.155e-05	9128000
GO:0071677	positive regulation of mononuclear cell migration	Primates	4.489e-06	665700
GO:0071801	regulation of podosome assembly	Primates	1.53e-06	227000
GO:0071803	positive regulation of podosome assembly	Primates	4.489e-06	665700
GO:0071902	positive regulation of protein serine/threonine kinase activity	Primates	1.925e-05	2855000
GO:0072318	clathrin coat disassembly	Primates	1.685e-08	2499
GO:0072386	plus-end-directed organelle transport along microtubule	Primates	5.697e-06	844900
GO:0072577	endothelial cell apoptotic process	Primates	4.489e-06	665700
GO:0072659	protein localization to plasma membrane	Primates	4.489e-06	665700
GO:0072722	response to amitrole	Primates	8.785e-06	1303000
GO:0072732	cellular response to calcium ion starvation	Primates	7.838e-05	11620000
GO:0080184	response to phenylpropanoid	Primates	8.785e-06	1303000
GO:0086003	cardiac muscle cell contraction	Primates	3.061e-06	453900
GO:0090140	regulation of mitochondrial fission	Primates	5.697e-06	844900
GO:0090150	establishment of protein localization to membrane	Primates	3.286e-05	4872000
GO:0090200	positive regulation of release of cytochrome c from mitochondria	Primates	0.0001971	29230000
GO:0090218	positive regulation of lipid kinase activity	Primates	0.0007062	104700000
GO:0090258	negative regulation of mitochondrial fission	Primates	5.697e-06	844900
GO:0090263	positive regulation of canonical Wnt signaling pathway	Primates	5.708e-07	84650
GO:0090279	regulation of calcium ion import	Primates	5.708e-07	84650
GO:0090303	positive regulation of wound healing	Primates	9.994e-05	14820000
GO:0090312	positive regulation of protein deacetylation	Primates	1.11e-05	1645000
GO:0090324	negative regulation of oxidative phosphorylation	Primates	4.489e-06	665700
GO:0090335	regulation of brown fat cell differentiation	Primates	4.174e-05	6190000
GO:0090370	negative regulation of cholesterol efflux	Primates	5.708e-07	84650
GO:0090594	inflammatory response to wounding	Primates	8.978e-06	1331000
GO:0097009	energy homeostasis	Primates	4.174e-05	6190000
GO:0097017	renal protein absorption	Primates	1.53e-06	227000
GO:0097190	apoptotic signaling pathway	Primates	5.671e-05	8410000
GO:0097191	extrinsic apoptotic signaling pathway	Primates	5.742e-05	8515000
GO:0097193	intrinsic apoptotic signaling pathway	Primates	5.222e-05	7745000
GO:0097194	execution phase of apoptosis	Primates	5.222e-05	7745000
GO:0097237	cellular response to toxic substance	Primates	4.489e-06	665700
GO:0097284	hepatocyte apoptotic process	Primates	6.724e-05	9972000
GO:0097294	'de novo' XMP biosynthetic process	Primates	2.052e-06	304300
GO:0097345	mitochondrial outer membrane permeabilization	Primates	3.286e-05	4872000
GO:0097421	liver regeneration	Primates	4.489e-06	665700
GO:0097435	supramolecular fiber organization	Primates	0.0001126	16690000
GO:0097527	necroptotic signaling pathway	Primates	2.245e-05	3329000
GO:0097696	cell surface receptor signaling pathway via STAT	Primates	3.197e-05	4740000
GO:0097746	blood vessel diameter maintenance	Primates	5.165e-05	7660000
GO:0098586	cellular response to virus	Primates	2.219e-05	3291000
GO:0098761	cellular response to interleukin-7	Primates	1.087e-05	1612000
GO:0098868	bone growth	Primates	4.174e-05	6190000
GO:0098869	cellular oxidant detoxification	Primates	0.00013	19280000
GO:0098930	axonal transport	Primates	1.139e-05	1690000
GO:0098974	postsynaptic actin cytoskeleton organization	Primates	9.994e-05	14820000
GO:0120162	positive regulation of cold-induced thermogenesis	Primates	4.174e-05	6190000
GO:0120190	negative regulation of bile acid secretion	Primates	4.489e-06	665700
GO:0120192	tight junction assembly	Primates	9.994e-05	14820000
GO:0140374	antiviral innate immune response	Primates	4.489e-06	665700
GO:0140460	response to Gram-negative bacterium	Primates	4.489e-06	665700
GO:0150076	neuroinflammatory response	Primates	1.11e-05	1645000
GO:0150078	positive regulation of neuroinflammatory response	Primates	8.978e-06	1331000
GO:0150111	regulation of transepithelial transport	Primates	9.994e-05	14820000
GO:0150129	positive regulation of interleukin-33 production	Primates	4.489e-06	665700
GO:1900015	regulation of cytokine production involved in inflammatory response	Primates	2.087e-05	3095000
GO:1900017	positive regulation of cytokine production involved in inflammatory response	Primates	8.978e-06	1331000
GO:1900034	regulation of cellular response to heat	Primates	5.697e-06	844900
GO:1900127	positive regulation of hyaluronan biosynthetic process	Primates	5.708e-07	84650
GO:1900159	positive regulation of bone mineralization involved in bone maturation	Primates	8.154e-06	1209000
GO:1900180	regulation of protein localization to nucleus	Primates	2.087e-05	3095000
GO:1900222	negative regulation of amyloid-beta clearance	Primates	2.007e-05	2977000
GO:1900226	negative regulation of NLRP3 inflammasome complex assembly	Primates	8.425e-09	1249
GO:1900229	negative regulation of single-species biofilm formation in or on host organism	Primates	8.154e-06	1209000
GO:1900242	regulation of synaptic vesicle endocytosis	Primates	9.994e-05	14820000
GO:1900452	regulation of long-term synaptic depression	Primates	5.697e-06	844900
GO:1900745	positive regulation of p38MAPK cascade	Primates	4.174e-05	6190000
GO:1901222	regulation of non-canonical NF-kappaB signal transduction	Primates	7.115e-05	10550000
GO:1901224	positive regulation of non-canonical NF-kappaB signal transduction	Primates	2.245e-05	3329000
GO:1901647	positive regulation of synoviocyte proliferation	Primates	4.489e-06	665700
GO:1901662	quinone catabolic process	Primates	0.0004637	68770000
GO:1901799	negative regulation of proteasomal protein catabolic process	Primates	0.0001366	20260000
GO:1901857	positive regulation of cellular respiration	Primates	1.11e-05	1645000
GO:1902004	positive regulation of amyloid-beta formation	Primates	4.227e-05	6268000
GO:1902065	response to L-glutamate	Primates	4.489e-06	665700
GO:1902108	regulation of mitochondrial membrane permeability involved in apoptotic process	Primates	3.286e-05	4872000
GO:1902174	positive regulation of keratinocyte apoptotic process	Primates	1.53e-06	227000
GO:1902176	negative regulation of oxidative stress-induced intrinsic apoptotic signaling pathway	Primates	1.757e-05	2605000
GO:1902230	negative regulation of intrinsic apoptotic signaling pathway in response to DNA damage	Primates	3.286e-05	4872000
GO:1902396	protein localization to bicellular tight junction	Primates	9.994e-05	14820000
GO:1902474	positive regulation of protein localization to synapse	Primates	5.697e-06	844900
GO:1902531	regulation of intracellular signal transduction	Primates	3.286e-05	4872000
GO:1902565	positive regulation of neutrophil activation	Primates	4.489e-06	665700
GO:1902570	protein localization to nucleolus	Primates	0.0001655	24540000
GO:1902600	proton transmembrane transport	Primates	2.954e-05	4380000
GO:1902732	positive regulation of chondrocyte proliferation	Primates	8.154e-06	1209000
GO:1902894	negative regulation of miRNA transcription	Primates	4.489e-06	665700
GO:1902895	positive regulation of miRNA transcription	Primates	4.489e-06	665700
GO:1902904	negative regulation of supramolecular fiber organization	Primates	8.425e-09	1249
GO:1902966	positive regulation of protein localization to early endosome	Primates	5.708e-07	84650
GO:1902988	neurofibrillary tangle assembly	Primates	5.697e-06	844900
GO:1903078	positive regulation of protein localization to plasma membrane	Primates	2.905e-05	4308000
GO:1903140	regulation of establishment of endothelial barrier	Primates	4.489e-06	665700
GO:1903347	negative regulation of bicellular tight junction assembly	Primates	4.489e-06	665700
GO:1903543	positive regulation of exosomal secretion	Primates	1.11e-05	1645000
GO:1903748	negative regulation of establishment of protein localization to mitochondrion	Primates	5.697e-06	844900
GO:1903829	positive regulation of protein localization	Primates	5.697e-06	844900
GO:1903901	negative regulation of viral life cycle	Primates	3.513e-05	5210000
GO:1903903	regulation of establishment of T cell polarity	Primates	1.53e-06	227000
GO:1903906	regulation of plasma membrane raft polarization	Primates	1.53e-06	227000
GO:1903909	regulation of receptor clustering	Primates	1.53e-06	227000
GO:1903923	positive regulation of protein processing in phagocytic vesicle	Primates	3.061e-06	453900
GO:1903955	positive regulation of protein targeting to mitochondrion	Primates	0.0002011	29820000
GO:1904428	negative regulation of tubulin deacetylation	Primates	1.139e-05	1690000
GO:1904440	positive regulation of iron ion import across plasma membrane	Primates	1.11e-05	1645000
GO:1904589	regulation of protein import	Primates	8.425e-09	1249
GO:1904646	cellular response to amyloid-beta	Primates	4.489e-06	665700
GO:1904651	positive regulation of fat cell apoptotic process	Primates	2.087e-05	3095000
GO:1904668	positive regulation of ubiquitin protein ligase activity	Primates	3.444e-05	5107000
GO:1904707	positive regulation of vascular associated smooth muscle cell proliferation	Primates	4.489e-06	665700
GO:1904714	regulation of chaperone-mediated autophagy	Primates	0.0007062	104700000
GO:1904764	chaperone-mediated autophagy translocation complex disassembly	Primates	8.425e-09	1249
GO:1904783	positive regulation of NMDA glutamate receptor activity	Primates	1.11e-05	1645000
GO:1904798	positive regulation of core promoter binding	Primates	1.11e-05	1645000
GO:1904996	positive regulation of leukocyte adhesion to vascular endothelial cell	Primates	4.489e-06	665700
GO:1904999	positive regulation of leukocyte adhesion to arterial endothelial cell	Primates	4.489e-06	665700
GO:1905038	regulation of membrane lipid metabolic process	Primates	4.489e-06	665700
GO:1905242	response to 3,3',5-triiodo-L-thyronine	Primates	4.489e-06	665700
GO:1905278	positive regulation of epithelial tube formation	Primates	5.708e-07	84650
GO:1905323	telomerase holoenzyme complex assembly	Primates	6.83e-05	10130000
GO:1905564	positive regulation of vascular endothelial cell proliferation	Primates	6.155e-05	9128000
GO:1990000	amyloid fibril formation	Primates	8.758e-06	1299000
GO:1990051	activation of protein kinase C activity	Primates	2.087e-05	3095000
GO:1990090	cellular response to nerve growth factor stimulus	Primates	5.697e-06	844900
GO:1990268	response to gold nanoparticle	Primates	4.489e-06	665700
GO:1990416	cellular response to brain-derived neurotrophic factor stimulus	Primates	5.697e-06	844900
GO:2000008	regulation of protein localization to cell surface	Primates	5.708e-07	84650
GO:2000010	positive regulation of protein localization to cell surface	Primates	7.279e-05	10790000
GO:2000045	regulation of G1/S transition of mitotic cell cycle	Primates	3.286e-05	4872000
GO:2000060	positive regulation of ubiquitin-dependent protein catabolic process	Primates	5.708e-07	84650
GO:2000147	positive regulation of cell motility	Primates	8.763e-06	1300000
GO:2000271	positive regulation of fibroblast apoptotic process	Primates	3.286e-05	4872000
GO:2000272	negative regulation of signaling receptor activity	Primates	4.489e-06	665700
GO:2000308	negative regulation of tumor necrosis factor (ligand) superfamily member 11 production	Primates	8.154e-06	1209000
GO:2000309	positive regulation of tumor necrosis factor (ligand) superfamily member 11 production	Primates	1.11e-05	1645000
GO:2000334	positive regulation of blood microparticle formation	Primates	4.489e-06	665700
GO:2000343	positive regulation of chemokine (C-X-C motif) ligand 2 production	Primates	4.489e-06	665700
GO:2000347	positive regulation of hepatocyte proliferation	Primates	4.489e-06	665700
GO:2000351	regulation of endothelial cell apoptotic process	Primates	4.489e-06	665700
GO:2000377	regulation of reactive oxygen species metabolic process	Primates	8.978e-06	1331000
GO:2000379	positive regulation of reactive oxygen species metabolic process	Primates	2.087e-05	3095000
GO:2000486	negative regulation of glutamine transport	Primates	2.087e-05	3095000
GO:2000491	positive regulation of hepatic stellate cell activation	Primates	2.087e-05	3095000
GO:2000573	positive regulation of DNA biosynthetic process	Primates	4.489e-06	665700
GO:2001150	positive regulation of dipeptide transmembrane transport	Primates	9.055e-05	13430000
GO:2001205	negative regulation of osteoclast development	Primates	8.154e-06	1209000
GO:2001225	regulation of chloride transport	Primates	4.528e-05	6714000
GO:2001233	regulation of apoptotic signaling pathway	Primates	5.042e-05	7477000
GO:2001234	negative regulation of apoptotic signaling pathway	Primates	4.489e-06	665700
GO:2001235	positive regulation of apoptotic signaling pathway	Primates	3.286e-05	4872000
GO:2001238	positive regulation of extrinsic apoptotic signaling pathway	Primates	7.469e-05	11080000
GO:2001240	negative regulation of extrinsic apoptotic signaling pathway in absence of ligand	Primates	8.978e-06	1331000
GO:2001244	positive regulation of intrinsic apoptotic signaling pathway	Primates	6.571e-05	9745000

## Sheet: Table S228
Table S228. DF-3 MiCId analysis GO Cellular Component (CC) Order level.
GO_Term	GO_Name	Taxon	Prior_GO(Relative_Abundance)	IonCount
GO.XXXXXXX	XXXXXXX	Saccharomycetales	0.9545	117200000000
GO:0000139	Golgi membrane	Primates	0.0002471	36650000
GO:0000151	ubiquitin ligase complex	Primates	1.76e-05	2610000
GO:0000785	chromatin	Primates	7.257e-05	10760000
GO:0000974	Prp19 complex	Primates	7.514e-09	1114
GO:0001891	phagocytic cup	Primates	2.875e-05	4263000
GO:0002102	podosome	Primates	1.786e-06	264800
GO:0002199	zona pellucida receptor complex	Primates	0.0001005	14910000
GO:0005576	extracellular region	Primates	0.007301	1083000000
GO:0005615	extracellular space	Primates	0.00326	483400000
GO:0005634	nucleus	Primates	0.002177	322900000
GO:0005635	nuclear envelope	Primates	0.0001451	21520000
GO:0005643	nuclear pore	Primates	7.257e-05	10760000
GO:0005654	nucleoplasm	Primates	0.002964	439500000
GO:0005680	anaphase-promoting complex	Primates	5.281e-05	7831000
GO:0005681	spliceosomal complex	Primates	7.514e-09	1114
GO:0005730	nucleolus	Primates	7.257e-05	10760000
GO:0005737	cytoplasm	Primates	0.004717	699600000
GO:0005739	mitochondrion	Primates	0.000458	67930000
GO:0005741	mitochondrial outer membrane	Primates	0.000462	68520000
GO:0005743	mitochondrial inner membrane	Primates	6.127e-05	9086000
GO:0005758	mitochondrial intermembrane space	Primates	7.076e-05	10490000
GO:0005759	mitochondrial matrix	Primates	0.0001475	21880000
GO:0005764	lysosome	Primates	3.757e-09	557.2
GO:0005765	lysosomal membrane	Primates	8.832e-06	1310000
GO:0005768	endosome	Primates	2.835e-06	420400
GO:0005769	early endosome	Primates	1.752e-05	2598000
GO:0005770	late endosome	Primates	2.835e-06	420400
GO:0005777	peroxisome	Primates	0.000124	18390000
GO:0005778	peroxisomal membrane	Primates	2.481e-05	3679000
GO:0005782	peroxisomal matrix	Primates	4.961e-05	7357000
GO:0005783	endoplasmic reticulum	Primates	9.122e-05	13530000
GO:0005788	endoplasmic reticulum lumen	Primates	1.874e-05	2779000
GO:0005789	endoplasmic reticulum membrane	Primates	0.001035	153500000
GO:0005794	Golgi apparatus	Primates	6.249e-05	9267000
GO:0005796	Golgi lumen	Primates	0.0001236	18320000
GO:0005813	centrosome	Primates	0.00011	16320000
GO:0005814	centriole	Primates	7.257e-05	10760000
GO:0005819	spindle	Primates	5.502e-05	8160000
GO:0005829	cytosol	Primates	0.009586	1422000000
GO:0005833	hemoglobin complex	Primates	0.0003646	54070000
GO:0005840	ribosome	Primates	3.834e-05	5685000
GO:0005853	eukaryotic translation elongation factor 1 complex	Primates	0.001009	149600000
GO:0005856	cytoskeleton	Primates	0.0001754	26020000
GO:0005874	microtubule	Primates	1.101e-05	1633000
GO:0005884	actin filament	Primates	5.291e-05	7846000
GO:0005886	plasma membrane	Primates	0.001475	218800000
GO:0005905	clathrin-coated pit	Primates	5.67e-06	840900
GO:0005911	cell-cell junction	Primates	2.645e-05	3923000
GO:0005925	focal adhesion	Primates	9.825e-05	14570000
GO:0008180	COP9 signalosome	Primates	0.0001197	17740000
GO:0009897	external side of plasma membrane	Primates	8.834e-05	13100000
GO:0009925	basal plasma membrane	Primates	2.835e-06	420400
GO:0009986	cell surface	Primates	5.004e-05	7421000
GO:0010008	endosome membrane	Primates	8.616e-05	12780000
GO:0012506	vesicle membrane	Primates	4.522e-05	6706000
GO:0015629	actin cytoskeleton	Primates	5.648e-05	8376000
GO:0015630	microtubule cytoskeleton	Primates	2.754e-05	4084000
GO:0016020	membrane	Primates	0.0003854	57160000
GO:0016235	aggresome	Primates	2.108e-05	3126000
GO:0016324	apical plasma membrane	Primates	2.835e-06	420400
GO:0016469	proton-transporting two-sector ATPase complex	Primates	4.699e-06	696800
GO:0016528	sarcoplasm	Primates	1.786e-06	264800
GO:0022625	cytosolic large ribosomal subunit	Primates	8.629e-06	1280000
GO:0022626	cytosolic ribosome	Primates	1.726e-05	2559000
GO:0030016	myofibril	Primates	2.645e-05	3923000
GO:0030027	lamellipodium	Primates	1.786e-06	264800
GO:0030139	endocytic vesicle	Primates	8.506e-06	1261000
GO:0030141	secretory granule	Primates	9.012e-06	1336000
GO:0030424	axon	Primates	0.0001035	15350000
GO:0030425	dendrite	Primates	1.652e-05	2450000
GO:0030426	growth cone	Primates	5.507e-06	816700
GO:0030478	actin cap	Primates	1.786e-06	264800
GO:0030496	midbody	Primates	7.257e-05	10760000
GO:0030666	endocytic vesicle membrane	Primates	8.629e-06	1280000
GO:0030669	clathrin-coated endocytic vesicle membrane	Primates	2.119e-05	3142000
GO:0030673	axolemma	Primates	5.507e-06	816700
GO:0030864	cortical actin cytoskeleton	Primates	3.571e-06	529600
GO:0031093	platelet alpha granule lumen	Primates	0.000102	15130000
GO:0031410	cytoplasmic vesicle	Primates	2.835e-06	420400
GO:0031838	haptoglobin-hemoglobin complex	Primates	7.292e-05	10810000
GO:0031941	filamentous actin	Primates	2.645e-05	3923000
GO:0031966	mitochondrial membrane	Primates	5.508e-05	8168000
GO:0031982	vesicle	Primates	2.206e-05	3271000
GO:0032991	protein-containing complex	Primates	0.0004038	59880000
GO:0034399	nuclear periphery	Primates	5.507e-06	816700
GO:0034751	aryl hydrocarbon receptor complex	Primates	1.913e-05	2836000
GO:0034774	secretory granule lumen	Primates	6.783e-05	10060000
GO:0035267	NuA4 histone acetyltransferase complex	Primates	2.645e-05	3923000
GO:0035578	azurophil granule lumen	Primates	0.0001094	16220000
GO:0035580	specific granule lumen	Primates	0.0001184	17560000
GO:0036464	cytoplasmic ribonucleoprotein granule	Primates	5.507e-06	816700
GO:0036477	somatodendritic compartment	Primates	1.101e-05	1633000
GO:0042383	sarcolemma	Primates	4.522e-05	6706000
GO:0042470	melanosome	Primates	0.0002131	31600000
GO:0042565	RNA nuclear export complex	Primates	7.257e-05	10760000
GO:0042581	specific granule	Primates	9.012e-06	1336000
GO:0042645	mitochondrial nucleoid	Primates	4.699e-06	696800
GO:0042995	cell projection	Primates	5.507e-06	816700
GO:0043005	neuron projection	Primates	5.507e-06	816700
GO:0043025	neuronal cell body	Primates	0.0001682	24940000
GO:0043197	dendritic spine	Primates	5.507e-06	816700
GO:0043202	lysosomal lumen	Primates	3.757e-09	557.2
GO:0043209	myelin sheath	Primates	3.574e-05	5301000
GO:0043231	intracellular membrane-bounded organelle	Primates	1.24e-05	1839000
GO:0043293	apoptosome	Primates	1.179e-05	1749000
GO:0043296	apical junction complex	Primates	2.645e-05	3923000
GO:0043679	axon terminus	Primates	5.502e-05	8160000
GO:0044294	dendritic growth cone	Primates	3.825e-05	5672000
GO:0044295	axonal growth cone	Primates	3.825e-05	5672000
GO:0044297	cell body	Primates	0.0001115	16540000
GO:0044304	main axon	Primates	5.507e-06	816700
GO:0044305	calyx of Held	Primates	2.645e-05	3923000
GO:0045121	membrane raft	Primates	3.425e-05	5080000
GO:0045177	apical part of cell	Primates	9.794e-05	14520000
GO:0045178	basal part of cell	Primates	2.835e-06	420400
GO:0045202	synapse	Primates	0.001056	156700000
GO:0045259	proton-transporting ATP synthase complex	Primates	2.819e-05	4181000
GO:0045261	proton-transporting ATP synthase complex, catalytic core F(1)	Primates	9.398e-06	1394000
GO:0045298	tubulin complex	Primates	5.507e-06	816700
GO:0045335	phagocytic vesicle	Primates	2.824e-05	4188000
GO:0048471	perinuclear region of cytoplasm	Primates	0.0001181	17510000
GO:0055037	recycling endosome	Primates	0.0001188	17620000
GO:0061202	clathrin-sculpted gamma-aminobutyric acid transport vesicle membrane	Primates	7.514e-09	1114
GO:0062023	collagen-containing extracellular matrix	Primates	0.0001073	15920000
GO:0062151	catalase complex	Primates	1.24e-05	1839000
GO:0070062	extracellular exosome	Primates	0.001733	257100000
GO:0071682	endocytic vesicle lumen	Primates	3.646e-05	5407000
GO:0072562	blood microparticle	Primates	0.000184	27280000
GO:0072563	endothelial microparticle	Primates	4.522e-05	6706000
GO:0090543	Flemming body	Primates	7.257e-05	10760000
GO:0097013	phagocytic vesicle lumen	Primates	3.605e-05	5346000
GO:0097386	glial cell projection	Primates	5.507e-06	816700
GO:0097418	neurofibrillary tangle	Primates	1.101e-05	1633000
GO:0097433	dense body	Primates	2.645e-05	3923000
GO:0098574	cytoplasmic side of lysosomal membrane	Primates	0.001009	149600000
GO:0098575	lumenal side of lysosomal membrane	Primates	3.757e-09	557.2
GO:0098685	Schaffer collateral - CA1 synapse	Primates	2.645e-05	3923000
GO:0101031	protein folding chaperone complex	Primates	3.825e-05	5673000
GO:0120220	basal body patch	Primates	2.645e-05	3923000
GO:0120293	dynein axonemal particle	Primates	3.825e-05	5672000
GO:1902495	transmembrane transporter complex	Primates	4.699e-06	696800
GO:1904115	axon cytoplasm	Primates	5.507e-06	816700
GO:1904724	tertiary granule lumen	Primates	0.0001549	22970000
GO:1904813	ficolin-1-rich granule lumen	Primates	0.0001015	15040000
GO:1990565	HSP90-CDC37 chaperone complex	Primates	3.825e-05	5672000
GO:1990712	HFE-transferrin receptor complex	Primates	2.835e-06	420400
GO:1990904	ribonucleoprotein complex	Primates	5.079e-05	7532000

## Sheet: Table S229
Table S229. DF-3 MiCId analysis GO Molecular Function (MF) Order level.
GO_Term	GO_Name	Taxon	Prior_GO(Relative_Abundance)	IonCount
GO.XXXXXXX	XXXXXXX	Saccharomycetales	0.9545	117200000000
GO:0000287	magnesium ion binding	Primates	3.866e-05	5733000
GO:0000976	transcription cis-regulatory region binding	Primates	1.801e-05	2671000
GO:0001512	dihydronicotinamide riboside quinone reductase activity	Primates	5.565e-05	8253000
GO:0001530	lipopolysaccharide binding	Primates	1.105e-05	1638000
GO:0001664	G protein-coupled receptor binding	Primates	1.829e-09	271.2
GO:0001786	phosphatidylserine binding	Primates	0.0001034	15330000
GO:0002020	protease binding	Primates	5.29e-05	7845000
GO:0003677	DNA binding	Primates	0.0002466	36560000
GO:0003680	minor groove of adenine-thymine-rich DNA binding	Primates	3.338e-06	495000
GO:0003682	chromatin binding	Primates	1.933e-05	2866000
GO:0003690	double-stranded DNA binding	Primates	3.338e-06	495000
GO:0003697	single-stranded DNA binding	Primates	3.338e-06	495000
GO:0003723	RNA binding	Primates	0.0002421	35910000
GO:0003725	double-stranded RNA binding	Primates	4.711e-06	698600
GO:0003735	structural constituent of ribosome	Primates	0.0006282	93160000
GO:0003746	translation elongation factor activity	Primates	0.00126	186800000
GO:0003755	peptidyl-prolyl cis-trans isomerase activity	Primates	0.0001271	18850000
GO:0003779	actin binding	Primates	1.105e-05	1639000
GO:0003796	lysozyme activity	Primates	0.001736	257400000
GO:0003924	GTPase activity	Primates	0.0009322	138200000
GO:0003925	G protein activity	Primates	1.933e-05	2866000
GO:0003937	IMP cyclohydrolase activity	Primates	9.029e-06	1339000
GO:0003955	NAD(P)H dehydrogenase (quinone) activity	Primates	1.855e-05	2751000
GO:0004013	adenosylhomocysteinase activity	Primates	0.0001303	19320000
GO:0004046	aminoacylase activity	Primates	1.622e-05	2405000
GO:0004064	arylesterase activity	Primates	3.919e-05	5812000
GO:0004089	carbonate dehydratase activity	Primates	0.0008273	122700000
GO:0004096	catalase activity	Primates	0.0001622	24050000
GO:0004111	creatine kinase activity	Primates	0.0001553	23030000
GO:0004252	serine-type endopeptidase activity	Primates	2.209e-05	3276000
GO:0004461	lactose synthase activity	Primates	0.000346	51310000
GO:0004601	peroxidase activity	Primates	0.0002327	34500000
GO:0004643	phosphoribosylaminoimidazolecarboxamide formyltransferase activity	Primates	7.9e-06	1172000
GO:0004812	aminoacyl-tRNA ligase activity	Primates	2.109e-05	3127000
GO:0004821	histidine-tRNA ligase activity	Primates	8.435e-05	12510000
GO:0004842	ubiquitin-protein transferase activity	Primates	0.000198	29370000
GO:0004859	phospholipase inhibitor activity	Primates	5.168e-05	7665000
GO:0004867	serine-type endopeptidase inhibitor activity	Primates	6.752e-05	10010000
GO:0004869	cysteine-type endopeptidase inhibitor activity	Primates	1.105e-05	1638000
GO:0005049	nuclear export signal receptor activity	Primates	1.933e-05	2866000
GO:0005085	guanyl-nucleotide exchange factor activity	Primates	1.081e-06	160200
GO:0005102	signaling receptor binding	Primates	0.0002312	34280000
GO:0005123	death receptor binding	Primates	3.778e-05	5603000
GO:0005125	cytokine activity	Primates	0.0006022	89300000
GO:0005133	type II interferon receptor binding	Primates	0.0001707	25310000
GO:0005154	epidermal growth factor receptor binding	Primates	3.242e-06	480700
GO:0005158	insulin receptor binding	Primates	0.0001287	19090000
GO:0005159	insulin-like growth factor receptor binding	Primates	0.0005148	76340000
GO:0005164	tumor necrosis factor receptor binding	Primates	9.005e-05	13350000
GO:0005178	integrin binding	Primates	0.0001499	22230000
GO:0005179	hormone activity	Primates	0.001536	227800000
GO:0005200	structural constituent of cytoskeleton	Primates	7.342e-05	10890000
GO:0005344	oxygen carrier activity	Primates	0.0001209	17940000
GO:0005504	fatty acid binding	Primates	4.703e-05	6974000
GO:0005506	iron ion binding	Primates	2.209e-05	3276000
GO:0005507	copper ion binding	Primates	1.568e-05	2325000
GO:0005509	calcium ion binding	Primates	0.0002265	33580000
GO:0005515	protein binding	Primates	0.02396	3553000000
GO:0005522	profilin binding	Primates	3.671e-05	5444000
GO:0005524	ATP binding	Primates	0.000377	55900000
GO:0005525	GTP binding	Primates	0.0006611	98040000
GO:0005543	phospholipid binding	Primates	5.168e-05	7665000
GO:0005544	calcium-dependent phospholipid binding	Primates	0.0002067	30660000
GO:0005546	phosphatidylinositol-4,5-bisphosphate binding	Primates	3.456e-07	51250
GO:0008017	microtubule binding	Primates	2.67e-05	3960000
GO:0008083	growth factor activity	Primates	0.0005191	76980000
GO:0008135	translation factor activity, RNA binding	Primates	0.0002354	34910000
GO:0008198	ferrous iron binding	Primates	4.59e-06	680700
GO:0008199	ferric iron binding	Primates	4.59e-06	680700
GO:0008201	heparin binding	Primates	3.897e-05	5780000
GO:0008233	peptidase activity	Primates	1.105e-05	1638000
GO:0008236	serine-type peptidase activity	Primates	1.105e-05	1638000
GO:0008270	zinc ion binding	Primates	7.515e-05	11140000
GO:0008289	lipid binding	Primates	1.568e-05	2325000
GO:0008379	thioredoxin peroxidase activity	Primates	0.000104	15420000
GO:0009055	electron transfer activity	Primates	5.741e-05	8514000
GO:0015643	toxic substance binding	Primates	1.568e-05	2325000
GO:0016018	cyclosporin A binding	Primates	1.06e-05	1571000
GO:0016209	antioxidant activity	Primates	3.189e-05	4730000
GO:0016301	kinase activity	Primates	2.589e-05	3839000
GO:0016491	oxidoreductase activity	Primates	3.71e-05	5502000
GO:0016661	oxidoreductase activity, acting on other nitrogenous compounds as donors	Primates	1.855e-05	2751000
GO:0016684	oxidoreductase activity, acting on peroxide as acceptor	Primates	3.244e-05	4810000
GO:0016740	transferase activity	Primates	5.064e-05	7509000
GO:0016787	hydrolase activity	Primates	0.0001172	17390000
GO:0016798	hydrolase activity, acting on glycosyl bonds	Primates	0.0003126	46350000
GO:0016829	lyase activity	Primates	3.919e-05	5812000
GO:0016836	hydro-lyase activity	Primates	2.178e-05	3229000
GO:0016887	ATP hydrolysis activity	Primates	0.000119	17640000
GO:0017124	SH3 domain binding	Primates	6.676e-06	990000
GO:0018820	cyanamide hydratase activity	Primates	6.096e-05	9041000
GO:0019003	GDP binding	Primates	5.799e-05	8599000
GO:0019787	ubiquitin-like protein transferase activity	Primates	4.951e-05	7342000
GO:0019825	oxygen binding	Primates	0.0001366	20260000
GO:0019887	protein kinase regulator activity	Primates	4.711e-06	698600
GO:0019899	enzyme binding	Primates	4.418e-05	6551000
GO:0019900	kinase binding	Primates	1.413e-05	2096000
GO:0019901	protein kinase binding	Primates	0.0003177	47110000
GO:0020037	heme binding	Primates	0.0001457	21600000
GO:0023026	MHC class II protein complex binding	Primates	4.712e-06	698800
GO:0030170	pyridoxal phosphate binding	Primates	1.568e-05	2325000
GO:0030235	nitric-oxide synthase regulator activity	Primates	4.711e-06	698600
GO:0030297	transmembrane receptor protein tyrosine kinase activator activity	Primates	0.0002606	38650000
GO:0030492	hemoglobin binding	Primates	3.024e-05	4484000
GO:0030674	protein-macromolecule adaptor activity	Primates	3.345e-06	496100
GO:0030911	TPR domain binding	Primates	4.711e-06	698600
GO:0031072	heat shock protein binding	Primates	0.0002058	30520000
GO:0031386	protein tag activity	Primates	0.000157	23290000
GO:0031404	chloride ion binding	Primates	1.855e-05	2751000
GO:0031625	ubiquitin protein ligase binding	Primates	0.0003368	49940000
GO:0031720	haptoglobin binding	Primates	6.047e-05	8968000
GO:0031721	hemoglobin alpha binding	Primates	3.024e-05	4484000
GO:0034185	apolipoprotein binding	Primates	3.338e-06	495000
GO:0034452	dynactin binding	Primates	3.338e-06	495000
GO:0034986	iron chaperone activity	Primates	4.59e-06	680700
GO:0035091	phosphatidylinositol binding	Primates	3.338e-06	495000
GO:0036313	phosphatidylinositol 3-kinase catalytic subunit binding	Primates	6.912e-07	102500
GO:0038177	death receptor agonist activity	Primates	3.602e-05	5342000
GO:0042277	peptide binding	Primates	4.711e-06	698600
GO:0042288	MHC class I protein binding	Primates	4.307e-06	638800
GO:0042802	identical protein binding	Primates	0.0007423	110100000
GO:0042803	protein homodimerization activity	Primates	5.228e-05	7753000
GO:0042826	histone deacetylase binding	Primates	4.711e-06	698600
GO:0043008	ATP-dependent protein binding	Primates	9.421e-06	1397000
GO:0043022	ribosome binding	Primates	5.499e-05	8154000
GO:0043532	angiostatin binding	Primates	4.307e-06	638800
GO:0043539	protein serine/threonine kinase activator activity	Primates	0.0003971	58890000
GO:0043565	sequence-specific DNA binding	Primates	3.338e-06	495000
GO:0044183	protein folding chaperone	Primates	0.00011	16310000
GO:0044325	transmembrane transporter binding	Primates	4.59e-06	680700
GO:0044389	ubiquitin-like protein ligase binding	Primates	4.951e-05	7342000
GO:0045159	myosin II binding	Primates	3.456e-07	51250
GO:0045296	cadherin binding	Primates	0.0001047	15520000
GO:0046790	virion binding	Primates	1.06e-05	1571000
GO:0046872	metal ion binding	Primates	0.0003383	50170000
GO:0046933	proton-transporting ATP synthase activity, rotational mechanism	Primates	3.446e-05	5110000
GO:0046961	proton-transporting ATPase activity, rotational mechanism	Primates	8.615e-06	1278000
GO:0046982	protein heterodimerization activity	Primates	1.933e-05	2866000
GO:0046983	protein dimerization activity	Primates	4.711e-06	698600
GO:0048018	receptor ligand activity	Primates	0.0002956	43830000
GO:0048156	tau protein binding	Primates	9.421e-06	1397000
GO:0050661	NADP binding	Primates	1.622e-05	2405000
GO:0051015	actin filament binding	Primates	6.912e-07	102500
GO:0051082	unfolded protein binding	Primates	0.0001206	17880000
GO:0051087	protein-folding chaperone binding	Primates	1.901e-05	2820000
GO:0051428	peptide hormone receptor binding	Primates	0.0004263	63220000
GO:0051721	protein phosphatase 2A binding	Primates	3.338e-06	495000
GO:0051879	Hsp90 protein binding	Primates	3.338e-06	495000
GO:0051920	peroxiredoxin activity	Primates	5.199e-05	7710000
GO:0055131	C3HC4-type RING finger domain binding	Primates	1.829e-09	271.2
GO:0061630	ubiquitin protein ligase activity	Primates	4.951e-05	7342000
GO:0061631	ubiquitin conjugating enzyme activity	Primates	0.000198	29370000
GO:0070182	DNA polymerase binding	Primates	9.421e-06	1397000
GO:0070883	pre-miRNA binding	Primates	1.933e-05	2866000
GO:0071813	lipoprotein particle binding	Primates	3.338e-06	495000
GO:0071949	FAD binding	Primates	1.855e-05	2751000
GO:0072542	protein phosphatase activator activity	Primates	4.711e-06	698600
GO:0097718	disordered domain specific binding	Primates	9.421e-06	1397000
GO:0098973	structural constituent of postsynaptic actin cytoskeleton	Primates	3.671e-05	5444000
GO:0099077	histone-dependent DNA binding	Primates	3.338e-06	495000
GO:0099609	microtubule lateral binding	Primates	3.338e-06	495000
GO:0106222	lncRNA binding	Primates	2.749e-05	4077000
GO:0140272	exogenous protein binding	Primates	1.568e-05	2325000
GO:0140545	ATP-dependent protein disaggregase activity	Primates	1.829e-09	271.2
GO:0140597	protein carrier chaperone	Primates	1.829e-09	271.2
GO:0140662	ATP-dependent protein folding chaperone	Primates	0.0001052	15610000
GO:0140824	thioredoxin-dependent peroxiredoxin activity	Primates	0.000104	15420000
GO:0140839	RNA polymerase II CTD heptapeptide repeat P3 isomerase activity	Primates	1.06e-05	1571000
GO:0140840	RNA polymerase II CTD heptapeptide repeat P6 isomerase activity	Primates	1.06e-05	1571000
GO:0140912	membrane destabilizing activity	Primates	1.105e-05	1638000
GO:0141069	receptor ligand inhibitor activity	Primates	4.711e-06	698600
GO:1902936	phosphatidylinositol bisphosphate binding	Primates	3.338e-06	495000
GO:1903136	cuprous ion binding	Primates	0.0004402	65280000
GO:1903981	enterobactin binding	Primates	3.135e-05	4649000
GO:1904399	heparan sulfate binding	Primates	1.06e-05	1571000
GO:1904408	melatonin binding	Primates	1.855e-05	2751000
GO:1905594	resveratrol binding	Primates	1.855e-05	2751000
GO:1990226	histone methyltransferase binding	Primates	4.711e-06	698600
GO:1990459	transferrin receptor binding	Primates	2.754e-05	4084000
GO:1990460	leptin receptor binding	Primates	0.0002132	31610000

[truncated: 54 more sheets: Table S230, Table S231, Table S232, Table S233, Table S234, Table S235, Table S236, Table S237, Table S238, Table S239, Table S240, Table S241, Table S242, Table S243, Table S244, Table S245, Table S246, Table S247, Table S248, Table S249 …]
