# Supplementary material for: Biological Function Assignment across Taxonomic Levels in Mass-Spectrometry-Based Metaproteomics via a Modified Expectation Maximization Algorithm
Source: J Proteome Res. 2025 Jul 18;24(8):3818–32. doi: 10.1021/acs.jproteome.4c01125 (PMC12323002; doi:10.1021/acs.jproteome.4c01125)
Supplement: Supplementary file 1 [file pr4c01125_si_001.zip › Supplementary_Material_Tables_S284-S346_Family.xlsx]

## Sheet: Table_of_Contents
Supplementary Materials for "Biological Function
Assignment Across Taxonomic Levels in
Mass-Spectrometry-Based Metaproteomics via a
Modified Expectation Maximization Algorithm"
Gelio Alves1, Aleksey Ogurtsov1, Yi-Kui Yu*1
1National Library of Medicine,
National Institutes of Health
Bethesda, MD 20894, USA
	Table of Contents
Sheet Order	Sheet Name	Sheet Contents
1	Table_of_Contents	Table of Contents
2	Table S284	DF-1 MiCId analysis GO Biological Process (BP) Family level
3	Table S285	DF-1 MiCId analysis GO Cellular Component (CC) Family level
4	Table S286	DF-1 MiCId analysis GO Molecular Function (MF) Family level
5	Table S287	DF-2 MiCId analysis GO Biological Process (BP) Family level
6	Table S288	DF-2 MiCId analysis GO Cellular Component (CC) Family level
7	Table S289	DF-2 MiCId analysis GO Molecular Function (MF) Family level
8	Table S290	DF-3 MiCId analysis GO Biological Process (BP) Family level
9	Table S291	DF-3 MiCId analysis GO Cellular Component (CC) Family level
10	Table S292	DF-3 MiCId analysis GO Molecular Function (MF) Family level
11	Table S293	DF-4 MiCId analysis GO Biological Process (BP) Family level
12	Table S294	DF-4 MiCId analysis GO Cellular Component (CC) Family level
13	Table S295	DF-4 MiCId analysis GO Molecular Function (MF) Family level
14	Table S296	DF-5 MiCId analysis GO Biological Process (BP) Family level
15	Table S297	DF-5 MiCId analysis GO Cellular Component (CC) Family level
16	Table S298	DF-5 MiCId analysis GO Molecular Function (MF) Family level
17	Table S299	DF-6 MiCId analysis GO Biological Process (BP) Family level
18	Table S300	DF-6 MiCId analysis GO Cellular Component (CC) Family level
19	Table S301	DF-6 MiCId analysis GO Molecular Function (MF) Family level
20	Table S302	DF-7 MiCId analysis GO Biological Process (BP) Family level
21	Table S303	DF-7 MiCId analysis GO Cellular Component (CC) Family level
22	Table S304	DF-7 MiCId analysis GO Molecular Function (MF) Family level
23	Table S305	DF-8 MiCId analysis GO Biological Process (BP) Family level
24	Table S306	DF-8 MiCId analysis GO Cellular Component (CC) Family level
25	Table S307	DF-8 MiCId analysis GO Molecular Function (MF) Family level
26	Table S308	DF-9 MiCId analysis GO Biological Process (BP) Family level
27	Table S309	DF-9 MiCId analysis GO Cellular Component (CC) Family level
28	Table S310	DF-9 MiCId analysis GO Molecular Function (MF) Family level
29	Table S311	DF-10 MiCId analysis GO Biological Process (BP) Family level
30	Table S312	DF-10 MiCId analysis GO Cellular Component (CC) Family level
31	Table S313	DF-10 MiCId analysis GO Molecular Function (MF) Family level
32	Table S314	DF-11 MiCId analysis GO Biological Process (BP) Family level
33	Table S315	DF-11 MiCId analysis GO Cellular Component (CC) Family level
34	Table S316	DF-11 MiCId analysis GO Molecular Function (MF) Family level
35	Table S317	DF-12 MiCId analysis GO Biological Process (BP) Family level
36	Table S318	DF-12 MiCId analysis GO Cellular Component (CC) Family level
37	Table S319	DF-12 MiCId analysis GO Molecular Function (MF) Family level
38	Table S320	DF-13 MiCId analysis GO Biological Process (BP) Family level
39	Table S321	DF-13 MiCId analysis GO Cellular Component (CC) Family level
40	Table S322	DF-13 MiCId analysis GO Molecular Function (MF) Family level
41	Table S323	DF-14 MiCId analysis GO Biological Process (BP) Family level
42	Table S324	DF-14 MiCId analysis GO Cellular Component (CC) Family level
43	Table S325	DF-14 MiCId analysis GO Molecular Function (MF) Family level
44	Table S326	DF-15 MiCId analysis GO Biological Process (BP) Family level
45	Table S327	DF-15 MiCId analysis GO Cellular Component (CC) Family level
46	Table S328	DF-15 MiCId analysis GO Molecular Function (MF) Family level
47	Table S329	DF-16 MiCId analysis GO Biological Process (BP) Family level
48	Table S330	DF-16 MiCId analysis GO Cellular Component (CC) Family level
49	Table S331	DF-16 MiCId analysis GO Molecular Function (MF) Family level
50	Table S332	DF-17 MiCId analysis GO Biological Process (BP) Family level
51	Table S333	DF-17 MiCId analysis GO Cellular Component (CC) Family level
52	Table S334	DF-17 MiCId analysis GO Molecular Function (MF) Family level
53	Table S335	DF-18 MiCId analysis GO Biological Process (BP) Family level
54	Table S336	DF-18 MiCId analysis GO Cellular Component (CC) Family level
55	Table S337	DF-18 MiCId analysis GO Molecular Function (MF) Family level
56	Table S338	DF-19 MiCId analysis GO Biological Process (BP) Family level
57	Table S339	DF-19 MiCId analysis GO Cellular Component (CC) Family level
58	Table S340	DF-19 MiCId analysis GO Molecular Function (MF) Family level
59	Table S341	DF-20 MiCId analysis GO Biological Process (BP) Family level
60	Table S342	DF-20 MiCId analysis GO Cellular Component (CC) Family level
61	Table S343	DF-20 MiCId analysis GO Molecular Function (MF) Family level
62	Table S344	DF-21 MiCId analysis GO Biological Process (BP) Family level
63	Table S345	DF-21 MiCId analysis GO Cellular Component (CC) Family level
64	Table S346	DF-21 MiCId analysis GO Molecular Function (MF) Family level

## Sheet: Table S284
Table S284. DF-1 MiCId analysis GO Biological Process (BP) Family level.
GO_Term	GO_Name	Taxon	Prior_GO(Relative_Abundance)	IonCount
GO.XXXXXXX	XXXXXXX	Saccharomycetaceae	0.9564	114700000000
GO:0000054	ribosomal subunit export from nucleus	Hominidae	0.0001274	17210000
GO:0000055	ribosomal large subunit export from nucleus	Hominidae	0.0001274	17210000
GO:0000056	ribosomal small subunit export from nucleus	Hominidae	0.0001274	17210000
GO:0000070	mitotic sister chromatid segregation	Hominidae	0.0001274	17210000
GO:0000122	negative regulation of transcription by RNA polymerase II	Hominidae	0.0001356	18320000
GO:0000209	protein polyubiquitination	Hominidae	7.818e-05	10570000
GO:0000226	microtubule cytoskeleton organization	Hominidae	2.266e-05	3063000
GO:0000278	mitotic cell cycle	Hominidae	0.0001274	17210000
GO:0000302	response to reactive oxygen species	Hominidae	9.689e-05	13090000
GO:0000413	protein peptidyl-prolyl isomerization	Hominidae	2.056e-05	2779000
GO:0001501	skeletal system development	Hominidae	8.065e-05	10900000
GO:0001503	ossification	Hominidae	5.955e-05	8047000
GO:0001525	angiogenesis	Hominidae	0.0002425	32770000
GO:0001542	ovulation from ovarian follicle	Hominidae	1.502e-05	2030000
GO:0001649	osteoblast differentiation	Hominidae	0.0001272	17190000
GO:0001657	ureteric bud development	Hominidae	8.121e-06	1098000
GO:0001666	response to hypoxia	Hominidae	2.693e-05	3640000
GO:0001701	in utero embryonic development	Hominidae	0.000101	13650000
GO:0001738	morphogenesis of a polarized epithelium	Hominidae	0.0001417	19150000
GO:0001774	microglial cell activation	Hominidae	5.997e-05	8105000
GO:0001817	regulation of cytokine production	Hominidae	1.81e-05	2446000
GO:0001819	positive regulation of cytokine production	Hominidae	3.081e-05	4164000
GO:0001822	kidney development	Hominidae	8.121e-06	1098000
GO:0001836	release of cytochrome c from mitochondria	Hominidae	6.635e-05	8968000
GO:0001881	receptor recycling	Hominidae	2.32e-06	313500
GO:0001890	placenta development	Hominidae	1.502e-05	2030000
GO:0001892	embryonic placenta development	Hominidae	0.000101	13650000
GO:0001933	negative regulation of protein phosphorylation	Hominidae	2.056e-05	2779000
GO:0001934	positive regulation of protein phosphorylation	Hominidae	2.435e-05	3291000
GO:0001936	regulation of endothelial cell proliferation	Hominidae	1.502e-05	2030000
GO:0001937	negative regulation of endothelial cell proliferation	Hominidae	3.791e-06	512300
GO:0001938	positive regulation of endothelial cell proliferation	Hominidae	2.219e-06	299900
GO:0002009	morphogenesis of an epithelium	Hominidae	5.861e-05	7921000
GO:0002021	response to dietary excess	Hominidae	3.004e-05	4059000
GO:0002037	negative regulation of L-glutamate import across plasma membrane	Hominidae	3.791e-06	512300
GO:0002092	positive regulation of receptor internalization	Hominidae	2.219e-06	299900
GO:0002227	innate immune response in mucosa	Hominidae	9.05e-06	1223000
GO:0002250	adaptive immune response	Hominidae	8.209e-06	1109000
GO:0002281	macrophage activation involved in immune response	Hominidae	1.2e-05	1622000
GO:0002376	immune system process	Hominidae	9.05e-06	1223000
GO:0002439	chronic inflammatory response to antigenic stimulus	Hominidae	3.791e-06	512300
GO:0002523	leukocyte migration involved in inflammatory response	Hominidae	3.791e-06	512300
GO:0002637	regulation of immunoglobulin production	Hominidae	3.791e-06	512300
GO:0002719	negative regulation of cytokine production involved in immune response	Hominidae	3.791e-06	512300
GO:0002876	positive regulation of chronic inflammatory response to antigenic stimulus	Hominidae	3.791e-06	512300
GO:0002925	positive regulation of humoral immune response mediated by circulating immunoglobulin	Hominidae	3.791e-06	512300
GO:0002931	response to ischemia	Hominidae	1.416e-05	1914000
GO:0003009	skeletal muscle contraction	Hominidae	3.791e-06	512300
GO:0003085	negative regulation of systemic arterial blood pressure	Hominidae	3.791e-06	512300
GO:0003300	cardiac muscle hypertrophy	Hominidae	1.502e-05	2030000
GO:0003360	brainstem development	Hominidae	3.317e-06	448200
GO:0005989	lactose biosynthetic process	Hominidae	0.0003345	45210000
GO:0006006	glucose metabolic process	Hominidae	6.93e-05	9366000
GO:0006091	generation of precursor metabolites and energy	Hominidae	6.854e-05	9263000
GO:0006111	regulation of gluconeogenesis	Hominidae	1.502e-05	2030000
GO:0006112	energy reserve metabolic process	Hominidae	4.505e-05	6089000
GO:0006114	glycerol biosynthetic process	Hominidae	1.502e-05	2030000
GO:0006116	NADH oxidation	Hominidae	1.416e-05	1914000
GO:0006139	nucleobase-containing compound metabolic process	Hominidae	3.317e-06	448200
GO:0006164	purine nucleotide biosynthetic process	Hominidae	6.633e-06	896500
GO:0006177	GMP biosynthetic process	Hominidae	6.633e-06	896500
GO:0006189	'de novo' IMP biosynthetic process	Hominidae	1.658e-05	2241000
GO:0006259	DNA metabolic process	Hominidae	0.0001274	17210000
GO:0006355	regulation of DNA-templated transcription	Hominidae	5.05e-05	6824000
GO:0006357	regulation of transcription by RNA polymerase II	Hominidae	2.056e-05	2779000
GO:0006412	translation	Hominidae	0.001034	139800000
GO:0006414	translational elongation	Hominidae	0.00241	325700000
GO:0006418	tRNA aminoacylation for protein translation	Hominidae	2.344e-05	3169000
GO:0006427	histidyl-tRNA aminoacylation	Hominidae	7.033e-05	9506000
GO:0006457	protein folding	Hominidae	8.225e-05	11120000
GO:0006469	negative regulation of protein kinase activity	Hominidae	2.056e-05	2779000
GO:0006508	proteolysis	Hominidae	9.05e-06	1223000
GO:0006511	ubiquitin-dependent protein catabolic process	Hominidae	0.000128	17310000
GO:0006606	protein import into nucleus	Hominidae	0.0005094	68850000
GO:0006611	protein export from nucleus	Hominidae	0.0003821	51630000
GO:0006626	protein targeting to mitochondrion	Hominidae	3.318e-05	4484000
GO:0006629	lipid metabolic process	Hominidae	9.858e-05	13320000
GO:0006635	fatty acid beta-oxidation	Hominidae	1.502e-05	2030000
GO:0006641	triglyceride metabolic process	Hominidae	8.121e-06	1098000
GO:0006730	one-carbon metabolic process	Hominidae	0.0005558	75120000
GO:0006743	ubiquinone metabolic process	Hominidae	1.416e-05	1914000
GO:0006754	ATP biosynthetic process	Hominidae	0.0002056	27790000
GO:0006801	superoxide metabolic process	Hominidae	1.416e-05	1914000
GO:0006805	xenobiotic metabolic process	Hominidae	1.416e-05	1914000
GO:0006809	nitric oxide biosynthetic process	Hominidae	1.416e-05	1914000
GO:0006826	iron ion transport	Hominidae	4.453e-05	6018000
GO:0006879	intracellular iron ion homeostasis	Hominidae	1.321e-05	1786000
GO:0006909	phagocytosis	Hominidae	3.004e-05	4059000
GO:0006911	phagocytosis, engulfment	Hominidae	4.201e-06	567700
GO:0006913	nucleocytoplasmic transport	Hominidae	0.0002547	34420000
GO:0006915	apoptotic process	Hominidae	0.0002281	30830000
GO:0006933	negative regulation of cell adhesion involved in substrate-bound cell migration	Hominidae	6.854e-05	9263000
GO:0006952	defense response	Hominidae	3.791e-06	512300
GO:0006954	inflammatory response	Hominidae	1.516e-05	2049000
GO:0006955	immune response	Hominidae	1.579e-05	2134000
GO:0006959	humoral immune response	Hominidae	2.105e-05	2845000
GO:0006974	DNA damage response	Hominidae	7.555e-06	1021000
GO:0006979	response to oxidative stress	Hominidae	0.0002281	30830000
GO:0006986	response to unfolded protein	Hominidae	0.0002334	31550000
GO:0007015	actin filament organization	Hominidae	8.707e-06	1177000
GO:0007052	mitotic spindle organization	Hominidae	0.0001274	17210000
GO:0007154	cell communication	Hominidae	3.791e-06	512300
GO:0007165	signal transduction	Hominidae	0.0003492	47200000
GO:0007166	cell surface receptor signaling pathway	Hominidae	8.209e-06	1109000
GO:0007173	epidermal growth factor receptor signaling pathway	Hominidae	1.553e-05	2099000
GO:0007249	canonical NF-kappaB signal transduction	Hominidae	8.065e-05	10900000
GO:0007254	JNK cascade	Hominidae	3.791e-06	512300
GO:0007259	cell surface receptor signaling pathway via JAK-STAT	Hominidae	3.902e-05	5273000
GO:0007267	cell-cell signaling	Hominidae	9.119e-05	12320000
GO:0007268	chemical synaptic transmission	Hominidae	0.0002164	29240000
GO:0007271	synaptic transmission, cholinergic	Hominidae	1.416e-05	1914000
GO:0007339	binding of sperm to zona pellucida	Hominidae	0.0002334	31550000
GO:0007409	axonogenesis	Hominidae	0.0001417	19150000
GO:0007417	central nervous system development	Hominidae	2.1e-06	283800
GO:0007565	female pregnancy	Hominidae	1.502e-05	2030000
GO:0007584	response to nutrient	Hominidae	2.918e-05	3943000
GO:0007596	blood coagulation	Hominidae	0.0003006	40620000
GO:0007613	memory	Hominidae	7.555e-06	1021000
GO:0007623	circadian rhythm	Hominidae	1.881e-05	2542000
GO:0008154	actin polymerization or depolymerization	Hominidae	2.1e-06	283800
GO:0008203	cholesterol metabolic process	Hominidae	2.314e-05	3127000
GO:0008206	bile acid metabolic process	Hominidae	1.502e-05	2030000
GO:0008217	regulation of blood pressure	Hominidae	4.176e-05	5644000
GO:0008283	cell population proliferation	Hominidae	8.287e-05	11200000
GO:0008284	positive regulation of cell population proliferation	Hominidae	0.0001375	18590000
GO:0008285	negative regulation of cell population proliferation	Hominidae	3.791e-06	512300
GO:0008286	insulin receptor signaling pathway	Hominidae	0.0001515	20470000
GO:0008340	determination of adult lifespan	Hominidae	1.502e-05	2030000
GO:0008343	adult feeding behavior	Hominidae	3.004e-05	4059000
GO:0008344	adult locomotory behavior	Hominidae	0.0001082	14620000
GO:0008625	extrinsic apoptotic signaling pathway via death domain receptors	Hominidae	5.592e-05	7557000
GO:0008630	intrinsic apoptotic signaling pathway in response to DNA damage	Hominidae	3.791e-06	512300
GO:0008637	apoptotic mitochondrial changes	Hominidae	6.635e-05	8968000
GO:0009058	biosynthetic process	Hominidae	3.317e-06	448200
GO:0009060	aerobic respiration	Hominidae	8.121e-06	1098000
GO:0009062	fatty acid catabolic process	Hominidae	1.502e-05	2030000
GO:0009267	cellular response to starvation	Hominidae	8.932e-05	12070000
GO:0009306	protein secretion	Hominidae	0.0001082	14620000
GO:0009410	response to xenobiotic stimulus	Hominidae	2.607e-05	3523000
GO:0009411	response to UV	Hominidae	8.121e-06	1098000
GO:0009612	response to mechanical stimulus	Hominidae	3.791e-06	512300
GO:0009615	response to virus	Hominidae	1.2e-05	1622000
GO:0009617	response to bacterium	Hominidae	1.04e-05	1405000
GO:0009636	response to toxic substance	Hominidae	2.228e-05	3011000
GO:0009642	response to light intensity	Hominidae	8.121e-06	1098000
GO:0009650	UV protection	Hominidae	1.624e-05	2195000
GO:0009651	response to salt stress	Hominidae	3.791e-06	512300
GO:0009725	response to hormone	Hominidae	1.416e-05	1914000
GO:0009743	response to carbohydrate	Hominidae	1.416e-05	1914000
GO:0009750	response to fructose	Hominidae	3.791e-06	512300
GO:0009887	animal organ morphogenesis	Hominidae	5.429e-05	7337000
GO:0009892	negative regulation of metabolic process	Hominidae	1.502e-05	2030000
GO:0010193	response to ozone	Hominidae	8.121e-06	1098000
GO:0010288	response to lead ion	Hominidae	1.568e-05	2119000
GO:0010458	exit from mitosis	Hominidae	6.402e-05	8653000
GO:0010459	negative regulation of heart rate	Hominidae	3.791e-06	512300
GO:0010506	regulation of autophagy	Hominidae	7.555e-06	1021000
GO:0010507	negative regulation of autophagy	Hominidae	3.004e-05	4059000
GO:0010508	positive regulation of autophagy	Hominidae	1.642e-05	2219000
GO:0010573	vascular endothelial growth factor production	Hominidae	3.791e-06	512300
GO:0010595	positive regulation of endothelial cell migration	Hominidae	2.219e-06	299900
GO:0010628	positive regulation of gene expression	Hominidae	0.0003229	43630000
GO:0010629	negative regulation of gene expression	Hominidae	7.767e-05	10500000
GO:0010634	positive regulation of epithelial cell migration	Hominidae	8.209e-06	1109000
GO:0010744	positive regulation of macrophage derived foam cell differentiation	Hominidae	3.791e-06	512300
GO:0010800	positive regulation of peptidyl-threonine phosphorylation	Hominidae	2.219e-06	299900
GO:0010888	negative regulation of lipid storage	Hominidae	1.881e-05	2542000
GO:0010917	negative regulation of mitochondrial membrane potential	Hominidae	7.555e-06	1021000
GO:0010918	positive regulation of mitochondrial membrane potential	Hominidae	3.318e-05	4484000
GO:0010994	free ubiquitin chain polymerization	Hominidae	6.402e-05	8653000
GO:0014059	regulation of dopamine secretion	Hominidae	0.0001082	14620000
GO:0014070	response to organic cyclic compound	Hominidae	1.795e-05	2426000
GO:0014075	response to amine	Hominidae	1.416e-05	1914000
GO:0014823	response to activity	Hominidae	2.693e-05	3640000
GO:0014854	response to inactivity	Hominidae	8.121e-06	1098000
GO:0014891	striated muscle atrophy	Hominidae	2.1e-06	283800
GO:0015031	protein transport	Hominidae	0.0001285	17370000
GO:0015670	carbon dioxide transport	Hominidae	0.0001974	26680000
GO:0015671	oxygen transport	Hominidae	0.0002407	32530000
GO:0015986	proton motive force-driven ATP synthesis	Hominidae	0.0003427	46320000
GO:0016032	viral process	Hominidae	0.0001274	17210000
GO:0016072	rRNA metabolic process	Hominidae	7.555e-06	1021000
GO:0016192	vesicle-mediated transport	Hominidae	2.1e-06	283800
GO:0016567	protein ubiquitination	Hominidae	0.003894	526300000
GO:0019076	viral release from host cell	Hominidae	2.056e-05	2779000
GO:0019222	regulation of metabolic process	Hominidae	3.081e-05	4164000
GO:0019430	removal of superoxide radicals	Hominidae	0.0001755	23710000
GO:0019722	calcium-mediated signaling	Hominidae	3.791e-06	512300
GO:0019731	antibacterial humoral response	Hominidae	4.281e-05	5785000
GO:0019732	antifungal humoral response	Hominidae	1.81e-05	2446000
GO:0019896	axonal transport of mitochondrion	Hominidae	7.555e-06	1021000
GO:0019941	modification-dependent protein catabolic process	Hominidae	0.003766	509000000
GO:0019953	sexual reproduction	Hominidae	3.004e-05	4059000
GO:0020027	hemoglobin metabolic process	Hominidae	8.121e-06	1098000
GO:0021549	cerebellum development	Hominidae	3.317e-06	448200
GO:0021930	cerebellar granule cell precursor proliferation	Hominidae	2.219e-06	299900
GO:0021940	positive regulation of cerebellar granule cell precursor proliferation	Hominidae	2.219e-06	299900
GO:0021954	central nervous system neuron development	Hominidae	2.257e-05	3051000
GO:0021987	cerebral cortex development	Hominidae	3.317e-06	448200
GO:0022617	extracellular matrix disassembly	Hominidae	2.1e-06	283800
GO:0023052	signaling	Hominidae	3.791e-06	512300
GO:0030030	cell projection organization	Hominidae	2.1e-06	283800
GO:0030031	cell projection assembly	Hominidae	2.1e-06	283800
GO:0030036	actin cytoskeleton organization	Hominidae	2.1e-06	283800
GO:0030041	actin filament polymerization	Hominidae	6.301e-06	851500
GO:0030042	actin filament depolymerization	Hominidae	4.201e-06	567700
GO:0030071	regulation of mitotic metaphase/anaphase transition	Hominidae	6.402e-05	8653000
GO:0030073	insulin secretion	Hominidae	1.502e-05	2030000
GO:0030101	natural killer cell activation	Hominidae	8.065e-05	10900000
GO:0030163	protein catabolic process	Hominidae	1.416e-05	1914000
GO:0030168	platelet activation	Hominidae	4.113e-05	5558000
GO:0030182	neuron differentiation	Hominidae	2.056e-05	2779000
GO:0030185	nitric oxide transport	Hominidae	5.348e-05	7228000
GO:0030193	regulation of blood coagulation	Hominidae	5e-05	6757000
GO:0030198	extracellular matrix organization	Hominidae	3.791e-06	512300
GO:0030217	T cell differentiation	Hominidae	3.004e-05	4059000
GO:0030225	macrophage differentiation	Hominidae	8.209e-06	1109000
GO:0030300	regulation of intestinal cholesterol absorption	Hominidae	1.502e-05	2030000
GO:0030316	osteoclast differentiation	Hominidae	1.04e-05	1405000
GO:0030335	positive regulation of cell migration	Hominidae	0.0001439	19450000
GO:0030593	neutrophil chemotaxis	Hominidae	2.056e-05	2779000
GO:0030595	leukocyte chemotaxis	Hominidae	2.056e-05	2779000
GO:0030857	negative regulation of epithelial cell differentiation	Hominidae	8.209e-06	1109000
GO:0031017	exocrine pancreas development	Hominidae	5.05e-05	6824000
GO:0031100	animal organ regeneration	Hominidae	3.317e-06	448200
GO:0031110	regulation of microtubule polymerization or depolymerization	Hominidae	7.555e-06	1021000
GO:0031113	regulation of microtubule polymerization	Hominidae	2.266e-05	3063000
GO:0031116	positive regulation of microtubule polymerization	Hominidae	1.511e-05	2042000
GO:0031122	cytoplasmic microtubule organization	Hominidae	7.555e-06	1021000
GO:0031145	anaphase-promoting complex-dependent catabolic process	Hominidae	0.0002561	34610000
GO:0031175	neuron projection development	Hominidae	1.511e-05	2042000
GO:0031334	positive regulation of protein-containing complex assembly	Hominidae	0.0001115	15070000
GO:0031536	positive regulation of exit from mitosis	Hominidae	6.402e-05	8653000
GO:0031622	positive regulation of fever generation	Hominidae	7.581e-06	1025000
GO:0031640	killing of cells of another organism	Hominidae	4.525e-05	6116000
GO:0031642	negative regulation of myelination	Hominidae	3.791e-06	512300
GO:0031647	regulation of protein stability	Hominidae	6.607e-06	892900
GO:0031648	protein destabilization	Hominidae	2.1e-06	283800
GO:0031665	negative regulation of lipopolysaccharide-mediated signaling pathway	Hominidae	9.05e-06	1223000
GO:0031667	response to nutrient levels	Hominidae	1.881e-05	2542000
GO:0032008	positive regulation of TOR signaling	Hominidae	3.004e-05	4059000
GO:0032092	positive regulation of protein binding	Hominidae	0.0001274	17210000
GO:0032099	negative regulation of appetite	Hominidae	3.004e-05	4059000
GO:0032148	activation of protein kinase B activity	Hominidae	2.056e-05	2779000
GO:0032230	positive regulation of synaptic transmission, GABAergic	Hominidae	5.861e-05	7921000
GO:0032310	prostaglandin secretion	Hominidae	1.502e-05	2030000
GO:0032355	response to estradiol	Hominidae	3.73e-05	5041000
GO:0032402	melanosome transport	Hominidae	2.32e-06	313500
GO:0032436	positive regulation of proteasomal ubiquitin-dependent protein catabolic process	Hominidae	6.607e-06	892900
GO:0032446	protein modification by small protein conjugation	Hominidae	6.402e-05	8653000
GO:0032456	endocytic recycling	Hominidae	1.16e-06	156800
GO:0032496	response to lipopolysaccharide	Hominidae	1.795e-05	2426000
GO:0032543	mitochondrial translation	Hominidae	2.344e-05	3169000
GO:0032680	regulation of tumor necrosis factor production	Hominidae	9.05e-06	1223000
GO:0032700	negative regulation of interleukin-17 production	Hominidae	8.209e-06	1109000
GO:0032715	negative regulation of interleukin-6 production	Hominidae	3.791e-06	512300
GO:0032722	positive regulation of chemokine production	Hominidae	1.2e-05	1622000
GO:0032724	positive regulation of fractalkine production	Hominidae	7.581e-06	1025000
GO:0032729	positive regulation of type II interferon production	Hominidae	3.791e-06	512300
GO:0032731	positive regulation of interleukin-1 beta production	Hominidae	1.2e-05	1622000
GO:0032735	positive regulation of interleukin-12 production	Hominidae	3.144e-05	4249000
GO:0032741	positive regulation of interleukin-18 production	Hominidae	3.791e-06	512300
GO:0032747	positive regulation of interleukin-23 production	Hominidae	8.209e-06	1109000
GO:0032755	positive regulation of interleukin-6 production	Hominidae	5.341e-05	7218000
GO:0032757	positive regulation of interleukin-8 production	Hominidae	3.397e-05	4591000
GO:0032760	positive regulation of tumor necrosis factor production	Hominidae	4.785e-05	6467000
GO:0032780	negative regulation of ATP-dependent activity	Hominidae	9.05e-06	1223000
GO:0032814	regulation of natural killer cell activation	Hominidae	1.502e-05	2030000
GO:0032817	regulation of natural killer cell proliferation	Hominidae	1.502e-05	2030000
GO:0032834	positive regulation of CD4-positive, CD25-positive, alpha-beta regulatory T cell differentiation involved in immune response	Hominidae	8.209e-06	1109000
GO:0032849	positive regulation of cellular pH reduction	Hominidae	5.861e-05	7921000
GO:0032868	response to insulin	Hominidae	3.816e-05	5157000
GO:0032869	cellular response to insulin stimulus	Hominidae	1.502e-05	2030000
GO:0032872	regulation of stress-activated MAPK cascade	Hominidae	8.065e-05	10900000
GO:0032873	negative regulation of stress-activated MAPK cascade	Hominidae	2.056e-05	2779000
GO:0032930	positive regulation of superoxide anion generation	Hominidae	7.555e-06	1021000
GO:0033044	regulation of chromosome organization	Hominidae	7.555e-06	1021000
GO:0033141	positive regulation of peptidyl-serine phosphorylation of STAT protein	Hominidae	8.209e-06	1109000
GO:0033189	response to vitamin A	Hominidae	8.121e-06	1098000
GO:0033197	response to vitamin E	Hominidae	2.314e-05	3127000
GO:0033209	tumor necrosis factor-mediated signaling pathway	Hominidae	2.653e-05	3586000
GO:0033210	leptin-mediated signaling pathway	Hominidae	7.509e-05	10150000
GO:0033353	S-adenosylmethionine cycle	Hominidae	0.0005558	75120000
GO:0033572	transferrin transport	Hominidae	2.32e-06	313500
GO:0033574	response to testosterone	Hominidae	1.416e-05	1914000
GO:0033591	response to L-ascorbic acid	Hominidae	8.121e-06	1098000
GO:0033686	positive regulation of luteinizing hormone secretion	Hominidae	1.502e-05	2030000
GO:0033690	positive regulation of osteoblast proliferation	Hominidae	9.05e-06	1223000
GO:0034063	stress granule assembly	Hominidae	7.555e-06	1021000
GO:0034101	erythrocyte homeostasis	Hominidae	8.065e-05	10900000
GO:0034116	positive regulation of heterotypic cell-cell adhesion	Hominidae	1.137e-05	1537000
GO:0034138	toll-like receptor 3 signaling pathway	Hominidae	3.791e-06	512300
GO:0034145	positive regulation of toll-like receptor 4 signaling pathway	Hominidae	9.05e-06	1223000
GO:0034250	positive regulation of amide metabolic process	Hominidae	3.791e-06	512300
GO:0034389	lipid droplet organization	Hominidae	2.056e-05	2779000
GO:0034393	positive regulation of smooth muscle cell apoptotic process	Hominidae	8.209e-06	1109000
GO:0034599	cellular response to oxidative stress	Hominidae	3.472e-05	4693000
GO:0034605	cellular response to heat	Hominidae	7.555e-06	1021000
GO:0034614	cellular response to reactive oxygen species	Hominidae	7.555e-06	1021000
GO:0034756	regulation of iron ion transport	Hominidae	6.607e-06	892900
GO:0035281	pre-miRNA export from nucleus	Hominidae	0.0001274	17210000
GO:0035360	positive regulation of peroxisome proliferator activated receptor signaling pathway	Hominidae	1.502e-05	2030000
GO:0035556	intracellular signal transduction	Hominidae	1.502e-05	2030000
GO:0035630	bone mineralization involved in bone maturation	Hominidae	1.502e-05	2030000
GO:0035633	maintenance of blood-brain barrier	Hominidae	0.0001417	19150000
GO:0035773	insulin secretion involved in cellular response to glucose stimulus	Hominidae	2.32e-06	313500
GO:0035900	response to isolation stress	Hominidae	3.791e-06	512300
GO:0035904	aorta development	Hominidae	1.502e-05	2030000
GO:0035994	response to muscle stretch	Hominidae	4.201e-06	567700
GO:0036005	response to macrophage colony-stimulating factor	Hominidae	3.791e-06	512300
GO:0038096	Fc-gamma receptor signaling pathway involved in phagocytosis	Hominidae	8.209e-06	1109000
GO:0038108	negative regulation of appetite by leptin-mediated signaling pathway	Hominidae	4.505e-05	6089000
GO:0038134	ERBB2-EGFR signaling pathway	Hominidae	4.438e-06	599800
GO:0038166	angiotensin-activated signaling pathway	Hominidae	5.861e-05	7921000
GO:0038196	type III interferon-mediated signaling pathway	Hominidae	8.209e-06	1109000
GO:0040018	positive regulation of multicellular organism growth	Hominidae	5.05e-05	6824000
GO:0042026	protein refolding	Hominidae	0.0004668	63090000
GO:0042102	positive regulation of T cell proliferation	Hominidae	1.502e-05	2030000
GO:0042104	positive regulation of activated T cell proliferation	Hominidae	0.000101	13650000
GO:0042118	endothelial cell activation	Hominidae	2.056e-05	2779000
GO:0042127	regulation of cell population proliferation	Hominidae	7.581e-06	1025000
GO:0042129	regulation of T cell proliferation	Hominidae	3.318e-05	4484000
GO:0042177	negative regulation of protein catabolic process	Hominidae	1.416e-05	1914000
GO:0042267	natural killer cell mediated cytotoxicity	Hominidae	8.065e-05	10900000
GO:0042269	regulation of natural killer cell mediated cytotoxicity	Hominidae	1.502e-05	2030000
GO:0042307	positive regulation of protein import into nucleus	Hominidae	0.0001506	20350000
GO:0042311	vasodilation	Hominidae	3.791e-06	512300
GO:0042327	positive regulation of phosphorylation	Hominidae	8.826e-06	1193000
GO:0042360	vitamin E metabolic process	Hominidae	1.416e-05	1914000
GO:0042373	vitamin K metabolic process	Hominidae	4.248e-05	5741000
GO:0042445	hormone metabolic process	Hominidae	1.502e-05	2030000
GO:0042531	positive regulation of tyrosine phosphorylation of STAT protein	Hominidae	8.209e-06	1109000
GO:0042542	response to hydrogen peroxide	Hominidae	3.486e-05	4712000
GO:0042593	glucose homeostasis	Hominidae	1.502e-05	2030000
GO:0042742	defense response to bacterium	Hominidae	9.647e-05	13040000
GO:0042744	hydrogen peroxide catabolic process	Hominidae	0.0003523	47610000
GO:0042755	eating behavior	Hominidae	1.502e-05	2030000
GO:0042770	signal transduction in response to DNA damage	Hominidae	3.318e-05	4484000
GO:0042775	mitochondrial ATP synthesis coupled electron transport	Hominidae	3.318e-05	4484000
GO:0042776	proton motive force-driven mitochondrial ATP synthesis	Hominidae	0.0001371	18530000
GO:0042981	regulation of apoptotic process	Hominidae	3.318e-05	4484000
GO:0043065	positive regulation of apoptotic process	Hominidae	0.0006337	85640000
GO:0043066	negative regulation of apoptotic process	Hominidae	0.0003088	41740000
GO:0043068	positive regulation of programmed cell death	Hominidae	3.791e-06	512300
GO:0043122	regulation of canonical NF-kappaB signal transduction	Hominidae	3.791e-06	512300
GO:0043123	positive regulation of canonical NF-kappaB signal transduction	Hominidae	5.454e-05	7370000
GO:0043161	proteasome-mediated ubiquitin-dependent protein catabolic process	Hominidae	6.402e-05	8653000
GO:0043242	negative regulation of protein-containing complex disassembly	Hominidae	3.791e-06	512300
GO:0043243	positive regulation of protein-containing complex disassembly	Hominidae	7.581e-06	1025000
GO:0043270	positive regulation of monoatomic ion transport	Hominidae	1.502e-05	2030000
GO:0043279	response to alkaloid	Hominidae	1.416e-05	1914000
GO:0043388	positive regulation of DNA binding	Hominidae	2.219e-06	299900
GO:0043406	positive regulation of MAP kinase activity	Hominidae	7.581e-06	1025000
GO:0043410	positive regulation of MAPK cascade	Hominidae	0.0002063	27880000
GO:0043491	phosphatidylinositol 3-kinase/protein kinase B signal transduction	Hominidae	3.791e-06	512300
GO:0043507	positive regulation of JUN kinase activity	Hominidae	3.791e-06	512300
GO:0043525	positive regulation of neuron apoptotic process	Hominidae	2.553e-05	3450000
GO:0043536	positive regulation of blood vessel endothelial cell migration	Hominidae	6.854e-05	9263000
GO:0043537	negative regulation of blood vessel endothelial cell migration	Hominidae	3.791e-06	512300
GO:0044070	regulation of monoatomic anion transport	Hominidae	5.977e-05	8078000
GO:0044208	'de novo' AMP biosynthetic process	Hominidae	6.633e-06	896500
GO:0044320	cellular response to leptin stimulus	Hominidae	1.502e-05	2030000
GO:0044793	negative regulation by host of viral process	Hominidae	9.05e-06	1223000
GO:0045054	constitutive secretory pathway	Hominidae	2.32e-06	313500
GO:0045055	regulated exocytosis	Hominidae	3.48e-06	470300
GO:0045069	regulation of viral genome replication	Hominidae	4.113e-05	5558000
GO:0045070	positive regulation of viral genome replication	Hominidae	2.056e-05	2779000
GO:0045071	negative regulation of viral genome replication	Hominidae	1.284e-05	1735000
GO:0045087	innate immune response	Hominidae	1.416e-05	1914000
GO:0045123	cellular extravasation	Hominidae	3.791e-06	512300
GO:0045214	sarcomere organization	Hominidae	0.0001417	19150000
GO:0045321	leukocyte activation	Hominidae	8.065e-05	10900000
GO:0045348	positive regulation of MHC class II biosynthetic process	Hominidae	8.209e-06	1109000
GO:0045429	positive regulation of nitric oxide biosynthetic process	Hominidae	3.874e-05	5236000
GO:0045454	cell redox homeostasis	Hominidae	9.481e-05	12810000
GO:0045471	response to ethanol	Hominidae	4.109e-05	5553000
GO:0045598	regulation of fat cell differentiation	Hominidae	1.881e-05	2542000
GO:0045599	negative regulation of fat cell differentiation	Hominidae	7.581e-06	1025000
GO:0045662	negative regulation of myoblast differentiation	Hominidae	3.791e-06	512300
GO:0045668	negative regulation of osteoblast differentiation	Hominidae	3.791e-06	512300
GO:0045669	positive regulation of osteoblast differentiation	Hominidae	9.05e-06	1223000
GO:0045670	regulation of osteoclast differentiation	Hominidae	3.791e-06	512300
GO:0045672	positive regulation of osteoclast differentiation	Hominidae	1.2e-05	1622000
GO:0045725	positive regulation of glycogen biosynthetic process	Hominidae	0.000101	13650000
GO:0045732	positive regulation of protein catabolic process	Hominidae	3.791e-06	512300
GO:0045760	positive regulation of action potential	Hominidae	3.791e-06	512300
GO:0045765	regulation of angiogenesis	Hominidae	1.502e-05	2030000
GO:0045773	positive regulation of axon extension	Hominidae	7.555e-06	1021000
GO:0045780	positive regulation of bone resorption	Hominidae	6.607e-06	892900
GO:0045785	positive regulation of cell adhesion	Hominidae	3.791e-06	512300
GO:0045821	positive regulation of glycolytic process	Hominidae	8.209e-06	1109000
GO:0045834	positive regulation of lipid metabolic process	Hominidae	3.791e-06	512300
GO:0045840	positive regulation of mitotic nuclear division	Hominidae	5.651e-05	7637000
GO:0045842	positive regulation of mitotic metaphase/anaphase transition	Hominidae	6.402e-05	8653000
GO:0045892	negative regulation of DNA-templated transcription	Hominidae	1.579e-05	2134000
GO:0045893	positive regulation of DNA-templated transcription	Hominidae	2.399e-05	3242000
GO:0045906	negative regulation of vasoconstriction	Hominidae	1.502e-05	2030000
GO:0045930	negative regulation of mitotic cell cycle	Hominidae	3.791e-06	512300
GO:0045944	positive regulation of transcription by RNA polymerase II	Hominidae	0.0001477	19970000
GO:0045994	positive regulation of translational initiation by iron	Hominidae	3.791e-06	512300
GO:0046039	GTP metabolic process	Hominidae	0.0001274	17210000
GO:0046314	phosphocreatine biosynthetic process	Hominidae	0.0005012	67740000
GO:0046325	negative regulation of D-glucose import	Hominidae	2.26e-05	3054000
GO:0046330	positive regulation of JNK cascade	Hominidae	7.581e-06	1025000
GO:0046425	regulation of receptor signaling pathway via JAK-STAT	Hominidae	4.438e-06	599800
GO:0046427	positive regulation of receptor signaling pathway via JAK-STAT	Hominidae	6.007e-05	8119000
GO:0046452	dihydrofolate metabolic process	Hominidae	3.317e-06	448200
GO:0046597	negative regulation of viral entry into host cell	Hominidae	2.1e-06	283800
GO:0046622	positive regulation of organ growth	Hominidae	5.05e-05	6824000
GO:0046628	positive regulation of insulin receptor signaling pathway	Hominidae	0.000116	15680000
GO:0046654	tetrahydrofolate biosynthetic process	Hominidae	3.317e-06	448200
GO:0046686	response to cadmium ion	Hominidae	8.121e-06	1098000
GO:0046785	microtubule polymerization	Hominidae	7.555e-06	1021000
GO:0046850	regulation of bone remodeling	Hominidae	3.004e-05	4059000
GO:0046881	positive regulation of follicle-stimulating hormone secretion	Hominidae	1.502e-05	2030000
GO:0046890	regulation of lipid biosynthetic process	Hominidae	1.502e-05	2030000
GO:0046903	secretion	Hominidae	5.861e-05	7921000
GO:0046928	regulation of neurotransmitter secretion	Hominidae	0.0001082	14620000
GO:0048009	insulin-like growth factor receptor signaling pathway	Hominidae	5.05e-05	6824000
GO:0048143	astrocyte activation	Hominidae	2.776e-05	3752000
GO:0048144	fibroblast proliferation	Hominidae	8.065e-05	10900000
GO:0048167	regulation of synaptic plasticity	Hominidae	7.555e-06	1021000
GO:0048260	positive regulation of receptor-mediated endocytosis	Hominidae	1.321e-05	1786000
GO:0048312	intracellular distribution of mitochondria	Hominidae	7.555e-06	1021000
GO:0048488	synaptic vesicle endocytosis	Hominidae	0.0001082	14620000
GO:0048525	negative regulation of viral process	Hominidae	9.05e-06	1223000
GO:0048566	embryonic digestive tract development	Hominidae	3.791e-06	512300
GO:0048633	positive regulation of skeletal muscle tissue growth	Hominidae	5.05e-05	6824000
GO:0048639	positive regulation of developmental growth	Hominidae	1.502e-05	2030000
GO:0048661	positive regulation of smooth muscle cell proliferation	Hominidae	3.791e-06	512300
GO:0048662	negative regulation of smooth muscle cell proliferation	Hominidae	8.209e-06	1109000
GO:0048699	generation of neurons	Hominidae	7.555e-06	1021000
GO:0048754	branching morphogenesis of an epithelial tube	Hominidae	2.219e-06	299900
GO:0048870	cell motility	Hominidae	0.0001417	19150000
GO:0050673	epithelial cell proliferation	Hominidae	2.219e-06	299900
GO:0050678	regulation of epithelial cell proliferation	Hominidae	3.318e-05	4484000
GO:0050679	positive regulation of epithelial cell proliferation	Hominidae	2.219e-06	299900
GO:0050708	regulation of protein secretion	Hominidae	3.791e-06	512300
GO:0050714	positive regulation of protein secretion	Hominidae	2.056e-05	2779000
GO:0050727	regulation of inflammatory response	Hominidae	3.791e-06	512300
GO:0050729	positive regulation of inflammatory response	Hominidae	1.2e-05	1622000
GO:0050766	positive regulation of phagocytosis	Hominidae	8.209e-06	1109000
GO:0050768	negative regulation of neurogenesis	Hominidae	3.791e-06	512300
GO:0050769	positive regulation of neurogenesis	Hominidae	8.209e-06	1109000
GO:0050793	regulation of developmental process	Hominidae	3.791e-06	512300
GO:0050796	regulation of insulin secretion	Hominidae	2.702e-05	3651000
GO:0050806	positive regulation of synaptic transmission	Hominidae	1.516e-05	2049000
GO:0050807	regulation of synapse organization	Hominidae	7.581e-06	1025000
GO:0050808	synapse organization	Hominidae	0.0002239	30260000
GO:0050810	regulation of steroid biosynthetic process	Hominidae	1.502e-05	2030000
GO:0050819	negative regulation of coagulation	Hominidae	0.0002506	33870000
GO:0050829	defense response to Gram-negative bacterium	Hominidae	9.268e-05	12530000
GO:0050830	defense response to Gram-positive bacterium	Hominidae	8.742e-05	11810000
GO:0050848	regulation of calcium-mediated signaling	Hominidae	7.555e-06	1021000
GO:0050890	cognition	Hominidae	3.791e-06	512300
GO:0050892	intestinal absorption	Hominidae	1.502e-05	2030000
GO:0050900	leukocyte migration	Hominidae	3.791e-06	512300
GO:0050901	leukocyte tethering or rolling	Hominidae	1.881e-05	2542000
GO:0050966	detection of mechanical stimulus involved in sensory perception of pain	Hominidae	3.791e-06	512300
GO:0050995	negative regulation of lipid catabolic process	Hominidae	3.791e-06	512300
GO:0050999	regulation of nitric-oxide synthase activity	Hominidae	1.502e-05	2030000
GO:0051014	actin filament severing	Hominidae	8.401e-06	1135000
GO:0051016	barbed-end actin filament capping	Hominidae	4.201e-06	567700
GO:0051044	positive regulation of membrane protein ectodomain proteolysis	Hominidae	1.2e-05	1622000
GO:0051046	regulation of secretion	Hominidae	3.791e-06	512300
GO:0051048	negative regulation of secretion	Hominidae	2.219e-06	299900
GO:0051085	chaperone cofactor-dependent protein refolding	Hominidae	0.0002334	31550000
GO:0051092	positive regulation of NF-kappaB transcription factor activity	Hominidae	6.913e-05	9342000
GO:0051127	positive regulation of actin nucleation	Hominidae	2.1e-06	283800
GO:0051146	striated muscle cell differentiation	Hominidae	5.05e-05	6824000
GO:0051147	regulation of muscle cell differentiation	Hominidae	0.0001515	20470000
GO:0051148	negative regulation of muscle cell differentiation	Hominidae	0.000101	13650000
GO:0051222	positive regulation of protein transport	Hominidae	7.581e-06	1025000
GO:0051239	regulation of multicellular organismal process	Hominidae	3.791e-06	512300
GO:0051258	protein polymerization	Hominidae	7.555e-06	1021000
GO:0051301	cell division	Hominidae	0.0001914	25860000
GO:0051384	response to glucocorticoid	Hominidae	3.791e-06	512300
GO:0051402	neuron apoptotic process	Hominidae	3.318e-05	4484000
GO:0051453	regulation of intracellular pH	Hominidae	0.0002444	33030000
GO:0051492	regulation of stress fiber assembly	Hominidae	0.0001417	19150000
GO:0051541	elastin metabolic process	Hominidae	1.502e-05	2030000
GO:0051602	response to electrical stimulus	Hominidae	1.416e-05	1914000
GO:0051607	defense response to virus	Hominidae	8.209e-06	1109000
GO:0051693	actin filament capping	Hominidae	8.401e-06	1135000
GO:0051726	regulation of cell cycle	Hominidae	3.004e-05	4059000
GO:0051781	positive regulation of cell division	Hominidae	5.862e-05	7922000
GO:0051798	positive regulation of hair follicle development	Hominidae	3.791e-06	512300
GO:0051893	regulation of focal adhesion assembly	Hominidae	0.0001417	19150000
GO:0051897	positive regulation of phosphatidylinositol 3-kinase/protein kinase B signal transduction	Hominidae	0.0002355	31830000
GO:0051902	negative regulation of mitochondrial depolarization	Hominidae	8.932e-05	12070000
GO:0051966	regulation of synaptic transmission, glutamatergic	Hominidae	3.791e-06	512300
GO:0055093	response to hyperoxia	Hominidae	8.121e-06	1098000
GO:0055119	relaxation of cardiac muscle	Hominidae	4.201e-06	567700
GO:0060252	positive regulation of glial cell proliferation	Hominidae	7.581e-06	1025000
GO:0060271	cilium assembly	Hominidae	2.1e-06	283800
GO:0060333	type II interferon-mediated signaling pathway	Hominidae	4.925e-05	6656000
GO:0060349	bone morphogenesis	Hominidae	9.05e-06	1223000
GO:0060352	cell adhesion molecule production	Hominidae	2.056e-05	2779000
GO:0060550	positive regulation of fructose 1,6-bisphosphate 1-phosphatase activity	Hominidae	8.209e-06	1109000
GO:0060552	positive regulation of fructose 1,6-bisphosphate metabolic process	Hominidae	8.209e-06	1109000
GO:0060557	positive regulation of vitamin D biosynthetic process	Hominidae	1.2e-05	1622000
GO:0060559	positive regulation of calcidiol 1-monooxygenase activity	Hominidae	1.2e-05	1622000
GO:0060586	multicellular organismal-level iron ion homeostasis	Hominidae	6.607e-06	892900
GO:0060587	regulation of lipoprotein lipid oxidation	Hominidae	1.502e-05	2030000
GO:0060612	adipose tissue development	Hominidae	1.502e-05	2030000
GO:0060664	epithelial cell proliferation involved in salivary gland morphogenesis	Hominidae	3.791e-06	512300
GO:0060669	embryonic placenta morphogenesis	Hominidae	0.000101	13650000
GO:0060693	regulation of branching involved in salivary gland morphogenesis	Hominidae	3.791e-06	512300
GO:0060749	mammary gland alveolus development	Hominidae	2.219e-06	299900
GO:0061015	snRNA import into nucleus	Hominidae	0.0001274	17210000
GO:0061037	negative regulation of cartilage development	Hominidae	1.502e-05	2030000
GO:0061044	negative regulation of vascular wound healing	Hominidae	3.791e-06	512300
GO:0061048	negative regulation of branching involved in lung morphogenesis	Hominidae	3.791e-06	512300
GO:0061564	axon development	Hominidae	7.555e-06	1021000
GO:0061692	cellular detoxification of hydrogen peroxide	Hominidae	8.121e-06	1098000
GO:0061844	antimicrobial humoral immune response mediated by antimicrobial peptide	Hominidae	9.05e-06	1223000
GO:0061944	negative regulation of protein K48-linked ubiquitination	Hominidae	2.056e-05	2779000
GO:0065003	protein-containing complex assembly	Hominidae	3.318e-05	4484000
GO:0065008	regulation of biological quality	Hominidae	3.791e-06	512300
GO:0070050	neuron cellular homeostasis	Hominidae	5.861e-05	7921000
GO:0070093	negative regulation of glucagon secretion	Hominidae	1.502e-05	2030000
GO:0070293	renal absorption	Hominidae	5.348e-05	7228000
GO:0070301	cellular response to hydrogen peroxide	Hominidae	1.416e-05	1914000
GO:0070371	ERK1 and ERK2 cascade	Hominidae	8.826e-06	1193000
GO:0070374	positive regulation of ERK1 and ERK2 cascade	Hominidae	3.791e-06	512300
GO:0070507	regulation of microtubule cytoskeleton organization	Hominidae	1.511e-05	2042000
GO:0070527	platelet aggregation	Hominidae	0.0002095	28320000
GO:0070542	response to fatty acid	Hominidae	8.121e-06	1098000
GO:0070886	positive regulation of calcineurin-NFAT signaling cascade	Hominidae	3.791e-06	512300
GO:0070936	protein K48-linked ubiquitination	Hominidae	6.402e-05	8653000
GO:0070979	protein K11-linked ubiquitination	Hominidae	0.0002561	34610000
GO:0070995	NADPH oxidation	Hominidae	1.416e-05	1914000
GO:0071219	cellular response to molecule of bacterial origin	Hominidae	3.791e-06	512300
GO:0071222	cellular response to lipopolysaccharide	Hominidae	7.581e-06	1025000
GO:0071230	cellular response to amino acid stimulus	Hominidae	3.791e-06	512300
GO:0071248	cellular response to metal ion	Hominidae	1.416e-05	1914000
GO:0071281	cellular response to iron ion	Hominidae	6.607e-06	892900
GO:0071298	cellular response to L-ascorbic acid	Hominidae	1.502e-05	2030000
GO:0071300	cellular response to retinoic acid	Hominidae	1.881e-05	2542000
GO:0071316	cellular response to nicotine	Hominidae	3.791e-06	512300
GO:0071346	cellular response to type II interferon	Hominidae	0.0001514	20460000
GO:0071363	cellular response to growth factor stimulus	Hominidae	8.121e-06	1098000
GO:0071468	cellular response to acidic pH	Hominidae	1.16e-06	156800
GO:0071479	cellular response to ionizing radiation	Hominidae	3.791e-06	512300
GO:0071514	genomic imprinting	Hominidae	5.05e-05	6824000
GO:0071677	positive regulation of mononuclear cell migration	Hominidae	3.791e-06	512300
GO:0071801	regulation of podosome assembly	Hominidae	2.1e-06	283800
GO:0071803	positive regulation of podosome assembly	Hominidae	3.791e-06	512300
GO:0071902	positive regulation of protein serine/threonine kinase activity	Hominidae	1.726e-05	2333000
GO:0072386	plus-end-directed organelle transport along microtubule	Hominidae	7.555e-06	1021000
GO:0072577	endothelial cell apoptotic process	Hominidae	3.791e-06	512300
GO:0072659	protein localization to plasma membrane	Hominidae	3.791e-06	512300
GO:0072722	response to amitrole	Hominidae	8.121e-06	1098000
GO:0072732	cellular response to calcium ion starvation	Hominidae	8.932e-05	12070000
GO:0080184	response to phenylpropanoid	Hominidae	8.121e-06	1098000
GO:0086003	cardiac muscle cell contraction	Hominidae	4.201e-06	567700
GO:0090140	regulation of mitochondrial fission	Hominidae	7.555e-06	1021000
GO:0090150	establishment of protein localization to membrane	Hominidae	3.434e-05	4641000
GO:0090200	positive regulation of release of cytochrome c from mitochondria	Hominidae	0.0001991	26900000
GO:0090218	positive regulation of lipid kinase activity	Hominidae	0.000482	65140000
GO:0090258	negative regulation of mitochondrial fission	Hominidae	7.555e-06	1021000
GO:0090263	positive regulation of canonical Wnt signaling pathway	Hominidae	2.219e-06	299900
GO:0090279	regulation of calcium ion import	Hominidae	2.219e-06	299900
GO:0090303	positive regulation of wound healing	Hominidae	0.0001417	19150000
GO:0090312	positive regulation of protein deacetylation	Hominidae	8.209e-06	1109000
GO:0090324	negative regulation of oxidative phosphorylation	Hominidae	3.791e-06	512300
GO:0090335	regulation of brown fat cell differentiation	Hominidae	3.004e-05	4059000
GO:0090370	negative regulation of cholesterol efflux	Hominidae	2.219e-06	299900
GO:0090594	inflammatory response to wounding	Hominidae	7.581e-06	1025000
GO:0097009	energy homeostasis	Hominidae	3.004e-05	4059000
GO:0097017	renal protein absorption	Hominidae	2.1e-06	283800
GO:0097190	apoptotic signaling pathway	Hominidae	3.791e-06	512300
GO:0097191	extrinsic apoptotic signaling pathway	Hominidae	5.276e-05	7130000
GO:0097237	cellular response to toxic substance	Hominidae	3.791e-06	512300
GO:0097284	hepatocyte apoptotic process	Hominidae	6.845e-05	9251000
GO:0097294	'de novo' XMP biosynthetic process	Hominidae	6.633e-06	896500
GO:0097345	mitochondrial outer membrane permeabilization	Hominidae	3.318e-05	4484000
GO:0097421	liver regeneration	Hominidae	3.791e-06	512300
GO:0097435	supramolecular fiber organization	Hominidae	4.829e-05	6526000
GO:0097527	necroptotic signaling pathway	Hominidae	1.895e-05	2561000
GO:0097696	cell surface receptor signaling pathway via STAT	Hominidae	2.323e-05	3139000
GO:0097746	blood vessel diameter maintenance	Hominidae	2.674e-05	3614000
GO:0098586	cellular response to virus	Hominidae	1.642e-05	2219000
GO:0098761	cellular response to interleukin-7	Hominidae	7.186e-05	9712000
GO:0098868	bone growth	Hominidae	3.004e-05	4059000
GO:0098869	cellular oxidant detoxification	Hominidae	0.0001161	15690000
GO:0098930	axonal transport	Hominidae	1.511e-05	2042000
GO:0098974	postsynaptic actin cytoskeleton organization	Hominidae	0.0001417	19150000
GO:0110076	negative regulation of ferroptosis	Hominidae	1.416e-05	1914000
GO:0120162	positive regulation of cold-induced thermogenesis	Hominidae	3.004e-05	4059000
GO:0120190	negative regulation of bile acid secretion	Hominidae	3.791e-06	512300
GO:0120192	tight junction assembly	Hominidae	0.0001417	19150000
GO:0140374	antiviral innate immune response	Hominidae	3.791e-06	512300
GO:0140460	response to Gram-negative bacterium	Hominidae	3.791e-06	512300
GO:0150076	neuroinflammatory response	Hominidae	8.209e-06	1109000
GO:0150078	positive regulation of neuroinflammatory response	Hominidae	7.581e-06	1025000
GO:0150093	amyloid-beta clearance by transcytosis	Hominidae	1.16e-06	156800
GO:0150111	regulation of transepithelial transport	Hominidae	0.0001417	19150000
GO:0150129	positive regulation of interleukin-33 production	Hominidae	3.791e-06	512300
GO:1900015	regulation of cytokine production involved in inflammatory response	Hominidae	1.502e-05	2030000
GO:1900017	positive regulation of cytokine production involved in inflammatory response	Hominidae	7.581e-06	1025000
GO:1900034	regulation of cellular response to heat	Hominidae	7.555e-06	1021000
GO:1900127	positive regulation of hyaluronan biosynthetic process	Hominidae	2.219e-06	299900
GO:1900159	positive regulation of bone mineralization involved in bone maturation	Hominidae	9.05e-06	1223000
GO:1900180	regulation of protein localization to nucleus	Hominidae	1.502e-05	2030000
GO:1900222	negative regulation of amyloid-beta clearance	Hominidae	1.579e-05	2134000
GO:1900229	negative regulation of single-species biofilm formation in or on host organism	Hominidae	9.05e-06	1223000
GO:1900242	regulation of synaptic vesicle endocytosis	Hominidae	0.0001417	19150000
GO:1900452	regulation of long-term synaptic depression	Hominidae	7.555e-06	1021000
GO:1900745	positive regulation of p38MAPK cascade	Hominidae	3.004e-05	4059000
GO:1901222	regulation of non-canonical NF-kappaB signal transduction	Hominidae	8.065e-05	10900000
GO:1901224	positive regulation of non-canonical NF-kappaB signal transduction	Hominidae	1.895e-05	2561000
GO:1901647	positive regulation of synoviocyte proliferation	Hominidae	3.791e-06	512300
GO:1901662	quinone catabolic process	Hominidae	0.001324	179000000
GO:1901857	positive regulation of cellular respiration	Hominidae	8.209e-06	1109000
GO:1902004	positive regulation of amyloid-beta formation	Hominidae	3.221e-05	4353000
GO:1902065	response to L-glutamate	Hominidae	3.791e-06	512300
GO:1902108	regulation of mitochondrial membrane permeability involved in apoptotic process	Hominidae	3.318e-05	4484000
GO:1902174	positive regulation of keratinocyte apoptotic process	Hominidae	2.1e-06	283800
GO:1902176	negative regulation of oxidative stress-induced intrinsic apoptotic signaling pathway	Hominidae	2.056e-05	2779000
GO:1902230	negative regulation of intrinsic apoptotic signaling pathway in response to DNA damage	Hominidae	3.318e-05	4484000
GO:1902396	protein localization to bicellular tight junction	Hominidae	0.0001417	19150000
GO:1902474	positive regulation of protein localization to synapse	Hominidae	7.555e-06	1021000
GO:1902531	regulation of intracellular signal transduction	Hominidae	3.318e-05	4484000
GO:1902565	positive regulation of neutrophil activation	Hominidae	3.791e-06	512300
GO:1902570	protein localization to nucleolus	Hominidae	0.0001274	17210000
GO:1902600	proton transmembrane transport	Hominidae	0.0008121	109800000
GO:1902732	positive regulation of chondrocyte proliferation	Hominidae	9.05e-06	1223000
GO:1902894	negative regulation of miRNA transcription	Hominidae	3.791e-06	512300
GO:1902895	positive regulation of miRNA transcription	Hominidae	3.791e-06	512300
GO:1902966	positive regulation of protein localization to early endosome	Hominidae	2.219e-06	299900
GO:1902988	neurofibrillary tangle assembly	Hominidae	7.555e-06	1021000
GO:1903078	positive regulation of protein localization to plasma membrane	Hominidae	2.337e-05	3159000
GO:1903140	regulation of establishment of endothelial barrier	Hominidae	3.791e-06	512300
GO:1903347	negative regulation of bicellular tight junction assembly	Hominidae	3.791e-06	512300
GO:1903543	positive regulation of exosomal secretion	Hominidae	8.209e-06	1109000
GO:1903748	negative regulation of establishment of protein localization to mitochondrion	Hominidae	7.555e-06	1021000
GO:1903829	positive regulation of protein localization	Hominidae	7.555e-06	1021000
GO:1903901	negative regulation of viral life cycle	Hominidae	4.113e-05	5558000
GO:1903903	regulation of establishment of T cell polarity	Hominidae	2.1e-06	283800
GO:1903906	regulation of plasma membrane raft polarization	Hominidae	2.1e-06	283800
GO:1903909	regulation of receptor clustering	Hominidae	2.1e-06	283800
GO:1903923	positive regulation of protein processing in phagocytic vesicle	Hominidae	4.201e-06	567700
GO:1903955	positive regulation of protein targeting to mitochondrion	Hominidae	0.0002334	31550000
GO:1904428	negative regulation of tubulin deacetylation	Hominidae	1.511e-05	2042000
GO:1904440	positive regulation of iron ion import across plasma membrane	Hominidae	8.209e-06	1109000
GO:1904646	cellular response to amyloid-beta	Hominidae	3.791e-06	512300
GO:1904651	positive regulation of fat cell apoptotic process	Hominidae	1.502e-05	2030000
GO:1904668	positive regulation of ubiquitin protein ligase activity	Hominidae	6.402e-05	8653000
GO:1904707	positive regulation of vascular associated smooth muscle cell proliferation	Hominidae	3.791e-06	512300
GO:1904714	regulation of chaperone-mediated autophagy	Hominidae	0.000482	65140000
GO:1904772	response to tetrachloromethane	Hominidae	1.416e-05	1914000
GO:1904783	positive regulation of NMDA glutamate receptor activity	Hominidae	8.209e-06	1109000
GO:1904798	positive regulation of core promoter binding	Hominidae	8.209e-06	1109000
GO:1904844	response to L-glutamine	Hominidae	1.416e-05	1914000
GO:1904880	response to hydrogen sulfide	Hominidae	1.416e-05	1914000
GO:1904996	positive regulation of leukocyte adhesion to vascular endothelial cell	Hominidae	3.791e-06	512300
GO:1904999	positive regulation of leukocyte adhesion to arterial endothelial cell	Hominidae	3.791e-06	512300
GO:1905038	regulation of membrane lipid metabolic process	Hominidae	3.791e-06	512300
GO:1905242	response to 3,3',5-triiodo-L-thyronine	Hominidae	3.791e-06	512300
GO:1905278	positive regulation of epithelial tube formation	Hominidae	2.219e-06	299900
GO:1905395	response to flavonoid	Hominidae	1.416e-05	1914000
GO:1905564	positive regulation of vascular endothelial cell proliferation	Hominidae	5.05e-05	6824000
GO:1990000	amyloid fibril formation	Hominidae	1.176e-05	1589000
GO:1990051	activation of protein kinase C activity	Hominidae	1.502e-05	2030000
GO:1990090	cellular response to nerve growth factor stimulus	Hominidae	7.555e-06	1021000
GO:1990268	response to gold nanoparticle	Hominidae	3.791e-06	512300
GO:1990416	cellular response to brain-derived neurotrophic factor stimulus	Hominidae	7.555e-06	1021000
GO:2000008	regulation of protein localization to cell surface	Hominidae	3.379e-06	456700
GO:2000010	positive regulation of protein localization to cell surface	Hominidae	3.791e-06	512300
GO:2000045	regulation of G1/S transition of mitotic cell cycle	Hominidae	3.318e-05	4484000
GO:2000060	positive regulation of ubiquitin-dependent protein catabolic process	Hominidae	2.219e-06	299900
GO:2000147	positive regulation of cell motility	Hominidae	6.607e-06	892900
GO:2000271	positive regulation of fibroblast apoptotic process	Hominidae	3.318e-05	4484000
GO:2000272	negative regulation of signaling receptor activity	Hominidae	3.791e-06	512300
GO:2000308	negative regulation of tumor necrosis factor (ligand) superfamily member 11 production	Hominidae	9.05e-06	1223000
GO:2000309	positive regulation of tumor necrosis factor (ligand) superfamily member 11 production	Hominidae	8.209e-06	1109000
GO:2000334	positive regulation of blood microparticle formation	Hominidae	3.791e-06	512300
GO:2000343	positive regulation of chemokine (C-X-C motif) ligand 2 production	Hominidae	3.791e-06	512300
GO:2000347	positive regulation of hepatocyte proliferation	Hominidae	3.791e-06	512300
GO:2000351	regulation of endothelial cell apoptotic process	Hominidae	3.791e-06	512300
GO:2000377	regulation of reactive oxygen species metabolic process	Hominidae	7.581e-06	1025000
GO:2000379	positive regulation of reactive oxygen species metabolic process	Hominidae	1.502e-05	2030000
GO:2000486	negative regulation of glutamine transport	Hominidae	1.502e-05	2030000
GO:2000491	positive regulation of hepatic stellate cell activation	Hominidae	1.502e-05	2030000
GO:2000573	positive regulation of DNA biosynthetic process	Hominidae	3.791e-06	512300
GO:2001135	regulation of endocytic recycling	Hominidae	2.32e-06	313500
GO:2001150	positive regulation of dipeptide transmembrane transport	Hominidae	0.0001172	15840000
GO:2001205	negative regulation of osteoclast development	Hominidae	9.05e-06	1223000
GO:2001225	regulation of chloride transport	Hominidae	5.861e-05	7921000
GO:2001233	regulation of apoptotic signaling pathway	Hominidae	5.374e-05	7263000
GO:2001234	negative regulation of apoptotic signaling pathway	Hominidae	3.791e-06	512300
GO:2001235	positive regulation of apoptotic signaling pathway	Hominidae	3.318e-05	4484000
GO:2001238	positive regulation of extrinsic apoptotic signaling pathway	Hominidae	7.394e-05	9992000
GO:2001240	negative regulation of extrinsic apoptotic signaling pathway in absence of ligand	Hominidae	7.581e-06	1025000
GO:2001244	positive regulation of intrinsic apoptotic signaling pathway	Hominidae	6.635e-05	8968000

## Sheet: Table S285
Table S285. DF-1 MiCId analysis GO Cellular Component (CC) Family level.
GO_Term	GO_Name	Taxon	Prior_GO(Relative_Abundance)	IonCount
GO.XXXXXXX	XXXXXXX	Saccharomycetaceae	0.9564	114700000000
GO:0000139	Golgi membrane	Hominidae	0.0002389	32290000
GO:0000151	ubiquitin ligase complex	Hominidae	3.272e-05	4422000
GO:0000785	chromatin	Hominidae	5.586e-05	7549000
GO:0001891	phagocytic cup	Hominidae	2.427e-05	3281000
GO:0002102	podosome	Hominidae	2.45e-06	331200
GO:0002199	zona pellucida receptor complex	Hominidae	0.0001167	15770000
GO:0005576	extracellular region	Hominidae	0.005074	685700000
GO:0005615	extracellular space	Hominidae	0.002254	304700000
GO:0005634	nucleus	Hominidae	0.001849	249800000
GO:0005635	nuclear envelope	Hominidae	0.0001117	15100000
GO:0005643	nuclear pore	Hominidae	5.586e-05	7549000
GO:0005654	nucleoplasm	Hominidae	0.003573	482900000
GO:0005680	anaphase-promoting complex	Hominidae	9.817e-05	13270000
GO:0005730	nucleolus	Hominidae	5.586e-05	7549000
GO:0005737	cytoplasm	Hominidae	0.004272	577400000
GO:0005739	mitochondrion	Hominidae	0.0006384	86280000
GO:0005741	mitochondrial outer membrane	Hominidae	0.0005816	78600000
GO:0005743	mitochondrial inner membrane	Hominidae	9.814e-05	13260000
GO:0005759	mitochondrial matrix	Hominidae	0.0004438	59980000
GO:0005765	lysosomal membrane	Hominidae	7.444e-07	100600
GO:0005768	endosome	Hominidae	3.481e-06	470400
GO:0005769	early endosome	Hominidae	1.642e-05	2218000
GO:0005770	late endosome	Hominidae	2.137e-06	288900
GO:0005777	peroxisome	Hominidae	0.0001147	15490000
GO:0005778	peroxisomal membrane	Hominidae	2.293e-05	3099000
GO:0005782	peroxisomal matrix	Hominidae	4.586e-05	6198000
GO:0005783	endoplasmic reticulum	Hominidae	0.0002482	33540000
GO:0005788	endoplasmic reticulum lumen	Hominidae	1.62e-05	2189000
GO:0005789	endoplasmic reticulum membrane	Hominidae	0.0008123	109800000
GO:0005794	Golgi apparatus	Hominidae	7.07e-05	9555000
GO:0005796	Golgi lumen	Hominidae	0.0001195	16150000
GO:0005813	centrosome	Hominidae	0.0001217	16450000
GO:0005814	centriole	Hominidae	5.586e-05	7549000
GO:0005819	spindle	Hominidae	6.085e-05	8224000
GO:0005829	cytosol	Hominidae	0.01152	1556000000
GO:0005833	hemoglobin complex	Hominidae	0.0001888	25510000
GO:0005853	eukaryotic translation elongation factor 1 complex	Hominidae	0.0006886	93060000
GO:0005856	cytoskeleton	Hominidae	0.0002304	31130000
GO:0005874	microtubule	Hominidae	1.461e-05	1974000
GO:0005884	actin filament	Hominidae	7.501e-05	10140000
GO:0005886	plasma membrane	Hominidae	0.001576	213000000
GO:0005905	clathrin-coated pit	Hominidae	4.275e-06	577800
GO:0005911	cell-cell junction	Hominidae	3.75e-05	5068000
GO:0005925	focal adhesion	Hominidae	0.0001289	17420000
GO:0008021	synaptic vesicle	Hominidae	1.343e-06	181500
GO:0008180	COP9 signalosome	Hominidae	0.0001167	15770000
GO:0009897	external side of plasma membrane	Hominidae	9.906e-05	13390000
GO:0009925	basal plasma membrane	Hominidae	2.137e-06	288900
GO:0009986	cell surface	Hominidae	5.699e-05	7702000
GO:0010008	endosome membrane	Hominidae	0.0001351	18250000
GO:0012506	vesicle membrane	Hominidae	6.265e-05	8467000
GO:0015629	actin cytoskeleton	Hominidae	7.991e-05	10800000
GO:0015630	microtubule cytoskeleton	Hominidae	3.652e-05	4935000
GO:0016020	membrane	Hominidae	0.0005783	78150000
GO:0016324	apical plasma membrane	Hominidae	2.137e-06	288900
GO:0016469	proton-transporting two-sector ATPase complex	Hominidae	3.271e-05	4421000
GO:0016528	sarcoplasm	Hominidae	2.45e-06	331200
GO:0030016	myofibril	Hominidae	3.75e-05	5068000
GO:0030027	lamellipodium	Hominidae	2.45e-06	331200
GO:0030139	endocytic vesicle	Hominidae	6.412e-06	866600
GO:0030141	secretory granule	Hominidae	1e-05	1352000
GO:0030424	axon	Hominidae	0.0001276	17240000
GO:0030425	dendrite	Hominidae	6.983e-05	9438000
GO:0030426	growth cone	Hominidae	7.303e-06	987000
GO:0030478	actin cap	Hominidae	2.45e-06	331200
GO:0030496	midbody	Hominidae	5.586e-05	7549000
GO:0030666	endocytic vesicle membrane	Hominidae	1.429e-05	1932000
GO:0030669	clathrin-coated endocytic vesicle membrane	Hominidae	2.017e-05	2726000
GO:0030670	phagocytic vesicle membrane	Hominidae	1.343e-06	181500
GO:0030672	synaptic vesicle membrane	Hominidae	1.343e-06	181500
GO:0030673	axolemma	Hominidae	7.303e-06	987000
GO:0030864	cortical actin cytoskeleton	Hominidae	4.901e-06	662300
GO:0031093	platelet alpha granule lumen	Hominidae	8.668e-05	11710000
GO:0031410	cytoplasmic vesicle	Hominidae	2.137e-06	288900
GO:0031838	haptoglobin-hemoglobin complex	Hominidae	3.775e-05	5102000
GO:0031941	filamentous actin	Hominidae	3.75e-05	5068000
GO:0031966	mitochondrial membrane	Hominidae	8.358e-05	11300000
GO:0031982	vesicle	Hominidae	2.883e-05	3897000
GO:0032991	protein-containing complex	Hominidae	0.0002736	36970000
GO:0034399	nuclear periphery	Hominidae	7.303e-06	987000
GO:0034774	secretory granule lumen	Hominidae	2.846e-05	3846000
GO:0035267	NuA4 histone acetyltransferase complex	Hominidae	3.75e-05	5068000
GO:0035580	specific granule lumen	Hominidae	1e-05	1352000
GO:0036464	cytoplasmic ribonucleoprotein granule	Hominidae	7.303e-06	987000
GO:0036477	somatodendritic compartment	Hominidae	1.461e-05	1974000
GO:0042383	sarcolemma	Hominidae	6.265e-05	8467000
GO:0042470	melanosome	Hominidae	0.0002254	30460000
GO:0042565	RNA nuclear export complex	Hominidae	5.586e-05	7549000
GO:0042581	specific granule	Hominidae	1e-05	1352000
GO:0042645	mitochondrial nucleoid	Hominidae	3.271e-05	4421000
GO:0042995	cell projection	Hominidae	7.303e-06	987000
GO:0043005	neuron projection	Hominidae	7.303e-06	987000
GO:0043025	neuronal cell body	Hominidae	0.0001891	25550000
GO:0043197	dendritic spine	Hominidae	7.303e-06	987000
GO:0043209	myelin sheath	Hominidae	4.627e-05	6254000
GO:0043231	intracellular membrane-bounded organelle	Hominidae	9.233e-05	12480000
GO:0043296	apical junction complex	Hominidae	3.75e-05	5068000
GO:0043679	axon terminus	Hominidae	6.085e-05	8224000
GO:0044297	cell body	Hominidae	0.0001313	17750000
GO:0044304	main axon	Hominidae	7.303e-06	987000
GO:0044305	calyx of Held	Hominidae	3.75e-05	5068000
GO:0045121	membrane raft	Hominidae	3.158e-05	4268000
GO:0045177	apical part of cell	Hominidae	0.00013	17580000
GO:0045178	basal part of cell	Hominidae	2.137e-06	288900
GO:0045202	synapse	Hominidae	0.0007753	104800000
GO:0045259	proton-transporting ATP synthase complex	Hominidae	0.0001963	26530000
GO:0045261	proton-transporting ATP synthase complex, catalytic core F(1)	Hominidae	6.543e-05	8842000
GO:0045298	tubulin complex	Hominidae	7.303e-06	987000
GO:0045335	phagocytic vesicle	Hominidae	4.13e-05	5581000
GO:0048471	perinuclear region of cytoplasm	Hominidae	6.513e-05	8802000
GO:0055037	recycling endosome	Hominidae	0.0001006	13590000
GO:0055038	recycling endosome membrane	Hominidae	4.029e-06	544600
GO:0062023	collagen-containing extracellular matrix	Hominidae	0.0001364	18430000
GO:0062151	catalase complex	Hominidae	1.147e-05	1549000
GO:0070062	extracellular exosome	Hominidae	0.001745	235800000
GO:0071682	endocytic vesicle lumen	Hominidae	1.888e-05	2551000
GO:0072562	blood microparticle	Hominidae	0.0001917	25910000
GO:0072563	endothelial microparticle	Hominidae	6.265e-05	8467000
GO:0090543	Flemming body	Hominidae	5.586e-05	7549000
GO:0097013	phagocytic vesicle lumen	Hominidae	4.001e-05	5407000
GO:0097386	glial cell projection	Hominidae	7.303e-06	987000
GO:0097418	neurofibrillary tangle	Hominidae	1.461e-05	1974000
GO:0097433	dense body	Hominidae	3.75e-05	5068000
GO:0098574	cytoplasmic side of lysosomal membrane	Hominidae	0.0006886	93060000
GO:0098685	Schaffer collateral - CA1 synapse	Hominidae	3.75e-05	5068000
GO:0120220	basal body patch	Hominidae	3.75e-05	5068000
GO:1902495	transmembrane transporter complex	Hominidae	3.271e-05	4421000
GO:1904115	axon cytoplasm	Hominidae	7.303e-06	987000
GO:1904724	tertiary granule lumen	Hominidae	2.888e-05	3903000
GO:1904813	ficolin-1-rich granule lumen	Hominidae	4.519e-05	6108000
GO:1990712	HFE-transferrin receptor complex	Hominidae	2.137e-06	288900

## Sheet: Table S286
Table S286. DF-1 MiCId analysis GO Molecular Function (MF) Family level.
GO_Term	GO_Name	Taxon	Prior_GO(Relative_Abundance)	IonCount
GO.XXXXXXX	XXXXXXX	Saccharomycetaceae	0.9564	114700000000
GO:0000287	magnesium ion binding	Hominidae	2.976e-05	4021000
GO:0000976	transcription cis-regulatory region binding	Hominidae	1.521e-05	2055000
GO:0001512	dihydronicotinamide riboside quinone reductase activity	Hominidae	0.0001589	21480000
GO:0001530	lipopolysaccharide binding	Hominidae	1.226e-05	1657000
GO:0001786	phosphatidylserine binding	Hominidae	0.0001432	19350000
GO:0002020	protease binding	Hominidae	4.153e-05	5612000
GO:0003677	DNA binding	Hominidae	0.0001924	26000000
GO:0003680	minor groove of adenine-thymine-rich DNA binding	Hominidae	4.426e-06	598200
GO:0003682	chromatin binding	Hominidae	1.488e-05	2011000
GO:0003690	double-stranded DNA binding	Hominidae	4.426e-06	598200
GO:0003697	single-stranded DNA binding	Hominidae	4.426e-06	598200
GO:0003723	RNA binding	Hominidae	0.0002803	37880000
GO:0003746	translation elongation factor activity	Hominidae	0.0008033	108600000
GO:0003755	peptidyl-prolyl cis-trans isomerase activity	Hominidae	0.0001488	20110000
GO:0003779	actin binding	Hominidae	1.47e-05	1987000
GO:0003796	lysozyme activity	Hominidae	0.0001673	22600000
GO:0003924	GTPase activity	Hominidae	0.0005739	77560000
GO:0003925	G protein activity	Hominidae	1.553e-05	2099000
GO:0003937	IMP cyclohydrolase activity	Hominidae	2.919e-05	3945000
GO:0003955	NAD(P)H dehydrogenase (quinone) activity	Hominidae	0.0002087	28210000
GO:0004013	adenosylhomocysteinase activity	Hominidae	0.000247	33390000
GO:0004046	aminoacylase activity	Hominidae	1.499e-05	2026000
GO:0004064	arylesterase activity	Hominidae	2.254e-05	3047000
GO:0004089	carbonate dehydratase activity	Hominidae	0.0006763	91400000
GO:0004096	catalase activity	Hominidae	0.0001499	20260000
GO:0004111	creatine kinase activity	Hominidae	0.0001504	20320000
GO:0004128	cytochrome-b5 reductase activity, acting on NAD(P)H	Hominidae	3.115e-05	4210000
GO:0004129	cytochrome-c oxidase activity	Hominidae	4.665e-05	6305000
GO:0004252	serine-type endopeptidase activity	Hominidae	2.452e-05	3314000
GO:0004461	lactose synthase activity	Hominidae	0.0003345	45210000
GO:0004601	peroxidase activity	Hominidae	0.0002231	30150000
GO:0004643	phosphoribosylaminoimidazolecarboxamide formyltransferase activity	Hominidae	2.554e-05	3451000
GO:0004784	superoxide dismutase activity	Hominidae	3.115e-05	4210000
GO:0004812	aminoacyl-tRNA ligase activity	Hominidae	2.207e-05	2982000
GO:0004821	histidine-tRNA ligase activity	Hominidae	8.826e-05	11930000
GO:0004842	ubiquitin-protein transferase activity	Hominidae	0.0003681	49750000
GO:0004859	phospholipase inhibitor activity	Hominidae	7.16e-05	9676000
GO:0004867	serine-type endopeptidase inhibitor activity	Hominidae	4.444e-05	6006000
GO:0004869	cysteine-type endopeptidase inhibitor activity	Hominidae	1.226e-05	1657000
GO:0005049	nuclear export signal receptor activity	Hominidae	1.488e-05	2011000
GO:0005085	guanyl-nucleotide exchange factor activity	Hominidae	4.201e-06	567700
GO:0005102	signaling receptor binding	Hominidae	0.0001686	22790000
GO:0005123	death receptor binding	Hominidae	3.815e-05	5156000
GO:0005125	cytokine activity	Hominidae	0.0004549	61480000
GO:0005133	type II interferon receptor binding	Hominidae	0.0001263	17070000
GO:0005154	epidermal growth factor receptor binding	Hominidae	1.26e-05	1703000
GO:0005158	insulin receptor binding	Hominidae	0.0001056	14270000
GO:0005159	insulin-like growth factor receptor binding	Hominidae	0.0004223	57080000
GO:0005164	tumor necrosis factor receptor binding	Hominidae	7.604e-05	10280000
GO:0005178	integrin binding	Hominidae	0.0001304	17620000
GO:0005179	hormone activity	Hominidae	0.001132	152900000
GO:0005200	structural constituent of cytoskeleton	Hominidae	0.0001041	14070000
GO:0005344	oxygen carrier activity	Hominidae	6.261e-05	8462000
GO:0005504	fatty acid binding	Hominidae	5.359e-05	7243000
GO:0005506	iron ion binding	Hominidae	2.452e-05	3314000
GO:0005507	copper ion binding	Hominidae	1.786e-05	2414000
GO:0005509	calcium ion binding	Hominidae	0.000244	32980000
GO:0005515	protein binding	Hominidae	0.02536	3427000000
GO:0005522	profilin binding	Hominidae	5.205e-05	7034000
GO:0005524	ATP binding	Hominidae	0.0004956	66980000
GO:0005525	GTP binding	Hominidae	0.0004287	57940000
GO:0005543	phospholipid binding	Hominidae	7.16e-05	9676000
GO:0005544	calcium-dependent phospholipid binding	Hominidae	0.0002864	38700000
GO:0005546	phosphatidylinositol-4,5-bisphosphate binding	Hominidae	4.743e-07	64090
GO:0008017	microtubule binding	Hominidae	3.541e-05	4785000
GO:0008083	growth factor activity	Hominidae	0.0004391	59350000
GO:0008135	translation factor activity, RNA binding	Hominidae	0.0001607	21710000
GO:0008198	ferrous iron binding	Hominidae	3.461e-06	467700
GO:0008199	ferric iron binding	Hominidae	3.461e-06	467700
GO:0008201	heparin binding	Hominidae	3.563e-05	4816000
GO:0008233	peptidase activity	Hominidae	1.226e-05	1657000
GO:0008236	serine-type peptidase activity	Hominidae	1.226e-05	1657000
GO:0008270	zinc ion binding	Hominidae	9.806e-05	13250000
GO:0008289	lipid binding	Hominidae	1.786e-05	2414000
GO:0008379	thioredoxin peroxidase activity	Hominidae	0.0001179	15930000
GO:0008753	NADPH dehydrogenase (quinone) activity	Hominidae	3.115e-05	4210000
GO:0009055	electron transfer activity	Hominidae	0.0001059	14320000
GO:0015643	toxic substance binding	Hominidae	1.786e-05	2414000
GO:0016018	cyclosporin A binding	Hominidae	1.24e-05	1676000
GO:0016209	antioxidant activity	Hominidae	3.286e-05	4441000
GO:0016301	kinase activity	Hominidae	2.506e-05	3387000
GO:0016491	oxidoreductase activity	Hominidae	0.0001371	18530000
GO:0016661	oxidoreductase activity, acting on other nitrogenous compounds as donors	Hominidae	5.297e-05	7159000
GO:0016684	oxidoreductase activity, acting on peroxide as acceptor	Hominidae	2.999e-05	4053000
GO:0016740	transferase activity	Hominidae	9.568e-05	12930000
GO:0016787	hydrolase activity	Hominidae	0.000133	17970000
GO:0016829	lyase activity	Hominidae	2.254e-05	3047000
GO:0016887	ATP hydrolysis activity	Hominidae	0.0001467	19830000
GO:0017124	SH3 domain binding	Hominidae	8.852e-06	1196000
GO:0018820	cyanamide hydratase activity	Hominidae	2.254e-05	3047000
GO:0019003	GDP binding	Hominidae	4.529e-05	6121000
GO:0019787	ubiquitin-like protein transferase activity	Hominidae	9.203e-05	12440000
GO:0019825	oxygen binding	Hominidae	8.048e-05	10880000
GO:0019899	enzyme binding	Hominidae	0.000236	31900000
GO:0019901	protein kinase binding	Hominidae	0.0002304	31140000
GO:0020037	heme binding	Hominidae	0.0001846	24950000
GO:0030170	pyridoxal phosphate binding	Hominidae	1.786e-05	2414000
GO:0030297	transmembrane receptor protein tyrosine kinase activator activity	Hominidae	0.0002238	30240000
GO:0030492	hemoglobin binding	Hominidae	1.565e-05	2116000
GO:0030674	protein-macromolecule adaptor activity	Hominidae	4.426e-06	598200
GO:0031072	heat shock protein binding	Hominidae	0.0002334	31550000
GO:0031386	protein tag activity	Hominidae	6.124e-05	8277000
GO:0031404	chloride ion binding	Hominidae	5.297e-05	7159000
GO:0031489	myosin V binding	Hominidae	6.543e-07	88430
GO:0031625	ubiquitin protein ligase binding	Hominidae	0.0002682	36240000
GO:0031720	haptoglobin binding	Hominidae	3.131e-05	4231000
GO:0031721	hemoglobin alpha binding	Hominidae	1.565e-05	2116000
GO:0034185	apolipoprotein binding	Hominidae	4.426e-06	598200
GO:0034452	dynactin binding	Hominidae	4.426e-06	598200
GO:0034986	iron chaperone activity	Hominidae	3.461e-06	467700
GO:0035091	phosphatidylinositol binding	Hominidae	4.426e-06	598200
GO:0036313	phosphatidylinositol 3-kinase catalytic subunit binding	Hominidae	9.485e-07	128200
GO:0038177	death receptor agonist activity	Hominidae	3.042e-05	4111000
GO:0042288	MHC class I protein binding	Hominidae	2.999e-05	4053000
GO:0042802	identical protein binding	Hominidae	0.0005084	68710000
GO:0042803	protein homodimerization activity	Hominidae	8.63e-05	11660000
GO:0043532	angiostatin binding	Hominidae	2.999e-05	4053000
GO:0043539	protein serine/threonine kinase activator activity	Hominidae	0.000329	44460000
GO:0043565	sequence-specific DNA binding	Hominidae	4.426e-06	598200
GO:0044183	protein folding chaperone	Hominidae	0.0001167	15770000
GO:0044325	transmembrane transporter binding	Hominidae	3.461e-06	467700
GO:0044389	ubiquitin-like protein ligase binding	Hominidae	9.203e-05	12440000
GO:0045159	myosin II binding	Hominidae	4.743e-07	64090
GO:0045296	cadherin binding	Hominidae	7.811e-05	10560000
GO:0046790	virion binding	Hominidae	1.24e-05	1676000
GO:0046872	metal ion binding	Hominidae	0.000369	49870000
GO:0046933	proton-transporting ATP synthase activity, rotational mechanism	Hominidae	0.0002399	32420000
GO:0046961	proton-transporting ATPase activity, rotational mechanism	Hominidae	5.997e-05	8105000
GO:0046982	protein heterodimerization activity	Hominidae	1.488e-05	2011000
GO:0048018	receptor ligand activity	Hominidae	0.00025	33780000
GO:0050136	NADH:ubiquinone reductase (non-electrogenic) activity	Hominidae	0.0001558	21050000
GO:0050661	NADP binding	Hominidae	1.499e-05	2026000
GO:0051015	actin filament binding	Hominidae	9.485e-07	128200
GO:0051082	unfolded protein binding	Hominidae	0.0001291	17450000
GO:0051087	protein-folding chaperone binding	Hominidae	2.229e-05	3012000
GO:0051428	peptide hormone receptor binding	Hominidae	0.0003068	41460000
GO:0051721	protein phosphatase 2A binding	Hominidae	4.426e-06	598200
GO:0051879	Hsp90 protein binding	Hominidae	4.426e-06	598200
GO:0051920	peroxiredoxin activity	Hominidae	5.893e-05	7965000
GO:0061630	ubiquitin protein ligase activity	Hominidae	9.203e-05	12440000
GO:0061631	ubiquitin conjugating enzyme activity	Hominidae	0.0003681	49750000
GO:0070883	pre-miRNA binding	Hominidae	1.488e-05	2011000
GO:0071813	lipoprotein particle binding	Hominidae	4.426e-06	598200
GO:0071949	FAD binding	Hominidae	5.297e-05	7159000
GO:0098973	structural constituent of postsynaptic actin cytoskeleton	Hominidae	5.205e-05	7034000
GO:0099077	histone-dependent DNA binding	Hominidae	4.426e-06	598200
GO:0099609	microtubule lateral binding	Hominidae	4.426e-06	598200
GO:0140272	exogenous protein binding	Hominidae	1.786e-05	2414000
GO:0140662	ATP-dependent protein folding chaperone	Hominidae	0.0001167	15770000
GO:0140824	thioredoxin-dependent peroxiredoxin activity	Hominidae	0.0001179	15930000
GO:0140839	RNA polymerase II CTD heptapeptide repeat P3 isomerase activity	Hominidae	1.24e-05	1676000
GO:0140840	RNA polymerase II CTD heptapeptide repeat P6 isomerase activity	Hominidae	1.24e-05	1676000
GO:0140912	membrane destabilizing activity	Hominidae	1.226e-05	1657000
GO:1902936	phosphatidylinositol bisphosphate binding	Hominidae	4.426e-06	598200
GO:1903136	cuprous ion binding	Hominidae	0.0004868	65790000
GO:1903981	enterobactin binding	Hominidae	3.573e-05	4829000
GO:1904399	heparan sulfate binding	Hominidae	1.24e-05	1676000
GO:1904408	melatonin binding	Hominidae	5.297e-05	7159000
GO:1905594	resveratrol binding	Hominidae	5.297e-05	7159000
GO:1990459	transferrin receptor binding	Hominidae	2.076e-05	2806000
GO:1990460	leptin receptor binding	Hominidae	0.0001534	20730000

## Sheet: Table S287
Table S287. DF-2 MiCId analysis GO Biological Process (BP) Family level.
GO_Term	GO_Name	Taxon	Prior_GO(Relative_Abundance)	IonCount
GO.XXXXXXX	XXXXXXX	Hominidae	0.0003684	58660000
GO.XXXXXXX	XXXXXXX	Saccharomycetaceae	0.9531	112300000000
GO:0000054	ribosomal subunit export from nucleus	Hominidae	0.0001193	18990000
GO:0000055	ribosomal large subunit export from nucleus	Hominidae	0.0001193	18990000
GO:0000056	ribosomal small subunit export from nucleus	Hominidae	0.0001193	18990000
GO:0000070	mitotic sister chromatid segregation	Hominidae	0.0001193	18990000
GO:0000122	negative regulation of transcription by RNA polymerase II	Hominidae	0.0001974	31440000
GO:0000209	protein polyubiquitination	Hominidae	0.0001557	24780000
GO:0000226	microtubule cytoskeleton organization	Hominidae	1.512e-05	2408000
GO:0000278	mitotic cell cycle	Hominidae	0.0001193	18990000
GO:0000302	response to reactive oxygen species	Hominidae	0.0001139	18130000
GO:0000413	protein peptidyl-prolyl isomerization	Hominidae	1.367e-05	2176000
GO:0001501	skeletal system development	Hominidae	9.894e-05	15750000
GO:0001503	ossification	Hominidae	9.051e-05	14410000
GO:0001525	angiogenesis	Hominidae	3.793e-05	6039000
GO:0001542	ovulation from ovarian follicle	Hominidae	1.463e-05	2329000
GO:0001649	osteoblast differentiation	Hominidae	9.746e-05	15520000
GO:0001657	ureteric bud development	Hominidae	7.467e-06	1189000
GO:0001666	response to hypoxia	Hominidae	2.587e-05	4119000
GO:0001701	in utero embryonic development	Hominidae	0.0001644	26170000
GO:0001738	morphogenesis of a polarized epithelium	Hominidae	2.845e-05	4530000
GO:0001774	microglial cell activation	Hominidae	5.205e-05	8287000
GO:0001817	regulation of cytokine production	Hominidae	1.666e-05	2652000
GO:0001819	positive regulation of cytokine production	Hominidae	2.932e-05	4668000
GO:0001822	kidney development	Hominidae	7.467e-06	1189000
GO:0001836	release of cytochrome c from mitochondria	Hominidae	5.941e-05	9459000
GO:0001881	receptor recycling	Hominidae	1.924e-07	30640
GO:0001890	placenta development	Hominidae	1.463e-05	2329000
GO:0001892	embryonic placenta development	Hominidae	0.0001644	26170000
GO:0001933	negative regulation of protein phosphorylation	Hominidae	1.367e-05	2176000
GO:0001934	positive regulation of protein phosphorylation	Hominidae	1.744e-05	2777000
GO:0001936	regulation of endothelial cell proliferation	Hominidae	1.463e-05	2329000
GO:0001937	negative regulation of endothelial cell proliferation	Hominidae	3.777e-06	601300
GO:0001938	positive regulation of endothelial cell proliferation	Hominidae	8.583e-07	136600
GO:0002009	morphogenesis of an epithelium	Hominidae	3.709e-05	5905000
GO:0002021	response to dietary excess	Hominidae	2.926e-05	4658000
GO:0002037	negative regulation of L-glutamate import across plasma membrane	Hominidae	3.777e-06	601300
GO:0002092	positive regulation of receptor internalization	Hominidae	8.583e-07	136600
GO:0002227	innate immune response in mucosa	Hominidae	8.329e-06	1326000
GO:0002250	adaptive immune response	Hominidae	7.135e-06	1136000
GO:0002281	macrophage activation involved in immune response	Hominidae	1.091e-05	1737000
GO:0002376	immune system process	Hominidae	8.329e-06	1326000
GO:0002439	chronic inflammatory response to antigenic stimulus	Hominidae	3.777e-06	601300
GO:0002523	leukocyte migration involved in inflammatory response	Hominidae	3.777e-06	601300
GO:0002637	regulation of immunoglobulin production	Hominidae	3.777e-06	601300
GO:0002719	negative regulation of cytokine production involved in immune response	Hominidae	3.777e-06	601300
GO:0002876	positive regulation of chronic inflammatory response to antigenic stimulus	Hominidae	3.777e-06	601300
GO:0002925	positive regulation of humoral immune response mediated by circulating immunoglobulin	Hominidae	3.777e-06	601300
GO:0002931	response to ischemia	Hominidae	1.612e-06	256600
GO:0003009	skeletal muscle contraction	Hominidae	3.777e-06	601300
GO:0003085	negative regulation of systemic arterial blood pressure	Hominidae	3.777e-06	601300
GO:0003300	cardiac muscle hypertrophy	Hominidae	1.463e-05	2329000
GO:0003360	brainstem development	Hominidae	2.754e-06	438500
GO:0005989	lactose biosynthetic process	Hominidae	0.0004362	69450000
GO:0006006	glucose metabolic process	Hominidae	0.0001006	16010000
GO:0006091	generation of precursor metabolites and energy	Hominidae	7.818e-06	1245000
GO:0006111	regulation of gluconeogenesis	Hominidae	1.463e-05	2329000
GO:0006112	energy reserve metabolic process	Hominidae	4.389e-05	6987000
GO:0006114	glycerol biosynthetic process	Hominidae	1.463e-05	2329000
GO:0006116	NADH oxidation	Hominidae	1.612e-06	256600
GO:0006139	nucleobase-containing compound metabolic process	Hominidae	2.754e-06	438500
GO:0006164	purine nucleotide biosynthetic process	Hominidae	5.508e-06	877000
GO:0006177	GMP biosynthetic process	Hominidae	5.508e-06	877000
GO:0006189	'de novo' IMP biosynthetic process	Hominidae	1.377e-05	2192000
GO:0006259	DNA metabolic process	Hominidae	0.0001193	18990000
GO:0006338	chromatin remodeling	Hominidae	8.536e-05	13590000
GO:0006355	regulation of DNA-templated transcription	Hominidae	8.218e-05	13080000
GO:0006357	regulation of transcription by RNA polymerase II	Hominidae	0.0001559	24830000
GO:0006412	translation	Hominidae	0.003808	606400000
GO:0006414	translational elongation	Hominidae	0.00561	893200000
GO:0006418	tRNA aminoacylation for protein translation	Hominidae	2.277e-05	3626000
GO:0006427	histidyl-tRNA aminoacylation	Hominidae	6.832e-05	10880000
GO:0006457	protein folding	Hominidae	5.467e-05	8704000
GO:0006469	negative regulation of protein kinase activity	Hominidae	1.367e-05	2176000
GO:0006508	proteolysis	Hominidae	8.329e-06	1326000
GO:0006511	ubiquitin-dependent protein catabolic process	Hominidae	0.0001182	18820000
GO:0006513	protein monoubiquitination	Hominidae	3.797e-05	6045000
GO:0006606	protein import into nucleus	Hominidae	0.0004771	75970000
GO:0006611	protein export from nucleus	Hominidae	0.0003579	56980000
GO:0006626	protein targeting to mitochondrion	Hominidae	2.971e-05	4730000
GO:0006629	lipid metabolic process	Hominidae	3.707e-05	5903000
GO:0006635	fatty acid beta-oxidation	Hominidae	1.463e-05	2329000
GO:0006641	triglyceride metabolic process	Hominidae	7.467e-06	1189000
GO:0006730	one-carbon metabolic process	Hominidae	0.0003374	53710000
GO:0006743	ubiquinone metabolic process	Hominidae	1.612e-06	256600
GO:0006754	ATP biosynthetic process	Hominidae	2.345e-05	3734000
GO:0006801	superoxide metabolic process	Hominidae	1.612e-06	256600
GO:0006805	xenobiotic metabolic process	Hominidae	1.612e-06	256600
GO:0006809	nitric oxide biosynthetic process	Hominidae	1.612e-06	256600
GO:0006826	iron ion transport	Hominidae	4.186e-05	6665000
GO:0006879	intracellular iron ion homeostasis	Hominidae	1.26e-05	2006000
GO:0006909	phagocytosis	Hominidae	2.926e-05	4658000
GO:0006911	phagocytosis, engulfment	Hominidae	5.773e-06	919100
GO:0006913	nucleocytoplasmic transport	Hominidae	0.0002386	37980000
GO:0006915	apoptotic process	Hominidae	0.0002237	35620000
GO:0006933	negative regulation of cell adhesion involved in substrate-bound cell migration	Hominidae	7.818e-06	1245000
GO:0006952	defense response	Hominidae	3.777e-06	601300
GO:0006954	inflammatory response	Hominidae	0.0004206	66960000
GO:0006955	immune response	Hominidae	1.469e-05	2339000
GO:0006959	humoral immune response	Hominidae	1.924e-05	3064000
GO:0006974	DNA damage response	Hominidae	5.041e-06	802500
GO:0006979	response to oxidative stress	Hominidae	0.0002251	35840000
GO:0006986	response to unfolded protein	Hominidae	5.185e-05	8256000
GO:0007010	cytoskeleton organization	Hominidae	2.845e-05	4530000
GO:0007015	actin filament organization	Hominidae	9.186e-06	1463000
GO:0007052	mitotic spindle organization	Hominidae	0.0001193	18990000
GO:0007141	male meiosis I	Hominidae	0.0003467	55200000
GO:0007144	female meiosis I	Hominidae	0.0003467	55200000
GO:0007154	cell communication	Hominidae	3.777e-06	601300
GO:0007163	establishment or maintenance of cell polarity	Hominidae	2.845e-05	4530000
GO:0007165	signal transduction	Hominidae	0.0003717	59180000
GO:0007166	cell surface receptor signaling pathway	Hominidae	7.135e-06	1136000
GO:0007173	epidermal growth factor receptor signaling pathway	Hominidae	6.008e-06	956500
GO:0007249	canonical NF-kappaB signal transduction	Hominidae	9.894e-05	15750000
GO:0007254	JNK cascade	Hominidae	3.777e-06	601300
GO:0007259	cell surface receptor signaling pathway via JAK-STAT	Hominidae	3.645e-05	5804000
GO:0007267	cell-cell signaling	Hominidae	0.0001141	18170000
GO:0007268	chemical synaptic transmission	Hominidae	0.0003283	52270000
GO:0007271	synaptic transmission, cholinergic	Hominidae	1.612e-06	256600
GO:0007339	binding of sperm to zona pellucida	Hominidae	5.185e-05	8256000
GO:0007409	axonogenesis	Hominidae	2.845e-05	4530000
GO:0007417	central nervous system development	Hominidae	2.886e-06	459600
GO:0007565	female pregnancy	Hominidae	1.463e-05	2329000
GO:0007584	response to nutrient	Hominidae	1.624e-05	2586000
GO:0007596	blood coagulation	Hominidae	0.0003253	51790000
GO:0007613	memory	Hominidae	5.041e-06	802500
GO:0007623	circadian rhythm	Hominidae	1.841e-05	2930000
GO:0008154	actin polymerization or depolymerization	Hominidae	2.886e-06	459600
GO:0008203	cholesterol metabolic process	Hominidae	2.21e-05	3518000
GO:0008206	bile acid metabolic process	Hominidae	1.463e-05	2329000
GO:0008217	regulation of blood pressure	Hominidae	1.463e-05	2329000
GO:0008283	cell population proliferation	Hominidae	9.98e-05	15890000
GO:0008284	positive regulation of cell population proliferation	Hominidae	0.0002197	34980000
GO:0008285	negative regulation of cell population proliferation	Hominidae	3.777e-06	601300
GO:0008286	insulin receptor signaling pathway	Hominidae	0.0002465	39250000
GO:0008340	determination of adult lifespan	Hominidae	1.463e-05	2329000
GO:0008343	adult feeding behavior	Hominidae	2.926e-05	4658000
GO:0008344	adult locomotory behavior	Hominidae	0.0001642	26140000
GO:0008584	male gonad development	Hominidae	0.0003467	55200000
GO:0008585	female gonad development	Hominidae	0.0003467	55200000
GO:0008625	extrinsic apoptotic signaling pathway via death domain receptors	Hominidae	5.237e-05	8338000
GO:0008630	intrinsic apoptotic signaling pathway in response to DNA damage	Hominidae	3.777e-06	601300
GO:0008637	apoptotic mitochondrial changes	Hominidae	5.941e-05	9459000
GO:0009058	biosynthetic process	Hominidae	2.754e-06	438500
GO:0009060	aerobic respiration	Hominidae	7.467e-06	1189000
GO:0009062	fatty acid catabolic process	Hominidae	1.463e-05	2329000
GO:0009267	cellular response to starvation	Hominidae	4.922e-05	7837000
GO:0009306	protein secretion	Hominidae	0.0001642	26140000
GO:0009410	response to xenobiotic stimulus	Hominidae	1.285e-05	2047000
GO:0009411	response to UV	Hominidae	7.467e-06	1189000
GO:0009612	response to mechanical stimulus	Hominidae	3.777e-06	601300
GO:0009615	response to virus	Hominidae	1.091e-05	1737000
GO:0009617	response to bacterium	Hominidae	1.008e-05	1604000
GO:0009636	response to toxic substance	Hominidae	9.078e-06	1445000
GO:0009642	response to light intensity	Hominidae	7.467e-06	1189000
GO:0009650	UV protection	Hominidae	1.493e-05	2378000
GO:0009651	response to salt stress	Hominidae	3.777e-06	601300
GO:0009725	response to hormone	Hominidae	1.612e-06	256600
GO:0009743	response to carbohydrate	Hominidae	1.612e-06	256600
GO:0009750	response to fructose	Hominidae	3.777e-06	601300
GO:0009887	animal organ morphogenesis	Hominidae	8.595e-05	13690000
GO:0009892	negative regulation of metabolic process	Hominidae	1.463e-05	2329000
GO:0010193	response to ozone	Hominidae	7.467e-06	1189000
GO:0010288	response to lead ion	Hominidae	1.251e-05	1991000
GO:0010458	exit from mitosis	Hominidae	4.013e-05	6389000
GO:0010459	negative regulation of heart rate	Hominidae	3.777e-06	601300
GO:0010506	regulation of autophagy	Hominidae	5.041e-06	802500
GO:0010507	negative regulation of autophagy	Hominidae	2.926e-05	4658000
GO:0010508	positive regulation of autophagy	Hominidae	1.427e-05	2272000
GO:0010573	vascular endothelial growth factor production	Hominidae	3.777e-06	601300
GO:0010595	positive regulation of endothelial cell migration	Hominidae	8.583e-07	136600
GO:0010628	positive regulation of gene expression	Hominidae	0.0001695	26990000
GO:0010629	negative regulation of gene expression	Hominidae	7.177e-05	11430000
GO:0010634	positive regulation of epithelial cell migration	Hominidae	7.135e-06	1136000
GO:0010744	positive regulation of macrophage derived foam cell differentiation	Hominidae	3.777e-06	601300
GO:0010800	positive regulation of peptidyl-threonine phosphorylation	Hominidae	8.583e-07	136600
GO:0010888	negative regulation of lipid storage	Hominidae	1.841e-05	2930000
GO:0010917	negative regulation of mitochondrial membrane potential	Hominidae	5.041e-06	802500
GO:0010918	positive regulation of mitochondrial membrane potential	Hominidae	2.971e-05	4730000
GO:0010994	free ubiquitin chain polymerization	Hominidae	4.013e-05	6389000
GO:0014059	regulation of dopamine secretion	Hominidae	0.0001642	26140000
GO:0014070	response to organic cyclic compound	Hominidae	5.388e-06	857900
GO:0014075	response to amine	Hominidae	1.612e-06	256600
GO:0014823	response to activity	Hominidae	2.587e-05	4119000
GO:0014854	response to inactivity	Hominidae	7.467e-06	1189000
GO:0014891	striated muscle atrophy	Hominidae	2.886e-06	459600
GO:0015031	protein transport	Hominidae	0.0001194	19010000
GO:0015670	carbon dioxide transport	Hominidae	7.418e-05	11810000
GO:0015986	proton motive force-driven ATP synthesis	Hominidae	3.909e-05	6223000
GO:0016032	viral process	Hominidae	0.0001193	18990000
GO:0016072	rRNA metabolic process	Hominidae	5.041e-06	802500
GO:0016192	vesicle-mediated transport	Hominidae	2.886e-06	459600
GO:0016567	protein ubiquitination	Hominidae	0.0005409	86110000
GO:0019076	viral release from host cell	Hominidae	1.367e-05	2176000
GO:0019222	regulation of metabolic process	Hominidae	2.932e-05	4668000
GO:0019430	removal of superoxide radicals	Hominidae	0.0001995	31760000
GO:0019722	calcium-mediated signaling	Hominidae	3.777e-06	601300
GO:0019730	antimicrobial humoral response	Hominidae	0.0004054	64550000
GO:0019731	antibacterial humoral response	Hominidae	3.962e-05	6308000
GO:0019732	antifungal humoral response	Hominidae	1.666e-05	2652000
GO:0019896	axonal transport of mitochondrion	Hominidae	5.041e-06	802500
GO:0019941	modification-dependent protein catabolic process	Hominidae	0.0003467	55200000
GO:0019953	sexual reproduction	Hominidae	2.926e-05	4658000
GO:0020027	hemoglobin metabolic process	Hominidae	7.467e-06	1189000
GO:0021549	cerebellum development	Hominidae	2.754e-06	438500
GO:0021762	substantia nigra development	Hominidae	2.845e-05	4530000
GO:0021888	hypothalamus gonadotrophin-releasing hormone neuron development	Hominidae	0.0003467	55200000
GO:0021930	cerebellar granule cell precursor proliferation	Hominidae	8.583e-07	136600
GO:0021940	positive regulation of cerebellar granule cell precursor proliferation	Hominidae	8.583e-07	136600
GO:0021954	central nervous system neuron development	Hominidae	1.967e-05	3132000
GO:0021987	cerebral cortex development	Hominidae	2.754e-06	438500
GO:0022617	extracellular matrix disassembly	Hominidae	2.886e-06	459600
GO:0023052	signaling	Hominidae	3.777e-06	601300
GO:0030030	cell projection organization	Hominidae	2.886e-06	459600
GO:0030031	cell projection assembly	Hominidae	2.886e-06	459600
GO:0030036	actin cytoskeleton organization	Hominidae	2.886e-06	459600
GO:0030041	actin filament polymerization	Hominidae	8.659e-06	1379000
GO:0030042	actin filament depolymerization	Hominidae	5.773e-06	919100
GO:0030071	regulation of mitotic metaphase/anaphase transition	Hominidae	9.704e-05	15450000
GO:0030073	insulin secretion	Hominidae	1.463e-05	2329000
GO:0030101	natural killer cell activation	Hominidae	9.894e-05	15750000
GO:0030163	protein catabolic process	Hominidae	1.612e-06	256600
GO:0030168	platelet activation	Hominidae	2.733e-05	4352000
GO:0030182	neuron differentiation	Hominidae	1.367e-05	2176000
GO:0030193	regulation of blood coagulation	Hominidae	7.725e-05	12300000
GO:0030198	extracellular matrix organization	Hominidae	3.777e-06	601300
GO:0030217	T cell differentiation	Hominidae	2.926e-05	4658000
GO:0030225	macrophage differentiation	Hominidae	7.135e-06	1136000
GO:0030300	regulation of intestinal cholesterol absorption	Hominidae	1.463e-05	2329000
GO:0030316	osteoclast differentiation	Hominidae	1.008e-05	1604000
GO:0030335	positive regulation of cell migration	Hominidae	8.583e-07	136600
GO:0030593	neutrophil chemotaxis	Hominidae	1.367e-05	2176000
GO:0030595	leukocyte chemotaxis	Hominidae	1.367e-05	2176000
GO:0030857	negative regulation of epithelial cell differentiation	Hominidae	7.135e-06	1136000
GO:0031017	exocrine pancreas development	Hominidae	8.218e-05	13080000
GO:0031100	animal organ regeneration	Hominidae	2.754e-06	438500
GO:0031110	regulation of microtubule polymerization or depolymerization	Hominidae	5.041e-06	802500
GO:0031113	regulation of microtubule polymerization	Hominidae	1.512e-05	2408000
GO:0031116	positive regulation of microtubule polymerization	Hominidae	1.008e-05	1605000
GO:0031122	cytoplasmic microtubule organization	Hominidae	5.041e-06	802500
GO:0031145	anaphase-promoting complex-dependent catabolic process	Hominidae	0.0001605	25560000
GO:0031175	neuron projection development	Hominidae	1.008e-05	1605000
GO:0031334	positive regulation of protein-containing complex assembly	Hominidae	0.0001	15930000
GO:0031398	positive regulation of protein ubiquitination	Hominidae	0.0003467	55200000
GO:0031536	positive regulation of exit from mitosis	Hominidae	4.013e-05	6389000
GO:0031622	positive regulation of fever generation	Hominidae	7.554e-06	1203000
GO:0031640	killing of cells of another organism	Hominidae	0.001663	264800000
GO:0031642	negative regulation of myelination	Hominidae	3.777e-06	601300
GO:0031647	regulation of protein stability	Hominidae	6.3e-06	1003000
GO:0031648	protein destabilization	Hominidae	2.886e-06	459600
GO:0031665	negative regulation of lipopolysaccharide-mediated signaling pathway	Hominidae	8.329e-06	1326000
GO:0031667	response to nutrient levels	Hominidae	1.841e-05	2930000
GO:0032008	positive regulation of TOR signaling	Hominidae	2.926e-05	4658000
GO:0032020	ISG15-protein conjugation	Hominidae	7.594e-05	12090000
GO:0032092	positive regulation of protein binding	Hominidae	0.0001193	18990000
GO:0032099	negative regulation of appetite	Hominidae	2.926e-05	4658000
GO:0032148	activation of protein kinase B activity	Hominidae	1.367e-05	2176000
GO:0032230	positive regulation of synaptic transmission, GABAergic	Hominidae	3.709e-05	5905000
GO:0032310	prostaglandin secretion	Hominidae	1.463e-05	2329000
GO:0032355	response to estradiol	Hominidae	2.371e-05	3774000
GO:0032402	melanosome transport	Hominidae	1.924e-07	30640
GO:0032436	positive regulation of proteasomal ubiquitin-dependent protein catabolic process	Hominidae	6.3e-06	1003000
GO:0032446	protein modification by small protein conjugation	Hominidae	4.013e-05	6389000
GO:0032456	endocytic recycling	Hominidae	9.622e-08	15320
GO:0032496	response to lipopolysaccharide	Hominidae	5.388e-06	857900
GO:0032543	mitochondrial translation	Hominidae	2.277e-05	3626000
GO:0032680	regulation of tumor necrosis factor production	Hominidae	8.329e-06	1326000
GO:0032700	negative regulation of interleukin-17 production	Hominidae	7.135e-06	1136000
GO:0032715	negative regulation of interleukin-6 production	Hominidae	3.777e-06	601300
GO:0032722	positive regulation of chemokine production	Hominidae	1.091e-05	1737000
GO:0032724	positive regulation of fractalkine production	Hominidae	7.554e-06	1203000
GO:0032729	positive regulation of type II interferon production	Hominidae	3.777e-06	601300
GO:0032731	positive regulation of interleukin-1 beta production	Hominidae	1.091e-05	1737000
GO:0032735	positive regulation of interleukin-12 production	Hominidae	2.89e-05	4601000
GO:0032741	positive regulation of interleukin-18 production	Hominidae	3.777e-06	601300
GO:0032747	positive regulation of interleukin-23 production	Hominidae	7.135e-06	1136000
GO:0032755	positive regulation of interleukin-6 production	Hominidae	5.15e-05	8199000
GO:0032757	positive regulation of interleukin-8 production	Hominidae	3.351e-05	5336000
GO:0032760	positive regulation of tumor necrosis factor production	Hominidae	4.317e-05	6873000
GO:0032780	negative regulation of ATP-dependent activity	Hominidae	8.329e-06	1326000
GO:0032814	regulation of natural killer cell activation	Hominidae	1.463e-05	2329000
GO:0032817	regulation of natural killer cell proliferation	Hominidae	1.463e-05	2329000
GO:0032834	positive regulation of CD4-positive, CD25-positive, alpha-beta regulatory T cell differentiation involved in immune response	Hominidae	7.135e-06	1136000
GO:0032849	positive regulation of cellular pH reduction	Hominidae	3.709e-05	5905000
GO:0032868	response to insulin	Hominidae	3.672e-05	5847000
GO:0032869	cellular response to insulin stimulus	Hominidae	1.463e-05	2329000
GO:0032872	regulation of stress-activated MAPK cascade	Hominidae	9.894e-05	15750000
GO:0032873	negative regulation of stress-activated MAPK cascade	Hominidae	1.367e-05	2176000
GO:0032930	positive regulation of superoxide anion generation	Hominidae	5.041e-06	802500
GO:0033044	regulation of chromosome organization	Hominidae	5.041e-06	802500
GO:0033141	positive regulation of peptidyl-serine phosphorylation of STAT protein	Hominidae	7.135e-06	1136000
GO:0033189	response to vitamin A	Hominidae	7.467e-06	1189000
GO:0033197	response to vitamin E	Hominidae	2.21e-05	3518000
GO:0033209	tumor necrosis factor-mediated signaling pathway	Hominidae	2.644e-05	4209000
GO:0033210	leptin-mediated signaling pathway	Hominidae	7.314e-05	11650000
GO:0033353	S-adenosylmethionine cycle	Hominidae	0.0003374	53710000
GO:0033572	transferrin transport	Hominidae	1.924e-07	30640
GO:0033574	response to testosterone	Hominidae	1.612e-06	256600
GO:0033591	response to L-ascorbic acid	Hominidae	7.467e-06	1189000
GO:0033686	positive regulation of luteinizing hormone secretion	Hominidae	1.463e-05	2329000
GO:0033690	positive regulation of osteoblast proliferation	Hominidae	8.329e-06	1326000
GO:0034063	stress granule assembly	Hominidae	5.041e-06	802500
GO:0034101	erythrocyte homeostasis	Hominidae	9.894e-05	15750000
GO:0034116	positive regulation of heterotypic cell-cell adhesion	Hominidae	1.133e-05	1804000
GO:0034138	toll-like receptor 3 signaling pathway	Hominidae	3.777e-06	601300
GO:0034145	positive regulation of toll-like receptor 4 signaling pathway	Hominidae	8.329e-06	1326000
GO:0034250	positive regulation of amide metabolic process	Hominidae	3.777e-06	601300
GO:0034333	adherens junction assembly	Hominidae	2.845e-05	4530000
GO:0034389	lipid droplet organization	Hominidae	1.367e-05	2176000
GO:0034393	positive regulation of smooth muscle cell apoptotic process	Hominidae	7.135e-06	1136000
GO:0034599	cellular response to oxidative stress	Hominidae	1.528e-05	2433000
GO:0034605	cellular response to heat	Hominidae	5.041e-06	802500
GO:0034614	cellular response to reactive oxygen species	Hominidae	5.041e-06	802500
GO:0034756	regulation of iron ion transport	Hominidae	6.3e-06	1003000
GO:0035281	pre-miRNA export from nucleus	Hominidae	0.0001193	18990000
GO:0035360	positive regulation of peroxisome proliferator activated receptor signaling pathway	Hominidae	1.463e-05	2329000
GO:0035556	intracellular signal transduction	Hominidae	1.463e-05	2329000
GO:0035630	bone mineralization involved in bone maturation	Hominidae	1.463e-05	2329000
GO:0035633	maintenance of blood-brain barrier	Hominidae	2.845e-05	4530000
GO:0035773	insulin secretion involved in cellular response to glucose stimulus	Hominidae	1.924e-07	30640
GO:0035900	response to isolation stress	Hominidae	3.777e-06	601300
GO:0035904	aorta development	Hominidae	1.463e-05	2329000
GO:0035994	response to muscle stretch	Hominidae	5.773e-06	919100
GO:0036005	response to macrophage colony-stimulating factor	Hominidae	3.777e-06	601300
GO:0038096	Fc-gamma receptor signaling pathway involved in phagocytosis	Hominidae	7.135e-06	1136000
GO:0038108	negative regulation of appetite by leptin-mediated signaling pathway	Hominidae	4.389e-05	6987000
GO:0038134	ERBB2-EGFR signaling pathway	Hominidae	1.717e-06	273300
GO:0038166	angiotensin-activated signaling pathway	Hominidae	3.709e-05	5905000
GO:0038196	type III interferon-mediated signaling pathway	Hominidae	7.135e-06	1136000
GO:0040018	positive regulation of multicellular organism growth	Hominidae	8.218e-05	13080000
GO:0042026	protein refolding	Hominidae	0.0001037	16510000
GO:0042102	positive regulation of T cell proliferation	Hominidae	1.463e-05	2329000
GO:0042104	positive regulation of activated T cell proliferation	Hominidae	0.0001644	26170000
GO:0042118	endothelial cell activation	Hominidae	1.367e-05	2176000
GO:0042127	regulation of cell population proliferation	Hominidae	7.554e-06	1203000
GO:0042129	regulation of T cell proliferation	Hominidae	2.971e-05	4730000
GO:0042177	negative regulation of protein catabolic process	Hominidae	1.612e-06	256600
GO:0042267	natural killer cell mediated cytotoxicity	Hominidae	9.894e-05	15750000
GO:0042269	regulation of natural killer cell mediated cytotoxicity	Hominidae	1.463e-05	2329000
GO:0042307	positive regulation of protein import into nucleus	Hominidae	0.000141	22460000
GO:0042311	vasodilation	Hominidae	3.777e-06	601300
GO:0042327	positive regulation of phosphorylation	Hominidae	7.158e-06	1140000
GO:0042360	vitamin E metabolic process	Hominidae	1.612e-06	256600
GO:0042373	vitamin K metabolic process	Hominidae	4.835e-06	769700
GO:0042445	hormone metabolic process	Hominidae	1.463e-05	2329000
GO:0042531	positive regulation of tyrosine phosphorylation of STAT protein	Hominidae	7.135e-06	1136000
GO:0042542	response to hydrogen peroxide	Hominidae	7.467e-06	1189000
GO:0042593	glucose homeostasis	Hominidae	1.463e-05	2329000
GO:0042742	defense response to bacterium	Hominidae	0.000932	148400000
GO:0042744	hydrogen peroxide catabolic process	Hominidae	0.0003491	55580000
GO:0042755	eating behavior	Hominidae	1.463e-05	2329000
GO:0042770	signal transduction in response to DNA damage	Hominidae	2.971e-05	4730000
GO:0042775	mitochondrial ATP synthesis coupled electron transport	Hominidae	2.971e-05	4730000
GO:0042776	proton motive force-driven mitochondrial ATP synthesis	Hominidae	1.564e-05	2489000
GO:0042981	regulation of apoptotic process	Hominidae	5.816e-05	9260000
GO:0043065	positive regulation of apoptotic process	Hominidae	0.0001377	21930000
GO:0043066	negative regulation of apoptotic process	Hominidae	0.0002913	46380000
GO:0043068	positive regulation of programmed cell death	Hominidae	3.777e-06	601300
GO:0043122	regulation of canonical NF-kappaB signal transduction	Hominidae	3.777e-06	601300
GO:0043123	positive regulation of canonical NF-kappaB signal transduction	Hominidae	5.365e-05	8542000
GO:0043161	proteasome-mediated ubiquitin-dependent protein catabolic process	Hominidae	4.013e-05	6389000
GO:0043242	negative regulation of protein-containing complex disassembly	Hominidae	3.777e-06	601300
GO:0043243	positive regulation of protein-containing complex disassembly	Hominidae	7.554e-06	1203000
GO:0043270	positive regulation of monoatomic ion transport	Hominidae	1.463e-05	2329000
GO:0043279	response to alkaloid	Hominidae	1.612e-06	256600
GO:0043388	positive regulation of DNA binding	Hominidae	8.583e-07	136600
GO:0043406	positive regulation of MAP kinase activity	Hominidae	7.554e-06	1203000
GO:0043410	positive regulation of MAPK cascade	Hominidae	0.000253	40280000
GO:0043491	phosphatidylinositol 3-kinase/protein kinase B signal transduction	Hominidae	3.777e-06	601300
GO:0043507	positive regulation of JUN kinase activity	Hominidae	3.777e-06	601300
GO:0043523	regulation of neuron apoptotic process	Hominidae	0.0003467	55200000
GO:0043525	positive regulation of neuron apoptotic process	Hominidae	1.294e-05	2061000
GO:0043536	positive regulation of blood vessel endothelial cell migration	Hominidae	7.818e-06	1245000
GO:0043537	negative regulation of blood vessel endothelial cell migration	Hominidae	3.777e-06	601300
GO:0044070	regulation of monoatomic anion transport	Hominidae	3.719e-05	5921000
GO:0044208	'de novo' AMP biosynthetic process	Hominidae	5.508e-06	877000
GO:0044320	cellular response to leptin stimulus	Hominidae	1.463e-05	2329000
GO:0044793	negative regulation by host of viral process	Hominidae	8.329e-06	1326000
GO:0045054	constitutive secretory pathway	Hominidae	1.924e-07	30640
GO:0045055	regulated exocytosis	Hominidae	2.887e-07	45960
GO:0045069	regulation of viral genome replication	Hominidae	2.733e-05	4352000
GO:0045070	positive regulation of viral genome replication	Hominidae	1.367e-05	2176000
GO:0045071	negative regulation of viral genome replication	Hominidae	1.211e-05	1927000
GO:0045087	innate immune response	Hominidae	1.612e-06	256600
GO:0045123	cellular extravasation	Hominidae	3.777e-06	601300
GO:0045176	apical protein localization	Hominidae	2.845e-05	4530000
GO:0045321	leukocyte activation	Hominidae	9.894e-05	15750000
GO:0045348	positive regulation of MHC class II biosynthetic process	Hominidae	7.135e-06	1136000
GO:0045429	positive regulation of nitric oxide biosynthetic process	Hominidae	1.091e-05	1737000
GO:0045454	cell redox homeostasis	Hominidae	0.0001006	16010000
GO:0045471	response to ethanol	Hominidae	2.748e-05	4376000
GO:0045582	positive regulation of T cell differentiation	Hominidae	2.845e-05	4530000
GO:0045596	negative regulation of cell differentiation	Hominidae	2.845e-05	4530000
GO:0045597	positive regulation of cell differentiation	Hominidae	5.691e-05	9061000
GO:0045598	regulation of fat cell differentiation	Hominidae	1.841e-05	2930000
GO:0045599	negative regulation of fat cell differentiation	Hominidae	7.554e-06	1203000
GO:0045662	negative regulation of myoblast differentiation	Hominidae	3.777e-06	601300
GO:0045663	positive regulation of myoblast differentiation	Hominidae	5.691e-05	9061000
GO:0045668	negative regulation of osteoblast differentiation	Hominidae	3.777e-06	601300
GO:0045669	positive regulation of osteoblast differentiation	Hominidae	8.329e-06	1326000
GO:0045670	regulation of osteoclast differentiation	Hominidae	3.777e-06	601300
GO:0045672	positive regulation of osteoclast differentiation	Hominidae	1.091e-05	1737000
GO:0045725	positive regulation of glycogen biosynthetic process	Hominidae	0.0001644	26170000
GO:0045732	positive regulation of protein catabolic process	Hominidae	3.777e-06	601300
GO:0045760	positive regulation of action potential	Hominidae	3.777e-06	601300
GO:0045765	regulation of angiogenesis	Hominidae	1.463e-05	2329000
GO:0045773	positive regulation of axon extension	Hominidae	5.041e-06	802500
GO:0045780	positive regulation of bone resorption	Hominidae	6.3e-06	1003000
GO:0045785	positive regulation of cell adhesion	Hominidae	3.777e-06	601300
GO:0045821	positive regulation of glycolytic process	Hominidae	7.135e-06	1136000
GO:0045834	positive regulation of lipid metabolic process	Hominidae	3.777e-06	601300
GO:0045840	positive regulation of mitotic nuclear division	Hominidae	8.681e-05	13820000
GO:0045842	positive regulation of mitotic metaphase/anaphase transition	Hominidae	4.013e-05	6389000
GO:0045892	negative regulation of DNA-templated transcription	Hominidae	1.469e-05	2339000
GO:0045893	positive regulation of DNA-templated transcription	Hominidae	5.072e-05	8075000
GO:0045906	negative regulation of vasoconstriction	Hominidae	1.463e-05	2329000
GO:0045930	negative regulation of mitotic cell cycle	Hominidae	3.777e-06	601300
GO:0045944	positive regulation of transcription by RNA polymerase II	Hominidae	0.0002468	39300000
GO:0045994	positive regulation of translational initiation by iron	Hominidae	3.777e-06	601300
GO:0046039	GTP metabolic process	Hominidae	0.0001193	18990000
GO:0046314	phosphocreatine biosynthetic process	Hominidae	0.0004048	64450000
GO:0046325	negative regulation of D-glucose import	Hominidae	2.218e-05	3532000
GO:0046330	positive regulation of JNK cascade	Hominidae	7.554e-06	1203000
GO:0046425	regulation of receptor signaling pathway via JAK-STAT	Hominidae	1.717e-06	273300
GO:0046427	positive regulation of receptor signaling pathway via JAK-STAT	Hominidae	5.851e-05	9316000
GO:0046452	dihydrofolate metabolic process	Hominidae	2.754e-06	438500
GO:0046597	negative regulation of viral entry into host cell	Hominidae	2.886e-06	459600
GO:0046622	positive regulation of organ growth	Hominidae	8.218e-05	13080000
GO:0046628	positive regulation of insulin receptor signaling pathway	Hominidae	0.000179	28500000
GO:0046654	tetrahydrofolate biosynthetic process	Hominidae	2.754e-06	438500
GO:0046686	response to cadmium ion	Hominidae	7.467e-06	1189000
GO:0046785	microtubule polymerization	Hominidae	5.041e-06	802500
GO:0046850	regulation of bone remodeling	Hominidae	2.926e-05	4658000
GO:0046881	positive regulation of follicle-stimulating hormone secretion	Hominidae	1.463e-05	2329000
GO:0046890	regulation of lipid biosynthetic process	Hominidae	1.463e-05	2329000
GO:0046903	secretion	Hominidae	3.709e-05	5905000
GO:0046928	regulation of neurotransmitter secretion	Hominidae	0.0001642	26140000
GO:0047497	mitochondrion transport along microtubule	Hominidae	0.0003467	55200000
GO:0048009	insulin-like growth factor receptor signaling pathway	Hominidae	8.218e-05	13080000
GO:0048143	astrocyte activation	Hominidae	2.309e-05	3676000
GO:0048144	fibroblast proliferation	Hominidae	9.894e-05	15750000
GO:0048167	regulation of synaptic plasticity	Hominidae	5.041e-06	802500
GO:0048260	positive regulation of receptor-mediated endocytosis	Hominidae	1.26e-05	2006000
GO:0048312	intracellular distribution of mitochondria	Hominidae	5.041e-06	802500
GO:0048488	synaptic vesicle endocytosis	Hominidae	0.0001642	26140000
GO:0048525	negative regulation of viral process	Hominidae	8.329e-06	1326000
GO:0048566	embryonic digestive tract development	Hominidae	3.777e-06	601300
GO:0048633	positive regulation of skeletal muscle tissue growth	Hominidae	8.218e-05	13080000
GO:0048639	positive regulation of developmental growth	Hominidae	1.463e-05	2329000
GO:0048661	positive regulation of smooth muscle cell proliferation	Hominidae	3.777e-06	601300
GO:0048662	negative regulation of smooth muscle cell proliferation	Hominidae	7.135e-06	1136000
GO:0048699	generation of neurons	Hominidae	5.041e-06	802500
GO:0048754	branching morphogenesis of an epithelial tube	Hominidae	8.583e-07	136600
GO:0048812	neuron projection morphogenesis	Hominidae	0.0003467	55200000
GO:0048870	cell motility	Hominidae	5.691e-05	9061000
GO:0050673	epithelial cell proliferation	Hominidae	8.583e-07	136600
GO:0050678	regulation of epithelial cell proliferation	Hominidae	2.971e-05	4730000
GO:0050679	positive regulation of epithelial cell proliferation	Hominidae	8.583e-07	136600
GO:0050708	regulation of protein secretion	Hominidae	3.777e-06	601300
GO:0050714	positive regulation of protein secretion	Hominidae	1.367e-05	2176000
GO:0050727	regulation of inflammatory response	Hominidae	3.777e-06	601300
GO:0050729	positive regulation of inflammatory response	Hominidae	1.091e-05	1737000
GO:0050766	positive regulation of phagocytosis	Hominidae	7.135e-06	1136000
GO:0050768	negative regulation of neurogenesis	Hominidae	3.777e-06	601300
GO:0050769	positive regulation of neurogenesis	Hominidae	7.135e-06	1136000
GO:0050793	regulation of developmental process	Hominidae	3.777e-06	601300
GO:0050796	regulation of insulin secretion	Hominidae	2.554e-05	4066000
GO:0050806	positive regulation of synaptic transmission	Hominidae	1.511e-05	2405000
GO:0050807	regulation of synapse organization	Hominidae	7.554e-06	1203000
GO:0050808	synapse organization	Hominidae	0.0003334	53080000
GO:0050810	regulation of steroid biosynthetic process	Hominidae	1.463e-05	2329000
GO:0050819	negative regulation of coagulation	Hominidae	0.000248	39490000
GO:0050829	defense response to Gram-negative bacterium	Hominidae	0.0005228	83240000
GO:0050830	defense response to Gram-positive bacterium	Hominidae	0.001329	211600000
GO:0050848	regulation of calcium-mediated signaling	Hominidae	5.041e-06	802500
GO:0050890	cognition	Hominidae	3.777e-06	601300
GO:0050892	intestinal absorption	Hominidae	1.463e-05	2329000
GO:0050900	leukocyte migration	Hominidae	3.777e-06	601300
GO:0050901	leukocyte tethering or rolling	Hominidae	1.841e-05	2930000
GO:0050966	detection of mechanical stimulus involved in sensory perception of pain	Hominidae	3.777e-06	601300
GO:0050995	negative regulation of lipid catabolic process	Hominidae	3.777e-06	601300
GO:0050999	regulation of nitric-oxide synthase activity	Hominidae	1.463e-05	2329000
GO:0051014	actin filament severing	Hominidae	1.155e-05	1838000
GO:0051016	barbed-end actin filament capping	Hominidae	5.773e-06	919100
GO:0051044	positive regulation of membrane protein ectodomain proteolysis	Hominidae	1.091e-05	1737000
GO:0051046	regulation of secretion	Hominidae	3.777e-06	601300
GO:0051048	negative regulation of secretion	Hominidae	8.583e-07	136600
GO:0051085	chaperone cofactor-dependent protein refolding	Hominidae	5.185e-05	8256000
GO:0051092	positive regulation of NF-kappaB transcription factor activity	Hominidae	5.455e-05	8685000
GO:0051127	positive regulation of actin nucleation	Hominidae	2.886e-06	459600
GO:0051146	striated muscle cell differentiation	Hominidae	8.218e-05	13080000
GO:0051147	regulation of muscle cell differentiation	Hominidae	0.0002465	39250000
GO:0051148	negative regulation of muscle cell differentiation	Hominidae	0.0001644	26170000
GO:0051222	positive regulation of protein transport	Hominidae	7.554e-06	1203000
GO:0051239	regulation of multicellular organismal process	Hominidae	3.777e-06	601300
GO:0051258	protein polymerization	Hominidae	5.041e-06	802500
GO:0051301	cell division	Hominidae	0.0001594	25380000
GO:0051384	response to glucocorticoid	Hominidae	3.777e-06	601300
GO:0051402	neuron apoptotic process	Hominidae	2.971e-05	4730000
GO:0051453	regulation of intracellular pH	Hominidae	0.0001191	18960000
GO:0051541	elastin metabolic process	Hominidae	1.463e-05	2329000
GO:0051602	response to electrical stimulus	Hominidae	1.612e-06	256600
GO:0051607	defense response to virus	Hominidae	7.135e-06	1136000
GO:0051621	regulation of norepinephrine uptake	Hominidae	8.536e-05	13590000
GO:0051623	positive regulation of norepinephrine uptake	Hominidae	2.845e-05	4530000
GO:0051693	actin filament capping	Hominidae	1.155e-05	1838000
GO:0051726	regulation of cell cycle	Hominidae	5.771e-05	9189000
GO:0051781	positive regulation of cell division	Hominidae	8.964e-05	14270000
GO:0051798	positive regulation of hair follicle development	Hominidae	3.777e-06	601300
GO:0051881	regulation of mitochondrial membrane potential	Hominidae	0.0003467	55200000
GO:0051897	positive regulation of phosphatidylinositol 3-kinase/protein kinase B signal transduction	Hominidae	0.0003256	51830000
GO:0051902	negative regulation of mitochondrial depolarization	Hominidae	4.922e-05	7837000
GO:0051966	regulation of synaptic transmission, glutamatergic	Hominidae	3.777e-06	601300
GO:0055093	response to hyperoxia	Hominidae	7.467e-06	1189000
GO:0055119	relaxation of cardiac muscle	Hominidae	5.773e-06	919100
GO:0060252	positive regulation of glial cell proliferation	Hominidae	7.554e-06	1203000
GO:0060271	cilium assembly	Hominidae	2.886e-06	459600
GO:0060333	type II interferon-mediated signaling pathway	Hominidae	4.281e-05	6816000
GO:0060349	bone morphogenesis	Hominidae	8.329e-06	1326000
GO:0060352	cell adhesion molecule production	Hominidae	1.367e-05	2176000
GO:0060550	positive regulation of fructose 1,6-bisphosphate 1-phosphatase activity	Hominidae	7.135e-06	1136000
GO:0060552	positive regulation of fructose 1,6-bisphosphate metabolic process	Hominidae	7.135e-06	1136000
GO:0060557	positive regulation of vitamin D biosynthetic process	Hominidae	1.091e-05	1737000
GO:0060559	positive regulation of calcidiol 1-monooxygenase activity	Hominidae	1.091e-05	1737000
GO:0060586	multicellular organismal-level iron ion homeostasis	Hominidae	6.3e-06	1003000
GO:0060587	regulation of lipoprotein lipid oxidation	Hominidae	1.463e-05	2329000
GO:0060612	adipose tissue development	Hominidae	0.0003613	57530000
GO:0060613	fat pad development	Hominidae	0.0003467	55200000
GO:0060664	epithelial cell proliferation involved in salivary gland morphogenesis	Hominidae	3.777e-06	601300
GO:0060669	embryonic placenta morphogenesis	Hominidae	0.0001644	26170000
GO:0060693	regulation of branching involved in salivary gland morphogenesis	Hominidae	3.777e-06	601300
GO:0060749	mammary gland alveolus development	Hominidae	8.583e-07	136600
GO:0061015	snRNA import into nucleus	Hominidae	0.0001193	18990000
GO:0061037	negative regulation of cartilage development	Hominidae	1.463e-05	2329000
GO:0061044	negative regulation of vascular wound healing	Hominidae	3.777e-06	601300
GO:0061048	negative regulation of branching involved in lung morphogenesis	Hominidae	3.777e-06	601300
GO:0061136	regulation of proteasomal protein catabolic process	Hominidae	0.0003467	55200000
GO:0061564	axon development	Hominidae	5.041e-06	802500
GO:0061692	cellular detoxification of hydrogen peroxide	Hominidae	7.467e-06	1189000
GO:0061844	antimicrobial humoral immune response mediated by antimicrobial peptide	Hominidae	8.329e-06	1326000
GO:0061944	negative regulation of protein K48-linked ubiquitination	Hominidae	1.367e-05	2176000
GO:0065003	protein-containing complex assembly	Hominidae	2.971e-05	4730000
GO:0065008	regulation of biological quality	Hominidae	3.777e-06	601300
GO:0070050	neuron cellular homeostasis	Hominidae	3.709e-05	5905000
GO:0070093	negative regulation of glucagon secretion	Hominidae	1.463e-05	2329000
GO:0070301	cellular response to hydrogen peroxide	Hominidae	1.612e-06	256600
GO:0070316	regulation of G0 to G1 transition	Hominidae	2.845e-05	4530000
GO:0070371	ERK1 and ERK2 cascade	Hominidae	7.158e-06	1140000
GO:0070374	positive regulation of ERK1 and ERK2 cascade	Hominidae	3.777e-06	601300
GO:0070507	regulation of microtubule cytoskeleton organization	Hominidae	1.008e-05	1605000
GO:0070527	platelet aggregation	Hominidae	5.579e-05	8882000
GO:0070542	response to fatty acid	Hominidae	7.467e-06	1189000
GO:0070886	positive regulation of calcineurin-NFAT signaling cascade	Hominidae	3.777e-06	601300
GO:0070936	protein K48-linked ubiquitination	Hominidae	0.0001161	18480000
GO:0070979	protein K11-linked ubiquitination	Hominidae	0.0001605	25560000
GO:0070995	NADPH oxidation	Hominidae	1.612e-06	256600
GO:0071219	cellular response to molecule of bacterial origin	Hominidae	3.777e-06	601300
GO:0071222	cellular response to lipopolysaccharide	Hominidae	7.554e-06	1203000
GO:0071230	cellular response to amino acid stimulus	Hominidae	3.777e-06	601300
GO:0071248	cellular response to metal ion	Hominidae	1.612e-06	256600
GO:0071281	cellular response to iron ion	Hominidae	6.3e-06	1003000
GO:0071298	cellular response to L-ascorbic acid	Hominidae	1.463e-05	2329000
GO:0071300	cellular response to retinoic acid	Hominidae	1.841e-05	2930000
GO:0071316	cellular response to nicotine	Hominidae	3.777e-06	601300
GO:0071346	cellular response to type II interferon	Hominidae	1.044e-05	1662000
GO:0071363	cellular response to growth factor stimulus	Hominidae	7.467e-06	1189000
GO:0071468	cellular response to acidic pH	Hominidae	9.622e-08	15320
GO:0071479	cellular response to ionizing radiation	Hominidae	3.777e-06	601300
GO:0071514	genomic imprinting	Hominidae	8.218e-05	13080000
GO:0071677	positive regulation of mononuclear cell migration	Hominidae	3.777e-06	601300
GO:0071801	regulation of podosome assembly	Hominidae	2.886e-06	459600
GO:0071803	positive regulation of podosome assembly	Hominidae	3.777e-06	601300
GO:0071896	protein localization to adherens junction	Hominidae	2.845e-05	4530000
GO:0071902	positive regulation of protein serine/threonine kinase activity	Hominidae	1.546e-05	2462000
GO:0072386	plus-end-directed organelle transport along microtubule	Hominidae	5.041e-06	802500
GO:0072520	seminiferous tubule development	Hominidae	0.0003467	55200000
GO:0072577	endothelial cell apoptotic process	Hominidae	3.777e-06	601300
GO:0072659	protein localization to plasma membrane	Hominidae	3.777e-06	601300
GO:0072722	response to amitrole	Hominidae	7.467e-06	1189000
GO:0072732	cellular response to calcium ion starvation	Hominidae	4.922e-05	7837000
GO:0072749	cellular response to cytochalasin B	Hominidae	2.845e-05	4530000
GO:0080184	response to phenylpropanoid	Hominidae	7.467e-06	1189000
GO:0086003	cardiac muscle cell contraction	Hominidae	5.773e-06	919100
GO:0090140	regulation of mitochondrial fission	Hominidae	5.041e-06	802500
GO:0090150	establishment of protein localization to membrane	Hominidae	2.98e-05	4745000
GO:0090200	positive regulation of release of cytochrome c from mitochondria	Hominidae	0.0001782	28380000
GO:0090258	negative regulation of mitochondrial fission	Hominidae	5.041e-06	802500
GO:0090263	positive regulation of canonical Wnt signaling pathway	Hominidae	8.583e-07	136600
GO:0090279	regulation of calcium ion import	Hominidae	8.583e-07	136600
GO:0090312	positive regulation of protein deacetylation	Hominidae	7.135e-06	1136000
GO:0090324	negative regulation of oxidative phosphorylation	Hominidae	3.777e-06	601300
GO:0090335	regulation of brown fat cell differentiation	Hominidae	2.926e-05	4658000
GO:0090370	negative regulation of cholesterol efflux	Hominidae	8.583e-07	136600
GO:0090594	inflammatory response to wounding	Hominidae	7.554e-06	1203000
GO:0097009	energy homeostasis	Hominidae	0.000376	59860000
GO:0097017	renal protein absorption	Hominidae	2.886e-06	459600
GO:0097190	apoptotic signaling pathway	Hominidae	3.777e-06	601300
GO:0097191	extrinsic apoptotic signaling pathway	Hominidae	4.817e-05	7670000
GO:0097237	cellular response to toxic substance	Hominidae	3.777e-06	601300
GO:0097284	hepatocyte apoptotic process	Hominidae	6.23e-05	9919000
GO:0097294	'de novo' XMP biosynthetic process	Hominidae	5.508e-06	877000
GO:0097345	mitochondrial outer membrane permeabilization	Hominidae	2.971e-05	4730000
GO:0097421	liver regeneration	Hominidae	3.777e-06	601300
GO:0097435	supramolecular fiber organization	Hominidae	3.979e-05	6335000
GO:0097527	necroptotic signaling pathway	Hominidae	1.888e-05	3007000
GO:0097696	cell surface receptor signaling pathway via STAT	Hominidae	2.176e-05	3465000
GO:0098586	cellular response to virus	Hominidae	1.427e-05	2272000
GO:0098761	cellular response to interleukin-7	Hominidae	1.057e-05	1683000
GO:0098868	bone growth	Hominidae	2.926e-05	4658000
GO:0098869	cellular oxidant detoxification	Hominidae	4.922e-05	7837000
GO:0098930	axonal transport	Hominidae	1.008e-05	1605000
GO:0098974	postsynaptic actin cytoskeleton organization	Hominidae	2.845e-05	4530000
GO:0110076	negative regulation of ferroptosis	Hominidae	1.612e-06	256600
GO:0120162	positive regulation of cold-induced thermogenesis	Hominidae	2.926e-05	4658000
GO:0120190	negative regulation of bile acid secretion	Hominidae	3.777e-06	601300
GO:0140374	antiviral innate immune response	Hominidae	3.777e-06	601300
GO:0140460	response to Gram-negative bacterium	Hominidae	3.777e-06	601300
GO:0150076	neuroinflammatory response	Hominidae	7.135e-06	1136000
GO:0150078	positive regulation of neuroinflammatory response	Hominidae	7.554e-06	1203000
GO:0150093	amyloid-beta clearance by transcytosis	Hominidae	9.622e-08	15320
GO:0150111	regulation of transepithelial transport	Hominidae	2.845e-05	4530000
GO:0150129	positive regulation of interleukin-33 production	Hominidae	3.777e-06	601300
GO:1900015	regulation of cytokine production involved in inflammatory response	Hominidae	1.463e-05	2329000
GO:1900017	positive regulation of cytokine production involved in inflammatory response	Hominidae	7.554e-06	1203000
GO:1900034	regulation of cellular response to heat	Hominidae	5.041e-06	802500
GO:1900127	positive regulation of hyaluronan biosynthetic process	Hominidae	8.583e-07	136600
GO:1900159	positive regulation of bone mineralization involved in bone maturation	Hominidae	8.329e-06	1326000
GO:1900180	regulation of protein localization to nucleus	Hominidae	1.463e-05	2329000
GO:1900222	negative regulation of amyloid-beta clearance	Hominidae	1.469e-05	2339000
GO:1900229	negative regulation of single-species biofilm formation in or on host organism	Hominidae	8.329e-06	1326000
GO:1900242	regulation of synaptic vesicle endocytosis	Hominidae	2.845e-05	4530000
GO:1900452	regulation of long-term synaptic depression	Hominidae	5.041e-06	802500
GO:1900745	positive regulation of p38MAPK cascade	Hominidae	2.926e-05	4658000
GO:1901222	regulation of non-canonical NF-kappaB signal transduction	Hominidae	9.894e-05	15750000
GO:1901224	positive regulation of non-canonical NF-kappaB signal transduction	Hominidae	1.888e-05	3007000
GO:1901647	positive regulation of synoviocyte proliferation	Hominidae	3.777e-06	601300
GO:1901662	quinone catabolic process	Hominidae	0.0006139	97740000
GO:1901857	positive regulation of cellular respiration	Hominidae	7.135e-06	1136000
GO:1902004	positive regulation of amyloid-beta formation	Hominidae	2.896e-05	4611000
GO:1902065	response to L-glutamate	Hominidae	3.777e-06	601300
GO:1902108	regulation of mitochondrial membrane permeability involved in apoptotic process	Hominidae	2.971e-05	4730000
GO:1902174	positive regulation of keratinocyte apoptotic process	Hominidae	2.886e-06	459600
GO:1902176	negative regulation of oxidative stress-induced intrinsic apoptotic signaling pathway	Hominidae	1.367e-05	2176000
GO:1902230	negative regulation of intrinsic apoptotic signaling pathway in response to DNA damage	Hominidae	2.971e-05	4730000
GO:1902255	positive regulation of intrinsic apoptotic signaling pathway by p53 class mediator	Hominidae	0.0003467	55200000
GO:1902459	positive regulation of stem cell population maintenance	Hominidae	5.691e-05	9061000
GO:1902474	positive regulation of protein localization to synapse	Hominidae	5.041e-06	802500
GO:1902527	positive regulation of protein monoubiquitination	Hominidae	0.0003467	55200000
GO:1902531	regulation of intracellular signal transduction	Hominidae	2.971e-05	4730000
GO:1902565	positive regulation of neutrophil activation	Hominidae	3.777e-06	601300
GO:1902570	protein localization to nucleolus	Hominidae	0.0001193	18990000
GO:1902600	proton transmembrane transport	Hominidae	2.345e-05	3734000
GO:1902732	positive regulation of chondrocyte proliferation	Hominidae	8.329e-06	1326000
GO:1902894	negative regulation of miRNA transcription	Hominidae	3.777e-06	601300
GO:1902895	positive regulation of miRNA transcription	Hominidae	3.777e-06	601300
GO:1902966	positive regulation of protein localization to early endosome	Hominidae	8.583e-07	136600
GO:1902988	neurofibrillary tangle assembly	Hominidae	5.041e-06	802500
GO:1903076	regulation of protein localization to plasma membrane	Hominidae	2.845e-05	4530000
GO:1903078	positive regulation of protein localization to plasma membrane	Hominidae	2.224e-05	3541000
GO:1903140	regulation of establishment of endothelial barrier	Hominidae	3.777e-06	601300
GO:1903347	negative regulation of bicellular tight junction assembly	Hominidae	3.777e-06	601300
GO:1903543	positive regulation of exosomal secretion	Hominidae	7.135e-06	1136000
GO:1903748	negative regulation of establishment of protein localization to mitochondrion	Hominidae	5.041e-06	802500
GO:1903829	positive regulation of protein localization	Hominidae	5.041e-06	802500
GO:1903901	negative regulation of viral life cycle	Hominidae	2.733e-05	4352000
GO:1903903	regulation of establishment of T cell polarity	Hominidae	2.886e-06	459600
GO:1903906	regulation of plasma membrane raft polarization	Hominidae	2.886e-06	459600
GO:1903909	regulation of receptor clustering	Hominidae	2.886e-06	459600
GO:1903923	positive regulation of protein processing in phagocytic vesicle	Hominidae	5.773e-06	919100
GO:1903955	positive regulation of protein targeting to mitochondrion	Hominidae	5.185e-05	8256000
GO:1904428	negative regulation of tubulin deacetylation	Hominidae	1.008e-05	1605000
GO:1904440	positive regulation of iron ion import across plasma membrane	Hominidae	7.135e-06	1136000
GO:1904646	cellular response to amyloid-beta	Hominidae	3.777e-06	601300
GO:1904651	positive regulation of fat cell apoptotic process	Hominidae	1.463e-05	2329000
GO:1904668	positive regulation of ubiquitin protein ligase activity	Hominidae	4.013e-05	6389000
GO:1904707	positive regulation of vascular associated smooth muscle cell proliferation	Hominidae	3.777e-06	601300
GO:1904772	response to tetrachloromethane	Hominidae	1.612e-06	256600
GO:1904783	positive regulation of NMDA glutamate receptor activity	Hominidae	7.135e-06	1136000
GO:1904798	positive regulation of core promoter binding	Hominidae	7.135e-06	1136000
GO:1904844	response to L-glutamine	Hominidae	1.612e-06	256600
GO:1904880	response to hydrogen sulfide	Hominidae	1.612e-06	256600
GO:1904996	positive regulation of leukocyte adhesion to vascular endothelial cell	Hominidae	3.777e-06	601300
GO:1904999	positive regulation of leukocyte adhesion to arterial endothelial cell	Hominidae	3.777e-06	601300
GO:1905038	regulation of membrane lipid metabolic process	Hominidae	3.777e-06	601300
GO:1905168	positive regulation of double-strand break repair via homologous recombination	Hominidae	2.845e-05	4530000
GO:1905242	response to 3,3',5-triiodo-L-thyronine	Hominidae	3.777e-06	601300
GO:1905278	positive regulation of epithelial tube formation	Hominidae	8.583e-07	136600
GO:1905395	response to flavonoid	Hominidae	1.612e-06	256600
GO:1905564	positive regulation of vascular endothelial cell proliferation	Hominidae	8.218e-05	13080000
GO:1990000	amyloid fibril formation	Hominidae	1.081e-05	1722000
GO:1990051	activation of protein kinase C activity	Hominidae	1.463e-05	2329000
GO:1990090	cellular response to nerve growth factor stimulus	Hominidae	5.041e-06	802500
GO:1990268	response to gold nanoparticle	Hominidae	3.777e-06	601300
GO:1990416	cellular response to brain-derived neurotrophic factor stimulus	Hominidae	5.041e-06	802500
GO:2000008	regulation of protein localization to cell surface	Hominidae	9.545e-07	152000
GO:2000010	positive regulation of protein localization to cell surface	Hominidae	3.777e-06	601300
GO:2000045	regulation of G1/S transition of mitotic cell cycle	Hominidae	5.816e-05	9260000
GO:2000060	positive regulation of ubiquitin-dependent protein catabolic process	Hominidae	8.583e-07	136600
GO:2000147	positive regulation of cell motility	Hominidae	6.3e-06	1003000
GO:2000271	positive regulation of fibroblast apoptotic process	Hominidae	2.971e-05	4730000
GO:2000272	negative regulation of signaling receptor activity	Hominidae	3.777e-06	601300
GO:2000308	negative regulation of tumor necrosis factor (ligand) superfamily member 11 production	Hominidae	8.329e-06	1326000
GO:2000309	positive regulation of tumor necrosis factor (ligand) superfamily member 11 production	Hominidae	7.135e-06	1136000
GO:2000334	positive regulation of blood microparticle formation	Hominidae	3.777e-06	601300
GO:2000343	positive regulation of chemokine (C-X-C motif) ligand 2 production	Hominidae	3.777e-06	601300
GO:2000347	positive regulation of hepatocyte proliferation	Hominidae	3.777e-06	601300
GO:2000351	regulation of endothelial cell apoptotic process	Hominidae	3.777e-06	601300
GO:2000377	regulation of reactive oxygen species metabolic process	Hominidae	7.554e-06	1203000
GO:2000379	positive regulation of reactive oxygen species metabolic process	Hominidae	1.463e-05	2329000
GO:2000486	negative regulation of glutamine transport	Hominidae	1.463e-05	2329000
GO:2000491	positive regulation of hepatic stellate cell activation	Hominidae	1.463e-05	2329000
GO:2000573	positive regulation of DNA biosynthetic process	Hominidae	3.777e-06	601300
GO:2000779	regulation of double-strand break repair	Hominidae	2.845e-05	4530000
GO:2000781	positive regulation of double-strand break repair	Hominidae	5.691e-05	9061000
GO:2000819	regulation of nucleotide-excision repair	Hominidae	2.845e-05	4530000
GO:2001135	regulation of endocytic recycling	Hominidae	1.924e-07	30640
GO:2001150	positive regulation of dipeptide transmembrane transport	Hominidae	7.418e-05	11810000
GO:2001205	negative regulation of osteoclast development	Hominidae	8.329e-06	1326000
GO:2001225	regulation of chloride transport	Hominidae	3.709e-05	5905000
GO:2001233	regulation of apoptotic signaling pathway	Hominidae	4.337e-05	6906000
GO:2001234	negative regulation of apoptotic signaling pathway	Hominidae	3.777e-06	601300
GO:2001235	positive regulation of apoptotic signaling pathway	Hominidae	2.971e-05	4730000
GO:2001238	positive regulation of extrinsic apoptotic signaling pathway	Hominidae	6.697e-05	10660000
GO:2001240	negative regulation of extrinsic apoptotic signaling pathway in absence of ligand	Hominidae	7.554e-06	1203000
GO:2001244	positive regulation of intrinsic apoptotic signaling pathway	Hominidae	5.941e-05	9459000

## Sheet: Table S288
Table S288. DF-2 MiCId analysis GO Cellular Component (CC) Family level.
GO_Term	GO_Name	Taxon	Prior_GO(Relative_Abundance)	IonCount
GO.XXXXXXX	XXXXXXX	Saccharomycetaceae	0.9531	112300000000
GO:0000139	Golgi membrane	Hominidae	0.0003116	49610000
GO:0000151	ubiquitin ligase complex	Hominidae	3.101e-05	4938000
GO:0000776	kinetochore	Hominidae	1.248e-05	1987000
GO:0000785	chromatin	Hominidae	8.976e-05	14290000
GO:0000786	nucleosome	Hominidae	1.248e-05	1987000
GO:0001891	phagocytic cup	Hominidae	2.419e-05	3851000
GO:0002102	podosome	Hominidae	3.368e-06	536200
GO:0002199	zona pellucida receptor complex	Hominidae	2.593e-05	4128000
GO:0005576	extracellular region	Hominidae	0.008077	1286000000
GO:0005615	extracellular space	Hominidae	0.005396	859100000
GO:0005634	nucleus	Hominidae	0.002829	450500000
GO:0005635	nuclear envelope	Hominidae	0.0001046	16660000
GO:0005643	nuclear pore	Hominidae	5.232e-05	8330000
GO:0005654	nucleoplasm	Hominidae	0.003122	497000000
GO:0005680	anaphase-promoting complex	Hominidae	6.153e-05	9797000
GO:0005730	nucleolus	Hominidae	5.232e-05	8330000
GO:0005737	cytoplasm	Hominidae	0.006159	980500000
GO:0005739	mitochondrion	Hominidae	0.000301	47930000
GO:0005741	mitochondrial outer membrane	Hominidae	0.0004472	71210000
GO:0005743	mitochondrial inner membrane	Hominidae	1.119e-05	1782000
GO:0005759	mitochondrial matrix	Hominidae	6.324e-05	10070000
GO:0005765	lysosomal membrane	Hominidae	2.879e-07	45840
GO:0005768	endosome	Hominidae	2.15e-06	342300
GO:0005769	early endosome	Hominidae	1.532e-05	2439000
GO:0005770	late endosome	Hominidae	2.038e-06	324500
GO:0005777	peroxisome	Hominidae	0.0001054	16780000
GO:0005778	peroxisomal membrane	Hominidae	2.108e-05	3357000
GO:0005782	peroxisomal matrix	Hominidae	4.216e-05	6713000
GO:0005783	endoplasmic reticulum	Hominidae	0.0001011	16090000
GO:0005788	endoplasmic reticulum lumen	Hominidae	1.531e-05	2437000
GO:0005789	endoplasmic reticulum membrane	Hominidae	3.729e-05	5937000
GO:0005794	Golgi apparatus	Hominidae	9.714e-05	15470000
GO:0005796	Golgi lumen	Hominidae	0.0001558	24800000
GO:0005813	centrosome	Hominidae	0.0001847	29400000
GO:0005814	centriole	Hominidae	5.232e-05	8330000
GO:0005819	spindle	Hominidae	9.234e-05	14700000
GO:0005829	cytosol	Hominidae	0.00931	1482000000
GO:0005856	cytoskeleton	Hominidae	0.0001962	31240000
GO:0005874	microtubule	Hominidae	9.745e-06	1552000
GO:0005884	actin filament	Hominidae	1.248e-05	1987000
GO:0005886	plasma membrane	Hominidae	0.0009895	157500000
GO:0005903	brush border	Hominidae	1.248e-05	1987000
GO:0005905	clathrin-coated pit	Hominidae	4.076e-06	649000
GO:0005911	cell-cell junction	Hominidae	1.248e-05	1987000
GO:0005912	adherens junction	Hominidae	1.248e-05	1987000
GO:0005925	focal adhesion	Hominidae	0.0001	15920000
GO:0008021	synaptic vesicle	Hominidae	1.114e-07	17740
GO:0008180	COP9 signalosome	Hominidae	2.593e-05	4128000
GO:0009897	external side of plasma membrane	Hominidae	9.828e-05	15650000
GO:0009925	basal plasma membrane	Hominidae	2.038e-06	324500
GO:0009986	cell surface	Hominidae	2.707e-05	4310000
GO:0010008	endosome membrane	Hominidae	0.000118	18780000
GO:0012506	vesicle membrane	Hominidae	6.2e-05	9872000
GO:0015629	actin cytoskeleton	Hominidae	3.17e-05	5046000
GO:0015630	microtubule cytoskeleton	Hominidae	2.436e-05	3879000
GO:0016020	membrane	Hominidae	0.0002938	46770000
GO:0016324	apical plasma membrane	Hominidae	2.038e-06	324500
GO:0016363	nuclear matrix	Hominidae	1.248e-05	1987000
GO:0016469	proton-transporting two-sector ATPase complex	Hominidae	3.731e-06	594000
GO:0016514	SWI/SNF complex	Hominidae	1.248e-05	1987000
GO:0016528	sarcoplasm	Hominidae	3.368e-06	536200
GO:0016586	RSC-type complex	Hominidae	1.248e-05	1987000
GO:0030027	lamellipodium	Hominidae	1.585e-05	2523000
GO:0030139	endocytic vesicle	Hominidae	6.115e-06	973500
GO:0030141	secretory granule	Hominidae	9.206e-06	1466000
GO:0030424	axon	Hominidae	0.0001243	19790000
GO:0030425	dendrite	Hominidae	2.007e-05	3196000
GO:0030426	growth cone	Hominidae	4.873e-06	775800
GO:0030478	actin cap	Hominidae	3.368e-06	536200
GO:0030496	midbody	Hominidae	5.232e-05	8330000
GO:0030666	endocytic vesicle membrane	Hominidae	1.243e-05	1979000
GO:0030669	clathrin-coated endocytic vesicle membrane	Hominidae	1.628e-05	2592000
GO:0030670	phagocytic vesicle membrane	Hominidae	1.114e-07	17740
GO:0030672	synaptic vesicle membrane	Hominidae	1.114e-07	17740
GO:0030673	axolemma	Hominidae	4.873e-06	775800
GO:0030863	cortical cytoskeleton	Hominidae	1.248e-05	1987000
GO:0030864	cortical actin cytoskeleton	Hominidae	6.735e-06	1072000
GO:0031093	platelet alpha granule lumen	Hominidae	0.000131	20850000
GO:0031410	cytoplasmic vesicle	Hominidae	2.038e-06	324500
GO:0031966	mitochondrial membrane	Hominidae	4.928e-05	7846000
GO:0031982	vesicle	Hominidae	3.519e-05	5603000
GO:0032991	protein-containing complex	Hominidae	0.0003305	52630000
GO:0034399	nuclear periphery	Hominidae	4.873e-06	775800
GO:0034774	secretory granule lumen	Hominidae	2.419e-05	3851000
GO:0035060	brahma complex	Hominidae	1.248e-05	1987000
GO:0035267	NuA4 histone acetyltransferase complex	Hominidae	3.744e-05	5961000
GO:0035578	azurophil granule lumen	Hominidae	0.0002433	38730000
GO:0035580	specific granule lumen	Hominidae	0.0002525	40200000
GO:0036464	cytoplasmic ribonucleoprotein granule	Hominidae	1.735e-05	2763000
GO:0036477	somatodendritic compartment	Hominidae	9.745e-06	1552000
GO:0042383	sarcolemma	Hominidae	6.2e-05	9872000
GO:0042470	melanosome	Hominidae	0.0002111	33610000
GO:0042565	RNA nuclear export complex	Hominidae	5.232e-05	8330000
GO:0042581	specific granule	Hominidae	9.206e-06	1466000
GO:0042645	mitochondrial nucleoid	Hominidae	3.731e-06	594000
GO:0042995	cell projection	Hominidae	4.873e-06	775800
GO:0043005	neuron projection	Hominidae	1.73e-05	2755000
GO:0043025	neuronal cell body	Hominidae	0.0002195	34950000
GO:0043197	dendritic spine	Hominidae	4.873e-06	775800
GO:0043209	myelin sheath	Hominidae	2.928e-05	4662000
GO:0043231	intracellular membrane-bounded organelle	Hominidae	1.054e-05	1678000
GO:0043296	apical junction complex	Hominidae	1.248e-05	1987000
GO:0043679	axon terminus	Hominidae	9.234e-05	14700000
GO:0044297	cell body	Hominidae	3.567e-05	5679000
GO:0044304	main axon	Hominidae	4.873e-06	775800
GO:0044305	calyx of Held	Hominidae	1.248e-05	1987000
GO:0045121	membrane raft	Hominidae	2.906e-05	4627000
GO:0045177	apical part of cell	Hominidae	5.856e-05	9324000
GO:0045178	basal part of cell	Hominidae	2.038e-06	324500
GO:0045202	synapse	Hominidae	1.805e-05	2873000
GO:0045259	proton-transporting ATP synthase complex	Hominidae	2.239e-05	3564000
GO:0045261	proton-transporting ATP synthase complex, catalytic core F(1)	Hominidae	7.462e-06	1188000
GO:0045298	tubulin complex	Hominidae	4.873e-06	775800
GO:0045335	phagocytic vesicle	Hominidae	3.479e-06	553900
GO:0048471	perinuclear region of cytoplasm	Hominidae	9.642e-05	15350000
GO:0055037	recycling endosome	Hominidae	9.216e-05	14670000
GO:0055038	recycling endosome membrane	Hominidae	3.342e-07	53210
GO:0062023	collagen-containing extracellular matrix	Hominidae	0.0001412	22480000
GO:0062151	catalase complex	Hominidae	1.054e-05	1678000
GO:0070062	extracellular exosome	Hominidae	0.003951	629000000
GO:0070160	tight junction	Hominidae	1.248e-05	1987000
GO:0071564	npBAF complex	Hominidae	1.248e-05	1987000
GO:0071565	nBAF complex	Hominidae	1.248e-05	1987000
GO:0072562	blood microparticle	Hominidae	5.708e-05	9088000
GO:0072563	endothelial microparticle	Hominidae	6.2e-05	9872000
GO:0090543	Flemming body	Hominidae	5.232e-05	8330000
GO:0097013	phagocytic vesicle lumen	Hominidae	3.683e-05	5863000
GO:0097386	glial cell projection	Hominidae	4.873e-06	775800
GO:0097418	neurofibrillary tangle	Hominidae	9.745e-06	1552000
GO:0097433	dense body	Hominidae	1.248e-05	1987000
GO:0098685	Schaffer collateral - CA1 synapse	Hominidae	1.248e-05	1987000
GO:0098793	presynapse	Hominidae	1.248e-05	1987000
GO:0098871	postsynaptic actin cytoskeleton	Hominidae	3.744e-05	5961000
GO:0098978	glutamatergic synapse	Hominidae	6.24e-05	9935000
GO:0140092	bBAF complex	Hominidae	1.248e-05	1987000
GO:0140288	GBAF complex	Hominidae	1.248e-05	1987000
GO:1902495	transmembrane transporter complex	Hominidae	3.731e-06	594000
GO:1904115	axon cytoplasm	Hominidae	4.873e-06	775800
GO:1904724	tertiary granule lumen	Hominidae	0.0002525	40200000
GO:1904813	ficolin-1-rich granule lumen	Hominidae	2.215e-05	3527000
GO:1990712	HFE-transferrin receptor complex	Hominidae	2.038e-06	324500
GO:1990904	ribonucleoprotein complex	Hominidae	1.248e-05	1987000

## Sheet: Table S289
Table S289. DF-2 MiCId analysis GO Molecular Function (MF) Family level.
GO_Term	GO_Name	Taxon	Prior_GO(Relative_Abundance)	IonCount
GO.XXXXXXX	XXXXXXX	Saccharomycetaceae	0.9531	112300000000
GO:0000287	magnesium ion binding	Hominidae	2.787e-05	4437000
GO:0000976	transcription cis-regulatory region binding	Hominidae	1.515e-05	2413000
GO:0001512	dihydronicotinamide riboside quinone reductase activity	Hominidae	7.366e-05	11730000
GO:0001530	lipopolysaccharide binding	Hominidae	1.129e-05	1797000
GO:0001786	phosphatidylserine binding	Hominidae	0.0001417	22560000
GO:0002020	protease binding	Hominidae	4.747e-05	7558000
GO:0003677	DNA binding	Hominidae	0.0001765	28090000
GO:0003680	minor groove of adenine-thymine-rich DNA binding	Hominidae	2.953e-06	470200
GO:0003682	chromatin binding	Hominidae	1.394e-05	2219000
GO:0003690	double-stranded DNA binding	Hominidae	2.953e-06	470200
GO:0003697	single-stranded DNA binding	Hominidae	2.953e-06	470200
GO:0003723	RNA binding	Hominidae	0.0002062	32830000
GO:0003746	translation elongation factor activity	Hominidae	0.004007	638000000
GO:0003755	peptidyl-prolyl cis-trans isomerase activity	Hominidae	9.892e-05	15750000
GO:0003779	actin binding	Hominidae	1.081e-05	1722000
GO:0003796	lysozyme activity	Hominidae	0.003693	588000000
GO:0003924	GTPase activity	Hominidae	0.002755	438700000
GO:0003925	G protein activity	Hominidae	1.399e-05	2227000
GO:0003937	IMP cyclohydrolase activity	Hominidae	2.424e-05	3859000
GO:0003955	NAD(P)H dehydrogenase (quinone) activity	Hominidae	4.228e-05	6732000
GO:0004013	adenosylhomocysteinase activity	Hominidae	0.0001499	23870000
GO:0004046	aminoacylase activity	Hominidae	1.378e-05	2195000
GO:0004064	arylesterase activity	Hominidae	3.028e-05	4822000
GO:0004089	carbonate dehydratase activity	Hominidae	0.0006522	103800000
GO:0004096	catalase activity	Hominidae	0.0001378	21950000
GO:0004111	creatine kinase activity	Hominidae	0.0001214	19340000
GO:0004128	cytochrome-b5 reductase activity, acting on NAD(P)H	Hominidae	3.545e-06	564500
GO:0004252	serine-type endopeptidase activity	Hominidae	2.257e-05	3593000
GO:0004461	lactose synthase activity	Hominidae	0.0004362	69450000
GO:0004601	peroxidase activity	Hominidae	0.0002307	36730000
GO:0004643	phosphoribosylaminoimidazolecarboxamide formyltransferase activity	Hominidae	2.121e-05	3376000
GO:0004784	superoxide dismutase activity	Hominidae	3.545e-06	564500
GO:0004812	aminoacyl-tRNA ligase activity	Hominidae	2.143e-05	3412000
GO:0004821	histidine-tRNA ligase activity	Hominidae	8.573e-05	13650000
GO:0004842	ubiquitin-protein transferase activity	Hominidae	0.0003189	50770000
GO:0004859	phospholipase inhibitor activity	Hominidae	7.086e-05	11280000
GO:0004867	serine-type endopeptidase inhibitor activity	Hominidae	6.866e-05	10930000
GO:0004869	cysteine-type endopeptidase inhibitor activity	Hominidae	1.129e-05	1797000
GO:0005049	nuclear export signal receptor activity	Hominidae	1.394e-05	2219000
GO:0005085	guanyl-nucleotide exchange factor activity	Hominidae	1.625e-06	258700
GO:0005102	signaling receptor binding	Hominidae	0.0001646	26200000
GO:0005123	death receptor binding	Hominidae	3.416e-05	5439000
GO:0005125	cytokine activity	Hominidae	0.0004051	64490000
GO:0005133	type II interferon receptor binding	Hominidae	0.0001098	17480000
GO:0005154	epidermal growth factor receptor binding	Hominidae	4.874e-06	776000
GO:0005158	insulin receptor binding	Hominidae	0.0001718	27360000
GO:0005159	insulin-like growth factor receptor binding	Hominidae	0.0006873	109400000
GO:0005164	tumor necrosis factor receptor binding	Hominidae	7.576e-05	12060000
GO:0005178	integrin binding	Hominidae	0.0001883	29980000
GO:0005179	hormone activity	Hominidae	0.00124	197500000
GO:0005200	structural constituent of cytoskeleton	Hominidae	1.186e-05	1888000
GO:0005504	fatty acid binding	Hominidae	2.953e-05	4702000
GO:0005506	iron ion binding	Hominidae	2.257e-05	3593000
GO:0005507	copper ion binding	Hominidae	9.844e-06	1567000
GO:0005509	calcium ion binding	Hominidae	0.0002919	46470000
GO:0005515	protein binding	Hominidae	0.0182	2898000000
GO:0005524	ATP binding	Hominidae	0.0001983	31560000
GO:0005525	GTP binding	Hominidae	0.002769	440900000
GO:0005543	phospholipid binding	Hominidae	7.086e-05	11280000
GO:0005544	calcium-dependent phospholipid binding	Hominidae	0.0002834	45130000
GO:0005546	phosphatidylinositol-4,5-bisphosphate binding	Hominidae	6.518e-07	103800
GO:0008017	microtubule binding	Hominidae	2.362e-05	3761000
GO:0008083	growth factor activity	Hominidae	0.0006938	110500000
GO:0008198	ferrous iron binding	Hominidae	3.3e-06	525400
GO:0008199	ferric iron binding	Hominidae	3.3e-06	525400
GO:0008201	heparin binding	Hominidae	3.974e-05	6327000
GO:0008233	peptidase activity	Hominidae	1.129e-05	1797000
GO:0008236	serine-type peptidase activity	Hominidae	1.129e-05	1797000
GO:0008270	zinc ion binding	Hominidae	6.91e-05	11000000
GO:0008289	lipid binding	Hominidae	9.844e-06	1567000
GO:0008379	thioredoxin peroxidase activity	Hominidae	0.0001446	23020000
GO:0008753	NADPH dehydrogenase (quinone) activity	Hominidae	3.545e-06	564500
GO:0009055	electron transfer activity	Hominidae	4.911e-05	7819000
GO:0015643	toxic substance binding	Hominidae	9.844e-06	1567000
GO:0016018	cyclosporin A binding	Hominidae	8.244e-06	1313000
GO:0016209	antioxidant activity	Hominidae	2.363e-05	3762000
GO:0016301	kinase activity	Hominidae	2.024e-05	3223000
GO:0016491	oxidoreductase activity	Hominidae	5.266e-05	8383000
GO:0016661	oxidoreductase activity, acting on other nitrogenous compounds as donors	Hominidae	2.455e-05	3909000
GO:0016684	oxidoreductase activity, acting on peroxide as acceptor	Hominidae	2.757e-05	4389000
GO:0016740	transferase activity	Hominidae	7.835e-05	12470000
GO:0016787	hydrolase activity	Hominidae	6.636e-05	10570000
GO:0016798	hydrolase activity, acting on glycosyl bonds	Hominidae	0.000695	110700000
GO:0016829	lyase activity	Hominidae	3.028e-05	4822000
GO:0016836	hydro-lyase activity	Hominidae	1.602e-05	2550000
GO:0016887	ATP hydrolysis activity	Hominidae	4.12e-05	6560000
GO:0017124	SH3 domain binding	Hominidae	5.906e-06	940300
GO:0018820	cyanamide hydratase activity	Hominidae	4.63e-05	7372000
GO:0019003	GDP binding	Hominidae	4.186e-05	6665000
GO:0019787	ubiquitin-like protein transferase activity	Hominidae	5.769e-05	9185000
GO:0019825	oxygen binding	Hominidae	9.844e-06	1567000
GO:0019894	kinesin binding	Hominidae	1.186e-05	1888000
GO:0019899	enzyme binding	Hominidae	3.776e-05	6011000
GO:0019901	protein kinase binding	Hominidae	3.552e-05	5656000
GO:0020037	heme binding	Hominidae	5.514e-05	8779000
GO:0030170	pyridoxal phosphate binding	Hominidae	9.844e-06	1567000
GO:0030297	transmembrane receptor protein tyrosine kinase activator activity	Hominidae	0.0003485	55490000
GO:0030674	protein-macromolecule adaptor activity	Hominidae	2.953e-06	470200
GO:0030957	Tat protein binding	Hominidae	1.186e-05	1888000
GO:0031072	heat shock protein binding	Hominidae	5.185e-05	8256000
GO:0031386	protein tag activity	Hominidae	0.0001198	19070000
GO:0031404	chloride ion binding	Hominidae	2.455e-05	3909000
GO:0031489	myosin V binding	Hominidae	5.428e-08	8642
GO:0031492	nucleosomal DNA binding	Hominidae	1.186e-05	1888000
GO:0031625	ubiquitin protein ligase binding	Hominidae	0.0001799	28640000
GO:0034185	apolipoprotein binding	Hominidae	2.953e-06	470200
GO:0034452	dynactin binding	Hominidae	2.953e-06	470200
GO:0034986	iron chaperone activity	Hominidae	3.3e-06	525400
GO:0035091	phosphatidylinositol binding	Hominidae	2.953e-06	470200
GO:0036313	phosphatidylinositol 3-kinase catalytic subunit binding	Hominidae	1.304e-06	207500
GO:0038177	death receptor agonist activity	Hominidae	3.031e-05	4825000
GO:0042288	MHC class I protein binding	Hominidae	3.42e-06	544500
GO:0042296	ISG15 transferase activity	Hominidae	3.526e-05	5613000
GO:0042802	identical protein binding	Hominidae	0.001097	174700000
GO:0042803	protein homodimerization activity	Hominidae	5.511e-05	8775000
GO:0043532	angiostatin binding	Hominidae	3.42e-06	544500
GO:0043539	protein serine/threonine kinase activator activity	Hominidae	0.0005268	83870000
GO:0043565	sequence-specific DNA binding	Hominidae	2.953e-06	470200
GO:0044183	protein folding chaperone	Hominidae	2.593e-05	4128000
GO:0044325	transmembrane transporter binding	Hominidae	3.3e-06	525400
GO:0044389	ubiquitin-like protein ligase binding	Hominidae	5.769e-05	9185000
GO:0045159	myosin II binding	Hominidae	6.518e-07	103800
GO:0045296	cadherin binding	Hominidae	8.932e-05	14220000
GO:0046790	virion binding	Hominidae	8.244e-06	1313000
GO:0046872	metal ion binding	Hominidae	0.0003257	51860000
GO:0046933	proton-transporting ATP synthase activity, rotational mechanism	Hominidae	2.736e-05	4356000
GO:0046961	proton-transporting ATPase activity, rotational mechanism	Hominidae	6.84e-06	1089000
GO:0046982	protein heterodimerization activity	Hominidae	1.394e-05	2219000
GO:0048018	receptor ligand activity	Hominidae	0.0003772	60060000
GO:0048156	tau protein binding	Hominidae	1.186e-05	1888000
GO:0050136	NADH:ubiquinone reductase (non-electrogenic) activity	Hominidae	1.773e-05	2822000
GO:0050661	NADP binding	Hominidae	1.378e-05	2195000
GO:0050998	nitric-oxide synthase binding	Hominidae	1.186e-05	1888000
GO:0051015	actin filament binding	Hominidae	1.304e-06	207500
GO:0051082	unfolded protein binding	Hominidae	3.417e-05	5440000
GO:0051087	protein-folding chaperone binding	Hominidae	1.28e-05	2038000
GO:0051428	peptide hormone receptor binding	Hominidae	0.0002988	47580000
GO:0051721	protein phosphatase 2A binding	Hominidae	2.953e-06	470200
GO:0051879	Hsp90 protein binding	Hominidae	2.953e-06	470200
GO:0051920	peroxiredoxin activity	Hominidae	7.23e-05	11510000
GO:0061630	ubiquitin protein ligase activity	Hominidae	5.769e-05	9185000
GO:0061631	ubiquitin conjugating enzyme activity	Hominidae	0.0003365	53580000
GO:0070883	pre-miRNA binding	Hominidae	1.394e-05	2219000
GO:0071813	lipoprotein particle binding	Hominidae	2.953e-06	470200
GO:0071949	FAD binding	Hominidae	2.455e-05	3909000
GO:0098973	structural constituent of postsynaptic actin cytoskeleton	Hominidae	7.114e-05	11330000
GO:0099077	histone-dependent DNA binding	Hominidae	2.953e-06	470200
GO:0099609	microtubule lateral binding	Hominidae	2.953e-06	470200
GO:0140272	exogenous protein binding	Hominidae	9.844e-06	1567000
GO:0140662	ATP-dependent protein folding chaperone	Hominidae	2.593e-05	4128000
GO:0140824	thioredoxin-dependent peroxiredoxin activity	Hominidae	0.0001446	23020000
GO:0140839	RNA polymerase II CTD heptapeptide repeat P3 isomerase activity	Hominidae	8.244e-06	1313000
GO:0140840	RNA polymerase II CTD heptapeptide repeat P6 isomerase activity	Hominidae	8.244e-06	1313000
GO:0140912	membrane destabilizing activity	Hominidae	1.129e-05	1797000
GO:0141108	transporter regulator activity	Hominidae	1.186e-05	1888000
GO:1902936	phosphatidylinositol bisphosphate binding	Hominidae	2.953e-06	470200
GO:1903136	cuprous ion binding	Hominidae	0.0007387	117600000
GO:1903981	enterobactin binding	Hominidae	1.969e-05	3135000
GO:1904399	heparan sulfate binding	Hominidae	8.244e-06	1313000
GO:1904408	melatonin binding	Hominidae	2.455e-05	3909000
GO:1905594	resveratrol binding	Hominidae	2.455e-05	3909000
GO:1990459	transferrin receptor binding	Hominidae	1.98e-05	3152000
GO:1990460	leptin receptor binding	Hominidae	0.0001494	23790000

## Sheet: Table S290
Table S290. DF-3 MiCId analysis GO Biological Process (BP) Family level.
GO_Term	GO_Name	Taxon	Prior_GO(Relative_Abundance)	IonCount
GO.XXXXXXX	XXXXXXX	Hominidae	0.0005008	74270000
GO.XXXXXXX	XXXXXXX	Saccharomycetaceae	0.9545	117200000000
GO:0000054	ribosomal subunit export from nucleus	Hominidae	0.0001655	24540000
GO:0000055	ribosomal large subunit export from nucleus	Hominidae	0.0001655	24540000
GO:0000056	ribosomal small subunit export from nucleus	Hominidae	0.0001655	24540000
GO:0000070	mitotic sister chromatid segregation	Hominidae	0.0001655	24540000
GO:0000122	negative regulation of transcription by RNA polymerase II	Hominidae	0.0001685	24990000
GO:0000209	protein polyubiquitination	Hominidae	3.444e-05	5107000
GO:0000226	microtubule cytoskeleton organization	Hominidae	1.709e-05	2535000
GO:0000278	mitotic cell cycle	Hominidae	0.0001655	24540000
GO:0000302	response to reactive oxygen species	Hominidae	8.872e-05	13160000
GO:0000398	mRNA splicing, via spliceosome	Hominidae	8.425e-09	1249
GO:0000413	protein peptidyl-prolyl isomerization	Hominidae	1.757e-05	2605000
GO:0001501	skeletal system development	Hominidae	7.115e-05	10550000
GO:0001503	ossification	Hominidae	6.97e-05	10340000
GO:0001525	angiogenesis	Hominidae	0.0001521	22550000
GO:0001542	ovulation from ovarian follicle	Hominidae	2.087e-05	3095000
GO:0001649	osteoblast differentiation	Hominidae	8.018e-05	11890000
GO:0001657	ureteric bud development	Hominidae	8.785e-06	1303000
GO:0001666	response to hypoxia	Hominidae	3.414e-05	5063000
GO:0001701	in utero embryonic development	Hominidae	0.0001231	18260000
GO:0001738	morphogenesis of a polarized epithelium	Hominidae	9.994e-05	14820000
GO:0001774	microglial cell activation	Hominidae	7.464e-05	11070000
GO:0001817	regulation of cytokine production	Hominidae	1.631e-05	2418000
GO:0001819	positive regulation of cytokine production	Hominidae	4.094e-05	6072000
GO:0001822	kidney development	Hominidae	8.785e-06	1303000
GO:0001836	release of cytochrome c from mitochondria	Hominidae	6.571e-05	9745000
GO:0001890	placenta development	Hominidae	8.917e-05	13220000
GO:0001892	embryonic placenta development	Hominidae	0.0001231	18260000
GO:0001933	negative regulation of protein phosphorylation	Hominidae	1.757e-05	2605000
GO:0001934	positive regulation of protein phosphorylation	Hominidae	2.206e-05	3271000
GO:0001936	regulation of endothelial cell proliferation	Hominidae	2.087e-05	3095000
GO:0001937	negative regulation of endothelial cell proliferation	Hominidae	4.489e-06	665700
GO:0001938	positive regulation of endothelial cell proliferation	Hominidae	5.708e-07	84650
GO:0002009	morphogenesis of an epithelium	Hominidae	4.528e-05	6714000
GO:0002021	response to dietary excess	Hominidae	4.174e-05	6190000
GO:0002037	negative regulation of L-glutamate import across plasma membrane	Hominidae	4.489e-06	665700
GO:0002092	positive regulation of receptor internalization	Hominidae	5.708e-07	84650
GO:0002181	cytoplasmic translation	Hominidae	0.002019	299400000
GO:0002227	innate immune response in mucosa	Hominidae	8.154e-06	1209000
GO:0002244	hematopoietic progenitor cell differentiation	Hominidae	7.904e-05	11720000
GO:0002250	adaptive immune response	Hominidae	1.11e-05	1645000
GO:0002281	macrophage activation involved in immune response	Hominidae	1.558e-05	2311000
GO:0002376	immune system process	Hominidae	8.154e-06	1209000
GO:0002439	chronic inflammatory response to antigenic stimulus	Hominidae	4.489e-06	665700
GO:0002523	leukocyte migration involved in inflammatory response	Hominidae	4.489e-06	665700
GO:0002637	regulation of immunoglobulin production	Hominidae	4.489e-06	665700
GO:0002719	negative regulation of cytokine production involved in immune response	Hominidae	4.489e-06	665700
GO:0002876	positive regulation of chronic inflammatory response to antigenic stimulus	Hominidae	4.489e-06	665700
GO:0002925	positive regulation of humoral immune response mediated by circulating immunoglobulin	Hominidae	4.489e-06	665700
GO:0003009	skeletal muscle contraction	Hominidae	4.489e-06	665700
GO:0003085	negative regulation of systemic arterial blood pressure	Hominidae	4.489e-06	665700
GO:0003300	cardiac muscle hypertrophy	Hominidae	2.087e-05	3095000
GO:0003360	brainstem development	Hominidae	1.026e-06	152100
GO:0005989	lactose biosynthetic process	Hominidae	0.000346	51310000
GO:0006006	glucose metabolic process	Hominidae	8.691e-05	12890000
GO:0006091	generation of precursor metabolites and energy	Hominidae	9.845e-06	1460000
GO:0006111	regulation of gluconeogenesis	Hominidae	2.087e-05	3095000
GO:0006112	energy reserve metabolic process	Hominidae	6.261e-05	9285000
GO:0006114	glycerol biosynthetic process	Hominidae	2.087e-05	3095000
GO:0006122	mitochondrial electron transport, ubiquinol to cytochrome c	Hominidae	5.222e-05	7745000
GO:0006123	mitochondrial electron transport, cytochrome c to oxygen	Hominidae	5.222e-05	7745000
GO:0006139	nucleobase-containing compound metabolic process	Hominidae	1.026e-06	152100
GO:0006164	purine nucleotide biosynthetic process	Hominidae	2.052e-06	304300
GO:0006177	GMP biosynthetic process	Hominidae	2.052e-06	304300
GO:0006189	'de novo' IMP biosynthetic process	Hominidae	5.13e-06	760700
GO:0006259	DNA metabolic process	Hominidae	0.0001655	24540000
GO:0006355	regulation of DNA-templated transcription	Hominidae	6.155e-05	9128000
GO:0006357	regulation of transcription by RNA polymerase II	Hominidae	1.757e-05	2605000
GO:0006397	mRNA processing	Hominidae	8.425e-09	1249
GO:0006412	translation	Hominidae	0.002311	342700000
GO:0006414	translational elongation	Hominidae	0.003847	570600000
GO:0006418	tRNA aminoacylation for protein translation	Hominidae	2.24e-05	3323000
GO:0006427	histidyl-tRNA aminoacylation	Hominidae	6.721e-05	9968000
GO:0006457	protein folding	Hominidae	0.0002752	40810000
GO:0006469	negative regulation of protein kinase activity	Hominidae	1.757e-05	2605000
GO:0006508	proteolysis	Hominidae	8.154e-06	1209000
GO:0006511	ubiquitin-dependent protein catabolic process	Hominidae	6.888e-05	10210000
GO:0006606	protein import into nucleus	Hominidae	0.0006618	98140000
GO:0006611	protein export from nucleus	Hominidae	0.0004964	73610000
GO:0006626	protein targeting to mitochondrion	Hominidae	3.286e-05	4872000
GO:0006629	lipid metabolic process	Hominidae	5.158e-05	7650000
GO:0006635	fatty acid beta-oxidation	Hominidae	2.087e-05	3095000
GO:0006641	triglyceride metabolic process	Hominidae	8.785e-06	1303000
GO:0006730	one-carbon metabolic process	Hominidae	0.0002931	43470000
GO:0006754	ATP biosynthetic process	Hominidae	2.954e-05	4380000
GO:0006826	iron ion transport	Hominidae	5.136e-05	7617000
GO:0006879	intracellular iron ion homeostasis	Hominidae	1.753e-05	2599000
GO:0006909	phagocytosis	Hominidae	4.174e-05	6190000
GO:0006911	phagocytosis, engulfment	Hominidae	3.061e-06	453900
GO:0006913	nucleocytoplasmic transport	Hominidae	0.0003309	49070000
GO:0006914	autophagy	Hominidae	8.425e-09	1249
GO:0006915	apoptotic process	Hominidae	0.0002793	41420000
GO:0006933	negative regulation of cell adhesion involved in substrate-bound cell migration	Hominidae	9.845e-06	1460000
GO:0006952	defense response	Hominidae	4.489e-06	665700
GO:0006954	inflammatory response	Hominidae	0.0002003	29700000
GO:0006955	immune response	Hominidae	2.007e-05	2977000
GO:0006959	humoral immune response	Hominidae	2.374e-05	3520000
GO:0006974	DNA damage response	Hominidae	5.697e-06	844900
GO:0006979	response to oxidative stress	Hominidae	0.0001687	25010000
GO:0006986	response to unfolded protein	Hominidae	0.0002694	39950000
GO:0007004	telomere maintenance via telomerase	Hominidae	6.83e-05	10130000
GO:0007015	actin filament organization	Hominidae	1.029e-05	1527000
GO:0007052	mitotic spindle organization	Hominidae	0.0001655	24540000
GO:0007154	cell communication	Hominidae	4.489e-06	665700
GO:0007165	signal transduction	Hominidae	0.0002883	42750000
GO:0007166	cell surface receptor signaling pathway	Hominidae	1.11e-05	1645000
GO:0007173	epidermal growth factor receptor signaling pathway	Hominidae	3.996e-06	592600
GO:0007249	canonical NF-kappaB signal transduction	Hominidae	7.115e-05	10550000
GO:0007254	JNK cascade	Hominidae	4.489e-06	665700
GO:0007259	cell surface receptor signaling pathway via JAK-STAT	Hominidae	5.204e-05	7717000
GO:0007267	cell-cell signaling	Hominidae	9.22e-05	13670000
GO:0007268	chemical synaptic transmission	Hominidae	0.0001956	29010000
GO:0007339	binding of sperm to zona pellucida	Hominidae	0.0002011	29820000
GO:0007409	axonogenesis	Hominidae	9.994e-05	14820000
GO:0007417	central nervous system development	Hominidae	1.53e-06	227000
GO:0007565	female pregnancy	Hominidae	2.087e-05	3095000
GO:0007584	response to nutrient	Hominidae	2.087e-05	3095000
GO:0007596	blood coagulation	Hominidae	0.0002569	38090000
GO:0007613	memory	Hominidae	5.697e-06	844900
GO:0007623	circadian rhythm	Hominidae	2.536e-05	3761000
GO:0008154	actin polymerization or depolymerization	Hominidae	1.53e-06	227000
GO:0008203	cholesterol metabolic process	Hominidae	2.965e-05	4398000
GO:0008206	bile acid metabolic process	Hominidae	2.087e-05	3095000
GO:0008217	regulation of blood pressure	Hominidae	7.252e-05	10750000
GO:0008283	cell population proliferation	Hominidae	7.172e-05	10640000
GO:0008284	positive regulation of cell population proliferation	Hominidae	0.0001585	23500000
GO:0008285	negative regulation of cell population proliferation	Hominidae	4.489e-06	665700
GO:0008286	insulin receptor signaling pathway	Hominidae	0.0001847	27380000
GO:0008340	determination of adult lifespan	Hominidae	2.087e-05	3095000
GO:0008343	adult feeding behavior	Hominidae	4.174e-05	6190000
GO:0008344	adult locomotory behavior	Hominidae	9.782e-05	14510000
GO:0008380	RNA splicing	Hominidae	8.425e-09	1249
GO:0008625	extrinsic apoptotic signaling pathway via death domain receptors	Hominidae	5.979e-05	8867000
GO:0008630	intrinsic apoptotic signaling pathway in response to DNA damage	Hominidae	4.489e-06	665700
GO:0008637	apoptotic mitochondrial changes	Hominidae	6.571e-05	9745000
GO:0009058	biosynthetic process	Hominidae	1.026e-06	152100
GO:0009060	aerobic respiration	Hominidae	8.785e-06	1303000
GO:0009062	fatty acid catabolic process	Hominidae	2.087e-05	3095000
GO:0009267	cellular response to starvation	Hominidae	7.838e-05	11620000
GO:0009306	protein secretion	Hominidae	9.782e-05	14510000
GO:0009410	response to xenobiotic stimulus	Hominidae	1.327e-05	1969000
GO:0009411	response to UV	Hominidae	8.785e-06	1303000
GO:0009612	response to mechanical stimulus	Hominidae	4.489e-06	665700
GO:0009615	response to virus	Hominidae	1.558e-05	2311000
GO:0009617	response to bacterium	Hominidae	1.325e-05	1965000
GO:0009636	response to toxic substance	Hominidae	8.785e-06	1303000
GO:0009642	response to light intensity	Hominidae	8.785e-06	1303000
GO:0009650	UV protection	Hominidae	1.757e-05	2606000
GO:0009651	response to salt stress	Hominidae	4.489e-06	665700
GO:0009750	response to fructose	Hominidae	4.489e-06	665700
GO:0009887	animal organ morphogenesis	Hominidae	6.604e-05	9793000
GO:0009892	negative regulation of metabolic process	Hominidae	2.087e-05	3095000
GO:0010193	response to ozone	Hominidae	8.785e-06	1303000
GO:0010288	response to lead ion	Hominidae	1.448e-05	2148000
GO:0010458	exit from mitosis	Hominidae	3.444e-05	5107000
GO:0010459	negative regulation of heart rate	Hominidae	4.489e-06	665700
GO:0010506	regulation of autophagy	Hominidae	5.697e-06	844900
GO:0010507	negative regulation of autophagy	Hominidae	4.174e-05	6190000
GO:0010508	positive regulation of autophagy	Hominidae	2.219e-05	3291000
GO:0010573	vascular endothelial growth factor production	Hominidae	4.489e-06	665700
GO:0010595	positive regulation of endothelial cell migration	Hominidae	5.708e-07	84650
GO:0010628	positive regulation of gene expression	Hominidae	0.0003252	48230000
GO:0010629	negative regulation of gene expression	Hominidae	9.285e-05	13770000
GO:0010634	positive regulation of epithelial cell migration	Hominidae	1.11e-05	1645000
GO:0010744	positive regulation of macrophage derived foam cell differentiation	Hominidae	4.489e-06	665700
GO:0010800	positive regulation of peptidyl-threonine phosphorylation	Hominidae	5.708e-07	84650
GO:0010888	negative regulation of lipid storage	Hominidae	2.536e-05	3761000
GO:0010917	negative regulation of mitochondrial membrane potential	Hominidae	5.697e-06	844900
GO:0010918	positive regulation of mitochondrial membrane potential	Hominidae	3.286e-05	4872000
GO:0010994	free ubiquitin chain polymerization	Hominidae	3.444e-05	5107000
GO:0014059	regulation of dopamine secretion	Hominidae	9.782e-05	14510000
GO:0014070	response to organic cyclic compound	Hominidae	4.489e-06	665700
GO:0014823	response to activity	Hominidae	3.414e-05	5063000
GO:0014854	response to inactivity	Hominidae	8.785e-06	1303000
GO:0014891	striated muscle atrophy	Hominidae	1.53e-06	227000
GO:0015031	protein transport	Hominidae	0.0001655	24540000
GO:0015670	carbon dioxide transport	Hominidae	0.0002455	36410000
GO:0015671	oxygen transport	Hominidae	0.0004649	68940000
GO:0015986	proton motive force-driven ATP synthesis	Hominidae	4.923e-05	7300000
GO:0016032	viral process	Hominidae	0.0001655	24540000
GO:0016072	rRNA metabolic process	Hominidae	5.697e-06	844900
GO:0016192	vesicle-mediated transport	Hominidae	1.53e-06	227000
GO:0016567	protein ubiquitination	Hominidae	0.0007419	110000000
GO:0019062	virion attachment to host cell	Hominidae	6.83e-05	10130000
GO:0019076	viral release from host cell	Hominidae	1.757e-05	2605000
GO:0019222	regulation of metabolic process	Hominidae	4.094e-05	6072000
GO:0019430	removal of superoxide radicals	Hominidae	0.0001423	21100000
GO:0019722	calcium-mediated signaling	Hominidae	4.489e-06	665700
GO:0019730	antimicrobial humoral response	Hominidae	0.0001823	27040000
GO:0019731	antibacterial humoral response	Hominidae	4.138e-05	6136000
GO:0019732	antifungal humoral response	Hominidae	1.631e-05	2418000
GO:0019896	axonal transport of mitochondrion	Hominidae	5.697e-06	844900
GO:0019941	modification-dependent protein catabolic process	Hominidae	0.000673	99810000
GO:0019953	sexual reproduction	Hominidae	4.174e-05	6190000
GO:0020027	hemoglobin metabolic process	Hominidae	8.785e-06	1303000
GO:0021549	cerebellum development	Hominidae	1.026e-06	152100
GO:0021930	cerebellar granule cell precursor proliferation	Hominidae	5.708e-07	84650
GO:0021940	positive regulation of cerebellar granule cell precursor proliferation	Hominidae	5.708e-07	84650
GO:0021954	central nervous system neuron development	Hominidae	2.657e-05	3940000
GO:0021987	cerebral cortex development	Hominidae	1.026e-06	152100
GO:0022617	extracellular matrix disassembly	Hominidae	1.53e-06	227000
GO:0023052	signaling	Hominidae	4.489e-06	665700
GO:0030030	cell projection organization	Hominidae	1.53e-06	227000
GO:0030031	cell projection assembly	Hominidae	1.53e-06	227000
GO:0030036	actin cytoskeleton organization	Hominidae	1.53e-06	227000
GO:0030041	actin filament polymerization	Hominidae	4.591e-06	680900
GO:0030042	actin filament depolymerization	Hominidae	3.061e-06	453900
GO:0030071	regulation of mitotic metaphase/anaphase transition	Hominidae	3.444e-05	5107000
GO:0030073	insulin secretion	Hominidae	2.087e-05	3095000
GO:0030101	natural killer cell activation	Hominidae	7.115e-05	10550000
GO:0030168	platelet activation	Hominidae	3.513e-05	5210000
GO:0030182	neuron differentiation	Hominidae	1.757e-05	2605000
GO:0030185	nitric oxide transport	Hominidae	0.0001033	15320000
GO:0030193	regulation of blood coagulation	Hominidae	7.596e-05	11260000
GO:0030198	extracellular matrix organization	Hominidae	4.489e-06	665700
GO:0030217	T cell differentiation	Hominidae	4.174e-05	6190000
GO:0030225	macrophage differentiation	Hominidae	1.11e-05	1645000
GO:0030300	regulation of intestinal cholesterol absorption	Hominidae	2.087e-05	3095000
GO:0030316	osteoclast differentiation	Hominidae	1.325e-05	1965000
GO:0030335	positive regulation of cell migration	Hominidae	0.0001005	14910000
GO:0030511	positive regulation of transforming growth factor beta receptor signaling pathway	Hominidae	6.83e-05	10130000
GO:0030593	neutrophil chemotaxis	Hominidae	1.757e-05	2605000
GO:0030595	leukocyte chemotaxis	Hominidae	1.757e-05	2605000
GO:0030857	negative regulation of epithelial cell differentiation	Hominidae	1.11e-05	1645000
GO:0031017	exocrine pancreas development	Hominidae	6.155e-05	9128000
GO:0031100	animal organ regeneration	Hominidae	1.026e-06	152100
GO:0031110	regulation of microtubule polymerization or depolymerization	Hominidae	5.697e-06	844900
GO:0031113	regulation of microtubule polymerization	Hominidae	1.709e-05	2535000
GO:0031116	positive regulation of microtubule polymerization	Hominidae	1.139e-05	1690000
GO:0031122	cytoplasmic microtubule organization	Hominidae	5.697e-06	844900
GO:0031145	anaphase-promoting complex-dependent catabolic process	Hominidae	0.0001378	20430000
GO:0031175	neuron projection development	Hominidae	1.139e-05	1690000
GO:0031334	positive regulation of protein-containing complex assembly	Hominidae	0.0001142	16930000
GO:0031396	regulation of protein ubiquitination	Hominidae	6.83e-05	10130000
GO:0031536	positive regulation of exit from mitosis	Hominidae	3.444e-05	5107000
GO:0031622	positive regulation of fever generation	Hominidae	8.978e-06	1331000
GO:0031640	killing of cells of another organism	Hominidae	0.0007701	114200000
GO:0031642	negative regulation of myelination	Hominidae	4.489e-06	665700
GO:0031647	regulation of protein stability	Hominidae	8.772e-06	1301000
GO:0031648	protein destabilization	Hominidae	1.53e-06	227000
GO:0031665	negative regulation of lipopolysaccharide-mediated signaling pathway	Hominidae	8.154e-06	1209000
GO:0031667	response to nutrient levels	Hominidae	2.536e-05	3761000
GO:0032008	positive regulation of TOR signaling	Hominidae	4.174e-05	6190000
GO:0032092	positive regulation of protein binding	Hominidae	0.0001655	24540000
GO:0032099	negative regulation of appetite	Hominidae	4.174e-05	6190000
GO:0032148	activation of protein kinase B activity	Hominidae	1.757e-05	2605000
GO:0032230	positive regulation of synaptic transmission, GABAergic	Hominidae	4.528e-05	6714000
GO:0032310	prostaglandin secretion	Hominidae	2.087e-05	3095000
GO:0032355	response to estradiol	Hominidae	2.965e-05	4398000
GO:0032435	negative regulation of proteasomal ubiquitin-dependent protein catabolic process	Hominidae	6.83e-05	10130000
GO:0032436	positive regulation of proteasomal ubiquitin-dependent protein catabolic process	Hominidae	8.763e-06	1300000
GO:0032446	protein modification by small protein conjugation	Hominidae	3.444e-05	5107000
GO:0032496	response to lipopolysaccharide	Hominidae	4.489e-06	665700
GO:0032543	mitochondrial translation	Hominidae	2.24e-05	3323000
GO:0032680	regulation of tumor necrosis factor production	Hominidae	8.154e-06	1209000
GO:0032700	negative regulation of interleukin-17 production	Hominidae	1.11e-05	1645000
GO:0032715	negative regulation of interleukin-6 production	Hominidae	4.489e-06	665700
GO:0032722	positive regulation of chemokine production	Hominidae	1.558e-05	2311000
GO:0032724	positive regulation of fractalkine production	Hominidae	8.978e-06	1331000
GO:0032729	positive regulation of type II interferon production	Hominidae	4.489e-06	665700
GO:0032731	positive regulation of interleukin-1 beta production	Hominidae	1.558e-05	2311000
GO:0032735	positive regulation of interleukin-12 production	Hominidae	4.306e-05	6386000
GO:0032741	positive regulation of interleukin-18 production	Hominidae	4.489e-06	665700
GO:0032747	positive regulation of interleukin-23 production	Hominidae	1.11e-05	1645000
GO:0032755	positive regulation of interleukin-6 production	Hominidae	7.079e-05	10500000
GO:0032757	positive regulation of interleukin-8 production	Hominidae	4.332e-05	6423000
GO:0032760	positive regulation of tumor necrosis factor production	Hominidae	6.525e-05	9677000
GO:0032780	negative regulation of ATP-dependent activity	Hominidae	8.154e-06	1209000
GO:0032814	regulation of natural killer cell activation	Hominidae	2.087e-05	3095000
GO:0032817	regulation of natural killer cell proliferation	Hominidae	2.087e-05	3095000
GO:0032834	positive regulation of CD4-positive, CD25-positive, alpha-beta regulatory T cell differentiation involved in immune response	Hominidae	1.11e-05	1645000
GO:0032849	positive regulation of cellular pH reduction	Hominidae	4.528e-05	6714000
GO:0032868	response to insulin	Hominidae	5.052e-05	7493000
GO:0032869	cellular response to insulin stimulus	Hominidae	2.087e-05	3095000
GO:0032872	regulation of stress-activated MAPK cascade	Hominidae	7.115e-05	10550000
GO:0032873	negative regulation of stress-activated MAPK cascade	Hominidae	1.757e-05	2605000
GO:0032880	regulation of protein localization	Hominidae	0.0001366	20260000
GO:0032930	positive regulation of superoxide anion generation	Hominidae	5.697e-06	844900
GO:0033044	regulation of chromosome organization	Hominidae	5.697e-06	844900
GO:0033141	positive regulation of peptidyl-serine phosphorylation of STAT protein	Hominidae	1.11e-05	1645000
GO:0033189	response to vitamin A	Hominidae	8.785e-06	1303000
GO:0033197	response to vitamin E	Hominidae	2.965e-05	4398000
GO:0033209	tumor necrosis factor-mediated signaling pathway	Hominidae	3.142e-05	4660000
GO:0033210	leptin-mediated signaling pathway	Hominidae	0.0001043	15470000
GO:0033353	S-adenosylmethionine cycle	Hominidae	0.0002931	43470000
GO:0033591	response to L-ascorbic acid	Hominidae	8.785e-06	1303000
GO:0033686	positive regulation of luteinizing hormone secretion	Hominidae	2.087e-05	3095000
GO:0033690	positive regulation of osteoblast proliferation	Hominidae	8.154e-06	1209000
GO:0034063	stress granule assembly	Hominidae	5.697e-06	844900
GO:0034101	erythrocyte homeostasis	Hominidae	7.115e-05	10550000
GO:0034116	positive regulation of heterotypic cell-cell adhesion	Hominidae	1.347e-05	1997000
GO:0034138	toll-like receptor 3 signaling pathway	Hominidae	4.489e-06	665700
GO:0034145	positive regulation of toll-like receptor 4 signaling pathway	Hominidae	8.154e-06	1209000
GO:0034250	positive regulation of amide metabolic process	Hominidae	4.489e-06	665700
GO:0034389	lipid droplet organization	Hominidae	1.757e-05	2605000
GO:0034393	positive regulation of smooth muscle cell apoptotic process	Hominidae	1.11e-05	1645000
GO:0034599	cellular response to oxidative stress	Hominidae	1.757e-05	2605000
GO:0034605	cellular response to heat	Hominidae	0.0001423	21100000
GO:0034614	cellular response to reactive oxygen species	Hominidae	5.697e-06	844900
GO:0034756	regulation of iron ion transport	Hominidae	8.763e-06	1300000
GO:0035281	pre-miRNA export from nucleus	Hominidae	0.0001655	24540000
GO:0035360	positive regulation of peroxisome proliferator activated receptor signaling pathway	Hominidae	2.087e-05	3095000
GO:0035556	intracellular signal transduction	Hominidae	2.087e-05	3095000
GO:0035630	bone mineralization involved in bone maturation	Hominidae	2.087e-05	3095000
GO:0035633	maintenance of blood-brain barrier	Hominidae	9.994e-05	14820000
GO:0035900	response to isolation stress	Hominidae	4.489e-06	665700
GO:0035904	aorta development	Hominidae	2.087e-05	3095000
GO:0035994	response to muscle stretch	Hominidae	3.061e-06	453900
GO:0036005	response to macrophage colony-stimulating factor	Hominidae	4.489e-06	665700
GO:0036211	protein modification process	Hominidae	0.000673	99810000
GO:0038096	Fc-gamma receptor signaling pathway involved in phagocytosis	Hominidae	1.11e-05	1645000
GO:0038108	negative regulation of appetite by leptin-mediated signaling pathway	Hominidae	6.261e-05	9285000
GO:0038134	ERBB2-EGFR signaling pathway	Hominidae	1.142e-06	169300
GO:0038166	angiotensin-activated signaling pathway	Hominidae	4.528e-05	6714000
GO:0038196	type III interferon-mediated signaling pathway	Hominidae	1.11e-05	1645000
GO:0040018	positive regulation of multicellular organism growth	Hominidae	6.155e-05	9128000
GO:0042026	protein refolding	Hominidae	0.0004022	59640000
GO:0042102	positive regulation of T cell proliferation	Hominidae	2.087e-05	3095000
GO:0042104	positive regulation of activated T cell proliferation	Hominidae	0.0001231	18260000
GO:0042118	endothelial cell activation	Hominidae	1.757e-05	2605000
GO:0042127	regulation of cell population proliferation	Hominidae	8.978e-06	1331000
GO:0042129	regulation of T cell proliferation	Hominidae	3.286e-05	4872000
GO:0042267	natural killer cell mediated cytotoxicity	Hominidae	7.115e-05	10550000
GO:0042269	regulation of natural killer cell mediated cytotoxicity	Hominidae	2.087e-05	3095000
GO:0042307	positive regulation of protein import into nucleus	Hominidae	0.0001974	29280000
GO:0042311	vasodilation	Hominidae	4.489e-06	665700
GO:0042327	positive regulation of phosphorylation	Hominidae	9.334e-06	1384000
GO:0042445	hormone metabolic process	Hominidae	2.087e-05	3095000
GO:0042531	positive regulation of tyrosine phosphorylation of STAT protein	Hominidae	1.11e-05	1645000
GO:0042542	response to hydrogen peroxide	Hominidae	6.044e-05	8963000
GO:0042593	glucose homeostasis	Hominidae	2.087e-05	3095000
GO:0042742	defense response to bacterium	Hominidae	0.0004638	68780000
GO:0042744	hydrogen peroxide catabolic process	Hominidae	0.0003783	56090000
GO:0042755	eating behavior	Hominidae	2.087e-05	3095000
GO:0042770	signal transduction in response to DNA damage	Hominidae	3.286e-05	4872000
GO:0042775	mitochondrial ATP synthesis coupled electron transport	Hominidae	3.286e-05	4872000
GO:0042776	proton motive force-driven mitochondrial ATP synthesis	Hominidae	1.969e-05	2920000
GO:0042981	regulation of apoptotic process	Hominidae	3.286e-05	4872000
GO:0043065	positive regulation of apoptotic process	Hominidae	0.0008601	127600000
GO:0043066	negative regulation of apoptotic process	Hominidae	0.0003003	44530000
GO:0043068	positive regulation of programmed cell death	Hominidae	4.489e-06	665700
GO:0043122	regulation of canonical NF-kappaB signal transduction	Hominidae	4.489e-06	665700
GO:0043123	positive regulation of canonical NF-kappaB signal transduction	Hominidae	6.202e-05	9198000
GO:0043161	proteasome-mediated ubiquitin-dependent protein catabolic process	Hominidae	3.444e-05	5107000
GO:0043242	negative regulation of protein-containing complex disassembly	Hominidae	4.489e-06	665700
GO:0043243	positive regulation of protein-containing complex disassembly	Hominidae	8.978e-06	1331000
GO:0043254	regulation of protein-containing complex assembly	Hominidae	8.425e-09	1249
GO:0043270	positive regulation of monoatomic ion transport	Hominidae	2.087e-05	3095000
GO:0043388	positive regulation of DNA binding	Hominidae	5.708e-07	84650
GO:0043406	positive regulation of MAP kinase activity	Hominidae	8.978e-06	1331000
GO:0043410	positive regulation of MAPK cascade	Hominidae	0.000241	35740000
GO:0043491	phosphatidylinositol 3-kinase/protein kinase B signal transduction	Hominidae	4.489e-06	665700
GO:0043507	positive regulation of JUN kinase activity	Hominidae	4.489e-06	665700
GO:0043525	positive regulation of neuron apoptotic process	Hominidae	1.347e-05	1997000
GO:0043536	positive regulation of blood vessel endothelial cell migration	Hominidae	9.845e-06	1460000
GO:0043537	negative regulation of blood vessel endothelial cell migration	Hominidae	4.489e-06	665700
GO:0044070	regulation of monoatomic anion transport	Hominidae	4.528e-05	6714000
GO:0044208	'de novo' AMP biosynthetic process	Hominidae	2.052e-06	304300
GO:0044320	cellular response to leptin stimulus	Hominidae	2.087e-05	3095000
GO:0044793	negative regulation by host of viral process	Hominidae	8.154e-06	1209000
GO:0045069	regulation of viral genome replication	Hominidae	3.513e-05	5210000
GO:0045070	positive regulation of viral genome replication	Hominidae	1.757e-05	2605000
GO:0045071	negative regulation of viral genome replication	Hominidae	1.264e-05	1875000
GO:0045123	cellular extravasation	Hominidae	4.489e-06	665700
GO:0045214	sarcomere organization	Hominidae	9.994e-05	14820000
GO:0045321	leukocyte activation	Hominidae	7.115e-05	10550000
GO:0045333	cellular respiration	Hominidae	5.222e-05	7745000
GO:0045348	positive regulation of MHC class II biosynthetic process	Hominidae	1.11e-05	1645000
GO:0045429	positive regulation of nitric oxide biosynthetic process	Hominidae	0.0001355	20100000
GO:0045454	cell redox homeostasis	Hominidae	7.115e-05	10550000
GO:0045471	response to ethanol	Hominidae	3.414e-05	5063000
GO:0045597	positive regulation of cell differentiation	Hominidae	6.83e-05	10130000
GO:0045598	regulation of fat cell differentiation	Hominidae	2.536e-05	3761000
GO:0045599	negative regulation of fat cell differentiation	Hominidae	8.978e-06	1331000
GO:0045662	negative regulation of myoblast differentiation	Hominidae	4.489e-06	665700
GO:0045668	negative regulation of osteoblast differentiation	Hominidae	4.489e-06	665700
GO:0045669	positive regulation of osteoblast differentiation	Hominidae	8.154e-06	1209000
GO:0045670	regulation of osteoclast differentiation	Hominidae	4.489e-06	665700
GO:0045672	positive regulation of osteoclast differentiation	Hominidae	1.558e-05	2311000
GO:0045725	positive regulation of glycogen biosynthetic process	Hominidae	0.0001231	18260000
GO:0045727	positive regulation of translation	Hominidae	7.904e-05	11720000
GO:0045732	positive regulation of protein catabolic process	Hominidae	4.489e-06	665700
GO:0045760	positive regulation of action potential	Hominidae	4.489e-06	665700
GO:0045765	regulation of angiogenesis	Hominidae	2.087e-05	3095000
GO:0045773	positive regulation of axon extension	Hominidae	5.697e-06	844900
GO:0045780	positive regulation of bone resorption	Hominidae	8.763e-06	1300000
GO:0045785	positive regulation of cell adhesion	Hominidae	4.489e-06	665700
GO:0045821	positive regulation of glycolytic process	Hominidae	1.11e-05	1645000
GO:0045834	positive regulation of lipid metabolic process	Hominidae	4.489e-06	665700
GO:0045840	positive regulation of mitotic nuclear division	Hominidae	6.661e-05	9878000
GO:0045842	positive regulation of mitotic metaphase/anaphase transition	Hominidae	3.444e-05	5107000
GO:0045892	negative regulation of DNA-templated transcription	Hominidae	2.008e-05	2978000
GO:0045893	positive regulation of DNA-templated transcription	Hominidae	2.729e-05	4047000
GO:0045906	negative regulation of vasoconstriction	Hominidae	2.087e-05	3095000
GO:0045930	negative regulation of mitotic cell cycle	Hominidae	4.489e-06	665700
GO:0045944	positive regulation of transcription by RNA polymerase II	Hominidae	0.0001812	26870000
GO:0045994	positive regulation of translational initiation by iron	Hominidae	4.489e-06	665700
GO:0046034	ATP metabolic process	Hominidae	8.425e-09	1249
GO:0046039	GTP metabolic process	Hominidae	0.0001655	24540000
GO:0046314	phosphocreatine biosynthetic process	Hominidae	0.0005177	76780000
GO:0046325	negative regulation of D-glucose import	Hominidae	2.985e-05	4426000
GO:0046330	positive regulation of JNK cascade	Hominidae	8.978e-06	1331000
GO:0046425	regulation of receptor signaling pathway via JAK-STAT	Hominidae	1.142e-06	169300
GO:0046427	positive regulation of receptor signaling pathway via JAK-STAT	Hominidae	8.348e-05	12380000
GO:0046452	dihydrofolate metabolic process	Hominidae	1.026e-06	152100
GO:0046597	negative regulation of viral entry into host cell	Hominidae	1.53e-06	227000
GO:0046622	positive regulation of organ growth	Hominidae	6.155e-05	9128000
GO:0046628	positive regulation of insulin receptor signaling pathway	Hominidae	0.000144	21350000
GO:0046654	tetrahydrofolate biosynthetic process	Hominidae	1.026e-06	152100
GO:0046686	response to cadmium ion	Hominidae	8.785e-06	1303000
GO:0046785	microtubule polymerization	Hominidae	5.697e-06	844900
GO:0046850	regulation of bone remodeling	Hominidae	4.174e-05	6190000
GO:0046881	positive regulation of follicle-stimulating hormone secretion	Hominidae	2.087e-05	3095000
GO:0046890	regulation of lipid biosynthetic process	Hominidae	2.087e-05	3095000
GO:0046903	secretion	Hominidae	4.528e-05	6714000
GO:0046928	regulation of neurotransmitter secretion	Hominidae	9.782e-05	14510000
GO:0048009	insulin-like growth factor receptor signaling pathway	Hominidae	6.155e-05	9128000
GO:0048143	astrocyte activation	Hominidae	3.238e-05	4802000
GO:0048144	fibroblast proliferation	Hominidae	7.115e-05	10550000
GO:0048167	regulation of synaptic plasticity	Hominidae	5.697e-06	844900
GO:0048260	positive regulation of receptor-mediated endocytosis	Hominidae	1.753e-05	2599000
GO:0048312	intracellular distribution of mitochondria	Hominidae	5.697e-06	844900
GO:0048488	synaptic vesicle endocytosis	Hominidae	9.782e-05	14510000
GO:0048525	negative regulation of viral process	Hominidae	8.154e-06	1209000
GO:0048566	embryonic digestive tract development	Hominidae	4.489e-06	665700
GO:0048633	positive regulation of skeletal muscle tissue growth	Hominidae	6.155e-05	9128000
GO:0048639	positive regulation of developmental growth	Hominidae	2.087e-05	3095000
GO:0048661	positive regulation of smooth muscle cell proliferation	Hominidae	4.489e-06	665700
GO:0048662	negative regulation of smooth muscle cell proliferation	Hominidae	1.11e-05	1645000
GO:0048699	generation of neurons	Hominidae	5.697e-06	844900
GO:0048754	branching morphogenesis of an epithelial tube	Hominidae	5.708e-07	84650
GO:0048870	cell motility	Hominidae	9.994e-05	14820000
GO:0050673	epithelial cell proliferation	Hominidae	5.708e-07	84650
GO:0050678	regulation of epithelial cell proliferation	Hominidae	3.286e-05	4872000
GO:0050679	positive regulation of epithelial cell proliferation	Hominidae	5.708e-07	84650
GO:0050708	regulation of protein secretion	Hominidae	4.489e-06	665700
GO:0050714	positive regulation of protein secretion	Hominidae	1.757e-05	2605000
GO:0050727	regulation of inflammatory response	Hominidae	4.489e-06	665700
GO:0050729	positive regulation of inflammatory response	Hominidae	1.558e-05	2311000
GO:0050766	positive regulation of phagocytosis	Hominidae	1.11e-05	1645000
GO:0050768	negative regulation of neurogenesis	Hominidae	4.489e-06	665700
GO:0050769	positive regulation of neurogenesis	Hominidae	1.11e-05	1645000
GO:0050793	regulation of developmental process	Hominidae	4.489e-06	665700
GO:0050796	regulation of insulin secretion	Hominidae	3.645e-05	5406000
GO:0050806	positive regulation of synaptic transmission	Hominidae	1.796e-05	2663000
GO:0050807	regulation of synapse organization	Hominidae	8.978e-06	1331000
GO:0050808	synapse organization	Hominidae	0.0002013	29860000
GO:0050810	regulation of steroid biosynthetic process	Hominidae	2.087e-05	3095000
GO:0050819	negative regulation of coagulation	Hominidae	0.0001809	26830000
GO:0050821	protein stabilization	Hominidae	6.83e-05	10130000
GO:0050829	defense response to Gram-negative bacterium	Hominidae	0.000277	41080000
GO:0050830	defense response to Gram-positive bacterium	Hominidae	0.000638	94610000
GO:0050848	regulation of calcium-mediated signaling	Hominidae	5.697e-06	844900
GO:0050890	cognition	Hominidae	4.489e-06	665700
GO:0050892	intestinal absorption	Hominidae	2.087e-05	3095000
GO:0050900	leukocyte migration	Hominidae	4.489e-06	665700
GO:0050901	leukocyte tethering or rolling	Hominidae	2.536e-05	3761000
GO:0050966	detection of mechanical stimulus involved in sensory perception of pain	Hominidae	4.489e-06	665700
GO:0050995	negative regulation of lipid catabolic process	Hominidae	4.489e-06	665700
GO:0050999	regulation of nitric-oxide synthase activity	Hominidae	2.087e-05	3095000
GO:0051014	actin filament severing	Hominidae	6.122e-06	907900
GO:0051016	barbed-end actin filament capping	Hominidae	3.061e-06	453900
GO:0051044	positive regulation of membrane protein ectodomain proteolysis	Hominidae	1.558e-05	2311000
GO:0051046	regulation of secretion	Hominidae	4.489e-06	665700
GO:0051048	negative regulation of secretion	Hominidae	5.708e-07	84650
GO:0051085	chaperone cofactor-dependent protein refolding	Hominidae	0.0002011	29820000
GO:0051092	positive regulation of NF-kappaB transcription factor activity	Hominidae	6.573e-05	9748000
GO:0051127	positive regulation of actin nucleation	Hominidae	1.53e-06	227000
GO:0051131	chaperone-mediated protein complex assembly	Hominidae	6.83e-05	10130000
GO:0051146	striated muscle cell differentiation	Hominidae	6.155e-05	9128000
GO:0051147	regulation of muscle cell differentiation	Hominidae	0.0001847	27380000
GO:0051148	negative regulation of muscle cell differentiation	Hominidae	0.0001231	18260000
GO:0051222	positive regulation of protein transport	Hominidae	8.978e-06	1331000
GO:0051239	regulation of multicellular organismal process	Hominidae	4.489e-06	665700
GO:0051258	protein polymerization	Hominidae	5.697e-06	844900
GO:0051301	cell division	Hominidae	0.0001999	29640000
GO:0051384	response to glucocorticoid	Hominidae	4.489e-06	665700
GO:0051402	neuron apoptotic process	Hominidae	3.286e-05	4872000
GO:0051453	regulation of intracellular pH	Hominidae	0.0001457	21600000
GO:0051492	regulation of stress fiber assembly	Hominidae	9.994e-05	14820000
GO:0051541	elastin metabolic process	Hominidae	2.087e-05	3095000
GO:0051607	defense response to virus	Hominidae	1.11e-05	1645000
GO:0051693	actin filament capping	Hominidae	6.122e-06	907900
GO:0051726	regulation of cell cycle	Hominidae	0.00011	16320000
GO:0051781	positive regulation of cell division	Hominidae	7.034e-05	10430000
GO:0051798	positive regulation of hair follicle development	Hominidae	4.489e-06	665700
GO:0051893	regulation of focal adhesion assembly	Hominidae	9.994e-05	14820000
GO:0051897	positive regulation of phosphatidylinositol 3-kinase/protein kinase B signal transduction	Hominidae	0.0002915	43230000
GO:0051902	negative regulation of mitochondrial depolarization	Hominidae	7.838e-05	11620000
GO:0051966	regulation of synaptic transmission, glutamatergic	Hominidae	4.489e-06	665700
GO:0055093	response to hyperoxia	Hominidae	8.785e-06	1303000
GO:0055119	relaxation of cardiac muscle	Hominidae	3.061e-06	453900
GO:0060252	positive regulation of glial cell proliferation	Hominidae	8.978e-06	1331000
GO:0060271	cilium assembly	Hominidae	1.53e-06	227000
GO:0060333	type II interferon-mediated signaling pathway	Hominidae	6.657e-05	9873000
GO:0060349	bone morphogenesis	Hominidae	8.154e-06	1209000
GO:0060352	cell adhesion molecule production	Hominidae	1.757e-05	2605000
GO:0060550	positive regulation of fructose 1,6-bisphosphate 1-phosphatase activity	Hominidae	1.11e-05	1645000
GO:0060552	positive regulation of fructose 1,6-bisphosphate metabolic process	Hominidae	1.11e-05	1645000
GO:0060557	positive regulation of vitamin D biosynthetic process	Hominidae	1.558e-05	2311000
GO:0060559	positive regulation of calcidiol 1-monooxygenase activity	Hominidae	1.558e-05	2311000
GO:0060586	multicellular organismal-level iron ion homeostasis	Hominidae	8.763e-06	1300000
GO:0060587	regulation of lipoprotein lipid oxidation	Hominidae	2.087e-05	3095000
GO:0060612	adipose tissue development	Hominidae	2.087e-05	3095000
GO:0060664	epithelial cell proliferation involved in salivary gland morphogenesis	Hominidae	4.489e-06	665700
GO:0060669	embryonic placenta morphogenesis	Hominidae	0.0001231	18260000
GO:0060693	regulation of branching involved in salivary gland morphogenesis	Hominidae	4.489e-06	665700
GO:0060749	mammary gland alveolus development	Hominidae	5.708e-07	84650
GO:0061015	snRNA import into nucleus	Hominidae	0.0001655	24540000
GO:0061024	membrane organization	Hominidae	8.425e-09	1249
GO:0061037	negative regulation of cartilage development	Hominidae	2.087e-05	3095000
GO:0061044	negative regulation of vascular wound healing	Hominidae	4.489e-06	665700
GO:0061048	negative regulation of branching involved in lung morphogenesis	Hominidae	4.489e-06	665700
GO:0061077	chaperone-mediated protein folding	Hominidae	0.0001366	20260000
GO:0061564	axon development	Hominidae	5.697e-06	844900
GO:0061635	regulation of protein complex stability	Hominidae	8.425e-09	1249
GO:0061684	chaperone-mediated autophagy	Hominidae	2.527e-08	3748
GO:0061692	cellular detoxification of hydrogen peroxide	Hominidae	8.785e-06	1303000
GO:0061740	protein targeting to lysosome involved in chaperone-mediated autophagy	Hominidae	3.37e-08	4997
GO:0061844	antimicrobial humoral immune response mediated by antimicrobial peptide	Hominidae	8.154e-06	1209000
GO:0061944	negative regulation of protein K48-linked ubiquitination	Hominidae	1.757e-05	2605000
GO:0065003	protein-containing complex assembly	Hominidae	3.286e-05	4872000
GO:0065008	regulation of biological quality	Hominidae	4.489e-06	665700
GO:0070050	neuron cellular homeostasis	Hominidae	4.528e-05	6714000
GO:0070093	negative regulation of glucagon secretion	Hominidae	2.087e-05	3095000
GO:0070293	renal absorption	Hominidae	0.0001033	15320000
GO:0070371	ERK1 and ERK2 cascade	Hominidae	9.334e-06	1384000
GO:0070374	positive regulation of ERK1 and ERK2 cascade	Hominidae	4.489e-06	665700
GO:0070507	regulation of microtubule cytoskeleton organization	Hominidae	1.139e-05	1690000
GO:0070527	platelet aggregation	Hominidae	0.0001867	27690000
GO:0070542	response to fatty acid	Hominidae	8.785e-06	1303000
GO:0070886	positive regulation of calcineurin-NFAT signaling cascade	Hominidae	4.489e-06	665700
GO:0070936	protein K48-linked ubiquitination	Hominidae	3.444e-05	5107000
GO:0070979	protein K11-linked ubiquitination	Hominidae	0.0001378	20430000
GO:0071219	cellular response to molecule of bacterial origin	Hominidae	4.489e-06	665700
GO:0071222	cellular response to lipopolysaccharide	Hominidae	8.978e-06	1331000
GO:0071230	cellular response to amino acid stimulus	Hominidae	4.489e-06	665700
GO:0071281	cellular response to iron ion	Hominidae	8.763e-06	1300000
GO:0071298	cellular response to L-ascorbic acid	Hominidae	2.087e-05	3095000
GO:0071300	cellular response to retinoic acid	Hominidae	2.536e-05	3761000
GO:0071316	cellular response to nicotine	Hominidae	4.489e-06	665700
GO:0071346	cellular response to type II interferon	Hominidae	0.0001104	16380000
GO:0071353	cellular response to interleukin-4	Hominidae	6.83e-05	10130000
GO:0071363	cellular response to growth factor stimulus	Hominidae	8.785e-06	1303000
GO:0071383	cellular response to steroid hormone stimulus	Hominidae	8.425e-09	1249
GO:0071479	cellular response to ionizing radiation	Hominidae	4.489e-06	665700
GO:0071514	genomic imprinting	Hominidae	6.155e-05	9128000
GO:0071677	positive regulation of mononuclear cell migration	Hominidae	4.489e-06	665700
GO:0071801	regulation of podosome assembly	Hominidae	1.53e-06	227000
GO:0071803	positive regulation of podosome assembly	Hominidae	4.489e-06	665700
GO:0071902	positive regulation of protein serine/threonine kinase activity	Hominidae	1.925e-05	2855000
GO:0072318	clathrin coat disassembly	Hominidae	1.685e-08	2499
GO:0072386	plus-end-directed organelle transport along microtubule	Hominidae	5.697e-06	844900
GO:0072577	endothelial cell apoptotic process	Hominidae	4.489e-06	665700
GO:0072659	protein localization to plasma membrane	Hominidae	4.489e-06	665700
GO:0072722	response to amitrole	Hominidae	8.785e-06	1303000
GO:0072732	cellular response to calcium ion starvation	Hominidae	7.838e-05	11620000
GO:0080184	response to phenylpropanoid	Hominidae	8.785e-06	1303000
GO:0086003	cardiac muscle cell contraction	Hominidae	3.061e-06	453900
GO:0090140	regulation of mitochondrial fission	Hominidae	5.697e-06	844900
GO:0090150	establishment of protein localization to membrane	Hominidae	3.286e-05	4872000
GO:0090200	positive regulation of release of cytochrome c from mitochondria	Hominidae	0.0001971	29230000
GO:0090218	positive regulation of lipid kinase activity	Hominidae	0.0007062	104700000
GO:0090258	negative regulation of mitochondrial fission	Hominidae	5.697e-06	844900
GO:0090263	positive regulation of canonical Wnt signaling pathway	Hominidae	5.708e-07	84650
GO:0090279	regulation of calcium ion import	Hominidae	5.708e-07	84650
GO:0090303	positive regulation of wound healing	Hominidae	9.994e-05	14820000
GO:0090312	positive regulation of protein deacetylation	Hominidae	1.11e-05	1645000
GO:0090324	negative regulation of oxidative phosphorylation	Hominidae	4.489e-06	665700
GO:0090335	regulation of brown fat cell differentiation	Hominidae	4.174e-05	6190000
GO:0090370	negative regulation of cholesterol efflux	Hominidae	5.708e-07	84650
GO:0090594	inflammatory response to wounding	Hominidae	8.978e-06	1331000
GO:0097009	energy homeostasis	Hominidae	4.174e-05	6190000
GO:0097017	renal protein absorption	Hominidae	1.53e-06	227000
GO:0097190	apoptotic signaling pathway	Hominidae	5.671e-05	8410000
GO:0097191	extrinsic apoptotic signaling pathway	Hominidae	5.742e-05	8515000
GO:0097193	intrinsic apoptotic signaling pathway	Hominidae	5.222e-05	7745000
GO:0097194	execution phase of apoptosis	Hominidae	5.222e-05	7745000
GO:0097237	cellular response to toxic substance	Hominidae	4.489e-06	665700
GO:0097284	hepatocyte apoptotic process	Hominidae	6.724e-05	9972000
GO:0097294	'de novo' XMP biosynthetic process	Hominidae	2.052e-06	304300
GO:0097345	mitochondrial outer membrane permeabilization	Hominidae	3.286e-05	4872000
GO:0097421	liver regeneration	Hominidae	4.489e-06	665700
GO:0097435	supramolecular fiber organization	Hominidae	0.0001126	16690000
GO:0097527	necroptotic signaling pathway	Hominidae	2.245e-05	3329000
GO:0097696	cell surface receptor signaling pathway via STAT	Hominidae	3.197e-05	4740000
GO:0097746	blood vessel diameter maintenance	Hominidae	5.165e-05	7660000
GO:0098586	cellular response to virus	Hominidae	2.219e-05	3291000
GO:0098761	cellular response to interleukin-7	Hominidae	1.087e-05	1612000
GO:0098868	bone growth	Hominidae	4.174e-05	6190000
GO:0098869	cellular oxidant detoxification	Hominidae	0.00013	19280000
GO:0098930	axonal transport	Hominidae	1.139e-05	1690000
GO:0098974	postsynaptic actin cytoskeleton organization	Hominidae	9.994e-05	14820000
GO:0120162	positive regulation of cold-induced thermogenesis	Hominidae	4.174e-05	6190000
GO:0120190	negative regulation of bile acid secretion	Hominidae	4.489e-06	665700
GO:0120192	tight junction assembly	Hominidae	9.994e-05	14820000
GO:0140374	antiviral innate immune response	Hominidae	4.489e-06	665700
GO:0140460	response to Gram-negative bacterium	Hominidae	4.489e-06	665700
GO:0150076	neuroinflammatory response	Hominidae	1.11e-05	1645000
GO:0150078	positive regulation of neuroinflammatory response	Hominidae	8.978e-06	1331000
GO:0150111	regulation of transepithelial transport	Hominidae	9.994e-05	14820000
GO:0150129	positive regulation of interleukin-33 production	Hominidae	4.489e-06	665700
GO:1900015	regulation of cytokine production involved in inflammatory response	Hominidae	2.087e-05	3095000
GO:1900017	positive regulation of cytokine production involved in inflammatory response	Hominidae	8.978e-06	1331000
GO:1900034	regulation of cellular response to heat	Hominidae	5.697e-06	844900
GO:1900127	positive regulation of hyaluronan biosynthetic process	Hominidae	5.708e-07	84650
GO:1900159	positive regulation of bone mineralization involved in bone maturation	Hominidae	8.154e-06	1209000
GO:1900180	regulation of protein localization to nucleus	Hominidae	2.087e-05	3095000
GO:1900222	negative regulation of amyloid-beta clearance	Hominidae	2.007e-05	2977000
GO:1900226	negative regulation of NLRP3 inflammasome complex assembly	Hominidae	8.425e-09	1249
GO:1900229	negative regulation of single-species biofilm formation in or on host organism	Hominidae	8.154e-06	1209000
GO:1900242	regulation of synaptic vesicle endocytosis	Hominidae	9.994e-05	14820000
GO:1900452	regulation of long-term synaptic depression	Hominidae	5.697e-06	844900
GO:1900745	positive regulation of p38MAPK cascade	Hominidae	4.174e-05	6190000
GO:1901222	regulation of non-canonical NF-kappaB signal transduction	Hominidae	7.115e-05	10550000
GO:1901224	positive regulation of non-canonical NF-kappaB signal transduction	Hominidae	2.245e-05	3329000
GO:1901647	positive regulation of synoviocyte proliferation	Hominidae	4.489e-06	665700
GO:1901662	quinone catabolic process	Hominidae	0.0004637	68770000
GO:1901799	negative regulation of proteasomal protein catabolic process	Hominidae	0.0001366	20260000
GO:1901857	positive regulation of cellular respiration	Hominidae	1.11e-05	1645000
GO:1902004	positive regulation of amyloid-beta formation	Hominidae	4.227e-05	6268000
GO:1902065	response to L-glutamate	Hominidae	4.489e-06	665700
GO:1902108	regulation of mitochondrial membrane permeability involved in apoptotic process	Hominidae	3.286e-05	4872000
GO:1902174	positive regulation of keratinocyte apoptotic process	Hominidae	1.53e-06	227000
GO:1902176	negative regulation of oxidative stress-induced intrinsic apoptotic signaling pathway	Hominidae	1.757e-05	2605000
GO:1902230	negative regulation of intrinsic apoptotic signaling pathway in response to DNA damage	Hominidae	3.286e-05	4872000
GO:1902396	protein localization to bicellular tight junction	Hominidae	9.994e-05	14820000
GO:1902474	positive regulation of protein localization to synapse	Hominidae	5.697e-06	844900
GO:1902531	regulation of intracellular signal transduction	Hominidae	3.286e-05	4872000
GO:1902565	positive regulation of neutrophil activation	Hominidae	4.489e-06	665700
GO:1902570	protein localization to nucleolus	Hominidae	0.0001655	24540000
GO:1902600	proton transmembrane transport	Hominidae	2.954e-05	4380000
GO:1902732	positive regulation of chondrocyte proliferation	Hominidae	8.154e-06	1209000
GO:1902894	negative regulation of miRNA transcription	Hominidae	4.489e-06	665700
GO:1902895	positive regulation of miRNA transcription	Hominidae	4.489e-06	665700
GO:1902904	negative regulation of supramolecular fiber organization	Hominidae	8.425e-09	1249
GO:1902966	positive regulation of protein localization to early endosome	Hominidae	5.708e-07	84650
GO:1902988	neurofibrillary tangle assembly	Hominidae	5.697e-06	844900
GO:1903078	positive regulation of protein localization to plasma membrane	Hominidae	2.905e-05	4308000
GO:1903140	regulation of establishment of endothelial barrier	Hominidae	4.489e-06	665700
GO:1903347	negative regulation of bicellular tight junction assembly	Hominidae	4.489e-06	665700
GO:1903543	positive regulation of exosomal secretion	Hominidae	1.11e-05	1645000
GO:1903748	negative regulation of establishment of protein localization to mitochondrion	Hominidae	5.697e-06	844900
GO:1903829	positive regulation of protein localization	Hominidae	5.697e-06	844900
GO:1903901	negative regulation of viral life cycle	Hominidae	3.513e-05	5210000
GO:1903903	regulation of establishment of T cell polarity	Hominidae	1.53e-06	227000
GO:1903906	regulation of plasma membrane raft polarization	Hominidae	1.53e-06	227000
GO:1903909	regulation of receptor clustering	Hominidae	1.53e-06	227000
GO:1903923	positive regulation of protein processing in phagocytic vesicle	Hominidae	3.061e-06	453900
GO:1903955	positive regulation of protein targeting to mitochondrion	Hominidae	0.0002011	29820000
GO:1904428	negative regulation of tubulin deacetylation	Hominidae	1.139e-05	1690000
GO:1904440	positive regulation of iron ion import across plasma membrane	Hominidae	1.11e-05	1645000
GO:1904589	regulation of protein import	Hominidae	8.425e-09	1249
GO:1904646	cellular response to amyloid-beta	Hominidae	4.489e-06	665700
GO:1904651	positive regulation of fat cell apoptotic process	Hominidae	2.087e-05	3095000
GO:1904668	positive regulation of ubiquitin protein ligase activity	Hominidae	3.444e-05	5107000
GO:1904707	positive regulation of vascular associated smooth muscle cell proliferation	Hominidae	4.489e-06	665700
GO:1904714	regulation of chaperone-mediated autophagy	Hominidae	0.0007062	104700000
GO:1904764	chaperone-mediated autophagy translocation complex disassembly	Hominidae	8.425e-09	1249
GO:1904783	positive regulation of NMDA glutamate receptor activity	Hominidae	1.11e-05	1645000
GO:1904798	positive regulation of core promoter binding	Hominidae	1.11e-05	1645000
GO:1904996	positive regulation of leukocyte adhesion to vascular endothelial cell	Hominidae	4.489e-06	665700
GO:1904999	positive regulation of leukocyte adhesion to arterial endothelial cell	Hominidae	4.489e-06	665700
GO:1905038	regulation of membrane lipid metabolic process	Hominidae	4.489e-06	665700
GO:1905242	response to 3,3',5-triiodo-L-thyronine	Hominidae	4.489e-06	665700
GO:1905278	positive regulation of epithelial tube formation	Hominidae	5.708e-07	84650
GO:1905323	telomerase holoenzyme complex assembly	Hominidae	6.83e-05	10130000
GO:1905564	positive regulation of vascular endothelial cell proliferation	Hominidae	6.155e-05	9128000
GO:1990000	amyloid fibril formation	Hominidae	8.758e-06	1299000
GO:1990051	activation of protein kinase C activity	Hominidae	2.087e-05	3095000
GO:1990090	cellular response to nerve growth factor stimulus	Hominidae	5.697e-06	844900
GO:1990268	response to gold nanoparticle	Hominidae	4.489e-06	665700
GO:1990416	cellular response to brain-derived neurotrophic factor stimulus	Hominidae	5.697e-06	844900
GO:2000008	regulation of protein localization to cell surface	Hominidae	5.708e-07	84650
GO:2000010	positive regulation of protein localization to cell surface	Hominidae	7.279e-05	10790000
GO:2000045	regulation of G1/S transition of mitotic cell cycle	Hominidae	3.286e-05	4872000
GO:2000060	positive regulation of ubiquitin-dependent protein catabolic process	Hominidae	5.708e-07	84650
GO:2000147	positive regulation of cell motility	Hominidae	8.763e-06	1300000
GO:2000271	positive regulation of fibroblast apoptotic process	Hominidae	3.286e-05	4872000
GO:2000272	negative regulation of signaling receptor activity	Hominidae	4.489e-06	665700
GO:2000308	negative regulation of tumor necrosis factor (ligand) superfamily member 11 production	Hominidae	8.154e-06	1209000
GO:2000309	positive regulation of tumor necrosis factor (ligand) superfamily member 11 production	Hominidae	1.11e-05	1645000
GO:2000334	positive regulation of blood microparticle formation	Hominidae	4.489e-06	665700
GO:2000343	positive regulation of chemokine (C-X-C motif) ligand 2 production	Hominidae	4.489e-06	665700
GO:2000347	positive regulation of hepatocyte proliferation	Hominidae	4.489e-06	665700
GO:2000351	regulation of endothelial cell apoptotic process	Hominidae	4.489e-06	665700
GO:2000377	regulation of reactive oxygen species metabolic process	Hominidae	8.978e-06	1331000
GO:2000379	positive regulation of reactive oxygen species metabolic process	Hominidae	2.087e-05	3095000
GO:2000486	negative regulation of glutamine transport	Hominidae	2.087e-05	3095000
GO:2000491	positive regulation of hepatic stellate cell activation	Hominidae	2.087e-05	3095000
GO:2000573	positive regulation of DNA biosynthetic process	Hominidae	4.489e-06	665700
GO:2001150	positive regulation of dipeptide transmembrane transport	Hominidae	9.055e-05	13430000
GO:2001205	negative regulation of osteoclast development	Hominidae	8.154e-06	1209000
GO:2001225	regulation of chloride transport	Hominidae	4.528e-05	6714000
GO:2001233	regulation of apoptotic signaling pathway	Hominidae	5.042e-05	7477000
GO:2001234	negative regulation of apoptotic signaling pathway	Hominidae	4.489e-06	665700
GO:2001235	positive regulation of apoptotic signaling pathway	Hominidae	3.286e-05	4872000
GO:2001238	positive regulation of extrinsic apoptotic signaling pathway	Hominidae	7.469e-05	11080000
GO:2001240	negative regulation of extrinsic apoptotic signaling pathway in absence of ligand	Hominidae	8.978e-06	1331000
GO:2001244	positive regulation of intrinsic apoptotic signaling pathway	Hominidae	6.571e-05	9745000

## Sheet: Table S291
Table S291. DF-3 MiCId analysis GO Cellular Component (CC) Family level.
GO_Term	GO_Name	Taxon	Prior_GO(Relative_Abundance)	IonCount
GO.XXXXXXX	XXXXXXX	Saccharomycetaceae	0.9545	117200000000
GO:0000139	Golgi membrane	Hominidae	0.0002471	36650000
GO:0000151	ubiquitin ligase complex	Hominidae	1.76e-05	2610000
GO:0000785	chromatin	Hominidae	7.257e-05	10760000
GO:0000974	Prp19 complex	Hominidae	7.514e-09	1114
GO:0001891	phagocytic cup	Hominidae	2.875e-05	4263000
GO:0002102	podosome	Hominidae	1.786e-06	264800
GO:0002199	zona pellucida receptor complex	Hominidae	0.0001005	14910000
GO:0005576	extracellular region	Hominidae	0.007301	1083000000
GO:0005615	extracellular space	Hominidae	0.00326	483400000
GO:0005634	nucleus	Hominidae	0.002177	322900000
GO:0005635	nuclear envelope	Hominidae	0.0001451	21520000
GO:0005643	nuclear pore	Hominidae	7.257e-05	10760000
GO:0005654	nucleoplasm	Hominidae	0.002964	439500000
GO:0005680	anaphase-promoting complex	Hominidae	5.281e-05	7831000
GO:0005681	spliceosomal complex	Hominidae	7.514e-09	1114
GO:0005730	nucleolus	Hominidae	7.257e-05	10760000
GO:0005737	cytoplasm	Hominidae	0.004717	699600000
GO:0005739	mitochondrion	Hominidae	0.000458	67930000
GO:0005741	mitochondrial outer membrane	Hominidae	0.000462	68520000
GO:0005743	mitochondrial inner membrane	Hominidae	6.127e-05	9086000
GO:0005758	mitochondrial intermembrane space	Hominidae	7.076e-05	10490000
GO:0005759	mitochondrial matrix	Hominidae	0.0001475	21880000
GO:0005764	lysosome	Hominidae	3.757e-09	557.2
GO:0005765	lysosomal membrane	Hominidae	8.832e-06	1310000
GO:0005768	endosome	Hominidae	2.835e-06	420400
GO:0005769	early endosome	Hominidae	1.752e-05	2598000
GO:0005770	late endosome	Hominidae	2.835e-06	420400
GO:0005777	peroxisome	Hominidae	0.000124	18390000
GO:0005778	peroxisomal membrane	Hominidae	2.481e-05	3679000
GO:0005782	peroxisomal matrix	Hominidae	4.961e-05	7357000
GO:0005783	endoplasmic reticulum	Hominidae	9.122e-05	13530000
GO:0005788	endoplasmic reticulum lumen	Hominidae	1.874e-05	2779000
GO:0005789	endoplasmic reticulum membrane	Hominidae	0.001035	153500000
GO:0005794	Golgi apparatus	Hominidae	6.249e-05	9267000
GO:0005796	Golgi lumen	Hominidae	0.0001236	18320000
GO:0005813	centrosome	Hominidae	0.00011	16320000
GO:0005814	centriole	Hominidae	7.257e-05	10760000
GO:0005819	spindle	Hominidae	5.502e-05	8160000
GO:0005829	cytosol	Hominidae	0.009586	1422000000
GO:0005833	hemoglobin complex	Hominidae	0.0003646	54070000
GO:0005840	ribosome	Hominidae	3.834e-05	5685000
GO:0005853	eukaryotic translation elongation factor 1 complex	Hominidae	0.001009	149600000
GO:0005856	cytoskeleton	Hominidae	0.0001754	26020000
GO:0005874	microtubule	Hominidae	1.101e-05	1633000
GO:0005884	actin filament	Hominidae	5.291e-05	7846000
GO:0005886	plasma membrane	Hominidae	0.001475	218800000
GO:0005905	clathrin-coated pit	Hominidae	5.67e-06	840900
GO:0005911	cell-cell junction	Hominidae	2.645e-05	3923000
GO:0005925	focal adhesion	Hominidae	9.825e-05	14570000
GO:0008180	COP9 signalosome	Hominidae	0.0001197	17740000
GO:0009897	external side of plasma membrane	Hominidae	8.834e-05	13100000
GO:0009925	basal plasma membrane	Hominidae	2.835e-06	420400
GO:0009986	cell surface	Hominidae	5.004e-05	7421000
GO:0010008	endosome membrane	Hominidae	8.616e-05	12780000
GO:0012506	vesicle membrane	Hominidae	4.522e-05	6706000
GO:0015629	actin cytoskeleton	Hominidae	5.648e-05	8376000
GO:0015630	microtubule cytoskeleton	Hominidae	2.754e-05	4084000
GO:0016020	membrane	Hominidae	0.0003854	57160000
GO:0016235	aggresome	Hominidae	2.108e-05	3126000
GO:0016324	apical plasma membrane	Hominidae	2.835e-06	420400
GO:0016469	proton-transporting two-sector ATPase complex	Hominidae	4.699e-06	696800
GO:0016528	sarcoplasm	Hominidae	1.786e-06	264800
GO:0022625	cytosolic large ribosomal subunit	Hominidae	8.629e-06	1280000
GO:0022626	cytosolic ribosome	Hominidae	1.726e-05	2559000
GO:0030016	myofibril	Hominidae	2.645e-05	3923000
GO:0030027	lamellipodium	Hominidae	1.786e-06	264800
GO:0030139	endocytic vesicle	Hominidae	8.506e-06	1261000
GO:0030141	secretory granule	Hominidae	9.012e-06	1336000
GO:0030424	axon	Hominidae	0.0001035	15350000
GO:0030425	dendrite	Hominidae	1.652e-05	2450000
GO:0030426	growth cone	Hominidae	5.507e-06	816700
GO:0030478	actin cap	Hominidae	1.786e-06	264800
GO:0030496	midbody	Hominidae	7.257e-05	10760000
GO:0030666	endocytic vesicle membrane	Hominidae	8.629e-06	1280000
GO:0030669	clathrin-coated endocytic vesicle membrane	Hominidae	2.119e-05	3142000
GO:0030673	axolemma	Hominidae	5.507e-06	816700
GO:0030864	cortical actin cytoskeleton	Hominidae	3.571e-06	529600
GO:0031093	platelet alpha granule lumen	Hominidae	0.000102	15130000
GO:0031410	cytoplasmic vesicle	Hominidae	2.835e-06	420400
GO:0031838	haptoglobin-hemoglobin complex	Hominidae	7.292e-05	10810000
GO:0031941	filamentous actin	Hominidae	2.645e-05	3923000
GO:0031966	mitochondrial membrane	Hominidae	5.508e-05	8168000
GO:0031982	vesicle	Hominidae	2.206e-05	3271000
GO:0032991	protein-containing complex	Hominidae	0.0004038	59880000
GO:0034399	nuclear periphery	Hominidae	5.507e-06	816700
GO:0034751	aryl hydrocarbon receptor complex	Hominidae	1.913e-05	2836000
GO:0034774	secretory granule lumen	Hominidae	6.783e-05	10060000
GO:0035267	NuA4 histone acetyltransferase complex	Hominidae	2.645e-05	3923000
GO:0035578	azurophil granule lumen	Hominidae	0.0001094	16220000
GO:0035580	specific granule lumen	Hominidae	0.0001184	17560000
GO:0036464	cytoplasmic ribonucleoprotein granule	Hominidae	5.507e-06	816700
GO:0036477	somatodendritic compartment	Hominidae	1.101e-05	1633000
GO:0042383	sarcolemma	Hominidae	4.522e-05	6706000
GO:0042470	melanosome	Hominidae	0.0002131	31600000
GO:0042565	RNA nuclear export complex	Hominidae	7.257e-05	10760000
GO:0042581	specific granule	Hominidae	9.012e-06	1336000
GO:0042645	mitochondrial nucleoid	Hominidae	4.699e-06	696800
GO:0042995	cell projection	Hominidae	5.507e-06	816700
GO:0043005	neuron projection	Hominidae	5.507e-06	816700
GO:0043025	neuronal cell body	Hominidae	0.0001682	24940000
GO:0043197	dendritic spine	Hominidae	5.507e-06	816700
GO:0043202	lysosomal lumen	Hominidae	3.757e-09	557.2
GO:0043209	myelin sheath	Hominidae	3.574e-05	5301000
GO:0043231	intracellular membrane-bounded organelle	Hominidae	1.24e-05	1839000
GO:0043293	apoptosome	Hominidae	1.179e-05	1749000
GO:0043296	apical junction complex	Hominidae	2.645e-05	3923000
GO:0043679	axon terminus	Hominidae	5.502e-05	8160000
GO:0044294	dendritic growth cone	Hominidae	3.825e-05	5672000
GO:0044295	axonal growth cone	Hominidae	3.825e-05	5672000
GO:0044297	cell body	Hominidae	0.0001115	16540000
GO:0044304	main axon	Hominidae	5.507e-06	816700
GO:0044305	calyx of Held	Hominidae	2.645e-05	3923000
GO:0045121	membrane raft	Hominidae	3.425e-05	5080000
GO:0045177	apical part of cell	Hominidae	9.794e-05	14520000
GO:0045178	basal part of cell	Hominidae	2.835e-06	420400
GO:0045202	synapse	Hominidae	0.001056	156700000
GO:0045259	proton-transporting ATP synthase complex	Hominidae	2.819e-05	4181000
GO:0045261	proton-transporting ATP synthase complex, catalytic core F(1)	Hominidae	9.398e-06	1394000
GO:0045298	tubulin complex	Hominidae	5.507e-06	816700
GO:0045335	phagocytic vesicle	Hominidae	2.824e-05	4188000
GO:0048471	perinuclear region of cytoplasm	Hominidae	0.0001181	17510000
GO:0055037	recycling endosome	Hominidae	0.0001188	17620000
GO:0061202	clathrin-sculpted gamma-aminobutyric acid transport vesicle membrane	Hominidae	7.514e-09	1114
GO:0062023	collagen-containing extracellular matrix	Hominidae	0.0001073	15920000
GO:0062151	catalase complex	Hominidae	1.24e-05	1839000
GO:0070062	extracellular exosome	Hominidae	0.001733	257100000
GO:0071682	endocytic vesicle lumen	Hominidae	3.646e-05	5407000
GO:0072562	blood microparticle	Hominidae	0.000184	27280000
GO:0072563	endothelial microparticle	Hominidae	4.522e-05	6706000
GO:0090543	Flemming body	Hominidae	7.257e-05	10760000
GO:0097013	phagocytic vesicle lumen	Hominidae	3.605e-05	5346000
GO:0097386	glial cell projection	Hominidae	5.507e-06	816700
GO:0097418	neurofibrillary tangle	Hominidae	1.101e-05	1633000
GO:0097433	dense body	Hominidae	2.645e-05	3923000
GO:0098574	cytoplasmic side of lysosomal membrane	Hominidae	0.001009	149600000
GO:0098575	lumenal side of lysosomal membrane	Hominidae	3.757e-09	557.2
GO:0098685	Schaffer collateral - CA1 synapse	Hominidae	2.645e-05	3923000
GO:0101031	protein folding chaperone complex	Hominidae	3.825e-05	5673000
GO:0120220	basal body patch	Hominidae	2.645e-05	3923000
GO:0120293	dynein axonemal particle	Hominidae	3.825e-05	5672000
GO:1902495	transmembrane transporter complex	Hominidae	4.699e-06	696800
GO:1904115	axon cytoplasm	Hominidae	5.507e-06	816700
GO:1904724	tertiary granule lumen	Hominidae	0.0001549	22970000
GO:1904813	ficolin-1-rich granule lumen	Hominidae	0.0001015	15040000
GO:1990565	HSP90-CDC37 chaperone complex	Hominidae	3.825e-05	5672000
GO:1990712	HFE-transferrin receptor complex	Hominidae	2.835e-06	420400
GO:1990904	ribonucleoprotein complex	Hominidae	5.079e-05	7532000

## Sheet: Table S292
Table S292. DF-3 MiCId analysis GO Molecular Function (MF) Family level.
GO_Term	GO_Name	Taxon	Prior_GO(Relative_Abundance)	IonCount
GO.XXXXXXX	XXXXXXX	Saccharomycetaceae	0.9545	117200000000
GO:0000287	magnesium ion binding	Hominidae	3.866e-05	5733000
GO:0000976	transcription cis-regulatory region binding	Hominidae	1.801e-05	2671000
GO:0001512	dihydronicotinamide riboside quinone reductase activity	Hominidae	5.565e-05	8253000
GO:0001530	lipopolysaccharide binding	Hominidae	1.105e-05	1638000
GO:0001664	G protein-coupled receptor binding	Hominidae	1.829e-09	271.2
GO:0001786	phosphatidylserine binding	Hominidae	0.0001034	15330000
GO:0002020	protease binding	Hominidae	5.29e-05	7845000
GO:0003677	DNA binding	Hominidae	0.0002466	36560000
GO:0003680	minor groove of adenine-thymine-rich DNA binding	Hominidae	3.338e-06	495000
GO:0003682	chromatin binding	Hominidae	1.933e-05	2866000
GO:0003690	double-stranded DNA binding	Hominidae	3.338e-06	495000
GO:0003697	single-stranded DNA binding	Hominidae	3.338e-06	495000
GO:0003723	RNA binding	Hominidae	0.0002421	35910000
GO:0003725	double-stranded RNA binding	Hominidae	4.711e-06	698600
GO:0003735	structural constituent of ribosome	Hominidae	0.0006282	93160000
GO:0003746	translation elongation factor activity	Hominidae	0.00126	186800000
GO:0003755	peptidyl-prolyl cis-trans isomerase activity	Hominidae	0.0001271	18850000
GO:0003779	actin binding	Hominidae	1.105e-05	1639000
GO:0003796	lysozyme activity	Hominidae	0.001736	257400000
GO:0003924	GTPase activity	Hominidae	0.0009322	138200000
GO:0003925	G protein activity	Hominidae	1.933e-05	2866000
GO:0003937	IMP cyclohydrolase activity	Hominidae	9.029e-06	1339000
GO:0003955	NAD(P)H dehydrogenase (quinone) activity	Hominidae	1.855e-05	2751000
GO:0004013	adenosylhomocysteinase activity	Hominidae	0.0001303	19320000
GO:0004046	aminoacylase activity	Hominidae	1.622e-05	2405000
GO:0004064	arylesterase activity	Hominidae	3.919e-05	5812000
GO:0004089	carbonate dehydratase activity	Hominidae	0.0008273	122700000
GO:0004096	catalase activity	Hominidae	0.0001622	24050000
GO:0004111	creatine kinase activity	Hominidae	0.0001553	23030000
GO:0004252	serine-type endopeptidase activity	Hominidae	2.209e-05	3276000
GO:0004461	lactose synthase activity	Hominidae	0.000346	51310000
GO:0004601	peroxidase activity	Hominidae	0.0002327	34500000
GO:0004643	phosphoribosylaminoimidazolecarboxamide formyltransferase activity	Hominidae	7.9e-06	1172000
GO:0004812	aminoacyl-tRNA ligase activity	Hominidae	2.109e-05	3127000
GO:0004821	histidine-tRNA ligase activity	Hominidae	8.435e-05	12510000
GO:0004842	ubiquitin-protein transferase activity	Hominidae	0.000198	29370000
GO:0004859	phospholipase inhibitor activity	Hominidae	5.168e-05	7665000
GO:0004867	serine-type endopeptidase inhibitor activity	Hominidae	6.752e-05	10010000
GO:0004869	cysteine-type endopeptidase inhibitor activity	Hominidae	1.105e-05	1638000
GO:0005049	nuclear export signal receptor activity	Hominidae	1.933e-05	2866000
GO:0005085	guanyl-nucleotide exchange factor activity	Hominidae	1.081e-06	160200
GO:0005102	signaling receptor binding	Hominidae	0.0002312	34280000
GO:0005123	death receptor binding	Hominidae	3.778e-05	5603000
GO:0005125	cytokine activity	Hominidae	0.0006022	89300000
GO:0005133	type II interferon receptor binding	Hominidae	0.0001707	25310000
GO:0005154	epidermal growth factor receptor binding	Hominidae	3.242e-06	480700
GO:0005158	insulin receptor binding	Hominidae	0.0001287	19090000
GO:0005159	insulin-like growth factor receptor binding	Hominidae	0.0005148	76340000
GO:0005164	tumor necrosis factor receptor binding	Hominidae	9.005e-05	13350000
GO:0005178	integrin binding	Hominidae	0.0001499	22230000
GO:0005179	hormone activity	Hominidae	0.001536	227800000
GO:0005200	structural constituent of cytoskeleton	Hominidae	7.342e-05	10890000
GO:0005344	oxygen carrier activity	Hominidae	0.0001209	17940000
GO:0005504	fatty acid binding	Hominidae	4.703e-05	6974000
GO:0005506	iron ion binding	Hominidae	2.209e-05	3276000
GO:0005507	copper ion binding	Hominidae	1.568e-05	2325000
GO:0005509	calcium ion binding	Hominidae	0.0002265	33580000
GO:0005515	protein binding	Hominidae	0.02396	3553000000
GO:0005522	profilin binding	Hominidae	3.671e-05	5444000
GO:0005524	ATP binding	Hominidae	0.000377	55900000
GO:0005525	GTP binding	Hominidae	0.0006611	98040000
GO:0005543	phospholipid binding	Hominidae	5.168e-05	7665000
GO:0005544	calcium-dependent phospholipid binding	Hominidae	0.0002067	30660000
GO:0005546	phosphatidylinositol-4,5-bisphosphate binding	Hominidae	3.456e-07	51250
GO:0008017	microtubule binding	Hominidae	2.67e-05	3960000
GO:0008083	growth factor activity	Hominidae	0.0005191	76980000
GO:0008135	translation factor activity, RNA binding	Hominidae	0.0002354	34910000
GO:0008198	ferrous iron binding	Hominidae	4.59e-06	680700
GO:0008199	ferric iron binding	Hominidae	4.59e-06	680700
GO:0008201	heparin binding	Hominidae	3.897e-05	5780000
GO:0008233	peptidase activity	Hominidae	1.105e-05	1638000
GO:0008236	serine-type peptidase activity	Hominidae	1.105e-05	1638000
GO:0008270	zinc ion binding	Hominidae	7.515e-05	11140000
GO:0008289	lipid binding	Hominidae	1.568e-05	2325000
GO:0008379	thioredoxin peroxidase activity	Hominidae	0.000104	15420000
GO:0009055	electron transfer activity	Hominidae	5.741e-05	8514000
GO:0015643	toxic substance binding	Hominidae	1.568e-05	2325000
GO:0016018	cyclosporin A binding	Hominidae	1.06e-05	1571000
GO:0016209	antioxidant activity	Hominidae	3.189e-05	4730000
GO:0016301	kinase activity	Hominidae	2.589e-05	3839000
GO:0016491	oxidoreductase activity	Hominidae	3.71e-05	5502000
GO:0016661	oxidoreductase activity, acting on other nitrogenous compounds as donors	Hominidae	1.855e-05	2751000
GO:0016684	oxidoreductase activity, acting on peroxide as acceptor	Hominidae	3.244e-05	4810000
GO:0016740	transferase activity	Hominidae	5.064e-05	7509000
GO:0016787	hydrolase activity	Hominidae	0.0001172	17390000
GO:0016798	hydrolase activity, acting on glycosyl bonds	Hominidae	0.0003126	46350000
GO:0016829	lyase activity	Hominidae	3.919e-05	5812000
GO:0016836	hydro-lyase activity	Hominidae	2.178e-05	3229000
GO:0016887	ATP hydrolysis activity	Hominidae	0.000119	17640000
GO:0017124	SH3 domain binding	Hominidae	6.676e-06	990000
GO:0018820	cyanamide hydratase activity	Hominidae	6.096e-05	9041000
GO:0019003	GDP binding	Hominidae	5.799e-05	8599000
GO:0019787	ubiquitin-like protein transferase activity	Hominidae	4.951e-05	7342000
GO:0019825	oxygen binding	Hominidae	0.0001366	20260000
GO:0019887	protein kinase regulator activity	Hominidae	4.711e-06	698600
GO:0019899	enzyme binding	Hominidae	4.418e-05	6551000
GO:0019900	kinase binding	Hominidae	1.413e-05	2096000
GO:0019901	protein kinase binding	Hominidae	0.0003177	47110000
GO:0020037	heme binding	Hominidae	0.0001457	21600000
GO:0023026	MHC class II protein complex binding	Hominidae	4.712e-06	698800
GO:0030170	pyridoxal phosphate binding	Hominidae	1.568e-05	2325000
GO:0030235	nitric-oxide synthase regulator activity	Hominidae	4.711e-06	698600
GO:0030297	transmembrane receptor protein tyrosine kinase activator activity	Hominidae	0.0002606	38650000
GO:0030492	hemoglobin binding	Hominidae	3.024e-05	4484000
GO:0030674	protein-macromolecule adaptor activity	Hominidae	3.345e-06	496100
GO:0030911	TPR domain binding	Hominidae	4.711e-06	698600
GO:0031072	heat shock protein binding	Hominidae	0.0002058	30520000
GO:0031386	protein tag activity	Hominidae	0.000157	23290000
GO:0031404	chloride ion binding	Hominidae	1.855e-05	2751000
GO:0031625	ubiquitin protein ligase binding	Hominidae	0.0003368	49940000
GO:0031720	haptoglobin binding	Hominidae	6.047e-05	8968000
GO:0031721	hemoglobin alpha binding	Hominidae	3.024e-05	4484000
GO:0034185	apolipoprotein binding	Hominidae	3.338e-06	495000
GO:0034452	dynactin binding	Hominidae	3.338e-06	495000
GO:0034986	iron chaperone activity	Hominidae	4.59e-06	680700
GO:0035091	phosphatidylinositol binding	Hominidae	3.338e-06	495000
GO:0036313	phosphatidylinositol 3-kinase catalytic subunit binding	Hominidae	6.912e-07	102500
GO:0038177	death receptor agonist activity	Hominidae	3.602e-05	5342000
GO:0042277	peptide binding	Hominidae	4.711e-06	698600
GO:0042288	MHC class I protein binding	Hominidae	4.307e-06	638800
GO:0042802	identical protein binding	Hominidae	0.0007423	110100000
GO:0042803	protein homodimerization activity	Hominidae	5.228e-05	7753000
GO:0042826	histone deacetylase binding	Hominidae	4.711e-06	698600
GO:0043008	ATP-dependent protein binding	Hominidae	9.421e-06	1397000
GO:0043022	ribosome binding	Hominidae	5.499e-05	8154000
GO:0043532	angiostatin binding	Hominidae	4.307e-06	638800
GO:0043539	protein serine/threonine kinase activator activity	Hominidae	0.0003971	58890000
GO:0043565	sequence-specific DNA binding	Hominidae	3.338e-06	495000
GO:0044183	protein folding chaperone	Hominidae	0.00011	16310000
GO:0044325	transmembrane transporter binding	Hominidae	4.59e-06	680700
GO:0044389	ubiquitin-like protein ligase binding	Hominidae	4.951e-05	7342000
GO:0045159	myosin II binding	Hominidae	3.456e-07	51250
GO:0045296	cadherin binding	Hominidae	0.0001047	15520000
GO:0046790	virion binding	Hominidae	1.06e-05	1571000
GO:0046872	metal ion binding	Hominidae	0.0003383	50170000
GO:0046933	proton-transporting ATP synthase activity, rotational mechanism	Hominidae	3.446e-05	5110000
GO:0046961	proton-transporting ATPase activity, rotational mechanism	Hominidae	8.615e-06	1278000
GO:0046982	protein heterodimerization activity	Hominidae	1.933e-05	2866000
GO:0046983	protein dimerization activity	Hominidae	4.711e-06	698600
GO:0048018	receptor ligand activity	Hominidae	0.0002956	43830000
GO:0048156	tau protein binding	Hominidae	9.421e-06	1397000
GO:0050661	NADP binding	Hominidae	1.622e-05	2405000
GO:0051015	actin filament binding	Hominidae	6.912e-07	102500
GO:0051082	unfolded protein binding	Hominidae	0.0001206	17880000
GO:0051087	protein-folding chaperone binding	Hominidae	1.901e-05	2820000
GO:0051428	peptide hormone receptor binding	Hominidae	0.0004263	63220000
GO:0051721	protein phosphatase 2A binding	Hominidae	3.338e-06	495000
GO:0051879	Hsp90 protein binding	Hominidae	3.338e-06	495000
GO:0051920	peroxiredoxin activity	Hominidae	5.199e-05	7710000
GO:0055131	C3HC4-type RING finger domain binding	Hominidae	1.829e-09	271.2
GO:0061630	ubiquitin protein ligase activity	Hominidae	4.951e-05	7342000
GO:0061631	ubiquitin conjugating enzyme activity	Hominidae	0.000198	29370000
GO:0070182	DNA polymerase binding	Hominidae	9.421e-06	1397000
GO:0070883	pre-miRNA binding	Hominidae	1.933e-05	2866000
GO:0071813	lipoprotein particle binding	Hominidae	3.338e-06	495000
GO:0071949	FAD binding	Hominidae	1.855e-05	2751000
GO:0072542	protein phosphatase activator activity	Hominidae	4.711e-06	698600
GO:0097718	disordered domain specific binding	Hominidae	9.421e-06	1397000
GO:0098973	structural constituent of postsynaptic actin cytoskeleton	Hominidae	3.671e-05	5444000
GO:0099077	histone-dependent DNA binding	Hominidae	3.338e-06	495000
GO:0099609	microtubule lateral binding	Hominidae	3.338e-06	495000
GO:0106222	lncRNA binding	Hominidae	2.749e-05	4077000
GO:0140272	exogenous protein binding	Hominidae	1.568e-05	2325000
GO:0140545	ATP-dependent protein disaggregase activity	Hominidae	1.829e-09	271.2
GO:0140597	protein carrier chaperone	Hominidae	1.829e-09	271.2
GO:0140662	ATP-dependent protein folding chaperone	Hominidae	0.0001052	15610000
GO:0140824	thioredoxin-dependent peroxiredoxin activity	Hominidae	0.000104	15420000
GO:0140839	RNA polymerase II CTD heptapeptide repeat P3 isomerase activity	Hominidae	1.06e-05	1571000
GO:0140840	RNA polymerase II CTD heptapeptide repeat P6 isomerase activity	Hominidae	1.06e-05	1571000
GO:0140912	membrane destabilizing activity	Hominidae	1.105e-05	1638000
GO:0141069	receptor ligand inhibitor activity	Hominidae	4.711e-06	698600
GO:1902936	phosphatidylinositol bisphosphate binding	Hominidae	3.338e-06	495000
GO:1903136	cuprous ion binding	Hominidae	0.0004402	65280000
GO:1903981	enterobactin binding	Hominidae	3.135e-05	4649000
GO:1904399	heparan sulfate binding	Hominidae	1.06e-05	1571000
GO:1904408	melatonin binding	Hominidae	1.855e-05	2751000
GO:1905594	resveratrol binding	Hominidae	1.855e-05	2751000
GO:1990226	histone methyltransferase binding	Hominidae	4.711e-06	698600
GO:1990459	transferrin receptor binding	Hominidae	2.754e-05	4084000
GO:1990460	leptin receptor binding	Hominidae	0.0002132	31610000

[truncated: 54 more sheets: Table S293, Table S294, Table S295, Table S296, Table S297, Table S298, Table S299, Table S300, Table S301, Table S302, Table S303, Table S304, Table S305, Table S306, Table S307, Table S308, Table S309, Table S310, Table S311, Table S312 …]
