# Supplementary material for: Biological Function Assignment across Taxonomic Levels in Mass-Spectrometry-Based Metaproteomics via a Modified Expectation Maximization Algorithm
Source: J Proteome Res. 2025 Jul 18;24(8):3818–32. doi: 10.1021/acs.jproteome.4c01125 (PMC12323002; doi:10.1021/acs.jproteome.4c01125)
Supplement: Supplementary file 1 [file pr4c01125_si_001.zip › Supplementary_Material_Tables_S347-S409_Genus.xlsx]

## Sheet: Table_of_Contents
Supplementary Materials for "Biological Function
Assignment Across Taxonomic Levels in
Mass-Spectrometry-Based Metaproteomics via a
Modified Expectation Maximization Algorithm"
Gelio Alves1, Aleksey Ogurtsov1, Yi-Kui Yu*1
1National Library of Medicine,
National Institutes of Health
Bethesda, MD 20894, USA
	Table of Contents
Sheet Order	Sheet Name	Sheet Contents
1	Table_of_Contents	Table of Contents
2	Table S347	DF-1 MiCId analysis GO Biological Process (BP) Genus level
3	Table S348	DF-1 MiCId analysis GO Cellular Component (CC) Genus level
4	Table S349	DF-1 MiCId analysis GO Molecular Function (MF) Genus level
5	Table S350	DF-2 MiCId analysis GO Biological Process (BP) Genus level
6	Table S351	DF-2 MiCId analysis GO Cellular Component (CC) Genus level
7	Table S352	DF-2 MiCId analysis GO Molecular Function (MF) Genus level
8	Table S353	DF-3 MiCId analysis GO Biological Process (BP) Genus level
9	Table S354	DF-3 MiCId analysis GO Cellular Component (CC) Genus level
10	Table S355	DF-3 MiCId analysis GO Molecular Function (MF) Genus level
11	Table S356	DF-4 MiCId analysis GO Biological Process (BP) Genus level
12	Table S357	DF-4 MiCId analysis GO Cellular Component (CC) Genus level
13	Table S358	DF-4 MiCId analysis GO Molecular Function (MF) Genus level
14	Table S359	DF-5 MiCId analysis GO Biological Process (BP) Genus level
15	Table S360	DF-5 MiCId analysis GO Cellular Component (CC) Genus level
16	Table S361	DF-5 MiCId analysis GO Molecular Function (MF) Genus level
17	Table S362	DF-6 MiCId analysis GO Biological Process (BP) Genus level
18	Table S363	DF-6 MiCId analysis GO Cellular Component (CC) Genus level
19	Table S364	DF-6 MiCId analysis GO Molecular Function (MF) Genus level
20	Table S365	DF-7 MiCId analysis GO Biological Process (BP) Genus level
21	Table S366	DF-7 MiCId analysis GO Cellular Component (CC) Genus level
22	Table S367	DF-7 MiCId analysis GO Molecular Function (MF) Genus level
23	Table S368	DF-8 MiCId analysis GO Biological Process (BP) Genus level
24	Table S369	DF-8 MiCId analysis GO Cellular Component (CC) Genus level
25	Table S370	DF-8 MiCId analysis GO Molecular Function (MF) Genus level
26	Table S371	DF-9 MiCId analysis GO Biological Process (BP) Genus level
27	Table S372	DF-9 MiCId analysis GO Cellular Component (CC) Genus level
28	Table S373	DF-9 MiCId analysis GO Molecular Function (MF) Genus level
29	Table S374	DF-10 MiCId analysis GO Biological Process (BP) Genus level
30	Table S375	DF-10 MiCId analysis GO Cellular Component (CC) Genus level
31	Table S376	DF-10 MiCId analysis GO Molecular Function (MF) Genus level
32	Table S377	DF-11 MiCId analysis GO Biological Process (BP) Genus level
33	Table S378	DF-11 MiCId analysis GO Cellular Component (CC) Genus level
34	Table S379	DF-11 MiCId analysis GO Molecular Function (MF) Genus level
35	Table S380	DF-12 MiCId analysis GO Biological Process (BP) Genus level
36	Table S381	DF-12 MiCId analysis GO Cellular Component (CC) Genus level
37	Table S382	DF-12 MiCId analysis GO Molecular Function (MF) Genus level
38	Table S383	DF-13 MiCId analysis GO Biological Process (BP) Genus level
39	Table S384	DF-13 MiCId analysis GO Cellular Component (CC) Genus level
40	Table S385	DF-13 MiCId analysis GO Molecular Function (MF) Genus level
41	Table S386	DF-14 MiCId analysis GO Biological Process (BP) Genus level
42	Table S387	DF-14 MiCId analysis GO Cellular Component (CC) Genus level
43	Table S388	DF-14 MiCId analysis GO Molecular Function (MF) Genus level
44	Table S389	DF-15 MiCId analysis GO Biological Process (BP) Genus level
45	Table S390	DF-15 MiCId analysis GO Cellular Component (CC) Genus level
46	Table S391	DF-15 MiCId analysis GO Molecular Function (MF) Genus level
47	Table S392	DF-16 MiCId analysis GO Biological Process (BP) Genus level
48	Table S393	DF-16 MiCId analysis GO Cellular Component (CC) Genus level
49	Table S394	DF-16 MiCId analysis GO Molecular Function (MF) Genus level
50	Table S395	DF-17 MiCId analysis GO Biological Process (BP) Genus level
51	Table S396	DF-17 MiCId analysis GO Cellular Component (CC) Genus level
52	Table S397	DF-17 MiCId analysis GO Molecular Function (MF) Genus level
53	Table S398	DF-18 MiCId analysis GO Biological Process (BP) Genus level
54	Table S399	DF-18 MiCId analysis GO Cellular Component (CC) Genus level
55	Table S400	DF-18 MiCId analysis GO Molecular Function (MF) Genus level
56	Table S401	DF-19 MiCId analysis GO Biological Process (BP) Genus level
57	Table S402	DF-19 MiCId analysis GO Cellular Component (CC) Genus level
58	Table S403	DF-19 MiCId analysis GO Molecular Function (MF) Genus level
59	Table S404	DF-20 MiCId analysis GO Biological Process (BP) Genus level
60	Table S405	DF-20 MiCId analysis GO Cellular Component (CC) Genus level
61	Table S406	DF-20 MiCId analysis GO Molecular Function (MF) Genus level
62	Table S407	DF-21 MiCId analysis GO Biological Process (BP) Genus level
63	Table S408	DF-21 MiCId analysis GO Cellular Component (CC) Genus level
64	Table S409	DF-21 MiCId analysis GO Molecular Function (MF) Genus level

## Sheet: Table S347
Table S347. DF-1 MiCId analysis GO Biological Process (BP) Genus level.
GO_Term	GO_Name	Taxon	Prior_GO(Relative_Abundance)	IonCount
GO.XXXXXXX	XXXXXXX	Saccharomyces	0.9564	114700000000
GO:0000054	ribosomal subunit export from nucleus	Homo	0.0001274	17210000
GO:0000055	ribosomal large subunit export from nucleus	Homo	0.0001274	17210000
GO:0000056	ribosomal small subunit export from nucleus	Homo	0.0001274	17210000
GO:0000070	mitotic sister chromatid segregation	Homo	0.0001274	17210000
GO:0000122	negative regulation of transcription by RNA polymerase II	Homo	0.0001356	18320000
GO:0000209	protein polyubiquitination	Homo	7.818e-05	10570000
GO:0000226	microtubule cytoskeleton organization	Homo	2.266e-05	3063000
GO:0000278	mitotic cell cycle	Homo	0.0001274	17210000
GO:0000302	response to reactive oxygen species	Homo	9.689e-05	13090000
GO:0000413	protein peptidyl-prolyl isomerization	Homo	2.056e-05	2779000
GO:0001501	skeletal system development	Homo	8.065e-05	10900000
GO:0001503	ossification	Homo	5.955e-05	8047000
GO:0001525	angiogenesis	Homo	0.0002425	32770000
GO:0001542	ovulation from ovarian follicle	Homo	1.502e-05	2030000
GO:0001649	osteoblast differentiation	Homo	0.0001272	17190000
GO:0001657	ureteric bud development	Homo	8.121e-06	1098000
GO:0001666	response to hypoxia	Homo	2.693e-05	3640000
GO:0001701	in utero embryonic development	Homo	0.000101	13650000
GO:0001738	morphogenesis of a polarized epithelium	Homo	0.0001417	19150000
GO:0001774	microglial cell activation	Homo	5.997e-05	8105000
GO:0001817	regulation of cytokine production	Homo	1.81e-05	2446000
GO:0001819	positive regulation of cytokine production	Homo	3.081e-05	4164000
GO:0001822	kidney development	Homo	8.121e-06	1098000
GO:0001836	release of cytochrome c from mitochondria	Homo	6.635e-05	8968000
GO:0001881	receptor recycling	Homo	2.32e-06	313500
GO:0001890	placenta development	Homo	1.502e-05	2030000
GO:0001892	embryonic placenta development	Homo	0.000101	13650000
GO:0001933	negative regulation of protein phosphorylation	Homo	2.056e-05	2779000
GO:0001934	positive regulation of protein phosphorylation	Homo	2.435e-05	3291000
GO:0001936	regulation of endothelial cell proliferation	Homo	1.502e-05	2030000
GO:0001937	negative regulation of endothelial cell proliferation	Homo	3.791e-06	512300
GO:0001938	positive regulation of endothelial cell proliferation	Homo	2.219e-06	299900
GO:0002009	morphogenesis of an epithelium	Homo	5.861e-05	7921000
GO:0002021	response to dietary excess	Homo	3.004e-05	4059000
GO:0002037	negative regulation of L-glutamate import across plasma membrane	Homo	3.791e-06	512300
GO:0002092	positive regulation of receptor internalization	Homo	2.219e-06	299900
GO:0002227	innate immune response in mucosa	Homo	9.05e-06	1223000
GO:0002250	adaptive immune response	Homo	8.209e-06	1109000
GO:0002281	macrophage activation involved in immune response	Homo	1.2e-05	1622000
GO:0002376	immune system process	Homo	9.05e-06	1223000
GO:0002439	chronic inflammatory response to antigenic stimulus	Homo	3.791e-06	512300
GO:0002523	leukocyte migration involved in inflammatory response	Homo	3.791e-06	512300
GO:0002637	regulation of immunoglobulin production	Homo	3.791e-06	512300
GO:0002719	negative regulation of cytokine production involved in immune response	Homo	3.791e-06	512300
GO:0002876	positive regulation of chronic inflammatory response to antigenic stimulus	Homo	3.791e-06	512300
GO:0002925	positive regulation of humoral immune response mediated by circulating immunoglobulin	Homo	3.791e-06	512300
GO:0002931	response to ischemia	Homo	1.416e-05	1914000
GO:0003009	skeletal muscle contraction	Homo	3.791e-06	512300
GO:0003085	negative regulation of systemic arterial blood pressure	Homo	3.791e-06	512300
GO:0003300	cardiac muscle hypertrophy	Homo	1.502e-05	2030000
GO:0003360	brainstem development	Homo	3.317e-06	448200
GO:0005989	lactose biosynthetic process	Homo	0.0003345	45210000
GO:0006006	glucose metabolic process	Homo	6.93e-05	9366000
GO:0006091	generation of precursor metabolites and energy	Homo	6.854e-05	9263000
GO:0006111	regulation of gluconeogenesis	Homo	1.502e-05	2030000
GO:0006112	energy reserve metabolic process	Homo	4.505e-05	6089000
GO:0006114	glycerol biosynthetic process	Homo	1.502e-05	2030000
GO:0006116	NADH oxidation	Homo	1.416e-05	1914000
GO:0006139	nucleobase-containing compound metabolic process	Homo	3.317e-06	448200
GO:0006164	purine nucleotide biosynthetic process	Homo	6.633e-06	896500
GO:0006177	GMP biosynthetic process	Homo	6.633e-06	896500
GO:0006189	'de novo' IMP biosynthetic process	Homo	1.658e-05	2241000
GO:0006259	DNA metabolic process	Homo	0.0001274	17210000
GO:0006355	regulation of DNA-templated transcription	Homo	5.05e-05	6824000
GO:0006357	regulation of transcription by RNA polymerase II	Homo	2.056e-05	2779000
GO:0006412	translation	Homo	0.001034	139800000
GO:0006414	translational elongation	Homo	0.00241	325700000
GO:0006418	tRNA aminoacylation for protein translation	Homo	2.344e-05	3169000
GO:0006427	histidyl-tRNA aminoacylation	Homo	7.033e-05	9506000
GO:0006457	protein folding	Homo	8.225e-05	11120000
GO:0006469	negative regulation of protein kinase activity	Homo	2.056e-05	2779000
GO:0006508	proteolysis	Homo	9.05e-06	1223000
GO:0006511	ubiquitin-dependent protein catabolic process	Homo	0.000128	17310000
GO:0006606	protein import into nucleus	Homo	0.0005094	68850000
GO:0006611	protein export from nucleus	Homo	0.0003821	51630000
GO:0006626	protein targeting to mitochondrion	Homo	3.318e-05	4484000
GO:0006629	lipid metabolic process	Homo	9.858e-05	13320000
GO:0006635	fatty acid beta-oxidation	Homo	1.502e-05	2030000
GO:0006641	triglyceride metabolic process	Homo	8.121e-06	1098000
GO:0006730	one-carbon metabolic process	Homo	0.0005558	75120000
GO:0006743	ubiquinone metabolic process	Homo	1.416e-05	1914000
GO:0006754	ATP biosynthetic process	Homo	0.0002056	27790000
GO:0006801	superoxide metabolic process	Homo	1.416e-05	1914000
GO:0006805	xenobiotic metabolic process	Homo	1.416e-05	1914000
GO:0006809	nitric oxide biosynthetic process	Homo	1.416e-05	1914000
GO:0006826	iron ion transport	Homo	4.453e-05	6018000
GO:0006879	intracellular iron ion homeostasis	Homo	1.321e-05	1786000
GO:0006909	phagocytosis	Homo	3.004e-05	4059000
GO:0006911	phagocytosis, engulfment	Homo	4.201e-06	567700
GO:0006913	nucleocytoplasmic transport	Homo	0.0002547	34420000
GO:0006915	apoptotic process	Homo	0.0002281	30830000
GO:0006933	negative regulation of cell adhesion involved in substrate-bound cell migration	Homo	6.854e-05	9263000
GO:0006952	defense response	Homo	3.791e-06	512300
GO:0006954	inflammatory response	Homo	1.516e-05	2049000
GO:0006955	immune response	Homo	1.579e-05	2134000
GO:0006959	humoral immune response	Homo	2.105e-05	2845000
GO:0006974	DNA damage response	Homo	7.555e-06	1021000
GO:0006979	response to oxidative stress	Homo	0.0002281	30830000
GO:0006986	response to unfolded protein	Homo	0.0002334	31550000
GO:0007015	actin filament organization	Homo	8.707e-06	1177000
GO:0007052	mitotic spindle organization	Homo	0.0001274	17210000
GO:0007154	cell communication	Homo	3.791e-06	512300
GO:0007165	signal transduction	Homo	0.0003492	47200000
GO:0007166	cell surface receptor signaling pathway	Homo	8.209e-06	1109000
GO:0007173	epidermal growth factor receptor signaling pathway	Homo	1.553e-05	2099000
GO:0007249	canonical NF-kappaB signal transduction	Homo	8.065e-05	10900000
GO:0007254	JNK cascade	Homo	3.791e-06	512300
GO:0007259	cell surface receptor signaling pathway via JAK-STAT	Homo	3.902e-05	5273000
GO:0007267	cell-cell signaling	Homo	9.119e-05	12320000
GO:0007268	chemical synaptic transmission	Homo	0.0002164	29240000
GO:0007271	synaptic transmission, cholinergic	Homo	1.416e-05	1914000
GO:0007339	binding of sperm to zona pellucida	Homo	0.0002334	31550000
GO:0007409	axonogenesis	Homo	0.0001417	19150000
GO:0007417	central nervous system development	Homo	2.1e-06	283800
GO:0007565	female pregnancy	Homo	1.502e-05	2030000
GO:0007584	response to nutrient	Homo	2.918e-05	3943000
GO:0007596	blood coagulation	Homo	0.0003006	40620000
GO:0007613	memory	Homo	7.555e-06	1021000
GO:0007623	circadian rhythm	Homo	1.881e-05	2542000
GO:0008154	actin polymerization or depolymerization	Homo	2.1e-06	283800
GO:0008203	cholesterol metabolic process	Homo	2.314e-05	3127000
GO:0008206	bile acid metabolic process	Homo	1.502e-05	2030000
GO:0008217	regulation of blood pressure	Homo	4.176e-05	5644000
GO:0008283	cell population proliferation	Homo	8.287e-05	11200000
GO:0008284	positive regulation of cell population proliferation	Homo	0.0001375	18590000
GO:0008285	negative regulation of cell population proliferation	Homo	3.791e-06	512300
GO:0008286	insulin receptor signaling pathway	Homo	0.0001515	20470000
GO:0008340	determination of adult lifespan	Homo	1.502e-05	2030000
GO:0008343	adult feeding behavior	Homo	3.004e-05	4059000
GO:0008344	adult locomotory behavior	Homo	0.0001082	14620000
GO:0008625	extrinsic apoptotic signaling pathway via death domain receptors	Homo	5.592e-05	7557000
GO:0008630	intrinsic apoptotic signaling pathway in response to DNA damage	Homo	3.791e-06	512300
GO:0008637	apoptotic mitochondrial changes	Homo	6.635e-05	8968000
GO:0009058	biosynthetic process	Homo	3.317e-06	448200
GO:0009060	aerobic respiration	Homo	8.121e-06	1098000
GO:0009062	fatty acid catabolic process	Homo	1.502e-05	2030000
GO:0009267	cellular response to starvation	Homo	8.932e-05	12070000
GO:0009306	protein secretion	Homo	0.0001082	14620000
GO:0009410	response to xenobiotic stimulus	Homo	2.607e-05	3523000
GO:0009411	response to UV	Homo	8.121e-06	1098000
GO:0009612	response to mechanical stimulus	Homo	3.791e-06	512300
GO:0009615	response to virus	Homo	1.2e-05	1622000
GO:0009617	response to bacterium	Homo	1.04e-05	1405000
GO:0009636	response to toxic substance	Homo	2.228e-05	3011000
GO:0009642	response to light intensity	Homo	8.121e-06	1098000
GO:0009650	UV protection	Homo	1.624e-05	2195000
GO:0009651	response to salt stress	Homo	3.791e-06	512300
GO:0009725	response to hormone	Homo	1.416e-05	1914000
GO:0009743	response to carbohydrate	Homo	1.416e-05	1914000
GO:0009750	response to fructose	Homo	3.791e-06	512300
GO:0009887	animal organ morphogenesis	Homo	5.429e-05	7337000
GO:0009892	negative regulation of metabolic process	Homo	1.502e-05	2030000
GO:0010193	response to ozone	Homo	8.121e-06	1098000
GO:0010288	response to lead ion	Homo	1.568e-05	2119000
GO:0010458	exit from mitosis	Homo	6.402e-05	8653000
GO:0010459	negative regulation of heart rate	Homo	3.791e-06	512300
GO:0010506	regulation of autophagy	Homo	7.555e-06	1021000
GO:0010507	negative regulation of autophagy	Homo	3.004e-05	4059000
GO:0010508	positive regulation of autophagy	Homo	1.642e-05	2219000
GO:0010573	vascular endothelial growth factor production	Homo	3.791e-06	512300
GO:0010595	positive regulation of endothelial cell migration	Homo	2.219e-06	299900
GO:0010628	positive regulation of gene expression	Homo	0.0003229	43630000
GO:0010629	negative regulation of gene expression	Homo	7.767e-05	10500000
GO:0010634	positive regulation of epithelial cell migration	Homo	8.209e-06	1109000
GO:0010744	positive regulation of macrophage derived foam cell differentiation	Homo	3.791e-06	512300
GO:0010800	positive regulation of peptidyl-threonine phosphorylation	Homo	2.219e-06	299900
GO:0010888	negative regulation of lipid storage	Homo	1.881e-05	2542000
GO:0010917	negative regulation of mitochondrial membrane potential	Homo	7.555e-06	1021000
GO:0010918	positive regulation of mitochondrial membrane potential	Homo	3.318e-05	4484000
GO:0010994	free ubiquitin chain polymerization	Homo	6.402e-05	8653000
GO:0014059	regulation of dopamine secretion	Homo	0.0001082	14620000
GO:0014070	response to organic cyclic compound	Homo	1.795e-05	2426000
GO:0014075	response to amine	Homo	1.416e-05	1914000
GO:0014823	response to activity	Homo	2.693e-05	3640000
GO:0014854	response to inactivity	Homo	8.121e-06	1098000
GO:0014891	striated muscle atrophy	Homo	2.1e-06	283800
GO:0015031	protein transport	Homo	0.0001285	17370000
GO:0015670	carbon dioxide transport	Homo	0.0001974	26680000
GO:0015671	oxygen transport	Homo	0.0002407	32530000
GO:0015986	proton motive force-driven ATP synthesis	Homo	0.0003427	46320000
GO:0016032	viral process	Homo	0.0001274	17210000
GO:0016072	rRNA metabolic process	Homo	7.555e-06	1021000
GO:0016192	vesicle-mediated transport	Homo	2.1e-06	283800
GO:0016567	protein ubiquitination	Homo	0.003894	526300000
GO:0019076	viral release from host cell	Homo	2.056e-05	2779000
GO:0019222	regulation of metabolic process	Homo	3.081e-05	4164000
GO:0019430	removal of superoxide radicals	Homo	0.0001755	23710000
GO:0019722	calcium-mediated signaling	Homo	3.791e-06	512300
GO:0019731	antibacterial humoral response	Homo	4.281e-05	5785000
GO:0019732	antifungal humoral response	Homo	1.81e-05	2446000
GO:0019896	axonal transport of mitochondrion	Homo	7.555e-06	1021000
GO:0019941	modification-dependent protein catabolic process	Homo	0.003766	509000000
GO:0019953	sexual reproduction	Homo	3.004e-05	4059000
GO:0020027	hemoglobin metabolic process	Homo	8.121e-06	1098000
GO:0021549	cerebellum development	Homo	3.317e-06	448200
GO:0021930	cerebellar granule cell precursor proliferation	Homo	2.219e-06	299900
GO:0021940	positive regulation of cerebellar granule cell precursor proliferation	Homo	2.219e-06	299900
GO:0021954	central nervous system neuron development	Homo	2.257e-05	3051000
GO:0021987	cerebral cortex development	Homo	3.317e-06	448200
GO:0022617	extracellular matrix disassembly	Homo	2.1e-06	283800
GO:0023052	signaling	Homo	3.791e-06	512300
GO:0030030	cell projection organization	Homo	2.1e-06	283800
GO:0030031	cell projection assembly	Homo	2.1e-06	283800
GO:0030036	actin cytoskeleton organization	Homo	2.1e-06	283800
GO:0030041	actin filament polymerization	Homo	6.301e-06	851500
GO:0030042	actin filament depolymerization	Homo	4.201e-06	567700
GO:0030071	regulation of mitotic metaphase/anaphase transition	Homo	6.402e-05	8653000
GO:0030073	insulin secretion	Homo	1.502e-05	2030000
GO:0030101	natural killer cell activation	Homo	8.065e-05	10900000
GO:0030163	protein catabolic process	Homo	1.416e-05	1914000
GO:0030168	platelet activation	Homo	4.113e-05	5558000
GO:0030182	neuron differentiation	Homo	2.056e-05	2779000
GO:0030185	nitric oxide transport	Homo	5.348e-05	7228000
GO:0030193	regulation of blood coagulation	Homo	5e-05	6757000
GO:0030198	extracellular matrix organization	Homo	3.791e-06	512300
GO:0030217	T cell differentiation	Homo	3.004e-05	4059000
GO:0030225	macrophage differentiation	Homo	8.209e-06	1109000
GO:0030300	regulation of intestinal cholesterol absorption	Homo	1.502e-05	2030000
GO:0030316	osteoclast differentiation	Homo	1.04e-05	1405000
GO:0030335	positive regulation of cell migration	Homo	0.0001439	19450000
GO:0030593	neutrophil chemotaxis	Homo	2.056e-05	2779000
GO:0030595	leukocyte chemotaxis	Homo	2.056e-05	2779000
GO:0030857	negative regulation of epithelial cell differentiation	Homo	8.209e-06	1109000
GO:0031017	exocrine pancreas development	Homo	5.05e-05	6824000
GO:0031100	animal organ regeneration	Homo	3.317e-06	448200
GO:0031110	regulation of microtubule polymerization or depolymerization	Homo	7.555e-06	1021000
GO:0031113	regulation of microtubule polymerization	Homo	2.266e-05	3063000
GO:0031116	positive regulation of microtubule polymerization	Homo	1.511e-05	2042000
GO:0031122	cytoplasmic microtubule organization	Homo	7.555e-06	1021000
GO:0031145	anaphase-promoting complex-dependent catabolic process	Homo	0.0002561	34610000
GO:0031175	neuron projection development	Homo	1.511e-05	2042000
GO:0031334	positive regulation of protein-containing complex assembly	Homo	0.0001115	15070000
GO:0031536	positive regulation of exit from mitosis	Homo	6.402e-05	8653000
GO:0031622	positive regulation of fever generation	Homo	7.581e-06	1025000
GO:0031640	killing of cells of another organism	Homo	4.525e-05	6116000
GO:0031642	negative regulation of myelination	Homo	3.791e-06	512300
GO:0031647	regulation of protein stability	Homo	6.607e-06	892900
GO:0031648	protein destabilization	Homo	2.1e-06	283800
GO:0031665	negative regulation of lipopolysaccharide-mediated signaling pathway	Homo	9.05e-06	1223000
GO:0031667	response to nutrient levels	Homo	1.881e-05	2542000
GO:0032008	positive regulation of TOR signaling	Homo	3.004e-05	4059000
GO:0032092	positive regulation of protein binding	Homo	0.0001274	17210000
GO:0032099	negative regulation of appetite	Homo	3.004e-05	4059000
GO:0032148	activation of protein kinase B activity	Homo	2.056e-05	2779000
GO:0032230	positive regulation of synaptic transmission, GABAergic	Homo	5.861e-05	7921000
GO:0032310	prostaglandin secretion	Homo	1.502e-05	2030000
GO:0032355	response to estradiol	Homo	3.73e-05	5041000
GO:0032402	melanosome transport	Homo	2.32e-06	313500
GO:0032436	positive regulation of proteasomal ubiquitin-dependent protein catabolic process	Homo	6.607e-06	892900
GO:0032446	protein modification by small protein conjugation	Homo	6.402e-05	8653000
GO:0032456	endocytic recycling	Homo	1.16e-06	156800
GO:0032496	response to lipopolysaccharide	Homo	1.795e-05	2426000
GO:0032543	mitochondrial translation	Homo	2.344e-05	3169000
GO:0032680	regulation of tumor necrosis factor production	Homo	9.05e-06	1223000
GO:0032700	negative regulation of interleukin-17 production	Homo	8.209e-06	1109000
GO:0032715	negative regulation of interleukin-6 production	Homo	3.791e-06	512300
GO:0032722	positive regulation of chemokine production	Homo	1.2e-05	1622000
GO:0032724	positive regulation of fractalkine production	Homo	7.581e-06	1025000
GO:0032729	positive regulation of type II interferon production	Homo	3.791e-06	512300
GO:0032731	positive regulation of interleukin-1 beta production	Homo	1.2e-05	1622000
GO:0032735	positive regulation of interleukin-12 production	Homo	3.144e-05	4249000
GO:0032741	positive regulation of interleukin-18 production	Homo	3.791e-06	512300
GO:0032747	positive regulation of interleukin-23 production	Homo	8.209e-06	1109000
GO:0032755	positive regulation of interleukin-6 production	Homo	5.341e-05	7218000
GO:0032757	positive regulation of interleukin-8 production	Homo	3.397e-05	4591000
GO:0032760	positive regulation of tumor necrosis factor production	Homo	4.785e-05	6467000
GO:0032780	negative regulation of ATP-dependent activity	Homo	9.05e-06	1223000
GO:0032814	regulation of natural killer cell activation	Homo	1.502e-05	2030000
GO:0032817	regulation of natural killer cell proliferation	Homo	1.502e-05	2030000
GO:0032834	positive regulation of CD4-positive, CD25-positive, alpha-beta regulatory T cell differentiation involved in immune response	Homo	8.209e-06	1109000
GO:0032849	positive regulation of cellular pH reduction	Homo	5.861e-05	7921000
GO:0032868	response to insulin	Homo	3.816e-05	5157000
GO:0032869	cellular response to insulin stimulus	Homo	1.502e-05	2030000
GO:0032872	regulation of stress-activated MAPK cascade	Homo	8.065e-05	10900000
GO:0032873	negative regulation of stress-activated MAPK cascade	Homo	2.056e-05	2779000
GO:0032930	positive regulation of superoxide anion generation	Homo	7.555e-06	1021000
GO:0033044	regulation of chromosome organization	Homo	7.555e-06	1021000
GO:0033141	positive regulation of peptidyl-serine phosphorylation of STAT protein	Homo	8.209e-06	1109000
GO:0033189	response to vitamin A	Homo	8.121e-06	1098000
GO:0033197	response to vitamin E	Homo	2.314e-05	3127000
GO:0033209	tumor necrosis factor-mediated signaling pathway	Homo	2.653e-05	3586000
GO:0033210	leptin-mediated signaling pathway	Homo	7.509e-05	10150000
GO:0033353	S-adenosylmethionine cycle	Homo	0.0005558	75120000
GO:0033572	transferrin transport	Homo	2.32e-06	313500
GO:0033574	response to testosterone	Homo	1.416e-05	1914000
GO:0033591	response to L-ascorbic acid	Homo	8.121e-06	1098000
GO:0033686	positive regulation of luteinizing hormone secretion	Homo	1.502e-05	2030000
GO:0033690	positive regulation of osteoblast proliferation	Homo	9.05e-06	1223000
GO:0034063	stress granule assembly	Homo	7.555e-06	1021000
GO:0034101	erythrocyte homeostasis	Homo	8.065e-05	10900000
GO:0034116	positive regulation of heterotypic cell-cell adhesion	Homo	1.137e-05	1537000
GO:0034138	toll-like receptor 3 signaling pathway	Homo	3.791e-06	512300
GO:0034145	positive regulation of toll-like receptor 4 signaling pathway	Homo	9.05e-06	1223000
GO:0034250	positive regulation of amide metabolic process	Homo	3.791e-06	512300
GO:0034389	lipid droplet organization	Homo	2.056e-05	2779000
GO:0034393	positive regulation of smooth muscle cell apoptotic process	Homo	8.209e-06	1109000
GO:0034599	cellular response to oxidative stress	Homo	3.472e-05	4693000
GO:0034605	cellular response to heat	Homo	7.555e-06	1021000
GO:0034614	cellular response to reactive oxygen species	Homo	7.555e-06	1021000
GO:0034756	regulation of iron ion transport	Homo	6.607e-06	892900
GO:0035281	pre-miRNA export from nucleus	Homo	0.0001274	17210000
GO:0035360	positive regulation of peroxisome proliferator activated receptor signaling pathway	Homo	1.502e-05	2030000
GO:0035556	intracellular signal transduction	Homo	1.502e-05	2030000
GO:0035630	bone mineralization involved in bone maturation	Homo	1.502e-05	2030000
GO:0035633	maintenance of blood-brain barrier	Homo	0.0001417	19150000
GO:0035773	insulin secretion involved in cellular response to glucose stimulus	Homo	2.32e-06	313500
GO:0035900	response to isolation stress	Homo	3.791e-06	512300
GO:0035904	aorta development	Homo	1.502e-05	2030000
GO:0035994	response to muscle stretch	Homo	4.201e-06	567700
GO:0036005	response to macrophage colony-stimulating factor	Homo	3.791e-06	512300
GO:0038096	Fc-gamma receptor signaling pathway involved in phagocytosis	Homo	8.209e-06	1109000
GO:0038108	negative regulation of appetite by leptin-mediated signaling pathway	Homo	4.505e-05	6089000
GO:0038134	ERBB2-EGFR signaling pathway	Homo	4.438e-06	599800
GO:0038166	angiotensin-activated signaling pathway	Homo	5.861e-05	7921000
GO:0038196	type III interferon-mediated signaling pathway	Homo	8.209e-06	1109000
GO:0040018	positive regulation of multicellular organism growth	Homo	5.05e-05	6824000
GO:0042026	protein refolding	Homo	0.0004668	63090000
GO:0042102	positive regulation of T cell proliferation	Homo	1.502e-05	2030000
GO:0042104	positive regulation of activated T cell proliferation	Homo	0.000101	13650000
GO:0042118	endothelial cell activation	Homo	2.056e-05	2779000
GO:0042127	regulation of cell population proliferation	Homo	7.581e-06	1025000
GO:0042129	regulation of T cell proliferation	Homo	3.318e-05	4484000
GO:0042177	negative regulation of protein catabolic process	Homo	1.416e-05	1914000
GO:0042267	natural killer cell mediated cytotoxicity	Homo	8.065e-05	10900000
GO:0042269	regulation of natural killer cell mediated cytotoxicity	Homo	1.502e-05	2030000
GO:0042307	positive regulation of protein import into nucleus	Homo	0.0001506	20350000
GO:0042311	vasodilation	Homo	3.791e-06	512300
GO:0042327	positive regulation of phosphorylation	Homo	8.826e-06	1193000
GO:0042360	vitamin E metabolic process	Homo	1.416e-05	1914000
GO:0042373	vitamin K metabolic process	Homo	4.248e-05	5741000
GO:0042445	hormone metabolic process	Homo	1.502e-05	2030000
GO:0042531	positive regulation of tyrosine phosphorylation of STAT protein	Homo	8.209e-06	1109000
GO:0042542	response to hydrogen peroxide	Homo	3.486e-05	4712000
GO:0042593	glucose homeostasis	Homo	1.502e-05	2030000
GO:0042742	defense response to bacterium	Homo	9.647e-05	13040000
GO:0042744	hydrogen peroxide catabolic process	Homo	0.0003523	47610000
GO:0042755	eating behavior	Homo	1.502e-05	2030000
GO:0042770	signal transduction in response to DNA damage	Homo	3.318e-05	4484000
GO:0042775	mitochondrial ATP synthesis coupled electron transport	Homo	3.318e-05	4484000
GO:0042776	proton motive force-driven mitochondrial ATP synthesis	Homo	0.0001371	18530000
GO:0042981	regulation of apoptotic process	Homo	3.318e-05	4484000
GO:0043065	positive regulation of apoptotic process	Homo	0.0006337	85640000
GO:0043066	negative regulation of apoptotic process	Homo	0.0003088	41740000
GO:0043068	positive regulation of programmed cell death	Homo	3.791e-06	512300
GO:0043122	regulation of canonical NF-kappaB signal transduction	Homo	3.791e-06	512300
GO:0043123	positive regulation of canonical NF-kappaB signal transduction	Homo	5.454e-05	7370000
GO:0043161	proteasome-mediated ubiquitin-dependent protein catabolic process	Homo	6.402e-05	8653000
GO:0043242	negative regulation of protein-containing complex disassembly	Homo	3.791e-06	512300
GO:0043243	positive regulation of protein-containing complex disassembly	Homo	7.581e-06	1025000
GO:0043270	positive regulation of monoatomic ion transport	Homo	1.502e-05	2030000
GO:0043279	response to alkaloid	Homo	1.416e-05	1914000
GO:0043388	positive regulation of DNA binding	Homo	2.219e-06	299900
GO:0043406	positive regulation of MAP kinase activity	Homo	7.581e-06	1025000
GO:0043410	positive regulation of MAPK cascade	Homo	0.0002063	27880000
GO:0043491	phosphatidylinositol 3-kinase/protein kinase B signal transduction	Homo	3.791e-06	512300
GO:0043507	positive regulation of JUN kinase activity	Homo	3.791e-06	512300
GO:0043525	positive regulation of neuron apoptotic process	Homo	2.553e-05	3450000
GO:0043536	positive regulation of blood vessel endothelial cell migration	Homo	6.854e-05	9263000
GO:0043537	negative regulation of blood vessel endothelial cell migration	Homo	3.791e-06	512300
GO:0044070	regulation of monoatomic anion transport	Homo	5.977e-05	8078000
GO:0044208	'de novo' AMP biosynthetic process	Homo	6.633e-06	896500
GO:0044320	cellular response to leptin stimulus	Homo	1.502e-05	2030000
GO:0044793	negative regulation by host of viral process	Homo	9.05e-06	1223000
GO:0045054	constitutive secretory pathway	Homo	2.32e-06	313500
GO:0045055	regulated exocytosis	Homo	3.48e-06	470300
GO:0045069	regulation of viral genome replication	Homo	4.113e-05	5558000
GO:0045070	positive regulation of viral genome replication	Homo	2.056e-05	2779000
GO:0045071	negative regulation of viral genome replication	Homo	1.284e-05	1735000
GO:0045087	innate immune response	Homo	1.416e-05	1914000
GO:0045123	cellular extravasation	Homo	3.791e-06	512300
GO:0045214	sarcomere organization	Homo	0.0001417	19150000
GO:0045321	leukocyte activation	Homo	8.065e-05	10900000
GO:0045348	positive regulation of MHC class II biosynthetic process	Homo	8.209e-06	1109000
GO:0045429	positive regulation of nitric oxide biosynthetic process	Homo	3.874e-05	5236000
GO:0045454	cell redox homeostasis	Homo	9.481e-05	12810000
GO:0045471	response to ethanol	Homo	4.109e-05	5553000
GO:0045598	regulation of fat cell differentiation	Homo	1.881e-05	2542000
GO:0045599	negative regulation of fat cell differentiation	Homo	7.581e-06	1025000
GO:0045662	negative regulation of myoblast differentiation	Homo	3.791e-06	512300
GO:0045668	negative regulation of osteoblast differentiation	Homo	3.791e-06	512300
GO:0045669	positive regulation of osteoblast differentiation	Homo	9.05e-06	1223000
GO:0045670	regulation of osteoclast differentiation	Homo	3.791e-06	512300
GO:0045672	positive regulation of osteoclast differentiation	Homo	1.2e-05	1622000
GO:0045725	positive regulation of glycogen biosynthetic process	Homo	0.000101	13650000
GO:0045732	positive regulation of protein catabolic process	Homo	3.791e-06	512300
GO:0045760	positive regulation of action potential	Homo	3.791e-06	512300
GO:0045765	regulation of angiogenesis	Homo	1.502e-05	2030000
GO:0045773	positive regulation of axon extension	Homo	7.555e-06	1021000
GO:0045780	positive regulation of bone resorption	Homo	6.607e-06	892900
GO:0045785	positive regulation of cell adhesion	Homo	3.791e-06	512300
GO:0045821	positive regulation of glycolytic process	Homo	8.209e-06	1109000
GO:0045834	positive regulation of lipid metabolic process	Homo	3.791e-06	512300
GO:0045840	positive regulation of mitotic nuclear division	Homo	5.651e-05	7637000
GO:0045842	positive regulation of mitotic metaphase/anaphase transition	Homo	6.402e-05	8653000
GO:0045892	negative regulation of DNA-templated transcription	Homo	1.579e-05	2134000
GO:0045893	positive regulation of DNA-templated transcription	Homo	2.399e-05	3242000
GO:0045906	negative regulation of vasoconstriction	Homo	1.502e-05	2030000
GO:0045930	negative regulation of mitotic cell cycle	Homo	3.791e-06	512300
GO:0045944	positive regulation of transcription by RNA polymerase II	Homo	0.0001477	19970000
GO:0045994	positive regulation of translational initiation by iron	Homo	3.791e-06	512300
GO:0046039	GTP metabolic process	Homo	0.0001274	17210000
GO:0046314	phosphocreatine biosynthetic process	Homo	0.0005012	67740000
GO:0046325	negative regulation of D-glucose import	Homo	2.26e-05	3054000
GO:0046330	positive regulation of JNK cascade	Homo	7.581e-06	1025000
GO:0046425	regulation of receptor signaling pathway via JAK-STAT	Homo	4.438e-06	599800
GO:0046427	positive regulation of receptor signaling pathway via JAK-STAT	Homo	6.007e-05	8119000
GO:0046452	dihydrofolate metabolic process	Homo	3.317e-06	448200
GO:0046597	negative regulation of viral entry into host cell	Homo	2.1e-06	283800
GO:0046622	positive regulation of organ growth	Homo	5.05e-05	6824000
GO:0046628	positive regulation of insulin receptor signaling pathway	Homo	0.000116	15680000
GO:0046654	tetrahydrofolate biosynthetic process	Homo	3.317e-06	448200
GO:0046686	response to cadmium ion	Homo	8.121e-06	1098000
GO:0046785	microtubule polymerization	Homo	7.555e-06	1021000
GO:0046850	regulation of bone remodeling	Homo	3.004e-05	4059000
GO:0046881	positive regulation of follicle-stimulating hormone secretion	Homo	1.502e-05	2030000
GO:0046890	regulation of lipid biosynthetic process	Homo	1.502e-05	2030000
GO:0046903	secretion	Homo	5.861e-05	7921000
GO:0046928	regulation of neurotransmitter secretion	Homo	0.0001082	14620000
GO:0048009	insulin-like growth factor receptor signaling pathway	Homo	5.05e-05	6824000
GO:0048143	astrocyte activation	Homo	2.776e-05	3752000
GO:0048144	fibroblast proliferation	Homo	8.065e-05	10900000
GO:0048167	regulation of synaptic plasticity	Homo	7.555e-06	1021000
GO:0048260	positive regulation of receptor-mediated endocytosis	Homo	1.321e-05	1786000
GO:0048312	intracellular distribution of mitochondria	Homo	7.555e-06	1021000
GO:0048488	synaptic vesicle endocytosis	Homo	0.0001082	14620000
GO:0048525	negative regulation of viral process	Homo	9.05e-06	1223000
GO:0048566	embryonic digestive tract development	Homo	3.791e-06	512300
GO:0048633	positive regulation of skeletal muscle tissue growth	Homo	5.05e-05	6824000
GO:0048639	positive regulation of developmental growth	Homo	1.502e-05	2030000
GO:0048661	positive regulation of smooth muscle cell proliferation	Homo	3.791e-06	512300
GO:0048662	negative regulation of smooth muscle cell proliferation	Homo	8.209e-06	1109000
GO:0048699	generation of neurons	Homo	7.555e-06	1021000
GO:0048754	branching morphogenesis of an epithelial tube	Homo	2.219e-06	299900
GO:0048870	cell motility	Homo	0.0001417	19150000
GO:0050673	epithelial cell proliferation	Homo	2.219e-06	299900
GO:0050678	regulation of epithelial cell proliferation	Homo	3.318e-05	4484000
GO:0050679	positive regulation of epithelial cell proliferation	Homo	2.219e-06	299900
GO:0050708	regulation of protein secretion	Homo	3.791e-06	512300
GO:0050714	positive regulation of protein secretion	Homo	2.056e-05	2779000
GO:0050727	regulation of inflammatory response	Homo	3.791e-06	512300
GO:0050729	positive regulation of inflammatory response	Homo	1.2e-05	1622000
GO:0050766	positive regulation of phagocytosis	Homo	8.209e-06	1109000
GO:0050768	negative regulation of neurogenesis	Homo	3.791e-06	512300
GO:0050769	positive regulation of neurogenesis	Homo	8.209e-06	1109000
GO:0050793	regulation of developmental process	Homo	3.791e-06	512300
GO:0050796	regulation of insulin secretion	Homo	2.702e-05	3651000
GO:0050806	positive regulation of synaptic transmission	Homo	1.516e-05	2049000
GO:0050807	regulation of synapse organization	Homo	7.581e-06	1025000
GO:0050808	synapse organization	Homo	0.0002239	30260000
GO:0050810	regulation of steroid biosynthetic process	Homo	1.502e-05	2030000
GO:0050819	negative regulation of coagulation	Homo	0.0002506	33870000
GO:0050829	defense response to Gram-negative bacterium	Homo	9.268e-05	12530000
GO:0050830	defense response to Gram-positive bacterium	Homo	8.742e-05	11810000
GO:0050848	regulation of calcium-mediated signaling	Homo	7.555e-06	1021000
GO:0050890	cognition	Homo	3.791e-06	512300
GO:0050892	intestinal absorption	Homo	1.502e-05	2030000
GO:0050900	leukocyte migration	Homo	3.791e-06	512300
GO:0050901	leukocyte tethering or rolling	Homo	1.881e-05	2542000
GO:0050966	detection of mechanical stimulus involved in sensory perception of pain	Homo	3.791e-06	512300
GO:0050995	negative regulation of lipid catabolic process	Homo	3.791e-06	512300
GO:0050999	regulation of nitric-oxide synthase activity	Homo	1.502e-05	2030000
GO:0051014	actin filament severing	Homo	8.401e-06	1135000
GO:0051016	barbed-end actin filament capping	Homo	4.201e-06	567700
GO:0051044	positive regulation of membrane protein ectodomain proteolysis	Homo	1.2e-05	1622000
GO:0051046	regulation of secretion	Homo	3.791e-06	512300
GO:0051048	negative regulation of secretion	Homo	2.219e-06	299900
GO:0051085	chaperone cofactor-dependent protein refolding	Homo	0.0002334	31550000
GO:0051092	positive regulation of NF-kappaB transcription factor activity	Homo	6.913e-05	9342000
GO:0051127	positive regulation of actin nucleation	Homo	2.1e-06	283800
GO:0051146	striated muscle cell differentiation	Homo	5.05e-05	6824000
GO:0051147	regulation of muscle cell differentiation	Homo	0.0001515	20470000
GO:0051148	negative regulation of muscle cell differentiation	Homo	0.000101	13650000
GO:0051222	positive regulation of protein transport	Homo	7.581e-06	1025000
GO:0051239	regulation of multicellular organismal process	Homo	3.791e-06	512300
GO:0051258	protein polymerization	Homo	7.555e-06	1021000
GO:0051301	cell division	Homo	0.0001914	25860000
GO:0051384	response to glucocorticoid	Homo	3.791e-06	512300
GO:0051402	neuron apoptotic process	Homo	3.318e-05	4484000
GO:0051453	regulation of intracellular pH	Homo	0.0002444	33030000
GO:0051492	regulation of stress fiber assembly	Homo	0.0001417	19150000
GO:0051541	elastin metabolic process	Homo	1.502e-05	2030000
GO:0051602	response to electrical stimulus	Homo	1.416e-05	1914000
GO:0051607	defense response to virus	Homo	8.209e-06	1109000
GO:0051693	actin filament capping	Homo	8.401e-06	1135000
GO:0051726	regulation of cell cycle	Homo	3.004e-05	4059000
GO:0051781	positive regulation of cell division	Homo	5.862e-05	7922000
GO:0051798	positive regulation of hair follicle development	Homo	3.791e-06	512300
GO:0051893	regulation of focal adhesion assembly	Homo	0.0001417	19150000
GO:0051897	positive regulation of phosphatidylinositol 3-kinase/protein kinase B signal transduction	Homo	0.0002355	31830000
GO:0051902	negative regulation of mitochondrial depolarization	Homo	8.932e-05	12070000
GO:0051966	regulation of synaptic transmission, glutamatergic	Homo	3.791e-06	512300
GO:0055093	response to hyperoxia	Homo	8.121e-06	1098000
GO:0055119	relaxation of cardiac muscle	Homo	4.201e-06	567700
GO:0060252	positive regulation of glial cell proliferation	Homo	7.581e-06	1025000
GO:0060271	cilium assembly	Homo	2.1e-06	283800
GO:0060333	type II interferon-mediated signaling pathway	Homo	4.925e-05	6656000
GO:0060349	bone morphogenesis	Homo	9.05e-06	1223000
GO:0060352	cell adhesion molecule production	Homo	2.056e-05	2779000
GO:0060550	positive regulation of fructose 1,6-bisphosphate 1-phosphatase activity	Homo	8.209e-06	1109000
GO:0060552	positive regulation of fructose 1,6-bisphosphate metabolic process	Homo	8.209e-06	1109000
GO:0060557	positive regulation of vitamin D biosynthetic process	Homo	1.2e-05	1622000
GO:0060559	positive regulation of calcidiol 1-monooxygenase activity	Homo	1.2e-05	1622000
GO:0060586	multicellular organismal-level iron ion homeostasis	Homo	6.607e-06	892900
GO:0060587	regulation of lipoprotein lipid oxidation	Homo	1.502e-05	2030000
GO:0060612	adipose tissue development	Homo	1.502e-05	2030000
GO:0060664	epithelial cell proliferation involved in salivary gland morphogenesis	Homo	3.791e-06	512300
GO:0060669	embryonic placenta morphogenesis	Homo	0.000101	13650000
GO:0060693	regulation of branching involved in salivary gland morphogenesis	Homo	3.791e-06	512300
GO:0060749	mammary gland alveolus development	Homo	2.219e-06	299900
GO:0061015	snRNA import into nucleus	Homo	0.0001274	17210000
GO:0061037	negative regulation of cartilage development	Homo	1.502e-05	2030000
GO:0061044	negative regulation of vascular wound healing	Homo	3.791e-06	512300
GO:0061048	negative regulation of branching involved in lung morphogenesis	Homo	3.791e-06	512300
GO:0061564	axon development	Homo	7.555e-06	1021000
GO:0061692	cellular detoxification of hydrogen peroxide	Homo	8.121e-06	1098000
GO:0061844	antimicrobial humoral immune response mediated by antimicrobial peptide	Homo	9.05e-06	1223000
GO:0061944	negative regulation of protein K48-linked ubiquitination	Homo	2.056e-05	2779000
GO:0065003	protein-containing complex assembly	Homo	3.318e-05	4484000
GO:0065008	regulation of biological quality	Homo	3.791e-06	512300
GO:0070050	neuron cellular homeostasis	Homo	5.861e-05	7921000
GO:0070093	negative regulation of glucagon secretion	Homo	1.502e-05	2030000
GO:0070293	renal absorption	Homo	5.348e-05	7228000
GO:0070301	cellular response to hydrogen peroxide	Homo	1.416e-05	1914000
GO:0070371	ERK1 and ERK2 cascade	Homo	8.826e-06	1193000
GO:0070374	positive regulation of ERK1 and ERK2 cascade	Homo	3.791e-06	512300
GO:0070507	regulation of microtubule cytoskeleton organization	Homo	1.511e-05	2042000
GO:0070527	platelet aggregation	Homo	0.0002095	28320000
GO:0070542	response to fatty acid	Homo	8.121e-06	1098000
GO:0070886	positive regulation of calcineurin-NFAT signaling cascade	Homo	3.791e-06	512300
GO:0070936	protein K48-linked ubiquitination	Homo	6.402e-05	8653000
GO:0070979	protein K11-linked ubiquitination	Homo	0.0002561	34610000
GO:0070995	NADPH oxidation	Homo	1.416e-05	1914000
GO:0071219	cellular response to molecule of bacterial origin	Homo	3.791e-06	512300
GO:0071222	cellular response to lipopolysaccharide	Homo	7.581e-06	1025000
GO:0071230	cellular response to amino acid stimulus	Homo	3.791e-06	512300
GO:0071248	cellular response to metal ion	Homo	1.416e-05	1914000
GO:0071281	cellular response to iron ion	Homo	6.607e-06	892900
GO:0071298	cellular response to L-ascorbic acid	Homo	1.502e-05	2030000
GO:0071300	cellular response to retinoic acid	Homo	1.881e-05	2542000
GO:0071316	cellular response to nicotine	Homo	3.791e-06	512300
GO:0071346	cellular response to type II interferon	Homo	0.0001514	20460000
GO:0071363	cellular response to growth factor stimulus	Homo	8.121e-06	1098000
GO:0071468	cellular response to acidic pH	Homo	1.16e-06	156800
GO:0071479	cellular response to ionizing radiation	Homo	3.791e-06	512300
GO:0071514	genomic imprinting	Homo	5.05e-05	6824000
GO:0071677	positive regulation of mononuclear cell migration	Homo	3.791e-06	512300
GO:0071801	regulation of podosome assembly	Homo	2.1e-06	283800
GO:0071803	positive regulation of podosome assembly	Homo	3.791e-06	512300
GO:0071902	positive regulation of protein serine/threonine kinase activity	Homo	1.726e-05	2333000
GO:0072386	plus-end-directed organelle transport along microtubule	Homo	7.555e-06	1021000
GO:0072577	endothelial cell apoptotic process	Homo	3.791e-06	512300
GO:0072659	protein localization to plasma membrane	Homo	3.791e-06	512300
GO:0072722	response to amitrole	Homo	8.121e-06	1098000
GO:0072732	cellular response to calcium ion starvation	Homo	8.932e-05	12070000
GO:0080184	response to phenylpropanoid	Homo	8.121e-06	1098000
GO:0086003	cardiac muscle cell contraction	Homo	4.201e-06	567700
GO:0090140	regulation of mitochondrial fission	Homo	7.555e-06	1021000
GO:0090150	establishment of protein localization to membrane	Homo	3.434e-05	4641000
GO:0090200	positive regulation of release of cytochrome c from mitochondria	Homo	0.0001991	26900000
GO:0090218	positive regulation of lipid kinase activity	Homo	0.000482	65140000
GO:0090258	negative regulation of mitochondrial fission	Homo	7.555e-06	1021000
GO:0090263	positive regulation of canonical Wnt signaling pathway	Homo	2.219e-06	299900
GO:0090279	regulation of calcium ion import	Homo	2.219e-06	299900
GO:0090303	positive regulation of wound healing	Homo	0.0001417	19150000
GO:0090312	positive regulation of protein deacetylation	Homo	8.209e-06	1109000
GO:0090324	negative regulation of oxidative phosphorylation	Homo	3.791e-06	512300
GO:0090335	regulation of brown fat cell differentiation	Homo	3.004e-05	4059000
GO:0090370	negative regulation of cholesterol efflux	Homo	2.219e-06	299900
GO:0090594	inflammatory response to wounding	Homo	7.581e-06	1025000
GO:0097009	energy homeostasis	Homo	3.004e-05	4059000
GO:0097017	renal protein absorption	Homo	2.1e-06	283800
GO:0097190	apoptotic signaling pathway	Homo	3.791e-06	512300
GO:0097191	extrinsic apoptotic signaling pathway	Homo	5.276e-05	7130000
GO:0097237	cellular response to toxic substance	Homo	3.791e-06	512300
GO:0097284	hepatocyte apoptotic process	Homo	6.845e-05	9251000
GO:0097294	'de novo' XMP biosynthetic process	Homo	6.633e-06	896500
GO:0097345	mitochondrial outer membrane permeabilization	Homo	3.318e-05	4484000
GO:0097421	liver regeneration	Homo	3.791e-06	512300
GO:0097435	supramolecular fiber organization	Homo	4.829e-05	6526000
GO:0097527	necroptotic signaling pathway	Homo	1.895e-05	2561000
GO:0097696	cell surface receptor signaling pathway via STAT	Homo	2.323e-05	3139000
GO:0097746	blood vessel diameter maintenance	Homo	2.674e-05	3614000
GO:0098586	cellular response to virus	Homo	1.642e-05	2219000
GO:0098761	cellular response to interleukin-7	Homo	7.186e-05	9712000
GO:0098868	bone growth	Homo	3.004e-05	4059000
GO:0098869	cellular oxidant detoxification	Homo	0.0001161	15690000
GO:0098930	axonal transport	Homo	1.511e-05	2042000
GO:0098974	postsynaptic actin cytoskeleton organization	Homo	0.0001417	19150000
GO:0110076	negative regulation of ferroptosis	Homo	1.416e-05	1914000
GO:0120162	positive regulation of cold-induced thermogenesis	Homo	3.004e-05	4059000
GO:0120190	negative regulation of bile acid secretion	Homo	3.791e-06	512300
GO:0120192	tight junction assembly	Homo	0.0001417	19150000
GO:0140374	antiviral innate immune response	Homo	3.791e-06	512300
GO:0140460	response to Gram-negative bacterium	Homo	3.791e-06	512300
GO:0150076	neuroinflammatory response	Homo	8.209e-06	1109000
GO:0150078	positive regulation of neuroinflammatory response	Homo	7.581e-06	1025000
GO:0150093	amyloid-beta clearance by transcytosis	Homo	1.16e-06	156800
GO:0150111	regulation of transepithelial transport	Homo	0.0001417	19150000
GO:0150129	positive regulation of interleukin-33 production	Homo	3.791e-06	512300
GO:1900015	regulation of cytokine production involved in inflammatory response	Homo	1.502e-05	2030000
GO:1900017	positive regulation of cytokine production involved in inflammatory response	Homo	7.581e-06	1025000
GO:1900034	regulation of cellular response to heat	Homo	7.555e-06	1021000
GO:1900127	positive regulation of hyaluronan biosynthetic process	Homo	2.219e-06	299900
GO:1900159	positive regulation of bone mineralization involved in bone maturation	Homo	9.05e-06	1223000
GO:1900180	regulation of protein localization to nucleus	Homo	1.502e-05	2030000
GO:1900222	negative regulation of amyloid-beta clearance	Homo	1.579e-05	2134000
GO:1900229	negative regulation of single-species biofilm formation in or on host organism	Homo	9.05e-06	1223000
GO:1900242	regulation of synaptic vesicle endocytosis	Homo	0.0001417	19150000
GO:1900452	regulation of long-term synaptic depression	Homo	7.555e-06	1021000
GO:1900745	positive regulation of p38MAPK cascade	Homo	3.004e-05	4059000
GO:1901222	regulation of non-canonical NF-kappaB signal transduction	Homo	8.065e-05	10900000
GO:1901224	positive regulation of non-canonical NF-kappaB signal transduction	Homo	1.895e-05	2561000
GO:1901647	positive regulation of synoviocyte proliferation	Homo	3.791e-06	512300
GO:1901662	quinone catabolic process	Homo	0.001324	179000000
GO:1901857	positive regulation of cellular respiration	Homo	8.209e-06	1109000
GO:1902004	positive regulation of amyloid-beta formation	Homo	3.221e-05	4353000
GO:1902065	response to L-glutamate	Homo	3.791e-06	512300
GO:1902108	regulation of mitochondrial membrane permeability involved in apoptotic process	Homo	3.318e-05	4484000
GO:1902174	positive regulation of keratinocyte apoptotic process	Homo	2.1e-06	283800
GO:1902176	negative regulation of oxidative stress-induced intrinsic apoptotic signaling pathway	Homo	2.056e-05	2779000
GO:1902230	negative regulation of intrinsic apoptotic signaling pathway in response to DNA damage	Homo	3.318e-05	4484000
GO:1902396	protein localization to bicellular tight junction	Homo	0.0001417	19150000
GO:1902474	positive regulation of protein localization to synapse	Homo	7.555e-06	1021000
GO:1902531	regulation of intracellular signal transduction	Homo	3.318e-05	4484000
GO:1902565	positive regulation of neutrophil activation	Homo	3.791e-06	512300
GO:1902570	protein localization to nucleolus	Homo	0.0001274	17210000
GO:1902600	proton transmembrane transport	Homo	0.0008121	109800000
GO:1902732	positive regulation of chondrocyte proliferation	Homo	9.05e-06	1223000
GO:1902894	negative regulation of miRNA transcription	Homo	3.791e-06	512300
GO:1902895	positive regulation of miRNA transcription	Homo	3.791e-06	512300
GO:1902966	positive regulation of protein localization to early endosome	Homo	2.219e-06	299900
GO:1902988	neurofibrillary tangle assembly	Homo	7.555e-06	1021000
GO:1903078	positive regulation of protein localization to plasma membrane	Homo	2.337e-05	3159000
GO:1903140	regulation of establishment of endothelial barrier	Homo	3.791e-06	512300
GO:1903347	negative regulation of bicellular tight junction assembly	Homo	3.791e-06	512300
GO:1903543	positive regulation of exosomal secretion	Homo	8.209e-06	1109000
GO:1903748	negative regulation of establishment of protein localization to mitochondrion	Homo	7.555e-06	1021000
GO:1903829	positive regulation of protein localization	Homo	7.555e-06	1021000
GO:1903901	negative regulation of viral life cycle	Homo	4.113e-05	5558000
GO:1903903	regulation of establishment of T cell polarity	Homo	2.1e-06	283800
GO:1903906	regulation of plasma membrane raft polarization	Homo	2.1e-06	283800
GO:1903909	regulation of receptor clustering	Homo	2.1e-06	283800
GO:1903923	positive regulation of protein processing in phagocytic vesicle	Homo	4.201e-06	567700
GO:1903955	positive regulation of protein targeting to mitochondrion	Homo	0.0002334	31550000
GO:1904428	negative regulation of tubulin deacetylation	Homo	1.511e-05	2042000
GO:1904440	positive regulation of iron ion import across plasma membrane	Homo	8.209e-06	1109000
GO:1904646	cellular response to amyloid-beta	Homo	3.791e-06	512300
GO:1904651	positive regulation of fat cell apoptotic process	Homo	1.502e-05	2030000
GO:1904668	positive regulation of ubiquitin protein ligase activity	Homo	6.402e-05	8653000
GO:1904707	positive regulation of vascular associated smooth muscle cell proliferation	Homo	3.791e-06	512300
GO:1904714	regulation of chaperone-mediated autophagy	Homo	0.000482	65140000
GO:1904772	response to tetrachloromethane	Homo	1.416e-05	1914000
GO:1904783	positive regulation of NMDA glutamate receptor activity	Homo	8.209e-06	1109000
GO:1904798	positive regulation of core promoter binding	Homo	8.209e-06	1109000
GO:1904844	response to L-glutamine	Homo	1.416e-05	1914000
GO:1904880	response to hydrogen sulfide	Homo	1.416e-05	1914000
GO:1904996	positive regulation of leukocyte adhesion to vascular endothelial cell	Homo	3.791e-06	512300
GO:1904999	positive regulation of leukocyte adhesion to arterial endothelial cell	Homo	3.791e-06	512300
GO:1905038	regulation of membrane lipid metabolic process	Homo	3.791e-06	512300
GO:1905242	response to 3,3',5-triiodo-L-thyronine	Homo	3.791e-06	512300
GO:1905278	positive regulation of epithelial tube formation	Homo	2.219e-06	299900
GO:1905395	response to flavonoid	Homo	1.416e-05	1914000
GO:1905564	positive regulation of vascular endothelial cell proliferation	Homo	5.05e-05	6824000
GO:1990000	amyloid fibril formation	Homo	1.176e-05	1589000
GO:1990051	activation of protein kinase C activity	Homo	1.502e-05	2030000
GO:1990090	cellular response to nerve growth factor stimulus	Homo	7.555e-06	1021000
GO:1990268	response to gold nanoparticle	Homo	3.791e-06	512300
GO:1990416	cellular response to brain-derived neurotrophic factor stimulus	Homo	7.555e-06	1021000
GO:2000008	regulation of protein localization to cell surface	Homo	3.379e-06	456700
GO:2000010	positive regulation of protein localization to cell surface	Homo	3.791e-06	512300
GO:2000045	regulation of G1/S transition of mitotic cell cycle	Homo	3.318e-05	4484000
GO:2000060	positive regulation of ubiquitin-dependent protein catabolic process	Homo	2.219e-06	299900
GO:2000147	positive regulation of cell motility	Homo	6.607e-06	892900
GO:2000271	positive regulation of fibroblast apoptotic process	Homo	3.318e-05	4484000
GO:2000272	negative regulation of signaling receptor activity	Homo	3.791e-06	512300
GO:2000308	negative regulation of tumor necrosis factor (ligand) superfamily member 11 production	Homo	9.05e-06	1223000
GO:2000309	positive regulation of tumor necrosis factor (ligand) superfamily member 11 production	Homo	8.209e-06	1109000
GO:2000334	positive regulation of blood microparticle formation	Homo	3.791e-06	512300
GO:2000343	positive regulation of chemokine (C-X-C motif) ligand 2 production	Homo	3.791e-06	512300
GO:2000347	positive regulation of hepatocyte proliferation	Homo	3.791e-06	512300
GO:2000351	regulation of endothelial cell apoptotic process	Homo	3.791e-06	512300
GO:2000377	regulation of reactive oxygen species metabolic process	Homo	7.581e-06	1025000
GO:2000379	positive regulation of reactive oxygen species metabolic process	Homo	1.502e-05	2030000
GO:2000486	negative regulation of glutamine transport	Homo	1.502e-05	2030000
GO:2000491	positive regulation of hepatic stellate cell activation	Homo	1.502e-05	2030000
GO:2000573	positive regulation of DNA biosynthetic process	Homo	3.791e-06	512300
GO:2001135	regulation of endocytic recycling	Homo	2.32e-06	313500
GO:2001150	positive regulation of dipeptide transmembrane transport	Homo	0.0001172	15840000
GO:2001205	negative regulation of osteoclast development	Homo	9.05e-06	1223000
GO:2001225	regulation of chloride transport	Homo	5.861e-05	7921000
GO:2001233	regulation of apoptotic signaling pathway	Homo	5.374e-05	7263000
GO:2001234	negative regulation of apoptotic signaling pathway	Homo	3.791e-06	512300
GO:2001235	positive regulation of apoptotic signaling pathway	Homo	3.318e-05	4484000
GO:2001238	positive regulation of extrinsic apoptotic signaling pathway	Homo	7.394e-05	9992000
GO:2001240	negative regulation of extrinsic apoptotic signaling pathway in absence of ligand	Homo	7.581e-06	1025000
GO:2001244	positive regulation of intrinsic apoptotic signaling pathway	Homo	6.635e-05	8968000

## Sheet: Table S348
Table S348. DF-1 MiCId analysis GO Cellular Component (CC) Genus level.
GO_Term	GO_Name	Taxon	Prior_GO(Relative_Abundance)	IonCount
GO.XXXXXXX	XXXXXXX	Saccharomyces	0.9564	114700000000
GO:0000139	Golgi membrane	Homo	0.0002389	32290000
GO:0000151	ubiquitin ligase complex	Homo	3.272e-05	4422000
GO:0000785	chromatin	Homo	5.586e-05	7549000
GO:0001891	phagocytic cup	Homo	2.427e-05	3281000
GO:0002102	podosome	Homo	2.45e-06	331200
GO:0002199	zona pellucida receptor complex	Homo	0.0001167	15770000
GO:0005576	extracellular region	Homo	0.005074	685700000
GO:0005615	extracellular space	Homo	0.002254	304700000
GO:0005634	nucleus	Homo	0.001849	249800000
GO:0005635	nuclear envelope	Homo	0.0001117	15100000
GO:0005643	nuclear pore	Homo	5.586e-05	7549000
GO:0005654	nucleoplasm	Homo	0.003573	482900000
GO:0005680	anaphase-promoting complex	Homo	9.817e-05	13270000
GO:0005730	nucleolus	Homo	5.586e-05	7549000
GO:0005737	cytoplasm	Homo	0.004272	577400000
GO:0005739	mitochondrion	Homo	0.0006384	86280000
GO:0005741	mitochondrial outer membrane	Homo	0.0005816	78600000
GO:0005743	mitochondrial inner membrane	Homo	9.814e-05	13260000
GO:0005759	mitochondrial matrix	Homo	0.0004438	59980000
GO:0005765	lysosomal membrane	Homo	7.444e-07	100600
GO:0005768	endosome	Homo	3.481e-06	470400
GO:0005769	early endosome	Homo	1.642e-05	2218000
GO:0005770	late endosome	Homo	2.137e-06	288900
GO:0005777	peroxisome	Homo	0.0001147	15490000
GO:0005778	peroxisomal membrane	Homo	2.293e-05	3099000
GO:0005782	peroxisomal matrix	Homo	4.586e-05	6198000
GO:0005783	endoplasmic reticulum	Homo	0.0002482	33540000
GO:0005788	endoplasmic reticulum lumen	Homo	1.62e-05	2189000
GO:0005789	endoplasmic reticulum membrane	Homo	0.0008123	109800000
GO:0005794	Golgi apparatus	Homo	7.07e-05	9555000
GO:0005796	Golgi lumen	Homo	0.0001195	16150000
GO:0005813	centrosome	Homo	0.0001217	16450000
GO:0005814	centriole	Homo	5.586e-05	7549000
GO:0005819	spindle	Homo	6.085e-05	8224000
GO:0005829	cytosol	Homo	0.01152	1556000000
GO:0005833	hemoglobin complex	Homo	0.0001888	25510000
GO:0005853	eukaryotic translation elongation factor 1 complex	Homo	0.0006886	93060000
GO:0005856	cytoskeleton	Homo	0.0002304	31130000
GO:0005874	microtubule	Homo	1.461e-05	1974000
GO:0005884	actin filament	Homo	7.501e-05	10140000
GO:0005886	plasma membrane	Homo	0.001576	213000000
GO:0005905	clathrin-coated pit	Homo	4.275e-06	577800
GO:0005911	cell-cell junction	Homo	3.75e-05	5068000
GO:0005925	focal adhesion	Homo	0.0001289	17420000
GO:0008021	synaptic vesicle	Homo	1.343e-06	181500
GO:0008180	COP9 signalosome	Homo	0.0001167	15770000
GO:0009897	external side of plasma membrane	Homo	9.906e-05	13390000
GO:0009925	basal plasma membrane	Homo	2.137e-06	288900
GO:0009986	cell surface	Homo	5.699e-05	7702000
GO:0010008	endosome membrane	Homo	0.0001351	18250000
GO:0012506	vesicle membrane	Homo	6.265e-05	8467000
GO:0015629	actin cytoskeleton	Homo	7.991e-05	10800000
GO:0015630	microtubule cytoskeleton	Homo	3.652e-05	4935000
GO:0016020	membrane	Homo	0.0005783	78150000
GO:0016324	apical plasma membrane	Homo	2.137e-06	288900
GO:0016469	proton-transporting two-sector ATPase complex	Homo	3.271e-05	4421000
GO:0016528	sarcoplasm	Homo	2.45e-06	331200
GO:0030016	myofibril	Homo	3.75e-05	5068000
GO:0030027	lamellipodium	Homo	2.45e-06	331200
GO:0030139	endocytic vesicle	Homo	6.412e-06	866600
GO:0030141	secretory granule	Homo	1e-05	1352000
GO:0030424	axon	Homo	0.0001276	17240000
GO:0030425	dendrite	Homo	6.983e-05	9438000
GO:0030426	growth cone	Homo	7.303e-06	987000
GO:0030478	actin cap	Homo	2.45e-06	331200
GO:0030496	midbody	Homo	5.586e-05	7549000
GO:0030666	endocytic vesicle membrane	Homo	1.429e-05	1932000
GO:0030669	clathrin-coated endocytic vesicle membrane	Homo	2.017e-05	2726000
GO:0030670	phagocytic vesicle membrane	Homo	1.343e-06	181500
GO:0030672	synaptic vesicle membrane	Homo	1.343e-06	181500
GO:0030673	axolemma	Homo	7.303e-06	987000
GO:0030864	cortical actin cytoskeleton	Homo	4.901e-06	662300
GO:0031093	platelet alpha granule lumen	Homo	8.668e-05	11710000
GO:0031410	cytoplasmic vesicle	Homo	2.137e-06	288900
GO:0031838	haptoglobin-hemoglobin complex	Homo	3.775e-05	5102000
GO:0031941	filamentous actin	Homo	3.75e-05	5068000
GO:0031966	mitochondrial membrane	Homo	8.358e-05	11300000
GO:0031982	vesicle	Homo	2.883e-05	3897000
GO:0032991	protein-containing complex	Homo	0.0002736	36970000
GO:0034399	nuclear periphery	Homo	7.303e-06	987000
GO:0034774	secretory granule lumen	Homo	2.846e-05	3846000
GO:0035267	NuA4 histone acetyltransferase complex	Homo	3.75e-05	5068000
GO:0035580	specific granule lumen	Homo	1e-05	1352000
GO:0036464	cytoplasmic ribonucleoprotein granule	Homo	7.303e-06	987000
GO:0036477	somatodendritic compartment	Homo	1.461e-05	1974000
GO:0042383	sarcolemma	Homo	6.265e-05	8467000
GO:0042470	melanosome	Homo	0.0002254	30460000
GO:0042565	RNA nuclear export complex	Homo	5.586e-05	7549000
GO:0042581	specific granule	Homo	1e-05	1352000
GO:0042645	mitochondrial nucleoid	Homo	3.271e-05	4421000
GO:0042995	cell projection	Homo	7.303e-06	987000
GO:0043005	neuron projection	Homo	7.303e-06	987000
GO:0043025	neuronal cell body	Homo	0.0001891	25550000
GO:0043197	dendritic spine	Homo	7.303e-06	987000
GO:0043209	myelin sheath	Homo	4.627e-05	6254000
GO:0043231	intracellular membrane-bounded organelle	Homo	9.233e-05	12480000
GO:0043296	apical junction complex	Homo	3.75e-05	5068000
GO:0043679	axon terminus	Homo	6.085e-05	8224000
GO:0044297	cell body	Homo	0.0001313	17750000
GO:0044304	main axon	Homo	7.303e-06	987000
GO:0044305	calyx of Held	Homo	3.75e-05	5068000
GO:0045121	membrane raft	Homo	3.158e-05	4268000
GO:0045177	apical part of cell	Homo	0.00013	17580000
GO:0045178	basal part of cell	Homo	2.137e-06	288900
GO:0045202	synapse	Homo	0.0007753	104800000
GO:0045259	proton-transporting ATP synthase complex	Homo	0.0001963	26530000
GO:0045261	proton-transporting ATP synthase complex, catalytic core F(1)	Homo	6.543e-05	8842000
GO:0045298	tubulin complex	Homo	7.303e-06	987000
GO:0045335	phagocytic vesicle	Homo	4.13e-05	5581000
GO:0048471	perinuclear region of cytoplasm	Homo	6.513e-05	8802000
GO:0055037	recycling endosome	Homo	0.0001006	13590000
GO:0055038	recycling endosome membrane	Homo	4.029e-06	544600
GO:0062023	collagen-containing extracellular matrix	Homo	0.0001364	18430000
GO:0062151	catalase complex	Homo	1.147e-05	1549000
GO:0070062	extracellular exosome	Homo	0.001745	235800000
GO:0071682	endocytic vesicle lumen	Homo	1.888e-05	2551000
GO:0072562	blood microparticle	Homo	0.0001917	25910000
GO:0072563	endothelial microparticle	Homo	6.265e-05	8467000
GO:0090543	Flemming body	Homo	5.586e-05	7549000
GO:0097013	phagocytic vesicle lumen	Homo	4.001e-05	5407000
GO:0097386	glial cell projection	Homo	7.303e-06	987000
GO:0097418	neurofibrillary tangle	Homo	1.461e-05	1974000
GO:0097433	dense body	Homo	3.75e-05	5068000
GO:0098574	cytoplasmic side of lysosomal membrane	Homo	0.0006886	93060000
GO:0098685	Schaffer collateral - CA1 synapse	Homo	3.75e-05	5068000
GO:0120220	basal body patch	Homo	3.75e-05	5068000
GO:1902495	transmembrane transporter complex	Homo	3.271e-05	4421000
GO:1904115	axon cytoplasm	Homo	7.303e-06	987000
GO:1904724	tertiary granule lumen	Homo	2.888e-05	3903000
GO:1904813	ficolin-1-rich granule lumen	Homo	4.519e-05	6108000
GO:1990712	HFE-transferrin receptor complex	Homo	2.137e-06	288900

## Sheet: Table S349
Table S349. DF-1 MiCId analysis GO Molecular Function (MF) Genus level.
GO_Term	GO_Name	Taxon	Prior_GO(Relative_Abundance)	IonCount
GO.XXXXXXX	XXXXXXX	Saccharomyces	0.9564	114700000000
GO:0000287	magnesium ion binding	Homo	2.976e-05	4021000
GO:0000976	transcription cis-regulatory region binding	Homo	1.521e-05	2055000
GO:0001512	dihydronicotinamide riboside quinone reductase activity	Homo	0.0001589	21480000
GO:0001530	lipopolysaccharide binding	Homo	1.226e-05	1657000
GO:0001786	phosphatidylserine binding	Homo	0.0001432	19350000
GO:0002020	protease binding	Homo	4.153e-05	5612000
GO:0003677	DNA binding	Homo	0.0001924	26000000
GO:0003680	minor groove of adenine-thymine-rich DNA binding	Homo	4.426e-06	598200
GO:0003682	chromatin binding	Homo	1.488e-05	2011000
GO:0003690	double-stranded DNA binding	Homo	4.426e-06	598200
GO:0003697	single-stranded DNA binding	Homo	4.426e-06	598200
GO:0003723	RNA binding	Homo	0.0002803	37880000
GO:0003746	translation elongation factor activity	Homo	0.0008033	108600000
GO:0003755	peptidyl-prolyl cis-trans isomerase activity	Homo	0.0001488	20110000
GO:0003779	actin binding	Homo	1.47e-05	1987000
GO:0003796	lysozyme activity	Homo	0.0001673	22600000
GO:0003924	GTPase activity	Homo	0.0005739	77560000
GO:0003925	G protein activity	Homo	1.553e-05	2099000
GO:0003937	IMP cyclohydrolase activity	Homo	2.919e-05	3945000
GO:0003955	NAD(P)H dehydrogenase (quinone) activity	Homo	0.0002087	28210000
GO:0004013	adenosylhomocysteinase activity	Homo	0.000247	33390000
GO:0004046	aminoacylase activity	Homo	1.499e-05	2026000
GO:0004064	arylesterase activity	Homo	2.254e-05	3047000
GO:0004089	carbonate dehydratase activity	Homo	0.0006763	91400000
GO:0004096	catalase activity	Homo	0.0001499	20260000
GO:0004111	creatine kinase activity	Homo	0.0001504	20320000
GO:0004128	cytochrome-b5 reductase activity, acting on NAD(P)H	Homo	3.115e-05	4210000
GO:0004129	cytochrome-c oxidase activity	Homo	4.665e-05	6305000
GO:0004252	serine-type endopeptidase activity	Homo	2.452e-05	3314000
GO:0004461	lactose synthase activity	Homo	0.0003345	45210000
GO:0004601	peroxidase activity	Homo	0.0002231	30150000
GO:0004643	phosphoribosylaminoimidazolecarboxamide formyltransferase activity	Homo	2.554e-05	3451000
GO:0004784	superoxide dismutase activity	Homo	3.115e-05	4210000
GO:0004812	aminoacyl-tRNA ligase activity	Homo	2.207e-05	2982000
GO:0004821	histidine-tRNA ligase activity	Homo	8.826e-05	11930000
GO:0004842	ubiquitin-protein transferase activity	Homo	0.0003681	49750000
GO:0004859	phospholipase inhibitor activity	Homo	7.16e-05	9676000
GO:0004867	serine-type endopeptidase inhibitor activity	Homo	4.444e-05	6006000
GO:0004869	cysteine-type endopeptidase inhibitor activity	Homo	1.226e-05	1657000
GO:0005049	nuclear export signal receptor activity	Homo	1.488e-05	2011000
GO:0005085	guanyl-nucleotide exchange factor activity	Homo	4.201e-06	567700
GO:0005102	signaling receptor binding	Homo	0.0001686	22790000
GO:0005123	death receptor binding	Homo	3.815e-05	5156000
GO:0005125	cytokine activity	Homo	0.0004549	61480000
GO:0005133	type II interferon receptor binding	Homo	0.0001263	17070000
GO:0005154	epidermal growth factor receptor binding	Homo	1.26e-05	1703000
GO:0005158	insulin receptor binding	Homo	0.0001056	14270000
GO:0005159	insulin-like growth factor receptor binding	Homo	0.0004223	57080000
GO:0005164	tumor necrosis factor receptor binding	Homo	7.604e-05	10280000
GO:0005178	integrin binding	Homo	0.0001304	17620000
GO:0005179	hormone activity	Homo	0.001132	152900000
GO:0005200	structural constituent of cytoskeleton	Homo	0.0001041	14070000
GO:0005344	oxygen carrier activity	Homo	6.261e-05	8462000
GO:0005504	fatty acid binding	Homo	5.359e-05	7243000
GO:0005506	iron ion binding	Homo	2.452e-05	3314000
GO:0005507	copper ion binding	Homo	1.786e-05	2414000
GO:0005509	calcium ion binding	Homo	0.000244	32980000
GO:0005515	protein binding	Homo	0.02536	3427000000
GO:0005522	profilin binding	Homo	5.205e-05	7034000
GO:0005524	ATP binding	Homo	0.0004956	66980000
GO:0005525	GTP binding	Homo	0.0004287	57940000
GO:0005543	phospholipid binding	Homo	7.16e-05	9676000
GO:0005544	calcium-dependent phospholipid binding	Homo	0.0002864	38700000
GO:0005546	phosphatidylinositol-4,5-bisphosphate binding	Homo	4.743e-07	64090
GO:0008017	microtubule binding	Homo	3.541e-05	4785000
GO:0008083	growth factor activity	Homo	0.0004391	59350000
GO:0008135	translation factor activity, RNA binding	Homo	0.0001607	21710000
GO:0008198	ferrous iron binding	Homo	3.461e-06	467700
GO:0008199	ferric iron binding	Homo	3.461e-06	467700
GO:0008201	heparin binding	Homo	3.563e-05	4816000
GO:0008233	peptidase activity	Homo	1.226e-05	1657000
GO:0008236	serine-type peptidase activity	Homo	1.226e-05	1657000
GO:0008270	zinc ion binding	Homo	9.806e-05	13250000
GO:0008289	lipid binding	Homo	1.786e-05	2414000
GO:0008379	thioredoxin peroxidase activity	Homo	0.0001179	15930000
GO:0008753	NADPH dehydrogenase (quinone) activity	Homo	3.115e-05	4210000
GO:0009055	electron transfer activity	Homo	0.0001059	14320000
GO:0015643	toxic substance binding	Homo	1.786e-05	2414000
GO:0016018	cyclosporin A binding	Homo	1.24e-05	1676000
GO:0016209	antioxidant activity	Homo	3.286e-05	4441000
GO:0016301	kinase activity	Homo	2.506e-05	3387000
GO:0016491	oxidoreductase activity	Homo	0.0001371	18530000
GO:0016661	oxidoreductase activity, acting on other nitrogenous compounds as donors	Homo	5.297e-05	7159000
GO:0016684	oxidoreductase activity, acting on peroxide as acceptor	Homo	2.999e-05	4053000
GO:0016740	transferase activity	Homo	9.568e-05	12930000
GO:0016787	hydrolase activity	Homo	0.000133	17970000
GO:0016829	lyase activity	Homo	2.254e-05	3047000
GO:0016887	ATP hydrolysis activity	Homo	0.0001467	19830000
GO:0017124	SH3 domain binding	Homo	8.852e-06	1196000
GO:0018820	cyanamide hydratase activity	Homo	2.254e-05	3047000
GO:0019003	GDP binding	Homo	4.529e-05	6121000
GO:0019787	ubiquitin-like protein transferase activity	Homo	9.203e-05	12440000
GO:0019825	oxygen binding	Homo	8.048e-05	10880000
GO:0019899	enzyme binding	Homo	0.000236	31900000
GO:0019901	protein kinase binding	Homo	0.0002304	31140000
GO:0020037	heme binding	Homo	0.0001846	24950000
GO:0030170	pyridoxal phosphate binding	Homo	1.786e-05	2414000
GO:0030297	transmembrane receptor protein tyrosine kinase activator activity	Homo	0.0002238	30240000
GO:0030492	hemoglobin binding	Homo	1.565e-05	2116000
GO:0030674	protein-macromolecule adaptor activity	Homo	4.426e-06	598200
GO:0031072	heat shock protein binding	Homo	0.0002334	31550000
GO:0031386	protein tag activity	Homo	6.124e-05	8277000
GO:0031404	chloride ion binding	Homo	5.297e-05	7159000
GO:0031489	myosin V binding	Homo	6.543e-07	88430
GO:0031625	ubiquitin protein ligase binding	Homo	0.0002682	36240000
GO:0031720	haptoglobin binding	Homo	3.131e-05	4231000
GO:0031721	hemoglobin alpha binding	Homo	1.565e-05	2116000
GO:0034185	apolipoprotein binding	Homo	4.426e-06	598200
GO:0034452	dynactin binding	Homo	4.426e-06	598200
GO:0034986	iron chaperone activity	Homo	3.461e-06	467700
GO:0035091	phosphatidylinositol binding	Homo	4.426e-06	598200
GO:0036313	phosphatidylinositol 3-kinase catalytic subunit binding	Homo	9.485e-07	128200
GO:0038177	death receptor agonist activity	Homo	3.042e-05	4111000
GO:0042288	MHC class I protein binding	Homo	2.999e-05	4053000
GO:0042802	identical protein binding	Homo	0.0005084	68710000
GO:0042803	protein homodimerization activity	Homo	8.63e-05	11660000
GO:0043532	angiostatin binding	Homo	2.999e-05	4053000
GO:0043539	protein serine/threonine kinase activator activity	Homo	0.000329	44460000
GO:0043565	sequence-specific DNA binding	Homo	4.426e-06	598200
GO:0044183	protein folding chaperone	Homo	0.0001167	15770000
GO:0044325	transmembrane transporter binding	Homo	3.461e-06	467700
GO:0044389	ubiquitin-like protein ligase binding	Homo	9.203e-05	12440000
GO:0045159	myosin II binding	Homo	4.743e-07	64090
GO:0045296	cadherin binding	Homo	7.811e-05	10560000
GO:0046790	virion binding	Homo	1.24e-05	1676000
GO:0046872	metal ion binding	Homo	0.000369	49870000
GO:0046933	proton-transporting ATP synthase activity, rotational mechanism	Homo	0.0002399	32420000
GO:0046961	proton-transporting ATPase activity, rotational mechanism	Homo	5.997e-05	8105000
GO:0046982	protein heterodimerization activity	Homo	1.488e-05	2011000
GO:0048018	receptor ligand activity	Homo	0.00025	33780000
GO:0050136	NADH:ubiquinone reductase (non-electrogenic) activity	Homo	0.0001558	21050000
GO:0050661	NADP binding	Homo	1.499e-05	2026000
GO:0051015	actin filament binding	Homo	9.485e-07	128200
GO:0051082	unfolded protein binding	Homo	0.0001291	17450000
GO:0051087	protein-folding chaperone binding	Homo	2.229e-05	3012000
GO:0051428	peptide hormone receptor binding	Homo	0.0003068	41460000
GO:0051721	protein phosphatase 2A binding	Homo	4.426e-06	598200
GO:0051879	Hsp90 protein binding	Homo	4.426e-06	598200
GO:0051920	peroxiredoxin activity	Homo	5.893e-05	7965000
GO:0061630	ubiquitin protein ligase activity	Homo	9.203e-05	12440000
GO:0061631	ubiquitin conjugating enzyme activity	Homo	0.0003681	49750000
GO:0070883	pre-miRNA binding	Homo	1.488e-05	2011000
GO:0071813	lipoprotein particle binding	Homo	4.426e-06	598200
GO:0071949	FAD binding	Homo	5.297e-05	7159000
GO:0098973	structural constituent of postsynaptic actin cytoskeleton	Homo	5.205e-05	7034000
GO:0099077	histone-dependent DNA binding	Homo	4.426e-06	598200
GO:0099609	microtubule lateral binding	Homo	4.426e-06	598200
GO:0140272	exogenous protein binding	Homo	1.786e-05	2414000
GO:0140662	ATP-dependent protein folding chaperone	Homo	0.0001167	15770000
GO:0140824	thioredoxin-dependent peroxiredoxin activity	Homo	0.0001179	15930000
GO:0140839	RNA polymerase II CTD heptapeptide repeat P3 isomerase activity	Homo	1.24e-05	1676000
GO:0140840	RNA polymerase II CTD heptapeptide repeat P6 isomerase activity	Homo	1.24e-05	1676000
GO:0140912	membrane destabilizing activity	Homo	1.226e-05	1657000
GO:1902936	phosphatidylinositol bisphosphate binding	Homo	4.426e-06	598200
GO:1903136	cuprous ion binding	Homo	0.0004868	65790000
GO:1903981	enterobactin binding	Homo	3.573e-05	4829000
GO:1904399	heparan sulfate binding	Homo	1.24e-05	1676000
GO:1904408	melatonin binding	Homo	5.297e-05	7159000
GO:1905594	resveratrol binding	Homo	5.297e-05	7159000
GO:1990459	transferrin receptor binding	Homo	2.076e-05	2806000
GO:1990460	leptin receptor binding	Homo	0.0001534	20730000

## Sheet: Table S350
Table S350. DF-2 MiCId analysis GO Biological Process (BP) Genus level.
GO_Term	GO_Name	Taxon	Prior_GO(Relative_Abundance)	IonCount
GO.XXXXXXX	XXXXXXX	Homo	0.0003684	58660000
GO.XXXXXXX	XXXXXXX	Saccharomyces	0.9531	112300000000
GO:0000054	ribosomal subunit export from nucleus	Homo	0.0001193	18990000
GO:0000055	ribosomal large subunit export from nucleus	Homo	0.0001193	18990000
GO:0000056	ribosomal small subunit export from nucleus	Homo	0.0001193	18990000
GO:0000070	mitotic sister chromatid segregation	Homo	0.0001193	18990000
GO:0000122	negative regulation of transcription by RNA polymerase II	Homo	0.0001974	31440000
GO:0000209	protein polyubiquitination	Homo	0.0001557	24780000
GO:0000226	microtubule cytoskeleton organization	Homo	1.512e-05	2408000
GO:0000278	mitotic cell cycle	Homo	0.0001193	18990000
GO:0000302	response to reactive oxygen species	Homo	0.0001139	18130000
GO:0000413	protein peptidyl-prolyl isomerization	Homo	1.367e-05	2176000
GO:0001501	skeletal system development	Homo	9.894e-05	15750000
GO:0001503	ossification	Homo	9.051e-05	14410000
GO:0001525	angiogenesis	Homo	3.793e-05	6039000
GO:0001542	ovulation from ovarian follicle	Homo	1.463e-05	2329000
GO:0001649	osteoblast differentiation	Homo	9.746e-05	15520000
GO:0001657	ureteric bud development	Homo	7.467e-06	1189000
GO:0001666	response to hypoxia	Homo	2.587e-05	4119000
GO:0001701	in utero embryonic development	Homo	0.0001644	26170000
GO:0001738	morphogenesis of a polarized epithelium	Homo	2.845e-05	4530000
GO:0001774	microglial cell activation	Homo	5.205e-05	8287000
GO:0001817	regulation of cytokine production	Homo	1.666e-05	2652000
GO:0001819	positive regulation of cytokine production	Homo	2.932e-05	4668000
GO:0001822	kidney development	Homo	7.467e-06	1189000
GO:0001836	release of cytochrome c from mitochondria	Homo	5.941e-05	9459000
GO:0001881	receptor recycling	Homo	1.924e-07	30640
GO:0001890	placenta development	Homo	1.463e-05	2329000
GO:0001892	embryonic placenta development	Homo	0.0001644	26170000
GO:0001933	negative regulation of protein phosphorylation	Homo	1.367e-05	2176000
GO:0001934	positive regulation of protein phosphorylation	Homo	1.744e-05	2777000
GO:0001936	regulation of endothelial cell proliferation	Homo	1.463e-05	2329000
GO:0001937	negative regulation of endothelial cell proliferation	Homo	3.777e-06	601300
GO:0001938	positive regulation of endothelial cell proliferation	Homo	8.583e-07	136600
GO:0002009	morphogenesis of an epithelium	Homo	3.709e-05	5905000
GO:0002021	response to dietary excess	Homo	2.926e-05	4658000
GO:0002037	negative regulation of L-glutamate import across plasma membrane	Homo	3.777e-06	601300
GO:0002092	positive regulation of receptor internalization	Homo	8.583e-07	136600
GO:0002227	innate immune response in mucosa	Homo	8.329e-06	1326000
GO:0002250	adaptive immune response	Homo	7.135e-06	1136000
GO:0002281	macrophage activation involved in immune response	Homo	1.091e-05	1737000
GO:0002376	immune system process	Homo	8.329e-06	1326000
GO:0002439	chronic inflammatory response to antigenic stimulus	Homo	3.777e-06	601300
GO:0002523	leukocyte migration involved in inflammatory response	Homo	3.777e-06	601300
GO:0002637	regulation of immunoglobulin production	Homo	3.777e-06	601300
GO:0002719	negative regulation of cytokine production involved in immune response	Homo	3.777e-06	601300
GO:0002876	positive regulation of chronic inflammatory response to antigenic stimulus	Homo	3.777e-06	601300
GO:0002925	positive regulation of humoral immune response mediated by circulating immunoglobulin	Homo	3.777e-06	601300
GO:0002931	response to ischemia	Homo	1.612e-06	256600
GO:0003009	skeletal muscle contraction	Homo	3.777e-06	601300
GO:0003085	negative regulation of systemic arterial blood pressure	Homo	3.777e-06	601300
GO:0003300	cardiac muscle hypertrophy	Homo	1.463e-05	2329000
GO:0003360	brainstem development	Homo	2.754e-06	438500
GO:0005989	lactose biosynthetic process	Homo	0.0004362	69450000
GO:0006006	glucose metabolic process	Homo	0.0001006	16010000
GO:0006091	generation of precursor metabolites and energy	Homo	7.818e-06	1245000
GO:0006111	regulation of gluconeogenesis	Homo	1.463e-05	2329000
GO:0006112	energy reserve metabolic process	Homo	4.389e-05	6987000
GO:0006114	glycerol biosynthetic process	Homo	1.463e-05	2329000
GO:0006116	NADH oxidation	Homo	1.612e-06	256600
GO:0006139	nucleobase-containing compound metabolic process	Homo	2.754e-06	438500
GO:0006164	purine nucleotide biosynthetic process	Homo	5.508e-06	877000
GO:0006177	GMP biosynthetic process	Homo	5.508e-06	877000
GO:0006189	'de novo' IMP biosynthetic process	Homo	1.377e-05	2192000
GO:0006259	DNA metabolic process	Homo	0.0001193	18990000
GO:0006338	chromatin remodeling	Homo	8.536e-05	13590000
GO:0006355	regulation of DNA-templated transcription	Homo	8.218e-05	13080000
GO:0006357	regulation of transcription by RNA polymerase II	Homo	0.0001559	24830000
GO:0006412	translation	Homo	0.003808	606400000
GO:0006414	translational elongation	Homo	0.00561	893200000
GO:0006418	tRNA aminoacylation for protein translation	Homo	2.277e-05	3626000
GO:0006427	histidyl-tRNA aminoacylation	Homo	6.832e-05	10880000
GO:0006457	protein folding	Homo	5.467e-05	8704000
GO:0006469	negative regulation of protein kinase activity	Homo	1.367e-05	2176000
GO:0006508	proteolysis	Homo	8.329e-06	1326000
GO:0006511	ubiquitin-dependent protein catabolic process	Homo	0.0001182	18820000
GO:0006513	protein monoubiquitination	Homo	3.797e-05	6045000
GO:0006606	protein import into nucleus	Homo	0.0004771	75970000
GO:0006611	protein export from nucleus	Homo	0.0003579	56980000
GO:0006626	protein targeting to mitochondrion	Homo	2.971e-05	4730000
GO:0006629	lipid metabolic process	Homo	3.707e-05	5903000
GO:0006635	fatty acid beta-oxidation	Homo	1.463e-05	2329000
GO:0006641	triglyceride metabolic process	Homo	7.467e-06	1189000
GO:0006730	one-carbon metabolic process	Homo	0.0003374	53710000
GO:0006743	ubiquinone metabolic process	Homo	1.612e-06	256600
GO:0006754	ATP biosynthetic process	Homo	2.345e-05	3734000
GO:0006801	superoxide metabolic process	Homo	1.612e-06	256600
GO:0006805	xenobiotic metabolic process	Homo	1.612e-06	256600
GO:0006809	nitric oxide biosynthetic process	Homo	1.612e-06	256600
GO:0006826	iron ion transport	Homo	4.186e-05	6665000
GO:0006879	intracellular iron ion homeostasis	Homo	1.26e-05	2006000
GO:0006909	phagocytosis	Homo	2.926e-05	4658000
GO:0006911	phagocytosis, engulfment	Homo	5.773e-06	919100
GO:0006913	nucleocytoplasmic transport	Homo	0.0002386	37980000
GO:0006915	apoptotic process	Homo	0.0002237	35620000
GO:0006933	negative regulation of cell adhesion involved in substrate-bound cell migration	Homo	7.818e-06	1245000
GO:0006952	defense response	Homo	3.777e-06	601300
GO:0006954	inflammatory response	Homo	0.0004206	66960000
GO:0006955	immune response	Homo	1.469e-05	2339000
GO:0006959	humoral immune response	Homo	1.924e-05	3064000
GO:0006974	DNA damage response	Homo	5.041e-06	802500
GO:0006979	response to oxidative stress	Homo	0.0002251	35840000
GO:0006986	response to unfolded protein	Homo	5.185e-05	8256000
GO:0007010	cytoskeleton organization	Homo	2.845e-05	4530000
GO:0007015	actin filament organization	Homo	9.186e-06	1463000
GO:0007052	mitotic spindle organization	Homo	0.0001193	18990000
GO:0007141	male meiosis I	Homo	0.0003467	55200000
GO:0007144	female meiosis I	Homo	0.0003467	55200000
GO:0007154	cell communication	Homo	3.777e-06	601300
GO:0007163	establishment or maintenance of cell polarity	Homo	2.845e-05	4530000
GO:0007165	signal transduction	Homo	0.0003717	59180000
GO:0007166	cell surface receptor signaling pathway	Homo	7.135e-06	1136000
GO:0007173	epidermal growth factor receptor signaling pathway	Homo	6.008e-06	956500
GO:0007249	canonical NF-kappaB signal transduction	Homo	9.894e-05	15750000
GO:0007254	JNK cascade	Homo	3.777e-06	601300
GO:0007259	cell surface receptor signaling pathway via JAK-STAT	Homo	3.645e-05	5804000
GO:0007267	cell-cell signaling	Homo	0.0001141	18170000
GO:0007268	chemical synaptic transmission	Homo	0.0003283	52270000
GO:0007271	synaptic transmission, cholinergic	Homo	1.612e-06	256600
GO:0007339	binding of sperm to zona pellucida	Homo	5.185e-05	8256000
GO:0007409	axonogenesis	Homo	2.845e-05	4530000
GO:0007417	central nervous system development	Homo	2.886e-06	459600
GO:0007565	female pregnancy	Homo	1.463e-05	2329000
GO:0007584	response to nutrient	Homo	1.624e-05	2586000
GO:0007596	blood coagulation	Homo	0.0003253	51790000
GO:0007613	memory	Homo	5.041e-06	802500
GO:0007623	circadian rhythm	Homo	1.841e-05	2930000
GO:0008154	actin polymerization or depolymerization	Homo	2.886e-06	459600
GO:0008203	cholesterol metabolic process	Homo	2.21e-05	3518000
GO:0008206	bile acid metabolic process	Homo	1.463e-05	2329000
GO:0008217	regulation of blood pressure	Homo	1.463e-05	2329000
GO:0008283	cell population proliferation	Homo	9.98e-05	15890000
GO:0008284	positive regulation of cell population proliferation	Homo	0.0002197	34980000
GO:0008285	negative regulation of cell population proliferation	Homo	3.777e-06	601300
GO:0008286	insulin receptor signaling pathway	Homo	0.0002465	39250000
GO:0008340	determination of adult lifespan	Homo	1.463e-05	2329000
GO:0008343	adult feeding behavior	Homo	2.926e-05	4658000
GO:0008344	adult locomotory behavior	Homo	0.0001642	26140000
GO:0008584	male gonad development	Homo	0.0003467	55200000
GO:0008585	female gonad development	Homo	0.0003467	55200000
GO:0008625	extrinsic apoptotic signaling pathway via death domain receptors	Homo	5.237e-05	8338000
GO:0008630	intrinsic apoptotic signaling pathway in response to DNA damage	Homo	3.777e-06	601300
GO:0008637	apoptotic mitochondrial changes	Homo	5.941e-05	9459000
GO:0009058	biosynthetic process	Homo	2.754e-06	438500
GO:0009060	aerobic respiration	Homo	7.467e-06	1189000
GO:0009062	fatty acid catabolic process	Homo	1.463e-05	2329000
GO:0009267	cellular response to starvation	Homo	4.922e-05	7837000
GO:0009306	protein secretion	Homo	0.0001642	26140000
GO:0009410	response to xenobiotic stimulus	Homo	1.285e-05	2047000
GO:0009411	response to UV	Homo	7.467e-06	1189000
GO:0009612	response to mechanical stimulus	Homo	3.777e-06	601300
GO:0009615	response to virus	Homo	1.091e-05	1737000
GO:0009617	response to bacterium	Homo	1.008e-05	1604000
GO:0009636	response to toxic substance	Homo	9.078e-06	1445000
GO:0009642	response to light intensity	Homo	7.467e-06	1189000
GO:0009650	UV protection	Homo	1.493e-05	2378000
GO:0009651	response to salt stress	Homo	3.777e-06	601300
GO:0009725	response to hormone	Homo	1.612e-06	256600
GO:0009743	response to carbohydrate	Homo	1.612e-06	256600
GO:0009750	response to fructose	Homo	3.777e-06	601300
GO:0009887	animal organ morphogenesis	Homo	8.595e-05	13690000
GO:0009892	negative regulation of metabolic process	Homo	1.463e-05	2329000
GO:0010193	response to ozone	Homo	7.467e-06	1189000
GO:0010288	response to lead ion	Homo	1.251e-05	1991000
GO:0010458	exit from mitosis	Homo	4.013e-05	6389000
GO:0010459	negative regulation of heart rate	Homo	3.777e-06	601300
GO:0010506	regulation of autophagy	Homo	5.041e-06	802500
GO:0010507	negative regulation of autophagy	Homo	2.926e-05	4658000
GO:0010508	positive regulation of autophagy	Homo	1.427e-05	2272000
GO:0010573	vascular endothelial growth factor production	Homo	3.777e-06	601300
GO:0010595	positive regulation of endothelial cell migration	Homo	8.583e-07	136600
GO:0010628	positive regulation of gene expression	Homo	0.0001695	26990000
GO:0010629	negative regulation of gene expression	Homo	7.177e-05	11430000
GO:0010634	positive regulation of epithelial cell migration	Homo	7.135e-06	1136000
GO:0010744	positive regulation of macrophage derived foam cell differentiation	Homo	3.777e-06	601300
GO:0010800	positive regulation of peptidyl-threonine phosphorylation	Homo	8.583e-07	136600
GO:0010888	negative regulation of lipid storage	Homo	1.841e-05	2930000
GO:0010917	negative regulation of mitochondrial membrane potential	Homo	5.041e-06	802500
GO:0010918	positive regulation of mitochondrial membrane potential	Homo	2.971e-05	4730000
GO:0010994	free ubiquitin chain polymerization	Homo	4.013e-05	6389000
GO:0014059	regulation of dopamine secretion	Homo	0.0001642	26140000
GO:0014070	response to organic cyclic compound	Homo	5.388e-06	857900
GO:0014075	response to amine	Homo	1.612e-06	256600
GO:0014823	response to activity	Homo	2.587e-05	4119000
GO:0014854	response to inactivity	Homo	7.467e-06	1189000
GO:0014891	striated muscle atrophy	Homo	2.886e-06	459600
GO:0015031	protein transport	Homo	0.0001194	19010000
GO:0015670	carbon dioxide transport	Homo	7.418e-05	11810000
GO:0015986	proton motive force-driven ATP synthesis	Homo	3.909e-05	6223000
GO:0016032	viral process	Homo	0.0001193	18990000
GO:0016072	rRNA metabolic process	Homo	5.041e-06	802500
GO:0016192	vesicle-mediated transport	Homo	2.886e-06	459600
GO:0016567	protein ubiquitination	Homo	0.0005409	86110000
GO:0019076	viral release from host cell	Homo	1.367e-05	2176000
GO:0019222	regulation of metabolic process	Homo	2.932e-05	4668000
GO:0019430	removal of superoxide radicals	Homo	0.0001995	31760000
GO:0019722	calcium-mediated signaling	Homo	3.777e-06	601300
GO:0019730	antimicrobial humoral response	Homo	0.0004054	64550000
GO:0019731	antibacterial humoral response	Homo	3.962e-05	6308000
GO:0019732	antifungal humoral response	Homo	1.666e-05	2652000
GO:0019896	axonal transport of mitochondrion	Homo	5.041e-06	802500
GO:0019941	modification-dependent protein catabolic process	Homo	0.0003467	55200000
GO:0019953	sexual reproduction	Homo	2.926e-05	4658000
GO:0020027	hemoglobin metabolic process	Homo	7.467e-06	1189000
GO:0021549	cerebellum development	Homo	2.754e-06	438500
GO:0021762	substantia nigra development	Homo	2.845e-05	4530000
GO:0021888	hypothalamus gonadotrophin-releasing hormone neuron development	Homo	0.0003467	55200000
GO:0021930	cerebellar granule cell precursor proliferation	Homo	8.583e-07	136600
GO:0021940	positive regulation of cerebellar granule cell precursor proliferation	Homo	8.583e-07	136600
GO:0021954	central nervous system neuron development	Homo	1.967e-05	3132000
GO:0021987	cerebral cortex development	Homo	2.754e-06	438500
GO:0022617	extracellular matrix disassembly	Homo	2.886e-06	459600
GO:0023052	signaling	Homo	3.777e-06	601300
GO:0030030	cell projection organization	Homo	2.886e-06	459600
GO:0030031	cell projection assembly	Homo	2.886e-06	459600
GO:0030036	actin cytoskeleton organization	Homo	2.886e-06	459600
GO:0030041	actin filament polymerization	Homo	8.659e-06	1379000
GO:0030042	actin filament depolymerization	Homo	5.773e-06	919100
GO:0030071	regulation of mitotic metaphase/anaphase transition	Homo	9.704e-05	15450000
GO:0030073	insulin secretion	Homo	1.463e-05	2329000
GO:0030101	natural killer cell activation	Homo	9.894e-05	15750000
GO:0030163	protein catabolic process	Homo	1.612e-06	256600
GO:0030168	platelet activation	Homo	2.733e-05	4352000
GO:0030182	neuron differentiation	Homo	1.367e-05	2176000
GO:0030193	regulation of blood coagulation	Homo	7.725e-05	12300000
GO:0030198	extracellular matrix organization	Homo	3.777e-06	601300
GO:0030217	T cell differentiation	Homo	2.926e-05	4658000
GO:0030225	macrophage differentiation	Homo	7.135e-06	1136000
GO:0030300	regulation of intestinal cholesterol absorption	Homo	1.463e-05	2329000
GO:0030316	osteoclast differentiation	Homo	1.008e-05	1604000
GO:0030335	positive regulation of cell migration	Homo	8.583e-07	136600
GO:0030593	neutrophil chemotaxis	Homo	1.367e-05	2176000
GO:0030595	leukocyte chemotaxis	Homo	1.367e-05	2176000
GO:0030857	negative regulation of epithelial cell differentiation	Homo	7.135e-06	1136000
GO:0031017	exocrine pancreas development	Homo	8.218e-05	13080000
GO:0031100	animal organ regeneration	Homo	2.754e-06	438500
GO:0031110	regulation of microtubule polymerization or depolymerization	Homo	5.041e-06	802500
GO:0031113	regulation of microtubule polymerization	Homo	1.512e-05	2408000
GO:0031116	positive regulation of microtubule polymerization	Homo	1.008e-05	1605000
GO:0031122	cytoplasmic microtubule organization	Homo	5.041e-06	802500
GO:0031145	anaphase-promoting complex-dependent catabolic process	Homo	0.0001605	25560000
GO:0031175	neuron projection development	Homo	1.008e-05	1605000
GO:0031334	positive regulation of protein-containing complex assembly	Homo	0.0001	15930000
GO:0031398	positive regulation of protein ubiquitination	Homo	0.0003467	55200000
GO:0031536	positive regulation of exit from mitosis	Homo	4.013e-05	6389000
GO:0031622	positive regulation of fever generation	Homo	7.554e-06	1203000
GO:0031640	killing of cells of another organism	Homo	0.001663	264800000
GO:0031642	negative regulation of myelination	Homo	3.777e-06	601300
GO:0031647	regulation of protein stability	Homo	6.3e-06	1003000
GO:0031648	protein destabilization	Homo	2.886e-06	459600
GO:0031665	negative regulation of lipopolysaccharide-mediated signaling pathway	Homo	8.329e-06	1326000
GO:0031667	response to nutrient levels	Homo	1.841e-05	2930000
GO:0032008	positive regulation of TOR signaling	Homo	2.926e-05	4658000
GO:0032020	ISG15-protein conjugation	Homo	7.594e-05	12090000
GO:0032092	positive regulation of protein binding	Homo	0.0001193	18990000
GO:0032099	negative regulation of appetite	Homo	2.926e-05	4658000
GO:0032148	activation of protein kinase B activity	Homo	1.367e-05	2176000
GO:0032230	positive regulation of synaptic transmission, GABAergic	Homo	3.709e-05	5905000
GO:0032310	prostaglandin secretion	Homo	1.463e-05	2329000
GO:0032355	response to estradiol	Homo	2.371e-05	3774000
GO:0032402	melanosome transport	Homo	1.924e-07	30640
GO:0032436	positive regulation of proteasomal ubiquitin-dependent protein catabolic process	Homo	6.3e-06	1003000
GO:0032446	protein modification by small protein conjugation	Homo	4.013e-05	6389000
GO:0032456	endocytic recycling	Homo	9.622e-08	15320
GO:0032496	response to lipopolysaccharide	Homo	5.388e-06	857900
GO:0032543	mitochondrial translation	Homo	2.277e-05	3626000
GO:0032680	regulation of tumor necrosis factor production	Homo	8.329e-06	1326000
GO:0032700	negative regulation of interleukin-17 production	Homo	7.135e-06	1136000
GO:0032715	negative regulation of interleukin-6 production	Homo	3.777e-06	601300
GO:0032722	positive regulation of chemokine production	Homo	1.091e-05	1737000
GO:0032724	positive regulation of fractalkine production	Homo	7.554e-06	1203000
GO:0032729	positive regulation of type II interferon production	Homo	3.777e-06	601300
GO:0032731	positive regulation of interleukin-1 beta production	Homo	1.091e-05	1737000
GO:0032735	positive regulation of interleukin-12 production	Homo	2.89e-05	4601000
GO:0032741	positive regulation of interleukin-18 production	Homo	3.777e-06	601300
GO:0032747	positive regulation of interleukin-23 production	Homo	7.135e-06	1136000
GO:0032755	positive regulation of interleukin-6 production	Homo	5.15e-05	8199000
GO:0032757	positive regulation of interleukin-8 production	Homo	3.351e-05	5336000
GO:0032760	positive regulation of tumor necrosis factor production	Homo	4.317e-05	6873000
GO:0032780	negative regulation of ATP-dependent activity	Homo	8.329e-06	1326000
GO:0032814	regulation of natural killer cell activation	Homo	1.463e-05	2329000
GO:0032817	regulation of natural killer cell proliferation	Homo	1.463e-05	2329000
GO:0032834	positive regulation of CD4-positive, CD25-positive, alpha-beta regulatory T cell differentiation involved in immune response	Homo	7.135e-06	1136000
GO:0032849	positive regulation of cellular pH reduction	Homo	3.709e-05	5905000
GO:0032868	response to insulin	Homo	3.672e-05	5847000
GO:0032869	cellular response to insulin stimulus	Homo	1.463e-05	2329000
GO:0032872	regulation of stress-activated MAPK cascade	Homo	9.894e-05	15750000
GO:0032873	negative regulation of stress-activated MAPK cascade	Homo	1.367e-05	2176000
GO:0032930	positive regulation of superoxide anion generation	Homo	5.041e-06	802500
GO:0033044	regulation of chromosome organization	Homo	5.041e-06	802500
GO:0033141	positive regulation of peptidyl-serine phosphorylation of STAT protein	Homo	7.135e-06	1136000
GO:0033189	response to vitamin A	Homo	7.467e-06	1189000
GO:0033197	response to vitamin E	Homo	2.21e-05	3518000
GO:0033209	tumor necrosis factor-mediated signaling pathway	Homo	2.644e-05	4209000
GO:0033210	leptin-mediated signaling pathway	Homo	7.314e-05	11650000
GO:0033353	S-adenosylmethionine cycle	Homo	0.0003374	53710000
GO:0033572	transferrin transport	Homo	1.924e-07	30640
GO:0033574	response to testosterone	Homo	1.612e-06	256600
GO:0033591	response to L-ascorbic acid	Homo	7.467e-06	1189000
GO:0033686	positive regulation of luteinizing hormone secretion	Homo	1.463e-05	2329000
GO:0033690	positive regulation of osteoblast proliferation	Homo	8.329e-06	1326000
GO:0034063	stress granule assembly	Homo	5.041e-06	802500
GO:0034101	erythrocyte homeostasis	Homo	9.894e-05	15750000
GO:0034116	positive regulation of heterotypic cell-cell adhesion	Homo	1.133e-05	1804000
GO:0034138	toll-like receptor 3 signaling pathway	Homo	3.777e-06	601300
GO:0034145	positive regulation of toll-like receptor 4 signaling pathway	Homo	8.329e-06	1326000
GO:0034250	positive regulation of amide metabolic process	Homo	3.777e-06	601300
GO:0034333	adherens junction assembly	Homo	2.845e-05	4530000
GO:0034389	lipid droplet organization	Homo	1.367e-05	2176000
GO:0034393	positive regulation of smooth muscle cell apoptotic process	Homo	7.135e-06	1136000
GO:0034599	cellular response to oxidative stress	Homo	1.528e-05	2433000
GO:0034605	cellular response to heat	Homo	5.041e-06	802500
GO:0034614	cellular response to reactive oxygen species	Homo	5.041e-06	802500
GO:0034756	regulation of iron ion transport	Homo	6.3e-06	1003000
GO:0035281	pre-miRNA export from nucleus	Homo	0.0001193	18990000
GO:0035360	positive regulation of peroxisome proliferator activated receptor signaling pathway	Homo	1.463e-05	2329000
GO:0035556	intracellular signal transduction	Homo	1.463e-05	2329000
GO:0035630	bone mineralization involved in bone maturation	Homo	1.463e-05	2329000
GO:0035633	maintenance of blood-brain barrier	Homo	2.845e-05	4530000
GO:0035773	insulin secretion involved in cellular response to glucose stimulus	Homo	1.924e-07	30640
GO:0035900	response to isolation stress	Homo	3.777e-06	601300
GO:0035904	aorta development	Homo	1.463e-05	2329000
GO:0035994	response to muscle stretch	Homo	5.773e-06	919100
GO:0036005	response to macrophage colony-stimulating factor	Homo	3.777e-06	601300
GO:0038096	Fc-gamma receptor signaling pathway involved in phagocytosis	Homo	7.135e-06	1136000
GO:0038108	negative regulation of appetite by leptin-mediated signaling pathway	Homo	4.389e-05	6987000
GO:0038134	ERBB2-EGFR signaling pathway	Homo	1.717e-06	273300
GO:0038166	angiotensin-activated signaling pathway	Homo	3.709e-05	5905000
GO:0038196	type III interferon-mediated signaling pathway	Homo	7.135e-06	1136000
GO:0040018	positive regulation of multicellular organism growth	Homo	8.218e-05	13080000
GO:0042026	protein refolding	Homo	0.0001037	16510000
GO:0042102	positive regulation of T cell proliferation	Homo	1.463e-05	2329000
GO:0042104	positive regulation of activated T cell proliferation	Homo	0.0001644	26170000
GO:0042118	endothelial cell activation	Homo	1.367e-05	2176000
GO:0042127	regulation of cell population proliferation	Homo	7.554e-06	1203000
GO:0042129	regulation of T cell proliferation	Homo	2.971e-05	4730000
GO:0042177	negative regulation of protein catabolic process	Homo	1.612e-06	256600
GO:0042267	natural killer cell mediated cytotoxicity	Homo	9.894e-05	15750000
GO:0042269	regulation of natural killer cell mediated cytotoxicity	Homo	1.463e-05	2329000
GO:0042307	positive regulation of protein import into nucleus	Homo	0.000141	22460000
GO:0042311	vasodilation	Homo	3.777e-06	601300
GO:0042327	positive regulation of phosphorylation	Homo	7.158e-06	1140000
GO:0042360	vitamin E metabolic process	Homo	1.612e-06	256600
GO:0042373	vitamin K metabolic process	Homo	4.835e-06	769700
GO:0042445	hormone metabolic process	Homo	1.463e-05	2329000
GO:0042531	positive regulation of tyrosine phosphorylation of STAT protein	Homo	7.135e-06	1136000
GO:0042542	response to hydrogen peroxide	Homo	7.467e-06	1189000
GO:0042593	glucose homeostasis	Homo	1.463e-05	2329000
GO:0042742	defense response to bacterium	Homo	0.000932	148400000
GO:0042744	hydrogen peroxide catabolic process	Homo	0.0003491	55580000
GO:0042755	eating behavior	Homo	1.463e-05	2329000
GO:0042770	signal transduction in response to DNA damage	Homo	2.971e-05	4730000
GO:0042775	mitochondrial ATP synthesis coupled electron transport	Homo	2.971e-05	4730000
GO:0042776	proton motive force-driven mitochondrial ATP synthesis	Homo	1.564e-05	2489000
GO:0042981	regulation of apoptotic process	Homo	5.816e-05	9260000
GO:0043065	positive regulation of apoptotic process	Homo	0.0001377	21930000
GO:0043066	negative regulation of apoptotic process	Homo	0.0002913	46380000
GO:0043068	positive regulation of programmed cell death	Homo	3.777e-06	601300
GO:0043122	regulation of canonical NF-kappaB signal transduction	Homo	3.777e-06	601300
GO:0043123	positive regulation of canonical NF-kappaB signal transduction	Homo	5.365e-05	8542000
GO:0043161	proteasome-mediated ubiquitin-dependent protein catabolic process	Homo	4.013e-05	6389000
GO:0043242	negative regulation of protein-containing complex disassembly	Homo	3.777e-06	601300
GO:0043243	positive regulation of protein-containing complex disassembly	Homo	7.554e-06	1203000
GO:0043270	positive regulation of monoatomic ion transport	Homo	1.463e-05	2329000
GO:0043279	response to alkaloid	Homo	1.612e-06	256600
GO:0043388	positive regulation of DNA binding	Homo	8.583e-07	136600
GO:0043406	positive regulation of MAP kinase activity	Homo	7.554e-06	1203000
GO:0043410	positive regulation of MAPK cascade	Homo	0.000253	40280000
GO:0043491	phosphatidylinositol 3-kinase/protein kinase B signal transduction	Homo	3.777e-06	601300
GO:0043507	positive regulation of JUN kinase activity	Homo	3.777e-06	601300
GO:0043523	regulation of neuron apoptotic process	Homo	0.0003467	55200000
GO:0043525	positive regulation of neuron apoptotic process	Homo	1.294e-05	2061000
GO:0043536	positive regulation of blood vessel endothelial cell migration	Homo	7.818e-06	1245000
GO:0043537	negative regulation of blood vessel endothelial cell migration	Homo	3.777e-06	601300
GO:0044070	regulation of monoatomic anion transport	Homo	3.719e-05	5921000
GO:0044208	'de novo' AMP biosynthetic process	Homo	5.508e-06	877000
GO:0044320	cellular response to leptin stimulus	Homo	1.463e-05	2329000
GO:0044793	negative regulation by host of viral process	Homo	8.329e-06	1326000
GO:0045054	constitutive secretory pathway	Homo	1.924e-07	30640
GO:0045055	regulated exocytosis	Homo	2.887e-07	45960
GO:0045069	regulation of viral genome replication	Homo	2.733e-05	4352000
GO:0045070	positive regulation of viral genome replication	Homo	1.367e-05	2176000
GO:0045071	negative regulation of viral genome replication	Homo	1.211e-05	1927000
GO:0045087	innate immune response	Homo	1.612e-06	256600
GO:0045123	cellular extravasation	Homo	3.777e-06	601300
GO:0045176	apical protein localization	Homo	2.845e-05	4530000
GO:0045321	leukocyte activation	Homo	9.894e-05	15750000
GO:0045348	positive regulation of MHC class II biosynthetic process	Homo	7.135e-06	1136000
GO:0045429	positive regulation of nitric oxide biosynthetic process	Homo	1.091e-05	1737000
GO:0045454	cell redox homeostasis	Homo	0.0001006	16010000
GO:0045471	response to ethanol	Homo	2.748e-05	4376000
GO:0045582	positive regulation of T cell differentiation	Homo	2.845e-05	4530000
GO:0045596	negative regulation of cell differentiation	Homo	2.845e-05	4530000
GO:0045597	positive regulation of cell differentiation	Homo	5.691e-05	9061000
GO:0045598	regulation of fat cell differentiation	Homo	1.841e-05	2930000
GO:0045599	negative regulation of fat cell differentiation	Homo	7.554e-06	1203000
GO:0045662	negative regulation of myoblast differentiation	Homo	3.777e-06	601300
GO:0045663	positive regulation of myoblast differentiation	Homo	5.691e-05	9061000
GO:0045668	negative regulation of osteoblast differentiation	Homo	3.777e-06	601300
GO:0045669	positive regulation of osteoblast differentiation	Homo	8.329e-06	1326000
GO:0045670	regulation of osteoclast differentiation	Homo	3.777e-06	601300
GO:0045672	positive regulation of osteoclast differentiation	Homo	1.091e-05	1737000
GO:0045725	positive regulation of glycogen biosynthetic process	Homo	0.0001644	26170000
GO:0045732	positive regulation of protein catabolic process	Homo	3.777e-06	601300
GO:0045760	positive regulation of action potential	Homo	3.777e-06	601300
GO:0045765	regulation of angiogenesis	Homo	1.463e-05	2329000
GO:0045773	positive regulation of axon extension	Homo	5.041e-06	802500
GO:0045780	positive regulation of bone resorption	Homo	6.3e-06	1003000
GO:0045785	positive regulation of cell adhesion	Homo	3.777e-06	601300
GO:0045821	positive regulation of glycolytic process	Homo	7.135e-06	1136000
GO:0045834	positive regulation of lipid metabolic process	Homo	3.777e-06	601300
GO:0045840	positive regulation of mitotic nuclear division	Homo	8.681e-05	13820000
GO:0045842	positive regulation of mitotic metaphase/anaphase transition	Homo	4.013e-05	6389000
GO:0045892	negative regulation of DNA-templated transcription	Homo	1.469e-05	2339000
GO:0045893	positive regulation of DNA-templated transcription	Homo	5.072e-05	8075000
GO:0045906	negative regulation of vasoconstriction	Homo	1.463e-05	2329000
GO:0045930	negative regulation of mitotic cell cycle	Homo	3.777e-06	601300
GO:0045944	positive regulation of transcription by RNA polymerase II	Homo	0.0002468	39300000
GO:0045994	positive regulation of translational initiation by iron	Homo	3.777e-06	601300
GO:0046039	GTP metabolic process	Homo	0.0001193	18990000
GO:0046314	phosphocreatine biosynthetic process	Homo	0.0004048	64450000
GO:0046325	negative regulation of D-glucose import	Homo	2.218e-05	3532000
GO:0046330	positive regulation of JNK cascade	Homo	7.554e-06	1203000
GO:0046425	regulation of receptor signaling pathway via JAK-STAT	Homo	1.717e-06	273300
GO:0046427	positive regulation of receptor signaling pathway via JAK-STAT	Homo	5.851e-05	9316000
GO:0046452	dihydrofolate metabolic process	Homo	2.754e-06	438500
GO:0046597	negative regulation of viral entry into host cell	Homo	2.886e-06	459600
GO:0046622	positive regulation of organ growth	Homo	8.218e-05	13080000
GO:0046628	positive regulation of insulin receptor signaling pathway	Homo	0.000179	28500000
GO:0046654	tetrahydrofolate biosynthetic process	Homo	2.754e-06	438500
GO:0046686	response to cadmium ion	Homo	7.467e-06	1189000
GO:0046785	microtubule polymerization	Homo	5.041e-06	802500
GO:0046850	regulation of bone remodeling	Homo	2.926e-05	4658000
GO:0046881	positive regulation of follicle-stimulating hormone secretion	Homo	1.463e-05	2329000
GO:0046890	regulation of lipid biosynthetic process	Homo	1.463e-05	2329000
GO:0046903	secretion	Homo	3.709e-05	5905000
GO:0046928	regulation of neurotransmitter secretion	Homo	0.0001642	26140000
GO:0047497	mitochondrion transport along microtubule	Homo	0.0003467	55200000
GO:0048009	insulin-like growth factor receptor signaling pathway	Homo	8.218e-05	13080000
GO:0048143	astrocyte activation	Homo	2.309e-05	3676000
GO:0048144	fibroblast proliferation	Homo	9.894e-05	15750000
GO:0048167	regulation of synaptic plasticity	Homo	5.041e-06	802500
GO:0048260	positive regulation of receptor-mediated endocytosis	Homo	1.26e-05	2006000
GO:0048312	intracellular distribution of mitochondria	Homo	5.041e-06	802500
GO:0048488	synaptic vesicle endocytosis	Homo	0.0001642	26140000
GO:0048525	negative regulation of viral process	Homo	8.329e-06	1326000
GO:0048566	embryonic digestive tract development	Homo	3.777e-06	601300
GO:0048633	positive regulation of skeletal muscle tissue growth	Homo	8.218e-05	13080000
GO:0048639	positive regulation of developmental growth	Homo	1.463e-05	2329000
GO:0048661	positive regulation of smooth muscle cell proliferation	Homo	3.777e-06	601300
GO:0048662	negative regulation of smooth muscle cell proliferation	Homo	7.135e-06	1136000
GO:0048699	generation of neurons	Homo	5.041e-06	802500
GO:0048754	branching morphogenesis of an epithelial tube	Homo	8.583e-07	136600
GO:0048812	neuron projection morphogenesis	Homo	0.0003467	55200000
GO:0048870	cell motility	Homo	5.691e-05	9061000
GO:0050673	epithelial cell proliferation	Homo	8.583e-07	136600
GO:0050678	regulation of epithelial cell proliferation	Homo	2.971e-05	4730000
GO:0050679	positive regulation of epithelial cell proliferation	Homo	8.583e-07	136600
GO:0050708	regulation of protein secretion	Homo	3.777e-06	601300
GO:0050714	positive regulation of protein secretion	Homo	1.367e-05	2176000
GO:0050727	regulation of inflammatory response	Homo	3.777e-06	601300
GO:0050729	positive regulation of inflammatory response	Homo	1.091e-05	1737000
GO:0050766	positive regulation of phagocytosis	Homo	7.135e-06	1136000
GO:0050768	negative regulation of neurogenesis	Homo	3.777e-06	601300
GO:0050769	positive regulation of neurogenesis	Homo	7.135e-06	1136000
GO:0050793	regulation of developmental process	Homo	3.777e-06	601300
GO:0050796	regulation of insulin secretion	Homo	2.554e-05	4066000
GO:0050806	positive regulation of synaptic transmission	Homo	1.511e-05	2405000
GO:0050807	regulation of synapse organization	Homo	7.554e-06	1203000
GO:0050808	synapse organization	Homo	0.0003334	53080000
GO:0050810	regulation of steroid biosynthetic process	Homo	1.463e-05	2329000
GO:0050819	negative regulation of coagulation	Homo	0.000248	39490000
GO:0050829	defense response to Gram-negative bacterium	Homo	0.0005228	83240000
GO:0050830	defense response to Gram-positive bacterium	Homo	0.001329	211600000
GO:0050848	regulation of calcium-mediated signaling	Homo	5.041e-06	802500
GO:0050890	cognition	Homo	3.777e-06	601300
GO:0050892	intestinal absorption	Homo	1.463e-05	2329000
GO:0050900	leukocyte migration	Homo	3.777e-06	601300
GO:0050901	leukocyte tethering or rolling	Homo	1.841e-05	2930000
GO:0050966	detection of mechanical stimulus involved in sensory perception of pain	Homo	3.777e-06	601300
GO:0050995	negative regulation of lipid catabolic process	Homo	3.777e-06	601300
GO:0050999	regulation of nitric-oxide synthase activity	Homo	1.463e-05	2329000
GO:0051014	actin filament severing	Homo	1.155e-05	1838000
GO:0051016	barbed-end actin filament capping	Homo	5.773e-06	919100
GO:0051044	positive regulation of membrane protein ectodomain proteolysis	Homo	1.091e-05	1737000
GO:0051046	regulation of secretion	Homo	3.777e-06	601300
GO:0051048	negative regulation of secretion	Homo	8.583e-07	136600
GO:0051085	chaperone cofactor-dependent protein refolding	Homo	5.185e-05	8256000
GO:0051092	positive regulation of NF-kappaB transcription factor activity	Homo	5.455e-05	8685000
GO:0051127	positive regulation of actin nucleation	Homo	2.886e-06	459600
GO:0051146	striated muscle cell differentiation	Homo	8.218e-05	13080000
GO:0051147	regulation of muscle cell differentiation	Homo	0.0002465	39250000
GO:0051148	negative regulation of muscle cell differentiation	Homo	0.0001644	26170000
GO:0051222	positive regulation of protein transport	Homo	7.554e-06	1203000
GO:0051239	regulation of multicellular organismal process	Homo	3.777e-06	601300
GO:0051258	protein polymerization	Homo	5.041e-06	802500
GO:0051301	cell division	Homo	0.0001594	25380000
GO:0051384	response to glucocorticoid	Homo	3.777e-06	601300
GO:0051402	neuron apoptotic process	Homo	2.971e-05	4730000
GO:0051453	regulation of intracellular pH	Homo	0.0001191	18960000
GO:0051541	elastin metabolic process	Homo	1.463e-05	2329000
GO:0051602	response to electrical stimulus	Homo	1.612e-06	256600
GO:0051607	defense response to virus	Homo	7.135e-06	1136000
GO:0051621	regulation of norepinephrine uptake	Homo	8.536e-05	13590000
GO:0051623	positive regulation of norepinephrine uptake	Homo	2.845e-05	4530000
GO:0051693	actin filament capping	Homo	1.155e-05	1838000
GO:0051726	regulation of cell cycle	Homo	5.771e-05	9189000
GO:0051781	positive regulation of cell division	Homo	8.964e-05	14270000
GO:0051798	positive regulation of hair follicle development	Homo	3.777e-06	601300
GO:0051881	regulation of mitochondrial membrane potential	Homo	0.0003467	55200000
GO:0051897	positive regulation of phosphatidylinositol 3-kinase/protein kinase B signal transduction	Homo	0.0003256	51830000
GO:0051902	negative regulation of mitochondrial depolarization	Homo	4.922e-05	7837000
GO:0051966	regulation of synaptic transmission, glutamatergic	Homo	3.777e-06	601300
GO:0055093	response to hyperoxia	Homo	7.467e-06	1189000
GO:0055119	relaxation of cardiac muscle	Homo	5.773e-06	919100
GO:0060252	positive regulation of glial cell proliferation	Homo	7.554e-06	1203000
GO:0060271	cilium assembly	Homo	2.886e-06	459600
GO:0060333	type II interferon-mediated signaling pathway	Homo	4.281e-05	6816000
GO:0060349	bone morphogenesis	Homo	8.329e-06	1326000
GO:0060352	cell adhesion molecule production	Homo	1.367e-05	2176000
GO:0060550	positive regulation of fructose 1,6-bisphosphate 1-phosphatase activity	Homo	7.135e-06	1136000
GO:0060552	positive regulation of fructose 1,6-bisphosphate metabolic process	Homo	7.135e-06	1136000
GO:0060557	positive regulation of vitamin D biosynthetic process	Homo	1.091e-05	1737000
GO:0060559	positive regulation of calcidiol 1-monooxygenase activity	Homo	1.091e-05	1737000
GO:0060586	multicellular organismal-level iron ion homeostasis	Homo	6.3e-06	1003000
GO:0060587	regulation of lipoprotein lipid oxidation	Homo	1.463e-05	2329000
GO:0060612	adipose tissue development	Homo	0.0003613	57530000
GO:0060613	fat pad development	Homo	0.0003467	55200000
GO:0060664	epithelial cell proliferation involved in salivary gland morphogenesis	Homo	3.777e-06	601300
GO:0060669	embryonic placenta morphogenesis	Homo	0.0001644	26170000
GO:0060693	regulation of branching involved in salivary gland morphogenesis	Homo	3.777e-06	601300
GO:0060749	mammary gland alveolus development	Homo	8.583e-07	136600
GO:0061015	snRNA import into nucleus	Homo	0.0001193	18990000
GO:0061037	negative regulation of cartilage development	Homo	1.463e-05	2329000
GO:0061044	negative regulation of vascular wound healing	Homo	3.777e-06	601300
GO:0061048	negative regulation of branching involved in lung morphogenesis	Homo	3.777e-06	601300
GO:0061136	regulation of proteasomal protein catabolic process	Homo	0.0003467	55200000
GO:0061564	axon development	Homo	5.041e-06	802500
GO:0061692	cellular detoxification of hydrogen peroxide	Homo	7.467e-06	1189000
GO:0061844	antimicrobial humoral immune response mediated by antimicrobial peptide	Homo	8.329e-06	1326000
GO:0061944	negative regulation of protein K48-linked ubiquitination	Homo	1.367e-05	2176000
GO:0065003	protein-containing complex assembly	Homo	2.971e-05	4730000
GO:0065008	regulation of biological quality	Homo	3.777e-06	601300
GO:0070050	neuron cellular homeostasis	Homo	3.709e-05	5905000
GO:0070093	negative regulation of glucagon secretion	Homo	1.463e-05	2329000
GO:0070301	cellular response to hydrogen peroxide	Homo	1.612e-06	256600
GO:0070316	regulation of G0 to G1 transition	Homo	2.845e-05	4530000
GO:0070371	ERK1 and ERK2 cascade	Homo	7.158e-06	1140000
GO:0070374	positive regulation of ERK1 and ERK2 cascade	Homo	3.777e-06	601300
GO:0070507	regulation of microtubule cytoskeleton organization	Homo	1.008e-05	1605000
GO:0070527	platelet aggregation	Homo	5.579e-05	8882000
GO:0070542	response to fatty acid	Homo	7.467e-06	1189000
GO:0070886	positive regulation of calcineurin-NFAT signaling cascade	Homo	3.777e-06	601300
GO:0070936	protein K48-linked ubiquitination	Homo	0.0001161	18480000
GO:0070979	protein K11-linked ubiquitination	Homo	0.0001605	25560000
GO:0070995	NADPH oxidation	Homo	1.612e-06	256600
GO:0071219	cellular response to molecule of bacterial origin	Homo	3.777e-06	601300
GO:0071222	cellular response to lipopolysaccharide	Homo	7.554e-06	1203000
GO:0071230	cellular response to amino acid stimulus	Homo	3.777e-06	601300
GO:0071248	cellular response to metal ion	Homo	1.612e-06	256600
GO:0071281	cellular response to iron ion	Homo	6.3e-06	1003000
GO:0071298	cellular response to L-ascorbic acid	Homo	1.463e-05	2329000
GO:0071300	cellular response to retinoic acid	Homo	1.841e-05	2930000
GO:0071316	cellular response to nicotine	Homo	3.777e-06	601300
GO:0071346	cellular response to type II interferon	Homo	1.044e-05	1662000
GO:0071363	cellular response to growth factor stimulus	Homo	7.467e-06	1189000
GO:0071468	cellular response to acidic pH	Homo	9.622e-08	15320
GO:0071479	cellular response to ionizing radiation	Homo	3.777e-06	601300
GO:0071514	genomic imprinting	Homo	8.218e-05	13080000
GO:0071677	positive regulation of mononuclear cell migration	Homo	3.777e-06	601300
GO:0071801	regulation of podosome assembly	Homo	2.886e-06	459600
GO:0071803	positive regulation of podosome assembly	Homo	3.777e-06	601300
GO:0071896	protein localization to adherens junction	Homo	2.845e-05	4530000
GO:0071902	positive regulation of protein serine/threonine kinase activity	Homo	1.546e-05	2462000
GO:0072386	plus-end-directed organelle transport along microtubule	Homo	5.041e-06	802500
GO:0072520	seminiferous tubule development	Homo	0.0003467	55200000
GO:0072577	endothelial cell apoptotic process	Homo	3.777e-06	601300
GO:0072659	protein localization to plasma membrane	Homo	3.777e-06	601300
GO:0072722	response to amitrole	Homo	7.467e-06	1189000
GO:0072732	cellular response to calcium ion starvation	Homo	4.922e-05	7837000
GO:0072749	cellular response to cytochalasin B	Homo	2.845e-05	4530000
GO:0080184	response to phenylpropanoid	Homo	7.467e-06	1189000
GO:0086003	cardiac muscle cell contraction	Homo	5.773e-06	919100
GO:0090140	regulation of mitochondrial fission	Homo	5.041e-06	802500
GO:0090150	establishment of protein localization to membrane	Homo	2.98e-05	4745000
GO:0090200	positive regulation of release of cytochrome c from mitochondria	Homo	0.0001782	28380000
GO:0090258	negative regulation of mitochondrial fission	Homo	5.041e-06	802500
GO:0090263	positive regulation of canonical Wnt signaling pathway	Homo	8.583e-07	136600
GO:0090279	regulation of calcium ion import	Homo	8.583e-07	136600
GO:0090312	positive regulation of protein deacetylation	Homo	7.135e-06	1136000
GO:0090324	negative regulation of oxidative phosphorylation	Homo	3.777e-06	601300
GO:0090335	regulation of brown fat cell differentiation	Homo	2.926e-05	4658000
GO:0090370	negative regulation of cholesterol efflux	Homo	8.583e-07	136600
GO:0090594	inflammatory response to wounding	Homo	7.554e-06	1203000
GO:0097009	energy homeostasis	Homo	0.000376	59860000
GO:0097017	renal protein absorption	Homo	2.886e-06	459600
GO:0097190	apoptotic signaling pathway	Homo	3.777e-06	601300
GO:0097191	extrinsic apoptotic signaling pathway	Homo	4.817e-05	7670000
GO:0097237	cellular response to toxic substance	Homo	3.777e-06	601300
GO:0097284	hepatocyte apoptotic process	Homo	6.23e-05	9919000
GO:0097294	'de novo' XMP biosynthetic process	Homo	5.508e-06	877000
GO:0097345	mitochondrial outer membrane permeabilization	Homo	2.971e-05	4730000
GO:0097421	liver regeneration	Homo	3.777e-06	601300
GO:0097435	supramolecular fiber organization	Homo	3.979e-05	6335000
GO:0097527	necroptotic signaling pathway	Homo	1.888e-05	3007000
GO:0097696	cell surface receptor signaling pathway via STAT	Homo	2.176e-05	3465000
GO:0098586	cellular response to virus	Homo	1.427e-05	2272000
GO:0098761	cellular response to interleukin-7	Homo	1.057e-05	1683000
GO:0098868	bone growth	Homo	2.926e-05	4658000
GO:0098869	cellular oxidant detoxification	Homo	4.922e-05	7837000
GO:0098930	axonal transport	Homo	1.008e-05	1605000
GO:0098974	postsynaptic actin cytoskeleton organization	Homo	2.845e-05	4530000
GO:0110076	negative regulation of ferroptosis	Homo	1.612e-06	256600
GO:0120162	positive regulation of cold-induced thermogenesis	Homo	2.926e-05	4658000
GO:0120190	negative regulation of bile acid secretion	Homo	3.777e-06	601300
GO:0140374	antiviral innate immune response	Homo	3.777e-06	601300
GO:0140460	response to Gram-negative bacterium	Homo	3.777e-06	601300
GO:0150076	neuroinflammatory response	Homo	7.135e-06	1136000
GO:0150078	positive regulation of neuroinflammatory response	Homo	7.554e-06	1203000
GO:0150093	amyloid-beta clearance by transcytosis	Homo	9.622e-08	15320
GO:0150111	regulation of transepithelial transport	Homo	2.845e-05	4530000
GO:0150129	positive regulation of interleukin-33 production	Homo	3.777e-06	601300
GO:1900015	regulation of cytokine production involved in inflammatory response	Homo	1.463e-05	2329000
GO:1900017	positive regulation of cytokine production involved in inflammatory response	Homo	7.554e-06	1203000
GO:1900034	regulation of cellular response to heat	Homo	5.041e-06	802500
GO:1900127	positive regulation of hyaluronan biosynthetic process	Homo	8.583e-07	136600
GO:1900159	positive regulation of bone mineralization involved in bone maturation	Homo	8.329e-06	1326000
GO:1900180	regulation of protein localization to nucleus	Homo	1.463e-05	2329000
GO:1900222	negative regulation of amyloid-beta clearance	Homo	1.469e-05	2339000
GO:1900229	negative regulation of single-species biofilm formation in or on host organism	Homo	8.329e-06	1326000
GO:1900242	regulation of synaptic vesicle endocytosis	Homo	2.845e-05	4530000
GO:1900452	regulation of long-term synaptic depression	Homo	5.041e-06	802500
GO:1900745	positive regulation of p38MAPK cascade	Homo	2.926e-05	4658000
GO:1901222	regulation of non-canonical NF-kappaB signal transduction	Homo	9.894e-05	15750000
GO:1901224	positive regulation of non-canonical NF-kappaB signal transduction	Homo	1.888e-05	3007000
GO:1901647	positive regulation of synoviocyte proliferation	Homo	3.777e-06	601300
GO:1901662	quinone catabolic process	Homo	0.0006139	97740000
GO:1901857	positive regulation of cellular respiration	Homo	7.135e-06	1136000
GO:1902004	positive regulation of amyloid-beta formation	Homo	2.896e-05	4611000
GO:1902065	response to L-glutamate	Homo	3.777e-06	601300
GO:1902108	regulation of mitochondrial membrane permeability involved in apoptotic process	Homo	2.971e-05	4730000
GO:1902174	positive regulation of keratinocyte apoptotic process	Homo	2.886e-06	459600
GO:1902176	negative regulation of oxidative stress-induced intrinsic apoptotic signaling pathway	Homo	1.367e-05	2176000
GO:1902230	negative regulation of intrinsic apoptotic signaling pathway in response to DNA damage	Homo	2.971e-05	4730000
GO:1902255	positive regulation of intrinsic apoptotic signaling pathway by p53 class mediator	Homo	0.0003467	55200000
GO:1902459	positive regulation of stem cell population maintenance	Homo	5.691e-05	9061000
GO:1902474	positive regulation of protein localization to synapse	Homo	5.041e-06	802500
GO:1902527	positive regulation of protein monoubiquitination	Homo	0.0003467	55200000
GO:1902531	regulation of intracellular signal transduction	Homo	2.971e-05	4730000
GO:1902565	positive regulation of neutrophil activation	Homo	3.777e-06	601300
GO:1902570	protein localization to nucleolus	Homo	0.0001193	18990000
GO:1902600	proton transmembrane transport	Homo	2.345e-05	3734000
GO:1902732	positive regulation of chondrocyte proliferation	Homo	8.329e-06	1326000
GO:1902894	negative regulation of miRNA transcription	Homo	3.777e-06	601300
GO:1902895	positive regulation of miRNA transcription	Homo	3.777e-06	601300
GO:1902966	positive regulation of protein localization to early endosome	Homo	8.583e-07	136600
GO:1902988	neurofibrillary tangle assembly	Homo	5.041e-06	802500
GO:1903076	regulation of protein localization to plasma membrane	Homo	2.845e-05	4530000
GO:1903078	positive regulation of protein localization to plasma membrane	Homo	2.224e-05	3541000
GO:1903140	regulation of establishment of endothelial barrier	Homo	3.777e-06	601300
GO:1903347	negative regulation of bicellular tight junction assembly	Homo	3.777e-06	601300
GO:1903543	positive regulation of exosomal secretion	Homo	7.135e-06	1136000
GO:1903748	negative regulation of establishment of protein localization to mitochondrion	Homo	5.041e-06	802500
GO:1903829	positive regulation of protein localization	Homo	5.041e-06	802500
GO:1903901	negative regulation of viral life cycle	Homo	2.733e-05	4352000
GO:1903903	regulation of establishment of T cell polarity	Homo	2.886e-06	459600
GO:1903906	regulation of plasma membrane raft polarization	Homo	2.886e-06	459600
GO:1903909	regulation of receptor clustering	Homo	2.886e-06	459600
GO:1903923	positive regulation of protein processing in phagocytic vesicle	Homo	5.773e-06	919100
GO:1903955	positive regulation of protein targeting to mitochondrion	Homo	5.185e-05	8256000
GO:1904428	negative regulation of tubulin deacetylation	Homo	1.008e-05	1605000
GO:1904440	positive regulation of iron ion import across plasma membrane	Homo	7.135e-06	1136000
GO:1904646	cellular response to amyloid-beta	Homo	3.777e-06	601300
GO:1904651	positive regulation of fat cell apoptotic process	Homo	1.463e-05	2329000
GO:1904668	positive regulation of ubiquitin protein ligase activity	Homo	4.013e-05	6389000
GO:1904707	positive regulation of vascular associated smooth muscle cell proliferation	Homo	3.777e-06	601300
GO:1904772	response to tetrachloromethane	Homo	1.612e-06	256600
GO:1904783	positive regulation of NMDA glutamate receptor activity	Homo	7.135e-06	1136000
GO:1904798	positive regulation of core promoter binding	Homo	7.135e-06	1136000
GO:1904844	response to L-glutamine	Homo	1.612e-06	256600
GO:1904880	response to hydrogen sulfide	Homo	1.612e-06	256600
GO:1904996	positive regulation of leukocyte adhesion to vascular endothelial cell	Homo	3.777e-06	601300
GO:1904999	positive regulation of leukocyte adhesion to arterial endothelial cell	Homo	3.777e-06	601300
GO:1905038	regulation of membrane lipid metabolic process	Homo	3.777e-06	601300
GO:1905168	positive regulation of double-strand break repair via homologous recombination	Homo	2.845e-05	4530000
GO:1905242	response to 3,3',5-triiodo-L-thyronine	Homo	3.777e-06	601300
GO:1905278	positive regulation of epithelial tube formation	Homo	8.583e-07	136600
GO:1905395	response to flavonoid	Homo	1.612e-06	256600
GO:1905564	positive regulation of vascular endothelial cell proliferation	Homo	8.218e-05	13080000
GO:1990000	amyloid fibril formation	Homo	1.081e-05	1722000
GO:1990051	activation of protein kinase C activity	Homo	1.463e-05	2329000
GO:1990090	cellular response to nerve growth factor stimulus	Homo	5.041e-06	802500
GO:1990268	response to gold nanoparticle	Homo	3.777e-06	601300
GO:1990416	cellular response to brain-derived neurotrophic factor stimulus	Homo	5.041e-06	802500
GO:2000008	regulation of protein localization to cell surface	Homo	9.545e-07	152000
GO:2000010	positive regulation of protein localization to cell surface	Homo	3.777e-06	601300
GO:2000045	regulation of G1/S transition of mitotic cell cycle	Homo	5.816e-05	9260000
GO:2000060	positive regulation of ubiquitin-dependent protein catabolic process	Homo	8.583e-07	136600
GO:2000147	positive regulation of cell motility	Homo	6.3e-06	1003000
GO:2000271	positive regulation of fibroblast apoptotic process	Homo	2.971e-05	4730000
GO:2000272	negative regulation of signaling receptor activity	Homo	3.777e-06	601300
GO:2000308	negative regulation of tumor necrosis factor (ligand) superfamily member 11 production	Homo	8.329e-06	1326000
GO:2000309	positive regulation of tumor necrosis factor (ligand) superfamily member 11 production	Homo	7.135e-06	1136000
GO:2000334	positive regulation of blood microparticle formation	Homo	3.777e-06	601300
GO:2000343	positive regulation of chemokine (C-X-C motif) ligand 2 production	Homo	3.777e-06	601300
GO:2000347	positive regulation of hepatocyte proliferation	Homo	3.777e-06	601300
GO:2000351	regulation of endothelial cell apoptotic process	Homo	3.777e-06	601300
GO:2000377	regulation of reactive oxygen species metabolic process	Homo	7.554e-06	1203000
GO:2000379	positive regulation of reactive oxygen species metabolic process	Homo	1.463e-05	2329000
GO:2000486	negative regulation of glutamine transport	Homo	1.463e-05	2329000
GO:2000491	positive regulation of hepatic stellate cell activation	Homo	1.463e-05	2329000
GO:2000573	positive regulation of DNA biosynthetic process	Homo	3.777e-06	601300
GO:2000779	regulation of double-strand break repair	Homo	2.845e-05	4530000
GO:2000781	positive regulation of double-strand break repair	Homo	5.691e-05	9061000
GO:2000819	regulation of nucleotide-excision repair	Homo	2.845e-05	4530000
GO:2001135	regulation of endocytic recycling	Homo	1.924e-07	30640
GO:2001150	positive regulation of dipeptide transmembrane transport	Homo	7.418e-05	11810000
GO:2001205	negative regulation of osteoclast development	Homo	8.329e-06	1326000
GO:2001225	regulation of chloride transport	Homo	3.709e-05	5905000
GO:2001233	regulation of apoptotic signaling pathway	Homo	4.337e-05	6906000
GO:2001234	negative regulation of apoptotic signaling pathway	Homo	3.777e-06	601300
GO:2001235	positive regulation of apoptotic signaling pathway	Homo	2.971e-05	4730000
GO:2001238	positive regulation of extrinsic apoptotic signaling pathway	Homo	6.697e-05	10660000
GO:2001240	negative regulation of extrinsic apoptotic signaling pathway in absence of ligand	Homo	7.554e-06	1203000
GO:2001244	positive regulation of intrinsic apoptotic signaling pathway	Homo	5.941e-05	9459000

## Sheet: Table S351
Table S351. DF-2 MiCId analysis GO Cellular Component (CC) Genus level.
GO_Term	GO_Name	Taxon	Prior_GO(Relative_Abundance)	IonCount
GO.XXXXXXX	XXXXXXX	Saccharomyces	0.9531	112300000000
GO:0000139	Golgi membrane	Homo	0.0003116	49610000
GO:0000151	ubiquitin ligase complex	Homo	3.101e-05	4938000
GO:0000776	kinetochore	Homo	1.248e-05	1987000
GO:0000785	chromatin	Homo	8.976e-05	14290000
GO:0000786	nucleosome	Homo	1.248e-05	1987000
GO:0001891	phagocytic cup	Homo	2.419e-05	3851000
GO:0002102	podosome	Homo	3.368e-06	536200
GO:0002199	zona pellucida receptor complex	Homo	2.593e-05	4128000
GO:0005576	extracellular region	Homo	0.008077	1286000000
GO:0005615	extracellular space	Homo	0.005396	859100000
GO:0005634	nucleus	Homo	0.002829	450500000
GO:0005635	nuclear envelope	Homo	0.0001046	16660000
GO:0005643	nuclear pore	Homo	5.232e-05	8330000
GO:0005654	nucleoplasm	Homo	0.003122	497000000
GO:0005680	anaphase-promoting complex	Homo	6.153e-05	9797000
GO:0005730	nucleolus	Homo	5.232e-05	8330000
GO:0005737	cytoplasm	Homo	0.006159	980500000
GO:0005739	mitochondrion	Homo	0.000301	47930000
GO:0005741	mitochondrial outer membrane	Homo	0.0004472	71210000
GO:0005743	mitochondrial inner membrane	Homo	1.119e-05	1782000
GO:0005759	mitochondrial matrix	Homo	6.324e-05	10070000
GO:0005765	lysosomal membrane	Homo	2.879e-07	45840
GO:0005768	endosome	Homo	2.15e-06	342300
GO:0005769	early endosome	Homo	1.532e-05	2439000
GO:0005770	late endosome	Homo	2.038e-06	324500
GO:0005777	peroxisome	Homo	0.0001054	16780000
GO:0005778	peroxisomal membrane	Homo	2.108e-05	3357000
GO:0005782	peroxisomal matrix	Homo	4.216e-05	6713000
GO:0005783	endoplasmic reticulum	Homo	0.0001011	16090000
GO:0005788	endoplasmic reticulum lumen	Homo	1.531e-05	2437000
GO:0005789	endoplasmic reticulum membrane	Homo	3.729e-05	5937000
GO:0005794	Golgi apparatus	Homo	9.714e-05	15470000
GO:0005796	Golgi lumen	Homo	0.0001558	24800000
GO:0005813	centrosome	Homo	0.0001847	29400000
GO:0005814	centriole	Homo	5.232e-05	8330000
GO:0005819	spindle	Homo	9.234e-05	14700000
GO:0005829	cytosol	Homo	0.00931	1482000000
GO:0005856	cytoskeleton	Homo	0.0001962	31240000
GO:0005874	microtubule	Homo	9.745e-06	1552000
GO:0005884	actin filament	Homo	1.248e-05	1987000
GO:0005886	plasma membrane	Homo	0.0009895	157500000
GO:0005903	brush border	Homo	1.248e-05	1987000
GO:0005905	clathrin-coated pit	Homo	4.076e-06	649000
GO:0005911	cell-cell junction	Homo	1.248e-05	1987000
GO:0005912	adherens junction	Homo	1.248e-05	1987000
GO:0005925	focal adhesion	Homo	0.0001	15920000
GO:0008021	synaptic vesicle	Homo	1.114e-07	17740
GO:0008180	COP9 signalosome	Homo	2.593e-05	4128000
GO:0009897	external side of plasma membrane	Homo	9.828e-05	15650000
GO:0009925	basal plasma membrane	Homo	2.038e-06	324500
GO:0009986	cell surface	Homo	2.707e-05	4310000
GO:0010008	endosome membrane	Homo	0.000118	18780000
GO:0012506	vesicle membrane	Homo	6.2e-05	9872000
GO:0015629	actin cytoskeleton	Homo	3.17e-05	5046000
GO:0015630	microtubule cytoskeleton	Homo	2.436e-05	3879000
GO:0016020	membrane	Homo	0.0002938	46770000
GO:0016324	apical plasma membrane	Homo	2.038e-06	324500
GO:0016363	nuclear matrix	Homo	1.248e-05	1987000
GO:0016469	proton-transporting two-sector ATPase complex	Homo	3.731e-06	594000
GO:0016514	SWI/SNF complex	Homo	1.248e-05	1987000
GO:0016528	sarcoplasm	Homo	3.368e-06	536200
GO:0016586	RSC-type complex	Homo	1.248e-05	1987000
GO:0030027	lamellipodium	Homo	1.585e-05	2523000
GO:0030139	endocytic vesicle	Homo	6.115e-06	973500
GO:0030141	secretory granule	Homo	9.206e-06	1466000
GO:0030424	axon	Homo	0.0001243	19790000
GO:0030425	dendrite	Homo	2.007e-05	3196000
GO:0030426	growth cone	Homo	4.873e-06	775800
GO:0030478	actin cap	Homo	3.368e-06	536200
GO:0030496	midbody	Homo	5.232e-05	8330000
GO:0030666	endocytic vesicle membrane	Homo	1.243e-05	1979000
GO:0030669	clathrin-coated endocytic vesicle membrane	Homo	1.628e-05	2592000
GO:0030670	phagocytic vesicle membrane	Homo	1.114e-07	17740
GO:0030672	synaptic vesicle membrane	Homo	1.114e-07	17740
GO:0030673	axolemma	Homo	4.873e-06	775800
GO:0030863	cortical cytoskeleton	Homo	1.248e-05	1987000
GO:0030864	cortical actin cytoskeleton	Homo	6.735e-06	1072000
GO:0031093	platelet alpha granule lumen	Homo	0.000131	20850000
GO:0031410	cytoplasmic vesicle	Homo	2.038e-06	324500
GO:0031966	mitochondrial membrane	Homo	4.928e-05	7846000
GO:0031982	vesicle	Homo	3.519e-05	5603000
GO:0032991	protein-containing complex	Homo	0.0003305	52630000
GO:0034399	nuclear periphery	Homo	4.873e-06	775800
GO:0034774	secretory granule lumen	Homo	2.419e-05	3851000
GO:0035060	brahma complex	Homo	1.248e-05	1987000
GO:0035267	NuA4 histone acetyltransferase complex	Homo	3.744e-05	5961000
GO:0035578	azurophil granule lumen	Homo	0.0002433	38730000
GO:0035580	specific granule lumen	Homo	0.0002525	40200000
GO:0036464	cytoplasmic ribonucleoprotein granule	Homo	1.735e-05	2763000
GO:0036477	somatodendritic compartment	Homo	9.745e-06	1552000
GO:0042383	sarcolemma	Homo	6.2e-05	9872000
GO:0042470	melanosome	Homo	0.0002111	33610000
GO:0042565	RNA nuclear export complex	Homo	5.232e-05	8330000
GO:0042581	specific granule	Homo	9.206e-06	1466000
GO:0042645	mitochondrial nucleoid	Homo	3.731e-06	594000
GO:0042995	cell projection	Homo	4.873e-06	775800
GO:0043005	neuron projection	Homo	1.73e-05	2755000
GO:0043025	neuronal cell body	Homo	0.0002195	34950000
GO:0043197	dendritic spine	Homo	4.873e-06	775800
GO:0043209	myelin sheath	Homo	2.928e-05	4662000
GO:0043231	intracellular membrane-bounded organelle	Homo	1.054e-05	1678000
GO:0043296	apical junction complex	Homo	1.248e-05	1987000
GO:0043679	axon terminus	Homo	9.234e-05	14700000
GO:0044297	cell body	Homo	3.567e-05	5679000
GO:0044304	main axon	Homo	4.873e-06	775800
GO:0044305	calyx of Held	Homo	1.248e-05	1987000
GO:0045121	membrane raft	Homo	2.906e-05	4627000
GO:0045177	apical part of cell	Homo	5.856e-05	9324000
GO:0045178	basal part of cell	Homo	2.038e-06	324500
GO:0045202	synapse	Homo	1.805e-05	2873000
GO:0045259	proton-transporting ATP synthase complex	Homo	2.239e-05	3564000
GO:0045261	proton-transporting ATP synthase complex, catalytic core F(1)	Homo	7.462e-06	1188000
GO:0045298	tubulin complex	Homo	4.873e-06	775800
GO:0045335	phagocytic vesicle	Homo	3.479e-06	553900
GO:0048471	perinuclear region of cytoplasm	Homo	9.642e-05	15350000
GO:0055037	recycling endosome	Homo	9.216e-05	14670000
GO:0055038	recycling endosome membrane	Homo	3.342e-07	53210
GO:0062023	collagen-containing extracellular matrix	Homo	0.0001412	22480000
GO:0062151	catalase complex	Homo	1.054e-05	1678000
GO:0070062	extracellular exosome	Homo	0.003951	629000000
GO:0070160	tight junction	Homo	1.248e-05	1987000
GO:0071564	npBAF complex	Homo	1.248e-05	1987000
GO:0071565	nBAF complex	Homo	1.248e-05	1987000
GO:0072562	blood microparticle	Homo	5.708e-05	9088000
GO:0072563	endothelial microparticle	Homo	6.2e-05	9872000
GO:0090543	Flemming body	Homo	5.232e-05	8330000
GO:0097013	phagocytic vesicle lumen	Homo	3.683e-05	5863000
GO:0097386	glial cell projection	Homo	4.873e-06	775800
GO:0097418	neurofibrillary tangle	Homo	9.745e-06	1552000
GO:0097433	dense body	Homo	1.248e-05	1987000
GO:0098685	Schaffer collateral - CA1 synapse	Homo	1.248e-05	1987000
GO:0098793	presynapse	Homo	1.248e-05	1987000
GO:0098871	postsynaptic actin cytoskeleton	Homo	3.744e-05	5961000
GO:0098978	glutamatergic synapse	Homo	6.24e-05	9935000
GO:0140092	bBAF complex	Homo	1.248e-05	1987000
GO:0140288	GBAF complex	Homo	1.248e-05	1987000
GO:1902495	transmembrane transporter complex	Homo	3.731e-06	594000
GO:1904115	axon cytoplasm	Homo	4.873e-06	775800
GO:1904724	tertiary granule lumen	Homo	0.0002525	40200000
GO:1904813	ficolin-1-rich granule lumen	Homo	2.215e-05	3527000
GO:1990712	HFE-transferrin receptor complex	Homo	2.038e-06	324500
GO:1990904	ribonucleoprotein complex	Homo	1.248e-05	1987000

## Sheet: Table S352
Table S352. DF-2 MiCId analysis GO Molecular Function (MF) Genus level.
GO_Term	GO_Name	Taxon	Prior_GO(Relative_Abundance)	IonCount
GO.XXXXXXX	XXXXXXX	Saccharomyces	0.9531	112300000000
GO:0000287	magnesium ion binding	Homo	2.787e-05	4437000
GO:0000976	transcription cis-regulatory region binding	Homo	1.515e-05	2413000
GO:0001512	dihydronicotinamide riboside quinone reductase activity	Homo	7.366e-05	11730000
GO:0001530	lipopolysaccharide binding	Homo	1.129e-05	1797000
GO:0001786	phosphatidylserine binding	Homo	0.0001417	22560000
GO:0002020	protease binding	Homo	4.747e-05	7558000
GO:0003677	DNA binding	Homo	0.0001765	28090000
GO:0003680	minor groove of adenine-thymine-rich DNA binding	Homo	2.953e-06	470200
GO:0003682	chromatin binding	Homo	1.394e-05	2219000
GO:0003690	double-stranded DNA binding	Homo	2.953e-06	470200
GO:0003697	single-stranded DNA binding	Homo	2.953e-06	470200
GO:0003723	RNA binding	Homo	0.0002062	32830000
GO:0003746	translation elongation factor activity	Homo	0.004007	638000000
GO:0003755	peptidyl-prolyl cis-trans isomerase activity	Homo	9.892e-05	15750000
GO:0003779	actin binding	Homo	1.081e-05	1722000
GO:0003796	lysozyme activity	Homo	0.003693	588000000
GO:0003924	GTPase activity	Homo	0.002755	438700000
GO:0003925	G protein activity	Homo	1.399e-05	2227000
GO:0003937	IMP cyclohydrolase activity	Homo	2.424e-05	3859000
GO:0003955	NAD(P)H dehydrogenase (quinone) activity	Homo	4.228e-05	6732000
GO:0004013	adenosylhomocysteinase activity	Homo	0.0001499	23870000
GO:0004046	aminoacylase activity	Homo	1.378e-05	2195000
GO:0004064	arylesterase activity	Homo	3.028e-05	4822000
GO:0004089	carbonate dehydratase activity	Homo	0.0006522	103800000
GO:0004096	catalase activity	Homo	0.0001378	21950000
GO:0004111	creatine kinase activity	Homo	0.0001214	19340000
GO:0004128	cytochrome-b5 reductase activity, acting on NAD(P)H	Homo	3.545e-06	564500
GO:0004252	serine-type endopeptidase activity	Homo	2.257e-05	3593000
GO:0004461	lactose synthase activity	Homo	0.0004362	69450000
GO:0004601	peroxidase activity	Homo	0.0002307	36730000
GO:0004643	phosphoribosylaminoimidazolecarboxamide formyltransferase activity	Homo	2.121e-05	3376000
GO:0004784	superoxide dismutase activity	Homo	3.545e-06	564500
GO:0004812	aminoacyl-tRNA ligase activity	Homo	2.143e-05	3412000
GO:0004821	histidine-tRNA ligase activity	Homo	8.573e-05	13650000
GO:0004842	ubiquitin-protein transferase activity	Homo	0.0003189	50770000
GO:0004859	phospholipase inhibitor activity	Homo	7.086e-05	11280000
GO:0004867	serine-type endopeptidase inhibitor activity	Homo	6.866e-05	10930000
GO:0004869	cysteine-type endopeptidase inhibitor activity	Homo	1.129e-05	1797000
GO:0005049	nuclear export signal receptor activity	Homo	1.394e-05	2219000
GO:0005085	guanyl-nucleotide exchange factor activity	Homo	1.625e-06	258700
GO:0005102	signaling receptor binding	Homo	0.0001646	26200000
GO:0005123	death receptor binding	Homo	3.416e-05	5439000
GO:0005125	cytokine activity	Homo	0.0004051	64490000
GO:0005133	type II interferon receptor binding	Homo	0.0001098	17480000
GO:0005154	epidermal growth factor receptor binding	Homo	4.874e-06	776000
GO:0005158	insulin receptor binding	Homo	0.0001718	27360000
GO:0005159	insulin-like growth factor receptor binding	Homo	0.0006873	109400000
GO:0005164	tumor necrosis factor receptor binding	Homo	7.576e-05	12060000
GO:0005178	integrin binding	Homo	0.0001883	29980000
GO:0005179	hormone activity	Homo	0.00124	197500000
GO:0005200	structural constituent of cytoskeleton	Homo	1.186e-05	1888000
GO:0005504	fatty acid binding	Homo	2.953e-05	4702000
GO:0005506	iron ion binding	Homo	2.257e-05	3593000
GO:0005507	copper ion binding	Homo	9.844e-06	1567000
GO:0005509	calcium ion binding	Homo	0.0002919	46470000
GO:0005515	protein binding	Homo	0.0182	2898000000
GO:0005524	ATP binding	Homo	0.0001983	31560000
GO:0005525	GTP binding	Homo	0.002769	440900000
GO:0005543	phospholipid binding	Homo	7.086e-05	11280000
GO:0005544	calcium-dependent phospholipid binding	Homo	0.0002834	45130000
GO:0005546	phosphatidylinositol-4,5-bisphosphate binding	Homo	6.518e-07	103800
GO:0008017	microtubule binding	Homo	2.362e-05	3761000
GO:0008083	growth factor activity	Homo	0.0006938	110500000
GO:0008198	ferrous iron binding	Homo	3.3e-06	525400
GO:0008199	ferric iron binding	Homo	3.3e-06	525400
GO:0008201	heparin binding	Homo	3.974e-05	6327000
GO:0008233	peptidase activity	Homo	1.129e-05	1797000
GO:0008236	serine-type peptidase activity	Homo	1.129e-05	1797000
GO:0008270	zinc ion binding	Homo	6.91e-05	11000000
GO:0008289	lipid binding	Homo	9.844e-06	1567000
GO:0008379	thioredoxin peroxidase activity	Homo	0.0001446	23020000
GO:0008753	NADPH dehydrogenase (quinone) activity	Homo	3.545e-06	564500
GO:0009055	electron transfer activity	Homo	4.911e-05	7819000
GO:0015643	toxic substance binding	Homo	9.844e-06	1567000
GO:0016018	cyclosporin A binding	Homo	8.244e-06	1313000
GO:0016209	antioxidant activity	Homo	2.363e-05	3762000
GO:0016301	kinase activity	Homo	2.024e-05	3223000
GO:0016491	oxidoreductase activity	Homo	5.266e-05	8383000
GO:0016661	oxidoreductase activity, acting on other nitrogenous compounds as donors	Homo	2.455e-05	3909000
GO:0016684	oxidoreductase activity, acting on peroxide as acceptor	Homo	2.757e-05	4389000
GO:0016740	transferase activity	Homo	7.835e-05	12470000
GO:0016787	hydrolase activity	Homo	6.636e-05	10570000
GO:0016798	hydrolase activity, acting on glycosyl bonds	Homo	0.000695	110700000
GO:0016829	lyase activity	Homo	3.028e-05	4822000
GO:0016836	hydro-lyase activity	Homo	1.602e-05	2550000
GO:0016887	ATP hydrolysis activity	Homo	4.12e-05	6560000
GO:0017124	SH3 domain binding	Homo	5.906e-06	940300
GO:0018820	cyanamide hydratase activity	Homo	4.63e-05	7372000
GO:0019003	GDP binding	Homo	4.186e-05	6665000
GO:0019787	ubiquitin-like protein transferase activity	Homo	5.769e-05	9185000
GO:0019825	oxygen binding	Homo	9.844e-06	1567000
GO:0019894	kinesin binding	Homo	1.186e-05	1888000
GO:0019899	enzyme binding	Homo	3.776e-05	6011000
GO:0019901	protein kinase binding	Homo	3.552e-05	5656000
GO:0020037	heme binding	Homo	5.514e-05	8779000
GO:0030170	pyridoxal phosphate binding	Homo	9.844e-06	1567000
GO:0030297	transmembrane receptor protein tyrosine kinase activator activity	Homo	0.0003485	55490000
GO:0030674	protein-macromolecule adaptor activity	Homo	2.953e-06	470200
GO:0030957	Tat protein binding	Homo	1.186e-05	1888000
GO:0031072	heat shock protein binding	Homo	5.185e-05	8256000
GO:0031386	protein tag activity	Homo	0.0001198	19070000
GO:0031404	chloride ion binding	Homo	2.455e-05	3909000
GO:0031489	myosin V binding	Homo	5.428e-08	8642
GO:0031492	nucleosomal DNA binding	Homo	1.186e-05	1888000
GO:0031625	ubiquitin protein ligase binding	Homo	0.0001799	28640000
GO:0034185	apolipoprotein binding	Homo	2.953e-06	470200
GO:0034452	dynactin binding	Homo	2.953e-06	470200
GO:0034986	iron chaperone activity	Homo	3.3e-06	525400
GO:0035091	phosphatidylinositol binding	Homo	2.953e-06	470200
GO:0036313	phosphatidylinositol 3-kinase catalytic subunit binding	Homo	1.304e-06	207500
GO:0038177	death receptor agonist activity	Homo	3.031e-05	4825000
GO:0042288	MHC class I protein binding	Homo	3.42e-06	544500
GO:0042296	ISG15 transferase activity	Homo	3.526e-05	5613000
GO:0042802	identical protein binding	Homo	0.001097	174700000
GO:0042803	protein homodimerization activity	Homo	5.511e-05	8775000
GO:0043532	angiostatin binding	Homo	3.42e-06	544500
GO:0043539	protein serine/threonine kinase activator activity	Homo	0.0005268	83870000
GO:0043565	sequence-specific DNA binding	Homo	2.953e-06	470200
GO:0044183	protein folding chaperone	Homo	2.593e-05	4128000
GO:0044325	transmembrane transporter binding	Homo	3.3e-06	525400
GO:0044389	ubiquitin-like protein ligase binding	Homo	5.769e-05	9185000
GO:0045159	myosin II binding	Homo	6.518e-07	103800
GO:0045296	cadherin binding	Homo	8.932e-05	14220000
GO:0046790	virion binding	Homo	8.244e-06	1313000
GO:0046872	metal ion binding	Homo	0.0003257	51860000
GO:0046933	proton-transporting ATP synthase activity, rotational mechanism	Homo	2.736e-05	4356000
GO:0046961	proton-transporting ATPase activity, rotational mechanism	Homo	6.84e-06	1089000
GO:0046982	protein heterodimerization activity	Homo	1.394e-05	2219000
GO:0048018	receptor ligand activity	Homo	0.0003772	60060000
GO:0048156	tau protein binding	Homo	1.186e-05	1888000
GO:0050136	NADH:ubiquinone reductase (non-electrogenic) activity	Homo	1.773e-05	2822000
GO:0050661	NADP binding	Homo	1.378e-05	2195000
GO:0050998	nitric-oxide synthase binding	Homo	1.186e-05	1888000
GO:0051015	actin filament binding	Homo	1.304e-06	207500
GO:0051082	unfolded protein binding	Homo	3.417e-05	5440000
GO:0051087	protein-folding chaperone binding	Homo	1.28e-05	2038000
GO:0051428	peptide hormone receptor binding	Homo	0.0002988	47580000
GO:0051721	protein phosphatase 2A binding	Homo	2.953e-06	470200
GO:0051879	Hsp90 protein binding	Homo	2.953e-06	470200
GO:0051920	peroxiredoxin activity	Homo	7.23e-05	11510000
GO:0061630	ubiquitin protein ligase activity	Homo	5.769e-05	9185000
GO:0061631	ubiquitin conjugating enzyme activity	Homo	0.0003365	53580000
GO:0070883	pre-miRNA binding	Homo	1.394e-05	2219000
GO:0071813	lipoprotein particle binding	Homo	2.953e-06	470200
GO:0071949	FAD binding	Homo	2.455e-05	3909000
GO:0098973	structural constituent of postsynaptic actin cytoskeleton	Homo	7.114e-05	11330000
GO:0099077	histone-dependent DNA binding	Homo	2.953e-06	470200
GO:0099609	microtubule lateral binding	Homo	2.953e-06	470200
GO:0140272	exogenous protein binding	Homo	9.844e-06	1567000
GO:0140662	ATP-dependent protein folding chaperone	Homo	2.593e-05	4128000
GO:0140824	thioredoxin-dependent peroxiredoxin activity	Homo	0.0001446	23020000
GO:0140839	RNA polymerase II CTD heptapeptide repeat P3 isomerase activity	Homo	8.244e-06	1313000
GO:0140840	RNA polymerase II CTD heptapeptide repeat P6 isomerase activity	Homo	8.244e-06	1313000
GO:0140912	membrane destabilizing activity	Homo	1.129e-05	1797000
GO:0141108	transporter regulator activity	Homo	1.186e-05	1888000
GO:1902936	phosphatidylinositol bisphosphate binding	Homo	2.953e-06	470200
GO:1903136	cuprous ion binding	Homo	0.0007387	117600000
GO:1903981	enterobactin binding	Homo	1.969e-05	3135000
GO:1904399	heparan sulfate binding	Homo	8.244e-06	1313000
GO:1904408	melatonin binding	Homo	2.455e-05	3909000
GO:1905594	resveratrol binding	Homo	2.455e-05	3909000
GO:1990459	transferrin receptor binding	Homo	1.98e-05	3152000
GO:1990460	leptin receptor binding	Homo	0.0001494	23790000

## Sheet: Table S353
Table S353. DF-3 MiCId analysis GO Biological Process (BP) Genus level.
GO_Term	GO_Name	Taxon	Prior_GO(Relative_Abundance)	IonCount
GO.XXXXXXX	XXXXXXX	Homo	0.0005008	74270000
GO.XXXXXXX	XXXXXXX	Saccharomyces	0.9545	117200000000
GO:0000054	ribosomal subunit export from nucleus	Homo	0.0001655	24540000
GO:0000055	ribosomal large subunit export from nucleus	Homo	0.0001655	24540000
GO:0000056	ribosomal small subunit export from nucleus	Homo	0.0001655	24540000
GO:0000070	mitotic sister chromatid segregation	Homo	0.0001655	24540000
GO:0000122	negative regulation of transcription by RNA polymerase II	Homo	0.0001685	24990000
GO:0000209	protein polyubiquitination	Homo	3.444e-05	5107000
GO:0000226	microtubule cytoskeleton organization	Homo	1.709e-05	2535000
GO:0000278	mitotic cell cycle	Homo	0.0001655	24540000
GO:0000302	response to reactive oxygen species	Homo	8.872e-05	13160000
GO:0000398	mRNA splicing, via spliceosome	Homo	8.425e-09	1249
GO:0000413	protein peptidyl-prolyl isomerization	Homo	1.757e-05	2605000
GO:0001501	skeletal system development	Homo	7.115e-05	10550000
GO:0001503	ossification	Homo	6.97e-05	10340000
GO:0001525	angiogenesis	Homo	0.0001521	22550000
GO:0001542	ovulation from ovarian follicle	Homo	2.087e-05	3095000
GO:0001649	osteoblast differentiation	Homo	8.018e-05	11890000
GO:0001657	ureteric bud development	Homo	8.785e-06	1303000
GO:0001666	response to hypoxia	Homo	3.414e-05	5063000
GO:0001701	in utero embryonic development	Homo	0.0001231	18260000
GO:0001738	morphogenesis of a polarized epithelium	Homo	9.994e-05	14820000
GO:0001774	microglial cell activation	Homo	7.464e-05	11070000
GO:0001817	regulation of cytokine production	Homo	1.631e-05	2418000
GO:0001819	positive regulation of cytokine production	Homo	4.094e-05	6072000
GO:0001822	kidney development	Homo	8.785e-06	1303000
GO:0001836	release of cytochrome c from mitochondria	Homo	6.571e-05	9745000
GO:0001890	placenta development	Homo	8.917e-05	13220000
GO:0001892	embryonic placenta development	Homo	0.0001231	18260000
GO:0001933	negative regulation of protein phosphorylation	Homo	1.757e-05	2605000
GO:0001934	positive regulation of protein phosphorylation	Homo	2.206e-05	3271000
GO:0001936	regulation of endothelial cell proliferation	Homo	2.087e-05	3095000
GO:0001937	negative regulation of endothelial cell proliferation	Homo	4.489e-06	665700
GO:0001938	positive regulation of endothelial cell proliferation	Homo	5.708e-07	84650
GO:0002009	morphogenesis of an epithelium	Homo	4.528e-05	6714000
GO:0002021	response to dietary excess	Homo	4.174e-05	6190000
GO:0002037	negative regulation of L-glutamate import across plasma membrane	Homo	4.489e-06	665700
GO:0002092	positive regulation of receptor internalization	Homo	5.708e-07	84650
GO:0002181	cytoplasmic translation	Homo	0.002019	299400000
GO:0002227	innate immune response in mucosa	Homo	8.154e-06	1209000
GO:0002244	hematopoietic progenitor cell differentiation	Homo	7.904e-05	11720000
GO:0002250	adaptive immune response	Homo	1.11e-05	1645000
GO:0002281	macrophage activation involved in immune response	Homo	1.558e-05	2311000
GO:0002376	immune system process	Homo	8.154e-06	1209000
GO:0002439	chronic inflammatory response to antigenic stimulus	Homo	4.489e-06	665700
GO:0002523	leukocyte migration involved in inflammatory response	Homo	4.489e-06	665700
GO:0002637	regulation of immunoglobulin production	Homo	4.489e-06	665700
GO:0002719	negative regulation of cytokine production involved in immune response	Homo	4.489e-06	665700
GO:0002876	positive regulation of chronic inflammatory response to antigenic stimulus	Homo	4.489e-06	665700
GO:0002925	positive regulation of humoral immune response mediated by circulating immunoglobulin	Homo	4.489e-06	665700
GO:0003009	skeletal muscle contraction	Homo	4.489e-06	665700
GO:0003085	negative regulation of systemic arterial blood pressure	Homo	4.489e-06	665700
GO:0003300	cardiac muscle hypertrophy	Homo	2.087e-05	3095000
GO:0003360	brainstem development	Homo	1.026e-06	152100
GO:0005989	lactose biosynthetic process	Homo	0.000346	51310000
GO:0006006	glucose metabolic process	Homo	8.691e-05	12890000
GO:0006091	generation of precursor metabolites and energy	Homo	9.845e-06	1460000
GO:0006111	regulation of gluconeogenesis	Homo	2.087e-05	3095000
GO:0006112	energy reserve metabolic process	Homo	6.261e-05	9285000
GO:0006114	glycerol biosynthetic process	Homo	2.087e-05	3095000
GO:0006122	mitochondrial electron transport, ubiquinol to cytochrome c	Homo	5.222e-05	7745000
GO:0006123	mitochondrial electron transport, cytochrome c to oxygen	Homo	5.222e-05	7745000
GO:0006139	nucleobase-containing compound metabolic process	Homo	1.026e-06	152100
GO:0006164	purine nucleotide biosynthetic process	Homo	2.052e-06	304300
GO:0006177	GMP biosynthetic process	Homo	2.052e-06	304300
GO:0006189	'de novo' IMP biosynthetic process	Homo	5.13e-06	760700
GO:0006259	DNA metabolic process	Homo	0.0001655	24540000
GO:0006355	regulation of DNA-templated transcription	Homo	6.155e-05	9128000
GO:0006357	regulation of transcription by RNA polymerase II	Homo	1.757e-05	2605000
GO:0006397	mRNA processing	Homo	8.425e-09	1249
GO:0006412	translation	Homo	0.002311	342700000
GO:0006414	translational elongation	Homo	0.003847	570600000
GO:0006418	tRNA aminoacylation for protein translation	Homo	2.24e-05	3323000
GO:0006427	histidyl-tRNA aminoacylation	Homo	6.721e-05	9968000
GO:0006457	protein folding	Homo	0.0002752	40810000
GO:0006469	negative regulation of protein kinase activity	Homo	1.757e-05	2605000
GO:0006508	proteolysis	Homo	8.154e-06	1209000
GO:0006511	ubiquitin-dependent protein catabolic process	Homo	6.888e-05	10210000
GO:0006606	protein import into nucleus	Homo	0.0006618	98140000
GO:0006611	protein export from nucleus	Homo	0.0004964	73610000
GO:0006626	protein targeting to mitochondrion	Homo	3.286e-05	4872000
GO:0006629	lipid metabolic process	Homo	5.158e-05	7650000
GO:0006635	fatty acid beta-oxidation	Homo	2.087e-05	3095000
GO:0006641	triglyceride metabolic process	Homo	8.785e-06	1303000
GO:0006730	one-carbon metabolic process	Homo	0.0002931	43470000
GO:0006754	ATP biosynthetic process	Homo	2.954e-05	4380000
GO:0006826	iron ion transport	Homo	5.136e-05	7617000
GO:0006879	intracellular iron ion homeostasis	Homo	1.753e-05	2599000
GO:0006909	phagocytosis	Homo	4.174e-05	6190000
GO:0006911	phagocytosis, engulfment	Homo	3.061e-06	453900
GO:0006913	nucleocytoplasmic transport	Homo	0.0003309	49070000
GO:0006914	autophagy	Homo	8.425e-09	1249
GO:0006915	apoptotic process	Homo	0.0002793	41420000
GO:0006933	negative regulation of cell adhesion involved in substrate-bound cell migration	Homo	9.845e-06	1460000
GO:0006952	defense response	Homo	4.489e-06	665700
GO:0006954	inflammatory response	Homo	0.0002003	29700000
GO:0006955	immune response	Homo	2.007e-05	2977000
GO:0006959	humoral immune response	Homo	2.374e-05	3520000
GO:0006974	DNA damage response	Homo	5.697e-06	844900
GO:0006979	response to oxidative stress	Homo	0.0001687	25010000
GO:0006986	response to unfolded protein	Homo	0.0002694	39950000
GO:0007004	telomere maintenance via telomerase	Homo	6.83e-05	10130000
GO:0007015	actin filament organization	Homo	1.029e-05	1527000
GO:0007052	mitotic spindle organization	Homo	0.0001655	24540000
GO:0007154	cell communication	Homo	4.489e-06	665700
GO:0007165	signal transduction	Homo	0.0002883	42750000
GO:0007166	cell surface receptor signaling pathway	Homo	1.11e-05	1645000
GO:0007173	epidermal growth factor receptor signaling pathway	Homo	3.996e-06	592600
GO:0007249	canonical NF-kappaB signal transduction	Homo	7.115e-05	10550000
GO:0007254	JNK cascade	Homo	4.489e-06	665700
GO:0007259	cell surface receptor signaling pathway via JAK-STAT	Homo	5.204e-05	7717000
GO:0007267	cell-cell signaling	Homo	9.22e-05	13670000
GO:0007268	chemical synaptic transmission	Homo	0.0001956	29010000
GO:0007339	binding of sperm to zona pellucida	Homo	0.0002011	29820000
GO:0007409	axonogenesis	Homo	9.994e-05	14820000
GO:0007417	central nervous system development	Homo	1.53e-06	227000
GO:0007565	female pregnancy	Homo	2.087e-05	3095000
GO:0007584	response to nutrient	Homo	2.087e-05	3095000
GO:0007596	blood coagulation	Homo	0.0002569	38090000
GO:0007613	memory	Homo	5.697e-06	844900
GO:0007623	circadian rhythm	Homo	2.536e-05	3761000
GO:0008154	actin polymerization or depolymerization	Homo	1.53e-06	227000
GO:0008203	cholesterol metabolic process	Homo	2.965e-05	4398000
GO:0008206	bile acid metabolic process	Homo	2.087e-05	3095000
GO:0008217	regulation of blood pressure	Homo	7.252e-05	10750000
GO:0008283	cell population proliferation	Homo	7.172e-05	10640000
GO:0008284	positive regulation of cell population proliferation	Homo	0.0001585	23500000
GO:0008285	negative regulation of cell population proliferation	Homo	4.489e-06	665700
GO:0008286	insulin receptor signaling pathway	Homo	0.0001847	27380000
GO:0008340	determination of adult lifespan	Homo	2.087e-05	3095000
GO:0008343	adult feeding behavior	Homo	4.174e-05	6190000
GO:0008344	adult locomotory behavior	Homo	9.782e-05	14510000
GO:0008380	RNA splicing	Homo	8.425e-09	1249
GO:0008625	extrinsic apoptotic signaling pathway via death domain receptors	Homo	5.979e-05	8867000
GO:0008630	intrinsic apoptotic signaling pathway in response to DNA damage	Homo	4.489e-06	665700
GO:0008637	apoptotic mitochondrial changes	Homo	6.571e-05	9745000
GO:0009058	biosynthetic process	Homo	1.026e-06	152100
GO:0009060	aerobic respiration	Homo	8.785e-06	1303000
GO:0009062	fatty acid catabolic process	Homo	2.087e-05	3095000
GO:0009267	cellular response to starvation	Homo	7.838e-05	11620000
GO:0009306	protein secretion	Homo	9.782e-05	14510000
GO:0009410	response to xenobiotic stimulus	Homo	1.327e-05	1969000
GO:0009411	response to UV	Homo	8.785e-06	1303000
GO:0009612	response to mechanical stimulus	Homo	4.489e-06	665700
GO:0009615	response to virus	Homo	1.558e-05	2311000
GO:0009617	response to bacterium	Homo	1.325e-05	1965000
GO:0009636	response to toxic substance	Homo	8.785e-06	1303000
GO:0009642	response to light intensity	Homo	8.785e-06	1303000
GO:0009650	UV protection	Homo	1.757e-05	2606000
GO:0009651	response to salt stress	Homo	4.489e-06	665700
GO:0009750	response to fructose	Homo	4.489e-06	665700
GO:0009887	animal organ morphogenesis	Homo	6.604e-05	9793000
GO:0009892	negative regulation of metabolic process	Homo	2.087e-05	3095000
GO:0010193	response to ozone	Homo	8.785e-06	1303000
GO:0010288	response to lead ion	Homo	1.448e-05	2148000
GO:0010458	exit from mitosis	Homo	3.444e-05	5107000
GO:0010459	negative regulation of heart rate	Homo	4.489e-06	665700
GO:0010506	regulation of autophagy	Homo	5.697e-06	844900
GO:0010507	negative regulation of autophagy	Homo	4.174e-05	6190000
GO:0010508	positive regulation of autophagy	Homo	2.219e-05	3291000
GO:0010573	vascular endothelial growth factor production	Homo	4.489e-06	665700
GO:0010595	positive regulation of endothelial cell migration	Homo	5.708e-07	84650
GO:0010628	positive regulation of gene expression	Homo	0.0003252	48230000
GO:0010629	negative regulation of gene expression	Homo	9.285e-05	13770000
GO:0010634	positive regulation of epithelial cell migration	Homo	1.11e-05	1645000
GO:0010744	positive regulation of macrophage derived foam cell differentiation	Homo	4.489e-06	665700
GO:0010800	positive regulation of peptidyl-threonine phosphorylation	Homo	5.708e-07	84650
GO:0010888	negative regulation of lipid storage	Homo	2.536e-05	3761000
GO:0010917	negative regulation of mitochondrial membrane potential	Homo	5.697e-06	844900
GO:0010918	positive regulation of mitochondrial membrane potential	Homo	3.286e-05	4872000
GO:0010994	free ubiquitin chain polymerization	Homo	3.444e-05	5107000
GO:0014059	regulation of dopamine secretion	Homo	9.782e-05	14510000
GO:0014070	response to organic cyclic compound	Homo	4.489e-06	665700
GO:0014823	response to activity	Homo	3.414e-05	5063000
GO:0014854	response to inactivity	Homo	8.785e-06	1303000
GO:0014891	striated muscle atrophy	Homo	1.53e-06	227000
GO:0015031	protein transport	Homo	0.0001655	24540000
GO:0015670	carbon dioxide transport	Homo	0.0002455	36410000
GO:0015671	oxygen transport	Homo	0.0004649	68940000
GO:0015986	proton motive force-driven ATP synthesis	Homo	4.923e-05	7300000
GO:0016032	viral process	Homo	0.0001655	24540000
GO:0016072	rRNA metabolic process	Homo	5.697e-06	844900
GO:0016192	vesicle-mediated transport	Homo	1.53e-06	227000
GO:0016567	protein ubiquitination	Homo	0.0007419	110000000
GO:0019062	virion attachment to host cell	Homo	6.83e-05	10130000
GO:0019076	viral release from host cell	Homo	1.757e-05	2605000
GO:0019222	regulation of metabolic process	Homo	4.094e-05	6072000
GO:0019430	removal of superoxide radicals	Homo	0.0001423	21100000
GO:0019722	calcium-mediated signaling	Homo	4.489e-06	665700
GO:0019730	antimicrobial humoral response	Homo	0.0001823	27040000
GO:0019731	antibacterial humoral response	Homo	4.138e-05	6136000
GO:0019732	antifungal humoral response	Homo	1.631e-05	2418000
GO:0019896	axonal transport of mitochondrion	Homo	5.697e-06	844900
GO:0019941	modification-dependent protein catabolic process	Homo	0.000673	99810000
GO:0019953	sexual reproduction	Homo	4.174e-05	6190000
GO:0020027	hemoglobin metabolic process	Homo	8.785e-06	1303000
GO:0021549	cerebellum development	Homo	1.026e-06	152100
GO:0021930	cerebellar granule cell precursor proliferation	Homo	5.708e-07	84650
GO:0021940	positive regulation of cerebellar granule cell precursor proliferation	Homo	5.708e-07	84650
GO:0021954	central nervous system neuron development	Homo	2.657e-05	3940000
GO:0021987	cerebral cortex development	Homo	1.026e-06	152100
GO:0022617	extracellular matrix disassembly	Homo	1.53e-06	227000
GO:0023052	signaling	Homo	4.489e-06	665700
GO:0030030	cell projection organization	Homo	1.53e-06	227000
GO:0030031	cell projection assembly	Homo	1.53e-06	227000
GO:0030036	actin cytoskeleton organization	Homo	1.53e-06	227000
GO:0030041	actin filament polymerization	Homo	4.591e-06	680900
GO:0030042	actin filament depolymerization	Homo	3.061e-06	453900
GO:0030071	regulation of mitotic metaphase/anaphase transition	Homo	3.444e-05	5107000
GO:0030073	insulin secretion	Homo	2.087e-05	3095000
GO:0030101	natural killer cell activation	Homo	7.115e-05	10550000
GO:0030168	platelet activation	Homo	3.513e-05	5210000
GO:0030182	neuron differentiation	Homo	1.757e-05	2605000
GO:0030185	nitric oxide transport	Homo	0.0001033	15320000
GO:0030193	regulation of blood coagulation	Homo	7.596e-05	11260000
GO:0030198	extracellular matrix organization	Homo	4.489e-06	665700
GO:0030217	T cell differentiation	Homo	4.174e-05	6190000
GO:0030225	macrophage differentiation	Homo	1.11e-05	1645000
GO:0030300	regulation of intestinal cholesterol absorption	Homo	2.087e-05	3095000
GO:0030316	osteoclast differentiation	Homo	1.325e-05	1965000
GO:0030335	positive regulation of cell migration	Homo	0.0001005	14910000
GO:0030511	positive regulation of transforming growth factor beta receptor signaling pathway	Homo	6.83e-05	10130000
GO:0030593	neutrophil chemotaxis	Homo	1.757e-05	2605000
GO:0030595	leukocyte chemotaxis	Homo	1.757e-05	2605000
GO:0030857	negative regulation of epithelial cell differentiation	Homo	1.11e-05	1645000
GO:0031017	exocrine pancreas development	Homo	6.155e-05	9128000
GO:0031100	animal organ regeneration	Homo	1.026e-06	152100
GO:0031110	regulation of microtubule polymerization or depolymerization	Homo	5.697e-06	844900
GO:0031113	regulation of microtubule polymerization	Homo	1.709e-05	2535000
GO:0031116	positive regulation of microtubule polymerization	Homo	1.139e-05	1690000
GO:0031122	cytoplasmic microtubule organization	Homo	5.697e-06	844900
GO:0031145	anaphase-promoting complex-dependent catabolic process	Homo	0.0001378	20430000
GO:0031175	neuron projection development	Homo	1.139e-05	1690000
GO:0031334	positive regulation of protein-containing complex assembly	Homo	0.0001142	16930000
GO:0031396	regulation of protein ubiquitination	Homo	6.83e-05	10130000
GO:0031536	positive regulation of exit from mitosis	Homo	3.444e-05	5107000
GO:0031622	positive regulation of fever generation	Homo	8.978e-06	1331000
GO:0031640	killing of cells of another organism	Homo	0.0007701	114200000
GO:0031642	negative regulation of myelination	Homo	4.489e-06	665700
GO:0031647	regulation of protein stability	Homo	8.772e-06	1301000
GO:0031648	protein destabilization	Homo	1.53e-06	227000
GO:0031665	negative regulation of lipopolysaccharide-mediated signaling pathway	Homo	8.154e-06	1209000
GO:0031667	response to nutrient levels	Homo	2.536e-05	3761000
GO:0032008	positive regulation of TOR signaling	Homo	4.174e-05	6190000
GO:0032092	positive regulation of protein binding	Homo	0.0001655	24540000
GO:0032099	negative regulation of appetite	Homo	4.174e-05	6190000
GO:0032148	activation of protein kinase B activity	Homo	1.757e-05	2605000
GO:0032230	positive regulation of synaptic transmission, GABAergic	Homo	4.528e-05	6714000
GO:0032310	prostaglandin secretion	Homo	2.087e-05	3095000
GO:0032355	response to estradiol	Homo	2.965e-05	4398000
GO:0032435	negative regulation of proteasomal ubiquitin-dependent protein catabolic process	Homo	6.83e-05	10130000
GO:0032436	positive regulation of proteasomal ubiquitin-dependent protein catabolic process	Homo	8.763e-06	1300000
GO:0032446	protein modification by small protein conjugation	Homo	3.444e-05	5107000
GO:0032496	response to lipopolysaccharide	Homo	4.489e-06	665700
GO:0032543	mitochondrial translation	Homo	2.24e-05	3323000
GO:0032680	regulation of tumor necrosis factor production	Homo	8.154e-06	1209000
GO:0032700	negative regulation of interleukin-17 production	Homo	1.11e-05	1645000
GO:0032715	negative regulation of interleukin-6 production	Homo	4.489e-06	665700
GO:0032722	positive regulation of chemokine production	Homo	1.558e-05	2311000
GO:0032724	positive regulation of fractalkine production	Homo	8.978e-06	1331000
GO:0032729	positive regulation of type II interferon production	Homo	4.489e-06	665700
GO:0032731	positive regulation of interleukin-1 beta production	Homo	1.558e-05	2311000
GO:0032735	positive regulation of interleukin-12 production	Homo	4.306e-05	6386000
GO:0032741	positive regulation of interleukin-18 production	Homo	4.489e-06	665700
GO:0032747	positive regulation of interleukin-23 production	Homo	1.11e-05	1645000
GO:0032755	positive regulation of interleukin-6 production	Homo	7.079e-05	10500000
GO:0032757	positive regulation of interleukin-8 production	Homo	4.332e-05	6423000
GO:0032760	positive regulation of tumor necrosis factor production	Homo	6.525e-05	9677000
GO:0032780	negative regulation of ATP-dependent activity	Homo	8.154e-06	1209000
GO:0032814	regulation of natural killer cell activation	Homo	2.087e-05	3095000
GO:0032817	regulation of natural killer cell proliferation	Homo	2.087e-05	3095000
GO:0032834	positive regulation of CD4-positive, CD25-positive, alpha-beta regulatory T cell differentiation involved in immune response	Homo	1.11e-05	1645000
GO:0032849	positive regulation of cellular pH reduction	Homo	4.528e-05	6714000
GO:0032868	response to insulin	Homo	5.052e-05	7493000
GO:0032869	cellular response to insulin stimulus	Homo	2.087e-05	3095000
GO:0032872	regulation of stress-activated MAPK cascade	Homo	7.115e-05	10550000
GO:0032873	negative regulation of stress-activated MAPK cascade	Homo	1.757e-05	2605000
GO:0032880	regulation of protein localization	Homo	0.0001366	20260000
GO:0032930	positive regulation of superoxide anion generation	Homo	5.697e-06	844900
GO:0033044	regulation of chromosome organization	Homo	5.697e-06	844900
GO:0033141	positive regulation of peptidyl-serine phosphorylation of STAT protein	Homo	1.11e-05	1645000
GO:0033189	response to vitamin A	Homo	8.785e-06	1303000
GO:0033197	response to vitamin E	Homo	2.965e-05	4398000
GO:0033209	tumor necrosis factor-mediated signaling pathway	Homo	3.142e-05	4660000
GO:0033210	leptin-mediated signaling pathway	Homo	0.0001043	15470000
GO:0033353	S-adenosylmethionine cycle	Homo	0.0002931	43470000
GO:0033591	response to L-ascorbic acid	Homo	8.785e-06	1303000
GO:0033686	positive regulation of luteinizing hormone secretion	Homo	2.087e-05	3095000
GO:0033690	positive regulation of osteoblast proliferation	Homo	8.154e-06	1209000
GO:0034063	stress granule assembly	Homo	5.697e-06	844900
GO:0034101	erythrocyte homeostasis	Homo	7.115e-05	10550000
GO:0034116	positive regulation of heterotypic cell-cell adhesion	Homo	1.347e-05	1997000
GO:0034138	toll-like receptor 3 signaling pathway	Homo	4.489e-06	665700
GO:0034145	positive regulation of toll-like receptor 4 signaling pathway	Homo	8.154e-06	1209000
GO:0034250	positive regulation of amide metabolic process	Homo	4.489e-06	665700
GO:0034389	lipid droplet organization	Homo	1.757e-05	2605000
GO:0034393	positive regulation of smooth muscle cell apoptotic process	Homo	1.11e-05	1645000
GO:0034599	cellular response to oxidative stress	Homo	1.757e-05	2605000
GO:0034605	cellular response to heat	Homo	0.0001423	21100000
GO:0034614	cellular response to reactive oxygen species	Homo	5.697e-06	844900
GO:0034756	regulation of iron ion transport	Homo	8.763e-06	1300000
GO:0035281	pre-miRNA export from nucleus	Homo	0.0001655	24540000
GO:0035360	positive regulation of peroxisome proliferator activated receptor signaling pathway	Homo	2.087e-05	3095000
GO:0035556	intracellular signal transduction	Homo	2.087e-05	3095000
GO:0035630	bone mineralization involved in bone maturation	Homo	2.087e-05	3095000
GO:0035633	maintenance of blood-brain barrier	Homo	9.994e-05	14820000
GO:0035900	response to isolation stress	Homo	4.489e-06	665700
GO:0035904	aorta development	Homo	2.087e-05	3095000
GO:0035994	response to muscle stretch	Homo	3.061e-06	453900
GO:0036005	response to macrophage colony-stimulating factor	Homo	4.489e-06	665700
GO:0036211	protein modification process	Homo	0.000673	99810000
GO:0038096	Fc-gamma receptor signaling pathway involved in phagocytosis	Homo	1.11e-05	1645000
GO:0038108	negative regulation of appetite by leptin-mediated signaling pathway	Homo	6.261e-05	9285000
GO:0038134	ERBB2-EGFR signaling pathway	Homo	1.142e-06	169300
GO:0038166	angiotensin-activated signaling pathway	Homo	4.528e-05	6714000
GO:0038196	type III interferon-mediated signaling pathway	Homo	1.11e-05	1645000
GO:0040018	positive regulation of multicellular organism growth	Homo	6.155e-05	9128000
GO:0042026	protein refolding	Homo	0.0004022	59640000
GO:0042102	positive regulation of T cell proliferation	Homo	2.087e-05	3095000
GO:0042104	positive regulation of activated T cell proliferation	Homo	0.0001231	18260000
GO:0042118	endothelial cell activation	Homo	1.757e-05	2605000
GO:0042127	regulation of cell population proliferation	Homo	8.978e-06	1331000
GO:0042129	regulation of T cell proliferation	Homo	3.286e-05	4872000
GO:0042267	natural killer cell mediated cytotoxicity	Homo	7.115e-05	10550000
GO:0042269	regulation of natural killer cell mediated cytotoxicity	Homo	2.087e-05	3095000
GO:0042307	positive regulation of protein import into nucleus	Homo	0.0001974	29280000
GO:0042311	vasodilation	Homo	4.489e-06	665700
GO:0042327	positive regulation of phosphorylation	Homo	9.334e-06	1384000
GO:0042445	hormone metabolic process	Homo	2.087e-05	3095000
GO:0042531	positive regulation of tyrosine phosphorylation of STAT protein	Homo	1.11e-05	1645000
GO:0042542	response to hydrogen peroxide	Homo	6.044e-05	8963000
GO:0042593	glucose homeostasis	Homo	2.087e-05	3095000
GO:0042742	defense response to bacterium	Homo	0.0004638	68780000
GO:0042744	hydrogen peroxide catabolic process	Homo	0.0003783	56090000
GO:0042755	eating behavior	Homo	2.087e-05	3095000
GO:0042770	signal transduction in response to DNA damage	Homo	3.286e-05	4872000
GO:0042775	mitochondrial ATP synthesis coupled electron transport	Homo	3.286e-05	4872000
GO:0042776	proton motive force-driven mitochondrial ATP synthesis	Homo	1.969e-05	2920000
GO:0042981	regulation of apoptotic process	Homo	3.286e-05	4872000
GO:0043065	positive regulation of apoptotic process	Homo	0.0008601	127600000
GO:0043066	negative regulation of apoptotic process	Homo	0.0003003	44530000
GO:0043068	positive regulation of programmed cell death	Homo	4.489e-06	665700
GO:0043122	regulation of canonical NF-kappaB signal transduction	Homo	4.489e-06	665700
GO:0043123	positive regulation of canonical NF-kappaB signal transduction	Homo	6.202e-05	9198000
GO:0043161	proteasome-mediated ubiquitin-dependent protein catabolic process	Homo	3.444e-05	5107000
GO:0043242	negative regulation of protein-containing complex disassembly	Homo	4.489e-06	665700
GO:0043243	positive regulation of protein-containing complex disassembly	Homo	8.978e-06	1331000
GO:0043254	regulation of protein-containing complex assembly	Homo	8.425e-09	1249
GO:0043270	positive regulation of monoatomic ion transport	Homo	2.087e-05	3095000
GO:0043388	positive regulation of DNA binding	Homo	5.708e-07	84650
GO:0043406	positive regulation of MAP kinase activity	Homo	8.978e-06	1331000
GO:0043410	positive regulation of MAPK cascade	Homo	0.000241	35740000
GO:0043491	phosphatidylinositol 3-kinase/protein kinase B signal transduction	Homo	4.489e-06	665700
GO:0043507	positive regulation of JUN kinase activity	Homo	4.489e-06	665700
GO:0043525	positive regulation of neuron apoptotic process	Homo	1.347e-05	1997000
GO:0043536	positive regulation of blood vessel endothelial cell migration	Homo	9.845e-06	1460000
GO:0043537	negative regulation of blood vessel endothelial cell migration	Homo	4.489e-06	665700
GO:0044070	regulation of monoatomic anion transport	Homo	4.528e-05	6714000
GO:0044208	'de novo' AMP biosynthetic process	Homo	2.052e-06	304300
GO:0044320	cellular response to leptin stimulus	Homo	2.087e-05	3095000
GO:0044793	negative regulation by host of viral process	Homo	8.154e-06	1209000
GO:0045069	regulation of viral genome replication	Homo	3.513e-05	5210000
GO:0045070	positive regulation of viral genome replication	Homo	1.757e-05	2605000
GO:0045071	negative regulation of viral genome replication	Homo	1.264e-05	1875000
GO:0045123	cellular extravasation	Homo	4.489e-06	665700
GO:0045214	sarcomere organization	Homo	9.994e-05	14820000
GO:0045321	leukocyte activation	Homo	7.115e-05	10550000
GO:0045333	cellular respiration	Homo	5.222e-05	7745000
GO:0045348	positive regulation of MHC class II biosynthetic process	Homo	1.11e-05	1645000
GO:0045429	positive regulation of nitric oxide biosynthetic process	Homo	0.0001355	20100000
GO:0045454	cell redox homeostasis	Homo	7.115e-05	10550000
GO:0045471	response to ethanol	Homo	3.414e-05	5063000
GO:0045597	positive regulation of cell differentiation	Homo	6.83e-05	10130000
GO:0045598	regulation of fat cell differentiation	Homo	2.536e-05	3761000
GO:0045599	negative regulation of fat cell differentiation	Homo	8.978e-06	1331000
GO:0045662	negative regulation of myoblast differentiation	Homo	4.489e-06	665700
GO:0045668	negative regulation of osteoblast differentiation	Homo	4.489e-06	665700
GO:0045669	positive regulation of osteoblast differentiation	Homo	8.154e-06	1209000
GO:0045670	regulation of osteoclast differentiation	Homo	4.489e-06	665700
GO:0045672	positive regulation of osteoclast differentiation	Homo	1.558e-05	2311000
GO:0045725	positive regulation of glycogen biosynthetic process	Homo	0.0001231	18260000
GO:0045727	positive regulation of translation	Homo	7.904e-05	11720000
GO:0045732	positive regulation of protein catabolic process	Homo	4.489e-06	665700
GO:0045760	positive regulation of action potential	Homo	4.489e-06	665700
GO:0045765	regulation of angiogenesis	Homo	2.087e-05	3095000
GO:0045773	positive regulation of axon extension	Homo	5.697e-06	844900
GO:0045780	positive regulation of bone resorption	Homo	8.763e-06	1300000
GO:0045785	positive regulation of cell adhesion	Homo	4.489e-06	665700
GO:0045821	positive regulation of glycolytic process	Homo	1.11e-05	1645000
GO:0045834	positive regulation of lipid metabolic process	Homo	4.489e-06	665700
GO:0045840	positive regulation of mitotic nuclear division	Homo	6.661e-05	9878000
GO:0045842	positive regulation of mitotic metaphase/anaphase transition	Homo	3.444e-05	5107000
GO:0045892	negative regulation of DNA-templated transcription	Homo	2.008e-05	2978000
GO:0045893	positive regulation of DNA-templated transcription	Homo	2.729e-05	4047000
GO:0045906	negative regulation of vasoconstriction	Homo	2.087e-05	3095000
GO:0045930	negative regulation of mitotic cell cycle	Homo	4.489e-06	665700
GO:0045944	positive regulation of transcription by RNA polymerase II	Homo	0.0001812	26870000
GO:0045994	positive regulation of translational initiation by iron	Homo	4.489e-06	665700
GO:0046034	ATP metabolic process	Homo	8.425e-09	1249
GO:0046039	GTP metabolic process	Homo	0.0001655	24540000
GO:0046314	phosphocreatine biosynthetic process	Homo	0.0005177	76780000
GO:0046325	negative regulation of D-glucose import	Homo	2.985e-05	4426000
GO:0046330	positive regulation of JNK cascade	Homo	8.978e-06	1331000
GO:0046425	regulation of receptor signaling pathway via JAK-STAT	Homo	1.142e-06	169300
GO:0046427	positive regulation of receptor signaling pathway via JAK-STAT	Homo	8.348e-05	12380000
GO:0046452	dihydrofolate metabolic process	Homo	1.026e-06	152100
GO:0046597	negative regulation of viral entry into host cell	Homo	1.53e-06	227000
GO:0046622	positive regulation of organ growth	Homo	6.155e-05	9128000
GO:0046628	positive regulation of insulin receptor signaling pathway	Homo	0.000144	21350000
GO:0046654	tetrahydrofolate biosynthetic process	Homo	1.026e-06	152100
GO:0046686	response to cadmium ion	Homo	8.785e-06	1303000
GO:0046785	microtubule polymerization	Homo	5.697e-06	844900
GO:0046850	regulation of bone remodeling	Homo	4.174e-05	6190000
GO:0046881	positive regulation of follicle-stimulating hormone secretion	Homo	2.087e-05	3095000
GO:0046890	regulation of lipid biosynthetic process	Homo	2.087e-05	3095000
GO:0046903	secretion	Homo	4.528e-05	6714000
GO:0046928	regulation of neurotransmitter secretion	Homo	9.782e-05	14510000
GO:0048009	insulin-like growth factor receptor signaling pathway	Homo	6.155e-05	9128000
GO:0048143	astrocyte activation	Homo	3.238e-05	4802000
GO:0048144	fibroblast proliferation	Homo	7.115e-05	10550000
GO:0048167	regulation of synaptic plasticity	Homo	5.697e-06	844900
GO:0048260	positive regulation of receptor-mediated endocytosis	Homo	1.753e-05	2599000
GO:0048312	intracellular distribution of mitochondria	Homo	5.697e-06	844900
GO:0048488	synaptic vesicle endocytosis	Homo	9.782e-05	14510000
GO:0048525	negative regulation of viral process	Homo	8.154e-06	1209000
GO:0048566	embryonic digestive tract development	Homo	4.489e-06	665700
GO:0048633	positive regulation of skeletal muscle tissue growth	Homo	6.155e-05	9128000
GO:0048639	positive regulation of developmental growth	Homo	2.087e-05	3095000
GO:0048661	positive regulation of smooth muscle cell proliferation	Homo	4.489e-06	665700
GO:0048662	negative regulation of smooth muscle cell proliferation	Homo	1.11e-05	1645000
GO:0048699	generation of neurons	Homo	5.697e-06	844900
GO:0048754	branching morphogenesis of an epithelial tube	Homo	5.708e-07	84650
GO:0048870	cell motility	Homo	9.994e-05	14820000
GO:0050673	epithelial cell proliferation	Homo	5.708e-07	84650
GO:0050678	regulation of epithelial cell proliferation	Homo	3.286e-05	4872000
GO:0050679	positive regulation of epithelial cell proliferation	Homo	5.708e-07	84650
GO:0050708	regulation of protein secretion	Homo	4.489e-06	665700
GO:0050714	positive regulation of protein secretion	Homo	1.757e-05	2605000
GO:0050727	regulation of inflammatory response	Homo	4.489e-06	665700
GO:0050729	positive regulation of inflammatory response	Homo	1.558e-05	2311000
GO:0050766	positive regulation of phagocytosis	Homo	1.11e-05	1645000
GO:0050768	negative regulation of neurogenesis	Homo	4.489e-06	665700
GO:0050769	positive regulation of neurogenesis	Homo	1.11e-05	1645000
GO:0050793	regulation of developmental process	Homo	4.489e-06	665700
GO:0050796	regulation of insulin secretion	Homo	3.645e-05	5406000
GO:0050806	positive regulation of synaptic transmission	Homo	1.796e-05	2663000
GO:0050807	regulation of synapse organization	Homo	8.978e-06	1331000
GO:0050808	synapse organization	Homo	0.0002013	29860000
GO:0050810	regulation of steroid biosynthetic process	Homo	2.087e-05	3095000
GO:0050819	negative regulation of coagulation	Homo	0.0001809	26830000
GO:0050821	protein stabilization	Homo	6.83e-05	10130000
GO:0050829	defense response to Gram-negative bacterium	Homo	0.000277	41080000
GO:0050830	defense response to Gram-positive bacterium	Homo	0.000638	94610000
GO:0050848	regulation of calcium-mediated signaling	Homo	5.697e-06	844900
GO:0050890	cognition	Homo	4.489e-06	665700
GO:0050892	intestinal absorption	Homo	2.087e-05	3095000
GO:0050900	leukocyte migration	Homo	4.489e-06	665700
GO:0050901	leukocyte tethering or rolling	Homo	2.536e-05	3761000
GO:0050966	detection of mechanical stimulus involved in sensory perception of pain	Homo	4.489e-06	665700
GO:0050995	negative regulation of lipid catabolic process	Homo	4.489e-06	665700
GO:0050999	regulation of nitric-oxide synthase activity	Homo	2.087e-05	3095000
GO:0051014	actin filament severing	Homo	6.122e-06	907900
GO:0051016	barbed-end actin filament capping	Homo	3.061e-06	453900
GO:0051044	positive regulation of membrane protein ectodomain proteolysis	Homo	1.558e-05	2311000
GO:0051046	regulation of secretion	Homo	4.489e-06	665700
GO:0051048	negative regulation of secretion	Homo	5.708e-07	84650
GO:0051085	chaperone cofactor-dependent protein refolding	Homo	0.0002011	29820000
GO:0051092	positive regulation of NF-kappaB transcription factor activity	Homo	6.573e-05	9748000
GO:0051127	positive regulation of actin nucleation	Homo	1.53e-06	227000
GO:0051131	chaperone-mediated protein complex assembly	Homo	6.83e-05	10130000
GO:0051146	striated muscle cell differentiation	Homo	6.155e-05	9128000
GO:0051147	regulation of muscle cell differentiation	Homo	0.0001847	27380000
GO:0051148	negative regulation of muscle cell differentiation	Homo	0.0001231	18260000
GO:0051222	positive regulation of protein transport	Homo	8.978e-06	1331000
GO:0051239	regulation of multicellular organismal process	Homo	4.489e-06	665700
GO:0051258	protein polymerization	Homo	5.697e-06	844900
GO:0051301	cell division	Homo	0.0001999	29640000
GO:0051384	response to glucocorticoid	Homo	4.489e-06	665700
GO:0051402	neuron apoptotic process	Homo	3.286e-05	4872000
GO:0051453	regulation of intracellular pH	Homo	0.0001457	21600000
GO:0051492	regulation of stress fiber assembly	Homo	9.994e-05	14820000
GO:0051541	elastin metabolic process	Homo	2.087e-05	3095000
GO:0051607	defense response to virus	Homo	1.11e-05	1645000
GO:0051693	actin filament capping	Homo	6.122e-06	907900
GO:0051726	regulation of cell cycle	Homo	0.00011	16320000
GO:0051781	positive regulation of cell division	Homo	7.034e-05	10430000
GO:0051798	positive regulation of hair follicle development	Homo	4.489e-06	665700
GO:0051893	regulation of focal adhesion assembly	Homo	9.994e-05	14820000
GO:0051897	positive regulation of phosphatidylinositol 3-kinase/protein kinase B signal transduction	Homo	0.0002915	43230000
GO:0051902	negative regulation of mitochondrial depolarization	Homo	7.838e-05	11620000
GO:0051966	regulation of synaptic transmission, glutamatergic	Homo	4.489e-06	665700
GO:0055093	response to hyperoxia	Homo	8.785e-06	1303000
GO:0055119	relaxation of cardiac muscle	Homo	3.061e-06	453900
GO:0060252	positive regulation of glial cell proliferation	Homo	8.978e-06	1331000
GO:0060271	cilium assembly	Homo	1.53e-06	227000
GO:0060333	type II interferon-mediated signaling pathway	Homo	6.657e-05	9873000
GO:0060349	bone morphogenesis	Homo	8.154e-06	1209000
GO:0060352	cell adhesion molecule production	Homo	1.757e-05	2605000
GO:0060550	positive regulation of fructose 1,6-bisphosphate 1-phosphatase activity	Homo	1.11e-05	1645000
GO:0060552	positive regulation of fructose 1,6-bisphosphate metabolic process	Homo	1.11e-05	1645000
GO:0060557	positive regulation of vitamin D biosynthetic process	Homo	1.558e-05	2311000
GO:0060559	positive regulation of calcidiol 1-monooxygenase activity	Homo	1.558e-05	2311000
GO:0060586	multicellular organismal-level iron ion homeostasis	Homo	8.763e-06	1300000
GO:0060587	regulation of lipoprotein lipid oxidation	Homo	2.087e-05	3095000
GO:0060612	adipose tissue development	Homo	2.087e-05	3095000
GO:0060664	epithelial cell proliferation involved in salivary gland morphogenesis	Homo	4.489e-06	665700
GO:0060669	embryonic placenta morphogenesis	Homo	0.0001231	18260000
GO:0060693	regulation of branching involved in salivary gland morphogenesis	Homo	4.489e-06	665700
GO:0060749	mammary gland alveolus development	Homo	5.708e-07	84650
GO:0061015	snRNA import into nucleus	Homo	0.0001655	24540000
GO:0061024	membrane organization	Homo	8.425e-09	1249
GO:0061037	negative regulation of cartilage development	Homo	2.087e-05	3095000
GO:0061044	negative regulation of vascular wound healing	Homo	4.489e-06	665700
GO:0061048	negative regulation of branching involved in lung morphogenesis	Homo	4.489e-06	665700
GO:0061077	chaperone-mediated protein folding	Homo	0.0001366	20260000
GO:0061564	axon development	Homo	5.697e-06	844900
GO:0061635	regulation of protein complex stability	Homo	8.425e-09	1249
GO:0061684	chaperone-mediated autophagy	Homo	2.527e-08	3748
GO:0061692	cellular detoxification of hydrogen peroxide	Homo	8.785e-06	1303000
GO:0061740	protein targeting to lysosome involved in chaperone-mediated autophagy	Homo	3.37e-08	4997
GO:0061844	antimicrobial humoral immune response mediated by antimicrobial peptide	Homo	8.154e-06	1209000
GO:0061944	negative regulation of protein K48-linked ubiquitination	Homo	1.757e-05	2605000
GO:0065003	protein-containing complex assembly	Homo	3.286e-05	4872000
GO:0065008	regulation of biological quality	Homo	4.489e-06	665700
GO:0070050	neuron cellular homeostasis	Homo	4.528e-05	6714000
GO:0070093	negative regulation of glucagon secretion	Homo	2.087e-05	3095000
GO:0070293	renal absorption	Homo	0.0001033	15320000
GO:0070371	ERK1 and ERK2 cascade	Homo	9.334e-06	1384000
GO:0070374	positive regulation of ERK1 and ERK2 cascade	Homo	4.489e-06	665700
GO:0070507	regulation of microtubule cytoskeleton organization	Homo	1.139e-05	1690000
GO:0070527	platelet aggregation	Homo	0.0001867	27690000
GO:0070542	response to fatty acid	Homo	8.785e-06	1303000
GO:0070886	positive regulation of calcineurin-NFAT signaling cascade	Homo	4.489e-06	665700
GO:0070936	protein K48-linked ubiquitination	Homo	3.444e-05	5107000
GO:0070979	protein K11-linked ubiquitination	Homo	0.0001378	20430000
GO:0071219	cellular response to molecule of bacterial origin	Homo	4.489e-06	665700
GO:0071222	cellular response to lipopolysaccharide	Homo	8.978e-06	1331000
GO:0071230	cellular response to amino acid stimulus	Homo	4.489e-06	665700
GO:0071281	cellular response to iron ion	Homo	8.763e-06	1300000
GO:0071298	cellular response to L-ascorbic acid	Homo	2.087e-05	3095000
GO:0071300	cellular response to retinoic acid	Homo	2.536e-05	3761000
GO:0071316	cellular response to nicotine	Homo	4.489e-06	665700
GO:0071346	cellular response to type II interferon	Homo	0.0001104	16380000
GO:0071353	cellular response to interleukin-4	Homo	6.83e-05	10130000
GO:0071363	cellular response to growth factor stimulus	Homo	8.785e-06	1303000
GO:0071383	cellular response to steroid hormone stimulus	Homo	8.425e-09	1249
GO:0071479	cellular response to ionizing radiation	Homo	4.489e-06	665700
GO:0071514	genomic imprinting	Homo	6.155e-05	9128000
GO:0071677	positive regulation of mononuclear cell migration	Homo	4.489e-06	665700
GO:0071801	regulation of podosome assembly	Homo	1.53e-06	227000
GO:0071803	positive regulation of podosome assembly	Homo	4.489e-06	665700
GO:0071902	positive regulation of protein serine/threonine kinase activity	Homo	1.925e-05	2855000
GO:0072318	clathrin coat disassembly	Homo	1.685e-08	2499
GO:0072386	plus-end-directed organelle transport along microtubule	Homo	5.697e-06	844900
GO:0072577	endothelial cell apoptotic process	Homo	4.489e-06	665700
GO:0072659	protein localization to plasma membrane	Homo	4.489e-06	665700
GO:0072722	response to amitrole	Homo	8.785e-06	1303000
GO:0072732	cellular response to calcium ion starvation	Homo	7.838e-05	11620000
GO:0080184	response to phenylpropanoid	Homo	8.785e-06	1303000
GO:0086003	cardiac muscle cell contraction	Homo	3.061e-06	453900
GO:0090140	regulation of mitochondrial fission	Homo	5.697e-06	844900
GO:0090150	establishment of protein localization to membrane	Homo	3.286e-05	4872000
GO:0090200	positive regulation of release of cytochrome c from mitochondria	Homo	0.0001971	29230000
GO:0090218	positive regulation of lipid kinase activity	Homo	0.0007062	104700000
GO:0090258	negative regulation of mitochondrial fission	Homo	5.697e-06	844900
GO:0090263	positive regulation of canonical Wnt signaling pathway	Homo	5.708e-07	84650
GO:0090279	regulation of calcium ion import	Homo	5.708e-07	84650
GO:0090303	positive regulation of wound healing	Homo	9.994e-05	14820000
GO:0090312	positive regulation of protein deacetylation	Homo	1.11e-05	1645000
GO:0090324	negative regulation of oxidative phosphorylation	Homo	4.489e-06	665700
GO:0090335	regulation of brown fat cell differentiation	Homo	4.174e-05	6190000
GO:0090370	negative regulation of cholesterol efflux	Homo	5.708e-07	84650
GO:0090594	inflammatory response to wounding	Homo	8.978e-06	1331000
GO:0097009	energy homeostasis	Homo	4.174e-05	6190000
GO:0097017	renal protein absorption	Homo	1.53e-06	227000
GO:0097190	apoptotic signaling pathway	Homo	5.671e-05	8410000
GO:0097191	extrinsic apoptotic signaling pathway	Homo	5.742e-05	8515000
GO:0097193	intrinsic apoptotic signaling pathway	Homo	5.222e-05	7745000
GO:0097194	execution phase of apoptosis	Homo	5.222e-05	7745000
GO:0097237	cellular response to toxic substance	Homo	4.489e-06	665700
GO:0097284	hepatocyte apoptotic process	Homo	6.724e-05	9972000
GO:0097294	'de novo' XMP biosynthetic process	Homo	2.052e-06	304300
GO:0097345	mitochondrial outer membrane permeabilization	Homo	3.286e-05	4872000
GO:0097421	liver regeneration	Homo	4.489e-06	665700
GO:0097435	supramolecular fiber organization	Homo	0.0001126	16690000
GO:0097527	necroptotic signaling pathway	Homo	2.245e-05	3329000
GO:0097696	cell surface receptor signaling pathway via STAT	Homo	3.197e-05	4740000
GO:0097746	blood vessel diameter maintenance	Homo	5.165e-05	7660000
GO:0098586	cellular response to virus	Homo	2.219e-05	3291000
GO:0098761	cellular response to interleukin-7	Homo	1.087e-05	1612000
GO:0098868	bone growth	Homo	4.174e-05	6190000
GO:0098869	cellular oxidant detoxification	Homo	0.00013	19280000
GO:0098930	axonal transport	Homo	1.139e-05	1690000
GO:0098974	postsynaptic actin cytoskeleton organization	Homo	9.994e-05	14820000
GO:0120162	positive regulation of cold-induced thermogenesis	Homo	4.174e-05	6190000
GO:0120190	negative regulation of bile acid secretion	Homo	4.489e-06	665700
GO:0120192	tight junction assembly	Homo	9.994e-05	14820000
GO:0140374	antiviral innate immune response	Homo	4.489e-06	665700
GO:0140460	response to Gram-negative bacterium	Homo	4.489e-06	665700
GO:0150076	neuroinflammatory response	Homo	1.11e-05	1645000
GO:0150078	positive regulation of neuroinflammatory response	Homo	8.978e-06	1331000
GO:0150111	regulation of transepithelial transport	Homo	9.994e-05	14820000
GO:0150129	positive regulation of interleukin-33 production	Homo	4.489e-06	665700
GO:1900015	regulation of cytokine production involved in inflammatory response	Homo	2.087e-05	3095000
GO:1900017	positive regulation of cytokine production involved in inflammatory response	Homo	8.978e-06	1331000
GO:1900034	regulation of cellular response to heat	Homo	5.697e-06	844900
GO:1900127	positive regulation of hyaluronan biosynthetic process	Homo	5.708e-07	84650
GO:1900159	positive regulation of bone mineralization involved in bone maturation	Homo	8.154e-06	1209000
GO:1900180	regulation of protein localization to nucleus	Homo	2.087e-05	3095000
GO:1900222	negative regulation of amyloid-beta clearance	Homo	2.007e-05	2977000
GO:1900226	negative regulation of NLRP3 inflammasome complex assembly	Homo	8.425e-09	1249
GO:1900229	negative regulation of single-species biofilm formation in or on host organism	Homo	8.154e-06	1209000
GO:1900242	regulation of synaptic vesicle endocytosis	Homo	9.994e-05	14820000
GO:1900452	regulation of long-term synaptic depression	Homo	5.697e-06	844900
GO:1900745	positive regulation of p38MAPK cascade	Homo	4.174e-05	6190000
GO:1901222	regulation of non-canonical NF-kappaB signal transduction	Homo	7.115e-05	10550000
GO:1901224	positive regulation of non-canonical NF-kappaB signal transduction	Homo	2.245e-05	3329000
GO:1901647	positive regulation of synoviocyte proliferation	Homo	4.489e-06	665700
GO:1901662	quinone catabolic process	Homo	0.0004637	68770000
GO:1901799	negative regulation of proteasomal protein catabolic process	Homo	0.0001366	20260000
GO:1901857	positive regulation of cellular respiration	Homo	1.11e-05	1645000
GO:1902004	positive regulation of amyloid-beta formation	Homo	4.227e-05	6268000
GO:1902065	response to L-glutamate	Homo	4.489e-06	665700
GO:1902108	regulation of mitochondrial membrane permeability involved in apoptotic process	Homo	3.286e-05	4872000
GO:1902174	positive regulation of keratinocyte apoptotic process	Homo	1.53e-06	227000
GO:1902176	negative regulation of oxidative stress-induced intrinsic apoptotic signaling pathway	Homo	1.757e-05	2605000
GO:1902230	negative regulation of intrinsic apoptotic signaling pathway in response to DNA damage	Homo	3.286e-05	4872000
GO:1902396	protein localization to bicellular tight junction	Homo	9.994e-05	14820000
GO:1902474	positive regulation of protein localization to synapse	Homo	5.697e-06	844900
GO:1902531	regulation of intracellular signal transduction	Homo	3.286e-05	4872000
GO:1902565	positive regulation of neutrophil activation	Homo	4.489e-06	665700
GO:1902570	protein localization to nucleolus	Homo	0.0001655	24540000
GO:1902600	proton transmembrane transport	Homo	2.954e-05	4380000
GO:1902732	positive regulation of chondrocyte proliferation	Homo	8.154e-06	1209000
GO:1902894	negative regulation of miRNA transcription	Homo	4.489e-06	665700
GO:1902895	positive regulation of miRNA transcription	Homo	4.489e-06	665700
GO:1902904	negative regulation of supramolecular fiber organization	Homo	8.425e-09	1249
GO:1902966	positive regulation of protein localization to early endosome	Homo	5.708e-07	84650
GO:1902988	neurofibrillary tangle assembly	Homo	5.697e-06	844900
GO:1903078	positive regulation of protein localization to plasma membrane	Homo	2.905e-05	4308000
GO:1903140	regulation of establishment of endothelial barrier	Homo	4.489e-06	665700
GO:1903347	negative regulation of bicellular tight junction assembly	Homo	4.489e-06	665700
GO:1903543	positive regulation of exosomal secretion	Homo	1.11e-05	1645000
GO:1903748	negative regulation of establishment of protein localization to mitochondrion	Homo	5.697e-06	844900
GO:1903829	positive regulation of protein localization	Homo	5.697e-06	844900
GO:1903901	negative regulation of viral life cycle	Homo	3.513e-05	5210000
GO:1903903	regulation of establishment of T cell polarity	Homo	1.53e-06	227000
GO:1903906	regulation of plasma membrane raft polarization	Homo	1.53e-06	227000
GO:1903909	regulation of receptor clustering	Homo	1.53e-06	227000
GO:1903923	positive regulation of protein processing in phagocytic vesicle	Homo	3.061e-06	453900
GO:1903955	positive regulation of protein targeting to mitochondrion	Homo	0.0002011	29820000
GO:1904428	negative regulation of tubulin deacetylation	Homo	1.139e-05	1690000
GO:1904440	positive regulation of iron ion import across plasma membrane	Homo	1.11e-05	1645000
GO:1904589	regulation of protein import	Homo	8.425e-09	1249
GO:1904646	cellular response to amyloid-beta	Homo	4.489e-06	665700
GO:1904651	positive regulation of fat cell apoptotic process	Homo	2.087e-05	3095000
GO:1904668	positive regulation of ubiquitin protein ligase activity	Homo	3.444e-05	5107000
GO:1904707	positive regulation of vascular associated smooth muscle cell proliferation	Homo	4.489e-06	665700
GO:1904714	regulation of chaperone-mediated autophagy	Homo	0.0007062	104700000
GO:1904764	chaperone-mediated autophagy translocation complex disassembly	Homo	8.425e-09	1249
GO:1904783	positive regulation of NMDA glutamate receptor activity	Homo	1.11e-05	1645000
GO:1904798	positive regulation of core promoter binding	Homo	1.11e-05	1645000
GO:1904996	positive regulation of leukocyte adhesion to vascular endothelial cell	Homo	4.489e-06	665700
GO:1904999	positive regulation of leukocyte adhesion to arterial endothelial cell	Homo	4.489e-06	665700
GO:1905038	regulation of membrane lipid metabolic process	Homo	4.489e-06	665700
GO:1905242	response to 3,3',5-triiodo-L-thyronine	Homo	4.489e-06	665700
GO:1905278	positive regulation of epithelial tube formation	Homo	5.708e-07	84650
GO:1905323	telomerase holoenzyme complex assembly	Homo	6.83e-05	10130000
GO:1905564	positive regulation of vascular endothelial cell proliferation	Homo	6.155e-05	9128000
GO:1990000	amyloid fibril formation	Homo	8.758e-06	1299000
GO:1990051	activation of protein kinase C activity	Homo	2.087e-05	3095000
GO:1990090	cellular response to nerve growth factor stimulus	Homo	5.697e-06	844900
GO:1990268	response to gold nanoparticle	Homo	4.489e-06	665700
GO:1990416	cellular response to brain-derived neurotrophic factor stimulus	Homo	5.697e-06	844900
GO:2000008	regulation of protein localization to cell surface	Homo	5.708e-07	84650
GO:2000010	positive regulation of protein localization to cell surface	Homo	7.279e-05	10790000
GO:2000045	regulation of G1/S transition of mitotic cell cycle	Homo	3.286e-05	4872000
GO:2000060	positive regulation of ubiquitin-dependent protein catabolic process	Homo	5.708e-07	84650
GO:2000147	positive regulation of cell motility	Homo	8.763e-06	1300000
GO:2000271	positive regulation of fibroblast apoptotic process	Homo	3.286e-05	4872000
GO:2000272	negative regulation of signaling receptor activity	Homo	4.489e-06	665700
GO:2000308	negative regulation of tumor necrosis factor (ligand) superfamily member 11 production	Homo	8.154e-06	1209000
GO:2000309	positive regulation of tumor necrosis factor (ligand) superfamily member 11 production	Homo	1.11e-05	1645000
GO:2000334	positive regulation of blood microparticle formation	Homo	4.489e-06	665700
GO:2000343	positive regulation of chemokine (C-X-C motif) ligand 2 production	Homo	4.489e-06	665700
GO:2000347	positive regulation of hepatocyte proliferation	Homo	4.489e-06	665700
GO:2000351	regulation of endothelial cell apoptotic process	Homo	4.489e-06	665700
GO:2000377	regulation of reactive oxygen species metabolic process	Homo	8.978e-06	1331000
GO:2000379	positive regulation of reactive oxygen species metabolic process	Homo	2.087e-05	3095000
GO:2000486	negative regulation of glutamine transport	Homo	2.087e-05	3095000
GO:2000491	positive regulation of hepatic stellate cell activation	Homo	2.087e-05	3095000
GO:2000573	positive regulation of DNA biosynthetic process	Homo	4.489e-06	665700
GO:2001150	positive regulation of dipeptide transmembrane transport	Homo	9.055e-05	13430000
GO:2001205	negative regulation of osteoclast development	Homo	8.154e-06	1209000
GO:2001225	regulation of chloride transport	Homo	4.528e-05	6714000
GO:2001233	regulation of apoptotic signaling pathway	Homo	5.042e-05	7477000
GO:2001234	negative regulation of apoptotic signaling pathway	Homo	4.489e-06	665700
GO:2001235	positive regulation of apoptotic signaling pathway	Homo	3.286e-05	4872000
GO:2001238	positive regulation of extrinsic apoptotic signaling pathway	Homo	7.469e-05	11080000
GO:2001240	negative regulation of extrinsic apoptotic signaling pathway in absence of ligand	Homo	8.978e-06	1331000
GO:2001244	positive regulation of intrinsic apoptotic signaling pathway	Homo	6.571e-05	9745000

## Sheet: Table S354
Table S354. DF-3 MiCId analysis GO Cellular Component (CC) Genus level.
GO_Term	GO_Name	Taxon	Prior_GO(Relative_Abundance)	IonCount
GO.XXXXXXX	XXXXXXX	Saccharomyces	0.9545	117200000000
GO:0000139	Golgi membrane	Homo	0.0002471	36650000
GO:0000151	ubiquitin ligase complex	Homo	1.76e-05	2610000
GO:0000785	chromatin	Homo	7.257e-05	10760000
GO:0000974	Prp19 complex	Homo	7.514e-09	1114
GO:0001891	phagocytic cup	Homo	2.875e-05	4263000
GO:0002102	podosome	Homo	1.786e-06	264800
GO:0002199	zona pellucida receptor complex	Homo	0.0001005	14910000
GO:0005576	extracellular region	Homo	0.007301	1083000000
GO:0005615	extracellular space	Homo	0.00326	483400000
GO:0005634	nucleus	Homo	0.002177	322900000
GO:0005635	nuclear envelope	Homo	0.0001451	21520000
GO:0005643	nuclear pore	Homo	7.257e-05	10760000
GO:0005654	nucleoplasm	Homo	0.002964	439500000
GO:0005680	anaphase-promoting complex	Homo	5.281e-05	7831000
GO:0005681	spliceosomal complex	Homo	7.514e-09	1114
GO:0005730	nucleolus	Homo	7.257e-05	10760000
GO:0005737	cytoplasm	Homo	0.004717	699600000
GO:0005739	mitochondrion	Homo	0.000458	67930000
GO:0005741	mitochondrial outer membrane	Homo	0.000462	68520000
GO:0005743	mitochondrial inner membrane	Homo	6.127e-05	9086000
GO:0005758	mitochondrial intermembrane space	Homo	7.076e-05	10490000
GO:0005759	mitochondrial matrix	Homo	0.0001475	21880000
GO:0005764	lysosome	Homo	3.757e-09	557.2
GO:0005765	lysosomal membrane	Homo	8.832e-06	1310000
GO:0005768	endosome	Homo	2.835e-06	420400
GO:0005769	early endosome	Homo	1.752e-05	2598000
GO:0005770	late endosome	Homo	2.835e-06	420400
GO:0005777	peroxisome	Homo	0.000124	18390000
GO:0005778	peroxisomal membrane	Homo	2.481e-05	3679000
GO:0005782	peroxisomal matrix	Homo	4.961e-05	7357000
GO:0005783	endoplasmic reticulum	Homo	9.122e-05	13530000
GO:0005788	endoplasmic reticulum lumen	Homo	1.874e-05	2779000
GO:0005789	endoplasmic reticulum membrane	Homo	0.001035	153500000
GO:0005794	Golgi apparatus	Homo	6.249e-05	9267000
GO:0005796	Golgi lumen	Homo	0.0001236	18320000
GO:0005813	centrosome	Homo	0.00011	16320000
GO:0005814	centriole	Homo	7.257e-05	10760000
GO:0005819	spindle	Homo	5.502e-05	8160000
GO:0005829	cytosol	Homo	0.009586	1422000000
GO:0005833	hemoglobin complex	Homo	0.0003646	54070000
GO:0005840	ribosome	Homo	3.834e-05	5685000
GO:0005853	eukaryotic translation elongation factor 1 complex	Homo	0.001009	149600000
GO:0005856	cytoskeleton	Homo	0.0001754	26020000
GO:0005874	microtubule	Homo	1.101e-05	1633000
GO:0005884	actin filament	Homo	5.291e-05	7846000
GO:0005886	plasma membrane	Homo	0.001475	218800000
GO:0005905	clathrin-coated pit	Homo	5.67e-06	840900
GO:0005911	cell-cell junction	Homo	2.645e-05	3923000
GO:0005925	focal adhesion	Homo	9.825e-05	14570000
GO:0008180	COP9 signalosome	Homo	0.0001197	17740000
GO:0009897	external side of plasma membrane	Homo	8.834e-05	13100000
GO:0009925	basal plasma membrane	Homo	2.835e-06	420400
GO:0009986	cell surface	Homo	5.004e-05	7421000
GO:0010008	endosome membrane	Homo	8.616e-05	12780000
GO:0012506	vesicle membrane	Homo	4.522e-05	6706000
GO:0015629	actin cytoskeleton	Homo	5.648e-05	8376000
GO:0015630	microtubule cytoskeleton	Homo	2.754e-05	4084000
GO:0016020	membrane	Homo	0.0003854	57160000
GO:0016235	aggresome	Homo	2.108e-05	3126000
GO:0016324	apical plasma membrane	Homo	2.835e-06	420400
GO:0016469	proton-transporting two-sector ATPase complex	Homo	4.699e-06	696800
GO:0016528	sarcoplasm	Homo	1.786e-06	264800
GO:0022625	cytosolic large ribosomal subunit	Homo	8.629e-06	1280000
GO:0022626	cytosolic ribosome	Homo	1.726e-05	2559000
GO:0030016	myofibril	Homo	2.645e-05	3923000
GO:0030027	lamellipodium	Homo	1.786e-06	264800
GO:0030139	endocytic vesicle	Homo	8.506e-06	1261000
GO:0030141	secretory granule	Homo	9.012e-06	1336000
GO:0030424	axon	Homo	0.0001035	15350000
GO:0030425	dendrite	Homo	1.652e-05	2450000
GO:0030426	growth cone	Homo	5.507e-06	816700
GO:0030478	actin cap	Homo	1.786e-06	264800
GO:0030496	midbody	Homo	7.257e-05	10760000
GO:0030666	endocytic vesicle membrane	Homo	8.629e-06	1280000
GO:0030669	clathrin-coated endocytic vesicle membrane	Homo	2.119e-05	3142000
GO:0030673	axolemma	Homo	5.507e-06	816700
GO:0030864	cortical actin cytoskeleton	Homo	3.571e-06	529600
GO:0031093	platelet alpha granule lumen	Homo	0.000102	15130000
GO:0031410	cytoplasmic vesicle	Homo	2.835e-06	420400
GO:0031838	haptoglobin-hemoglobin complex	Homo	7.292e-05	10810000
GO:0031941	filamentous actin	Homo	2.645e-05	3923000
GO:0031966	mitochondrial membrane	Homo	5.508e-05	8168000
GO:0031982	vesicle	Homo	2.206e-05	3271000
GO:0032991	protein-containing complex	Homo	0.0004038	59880000
GO:0034399	nuclear periphery	Homo	5.507e-06	816700
GO:0034751	aryl hydrocarbon receptor complex	Homo	1.913e-05	2836000
GO:0034774	secretory granule lumen	Homo	6.783e-05	10060000
GO:0035267	NuA4 histone acetyltransferase complex	Homo	2.645e-05	3923000
GO:0035578	azurophil granule lumen	Homo	0.0001094	16220000
GO:0035580	specific granule lumen	Homo	0.0001184	17560000
GO:0036464	cytoplasmic ribonucleoprotein granule	Homo	5.507e-06	816700
GO:0036477	somatodendritic compartment	Homo	1.101e-05	1633000
GO:0042383	sarcolemma	Homo	4.522e-05	6706000
GO:0042470	melanosome	Homo	0.0002131	31600000
GO:0042565	RNA nuclear export complex	Homo	7.257e-05	10760000
GO:0042581	specific granule	Homo	9.012e-06	1336000
GO:0042645	mitochondrial nucleoid	Homo	4.699e-06	696800
GO:0042995	cell projection	Homo	5.507e-06	816700
GO:0043005	neuron projection	Homo	5.507e-06	816700
GO:0043025	neuronal cell body	Homo	0.0001682	24940000
GO:0043197	dendritic spine	Homo	5.507e-06	816700
GO:0043202	lysosomal lumen	Homo	3.757e-09	557.2
GO:0043209	myelin sheath	Homo	3.574e-05	5301000
GO:0043231	intracellular membrane-bounded organelle	Homo	1.24e-05	1839000
GO:0043293	apoptosome	Homo	1.179e-05	1749000
GO:0043296	apical junction complex	Homo	2.645e-05	3923000
GO:0043679	axon terminus	Homo	5.502e-05	8160000
GO:0044294	dendritic growth cone	Homo	3.825e-05	5672000
GO:0044295	axonal growth cone	Homo	3.825e-05	5672000
GO:0044297	cell body	Homo	0.0001115	16540000
GO:0044304	main axon	Homo	5.507e-06	816700
GO:0044305	calyx of Held	Homo	2.645e-05	3923000
GO:0045121	membrane raft	Homo	3.425e-05	5080000
GO:0045177	apical part of cell	Homo	9.794e-05	14520000
GO:0045178	basal part of cell	Homo	2.835e-06	420400
GO:0045202	synapse	Homo	0.001056	156700000
GO:0045259	proton-transporting ATP synthase complex	Homo	2.819e-05	4181000
GO:0045261	proton-transporting ATP synthase complex, catalytic core F(1)	Homo	9.398e-06	1394000
GO:0045298	tubulin complex	Homo	5.507e-06	816700
GO:0045335	phagocytic vesicle	Homo	2.824e-05	4188000
GO:0048471	perinuclear region of cytoplasm	Homo	0.0001181	17510000
GO:0055037	recycling endosome	Homo	0.0001188	17620000
GO:0061202	clathrin-sculpted gamma-aminobutyric acid transport vesicle membrane	Homo	7.514e-09	1114
GO:0062023	collagen-containing extracellular matrix	Homo	0.0001073	15920000
GO:0062151	catalase complex	Homo	1.24e-05	1839000
GO:0070062	extracellular exosome	Homo	0.001733	257100000
GO:0071682	endocytic vesicle lumen	Homo	3.646e-05	5407000
GO:0072562	blood microparticle	Homo	0.000184	27280000
GO:0072563	endothelial microparticle	Homo	4.522e-05	6706000
GO:0090543	Flemming body	Homo	7.257e-05	10760000
GO:0097013	phagocytic vesicle lumen	Homo	3.605e-05	5346000
GO:0097386	glial cell projection	Homo	5.507e-06	816700
GO:0097418	neurofibrillary tangle	Homo	1.101e-05	1633000
GO:0097433	dense body	Homo	2.645e-05	3923000
GO:0098574	cytoplasmic side of lysosomal membrane	Homo	0.001009	149600000
GO:0098575	lumenal side of lysosomal membrane	Homo	3.757e-09	557.2
GO:0098685	Schaffer collateral - CA1 synapse	Homo	2.645e-05	3923000
GO:0101031	protein folding chaperone complex	Homo	3.825e-05	5673000
GO:0120220	basal body patch	Homo	2.645e-05	3923000
GO:0120293	dynein axonemal particle	Homo	3.825e-05	5672000
GO:1902495	transmembrane transporter complex	Homo	4.699e-06	696800
GO:1904115	axon cytoplasm	Homo	5.507e-06	816700
GO:1904724	tertiary granule lumen	Homo	0.0001549	22970000
GO:1904813	ficolin-1-rich granule lumen	Homo	0.0001015	15040000
GO:1990565	HSP90-CDC37 chaperone complex	Homo	3.825e-05	5672000
GO:1990712	HFE-transferrin receptor complex	Homo	2.835e-06	420400
GO:1990904	ribonucleoprotein complex	Homo	5.079e-05	7532000

## Sheet: Table S355
Table S355. DF-3 MiCId analysis GO Molecular Function (MF) Genus level.
GO_Term	GO_Name	Taxon	Prior_GO(Relative_Abundance)	IonCount
GO.XXXXXXX	XXXXXXX	Saccharomyces	0.9545	117200000000
GO:0000287	magnesium ion binding	Homo	3.866e-05	5733000
GO:0000976	transcription cis-regulatory region binding	Homo	1.801e-05	2671000
GO:0001512	dihydronicotinamide riboside quinone reductase activity	Homo	5.565e-05	8253000
GO:0001530	lipopolysaccharide binding	Homo	1.105e-05	1638000
GO:0001664	G protein-coupled receptor binding	Homo	1.829e-09	271.2
GO:0001786	phosphatidylserine binding	Homo	0.0001034	15330000
GO:0002020	protease binding	Homo	5.29e-05	7845000
GO:0003677	DNA binding	Homo	0.0002466	36560000
GO:0003680	minor groove of adenine-thymine-rich DNA binding	Homo	3.338e-06	495000
GO:0003682	chromatin binding	Homo	1.933e-05	2866000
GO:0003690	double-stranded DNA binding	Homo	3.338e-06	495000
GO:0003697	single-stranded DNA binding	Homo	3.338e-06	495000
GO:0003723	RNA binding	Homo	0.0002421	35910000
GO:0003725	double-stranded RNA binding	Homo	4.711e-06	698600
GO:0003735	structural constituent of ribosome	Homo	0.0006282	93160000
GO:0003746	translation elongation factor activity	Homo	0.00126	186800000
GO:0003755	peptidyl-prolyl cis-trans isomerase activity	Homo	0.0001271	18850000
GO:0003779	actin binding	Homo	1.105e-05	1639000
GO:0003796	lysozyme activity	Homo	0.001736	257400000
GO:0003924	GTPase activity	Homo	0.0009322	138200000
GO:0003925	G protein activity	Homo	1.933e-05	2866000
GO:0003937	IMP cyclohydrolase activity	Homo	9.029e-06	1339000
GO:0003955	NAD(P)H dehydrogenase (quinone) activity	Homo	1.855e-05	2751000
GO:0004013	adenosylhomocysteinase activity	Homo	0.0001303	19320000
GO:0004046	aminoacylase activity	Homo	1.622e-05	2405000
GO:0004064	arylesterase activity	Homo	3.919e-05	5812000
GO:0004089	carbonate dehydratase activity	Homo	0.0008273	122700000
GO:0004096	catalase activity	Homo	0.0001622	24050000
GO:0004111	creatine kinase activity	Homo	0.0001553	23030000
GO:0004252	serine-type endopeptidase activity	Homo	2.209e-05	3276000
GO:0004461	lactose synthase activity	Homo	0.000346	51310000
GO:0004601	peroxidase activity	Homo	0.0002327	34500000
GO:0004643	phosphoribosylaminoimidazolecarboxamide formyltransferase activity	Homo	7.9e-06	1172000
GO:0004812	aminoacyl-tRNA ligase activity	Homo	2.109e-05	3127000
GO:0004821	histidine-tRNA ligase activity	Homo	8.435e-05	12510000
GO:0004842	ubiquitin-protein transferase activity	Homo	0.000198	29370000
GO:0004859	phospholipase inhibitor activity	Homo	5.168e-05	7665000
GO:0004867	serine-type endopeptidase inhibitor activity	Homo	6.752e-05	10010000
GO:0004869	cysteine-type endopeptidase inhibitor activity	Homo	1.105e-05	1638000
GO:0005049	nuclear export signal receptor activity	Homo	1.933e-05	2866000
GO:0005085	guanyl-nucleotide exchange factor activity	Homo	1.081e-06	160200
GO:0005102	signaling receptor binding	Homo	0.0002312	34280000
GO:0005123	death receptor binding	Homo	3.778e-05	5603000
GO:0005125	cytokine activity	Homo	0.0006022	89300000
GO:0005133	type II interferon receptor binding	Homo	0.0001707	25310000
GO:0005154	epidermal growth factor receptor binding	Homo	3.242e-06	480700
GO:0005158	insulin receptor binding	Homo	0.0001287	19090000
GO:0005159	insulin-like growth factor receptor binding	Homo	0.0005148	76340000
GO:0005164	tumor necrosis factor receptor binding	Homo	9.005e-05	13350000
GO:0005178	integrin binding	Homo	0.0001499	22230000
GO:0005179	hormone activity	Homo	0.001536	227800000
GO:0005200	structural constituent of cytoskeleton	Homo	7.342e-05	10890000
GO:0005344	oxygen carrier activity	Homo	0.0001209	17940000
GO:0005504	fatty acid binding	Homo	4.703e-05	6974000
GO:0005506	iron ion binding	Homo	2.209e-05	3276000
GO:0005507	copper ion binding	Homo	1.568e-05	2325000
GO:0005509	calcium ion binding	Homo	0.0002265	33580000
GO:0005515	protein binding	Homo	0.02396	3553000000
GO:0005522	profilin binding	Homo	3.671e-05	5444000
GO:0005524	ATP binding	Homo	0.000377	55900000
GO:0005525	GTP binding	Homo	0.0006611	98040000
GO:0005543	phospholipid binding	Homo	5.168e-05	7665000
GO:0005544	calcium-dependent phospholipid binding	Homo	0.0002067	30660000
GO:0005546	phosphatidylinositol-4,5-bisphosphate binding	Homo	3.456e-07	51250
GO:0008017	microtubule binding	Homo	2.67e-05	3960000
GO:0008083	growth factor activity	Homo	0.0005191	76980000
GO:0008135	translation factor activity, RNA binding	Homo	0.0002354	34910000
GO:0008198	ferrous iron binding	Homo	4.59e-06	680700
GO:0008199	ferric iron binding	Homo	4.59e-06	680700
GO:0008201	heparin binding	Homo	3.897e-05	5780000
GO:0008233	peptidase activity	Homo	1.105e-05	1638000
GO:0008236	serine-type peptidase activity	Homo	1.105e-05	1638000
GO:0008270	zinc ion binding	Homo	7.515e-05	11140000
GO:0008289	lipid binding	Homo	1.568e-05	2325000
GO:0008379	thioredoxin peroxidase activity	Homo	0.000104	15420000
GO:0009055	electron transfer activity	Homo	5.741e-05	8514000
GO:0015643	toxic substance binding	Homo	1.568e-05	2325000
GO:0016018	cyclosporin A binding	Homo	1.06e-05	1571000
GO:0016209	antioxidant activity	Homo	3.189e-05	4730000
GO:0016301	kinase activity	Homo	2.589e-05	3839000
GO:0016491	oxidoreductase activity	Homo	3.71e-05	5502000
GO:0016661	oxidoreductase activity, acting on other nitrogenous compounds as donors	Homo	1.855e-05	2751000
GO:0016684	oxidoreductase activity, acting on peroxide as acceptor	Homo	3.244e-05	4810000
GO:0016740	transferase activity	Homo	5.064e-05	7509000
GO:0016787	hydrolase activity	Homo	0.0001172	17390000
GO:0016798	hydrolase activity, acting on glycosyl bonds	Homo	0.0003126	46350000
GO:0016829	lyase activity	Homo	3.919e-05	5812000
GO:0016836	hydro-lyase activity	Homo	2.178e-05	3229000
GO:0016887	ATP hydrolysis activity	Homo	0.000119	17640000
GO:0017124	SH3 domain binding	Homo	6.676e-06	990000
GO:0018820	cyanamide hydratase activity	Homo	6.096e-05	9041000
GO:0019003	GDP binding	Homo	5.799e-05	8599000
GO:0019787	ubiquitin-like protein transferase activity	Homo	4.951e-05	7342000
GO:0019825	oxygen binding	Homo	0.0001366	20260000
GO:0019887	protein kinase regulator activity	Homo	4.711e-06	698600
GO:0019899	enzyme binding	Homo	4.418e-05	6551000
GO:0019900	kinase binding	Homo	1.413e-05	2096000
GO:0019901	protein kinase binding	Homo	0.0003177	47110000
GO:0020037	heme binding	Homo	0.0001457	21600000
GO:0023026	MHC class II protein complex binding	Homo	4.712e-06	698800
GO:0030170	pyridoxal phosphate binding	Homo	1.568e-05	2325000
GO:0030235	nitric-oxide synthase regulator activity	Homo	4.711e-06	698600
GO:0030297	transmembrane receptor protein tyrosine kinase activator activity	Homo	0.0002606	38650000
GO:0030492	hemoglobin binding	Homo	3.024e-05	4484000
GO:0030674	protein-macromolecule adaptor activity	Homo	3.345e-06	496100
GO:0030911	TPR domain binding	Homo	4.711e-06	698600
GO:0031072	heat shock protein binding	Homo	0.0002058	30520000
GO:0031386	protein tag activity	Homo	0.000157	23290000
GO:0031404	chloride ion binding	Homo	1.855e-05	2751000
GO:0031625	ubiquitin protein ligase binding	Homo	0.0003368	49940000
GO:0031720	haptoglobin binding	Homo	6.047e-05	8968000
GO:0031721	hemoglobin alpha binding	Homo	3.024e-05	4484000
GO:0034185	apolipoprotein binding	Homo	3.338e-06	495000
GO:0034452	dynactin binding	Homo	3.338e-06	495000
GO:0034986	iron chaperone activity	Homo	4.59e-06	680700
GO:0035091	phosphatidylinositol binding	Homo	3.338e-06	495000
GO:0036313	phosphatidylinositol 3-kinase catalytic subunit binding	Homo	6.912e-07	102500
GO:0038177	death receptor agonist activity	Homo	3.602e-05	5342000
GO:0042277	peptide binding	Homo	4.711e-06	698600
GO:0042288	MHC class I protein binding	Homo	4.307e-06	638800
GO:0042802	identical protein binding	Homo	0.0007423	110100000
GO:0042803	protein homodimerization activity	Homo	5.228e-05	7753000
GO:0042826	histone deacetylase binding	Homo	4.711e-06	698600
GO:0043008	ATP-dependent protein binding	Homo	9.421e-06	1397000
GO:0043022	ribosome binding	Homo	5.499e-05	8154000
GO:0043532	angiostatin binding	Homo	4.307e-06	638800
GO:0043539	protein serine/threonine kinase activator activity	Homo	0.0003971	58890000
GO:0043565	sequence-specific DNA binding	Homo	3.338e-06	495000
GO:0044183	protein folding chaperone	Homo	0.00011	16310000
GO:0044325	transmembrane transporter binding	Homo	4.59e-06	680700
GO:0044389	ubiquitin-like protein ligase binding	Homo	4.951e-05	7342000
GO:0045159	myosin II binding	Homo	3.456e-07	51250
GO:0045296	cadherin binding	Homo	0.0001047	15520000
GO:0046790	virion binding	Homo	1.06e-05	1571000
GO:0046872	metal ion binding	Homo	0.0003383	50170000
GO:0046933	proton-transporting ATP synthase activity, rotational mechanism	Homo	3.446e-05	5110000
GO:0046961	proton-transporting ATPase activity, rotational mechanism	Homo	8.615e-06	1278000
GO:0046982	protein heterodimerization activity	Homo	1.933e-05	2866000
GO:0046983	protein dimerization activity	Homo	4.711e-06	698600
GO:0048018	receptor ligand activity	Homo	0.0002956	43830000
GO:0048156	tau protein binding	Homo	9.421e-06	1397000
GO:0050661	NADP binding	Homo	1.622e-05	2405000
GO:0051015	actin filament binding	Homo	6.912e-07	102500
GO:0051082	unfolded protein binding	Homo	0.0001206	17880000
GO:0051087	protein-folding chaperone binding	Homo	1.901e-05	2820000
GO:0051428	peptide hormone receptor binding	Homo	0.0004263	63220000
GO:0051721	protein phosphatase 2A binding	Homo	3.338e-06	495000
GO:0051879	Hsp90 protein binding	Homo	3.338e-06	495000
GO:0051920	peroxiredoxin activity	Homo	5.199e-05	7710000
GO:0055131	C3HC4-type RING finger domain binding	Homo	1.829e-09	271.2
GO:0061630	ubiquitin protein ligase activity	Homo	4.951e-05	7342000
GO:0061631	ubiquitin conjugating enzyme activity	Homo	0.000198	29370000
GO:0070182	DNA polymerase binding	Homo	9.421e-06	1397000
GO:0070883	pre-miRNA binding	Homo	1.933e-05	2866000
GO:0071813	lipoprotein particle binding	Homo	3.338e-06	495000
GO:0071949	FAD binding	Homo	1.855e-05	2751000
GO:0072542	protein phosphatase activator activity	Homo	4.711e-06	698600
GO:0097718	disordered domain specific binding	Homo	9.421e-06	1397000
GO:0098973	structural constituent of postsynaptic actin cytoskeleton	Homo	3.671e-05	5444000
GO:0099077	histone-dependent DNA binding	Homo	3.338e-06	495000
GO:0099609	microtubule lateral binding	Homo	3.338e-06	495000
GO:0106222	lncRNA binding	Homo	2.749e-05	4077000
GO:0140272	exogenous protein binding	Homo	1.568e-05	2325000
GO:0140545	ATP-dependent protein disaggregase activity	Homo	1.829e-09	271.2
GO:0140597	protein carrier chaperone	Homo	1.829e-09	271.2
GO:0140662	ATP-dependent protein folding chaperone	Homo	0.0001052	15610000
GO:0140824	thioredoxin-dependent peroxiredoxin activity	Homo	0.000104	15420000
GO:0140839	RNA polymerase II CTD heptapeptide repeat P3 isomerase activity	Homo	1.06e-05	1571000
GO:0140840	RNA polymerase II CTD heptapeptide repeat P6 isomerase activity	Homo	1.06e-05	1571000
GO:0140912	membrane destabilizing activity	Homo	1.105e-05	1638000
GO:0141069	receptor ligand inhibitor activity	Homo	4.711e-06	698600
GO:1902936	phosphatidylinositol bisphosphate binding	Homo	3.338e-06	495000
GO:1903136	cuprous ion binding	Homo	0.0004402	65280000
GO:1903981	enterobactin binding	Homo	3.135e-05	4649000
GO:1904399	heparan sulfate binding	Homo	1.06e-05	1571000
GO:1904408	melatonin binding	Homo	1.855e-05	2751000
GO:1905594	resveratrol binding	Homo	1.855e-05	2751000
GO:1990226	histone methyltransferase binding	Homo	4.711e-06	698600
GO:1990459	transferrin receptor binding	Homo	2.754e-05	4084000
GO:1990460	leptin receptor binding	Homo	0.0002132	31610000

[truncated: 54 more sheets: Table S356, Table S357, Table S358, Table S359, Table S360, Table S361, Table S362, Table S363, Table S364, Table S365, Table S366, Table S367, Table S368, Table S369, Table S370, Table S371, Table S372, Table S373, Table S374, Table S375 …]
