# Supplementary material for: Biological Function Assignment across Taxonomic Levels in Mass-Spectrometry-Based Metaproteomics via a Modified Expectation Maximization Algorithm
Source: J Proteome Res. 2025 Jul 18;24(8):3818–32. doi: 10.1021/acs.jproteome.4c01125 (PMC12323002; doi:10.1021/acs.jproteome.4c01125)
Supplement: Supplementary file 1 [file pr4c01125_si_001.zip › Supplementary_Material_Tables_S473-S479.xlsx]

## Sheet: Table_of_Contents
Supplementary Materials for "Biological Function
Assignment Across Taxonomic Levels in
Mass-Spectrometry-Based Metaproteomics via a
Modified Expectation Maximization Algorithm"
Gelio Alves1, Aleksey Ogurtsov1, Yi-Kui Yu*1
1National Library of Medicine,
National Institutes of Health
Bethesda, MD 20894, USA
	Table of Contents
Sheet Order	Sheet Name	Sheet Contents
1	Table_of_Contents	Table of Contents
2	Table S473	MiCId analysis, Root level identification summary results for microbiome datasets
3	Table S474	MiCId analysis, Phylum level identification summary results for microbiome datasets
4	Table S475	MiCId analysis, Order level identification summary results for microbiome datasets
5	Table S476	MiCId analysis, Class level identification summary results for microbiome datasets
6	Table S477	MiCId analysis, Family level identification summary results for microbiome datasets
7	Table S478	MiCId analysis, Genus level identification summary results for microbiome datasets
8	Table S479	MiCId analysis, Species level identification summary results for microbiome datasets

## Sheet: Table S473
Table S473. MiCId analysis, Root level identification summary results for microbiome datasets.
Summary results for dental caries NS samples
Sample identifier	# Proteins	# GO terms MF	# GO terms BP	# GO terms CC
730NS	1713	458	318	80
733NS	1868	456	298	63
734NS	1751	471	290	49
737NS	1959	491	322	64
760NS	2019	540	347	70
769NS	2206	563	388	74
781NS	2246	473	300	64
795NS	1497	447	293	73
852NS	2442	621	411	87
861NS	2570	623	427	85
866NS	2586	567	361	64
867NS	2323	583	345	57
Summary results for dental caries WS samples
Sample identifier	# Proteins	# GO terms MF	# GO terms BP	# GO terms CC
730WS	1124	451	359	105
733WS	1718	520	349	93
734WS	1872	566	463	145
737WS	1818	535	347	91
760WS	1866	573	420	107
769WS	1275	512	460	154
781WS	1780	513	435	123
795WS	1895	561	466	145
852WS	2186	601	503	138
861WS	1997	485	309	62
866WS	1824	519	412	137
867WS	2424	603	392	91
Summary results for human gut samples
Sample identifier	# Proteins	# GO terms MF	# GO terms BP	# GO terms CC
HM541_r1	4095	608	341	54
HM541_r2	4995	661	371	52
HM541_r3	3749	574	321	48
HM604_r1	4189	610	335	50
HM604_r2	3236	525	300	49
HM609_r1	3398	541	304	49
HM609_r2	3037	492	278	47
HM621_r1	3714	598	337	58
HM621_r2	4060	630	360	57

## Sheet: Table S474
Table S474. MiCId analysis, Phylum level identification summary results for microbiome datasets.
Summary results for dental caries NS samples
Sample identifier	# Phyla	# Proteins	# GO terms MF	# GO terms BP	# GO terms CC
730NS	3	3083	561	391	105
733NS	2	2799	471	299	68
734NS	6	2972	866	535	116
737NS	7	3426	874	570	136
760NS	6	4063	986	623	136
769NS	5	3268	1029	673	133
781NS	5	3999	824	522	126
795NS	6	1907	804	506	130
852NS	6	4506	1133	736	167
861NS	6	4673	995	647	144
866NS	5	5059	1030	658	137
867NS	3	3349	1032	631	115
Summary results for dental caries WS samples
Sample identifier	# Phyla	# Proteins	# GO terms MF	# GO terms BP	# GO terms CC
730WS	2	2154	475	369	113
733WS	3	4192	576	388	118
734WS	3	3422	598	474	152
737WS	3	3686	612	386	111
760WS	4	2739	802	564	146
769WS	2	2090	533	469	160
781WS	2	2995	548	452	129
795WS	2	3219	607	487	156
852WS	5	3623	917	681	191
861WS	3	3821	515	323	68
866WS	2	2584	545	419	144
867WS	3	4739	822	532	121
Summary results for human gut samples
Sample identifier	# Phyla	# Proteins	# GO terms MF	# GO terms BP	# GO terms CC
HM541_r1	6	6800	1164	676	107
HM541_r2	5	8791	1273	722	112
HM541_r3	6	6498	1062	610	101
HM604_r1	5	7419	1121	668	105
HM604_r2	6	5657	995	612	103
HM609_r1	5	5870	858	486	88
HM609_r2	4	6281	782	449	86
HM621_r1	6	5980	1109	672	122
HM621_r2	6	6528	1203	715	124

## Sheet: Table S475
Table S475. MiCId analysis, Order level identification summary results for microbiome datasets.
Summary results for dental caries NS samples
Sample identifier	# Orders	# Proteins	# GO terms MF	# GO terms BP	# GO terms CC
730NS	7	3083	783	534	142
733NS	3	2799	616	390	87
734NS	9	2972	962	602	137
737NS	12	3426	1059	689	192
760NS	10	4063	1177	749	184
769NS	9	3268	1220	802	168
781NS	10	3999	1077	676	172
795NS	8	1907	913	572	152
852NS	12	4506	1377	902	210
861NS	9	4673	1282	826	194
866NS	10	5059	1283	812	187
867NS	7	3349	1149	709	135
Summary results for dental caries WS samples
Sample identifier	# Orders	# Proteins	# GO terms MF	# GO terms BP	# GO terms CC
730WS	2	2154	475	369	113
733WS	4	4192	699	466	140
734WS	4	3421	878	642	188
737WS	4	3686	814	524	133
760WS	6	2739	1009	705	170
769WS	4	2090	687	576	184
781WS	3	2995	696	551	149
795WS	4	3219	856	643	190
852WS	7	3623	1137	831	226
861WS	5	3821	722	455	98
866WS	4	2584	728	548	170
867WS	5	4739	1060	695	152
Summary results for human gut samples
Sample identifier	# Orders	# Proteins	# GO terms MF	# GO terms BP	# GO terms CC
HM541_r1	13	6813	1745	1041	175
HM541_r2	11	8797	1951	1145	198
HM541_r3	11	6504	1587	948	170
HM604_r1	14	7407	1760	1039	194
HM604_r2	15	5655	1500	913	181
HM609_r1	8	5868	1231	727	140
HM609_r2	7	6280	1143	664	136
HM621_r1	14	5980	1716	1039	225
HM621_r2	14	6530	1843	1106	225

## Sheet: Table S476
Table S476. MiCId analysis, Class level identification summary results for microbiome datasets.
Summary results for dental caries NS samples
Sample identifier	# Classes	# Proteins	# GO terms MF	# GO terms BP	# GO terms CC
730NS	5	3083	687	473	129
733NS	2	2799	471	299	68
734NS	7	2972	948	591	133
737NS	10	3426	1034	677	181
760NS	9	4063	1159	737	176
769NS	8	3268	1185	785	162
781NS	7	3999	1037	661	162
795NS	8	1907	913	572	152
852NS	10	4506	1351	885	204
861NS	8	4673	1199	782	180
866NS	8	5059	1206	767	174
867NS	5	3349	1136	701	132
Summary results for dental caries WS samples
Sample identifier	# Classes	# Proteins	# GO terms MF	# GO terms BP	# GO terms CC
730WS	2	2154	475	369	113
733WS	3	4192	576	388	118
734WS	3	3422	802	602	176
737WS	4	3686	814	524	133
760WS	5	2739	977	687	164
769WS	3	2090	664	559	179
781WS	3	2995	696	551	149
795WS	3	3219	811	614	180
852WS	6	3623	1084	801	215
861WS	4	3821	683	437	90
866WS	3	2584	679	517	161
867WS	4	4739	1037	682	145
Summary results for human gut samples
Sample identifier	# Classes	# Proteins	# GO terms MF	# GO terms BP	# GO terms CC
HM541_r1	11	6808	1491	887	150
HM541_r2	9	8792	1648	956	168
HM541_r3	10	6499	1329	783	141
HM604_r1	9	7407	1314	785	135
HM604_r2	9	5656	1123	687	125
HM609_r1	7	5868	1061	622	119
HM609_r2	6	6279	980	561	119
HM621_r1	11	5980	1433	858	188
HM621_r2	10	6527	1543	916	185

## Sheet: Table S477
Table S477. MiCId analysis, Family level identification summary results for microbiome datasets.
Summary results for dental caries NS samples
Sample identifier	# Families	# Proteins	# GO terms MF	# GO terms BP	# GO terms CC
730NS	11	3083	1058	695	190
733NS	6	2799	906	577	135
734NS	13	2972	1005	627	148
737NS	13	3426	1091	706	196
760NS	12	4063	1254	786	198
769NS	11	3268	1288	849	182
781NS	11	3999	1266	782	203
795NS	9	1907	946	594	160
852NS	15	4506	1511	978	241
861NS	12	4673	1437	918	214
866NS	15	5059	1483	921	227
867NS	9	3349	1238	760	152
Summary results for dental caries WS samples
Sample identifier	# Families	# Proteins	# GO terms MF	# GO terms BP	# GO terms CC
730WS	4	2154	549	418	129
733WS	6	4192	752	501	150
734WS	6	3421	956	685	204
737WS	7	3686	876	557	145
760WS	8	2739	1087	756	185
769WS	6	2090	711	590	192
781WS	5	2995	776	599	163
795WS	6	3219	918	683	207
852WS	10	3623	1246	888	246
861WS	7	3821	779	491	108
866WS	6	2584	879	641	189
867WS	6	4739	1176	763	169
Summary results for human gut samples
Sample identifier	# Families	# Proteins	# GO terms MF	# GO terms BP	# GO terms CC
HM541_r1	19	6807	2097	1235	221
HM541_r2	18	8795	2356	1380	249
HM541_r3	17	6504	1940	1153	215
HM604_r1	18	7409	2085	1230	228
HM604_r2	19	5655	1729	1053	209
HM609_r1	10	5868	1299	771	154
HM609_r2	9	6279	1218	700	149
HM621_r1	18	5981	1974	1175	256
HM621_r2	17	6529	2123	1268	264

## Sheet: Table S478
Table S478. MiCId analysis, Genus level identification summary results for microbiome datasets.
Summary results for dental caries NS samples
Sample identifier	# Genera	# Proteins	# GO terms MF	# GO terms BP	# GO terms CC
730NS	10	3083	1058	695	190
733NS	6	2799	906	577	135
734NS	13	2972	1005	627	148
737NS	19	3430	1243	809	228
760NS	18	4063	1309	816	213
769NS	11	3268	1288	849	182
781NS	12	4003	1384	868	227
795NS	10	1907	960	601	163
852NS	16	4508	1798	1165	270
861NS	13	4673	1437	918	214
866NS	19	5060	1677	1057	250
867NS	8	3349	1238	760	152
Summary results for dental caries WS samples
Sample identifier	# Genera	# Proteins	# GO terms MF	# GO terms BP	# GO terms CC
730WS	4	2154	549	418	129
733WS	6	4192	752	501	150
734WS	6	3421	956	685	204
737WS	6	3686	876	557	145
760WS	8	2739	1087	756	185
769WS	6	2090	711	590	192
781WS	5	2995	776	599	163
795WS	6	3219	918	683	207
852WS	11	3625	1260	895	249
861WS	7	3821	779	491	108
866WS	5	2584	879	641	189
867WS	6	4739	1176	763	169
Summary results for human gut samples
Sample identifier	# Genera	# Proteins	# GO terms MF	# GO terms BP	# GO terms CC
HM541_r1	35	6861	3463	2111	370
HM541_r2	38	8814	4282	2627	462
HM541_r3	37	6517	3423	2087	377
HM604_r1	36	7418	3661	2208	399
HM604_r2	35	5650	2751	1696	337
HM609_r1	28	5875	2442	1513	285
HM609_r2	28	6280	2485	1495	309
HM621_r1	27	5996	2821	1720	356
HM621_r2	26	6549	3047	1878	376

## Sheet: Table S479
Table S479. MiCId analysis, Species level identification summary results for microbiome datasets.
Summary results for dental caries NS samples
Sample identifier	# Species	# Proteins	# GO terms MF	# GO terms BP	# GO terms CC
730NS	18	3209	1956	1269	326
733NS	9	2979	1596	1002	216
734NS	15	3118	1910	1245	278
737NS	20	3532	2008	1298	333
760NS	24	4224	2622	1625	380
769NS	13	3375	1974	1294	268
781NS	20	4108	2486	1581	390
795NS	15	1986	1267	812	217
852NS	22	4735	2811	1792	396
861NS	17	5137	2974	1914	399
866NS	21	5431	3092	1977	432
867NS	9	3458	1929	1206	236
Summary results for dental caries WS samples
Sample identifier	# Species	# Proteins	# GO terms MF	# GO terms BP	# GO terms CC
730WS	7	2197	1233	836	202
733WS	10	4403	2230	1396	299
734WS	11	3486	2022	1349	327
737WS	10	3783	2148	1333	284
760WS	12	2771	1677	1138	262
769WS	7	2125	1250	928	248
781WS	8	3050	1692	1175	269
795WS	12	3275	1874	1275	321
852WS	16	3723	2175	1466	369
861WS	13	3928	2172	1375	273
866WS	7	2616	1416	976	243
867WS	12	4920	2723	1765	359
Summary results for human gut samples
Sample identifier	# Species	# Proteins	# GO terms MF	# GO terms BP	# GO terms CC
HM541_r1	43	6963	4480	2758	482
HM541_r2	42	9040	5443	3360	584
HM541_r3	36	6564	4147	2554	451
HM604_r1	45	7610	4687	2845	516
HM604_r2	40	5816	3588	2253	437
HM609_r1	29	6197	3604	2226	408
HM609_r2	33	7327	4228	2573	493
HM621_r1	38	6442	3823	2322	490
HM621_r2	33	6736	3985	2446	498
