# Supplementary material for: Biological Function Assignment across Taxonomic Levels in Mass-Spectrometry-Based Metaproteomics via a Modified Expectation Maximization Algorithm
Source: J Proteome Res. 2025 Jul 18;24(8):3818–32. doi: 10.1021/acs.jproteome.4c01125 (PMC12323002; doi:10.1021/acs.jproteome.4c01125)
Supplement: Supplementary file 1 [file pr4c01125_si_001.zip › Supplementary_Material_Tables_S480-S493.xlsx]

## Sheet: Table_of_Contents
Supplementary Materials for "Biological Function
Assignment Across Taxonomic Levels in
Mass-Spectrometry-Based Metaproteomics via a
Modified Expectation Maximization Algorithm"
Gelio Alves1, Aleksey Ogurtsov1, Yi-Kui Yu*1
1National Library of Medicine,
National Institutes of Health
Bethesda, MD 20894, USA
	Table of Contents
Sheet Order	Sheet Name	Sheet Contents
1	Table_of_Contents	Table of Contents
2	Table S480	MiCId analysis, Root level, GO term identification results for microbiome datasets 730NS..867WS
3	Table S481	MiCId analysis, Phylum level, GO term identification results for microbiome datasets 730NS..867WS
4	Table S482	MiCId analysis, Class level, GO term identification results for microbiome datasets 730NS..867WS
5	Table S483	MiCId analysis, Order level, GO term identification results for microbiome datasets 730NS..867WS
6	Table S484	MiCId analysis, Family level, GO term identification results for microbiome datasets 730NS..867WS
7	Table S485	MiCId analysis, Genus level, GO term identification results for microbiome datasets 730NS..867WS
8	Table S486	MiCId analysis, Species level, GO term identification results for microbiome datasets 730NS..867WS
9	Table S487	MiCId analysis, Root level, GO term identification results for microbiome datasets HM541_r1..HM621_r2
10	Table S488	MiCId analysis, Phylum level, GO term identification results for microbiome datasets HM541_r1..HM621_r2
11	Table S489	MiCId analysis, Class level, GO term identification results for microbiome datasets HM541_r1..HM621_r2
12	Table S490	MiCId analysis, Order level, GO term identification results for microbiome datasets HM541_r1..HM621_r2
13	Table S491	MiCId analysis, Family level, GO term identification results for microbiome datasets HM541_r1..HM621_r2
14	Table S492	MiCId analysis, Genus level, GO term identification results for microbiome datasets HM541_r1..HM621_r2
15	Table S493	MiCId analysis, Species level, GO term identification results for microbiome datasets HM541_r1..HM621_r2

## Sheet: Table S480
Table S480. MiCId analysis, Root level, GO term identification results for microbiome datasets 730NS..867WS.
GO	GOname	Root	730NS	730WS	733NS	733WS	734NS	734WS	737NS	737WS	760NS	760WS	769NS	769WS	781NS	781WS	795NS	795WS	852NS	852WS	861NS	861WS	866NS	866WS	867NS	867WS	AverageNS	AverageWS
GO.XXXXXXX	XXXXXXX	Root	0.3882	0.241	0.3045	0.3381	0.4047	0.3534	0.3575	0.3906	0.4106	0.3587	0.5097	0.1915	0.2918	0.3014	0.3802	0.2595	0.4096	0.3836	0.3637	0.2949	0.4147	0.298	0.4387	0.3062	0.389492	0.309742
GO:0000035	acyl binding [Evidence IEA]	Root	0.0001669	0.003945	0.002858	9.136e-06	0	0.0005818	0.000449	0.003157	0.0003236	0	0	0.002922	0.0001301	0	0	9.594e-05	7.521e-05	0.0002904	4.333e-05	0.001042	0	2.772e-05	5.978e-05	0.005742	0.00034216	0.00148442
GO:0000036	acyl carrier activity [Evidence IEA]	Root	0.0001669	0.003945	0.002858	9.136e-06	0	0.0005818	0.000449	0.003157	0.0003236	0	0	0.002922	0.0001301	0	0	9.594e-05	7.521e-05	0.0002904	4.333e-05	0.001042	0	2.772e-05	5.978e-05	0.005742	0.00034216	0.00148442
GO:0000049	tRNA binding [Evidence IEA]	Root	3.801e-05	5.329e-05	0.0001983	2.25e-05	4.146e-05	0.0002754	0.0001562	0.0001236	0.0002239	4.969e-05	5.709e-05	7.073e-06	8.279e-05	7.689e-05	6.989e-05	0.000184	1.647e-05	5.616e-05	0.000115	6.043e-05	3.738e-05	0.0001693	4.055e-05	3.058e-05	8.97533e-05	9.24094e-05
GO:0000062	fatty-acyl-CoA binding [Evidence IEA]	Root	0	0	0	0	1.424e-05	0	0	0	1.392e-05	0	0	0	0	0	0	0	0	0	1.584e-05	0	4.978e-06	0	1.084e-06	0	4.17183e-06	0
GO:0000107	imidazoleglycerol-phosphate synthase activity [Evidence IEA]	Root	0	0	0	0	0	0	0	0	0	4.172e-05	2.349e-05	0	0	0	0	0	0.0001268	0	1.032e-05	0	0	0	0	0	1.33842e-05	3.47667e-06
GO:0000146	microfilament motor activity	Root	0	1.454e-06	0	0	0	5.492e-07	0	0	0	5.737e-07	0	1.917e-07	0	8.881e-07	0	1.241e-06	0	1.171e-06	0	0	0	0	0	0	0	5.05725e-07
GO:0000155	phosphorelay sensor kinase activity [Evidence IEA]	Root	4.898e-05	9.226e-05	0.0002882	9.776e-05	0	4.939e-05	5.512e-06	4.033e-05	2.954e-06	8.238e-05	1.443e-05	8.214e-06	1.485e-06	0.0001618	0	6.364e-05	0	4.064e-05	2.359e-05	0.0001823	0	9.615e-05	0	4.631e-05	3.20959e-05	8.00978e-05
GO:0000156	phosphorelay response regulator activity [Evidence IEA]	Root	0.0008799	0.0001048	0.0008163	0.0003046	0.0002651	0.0001959	0.000422	0.0004204	0.0002195	0.0003456	0.0001953	2.387e-05	0.0001916	0.0007185	4.049e-05	0.0004302	0.0008326	0.0003446	0.0005433	0.0001371	0.0001823	0.0005931	0.0003013	0.000622	0.000407474	0.000353389
GO:0000166	nucleotide binding [Evidence IEA]	Root	0.00137	0.001123	0.001854	0.0009398	0.005656	0.001025	0.006726	0.001158	0.004031	0.001437	0.01079	0.0006381	0.005909	0.00178	0.008479	0.001833	0.003133	0.00177	0.001682	0.001321	0.002506	0.001546	0.002622	0.001496	0.00456317	0.00133891
GO:0000175	3'-5'-exoribonuclease activity [Evidence IEA]	Root	0	0	0	0	0	0	0	0	0	0	0	0	0	0	0	0	0.000138	0	0	0	0	0	2.751e-05	0	1.37925e-05	0
GO:0000179	rRNA (adenine-N6,N6-)-dimethyltransferase activity [Evidence IEA]	Root	4.894e-05	4.77e-05	1.457e-05	7.592e-05	0	8.469e-05	5.317e-05	4.868e-05	5.3e-05	7.37e-05	0	3.351e-05	0	0.0001384	0	0.0001626	0	4.186e-05	1.276e-05	9.698e-05	0	5.398e-05	1.05e-05	0.0002106	1.60783e-05	8.90517e-05
GO:0000210	NAD+ diphosphatase activity [Evidence IEA]	Root	0	0	0	0	0.0001476	0	1.218e-05	0	3.656e-05	1.015e-05	0.0001395	0	3.361e-05	0	0	0	0	0	7.867e-05	0	6.527e-06	0	5.273e-05	2.453e-05	4.22814e-05	2.89e-06
GO:0000286	alanine dehydrogenase activity [Evidence IEA]	Root	0.001703	0.0009483	0.0006894	0.0005056	5.455e-05	0.0004404	0.0007901	0.0002975	6.111e-05	0.0004223	0.0001826	0.0001458	0.0003044	0.0003125	0.0001666	0.000185	0.0001294	0.0005585	0.0006531	0.0004875	6.244e-05	0.0006639	2.884e-05	0.0002281	0.000402128	0.00043295
GO:0000287	magnesium ion binding [Evidence IEA]	Root	0.001452	0.001379	0.002504	0.002466	0.002853	0.002011	0.002305	0.002059	0.002778	0.001403	0.001347	0.0004502	0.001854	0.002028	0.003017	0.00194	0.003514	0.001408	0.002672	0.001609	0.001441	0.005447	0.002496	0.002594	0.00235275	0.00206618
GO:0000309	nicotinamide-nucleotide adenylyltransferase activity [Evidence IEA]	Root	0	0	0	0	0	0	0	0	0	0	0	0	0	0	0	0	0	0	4.001e-05	0	0	0	1.993e-05	0	4.995e-06	0
GO:0000310	xanthine phosphoribosyltransferase activity [Evidence IEA]	Root	0	0	0	0	0	0	0	0	5.852e-05	0	5.546e-05	0	0	0	0	0	0.0001058	0	0.0005851	0	0.0002145	0	0	0	8.49483e-05	0
GO:0000700	mismatch base pair DNA N-glycosylase activity [Evidence IEA]	Root	0	0	0	0	0	0	0	0	0	0	0	0	0	0	0	0	0.0004337	0	0	0	0	0	0	0	3.61417e-05	0
GO:0000774	adenyl-nucleotide exchange factor activity [Evidence IEA]	Root	0.000184	0	4.231e-05	7.551e-07	0.0001003	0.0001487	0.0001974	0.0001776	0.0001602	4.292e-05	7.129e-05	0	8.95e-05	0.0001359	4.565e-05	0.0001185	6.483e-05	9.442e-06	0.0001934	7.327e-05	9.487e-06	2.235e-06	7.524e-05	0.0001887	0.000102801	7.48352e-05
GO:0000906	6,7-dimethyl-8-ribityllumazine synthase activity [Evidence IEA]	Root	0.0002924	0	0	0	0.0003926	0	0.0006674	0.0004327	0.0005001	0.0001252	0.0002151	0	0.0003802	0	0.001507	0.0003003	0.0002372	4.562e-05	0.000949	0	0.0006928	0	0.001001	0.0003575	0.000569567	0.00010511
GO:0000977	RNA polymerase II transcription regulatory region sequence-specific DNA binding	Root	0	0	0	0	0	0	0	0	0	0	0	0	0	0	0	0	0	0	0	0	0	4.041e-07	0	0	0	3.3675e-08
GO:0001072	transcription antitermination factor activity, RNA binding [Evidence IEA]	Root	0	0	0	0	0	0	0	0	0	0	0	0	0	0	0	0	0	0	0	0	2.633e-05	0	0	0	2.19417e-06	0
GO:0001216	DNA-binding transcription activator activity [Evidence IEA]	Root	0	0	0	0	0	4.404e-05	0	0	0	0	0	0	0	1.789e-05	0	4.918e-05	0	0	0	0	0	0	4.704e-06	0	3.92e-07	9.25917e-06
GO:0001228	DNA-binding transcription activator activity, RNA polymerase II-specific [Evidence IEA]	Root	0.0004255	0.0007185	0.002117	0.00013	8.495e-05	0.0004466	4.821e-05	0.0003946	5.363e-05	9.181e-05	8.657e-05	6.907e-05	0.000156	0.0006357	6.691e-05	0.000272	0.0003009	0.0002237	0.0004527	0.0007002	0.000126	0.0003354	0.0001367	0.0003093	0.000337923	0.000360573
GO:0001530	lipopolysaccharide binding [Evidence IEA]	Root	0	0	0	0	0	0	0	0	0	0	0	0	0	0	0	0	0	0	0.0007152	0	0.0002515	0	0.000429	0	0.000116308	0
GO:0001540	amyloid-beta binding [Evidence IEA]	Root	0	0.0001153	0	0	0	0	0	0	0	0	0	0	0	6.692e-05	0	0	0	0	0	0	0	0	0	0	0	1.5185e-05
GO:0001664	G protein-coupled receptor binding	Root	0	1.688e-07	0	0	0	1.481e-07	0	0	0	0	0	8.721e-08	0	9.811e-08	0	1.776e-07	0	1.029e-07	0	0	0	2.021e-07	0	0	0	8.20683e-08
GO:0001671	ATPase activator activity [Evidence IEA]	Root	0	0	0	0	0	0	0	0	0.0001492	0	0	0	0	0	0	0	0	0	0	0	0	0	6.059e-05	0	1.74825e-05	0
GO:0001727	lipid kinase activity [Evidence IEA]	Root	0	0	0	0	0	0	0	1.924e-05	0	0	6.593e-06	7.124e-06	0	2.3e-05	0	2.566e-05	0	0	0	5.24e-05	0	0	0	6.428e-06	5.49417e-07	1.11543e-05
GO:0001786	phosphatidylserine binding	Root	0	0	0	0	0	0	0	0	0	0	0	1.179e-05	0	0	0	0	0	0	0	0	0	8.631e-07	0	0	0	1.05443e-06
GO:0001790	polymeric immunoglobulin binding	Root	0	0	0	0	0	0	5.966e-08	0	0	0	0	0	0	0	0	0	1.954e-06	0	0	0	0	0	0	0	1.67805e-07	0
GO:0001792	polymeric immunoglobulin receptor activity	Root	0	0	0	0	0	0	5.966e-08	0	0	0	0	0	0	0	0	0	1.954e-06	0	0	0	0	0	0	0	1.67805e-07	0
GO:0001882	nucleoside binding [Evidence IEA]	Root	0	0	0	0	0	0	0	0	0	0	0	0	0	0	0	0	0	0	0	0	0	4.041e-07	0	0	0	3.3675e-08
GO:0002020	protease binding	Root	0	0	0	1.187e-05	0	0	0	0	0	8.643e-05	0	2.21e-06	0	0	0	2.754e-05	0	1.627e-05	0	0	0	8.631e-07	0	0	0	1.20986e-05
GO:0002161	aminoacyl-tRNA editing activity [Evidence IEA]	Root	3.657e-05	3.364e-05	4.735e-05	4.584e-05	1.115e-05	4.371e-05	3.102e-05	3.136e-05	1.085e-05	0.0004129	1.98e-05	1.104e-05	1.826e-05	5.377e-05	0.0003589	5.843e-05	0.0001651	1.797e-05	1.936e-05	6.088e-05	5.536e-06	3.396e-05	1.949e-05	4.289e-05	6.19488e-05	7.05325e-05
GO:0003676	nucleic acid binding [Evidence IEA]	Root	0.003793	0.003597	0.003827	0.001671	0.003203	0.00399	0.007637	0.003365	0.002711	0.003497	0.0009546	0.0008245	0.002688	0.007301	0.006181	0.004986	0.004466	0.002639	0.006372	0.006555	0.008819	0.004096	0.002706	0.0036	0.00444647	0.00384346
GO:0003677	DNA binding [Evidence IEA]	Root	0.02544	0.0227	0.02644	0.05792	0.01772	0.01249	0.03906	0.01142	0.03251	0.04997	0.01735	0.003351	0.03797	0.01473	0.0221	0.01787	0.02912	0.01797	0.02147	0.04296	0.02812	0.01311	0.01531	0.01956	0.0260508	0.0236709
GO:0003678	DNA helicase activity [Evidence IEA]	Root	9.793e-05	8.428e-05	6.014e-05	0.0001181	2.761e-05	1.598e-05	9.376e-06	7.85e-05	1.923e-05	8.539e-05	3.353e-05	2.96e-05	1.839e-06	1.43e-05	1.631e-05	0.0001733	0	8.795e-05	1.414e-05	3.516e-05	2.735e-06	6.051e-05	3.09e-05	6.928e-05	2.6145e-05	7.10292e-05
GO:0003684	damaged DNA binding [Evidence IEA]	Root	0	8.092e-06	1.593e-06	6.796e-06	0	1.453e-05	0	0	0	8.203e-07	0	6.788e-06	0	2.098e-06	0	3.733e-06	3.182e-06	9.136e-07	1.246e-07	0	0	1.778e-05	0	0	4.083e-07	5.12924e-06
GO:0003688	DNA replication origin binding [Evidence IEA]	Root	1.161e-05	4.609e-05	5.888e-05	2.178e-05	0	1.883e-05	0	1.94e-05	9.866e-06	1.356e-05	9.313e-06	7.034e-06	1.248e-06	3.595e-05	0	2.532e-05	7.715e-06	1.025e-05	5.721e-06	1.943e-05	1.358e-06	1.168e-05	2.203e-06	2.903e-05	8.99283e-06	2.15295e-05
GO:0003690	double-stranded DNA binding [Evidence IEA]	Root	0	0	0	0	0	0	0	0	0	0	0	0	0	0	0	0	0	0	2.186e-06	0	0	0	0	0	1.82167e-07	0
GO:0003697	single-stranded DNA binding [Evidence IEA]	Root	0.0001976	9.465e-05	0.0006355	0.0005899	0.001266	0.0005676	0.001403	0.001054	0.0007043	0.000489	0.0007385	1.264e-05	0.001509	0.0002111	0.0006051	0.0004974	0.0009052	0.0004979	0.0008731	0.0005603	0.0003572	0.0003139	0.001433	0.000885	0.000885625	0.000481116
GO:0003700	DNA-binding transcription factor activity [Evidence IEA]	Root	0.004911	0.002672	0.002657	0.001653	0.001247	0.004582	0.003516	0.003473	0.00398	0.0065	0.008011	0.001197	0.002957	0.003263	0.001725	0.004565	0.003654	0.004045	0.005163	0.002437	0.001734	0.002331	0.001747	0.005639	0.00344183	0.00352975
GO:0003713	transcription coactivator activity [Evidence IEA]	Root	0	0	0	0	0	0	0	0	0	0	0	0	0	0	0	0	0	0	0	0	0	4.041e-07	0	0	0	3.3675e-08
GO:0003723	RNA binding [Evidence IEA]	Root	0.024	0.02135	0.01893	0.02055	0.01994	0.02895	0.01315	0.01924	0.01977	0.01391	0.03124	0.2741	0.02583	0.01726	0.02426	0.01273	0.01607	0.01601	0.03507	0.01833	0.02375	0.02433	0.01594	0.02599	0.0223292	0.0410625
GO:0003724	RNA helicase activity [Evidence IEA]	Root	0	0	0	3.272e-06	0	0	0	0	1.242e-05	0	1.01e-05	0	0	0	0	0	6.394e-05	0	8.895e-06	0	1.866e-06	0	0	0	8.10175e-06	2.72667e-07
GO:0003725	double-stranded RNA binding [Evidence IEA]	Root	3.636e-05	3.351e-05	3.399e-05	3.569e-05	4.174e-05	5.038e-05	0	3.299e-05	9.36e-05	5.311e-05	9.037e-05	3.111e-05	3.188e-05	4.287e-05	0	2.908e-05	0.0001323	2.31e-05	0.0001953	9.221e-05	9.532e-06	5.398e-05	5.759e-05	9.144e-05	6.02218e-05	4.74558e-05
GO:0003729	mRNA binding [Evidence IEA]	Root	6.198e-06	1.171e-05	4.882e-05	2.437e-05	2.706e-05	8.268e-06	1.737e-05	1.196e-05	3.14e-05	3.995e-06	2.376e-05	6.432e-07	4.193e-06	6.727e-06	1.316e-05	2.159e-05	1.793e-05	5.026e-06	4.362e-05	1.023e-05	1.611e-05	3.304e-06	2.805e-05	1.066e-05	2.31393e-05	9.8736e-06
GO:0003735	structural constituent of ribosome [Evidence IEA]	Root	0.2376	0.3692	0.2703	0.302	0.2316	0.3414	0.2517	0.2732	0.2129	0.2506	0.184	0.4362	0.3368	0.3008	0.246	0.426	0.2306	0.2472	0.2678	0.3522	0.3054	0.3802	0.2022	0.2976	0.248075	0.331383
GO:0003743	translation initiation factor activity [Evidence IEA]	Root	0.003138	0.007048	0.001726	0.001601	0.0004485	0.001626	0.0009914	0.001531	9.202e-05	0.0008089	0.0005526	0.0001247	0.0004595	0.005908	0.001318	0.0004565	0.001717	0.0007107	0.004779	0.0007473	0.001699	0.000862	0.002076	0.003365	0.00158308	0.00206576
GO:0003746	translation elongation factor activity [Evidence IEA]	Root	0.01609	0.0107	0.01937	0.01169	0.01714	0.007143	0.0128	0.01073	0.008202	0.01956	0.007674	0.003194	0.02713	0.01058	0.01478	0.00931	0.01258	0.009927	0.01308	0.007076	0.008816	0.01041	0.01821	0.008535	0.014656	0.00990458
GO:0003747	translation release factor activity [Evidence IEA]	Root	0.0004787	0.0003104	0.0007008	0.0001382	0	0.0003283	0	0.0002955	0.0004092	0.0004972	0.0003211	0.001261	0.0001181	0.000347	0.0002442	0.0004438	0.0001408	0.0002291	0.000343	0.0005642	3.879e-05	0.001165	0.000144	0.0002068	0.000244891	0.000482208
GO:0003755	peptidyl-prolyl cis-trans isomerase activity [Evidence IEA]	Root	0.002001	0.001251	0.003124	0.001641	0.004025	0.001084	0.00226	0.00209	0.003011	0.003912	0.0037	0.0002117	0.003528	0.001383	0.004095	0.001515	0.001867	0.001131	0.005983	0.001629	0.003421	0.002105	0.003673	0.002035	0.00339067	0.00166564
GO:0003779	actin binding [Evidence IEA]	Root	0	7.03e-05	0	4.611e-05	0	0	0	0	0	7.371e-05	0	4.575e-07	0	2.021e-05	0	2.531e-05	0	0.001149	0	1.828e-05	0	1.608e-05	0	0	0	0.000118288
GO:0003796	lysozyme activity [Evidence IEA]	Root	0	0	0	0	0	0	0	0	0	0	0	4.663e-05	0	0	0	0	0	0	0	0	0	0	0	0	0	3.88583e-06
GO:0003824	catalytic activity [Evidence IEA]	Root	0.001388	0.003563	0.00229	0.001541	0.003869	0.002292	0.002818	0.003316	0.006307	0.002557	0.004269	0.0003436	0.005493	0.00212	0.003643	0.002083	0.006664	0.004392	0.003035	0.001843	0.002659	0.000843	0.003734	0.003877	0.00384742	0.00239755
GO:0003841	1-acylglycerol-3-phosphate O-acyltransferase activity [Evidence IEA]	Root	0	0	0	0	0	0	0	0	0	0	0	0	0	0	0	0	0	0	9.698e-05	0	0	0	1.182e-05	0	9.06667e-06	0
GO:0003842	1-pyrroline-5-carboxylate dehydrogenase activity [Evidence IEA]	Root	0	0	0.0006981	0.0001442	0	2.775e-06	0	0	3.603e-05	0	0	0	0	0	0	3.622e-05	0	0	0.0001415	0	7.684e-05	1.849e-05	0	0	7.93725e-05	1.68071e-05
GO:0003844	1,4-alpha-glucan branching enzyme activity [Evidence IEA]	Root	9.225e-05	6.494e-05	0.0001335	3.98e-05	1.72e-05	3.839e-05	2.457e-05	1.486e-05	3.214e-05	5.176e-05	2.533e-05	4.917e-06	1.459e-05	6.723e-05	5.467e-05	5.228e-05	2.113e-05	1.458e-05	7.788e-05	4.357e-05	2.662e-06	1.002e-05	2.805e-05	1.487e-05	4.36643e-05	3.47681e-05
GO:0003848	2-amino-4-hydroxy-6-hydroxymethyldihydropteridine diphosphokinase activity [Evidence IEA]	Root	0	0	4.322e-05	0	0	0	2.396e-05	0	0	2.659e-05	1.976e-05	0	0	0	0	0	0	7.194e-06	1.666e-05	3.004e-05	3.418e-06	2.12e-05	1.224e-05	2.293e-05	9.93817e-06	8.99617e-06
GO:0003849	3-deoxy-7-phosphoheptulonate synthase activity [Evidence IEA]	Root	0	0	0	0	0	0.0001098	1.059e-06	0.0001832	1.986e-05	3.04e-05	6.693e-06	2.47e-05	0	0	0	0	0	3.249e-05	1.257e-06	0	2.506e-06	1.079e-05	7.561e-05	9.877e-06	8.91542e-06	3.34381e-05
GO:0003852	2-isopropylmalate synthase activity [Evidence IEA]	Root	2.985e-05	5.404e-05	4.957e-05	0.0001217	0	2.117e-05	0	0.0001313	0	5.413e-05	0	1.128e-05	0	0.0002679	0	0.0002946	0	5.538e-05	0	0.0001031	0	0.0001935	0	6.414e-05	6.61833e-06	0.000114353
GO:0003855	3-dehydroquinate dehydratase activity [Evidence IEA]	Root	0	0.0001928	0.0002182	0.0001397	0	8.216e-05	0	0.000131	0.00154	0	0.0003115	0.0001837	3.817e-05	0.000327	0	0.0001278	0	0.0001154	0.0003468	0.0002125	9.356e-05	0.0001274	0.0002198	0.0001853	0.000230669	0.000152063
GO:0003856	3-dehydroquinate synthase activity [Evidence IEA]	Root	0	1.804e-05	0	0.0001003	0	3.733e-05	0	0.000111	0	7.34e-05	0	1.315e-05	0	0.0002986	0	0.0002896	5.712e-05	4.754e-05	4.72e-05	1.482e-05	0	6.057e-05	3.042e-05	0.0001068	1.12283e-05	9.75958e-05
GO:0003857	3-hydroxyacyl-CoA dehydrogenase activity [Evidence IEA]	Root	0	0	0	0	0	0	0	0	0	0	0	0	0	0	3.119e-05	0	0	0	0	0	0	0	0	0	2.59917e-06	0
GO:0003861	3-isopropylmalate dehydratase activity [Evidence IEA]	Root	0	0	0	0.000213	0	0.0001168	0	0.0002743	0	0.0008685	0	0	0	0.0003874	0	0.0009851	0	0.0001737	0	0.0001402	0	5.046e-05	0	1.779e-05	0	0.000268938
GO:0003862	3-isopropylmalate dehydrogenase activity [Evidence IEA]	Root	8.843e-05	0	0	0	0	2.747e-05	0	0.0001485	0	8.445e-05	0	6.807e-06	0	9.567e-05	0	0.0002381	0	0	1.655e-05	1.036e-05	0	5.494e-05	0	4.425e-05	8.74833e-06	5.92122e-05
GO:0003866	3-phosphoshikimate 1-carboxyvinyltransferase activity [Evidence IEA]	Root	5.281e-05	3.133e-05	0	1.216e-06	0	3.592e-05	0	3.661e-05	2.822e-05	5.341e-05	4.778e-05	2.658e-05	0	2.58e-05	0	6.713e-05	1.614e-05	1.499e-05	3.996e-05	0	2.473e-05	7.926e-05	0	0	1.747e-05	3.10205e-05
GO:0003871	5-methyltetrahydropteroyltriglutamate-homocysteine S-methyltransferase activity [Evidence IEA]	Root	1.164e-05	2.322e-05	0	3.327e-06	0	2.216e-06	1.401e-05	0	1.261e-05	6.852e-06	2.927e-06	1.387e-06	0	0	0	0	9.981e-06	0	3.674e-06	5.067e-07	0	3.621e-05	0	1.092e-05	4.57017e-06	7.05322e-06
GO:0003879	ATP phosphoribosyltransferase activity [Evidence IEA]	Root	0	0	0	0	0	0	0	0	0	0	0	0	0	0	0	0	0	0	0	0	0	3.099e-05	0	0	0	2.5825e-06
GO:0003883	CTP synthase activity [Evidence IEA]	Root	3.966e-05	0.0001535	0	0.0001298	3.918e-05	0.0001585	9.523e-05	0.0002116	9.376e-05	8.053e-05	5.468e-05	5.948e-05	4.443e-05	0.0001679	0.0001273	0.0003564	0.0002245	3.961e-05	0.00012	0.0002067	8.244e-05	0.0001445	4.897e-05	0.0001816	8.08458e-05	0.00015751
GO:0003887	DNA-directed DNA polymerase activity [Evidence IEA]	Root	0.0002844	0.000371	0.0001242	0.0001437	0.0001439	0.0002334	0.000263	0.0002434	0.0002204	0.0002259	0.0001735	8.435e-05	0.0001266	9.966e-05	7.798e-05	0.0002091	0.0002469	0.0002105	0.000181	0.0002371	4.172e-05	0.0001589	0.0002783	0.0003866	0.000180158	0.000216967
GO:0003896	DNA primase activity [Evidence IEA]	Root	0	0	0	1.047e-05	0	0	0	0	0	0	0	1.338e-05	0	0	0	0	0	0	0	0	0	0	0	1.566e-05	0	3.2925e-06
GO:0003899	DNA-directed 5'-3' RNA polymerase activity [Evidence IEA]	Root	0.01093	0.01493	0.005186	0.003723	0.0009567	0.006764	0.003244	0.007735	0.002994	0.002501	0.003071	0.001922	0.001563	0.006988	0.001322	0.004705	0.002053	0.005282	0.005244	0.007469	0.003064	0.00346	0.002998	0.004501	0.00355214	0.00583167
GO:0003908	methylated-DNA-[protein]-cysteine S-methyltransferase activity [Evidence IEA]	Root	0	0	0	0	0	0	4.806e-05	0	0	0	0	0	0	0	0	0	0	1.522e-05	0	0	0	0	5.102e-06	0	4.43017e-06	1.26833e-06
GO:0003910	DNA ligase (ATP) activity [Evidence IEA]	Root	0	0	0	0	0	0	0	0	0	0	0	0	0	0	0	0	0	0	6.179e-05	0	0	0	0	0	5.14917e-06	0
GO:0003911	DNA ligase (NAD+) activity [Evidence IEA]	Root	1.067e-05	1.255e-05	2.378e-05	3.281e-05	8.481e-06	2.781e-05	1.342e-05	4.096e-05	2.173e-05	1.141e-05	1.041e-05	1.81e-05	4.875e-06	4.28e-05	6.221e-06	4.217e-05	2.771e-05	8.01e-06	0	2.61e-05	1.966e-06	3.649e-05	1.146e-05	2.12e-05	1.17269e-05	2.67008e-05
GO:0003916	DNA topoisomerase activity [Evidence IEA]	Root	6.715e-06	1.698e-05	2.462e-05	2.724e-05	3.868e-05	9.69e-06	1.709e-05	1.979e-05	4.211e-05	2.56e-05	4.408e-05	1.112e-05	1.403e-05	3.137e-05	3.057e-05	1.989e-05	3.089e-05	2.673e-05	4.269e-05	1.165e-05	2.979e-05	3.268e-05	2.162e-05	3.068e-05	2.85738e-05	2.19517e-05
GO:0003917	DNA topoisomerase type I (single strand cut, ATP-independent) activity [Evidence IEA]	Root	1.533e-05	2.025e-05	2.345e-05	3.227e-05	9.098e-06	1.943e-05	1.649e-06	2.291e-05	1.228e-05	8.929e-06	2.621e-05	6.749e-06	8.22e-07	1.417e-05	4.259e-06	1.093e-05	6.591e-06	2.894e-05	7.307e-05	1.925e-05	1.762e-05	1.256e-05	1.206e-05	3.455e-05	1.68699e-05	1.92448e-05
GO:0003918	DNA topoisomerase type II (double strand cut, ATP-hydrolyzing) activity [Evidence IEA]	Root	8.043e-05	5.337e-05	0.0001044	7.87e-05	7.652e-05	7.746e-05	5.208e-05	7.234e-05	0.0001073	7.209e-05	9.802e-05	3.762e-05	3.764e-05	9.865e-05	5.557e-05	5.896e-05	0.0001121	4.596e-05	0.000137	6.913e-05	6.062e-05	6.228e-05	6.694e-05	0.0001156	8.2385e-05	7.018e-05
GO:0003919	FMN adenylyltransferase activity [Evidence IEA]	Root	0	9.981e-05	0	0.0001468	0	2.44e-05	0	0	0	5.025e-05	0	9.676e-05	0	0	0	0	0	3.398e-05	0	0	0	6.156e-05	3.009e-05	6.769e-05	2.5075e-06	4.84375e-05
GO:0003920	GMP reductase activity [Evidence IEA]	Root	3.248e-05	0.0001328	1.768e-05	7.17e-05	0	0.0001852	4.954e-05	4.218e-05	0	7.363e-05	0	0	1.363e-05	8.595e-05	5.186e-05	0.0001123	0.000301	6.114e-05	0.0001325	0.0002042	4.622e-05	1.675e-05	1.197e-05	0.0001198	5.474e-05	9.21375e-05
GO:0003922	GMP synthase (glutamine-hydrolyzing) activity [Evidence IEA]	Root	7.411e-05	4.581e-05	0.0001008	3.771e-05	8.152e-05	5.863e-05	6.055e-05	7.113e-05	0.0001093	0.0001062	5.737e-05	2.804e-05	4.968e-05	0.0001975	0.0001952	8.209e-05	0.0001262	6.413e-05	0.0001217	0.0001002	2.564e-05	7.549e-05	0.0001082	9.325e-05	9.25225e-05	8.0015e-05
GO:0003924	GTPase activity [Evidence IEA]	Root	0.002275	0.002038	0.003061	0.01195	0.0009159	0.002114	0.001357	0.002742	0.001473	0.00213	0.001118	0.0006001	0.001563	0.003467	0.001172	0.002371	0.00192	0.005413	0.001552	0.002472	0.001087	0.002011	0.001275	0.002996	0.00156408	0.00335868
GO:0003925	G protein activity	Root	0	0	0	0	0	0	0	0	0	0	0	0	0	0	0	0	8.263e-05	0	0	0	0	0	0	8.969e-05	6.88583e-06	7.47417e-06
GO:0003934	GTP cyclohydrolase I activity [Evidence IEA]	Root	0	0	0.0009937	0.0004856	0	0.0002041	0	0.0001956	0	0	0	3.913e-05	0.000153	0.0009927	0	0.0002774	0	0.0001251	0	0.0004883	0	0.0006822	1.804e-05	4.569e-05	9.70617e-05	0.000294652
GO:0003935	GTP cyclohydrolase II activity [Evidence IEA]	Root	0	0	0	0	2.826e-06	8.289e-06	2.85e-05	2.929e-05	5.229e-05	1.254e-05	2.548e-05	1.784e-06	5.442e-05	1.049e-05	0	2.06e-05	9.968e-05	2.515e-05	1.954e-05	1.25e-05	3.85e-05	0	6.404e-05	4.068e-05	3.21063e-05	1.34436e-05
GO:0003937	IMP cyclohydrolase activity [Evidence IEA]	Root	0	2.351e-05	1.799e-05	0	1.152e-05	1.215e-05	2.786e-05	1.532e-05	3.298e-05	8.288e-06	2.083e-05	6.708e-06	0	0	2.11e-05	0	6.28e-06	7.027e-06	6.672e-06	3.072e-05	1.987e-06	1.667e-05	1.123e-05	3.167e-05	1.32041e-05	1.26719e-05
GO:0003938	IMP dehydrogenase activity [Evidence IEA]	Root	0.000568	0.001139	0.001034	0.0004896	0.0006056	0.0005225	0.0008636	0.0003994	0.001361	0.0005185	0.000864	7.609e-05	0.0009769	0.0006794	0.0008755	0.0005923	0.0009198	0.0003978	0.0006448	0.0005199	0.0002573	0.0002572	0.001085	0.0007971	0.000837958	0.000532399
GO:0003941	L-serine ammonia-lyase activity [Evidence IEA]	Root	0	0	0.0009861	0.0003371	0	0.0001266	0	0.0002315	7.865e-05	0.0003189	0.0005325	0.0006345	6.941e-05	0.0002794	0	0	0	0	0.0001306	0.0006338	5.793e-05	6.722e-05	8.878e-05	0.0003137	0.000161997	0.000245227
GO:0003951	NAD+ kinase activity [Evidence IEA]	Root	0	0.0002025	0.0005178	0.0002542	0	4.973e-05	0	8.395e-05	0	0	0	0	0	6.982e-05	0	3.324e-05	0	7.011e-05	0	5.019e-05	0	1.608e-05	0	0	4.315e-05	6.91517e-05
GO:0003952	NAD+ synthase (glutamine-hydrolyzing) activity [Evidence IEA]	Root	4.291e-05	7.442e-05	0.0001034	5.739e-05	0	6.078e-05	0	3.606e-05	0	0	0	9.245e-06	0	0	0	0	4.021e-05	3.265e-05	4.304e-05	0.0001938	0	0	0	3.939e-05	1.913e-05	4.19779e-05
GO:0003954	NADH dehydrogenase activity [Evidence IEA]	Root	0	0	0.0001602	4.729e-05	0	2.531e-05	0	0	0	0	0	0	0	0	0	0	0	0	3.131e-05	0	1.242e-05	0	0	0	1.69942e-05	6.05e-06
GO:0003955	NAD(P)H dehydrogenase (quinone) activity [Evidence IEA]	Root	0	0	0	0	0	0	0	0	0	0	0	0	0	0	0	0	0.0005975	0.0004638	0	0	0	0	0	0	4.97917e-05	3.865e-05
GO:0003957	NAD(P)+ transhydrogenase (B-specific) activity [Evidence IEA]	Root	0	0	0	0	0	0	0	0	0	0	0	0	0	0	0	0	1.846e-05	0	0	0	0	0	0	0	1.53833e-06	0
GO:0003977	UDP-N-acetylglucosamine diphosphorylase activity [Evidence IEA]	Root	6.524e-05	0.0001314	5.159e-05	5.767e-05	5.733e-05	8.335e-05	5.796e-05	0.0001552	8.05e-05	0.000127	4.677e-05	6.997e-05	4.455e-05	0.0001489	0.0001302	0.0001709	6.157e-05	0.0001005	8.575e-05	0.0002024	3.782e-05	0.0002413	8.49e-05	0.000117	6.7015e-05	0.000133799
GO:0003978	UDP-glucose 4-epimerase activity [Evidence IEA]	Root	0.0009297	0.0007277	0.0006708	0.0002781	0.0007241	0.0004502	0.0005996	0.0004615	0.000644	0.0004851	0.0005375	5.805e-05	0.0002133	0.0003468	0.0005215	0.0004258	0.0003576	0.0003082	0.0004134	0.0002122	0.0003765	0.0005462	0.0006714	0.0003943	0.00055495	0.000391179
GO:0003983	UTP:glucose-1-phosphate uridylyltransferase activity [Evidence IEA]	Root	0.001019	0.0001738	0.001617	0.0002803	0.0003579	0.0002383	0.0001868	0.0001435	0.0002513	0.0001973	0.0001484	1.31e-05	0.000275	0.0004242	0.0002212	0.0002197	0.0005998	0.000278	0.0009953	0.0005197	0.0005147	0.0008173	0.0002667	0.0005286	0.000537758	0.000319483
GO:0003984	acetolactate synthase activity [Evidence IEA]	Root	0	0	0	0	0	2.625e-06	0	9.914e-06	0	5.638e-05	0	0	0	5.231e-05	0	2.262e-05	0	0	0	0	0	0	0	1.918e-05	0	1.35857e-05
GO:0003985	acetyl-CoA C-acetyltransferase activity [Evidence IEA]	Root	0	0	6.047e-05	0	0	0	0	0	0.002087	0	0	0	5.566e-05	0	0.0002542	0	0.0008563	0	0	0	0.0002335	0	0	0	0.000295594	0
GO:0003989	acetyl-CoA carboxylase activity [Evidence IEA]	Root	0.0001391	0.0002141	0.001688	0.001042	0.001357	0.0001176	0.0007537	5.176e-05	0.0008993	0.0006203	0.0006604	0.0007532	0.0004539	0.003232	0.001317	0.00109	0.0006765	0.001248	0.001541	0.001883	0.0007208	0.0003332	0.001322	0.001178	0.000960725	0.000980263
GO:0003993	acid phosphatase activity [Evidence IEA]	Root	0.001828	0	0	0	0.005101	0	0.0006226	0.0001288	0.002743	0.001584	0.002303	0	0.002134	0	0.001266	0	0	0	0.002917	0	0.004209	0	0.003227	0.0006995	0.00219588	0.000201025
GO:0003994	aconitate hydratase activity [Evidence IEA]	Root	0	0	0.0001424	3.986e-05	0	6.263e-06	0	0	0	0	0	0	0	0	0	0	3.035e-05	3.677e-06	1.928e-05	0	1.033e-05	0	0	0	1.68633e-05	4.15e-06
GO:0003995	acyl-CoA dehydrogenase activity [Evidence IEA]	Root	0	0	1.381e-05	0	4.606e-05	0	0.0001846	0	0.0001375	0	1.922e-05	0	0.0002655	0	0	0	0.0001115	6.711e-06	0	0	2.518e-05	0	1.37e-05	0	6.80892e-05	5.5925e-07
GO:0003998	acylphosphatase activity [Evidence IEA]	Root	0	0	0	0	0	0	0	0	0	0	4.82e-06	0	0	0	0	0	0	0	0	0	0	0	0	0	4.01667e-07	0
GO:0003999	adenine phosphoribosyltransferase activity [Evidence IEA]	Root	0.0004955	0.001471	0.0008036	0.001758	0.0003574	0.0006747	0.0003184	0.0004605	0.0007255	0.0001953	0.0002034	0.0001038	0.0001131	0.002139	0	0.0002916	4.765e-05	0.0008095	0.0007839	0.0008841	8.304e-05	0.002485	0.0002012	0.0001852	0.000344391	0.000954808
GO:0004000	adenosine deaminase activity [Evidence IEA]	Root	0	0	0	0	0	0	0	0	0	0	0	0	0	5.389e-05	0	2.815e-05	0	0	0	0	0	0	0	0	0	6.83667e-06
GO:0004013	adenosylhomocysteinase activity [Evidence IEA]	Root	1.736e-05	0	0	0	0	6.524e-05	4.256e-05	0.0001174	1.647e-05	2.922e-05	3.43e-05	2.81e-05	0	4.15e-05	0	8.765e-05	2.348e-05	1.494e-05	1.733e-05	4.543e-05	0.0002411	8.005e-05	6.483e-06	3.596e-05	3.32569e-05	4.54575e-05
GO:0004014	adenosylmethionine decarboxylase activity [Evidence IEA]	Root	0	0	0	0	0	5.401e-05	0	2.781e-05	0	0	0	0	0	0	0	1.201e-05	0	0	1.025e-06	0	2.428e-05	0	0	9.947e-05	2.10875e-06	1.61083e-05
GO:0004015	adenosylmethionine-8-amino-7-oxononanoate transaminase activity [Evidence IEA]	Root	0	0	0	0	0	0	5.476e-05	1.96e-05	2.323e-05	2.06e-05	0	0	0	0	3.548e-05	0	0	6.564e-06	1.466e-05	3.374e-06	0	0	2.416e-05	3.421e-05	1.26908e-05	7.029e-06
GO:0004016	adenylate cyclase activity [Evidence IEA]	Root	0	7.004e-05	3.09e-05	3.161e-05	0	5.69e-05	0	0	0	0	0	0	0	0.000113	0	0	0	5.297e-05	0	0	0	0	0	6.534e-05	2.575e-06	3.24883e-05
GO:0004017	adenylate kinase activity [Evidence IEA]	Root	0.0001284	0	0	0	0.0001789	0	2.664e-05	0	0.0002962	8.632e-05	6.005e-05	0	6.714e-05	5.854e-05	0.0001212	0	0.0002099	1.278e-05	0.0001656	0	8.748e-05	0	0.0001239	5.497e-05	0.000122117	1.77175e-05
GO:0004018	N6-(1,2-dicarboxyethyl)AMP AMP-lyase (fumarate-forming) activity [Evidence IEA]	Root	0.0001799	0.0001549	0.0001498	0.0003161	0.0002079	0.0001694	7.607e-05	0.0001811	0.0001385	0.000202	0.0002995	7.072e-05	0.0002368	0.0003717	0.0005451	0.0004793	0.0001721	0.0001736	0.0002673	0.000201	7.304e-05	0.000311	0.0002424	0.0003133	0.000215701	0.000245343
GO:0004019	adenylosuccinate synthase activity [Evidence IEA]	Root	4.82e-05	9.173e-05	0.0003065	8.438e-05	0.0002266	0.0001581	0.0002576	0.0002234	0.0002707	0.0001217	0.0001344	2.571e-05	0.0001093	0.0001363	0.0002327	0.0002996	0.0003028	0.0001203	0.0002352	0.0004312	0.000136	0.0004378	0.000193	0.000245	0.000204417	0.000197935
GO:0004022	alcohol dehydrogenase (NAD+) activity [Evidence IEA]	Root	0.000114	8.123e-05	0.0003385	5.102e-05	6.743e-05	5.794e-05	3.887e-05	5.472e-05	7.581e-05	8.558e-05	4.959e-05	1.676e-05	8.987e-05	0.0001001	6.173e-05	3.395e-05	0.0002245	7.552e-05	0.0001163	0.0001296	3.206e-05	3.557e-05	5.632e-05	4.141e-05	0.000105415	6.36167e-05
GO:0004029	aldehyde dehydrogenase (NAD+) activity [Evidence IEA]	Root	0	0	0	0	0	0	6.485e-05	0	1.722e-05	0	0	0	1.761e-05	0	0	0	8.016e-05	0	0	0	2.146e-05	0	0	0	1.6775e-05	0
GO:0004034	aldose 1-epimerase activity [Evidence IEA]	Root	0	0	0	0	0	0	0	0	0	0	0	0	0	0	0	0	0.0002374	0	0	0	0	0	0	0	1.97833e-05	0
GO:0004040	amidase activity [Evidence IEA]	Root	1.231e-05	0.0003365	0	0	0	7.885e-05	0	0	0	0	0	1.025e-05	0.0001037	5.584e-05	0	3.499e-05	0	0	0	7.537e-06	0	4.46e-06	0	0	9.6675e-06	4.40356e-05
GO:0004044	amidophosphoribosyltransferase activity [Evidence IEA]	Root	0	5.379e-05	0	2.261e-05	0.0003315	6.152e-05	0.0001668	0	0.0002724	0	4.575e-05	0	3.07e-05	6.69e-05	0.0001608	5.934e-05	3.478e-05	1.508e-05	0	6.425e-05	5.71e-06	0	0.0002668	2.318e-05	0.000109603	3.05558e-05
GO:0004045	aminoacyl-tRNA hydrolase activity [Evidence IEA]	Root	0	2.197e-05	0	0.0004417	0.0003924	0.0002771	0.0001322	6.671e-05	8.774e-05	0	0	1.975e-05	0	0	0.0002077	0	9.097e-05	2.717e-05	3.59e-05	0.0001044	0	0.0004901	0.0002032	7.612e-05	9.58425e-05	0.000127085
GO:0004047	aminomethyltransferase activity [Evidence IEA]	Root	0	0	0.0004447	9.606e-05	0	0	0	0	0	0	0	0	0	0	0	0	0.0003484	0.0001404	5.167e-05	0	2.474e-05	0	0	0	7.24592e-05	1.9705e-05
GO:0004048	anthranilate phosphoribosyltransferase activity [Evidence IEA]	Root	0	0	0	0	0	0	0	0	0	0	0	0	0	1.327e-05	0	4.715e-05	0	0.0001874	0	0	0	1.632e-05	0	6.058e-05	0	2.706e-05
GO:0004049	anthranilate synthase activity [Evidence IEA]	Root	0	0	0	0	0	0	0	0	0	0	1.182e-05	0	0	0	0	5.069e-05	0	0	0	0	0	2.177e-06	0	0	9.85e-07	4.40558e-06
GO:0004053	arginase activity [Evidence IEA]	Root	0	0	0.0001371	0	0	0	0	0	0	0	0	0	0	0	0	0	0	0	0	0	0	0	0	0	1.1425e-05	0
GO:0004055	argininosuccinate synthase activity [Evidence IEA]	Root	5.916e-05	0	0	0	8.737e-05	0.0001594	0.0001021	0.00011	0.0002574	8.668e-05	0.0003404	7.315e-05	5.443e-05	0.0001655	4.678e-05	0.0001609	6.033e-05	4.903e-05	0.0002589	0.000242	4.701e-05	0.0001137	0.0001213	0.0001438	0.000119598	0.00010868
GO:0004056	argininosuccinate lyase activity [Evidence IEA]	Root	0	0	0	0	4.859e-05	7.252e-05	0	4.735e-05	0.0001393	6.612e-05	9.135e-05	0	0	0	0	4.401e-05	6.391e-05	0	0.0002422	3.414e-05	8.789e-06	0	5.596e-05	3.005e-05	5.41749e-05	2.45158e-05
GO:0004062	aryl sulfotransferase activity [Evidence IEA]	Root	0	0	0	0	1.146e-05	0	2.055e-05	0	4.969e-06	0	9.769e-06	0	5.498e-06	0	0	0	0	5.046e-05	0	0	1.071e-05	0	1.213e-05	0	6.25717e-06	4.205e-06
GO:0004067	asparaginase activity [Evidence IEA]	Root	9.356e-05	0	0	0	0.0001793	0	0.0001064	0.0001136	0.0003567	5.065e-05	0.000111	0	0.0001978	0	0.0006875	0	0.001063	8.151e-05	0.001025	0	0.0003819	0	0.0001307	0.0001314	0.000361072	3.143e-05
GO:0004068	aspartate 1-decarboxylase activity [Evidence IEA]	Root	0	0	0	0	0	0	0	0.0002172	0	0	0	0	0	0	0	0	0	0	0	0	0	0	0	0	0	1.81e-05
GO:0004070	aspartate carbamoyltransferase activity [Evidence IEA]	Root	0.0001566	0.000145	7.908e-05	0.0003639	8.415e-05	7.588e-05	7.29e-06	0.0001744	9.033e-05	9.515e-05	8.851e-05	1.412e-05	4.766e-05	0.0001509	5.719e-05	0.000106	1.238e-05	0.0002753	0.0001153	0.0001696	0.0001162	7.439e-05	7.207e-05	0.0001365	7.723e-05	0.000148428
GO:0004071	aspartate-ammonia ligase activity [Evidence IEA]	Root	5.857e-05	0.0001726	0.0002124	0.0003769	0.0002773	0.0001587	8.383e-05	0.0001785	0.0001582	5.862e-05	3.55e-05	2.69e-05	5.165e-05	0.001159	0.0002067	0.0007292	4.607e-05	1.839e-05	0.0001628	0.000512	4.428e-05	0.0009297	0.0002806	0.0001685	0.000134825	0.000374084
GO:0004072	aspartate kinase activity [Evidence IEA]	Root	0.0001434	0.0001748	0.0003165	0.0002572	5.492e-05	0.0002801	0.0001547	0.0001893	7.583e-05	6.603e-05	0.0001457	7.311e-05	0.0001094	0.0001401	0	0.0001409	0.000101	0.0001607	0.000265	0.0002782	0.0001456	0.0002496	8.086e-05	0.0002224	0.000132742	0.000186037
GO:0004073	aspartate-semialdehyde dehydrogenase activity [Evidence IEA]	Root	0.0001557	6.55e-05	0.0004159	0.0004394	0.0001036	7.999e-05	0.0002595	0.000111	0.0001475	0.000199	0.0001305	6.046e-05	0.0001228	0.0001703	0.0001085	0.0002514	0.0001191	0.000103	0.0001496	0.0001021	0.0001125	0.0001168	0.0001328	0.0001129	0.000163167	0.000150988
GO:0004075	biotin carboxylase activity [Evidence IEA]	Root	3.132e-05	1.413e-05	6.032e-05	0	0.0001607	0.0001103	4.78e-05	0.0001156	8.957e-05	1.872e-05	0.0001425	1.458e-05	0.0001121	0.0002087	1.818e-05	9.434e-05	9.109e-05	2.894e-05	0.0001234	0.000107	3.399e-05	0.0001106	5.305e-05	0.0001072	8.0335e-05	7.75092e-05
GO:0004076	biotin synthase activity [Evidence IEA]	Root	0	0	0	0	2.251e-05	0	3.045e-05	0	1.632e-05	0	3.06e-05	0	6.207e-06	0	4.268e-05	0	0	0	1.521e-05	0	1.832e-05	0	1.953e-05	2.561e-05	1.68189e-05	2.13417e-06
GO:0004077	biotin-[acetyl-CoA-carboxylase] ligase activity [Evidence IEA]	Root	0	0	0	0	0	2.235e-05	0	0.0001147	0	4.373e-05	1.573e-05	0	0	0	0	5.699e-05	0	1.874e-05	1.739e-05	0	9.935e-06	0	0	0.0001065	3.58792e-06	3.02508e-05
GO:0004084	branched-chain-amino-acid transaminase activity [Evidence IEA]	Root	4.643e-05	0.0003169	0.0002508	0.0004291	0.0002156	0.0004557	0.0003876	0.0006788	0.0003798	0.0002004	0.0001471	0.0001321	9.141e-05	0.0005844	0.0006091	0.0009213	0.0001149	0.0003719	0.0002816	0.0007161	0.0001454	0.0002112	0.0003673	0.0004342	0.000253087	0.000454342
GO:0004088	carbamoyl-phosphate synthase (glutamine-hydrolyzing) activity [Evidence IEA]	Root	0	0	0	0	0.0004385	0.00023	0.000121	0.0001427	0.0001691	5.936e-05	0.0001378	8.752e-06	0.0001642	0.0003374	0.0005444	0.0004667	0	0.0001694	0	0	2.384e-05	4.232e-05	0.0005627	6.984e-05	0.000180128	0.000127206
GO:0004089	carbonate dehydratase activity [Evidence IEA]	Root	0	7.259e-05	0.000145	0.000132	0	5.253e-05	0	3.664e-05	1.133e-05	8.425e-05	0	8.393e-05	5.079e-06	0.0003493	0	6.056e-05	0	3.48e-05	0.0001337	0.0001462	3.493e-06	0.0002398	0	2.123e-05	2.48835e-05	0.000109486
GO:0004096	catalase activity [Evidence IEA]	Root	0	0	0	0	0	0	0	0	0	0	0	0	0	0	0	0	3.328e-05	3.095e-06	0	0	0	0	0	0	2.77333e-06	2.57917e-07
GO:0004107	chorismate synthase activity [Evidence IEA]	Root	0.0001085	0.0001703	8.702e-06	9.903e-05	0	0.0001522	0	0.000103	0	0.0001123	4.719e-05	8.704e-05	0	2.346e-05	0	5.372e-05	0	8.061e-05	0	8.254e-05	0	0.0001169	2.381e-05	5.95e-05	1.56835e-05	9.505e-05
GO:0004109	coproporphyrinogen oxidase activity [Evidence IEA]	Root	0	0	0	0	0	0	0	0	0	0	7.607e-06	0	0	0	0	0	5.096e-06	0	0	0	3.051e-06	0	2.911e-06	0	1.55542e-06	0
GO:0004115	3',5'-cyclic-AMP phosphodiesterase activity [Evidence IEA]	Root	0	0	0	0	0	0	0	0	0	0	0	0	0	0	0	0	1.985e-05	0	0.0002072	0	1.665e-05	0	1.45e-05	0	2.15167e-05	0
GO:0004124	cysteine synthase activity [Evidence IEA]	Root	0.0005275	0.001599	0.0003857	0.0007095	0.00197	0.0009969	0.002421	0.001874	0.001053	0.0006509	0.001171	0.0002419	0.001782	0.0007243	0.001631	0.001012	0.001608	0.0009476	0.0005484	0.000646	0.0007171	0.00115	0.001929	0.001547	0.00131197	0.00100826
GO:0004125	L-seryl-tRNA(Sec) selenium transferase activity [Evidence IEA]	Root	0	0	0	0	0	0	0	0	0	0	6.625e-05	0	0	0	0	0	0	0	2.181e-05	0	0	0	0	0	7.33833e-06	0
GO:0004126	cytidine deaminase activity [Evidence IEA]	Root	0	0	0.0001356	8.449e-05	0	0	0	0	0	0	0	0	0	0	0	0	0.0002273	0	0.0001006	7.714e-05	4.032e-06	0	9.679e-06	0	3.97676e-05	1.34692e-05
GO:0004127	cytidylate kinase activity [Evidence IEA]	Root	0.0002079	0.0001674	0.0001656	4.142e-05	0	0.0004859	0	0.0002644	0.0001083	0.0001056	7.114e-05	6.131e-05	0	0.0001658	0	0.0002079	4.446e-05	0.0001331	5.499e-05	3.173e-05	0	0.0001205	0.0001083	0.0001142	6.33908e-05	0.000158272
GO:0004129	cytochrome-c oxidase activity [Evidence IEA]	Root	0	0	0	3.252e-06	0	0	0	0	0	0	0	0	0	0	0	0	0	0	0	0	0	0	0	0	0	2.71e-07
GO:0004132	dCMP deaminase activity [Evidence IEA]	Root	6.879e-05	0.0002268	0.0001741	8.189e-05	8.743e-05	0.0001073	0	0	0	2.048e-05	3.446e-05	3.498e-05	0	0	0	0	0	9.955e-05	3.402e-05	3.42e-05	0	0	0.0001407	5.843e-05	4.49583e-05	5.53025e-05
GO:0004133	glycogen debranching enzyme activity [Evidence IEA]	Root	0	0	0	0	0	0	0	0	0	0	0	0	0	0	0	0	0	0	1.221e-06	0	0	0	0	0	1.0175e-07	0
GO:0004134	4-alpha-glucanotransferase activity [Evidence IEA]	Root	7.609e-06	6.426e-05	0.0001835	4.572e-05	0	1.3e-05	0	3.001e-05	0	5.606e-05	5.97e-06	9.314e-06	0.0001139	2.192e-05	0	7.615e-06	0	6.967e-05	4.976e-05	1.555e-05	1.411e-06	3.274e-05	2.277e-05	2.581e-05	3.20767e-05	3.26391e-05
GO:0004139	deoxyribose-phosphate aldolase activity [Evidence IEA]	Root	0.0004467	0.0008393	0.001347	0.0006782	0.000327	0.0001364	0.0002209	0.0003306	0.0003006	0.0001206	0.0009588	0.0006215	0.0001329	0.0001272	0	6.525e-05	0.002469	0.0006066	0.0009129	0.0005866	5.821e-05	0.0006441	0.000277	0.0001712	0.000620917	0.000410629
GO:0004141	dethiobiotin synthase activity [Evidence IEA]	Root	0	0	0	0	1.298e-05	0	2.078e-05	0	0	0	0	0	0	0	0	0	5.393e-05	0	3.703e-05	0	1.139e-05	0	3.903e-05	0	1.4595e-05	0
GO:0004146	dihydrofolate reductase activity [Evidence IEA]	Root	7.414e-05	1.293e-05	0.0001217	0	0	0.0001282	0	0.0001225	0	7.157e-05	0	1.764e-05	0	0	0	2.93e-05	0	3.454e-05	0	9.398e-05	0	8.071e-06	0	9.331e-05	1.632e-05	5.10034e-05
GO:0004148	dihydrolipoyl dehydrogenase activity [Evidence IEA]	Root	0.0002382	0.0001729	0.0004231	0.0004065	0.0001411	7.964e-05	5.804e-05	8.556e-05	0.0001507	8.779e-05	4.941e-05	1.892e-05	0.0001156	0.0001564	0.0001245	0.0001094	0.0002314	8.337e-05	0.0002747	7.104e-05	0.0001207	0.0001265	0.000168	0.0001399	0.000174621	0.00012816
GO:0004149	dihydrolipoyllysine-residue succinyltransferase activity [Evidence IEA]	Root	0.0002239	0	0.0002244	7.97e-05	0.0001926	0	0.0008314	0	0.0009412	0.0001567	0.001169	0	0	0	0.0001104	0	0.0003164	0	0.0002697	0	0.000219	0	0.0004725	0.0002048	0.000414208	3.67667e-05
GO:0004150	dihydroneopterin aldolase activity [Evidence IEA]	Root	0	0	0	0	0	0	0	0	0	0	0	0	0	0	0	0	4.77e-05	0	0	0	5.593e-06	8.466e-05	0	0	4.44108e-06	7.055e-06
GO:0004151	dihydroorotase activity [Evidence IEA]	Root	0.0003217	0.000633	0.0004641	0.0002547	9.695e-05	0.000473	3.227e-05	0.0003325	8.424e-05	0.0001399	5.565e-05	0.0001059	5.837e-05	0.0001455	0.0001075	0.0002435	0.0002698	0.0001844	0.0001255	0.0003668	3.101e-05	0.0002028	0.0001664	0.0003973	0.000151124	0.000289942
GO:0004152	dihydroorotate dehydrogenase activity [Evidence IEA]	Root	0	9.212e-05	0	2.175e-05	0	0.0001234	0	0.0001266	0	0	0	0.0001431	0.0001167	0.0002823	0.00012	0.0001376	9.227e-06	6.552e-05	1.54e-05	4.064e-05	0	6.045e-05	7.613e-05	6.013e-05	2.81214e-05	9.61342e-05
GO:0004156	dihydropteroate synthase activity [Evidence IEA]	Root	0	0.0001559	0	0.0001699	3.328e-05	0.0001023	0.0001713	0.0002043	0.000172	0.0002447	0.0001421	9.985e-06	0.0003758	0.0001837	0.0001669	0.0001064	0.009125	7.314e-05	3.964e-05	7.652e-05	0.0001749	0.0002318	0.0002087	0.0007886	0.000884135	0.000195604
GO:0004157	dihydropyrimidinase activity [Evidence IEA]	Root	0	0	0	0	0	0	0	0	4.392e-05	4.758e-05	2.208e-05	0	0	0	0	0	0	0	8.485e-05	0	3.039e-05	0	0	5.24e-05	1.51033e-05	8.33167e-06
GO:0004160	dihydroxy-acid dehydratase activity [Evidence IEA]	Root	7.466e-05	4.538e-05	6.898e-05	4.997e-05	3.347e-05	9.066e-05	3.974e-05	0.0001328	8.647e-05	0.0002905	7.244e-05	5.485e-05	8.773e-05	0.000184	6.655e-05	0.0001639	2.071e-05	6.823e-05	7.274e-05	0.0001774	6.516e-06	0.0001737	3.544e-05	9.382e-05	5.54538e-05	0.000127101
GO:0004163	diphosphomevalonate decarboxylase activity [Evidence IEA]	Root	0	0	7.315e-05	4.911e-05	0	0.0001619	0	0	0	0	0	2.317e-05	0	0	0	0	0	0	0	5.956e-05	0	0	0	0	6.09583e-06	2.44783e-05
GO:0004170	dUTP diphosphatase activity [Evidence IEA]	Root	0	0	0	0	0.0002685	0.0001312	0.0001708	0.0005171	0	0	0	0	0.0004546	0	0.0004588	0.0002364	0.0002026	0	0.0006853	0	2.424e-06	0	0	0.0003903	0.000186919	0.00010625
GO:0004176	ATP-dependent peptidase activity [Evidence IEA]	Root	3.673e-05	0.001251	0.0005192	0.0002396	0.000184	0.0007189	0.0001074	0.0002171	0.0005687	0.001372	0.0006207	0.0003578	0.0002832	0.000302	0.0001714	0.0001501	0.0007383	0.0002421	0.0004334	0.0003007	0.0001603	0.00025	0.0005343	0.0007185	0.000363136	0.000509983
GO:0004177	aminopeptidase activity [Evidence IEA]	Root	0.0002816	0.000151	9.017e-05	0.0001215	0.0001091	0.0002061	0.0001653	0.0002662	0.0001835	7.355e-05	8.978e-05	0.0001003	9.867e-05	0.0002082	0.0003216	0.0001036	0.0001788	0.0003468	0.0001233	0.0001664	6.907e-05	8.096e-05	0.000158	0.0002507	0.000155741	0.000172942
GO:0004180	carboxypeptidase activity [Evidence IEA]	Root	0	0.0001214	0	0	0	6.19e-06	0	4.512e-05	0	2.786e-05	1.22e-05	5.46e-06	0	0	0	0	7.631e-05	0.0001449	0.0001124	0	6.039e-06	4.462e-05	0	0.0001372	1.72458e-05	4.43958e-05
GO:0004181	metallocarboxypeptidase activity [Evidence IEA]	Root	0	0	0	0	4.7e-05	0	0	0	1.368e-05	0	0	0	1.073e-05	0	1.943e-05	0	0.0001102	5.121e-06	0	0	1.064e-06	0	1.988e-05	0	1.84987e-05	4.2675e-07
GO:0004190	aspartic-type endopeptidase activity [Evidence IEA]	Root	0	0	0	0	0	0	0	0	0	0	0	0	0	0	0	0	0	0	0.0007677	0	0.0001101	0	0	0	7.315e-05	0
GO:0004197	cysteine-type endopeptidase activity [Evidence IEA]	Root	0	0	0	2.052e-06	0	1.152e-05	0	3.858e-06	0	0	0	0	0	5.583e-06	0	7.49e-06	1.764e-06	0	0	0	0	0	0	0	1.47e-07	2.54192e-06
GO:0004222	metalloendopeptidase activity [Evidence IEA]	Root	0.0005935	0.001065	0.001278	0.0004529	0.0002371	0.0006433	0.0002154	0.0009497	0.0003048	0.001098	0.0003271	0.0003528	0.000148	0.0008912	0.000178	0.0003667	0.0003397	0.0006055	0.0004221	0.0009724	0.0001192	0.001659	0.0003622	0.001288	0.000377092	0.000862042
GO:0004252	serine-type endopeptidase activity [Evidence IEA]	Root	2.053e-05	0.001886	0.0006437	0.001715	0.0006159	0.001218	0.000526	0.0008914	0.000872	0.001672	0.0007404	0.0008698	0.0003536	0.001556	0.0004131	0.0008108	0.0006593	0.0009136	0.0007035	0.001942	0.0001487	0.0008345	0.0007803	0.001316	0.000539752	0.00130209
GO:0004298	threonine-type endopeptidase activity [Evidence IEA]	Root	0	0	0	0	0.0001071	0	0	0	0	0	0	0	0	0	0	0	7.495e-05	0	0.0002164	0	6.998e-05	2.337e-06	0	0.0004502	3.90358e-05	3.77114e-05
GO:0004309	exopolyphosphatase activity [Evidence IEA]	Root	0	0	0	0	0	0	0	0	0	0	2.912e-06	0	0	0	0	0	0	0	0	0	0	0	0	0	2.42667e-07	0
GO:0004314	[acyl-carrier-protein] S-malonyltransferase activity [Evidence IEA]	Root	0.0003894	0.0005987	0.002474	0.0007234	0.0003802	0.0006507	0.000693	0.0007862	0.0003425	0.0004348	0.0003153	0.0003034	0.0004126	0.00101	0.0002645	0.0006055	0.0006333	0.0003635	0.001075	0.0005736	0.0001703	0.0008789	0.0003191	0.0005182	0.000622433	0.000620575
GO:0004315	3-oxoacyl-[acyl-carrier-protein] synthase activity [Evidence IEA]	Root	0.0008803	0.0003892	0.001757	0.0004162	0.0006092	0.001031	0.00214	0.0008589	0.001088	0.000842	0.0005143	0.001096	0.0006912	0.001504	0.0008813	0.001443	0.001746	0.0004436	0.001281	0.0009497	0.0006078	0.0005246	0.0007649	0.0006043	0.00108008	0.000841875
GO:0004316	3-oxoacyl-[acyl-carrier-protein] reductase (NADPH) activity [Evidence IEA]	Root	0.0002325	0.0002406	0.003827	0.0003288	0.0002959	0.000159	0.000243	0.0003738	0.0004292	8.246e-05	0.0001859	3.093e-05	0.0001331	0.0004961	0.0002449	0.0004084	0.0002165	0.0003154	0.0005157	0.0002234	0.0002901	9.732e-05	0.0003837	0.0003407	0.000583125	0.000258076
GO:0004318	enoyl-[acyl-carrier-protein] reductase (NADH) activity [Evidence IEA]	Root	0	0	0	0	0	0	0	0	0	0	0	0	0	0	0	0	6.396e-05	0	0	0	0	0	0	0	5.33e-06	0
GO:0004322	ferroxidase activity [Evidence IEA]	Root	5.616e-05	0	0	0	0	0	0.000411	0	0.0009356	0	0	0	0	0	0	0	0.0008905	0	0.000298	0	0.0001219	0	0	0	0.000226097	0
GO:0004324	ferredoxin-NADP+ reductase activity [Evidence IEA]	Root	0	0	0	0	0	0	0	0	0	0	0	0	0	0	0	0	2.747e-05	0	0	0	0	0	0	0	2.28917e-06	0
GO:0004325	ferrochelatase activity [Evidence IEA]	Root	0	0	0	0	0	0	0	0	0	0	0	0	0	0	0	0	0	0	2.599e-06	0	0	0	0	0	2.16583e-07	0
GO:0004326	tetrahydrofolylpolyglutamate synthase activity [Evidence IEA]	Root	0	5.913e-06	0	8.273e-07	9.814e-06	4.459e-06	1.507e-05	0	2.828e-05	0	1.1e-05	0	0	0	1.184e-06	1.222e-05	2.782e-05	0	0	0	2.643e-07	8.094e-06	1.228e-05	9.492e-06	8.80936e-06	3.41711e-06
GO:0004329	formate-tetrahydrofolate ligase activity [Evidence IEA]	Root	0.0001265	0.0001476	0.0005314	0.0001713	0.0001707	0.0001553	0.0002583	8.394e-05	0.0001425	0.0001443	0.0001118	2.088e-05	0.0001187	5.641e-05	0.0002049	8.3e-05	0.0001401	7.586e-05	0.0002757	0.0001838	0.0001642	5.404e-05	0.0001912	0.0001173	0.000203	0.000107811
GO:0004332	fructose-bisphosphate aldolase activity [Evidence IEA]	Root	0.005988	0.01759	0.005013	0.00302	0.002837	0.001739	0.002235	0.001868	0.002219	0.0007864	0.0009036	0.0003556	0.001112	0.005141	0.002021	0.00468	0.003384	0.00131	0.002699	0.002904	0.0008974	0.002091	0.003108	0.001785	0.00270142	0.00360583
GO:0004333	fumarate hydratase activity [Evidence IEA]	Root	6.888e-05	0	0	0	0.0002576	0	9.742e-05	7.621e-05	0.0001097	0.0002607	6.409e-05	0	0.0001991	0	0.0002502	0	0.0001	0	0.0003656	5.475e-05	0.0002198	0	0.0003911	0.0001123	0.000176958	4.19967e-05
GO:0004335	galactokinase activity [Evidence IEA]	Root	4.069e-05	0	0.0005988	5.586e-06	0.0002268	2.909e-05	0.0001966	5.059e-05	8.204e-05	0	9.595e-05	0	0.0002739	7.716e-05	0.0002172	8.384e-05	0.0001204	1.442e-05	9.912e-06	1.846e-05	5.807e-05	0	0.0001027	7.618e-05	0.000168588	2.96105e-05
GO:0004340	glucokinase activity [Evidence IEA]	Root	0.0007883	0.0006869	0.003712	0.001092	0.0001871	0.0006302	0.0001979	0.0002274	0.0002748	0.0009833	0.0001875	0.0001389	0.0001962	0.001748	0.0004501	0.001288	0.0002769	0.0003761	0.0003349	0.001438	1.988e-05	0.0007637	0.0001577	0.0006058	0.000565273	0.000831525
GO:0004342	glucosamine-6-phosphate deaminase activity [Evidence IEA]	Root	0	0	0	0	7.94e-05	0	0	0	9.902e-05	5.204e-05	8.751e-05	0	0	0	0.0001717	0	0.0002084	0	8.494e-05	0	0	0	7.509e-05	0	6.71717e-05	4.33667e-06
GO:0004345	glucose-6-phosphate dehydrogenase activity [Evidence IEA]	Root	3.299e-05	0.0001035	1.839e-05	2.922e-05	0	4.363e-05	0	3.012e-05	0	2.284e-05	6.123e-06	1.797e-05	1.144e-05	6.6e-05	0	1.757e-05	6.156e-06	7.85e-06	8.097e-06	7.915e-05	0	1.959e-05	1.447e-06	3.839e-05	7.05358e-06	3.96525e-05
GO:0004347	glucose-6-phosphate isomerase activity [Evidence IEA]	Root	0.001646	0.002806	0.000643	0.0007496	0.000361	0.0009592	0.000523	0.0009819	0.0004285	2.469e-05	8.207e-05	0.0009507	0.000608	0.00397	0.001656	0.0004121	0.0009488	0.00284	0.0006958	0.0004509	0.0004373	0.001694	0.001288	0.0005786	0.000776456	0.00136814
GO:0004349	glutamate 5-kinase activity [Evidence IEA]	Root	0	0	0	4.039e-05	4.867e-05	0.0002402	0	0	5.895e-05	0	4.642e-05	1.087e-05	0	0	4.12e-05	2.142e-05	8.158e-05	5.116e-05	6.039e-05	0	2.965e-05	0.0001165	3.486e-05	8.636e-06	3.34767e-05	4.07647e-05
GO:0004350	glutamate-5-semialdehyde dehydrogenase activity [Evidence IEA]	Root	4.822e-06	1.793e-05	1.466e-06	6.342e-06	0	0	0	0	2.549e-05	1.099e-05	1.086e-05	1.845e-05	0	2.791e-05	0	1.248e-05	6.287e-05	2.247e-05	4.97e-05	0	6.6e-05	2.247e-06	1.58e-05	1.469e-05	1.97507e-05	1.11257e-05
GO:0004351	glutamate decarboxylase activity [Evidence IEA]	Root	0	0	0	0	0	0	0	0	0	0	5.593e-06	0	0	0	0	0	0	0	0	0	0	0	0	0	4.66083e-07	0
GO:0004352	glutamate dehydrogenase (NAD+) activity [Evidence IEA]	Root	0	0	0	0	0	0	0	0	0	0	0	0	0	0	0	0	1.067e-05	0	0	0	0	0	0	0	8.89167e-07	0
GO:0004355	glutamate synthase (NADPH) activity [Evidence IEA]	Root	0	0	0	0	0	0	0	0	0	0	0	0	0	0	0.0001102	0	0	0	0	0	0	0	0	0	9.18333e-06	0
GO:0004356	glutamine synthetase activity [Evidence IEA]	Root	0.0004062	0.0006057	0.000544	0.0002933	0.000227	0.0002578	6.651e-05	0.0001344	4.565e-05	0.0003297	0.00022	0.0003013	0.0001491	0.001094	0.0001473	0.0006643	0.0004697	0.0001115	0.000391	0.001126	0.0001205	0.001422	0.0001041	0.0002849	0.000240922	0.000552075
GO:0004357	glutamate-cysteine ligase activity [Evidence IEA]	Root	0	0	0	0	0	0	0	0	3.469e-06	0	0	0	0	0	0	0	5.363e-05	4.383e-06	0	0	0	0	0	0	4.75825e-06	3.6525e-07
GO:0004359	glutaminase activity [Evidence IEA]	Root	0.000783	0.0001932	0.0004507	0.0002503	0.0002942	0.0001606	0.0001901	0.0001491	0.0002895	2.123e-05	3.366e-05	9.245e-06	7.762e-05	0.0002165	0.000393	0.000236	0.0004323	0.0001957	4.304e-05	0.000219	6.017e-05	3.95e-05	0.0003406	3.939e-05	0.000282324	0.000144147
GO:0004360	glutamine-fructose-6-phosphate transaminase (isomerizing) activity [Evidence IEA]	Root	0.0004033	0.0001783	0.0007316	0.001043	0.0003357	0.0003222	0.0005747	0.0002288	0.0002753	0.0006436	0.0002626	0.0001137	0.0004292	0.0007127	0.0004756	0.0006937	0.0004307	0.0003076	0.0005409	0.0006101	0.0002605	0.0009917	0.0005031	0.0003871	0.000435267	0.000519375
GO:0004362	glutathione-disulfide reductase (NADPH) activity [Evidence IEA]	Root	3.781e-05	0.0001357	9.066e-05	1.872e-05	0.0001277	3.963e-05	0	3.21e-05	7.399e-05	2.932e-05	7.292e-05	1.816e-05	2.158e-06	9.592e-06	1.779e-05	5.845e-06	1.645e-05	2.058e-05	0.0001089	3.983e-05	5.245e-05	8.197e-05	6.297e-05	1.353e-05	5.53165e-05	3.70814e-05
GO:0004363	glutathione synthase activity [Evidence IEA]	Root	0	0	0	0	0	0	0	0	0	0	0	0	0	0	0	0	7.734e-05	0	0	0	0	0	0	0	6.445e-06	0
GO:0004365	glyceraldehyde-3-phosphate dehydrogenase (NAD+) (phosphorylating) activity [Evidence IEA]	Root	0.000744	0.000171	0.001798	0.0009959	0.0006938	0.0001293	0.0005515	0.0005205	0	0.0007833	0	0	0.0003187	0.0009932	0.00112	0	0.0006198	0.0003946	0	5.951e-05	0.0006416	0.0003464	0.0007257	0.0005191	0.000601092	0.000409401
GO:0004366	glycerol-3-phosphate O-acyltransferase activity [Evidence IEA]	Root	0	0	0	0	1.669e-05	0	1.841e-05	0	2.068e-05	3.127e-06	3.397e-05	0	0	0	1.547e-05	0	2.821e-05	0	4.277e-05	0	1.267e-05	0	2.332e-05	2.493e-05	1.76825e-05	2.33808e-06
GO:0004368	glycerol-3-phosphate dehydrogenase (quinone) activity [Evidence IEA]	Root	8.762e-05	1.727e-05	4.579e-05	0	8.845e-06	2.721e-05	8.632e-06	0	5.942e-05	1.34e-05	2.084e-05	2.096e-06	2.454e-05	0	3.425e-05	0	0.0005369	1.724e-05	5.528e-05	0	1.374e-05	0	2.527e-05	3.586e-05	7.67606e-05	9.423e-06
GO:0004370	glycerol kinase activity [Evidence IEA]	Root	0.000135	0.0002326	9.759e-05	0.0001779	0.0005377	7.268e-05	0.001042	0	0.0009666	0.0007518	0.0007738	2.685e-05	0.0005443	3.86e-05	0.0005438	0	0.001789	0.0001968	0.0007558	2.25e-05	0.0001596	0	0.0002527	0.0001229	0.000633158	0.000136886
GO:0004371	glycerone kinase activity [Evidence IEA]	Root	0	0	0	7.878e-05	0	0	0.0001466	0	6.886e-05	0	0	0	0.0001163	0	0	0	0.0006535	0	0	0	0	0	0	0	8.2105e-05	6.565e-06
GO:0004372	glycine hydroxymethyltransferase activity [Evidence IEA]	Root	7.318e-05	6.084e-05	7.924e-05	1.678e-05	5.648e-05	4.977e-05	0.0003586	6.655e-05	8.733e-05	7.179e-05	4.56e-05	5.294e-05	5.457e-05	9.512e-05	9.586e-05	9.605e-05	0.0001118	4.422e-05	0.0001824	0.000101	6.681e-05	3.48e-05	4.54e-05	9.03e-05	0.000104773	6.50133e-05
GO:0004373	glycogen (starch) synthase activity [Evidence IEA]	Root	0.0001991	0.0001189	0.000392	5.05e-05	0.0002084	0.0001372	4.684e-05	0.0001119	0.0001704	5.749e-05	0.0002185	9.767e-06	6.497e-05	0.0001709	0.0002401	5.928e-05	5.854e-05	4.558e-05	0.0002668	0.000279	2.719e-05	8.519e-05	0.0001516	8.197e-05	0.00017037	0.00010064
GO:0004375	glycine dehydrogenase (decarboxylating) activity [Evidence IEA]	Root	0	0	0	0	0	0	4.678e-05	0	5.259e-05	0	1.491e-05	0	0	0	0	0	0.0001589	7.513e-06	7.021e-06	0	0	0	0	0	2.33501e-05	6.26083e-07
GO:0004385	guanylate kinase activity [Evidence IEA]	Root	0.0003459	0.000555	0.0002348	8.193e-05	0.0006612	0.0005419	0.0006907	0.0002756	8.71e-05	0.0003637	0.0001593	5.458e-05	0.0003348	0.0004149	0.0001937	0.0002833	0.0003495	0.00027	0.0002065	0.000404	0.0002165	0.0001315	0.0001962	0.0002289	0.00030635	0.000300443
GO:0004386	helicase activity [Evidence IEA]	Root	0	2.942e-05	3.27e-05	1.748e-05	9.095e-06	0	3.327e-05	4e-05	2.005e-05	5.518e-05	3.365e-05	5.788e-06	5.556e-06	2.619e-06	5.465e-07	5.271e-06	0	2.683e-05	0	7.731e-05	7.314e-06	2.602e-06	4.344e-06	1.23e-05	1.22105e-05	2.29e-05
GO:0004397	histidine ammonia-lyase activity [Evidence IEA]	Root	0.0005532	0.00016	0.0007793	0.000108	0.0004874	0.0002368	0.0003929	0.0001525	0.0008302	0.0003211	0.0006371	7.982e-05	0.0008455	5.986e-05	0.0005534	9.386e-05	0.000497	0.000509	0.0003862	0.0005119	0.0001762	0	0.0007256	0.0002628	0.000572	0.00020797
GO:0004399	histidinol dehydrogenase activity [Evidence IEA]	Root	0	1.47e-05	0	0	0	4.779e-06	0	0	0	0	0	3.049e-05	0	6.862e-06	0	4.881e-05	0	0	0	0	0	8.814e-06	0	0	0	9.53792e-06
GO:0004400	histidinol-phosphate transaminase activity [Evidence IEA]	Root	0	0	0	0	0	0	0	0	0	0	0	0	0	0	0	0	0	0	9.479e-05	0	0	0	0	0	7.89917e-06	0
GO:0004401	histidinol-phosphatase activity [Evidence IEA]	Root	0	0	0	0	0	0	0	0	0	2.38e-05	0	0	0	0	0	0	0	0	9.115e-06	0	0	0	0	0	7.59583e-07	1.98333e-06
GO:0004412	homoserine dehydrogenase activity [Evidence IEA]	Root	0.0004307	9.673e-05	0.0002746	0.0001401	1.223e-05	8.602e-05	1.881e-05	0.0003839	9.458e-06	0.0003071	0.0004327	9.128e-05	0.0002155	0.0006215	9.385e-05	0.0005233	0.0004004	7.834e-05	0.0001015	0.0003093	1.445e-05	0.0004751	5.888e-05	0.0001146	0.000171923	0.000268939
GO:0004413	homoserine kinase activity [Evidence IEA]	Root	0	0	0	1.897e-05	0	2.781e-05	0	3.047e-05	0	0	0	0	0	0	0	0	0	1.811e-05	5.117e-05	0	0	0.000104	0	0	4.26417e-06	1.66133e-05
GO:0004416	hydroxyacylglutathione hydrolase activity [Evidence IEA]	Root	0	0	0	0	0	0	0	0	0	0	0	0	0	0	0	0	0	0	4.33e-06	0	0	0	0	0	3.60833e-07	0
GO:0004418	hydroxymethylbilane synthase activity [Evidence IEA]	Root	0	0	0	0	0	2.138e-05	0	9.485e-05	6.305e-05	0	0.0001267	0	0	0	0	4.382e-05	0.0002307	9.437e-05	5.686e-05	0	4.693e-05	0	0.000195	0.0001074	5.99367e-05	3.01517e-05
GO:0004420	hydroxymethylglutaryl-CoA reductase (NADPH) activity [Evidence IEA]	Root	0	0	1.477e-06	3.079e-05	0	0	0	0	0	7.39e-06	0	4.206e-06	0	0	0	0	0	0	0	0	0	8.055e-06	0	0	1.23083e-07	4.20342e-06
GO:0004421	hydroxymethylglutaryl-CoA synthase activity [Evidence IEA]	Root	6.652e-05	0.0001458	0.0003354	0.0002771	0	7.223e-05	0	0.0001002	0	0.0002344	0	0.0001661	0	0.000538	0	0.0001772	0	5.426e-05	0.0001882	0.0002864	0	0.0002685	0	0.000185	4.91767e-05	0.000208766
GO:0004424	imidazoleglycerol-phosphate dehydratase activity [Evidence IEA]	Root	0	0	0	0	0	0	0	0	0	0	0	0	0	0	0	0	0	0	9.115e-06	0	0	0	0	0	7.59583e-07	0
GO:0004427	inorganic diphosphatase activity [Evidence IEA]	Root	0.00243	0.001711	0.001462	0.0005576	0.00061	0.001983	0.000536	0.002675	0.0006541	0.00235	0.0005989	0.0006948	0.00101	0.001906	0.0007627	0.001233	0.001483	0.001584	0.00129	0.0007422	0.0002399	0.001175	0.0004243	0.0009049	0.000958408	0.00145971
GO:0004450	isocitrate dehydrogenase (NADP+) activity [Evidence IEA]	Root	0	0	1.407e-05	3.097e-06	0	0	0	0	0	0	0	0	0	0	0	0	2.63e-05	0	0	0	3.251e-06	0	0	0	3.63508e-06	2.58083e-07
GO:0004455	ketol-acid reductoisomerase activity [Evidence IEA]	Root	0	0	0	0	4.213e-05	0	9.186e-05	0	3.147e-05	1.419e-05	2.383e-05	0	3.476e-05	0	0	0	2.282e-05	0	7.481e-05	0	7.444e-05	0	5.243e-05	5.266e-05	3.73792e-05	5.57083e-06
GO:0004459	L-lactate dehydrogenase activity [Evidence IEA]	Root	0.003661	0.0007812	0.007268	0.002867	0.0008133	0.001122	0.0008392	0.001691	0.0004625	0.01194	0.002762	0.0001445	0.0008922	0.004493	0.0001854	0.001416	0.001606	0.03425	0.0006881	0.001906	0.001534	0.001696	0.0001873	0.0007681	0.00174158	0.00525623
GO:0004470	malic enzyme activity [Evidence IEA]	Root	0	0	0	0	3.487e-06	0	8.37e-06	0	1.847e-06	0	0	0	1.381e-06	0	0	0	9.962e-06	0	0	0	0	0	0	0	2.08725e-06	0
GO:0004471	malate dehydrogenase (decarboxylating) (NAD+) activity [Evidence IEA]	Root	0	0	0	0	3.487e-06	0	8.37e-06	0	1.847e-06	0	0	0	1.381e-06	0	0	0	9.962e-06	0	0	0	0	0	0	0	2.08725e-06	0
GO:0004476	mannose-6-phosphate isomerase activity [Evidence IEA]	Root	0.0001098	9.942e-05	0.0004151	6.316e-05	0	9.586e-05	0	6.143e-05	0	2.991e-05	1.39e-05	8.9e-06	0	0.0002129	0	9.839e-05	4.972e-05	6.665e-05	1.441e-07	6.121e-05	0	6.52e-06	2.732e-05	3.896e-05	5.1332e-05	7.02758e-05
GO:0004478	methionine adenosyltransferase activity [Evidence IEA]	Root	0.0002133	0.0002193	0.0001529	0.0001292	0.0001873	0.000353	0.0002219	0.000391	0.000199	0.0001518	0.0001211	5.912e-05	0.0001433	0.000278	0.0002064	0.0003926	0.0003658	0.0003259	0.0001634	0.0001241	0.0001219	0.000307	0.0002129	0.0006065	0.000192433	0.000278127
GO:0004479	methionyl-tRNA formyltransferase activity [Evidence IEA]	Root	0	3.535e-05	0.0001352	5.676e-05	7.636e-06	8.274e-05	2.105e-05	0.0002002	9.056e-05	9.712e-05	1.266e-05	1.721e-05	5.458e-05	8.517e-05	0	0.0001475	0.0001337	2.245e-05	0.0001151	5.238e-05	1.091e-05	0.0001595	4.771e-05	7.786e-05	5.24255e-05	8.61867e-05
GO:0004488	methylenetetrahydrofolate dehydrogenase (NADP+) activity [Evidence IEA]	Root	0	0	0.0001259	3.999e-05	0	3.661e-06	0	0	0	0	0	0	0	4.421e-05	0	4.896e-06	0	7.968e-05	0.0001319	3.199e-05	0.0001823	0	0	3.42e-05	3.6675e-05	1.98856e-05
GO:0004489	methylenetetrahydrofolate reductase (NAD(P)H) activity [Evidence IEA]	Root	5.894e-05	0	0	0	0.0001142	3.747e-05	5.905e-05	6.248e-05	9.478e-05	6.891e-05	0.0002225	0	2.056e-05	0	0.0002231	8.496e-05	0	1.254e-05	0.0001721	0	3.689e-05	0	8.978e-05	0.0001142	9.09917e-05	3.17133e-05
GO:0004494	methylmalonyl-CoA mutase activity [Evidence IEA]	Root	0	0	0	0	3.764e-06	0	0	1.858e-05	0	0	0	0	0	1.947e-05	0	0	0	0	2.107e-05	1.207e-05	0	0	0	4.563e-06	2.0695e-06	4.55692e-06
GO:0004496	mevalonate kinase activity [Evidence IEA]	Root	0	0	5.198e-07	0	0	0	0	0	0	0	0	0	0	0	0	0	0	0	0	0	0	0	0	0	4.33167e-08	0
GO:0004497	monooxygenase activity [Evidence IEA]	Root	8.672e-05	0	0	0	0.0001089	3.709e-05	9.935e-05	7.161e-05	0.0001208	3.07e-05	0.0001313	5.853e-06	0.0001714	1.981e-05	6.903e-05	5.899e-05	0.0001866	5.341e-05	7.082e-05	2.626e-05	3.157e-05	1.259e-05	7.881e-05	8.172e-05	9.6275e-05	3.31694e-05
GO:0004514	nicotinate-nucleotide diphosphorylase (carboxylating) activity [Evidence IEA]	Root	0	0	0	0	0	0	0	0	0	0	0	0	0	0	0	0	1.763e-05	0	0	0	0	0	0	0	1.46917e-06	0
GO:0004516	nicotinate phosphoribosyltransferase activity [Evidence IEA]	Root	0.0001357	8.635e-05	0.0003065	4.362e-05	9.599e-05	5.721e-05	6.158e-05	7.288e-05	5.639e-05	5.391e-05	4.592e-05	5.089e-05	0.0001103	0.000168	8.975e-05	4.344e-05	0.0001089	5.921e-05	5.454e-05	8.661e-05	1.641e-05	0.0002655	9.673e-05	5.806e-05	9.82258e-05	8.714e-05
GO:0004518	nuclease activity [Evidence IEA]	Root	0.0001006	0.00048	0.0001079	8.873e-05	3.447e-06	3.952e-05	0.0001226	0.0002325	4.437e-05	6.574e-05	4.745e-06	3.068e-05	6.688e-07	0.0003443	1.406e-05	6.182e-05	9.64e-06	0.0001569	1.264e-05	6.95e-05	1.175e-05	0.0002361	3.359e-06	0.0002128	3.6315e-05	0.000168216
GO:0004519	endonuclease activity [Evidence IEA]	Root	0	1.146e-05	3.37e-06	1.75e-05	1.25e-05	0	1.094e-05	1.308e-05	1.636e-05	7.074e-06	1.83e-06	2.735e-06	2.266e-06	9.166e-06	5.217e-06	0	1.966e-05	3.657e-06	0	0	6.787e-06	1.118e-05	1.166e-05	1.233e-05	7.54917e-06	7.3485e-06
GO:0004520	endodeoxyribonuclease activity [Evidence IEA]	Root	0	0	0	0	4.497e-05	0	0	0	2.795e-05	0	9.956e-07	0	0	0	0	0	0	0	0	0	0	0	2.088e-05	0	7.89963e-06	0
GO:0004521	RNA endonuclease activity [Evidence IEA]	Root	1.359e-05	2.194e-05	4.751e-05	0	1.287e-06	1.97e-05	2.037e-06	1.255e-05	0	0	1.358e-06	2.049e-06	0	2.525e-05	0	1.652e-05	1.463e-05	1.261e-05	1.492e-05	3.351e-05	0	1.309e-05	5.33e-06	1.479e-05	8.3885e-06	1.43341e-05
GO:0004523	RNA-DNA hybrid ribonuclease activity [Evidence IEA]	Root	0	0	0	3.383e-05	0	1.601e-05	0	0	0	0	0	0	0	0	0	0	0	0.0001143	0	2.51e-05	0	0	0	0	0	1.577e-05
GO:0004525	ribonuclease III activity [Evidence IEA]	Root	0	3.004e-05	0	4.411e-05	0	0	0	6.359e-05	0	4.557e-05	0	1.682e-05	0	8.312e-05	0	0.0002911	0	6.08e-05	0	0	0	0.000492	0	4.508e-05	0	9.76858e-05
GO:0004526	ribonuclease P activity [Evidence IEA]	Root	0	0	3.571e-05	0	0	1.243e-05	0	0	0	0	0	0	0	0	0	5.603e-05	0	0	0	0	0	0.0001098	0	0	2.97583e-06	1.4855e-05
GO:0004527	exonuclease activity [Evidence IEA]	Root	3.394e-05	0	0	0	0	0	4.393e-06	0	2.047e-06	0	0	0	0	0	0	0	9.662e-06	0	0	0	5.206e-07	0	3.653e-07	0	4.24399e-06	0
GO:0004534	5'-3' RNA exonuclease activity [Evidence IEA]	Root	1.359e-05	2.194e-05	4.751e-05	0	1.287e-06	1.97e-05	2.037e-06	1.255e-05	0	0	1.358e-06	2.049e-06	0	2.525e-05	0	1.652e-05	1.463e-05	1.261e-05	1.492e-05	3.351e-05	0	1.309e-05	5.33e-06	1.479e-05	8.3885e-06	1.43341e-05
GO:0004536	DNA nuclease activity [Evidence IEA]	Root	0	0	0	4.018e-05	1.703e-05	4.013e-05	0	4.918e-05	2.76e-05	6.051e-06	0	1.752e-06	1.551e-05	0	3.257e-05	3.218e-05	0	2.401e-05	0	0	4.272e-05	0	1.986e-05	0	1.29408e-05	1.61236e-05
GO:0004540	RNA nuclease activity [Evidence IEA]	Root	0.0005966	0.0005938	0.0001565	0.0001641	0.000151	0.001036	2.786e-05	0.0002837	0.001861	0.0002624	0.0001784	4.454e-05	3.993e-05	0.0001757	1.036e-05	0.0003269	7.191e-05	0.0004309	0.0001227	5.32e-05	0.000256	0.0002891	6.23e-05	0.00024	0.000294547	0.000325028
GO:0004550	nucleoside diphosphate kinase activity [Evidence IEA]	Root	0	0	0.0007162	0.002173	0.0003429	0.001048	0.0004279	0.001612	0.001053	0.0005087	0.0004061	0	0.0002298	0.001364	0.0006061	0.0009899	0.001828	0.001614	0.002036	0.001317	0.001067	0.0008921	0.0008394	0.0007182	0.000796033	0.00101974
GO:0004553	hydrolase activity, hydrolyzing O-glycosyl compounds [Evidence IEA]	Root	0.0003883	7.103e-05	0.0001442	7.35e-05	1.72e-05	0.0001998	2.457e-05	8.773e-05	0.00027	0.0004309	8.268e-05	1.217e-05	1.459e-05	0.0004535	5.467e-05	0.0001448	3.705e-05	0.001062	0.0003545	0.0002252	4.256e-05	0.0003453	2.805e-05	0.0001679	0.000121531	0.000272819
GO:0004556	alpha-amylase activity [Evidence IEA]	Root	0.000208	0.000162	0.0002137	8.384e-05	0	6.589e-05	0	0.0001059	0	0.0002397	0	7.249e-06	0	5.105e-05	0.0001775	4.128e-05	0	0.0001462	0	0	0	5.934e-05	0	0.0003367	4.99333e-05	0.000108262
GO:0004560	alpha-L-fucosidase activity [Evidence IEA]	Root	0	0	0	0	0	0	0	0	0	1.901e-05	0	0	1.342e-06	0	0	0	0	0	0	0	0	0	0	0	1.11833e-07	1.58417e-06
GO:0004564	beta-fructofuranosidase activity [Evidence IEA]	Root	5.391e-05	7.977e-05	0.0001079	0.0003544	0	5.935e-05	0	5.342e-05	0	5.224e-05	0	0	0.0001245	0.0002893	0	0.0002915	0	3.352e-05	9.318e-06	9.237e-05	0	0.0001344	0	2.922e-05	2.46357e-05	0.000122458
GO:0004565	beta-galactosidase activity [Evidence IEA]	Root	0	0	0	0	0	0	0	0	0	0	0	0	1.051e-05	1.875e-05	0	0	0	0	0	0	0	0	0	0	8.75833e-07	1.5625e-06
GO:0004568	chitinase activity [Evidence IEA]	Root	1.835e-05	0.0001666	0	0.0001069	0	0	0.0001291	3.108e-05	1.425e-05	3.213e-05	0	1.203e-05	0	2.647e-05	1.927e-05	0.0003575	9.617e-05	1.862e-05	0	0.0001026	0	0	0	3.816e-05	2.3095e-05	7.43408e-05
GO:0004574	oligo-1,6-glucosidase activity [Evidence IEA]	Root	0	6.099e-06	0	0	0	1.295e-05	0	1.517e-05	0	0	0	7.249e-06	0	0	0	6.211e-06	0	3.377e-06	0	0	0	5.193e-05	0	9.981e-06	0	9.41392e-06
GO:0004585	ornithine carbamoyltransferase activity [Evidence IEA]	Root	0.001538	0.0006467	0.002939	0.0003133	0.0005504	0.001567	0.002372	0.0004912	0.001397	0.00117	0.0002852	0.0001334	0.001988	0.001025	0.007254	0.001053	0.002025	0.001082	0.0003312	0.001076	0.0005057	0	0.001029	0.0007107	0.00185121	0.000772358
GO:0004586	ornithine decarboxylase activity [Evidence IEA]	Root	0.0002304	0	0	0	0.0002439	0.0003202	0.0001014	0.0002827	0.0002693	0.0002301	0.0004865	0	9.676e-05	0.000245	0.0003548	0.000357	0	1.772e-05	0.0005335	0.000235	7.626e-05	0	0.0003164	0.000419	0.000225768	0.00017556
GO:0004588	orotate phosphoribosyltransferase activity [Evidence IEA]	Root	0.0004998	0.001052	0.001039	0.001924	0.000464	0.0009044	0.0004785	0.0007762	0.0007136	0.000633	0.0005163	0.0008393	0.000474	0.001185	0.0004434	0.001185	0.0009673	0.0005702	0.0004924	0.0001192	0.000133	0.0001139	0.0007192	0.0001541	0.000578375	0.000788025
GO:0004590	orotidine-5'-phosphate decarboxylase activity [Evidence IEA]	Root	0	0	0.0001408	0.0005109	0.0003096	0.0001727	0.0001848	7.854e-05	0.0002406	0.0002255	0.0001713	0	0.0001049	0.0002125	0.0004507	0.0002546	0	2.902e-05	0.0005977	0.0005776	0.0001986	0.0001954	0.0006898	0.0003185	0.0002574	0.000214605
GO:0004591	oxoglutarate dehydrogenase (succinyl-transferring) activity [Evidence IEA]	Root	4.487e-06	0	0	0	2.671e-05	0	1.506e-05	0	3.91e-05	1.255e-05	2.519e-05	0	0	0	2.167e-05	0	5.022e-05	0	4.113e-05	0	2.216e-05	0	2.49e-05	8.392e-06	2.25523e-05	1.74517e-06
GO:0004592	pantoate-beta-alanine ligase activity [Evidence IEA]	Root	0	0	0	0	0	0	0	0	0	0	0	0	0	0	0	0	4.402e-05	0	0	0	0	0	0	7.308e-05	3.66833e-06	6.09e-06
GO:0004594	pantothenate kinase activity [Evidence IEA]	Root	0	0	9.866e-05	1.477e-05	0	0	0	0	0	0.0001009	8.69e-05	0	0	0	6.556e-05	0	0	7.838e-06	0	0	1.044e-05	3.486e-05	0	0	2.17967e-05	1.31973e-05
GO:0004595	pantetheine-phosphate adenylyltransferase activity [Evidence IEA]	Root	0	0	0	0	0	0.0002096	0	0.0001431	0	3.169e-05	0	0	0	0.0002262	0.0001343	0.0002958	0.0001983	8.19e-05	0	0	1.698e-05	7.881e-05	0	6.963e-05	2.91317e-05	9.47275e-05
GO:0004601	peroxidase activity [Evidence IEA]	Root	0.0006194	0	2.068e-05	9.818e-05	0	0	7.158e-05	0.0002146	0	6.545e-05	1.756e-05	1.66e-05	0	0	0	0	3.328e-05	2.62e-05	0.0001122	2.64e-05	0.0002831	3.696e-05	0	7.489e-05	9.64833e-05	4.66067e-05
GO:0004602	glutathione peroxidase activity [Evidence IEA]	Root	0	0	0	0	0	0	0	0	5.461e-05	0	7.131e-05	8.422e-06	0.0001932	0	0	0	9.589e-05	0	0	0	6.373e-05	0	9.187e-05	0	4.75508e-05	7.01833e-07
GO:0004605	phosphatidate cytidylyltransferase activity [Evidence IEA]	Root	0	0	0	0	0	0	0	0	0	0	0	0	0	0	0	0	0	0	7.201e-06	0	0	0	0	0	6.00083e-07	0
GO:0004609	phosphatidylserine decarboxylase activity [Evidence IEA]	Root	0	0	0	0	0	0	0	0	0	0	0	0	0	0	0	0	2.579e-05	0	3.152e-05	0	1.209e-06	7.695e-06	0	1.696e-05	4.87658e-06	2.05458e-06
GO:0004611	phosphoenolpyruvate carboxykinase activity [Evidence IEA]	Root	0	0	0	0	0	0	2.779e-05	0	0.0004132	5.346e-05	1.063e-05	0	0	0	4.036e-05	0	0	2.666e-05	5.195e-05	0	0	0	0	0	4.53275e-05	6.67667e-06
GO:0004612	phosphoenolpyruvate carboxykinase (ATP) activity [Evidence IEA]	Root	0.0002401	5.044e-06	2.726e-05	0	0.0008862	8.899e-06	0.0004324	0.0001018	0.0005611	0.0002389	0.000387	3.375e-06	0.0003528	0	0.0005718	3.631e-06	0.0009753	0.0001051	0.0009246	1.288e-05	0.0004804	1.911e-06	0.0008872	0.0001908	0.000560513	5.60283e-05
GO:0004614	phosphoglucomutase activity [Evidence IEA]	Root	0	0	0	0	0	0	0	0	0	0	0	0	0	0	0	0	8.829e-05	0	0	0	0	0	0	0	7.3575e-06	0
GO:0004616	phosphogluconate dehydrogenase (decarboxylating) activity [Evidence IEA]	Root	0.0003133	0.0003567	0.0003452	0.0003638	0.000202	0.0006447	0.0002682	0.0004931	0.0002318	0.0003718	0.0001228	0.0001687	0.000177	0.0002829	0.0002357	0.0003182	0.000568	0.0003009	0.0003178	0.0002688	0.0002592	0.0002711	0.000228	0.0002919	0.000272417	0.000344383
GO:0004618	phosphoglycerate kinase activity [Evidence IEA]	Root	0.001141	0.002017	0.002029	0.001146	0.0008086	0.0005086	0.0004399	0.001481	0.0005855	0.003104	0.0001395	0.0004145	0.0004071	0.000893	0.0009068	0.001403	0.0004907	0.0004039	0.0005622	0.0009631	0.0001225	0.001092	0.0003584	0.001479	0.000665933	0.00124209
GO:0004619	phosphoglycerate mutase activity [Evidence IEA]	Root	4.831e-05	0	0.0001179	1.839e-05	0.0005198	0	0.001099	8.211e-05	0.001392	3.956e-05	0.0003693	0	0.0008949	0	0.002091	0	0.001336	0.001027	2.644e-05	0	0.0004221	5.675e-05	0.000645	0.0006803	0.000746812	0.000158676
GO:0004632	phosphopantothenate--cysteine ligase activity [Evidence IEA]	Root	0	0	0	0	0	0.0002425	3.498e-05	0	8.037e-05	0	3.533e-06	0	0	0	0	0	0	0	1.666e-05	0	0	1.751e-05	4.869e-06	0.0001576	1.1701e-05	3.48008e-05
GO:0004633	phosphopantothenoylcysteine decarboxylase activity [Evidence IEA]	Root	0	0	4.497e-05	5.431e-05	0	0	3.498e-05	0	8.037e-05	0	3.533e-06	1.764e-05	0	0	0	0	0	0	1.666e-05	3.276e-05	0	0.0001168	4.869e-06	0	1.54485e-05	1.84592e-05
GO:0004634	phosphopyruvate hydratase activity [Evidence IEA]	Root	0.0003193	0	0.0007968	0.0001455	0.001907	0.0001251	0.001473	0.0002312	0.002022	0.0002872	0.0005822	5.688e-05	0.0006488	0.0001955	0.001316	0.0004864	0.001775	0.0002109	0.0006368	0.000198	0.0009312	0.000118	0.001368	0.0003752	0.00114801	0.00020249
GO:0004637	phosphoribosylamine-glycine ligase activity [Evidence IEA]	Root	0	0	0.0002381	5.466e-05	3.267e-05	5.271e-05	7.874e-05	7.741e-05	9.048e-05	0.0001345	2.974e-05	0	1.414e-05	0	2.382e-05	0	0	2.155e-05	0	0	0	0	1.546e-05	0	4.35958e-05	2.84025e-05
GO:0004638	phosphoribosylaminoimidazole carboxylase activity [Evidence IEA]	Root	0	2.314e-05	0	6.569e-05	7.148e-05	0	0.0001546	8.117e-05	0.0003755	0	0.0001272	0	0	7.373e-06	0.0001896	5.311e-05	0	0	0	4.021e-05	2.249e-05	0	0.0001422	0	9.02558e-05	2.25577e-05
GO:0004639	phosphoribosylaminoimidazolesuccinocarboxamide synthase activity [Evidence IEA]	Root	0.0001032	0.0001617	2.998e-05	7.192e-05	0.0001562	0.0003057	0.0003621	0.0002425	0.0002998	8.766e-05	2.119e-05	7.384e-05	0.0002116	0.0006318	0.0004584	0.0002124	0.0002919	0.0002678	0.0001012	0.0002753	4.603e-05	0.000126	0.000273	0.0001378	0.000196217	0.000216202
GO:0004641	phosphoribosylformylglycinamidine cyclo-ligase activity [Evidence IEA]	Root	0	0.0002309	0	8.338e-05	8.91e-05	0.000175	0.0002894	0.0002568	0.0001857	2.606e-05	0.0001248	0	0	0.0001807	0.0009152	0.0002968	0.0001144	3.036e-05	7.675e-06	9.956e-05	0	2.206e-05	0.0001215	2.18e-05	0.000153981	0.000118618
GO:0004642	phosphoribosylformylglycinamidine synthase activity [Evidence IEA]	Root	0	0	1.682e-05	5.564e-05	2.341e-05	5.56e-05	1.084e-05	6.179e-05	1.502e-05	2.726e-05	1.906e-05	8.198e-06	5.35e-06	1.119e-05	1.169e-05	3.062e-05	1.616e-05	2.128e-05	3.348e-05	5.632e-05	3.342e-06	0	2.032e-05	4.868e-05	1.46243e-05	3.13815e-05
GO:0004643	phosphoribosylaminoimidazolecarboxamide formyltransferase activity [Evidence IEA]	Root	0	2.351e-05	1.799e-05	0	1.152e-05	1.215e-05	2.786e-05	1.532e-05	3.298e-05	8.288e-06	2.083e-05	6.708e-06	0	0	2.11e-05	0	6.28e-06	7.027e-06	6.672e-06	3.072e-05	1.987e-06	1.667e-05	1.123e-05	3.167e-05	1.32041e-05	1.26719e-05
GO:0004644	phosphoribosylglycinamide formyltransferase activity [Evidence IEA]	Root	0	4.938e-05	0	7.89e-05	0	0.0001512	0	0	0	7.665e-05	1.358e-05	0	0	0.000385	0	0.0001626	0	0	2.962e-05	0.0001174	1.185e-06	0	6.652e-05	0.0001666	9.24208e-06	9.89775e-05
GO:0004645	1,4-alpha-oligoglucan phosphorylase activity [Evidence IEA]	Root	3.607e-05	7.311e-05	0.0002513	5.466e-05	1.831e-05	8.209e-05	0	0.000241	5.881e-06	6.432e-05	2.254e-05	4.521e-05	1.577e-05	0.0002699	1.08e-05	0.0001458	1.677e-05	0.0001494	0.0001139	0.0001704	1.116e-06	7.447e-05	3.056e-05	8.859e-05	4.35847e-05	0.000121579
GO:0004648	O-phospho-L-serine:2-oxoglutarate aminotransferase activity [Evidence IEA]	Root	1.119e-05	0	0	3.33e-05	1.341e-05	0	0	0	7.372e-06	1.515e-05	1.199e-05	0	0	9.199e-05	6.672e-06	3.738e-05	7.744e-06	0	2.764e-05	3.475e-05	1.293e-05	1.668e-05	2.348e-05	1.257e-05	1.02023e-05	2.01517e-05
GO:0004654	polyribonucleotide nucleotidyltransferase activity [Evidence IEA]	Root	0.000118	7.005e-05	0.0001355	0.0001843	0.0001011	6.715e-05	0.0001351	0.0001389	0.0001851	9.3e-05	0.0001351	2.688e-05	0.0001271	0.0001091	9.677e-05	7.585e-05	0.0002067	4.497e-05	0.0001348	6.912e-05	7.826e-05	9.886e-05	0.0001619	6.74e-05	0.000134619	8.71317e-05
GO:0004655	porphobilinogen synthase activity [Evidence IEA]	Root	0	0	3.494e-06	5.216e-06	2.189e-05	3.068e-05	2.204e-05	5.327e-05	3.445e-05	8.96e-05	8.731e-05	0	3.628e-05	8.57e-05	3.322e-05	6.402e-05	0	5.247e-05	0.0001259	0.0001177	1.454e-05	0	2.768e-06	0.0001002	3.18243e-05	4.99047e-05
GO:0004659	prenyltransferase activity [Evidence IEA]	Root	0	0	3.33e-06	0	0	0	0	4.823e-05	0	2.55e-05	0	0	0	0	0	1.115e-05	0	0	0	0	0	0	0	7.214e-06	2.775e-07	7.6745e-06
GO:0004664	prephenate dehydratase activity [Evidence IEA]	Root	0.0001504	0	0	1.364e-05	0	0	0	0	0	0	0	0	0	0	0	0	0	0	0	0	0	0	0	0	1.25333e-05	1.13667e-06
GO:0004672	protein kinase activity [Evidence IEA]	Root	6.836e-05	0.0001466	7.185e-05	2.179e-05	0	4.558e-05	0	7.528e-05	3.451e-05	0.0001076	4.282e-06	1.422e-05	7.205e-05	4.376e-05	0	3.609e-05	0	6.794e-05	5.72e-05	3.84e-05	4.815e-06	7.164e-05	0	0.0001356	2.60889e-05	6.70417e-05
GO:0004673	protein histidine kinase activity [Evidence IEA]	Root	0	2.961e-05	1.28e-05	2.741e-05	0	2.525e-05	0	8.037e-06	2.954e-06	0	0	2.664e-06	0	9.352e-05	0	0	0	1.009e-05	0	0.0001083	0	8.337e-05	0	2.167e-05	1.31283e-06	3.41601e-05
GO:0004674	protein serine/threonine kinase activity [Evidence IEA]	Root	0.000107	0.0003143	0.0001158	0	4.567e-05	0.0001068	5.112e-05	0.0001399	0	9.211e-05	7.373e-05	3.402e-05	0	3.128e-05	8.627e-05	3.953e-05	4.495e-05	0.0001095	0.000135	8.504e-05	2.1e-06	0	6.88e-05	0.0001206	6.087e-05	8.94233e-05
GO:0004687	myosin light chain kinase activity	Root	0	0	0	0	0	0	0	0	0	0	0	4.575e-07	0	0	0	0	0	0	0	0	0	0	0	0	0	3.8125e-08
GO:0004722	protein serine/threonine phosphatase activity [Evidence IEA]	Root	0.001365	0.002212	0.0002445	0.0006406	0	0.001327	0	0.0006749	9.51e-05	0.0005326	3.395e-05	0.0003261	0.0002241	0.0003185	0	0.001246	8.24e-05	0.0009537	9.104e-05	0.001194	0	0.00518	5.098e-05	0.0004492	0.000182256	0.00125455
GO:0004725	protein tyrosine phosphatase activity [Evidence IEA]	Root	0	0	0	0	0	0	0	0	0	0	0	0	0	0	0	0	0	3.721e-05	0	0	0	0	0	0	0	3.10083e-06
GO:0004729	oxygen-dependent protoporphyrinogen oxidase activity [Evidence IEA]	Root	0	0	0	0	0	0	0	0	0	0	0	0	0	0	0	0	0	0	0	0	0	0	0	4.006e-06	0	3.33833e-07
GO:0004731	purine-nucleoside phosphorylase activity [Evidence IEA]	Root	0.001374	0.001245	0.005701	0.003814	0.001505	0.001527	0.0008004	0.001171	0.0007333	0.0001871	0.0003831	0.0004777	0.0004999	0.002107	0.001059	0.0008354	0.002596	0.00123	0.001957	0.0004746	0.0007111	0.0005401	0.001461	0.001676	0.00156507	0.00127374
GO:0004733	pyridoxamine-phosphate oxidase activity [Evidence IEA]	Root	0	0	0	0	4.52e-05	0	0.0004649	0	0	0	0.005018	0	0.002817	0	0.0003096	0	0.0002841	4.675e-05	0.0001502	0	0.000496	0	0.001575	6.113e-05	0.00093	8.99e-06
GO:0004735	pyrroline-5-carboxylate reductase activity [Evidence IEA]	Root	0	0	0	3.809e-05	0	0	0	0	0	0	0	0	0	0	0	8.632e-05	5.991e-05	0	0	0	0	0	8.524e-05	0	1.20958e-05	1.03675e-05
GO:0004736	pyruvate carboxylase activity [Evidence IEA]	Root	6.289e-06	0	7.889e-06	0	3.727e-06	3.252e-05	2.301e-06	2.035e-05	1.67e-06	1.48e-05	6.687e-06	4.449e-06	0	1.253e-05	1.853e-05	1.999e-05	7.603e-06	5.611e-06	5.321e-06	2.233e-05	3.116e-06	1.622e-05	3.11e-06	5.665e-05	5.52025e-06	1.71208e-05
GO:0004738	pyruvate dehydrogenase activity [Evidence IEA]	Root	0	0	0	4.58e-06	8.821e-05	0	0.0001006	0	0.0001196	3.217e-05	3.279e-05	0	1.099e-05	0	0.0001125	0	0.0002591	2.395e-05	0.0001034	0	2.581e-05	0	8.544e-05	1.771e-05	7.82033e-05	6.53417e-06
GO:0004739	pyruvate dehydrogenase (acetyl-transferring) activity [Evidence IEA]	Root	0.0004274	0.000308	0.0004003	0	0.0001233	5.031e-05	0	0.000177	0.0001428	4.917e-05	0	0	0.000161	0.0001157	8.78e-05	2.991e-05	0.000185	9.319e-05	0.0002265	3.305e-05	0.0001381	0.0001194	6.92e-05	8.654e-05	0.00016345	8.85225e-05
GO:0004742	dihydrolipoyllysine-residue acetyltransferase activity [Evidence IEA]	Root	0	0	0	3.362e-06	0.0001956	0	7.87e-05	1.345e-05	0.0001158	4.007e-05	0.0001284	0	3.246e-05	0	5.461e-05	0	0.0001139	3.996e-05	0.0001528	0	3.196e-05	0	0.0001699	3.213e-05	8.95108e-05	1.07477e-05
GO:0004743	pyruvate kinase activity [Evidence IEA]	Root	0.0005182	0.0006159	0.0003185	0.001418	0.000264	0.000837	0.0004022	0.0004838	0.0004333	0.0005008	0.0002291	0.0002047	0.0005692	0.0006879	0.0007253	0.0005149	0.0004664	0.0005382	0.0002568	0.0004504	0.0002191	0.004054	0.0003186	0.0009157	0.000393392	0.000935108
GO:0004747	ribokinase activity [Evidence IEA]	Root	6.322e-05	6.074e-05	0.0001812	0.0001544	0	2.31e-05	0	2.808e-05	8.232e-05	5.24e-05	0.0001077	6.913e-05	0	0.0001363	0	3.841e-05	0	0.0001021	3.444e-05	4.44e-05	0	5.737e-05	0	2.653e-05	3.90733e-05	6.608e-05
GO:0004748	ribonucleoside-diphosphate reductase activity, thioredoxin disulfide as acceptor [Evidence IEA]	Root	0.0003515	0.0002174	0.0005705	0.0006519	3.521e-05	0.000389	0.0001937	0.0002508	8.16e-05	0.0001756	9.877e-05	6.651e-05	9.902e-05	0.0003933	0.0002933	0.0003449	0.0002011	0.000291	0.0001661	0.0005501	3.273e-05	0.0003061	0.0001333	0.0002289	0.000188069	0.000322126
GO:0004749	ribose phosphate diphosphokinase activity [Evidence IEA]	Root	0.0001562	0.0001964	0.0007715	0.0007206	0.0001331	0.0002355	0.0005836	0.0001456	0.0003711	0.0001292	0.0002077	2.488e-05	0.0005289	0.0006042	0.0005704	0.0001758	0.0001636	0.0001063	0.0004663	0.0004131	0.0001101	0.0004872	0.0002614	0.0002992	0.000360325	0.000294832
GO:0004750	D-ribulose-phosphate 3-epimerase activity [Evidence IEA]	Root	0	8.285e-05	0.0006696	0.00018	0	0.001342	0.0002811	0.0002751	0.0005269	0	0.0001667	0	0.0002997	0.0007129	0	0.001825	6.604e-05	0.0003628	0.0002393	0.0004038	8.808e-05	0.0009452	0.000372	0.000634	0.000225785	0.000563638
GO:0004751	ribose-5-phosphate isomerase activity [Evidence IEA]	Root	6.74e-05	9.618e-05	0.0006992	7e-05	0.0007638	0.0002844	0.001794	0.000265	0.0009119	0.0006087	2.919e-05	0	0.001343	0.0005406	0.0004786	0.0004968	0.001182	0.0001481	0.0002358	0.0002406	0.001307	0.0003067	0.0007573	0	0.000797432	0.000254757
GO:0004756	selenide, water dikinase activity [Evidence IEA]	Root	0	0	0	0	0.0002002	0	0	0	0	0	0	0	0	0	0	0	0.0001813	0	0	0	1.794e-05	0	0	0	3.32867e-05	0
GO:0004764	shikimate 3-dehydrogenase (NADP+) activity [Evidence IEA]	Root	0	0	0	0	0	0	0	0	0	0	0	0	0	0	0	0	0	0	2.389e-06	0	0	0	0	0	1.99083e-07	0
GO:0004765	shikimate kinase activity [Evidence IEA]	Root	0	0	0	0	0	0.0001029	0	0	0	0	0	0	0	7.044e-05	0	0	0	0	0	0	0	0	0	5.478e-05	0	1.901e-05
GO:0004784	superoxide dismutase activity [Evidence IEA]	Root	0.004186	0.008347	0.0007113	0.0008799	0.0005644	0.0008498	0.000552	0.002191	0.0003695	0.0007444	0.001389	0.0007127	0.0006133	0.008413	0.000842	0.001097	0.000469	0.001993	0.001824	0.0007402	0.0001317	0.0007639	0.0007618	0.001688	0.0010345	0.00236833
GO:0004788	thiamine diphosphokinase activity [Evidence IEA]	Root	0	0	0	0	0	0	0	0	0	0	0	4.791e-05	0	0	0	0	0	0	0	0	0	0	0	0	0	3.9925e-06
GO:0004791	thioredoxin-disulfide reductase (NADPH) activity [Evidence IEA]	Root	0.0001982	0.0007416	0.0002121	0.0002425	7.128e-05	0.0004103	8.741e-06	0.0001085	6.428e-05	0.0001675	5.164e-05	0.0001681	0.0002465	0.0003778	0	0.0001934	0.0001384	0.0001271	0.000136	0.0001681	3.307e-05	0.0006298	8.665e-05	0.0001482	0.000103905	0.000290242
GO:0004792	thiosulfate sulfurtransferase activity [Evidence IEA]	Root	0	0	0	0	0	0	0	0	0	0	0	0	0	0	0	0	0.0001768	0	0	0	0	0	0	0	1.47333e-05	0
GO:0004794	L-threonine ammonia-lyase activity [Evidence IEA]	Root	0	6.188e-05	4.909e-06	1.988e-05	9.807e-05	7.05e-05	5.706e-05	0.0001064	6.774e-05	4.663e-05	0.0001013	2.397e-05	0.0001632	0.0001276	0.0001555	0.0001735	0.001129	7.944e-05	3.807e-05	3.378e-05	3.957e-05	0.0002098	8.142e-05	3.844e-05	0.00016132	8.26517e-05
GO:0004795	threonine synthase activity [Evidence IEA]	Root	0.0001129	3.249e-05	0.0001385	0.0001405	5.233e-05	0.0001107	0	0.0001879	0.0001088	0.0004291	0.000119	2.929e-05	0	0.0002839	6.268e-05	0.000308	0.0001706	3.396e-05	7.317e-05	0.0004159	7.936e-05	0.0003184	2.581e-05	0.0001752	7.85958e-05	0.000205445
GO:0004797	thymidine kinase activity [Evidence IEA]	Root	0	0.0001322	0.0003758	0.0001343	0	0.0001318	0	0	0	2.881e-05	7.666e-06	4.037e-05	0	0	0	0	0	7.126e-05	0.0001511	0.0001577	0	3.408e-05	0	0.0001235	4.45472e-05	7.11683e-05
GO:0004798	thymidylate kinase activity [Evidence IEA]	Root	2.18e-05	9.223e-05	0.0001753	0.0003495	7.131e-05	7.128e-05	4.343e-05	0.0001303	2.176e-05	6.329e-05	3.689e-05	1.816e-05	0	5.147e-05	0	0	2.416e-05	6.441e-05	6.9e-05	0.0001024	6.672e-06	1.864e-05	3.342e-05	4.516e-05	4.19785e-05	8.39033e-05
GO:0004799	thymidylate synthase activity [Evidence IEA]	Root	0	0	0	0	0.0002022	0	6.639e-05	0	0.0003021	0	3.152e-05	0	0	0	0.00027	0	4.228e-05	0	0	0	1.571e-05	0	0.0001648	0	9.125e-05	0
GO:0004801	transaldolase activity [Evidence IEA]	Root	9.962e-05	0	0	0	0.0005328	8.851e-06	4.467e-05	2.657e-05	0.0001075	5.847e-05	0.0001454	0	3.859e-05	0	0.0005777	0	0.0003641	9.826e-05	0.0002777	0	5.416e-05	0	0.0006426	0.0001453	0.000240403	2.81209e-05
GO:0004802	transketolase activity [Evidence IEA]	Root	0.0005479	0.000117	0.0007767	0.0003056	0.0002214	7.694e-05	7.234e-05	4.769e-05	0.0003777	0.0005922	0.0002017	5.924e-05	0.0001955	0.0001734	0.0003606	8.278e-05	0.0005536	0.0001491	0.0003391	9.615e-05	0.0001481	0.00028	0.000224	0.000194	0.000334887	0.000181175
GO:0004807	triose-phosphate isomerase activity [Evidence IEA]	Root	0.004157	0.007844	0.002366	0.009938	0.003318	0.0007523	0.001673	0.003757	0.00106	0.003071	0.001599	0.001125	0.002312	0.005045	0.001934	0.002287	0.002049	0.001714	0.001685	0.003576	0.001248	0.00143	0.002201	0.001062	0.0021335	0.00346678
GO:0004808	tRNA (5-methylaminomethyl-2-thiouridylate)-methyltransferase activity [Evidence IEA]	Root	0	0	0	0	4.93e-06	0	0	8.954e-05	0	0	6.054e-06	0	0	7.522e-05	0	7.546e-05	0	0	1.241e-05	0	0	0	0	3.265e-05	1.9495e-06	2.27392e-05
GO:0004812	aminoacyl-tRNA ligase activity [Evidence IEA]	Root	0.0001586	0.0001468	0.0002845	0.000102	4.082e-05	0.0001436	9.715e-05	0.0001273	7.353e-05	0.0001074	8.035e-05	3.952e-05	9.072e-05	0.0002893	8.192e-05	0.000173	0.0003932	0.0001248	7.715e-05	0.0002193	4.713e-05	0.0002639	8.342e-05	0.0001958	0.000125708	0.00016106
GO:0004813	alanine-tRNA ligase activity [Evidence IEA]	Root	8.123e-05	0.0001473	7.483e-05	0.0001268	8.486e-05	4.903e-05	3.775e-05	6.385e-05	6.259e-05	9.189e-05	6.478e-05	5.412e-05	3.175e-05	0.000176	0.0001108	0.000113	9.054e-05	6.162e-05	8.59e-05	0.0001622	3.382e-05	0.0001283	7.866e-05	5.937e-05	6.97925e-05	0.00010279
GO:0004814	arginine-tRNA ligase activity [Evidence IEA]	Root	8.619e-05	0.0001457	0.0001953	8.638e-05	9.192e-05	0.0001601	0.0001218	0.0001569	9.726e-05	0.0001058	6.105e-05	1.44e-05	8.97e-05	0.0001697	0.0001174	0.0001681	0.0001553	0.000148	0.0002109	0.0001662	2.27e-05	8.654e-05	0.0001073	0.0001846	0.000113068	0.000132702
GO:0004815	aspartate-tRNA ligase activity [Evidence IEA]	Root	1.63e-05	0	0	0	9.299e-05	0	3.559e-05	1.32e-05	5.375e-05	2.305e-05	4.121e-05	0	6.779e-06	0	4.996e-05	0	7.54e-05	2.022e-05	7.413e-05	0	6.903e-05	0	5.64e-05	3.466e-05	4.76283e-05	7.59417e-06
GO:0004816	asparagine-tRNA ligase activity [Evidence IEA]	Root	0.0002002	7.73e-05	0.0002346	0.000238	0.0002087	6.322e-05	0.0001222	6.551e-05	0.0001837	0.0001553	0.0001438	1.318e-05	8.713e-05	0.0002188	0.0001987	8.494e-05	0.000236	0.0001045	0.0001257	7.637e-05	6.144e-05	6.385e-05	0.000148	7.143e-05	0.000162514	0.0001027
GO:0004817	cysteine-tRNA ligase activity [Evidence IEA]	Root	7.189e-05	3.887e-05	5.323e-05	8.958e-05	6.125e-05	5.327e-05	3.843e-05	0.0001026	8.669e-05	5.352e-05	4.892e-05	1.532e-05	4.676e-05	6.449e-05	4.13e-05	5.474e-05	4.553e-05	6.859e-05	8.284e-05	5.22e-05	3.117e-05	6.566e-05	4.911e-05	5.162e-05	5.476e-05	5.9205e-05
GO:0004818	glutamate-tRNA ligase activity [Evidence IEA]	Root	0.0001097	5.664e-05	0.0001675	0.0001259	0.0001185	4.773e-05	7.236e-05	5.675e-05	0.000142	0.0001068	0.0001155	0.0001048	7.846e-05	0.0001306	6.226e-05	8.007e-05	0.0001229	4.388e-05	6.794e-05	0.0001435	7.853e-05	3.76e-05	8.912e-05	5.197e-05	0.000102064	8.21867e-05
GO:0004819	glutamine-tRNA ligase activity [Evidence IEA]	Root	3.552e-06	0	0	0	1.818e-05	8.813e-06	2.111e-05	1.578e-05	2.413e-05	1.394e-05	2.203e-05	3.309e-06	2.893e-05	0	3.289e-05	1.882e-05	2.106e-05	2.841e-06	3.504e-05	9.677e-06	1.577e-05	0	1.752e-05	1.94e-05	2.00177e-05	7.715e-06
GO:0004820	glycine-tRNA ligase activity [Evidence IEA]	Root	0.0001196	0.0001413	0.0002755	0.0001862	0.0001669	0.0001748	0.0004378	0.0002459	0.0002396	0.0002709	0.000148	6.803e-05	0.0001501	0.0002732	0.0001441	0.0005226	0.000445	0.0002108	0.0002165	0.0001482	9.078e-05	0.0002788	0.0002945	0.0002214	0.000227365	0.000228511
GO:0004821	histidine-tRNA ligase activity [Evidence IEA]	Root	5.648e-05	0.0001224	0.0003211	0.0003391	0.0002142	5.772e-05	0.0001339	8.483e-05	0.0001398	7.963e-05	8.767e-05	4.23e-05	1.934e-05	0.0001592	0.0001331	9.666e-05	0.0002294	0.000208	0.0001422	9.566e-05	2.451e-05	0.0001601	0.000172	0.0001456	0.000139475	0.0001326
GO:0004822	isoleucine-tRNA ligase activity [Evidence IEA]	Root	1.647e-05	4.412e-05	5.375e-05	0.0001554	4.122e-05	3.899e-05	3.376e-05	2.83e-05	3.73e-05	1.772e-05	2.23e-05	1.51e-05	2.734e-05	0.0001875	2.166e-05	2.905e-05	3.878e-05	2.76e-05	2.849e-05	4.048e-05	4.474e-05	0	2.763e-05	4.31e-05	3.27867e-05	5.228e-05
GO:0004823	leucine-tRNA ligase activity [Evidence IEA]	Root	2.648e-05	1.447e-05	1.663e-05	2.049e-05	3.071e-05	2.446e-05	1.663e-05	1.989e-05	4.045e-05	1.675e-05	4.083e-05	1e-05	8.53e-06	6.38e-06	1.869e-05	1.29e-05	3.008e-05	1.317e-05	3.916e-05	4.072e-05	1.588e-05	1.646e-05	1.83e-05	3.606e-05	2.51975e-05	1.93125e-05
GO:0004824	lysine-tRNA ligase activity [Evidence IEA]	Root	0.0003466	9.373e-05	0.0001828	0.0002548	0.000281	0.0002321	0.0004452	0.0001071	0.0002369	0.0003698	0.00013	3.068e-05	0.0001753	0.0003236	0.0003237	0.0002161	0.0002688	0.0001209	0.0002175	0.0002	0.0001324	0.0003555	0.0002351	0.0001759	0.000247942	0.000206684
GO:0004825	methionine-tRNA ligase activity [Evidence IEA]	Root	3.801e-05	5.115e-05	0.0001626	2.25e-05	5.159e-05	6.312e-05	6.374e-05	5.778e-05	8.424e-05	5.501e-05	3.964e-05	7.073e-06	6.676e-05	7.689e-05	8.614e-05	5.105e-05	2.614e-05	5.562e-05	4.771e-05	6.043e-05	2.249e-05	5.258e-05	4.13e-05	3.192e-05	6.08633e-05	4.87602e-05
GO:0004826	phenylalanine-tRNA ligase activity [Evidence IEA]	Root	4.861e-05	9.18e-05	7.184e-05	5.975e-05	9.806e-05	0.0001829	0.0001225	0.0001174	8.73e-05	0.0001862	0.000212	4.55e-05	5.438e-05	0.0001216	5.833e-05	0.0002951	9.576e-05	0.0001646	0.000122	0.0001903	4.89e-05	0.0004401	0.0001201	0.0001561	9.49817e-05	0.000170946
GO:0004827	proline-tRNA ligase activity [Evidence IEA]	Root	6.602e-05	3.364e-05	6.453e-05	4.584e-05	0.0001607	4.371e-05	6.063e-05	3.136e-05	3.545e-05	4.782e-05	3.137e-05	1.104e-05	1.826e-05	5.377e-05	3.689e-05	5.843e-05	7.49e-05	1.831e-05	6.535e-05	6.088e-05	3.317e-05	3.689e-05	3.867e-05	6.054e-05	5.71617e-05	4.18525e-05
GO:0004828	serine-tRNA ligase activity [Evidence IEA]	Root	0.0001356	5.848e-05	0.0003815	6.765e-05	0.0001252	6.189e-05	0.0001168	8.302e-05	0.0001365	0.0001066	9.097e-05	7.788e-05	4.709e-05	0.0003194	0.0001113	0.0001018	0.0001459	0.0001096	0.0001059	0.0002077	7.434e-05	0.0001573	0.0001606	0.0001462	0.000135975	0.000124793
GO:0004829	threonine-tRNA ligase activity [Evidence IEA]	Root	8.979e-05	6.588e-05	0.0001363	0.0002072	0.0001538	8.834e-05	0.0001647	0.0001914	0.0002199	0.000104	5.961e-05	4.118e-05	9.488e-05	0.0003678	0.0001649	8.753e-05	0.0003355	0.0001124	0.0001653	0.0004404	7.48e-05	0.0002373	0.0001269	0.0001764	0.000148865	0.000176652
GO:0004830	tryptophan-tRNA ligase activity [Evidence IEA]	Root	5.007e-05	0.000287	0.0001419	2.928e-05	2.785e-05	5.242e-05	5.149e-05	7.801e-05	6.35e-05	4.248e-05	0.0001606	9.934e-06	4.52e-05	1.981e-05	2.267e-05	3.935e-05	2.168e-05	5.786e-05	0.0001099	1.408e-05	3.981e-05	2.635e-05	3.386e-05	8.11e-05	6.40442e-05	6.14728e-05
GO:0004831	tyrosine-tRNA ligase activity [Evidence IEA]	Root	0.0001953	0.000142	0.000111	3.236e-05	4.071e-05	0.0001671	9.825e-05	0.0001022	0.0001084	0.000117	0.0001193	0.0001425	8.045e-05	0.00015	0.0001215	0.0001868	0.0001323	0.0001518	0.000108	7.5e-05	2.594e-05	4.626e-05	4.917e-05	0.0001447	9.91933e-05	0.000121477
GO:0004832	valine-tRNA ligase activity [Evidence IEA]	Root	2.944e-05	5.289e-05	6.669e-05	1.892e-05	2.021e-05	2.445e-05	1.384e-05	3.465e-05	2.146e-05	3.253e-05	2.16e-05	1.422e-05	1.625e-05	6.838e-05	3.045e-05	3.096e-05	3.325e-05	1.727e-05	3.54e-05	4.496e-05	1.335e-05	7.979e-05	1.829e-05	3.43e-05	2.66858e-05	3.77767e-05
GO:0004834	tryptophan synthase activity [Evidence IEA]	Root	7.307e-05	0.0001359	5.939e-05	9.412e-05	0	5.975e-05	0	6.225e-05	5.437e-05	4.515e-05	0	3.532e-05	1.816e-05	0.0002374	0.0003198	0.0003959	0	4.588e-05	0.0001366	0.000169	4.262e-05	0.0001025	0	6.835e-05	5.86675e-05	0.00012096
GO:0004837	tyrosine decarboxylase activity [Evidence IEA]	Root	0	0	0	0	0	0	0	0	0	0	0	0	0	0	0	0	2.35e-05	0	0	0	0	0	0	0	1.95833e-06	0
GO:0004844	uracil DNA N-glycosylase activity [Evidence IEA]	Root	0.0003004	0.0002384	0	0	9.733e-05	0	4.459e-05	0.0001145	7.08e-05	0.0001136	0.0001101	2.999e-05	0	0	3.231e-05	0	0	9.502e-05	7.278e-05	0	3.639e-05	0	2.213e-05	0	6.55692e-05	4.92925e-05
GO:0004845	uracil phosphoribosyltransferase activity [Evidence IEA]	Root	0.0019	0.000388	0.0009242	0.0003737	0.001309	0.001969	0.001204	0.001397	0.001192	0.001671	0.0003797	0.0003645	0.0004586	0.002018	0.0006395	0.001029	0.001429	0.000795	0.00183	0.002258	0.0003131	0.002287	0.001262	0.001223	0.00107009	0.00131443
GO:0004849	uridine kinase activity [Evidence IEA]	Root	0.0009971	0.0005072	0.0004146	8.685e-05	0.0003793	0.0003491	0	0	0	0.0001553	6.075e-05	0	0	0.000348	0.0001956	0.0001341	0	0.0004232	0.0003011	0.0001531	2.595e-05	0.0002439	0.0001537	0.0004042	0.000210675	0.000233746
GO:0004851	uroporphyrin-III C-methyltransferase activity [Evidence IEA]	Root	0	0	0	0	0	2.797e-05	8.252e-06	6.938e-05	0	1.508e-06	3.042e-06	0	0	8.752e-05	4.946e-05	6.31e-05	5.375e-05	7.459e-06	2.888e-05	5.824e-05	6.603e-06	0	5.316e-05	3.51e-05	1.69289e-05	2.91897e-05
GO:0004853	uroporphyrinogen decarboxylase activity [Evidence IEA]	Root	0	0	0	0	0	0	0	0	0	0	4.778e-06	0	0	0	0	0	0	0	7.448e-05	0	1.092e-05	0	1.042e-05	2.984e-05	8.38317e-06	2.48667e-06
GO:0004854	xanthine dehydrogenase activity [Evidence IEA]	Root	2.932e-05	0	0	0	5.167e-05	1.791e-05	3.862e-05	1.506e-05	2.701e-05	1.882e-05	1.147e-05	0	2.972e-05	0	7.422e-05	1.385e-05	3.313e-05	7.869e-06	2.659e-05	1.133e-05	1.212e-05	0	1.45e-05	3.121e-05	2.90308e-05	9.67075e-06
GO:0004857	enzyme inhibitor activity [Evidence IEA]	Root	0	0	0	0	0	0	0	0	0	0	0	0	0	0	0	0	0.000125	0	0	0	0	0	0	0	1.04167e-05	0
GO:0004859	phospholipase inhibitor activity	Root	0	0	0	0	0	0	0	0	0	0	0	9.575e-06	0	0	0	0	0	0	0	0	0	0	0	0	0	7.97917e-07
GO:0004866	endopeptidase inhibitor activity [Evidence IEA]	Root	0	0	0	0	1.125e-05	0	5.908e-05	0	4.811e-05	0	2.383e-05	0	1.744e-05	0	2.933e-05	0	1.853e-05	1.079e-06	0	0	1.152e-05	0	4.52e-05	0	2.20242e-05	8.99167e-08
GO:0004867	serine-type endopeptidase inhibitor activity [Evidence IEA]	Root	0	0	0	0	0	0	0	0	0	0	0	2.21e-06	0	0	0	2.754e-05	0.0005906	0	0	0	0	8.631e-07	0	0	4.92167e-05	2.55109e-06
GO:0004930	G protein-coupled receptor activity [Evidence IEA]	Root	0	0.0001153	0	0	0	0	0	0	0	0	0	0	0	6.692e-05	0	0	0	0	0	0	0	0	0	0	0	1.5185e-05
GO:0005024	transforming growth factor beta receptor activity	Root	0	0	0	0	0	0	0	0	0	0	0	0	0	0	0	1.078e-06	0	0	0	0	0	0	0	0	0	8.98333e-08
GO:0005047	signal recognition particle binding [Evidence IEA]	Root	8.248e-05	0.0001798	0.0001995	5.348e-05	9.417e-06	0.0001885	1.975e-05	0.0001146	0.0001226	0.0001979	5.874e-05	3.98e-05	5.535e-05	0.0002141	5.822e-05	0.0001848	4.533e-05	9.184e-05	0.0001084	0.0003696	2.116e-05	8.732e-05	8.091e-05	0.000169	7.18214e-05	0.000157562
GO:0005048	signal sequence binding [Evidence IEA]	Root	3.954e-05	9.032e-05	7.225e-05	5.156e-05	7.57e-06	3.814e-05	2.254e-05	6.955e-05	1.216e-05	2.424e-05	2.171e-05	3.626e-05	3.067e-05	0.0001172	1.832e-05	3.885e-05	2.804e-05	5.339e-05	2.45e-05	5.351e-05	2.109e-05	1.885e-05	1.664e-05	3.723e-05	2.62525e-05	5.2425e-05
GO:0005080	protein kinase C binding	Root	0	1.688e-07	0	0	0	1.481e-07	0	0	0	0	0	8.721e-08	0	9.811e-08	0	1.776e-07	0	1.029e-07	0	0	0	2.021e-07	0	0	0	8.20683e-08
GO:0005178	integrin binding	Root	0	2.256e-06	0	0	0	3.299e-07	0	0	0	8.305e-07	0	0	0	9.934e-07	0	1.985e-06	1.131e-06	9.259e-07	0	0	0	5.214e-07	0	0	9.425e-08	6.53508e-07
GO:0005179	hormone activity	Root	0	2.256e-06	0	0	0	3.299e-07	0	0	0	8.305e-07	0	0	0	9.934e-07	0	9.065e-07	1.131e-06	9.259e-07	0	0	0	1.173e-07	0	0	9.425e-08	5.29958e-07
GO:0005198	structural molecule activity [Evidence IEA]	Root	0.001432	0	0	0.001091	0.001857	0.007043	0.004062	0.003988	0.003624	0.0002318	0.001197	0	0.002173	0.0002571	0.004042	0.003374	0.001573	0.0004407	0.0006555	0.000162	0.000972	0.0001282	0.004576	0.006297	0.00218029	0.00191773
GO:0005200	structural constituent of cytoskeleton	Root	6.648e-05	7.434e-05	0.0002094	6.624e-05	0	9.579e-05	1.279e-05	1.913e-05	0.0001879	0.0001536	0.0002448	0.0001605	0.0001017	0.0002173	9.333e-05	6.867e-05	2.548e-05	3.024e-05	0.0001339	0	6.765e-05	0.0001626	0	4.826e-07	9.52858e-05	8.74077e-05
GO:0005201	extracellular matrix structural constituent	Root	0	2.256e-06	0	0	0	3.299e-07	0	0	0	8.726e-05	0	0	0	9.934e-07	0	9.065e-07	1.131e-06	9.259e-07	0	0	0	1.173e-07	0	0	9.425e-08	7.73242e-06
GO:0005215	transporter activity [Evidence IEA]	Root	0.000188	0	0	5.466e-07	0.0003857	0	0.0001327	9.077e-05	0.0008288	0.0003285	0.0006913	7.71e-07	3.879e-05	0	0.0005154	0	0.0003485	0.0001314	0.0004623	2.573e-05	0.0003796	0.0007095	0.0004607	0.0002316	0.000369316	0.000126568
GO:0005216	monoatomic ion channel activity [Evidence IEA]	Root	0	0	0	0	0	0	0	0	0	6.92e-05	0	0	0	0	0	0	0	0	0	0	0	0	0	0	0	5.76667e-06
GO:0005283	amino acid:sodium symporter activity [Evidence IEA]	Root	0	0	0	0	0.0003596	0	8.683e-05	0	0.0002513	0	0.0001752	0	0.0003607	0	3.439e-05	0	1.638e-05	0.0001693	1.607e-05	0	5.492e-05	0	0.00074	0	0.000174616	1.41083e-05
GO:0005319	lipid transporter activity [Evidence IEA]	Root	0	0	0	0	0	0	0	0	0	0	0	0	0	0	0	0	0	0	0	0	0	0	0	2.405e-05	0	2.00417e-06
GO:0005337	nucleoside transmembrane transporter activity [Evidence IEA]	Root	0	0	0	0	0	0	0	0	0	0	0	0	0	0	0	0	0	0	3.036e-05	0	4.503e-06	0	2.086e-05	8.279e-05	4.64358e-06	6.89917e-06
GO:0005344	oxygen carrier activity [Evidence IEA]	Root	0	7.397e-05	0	2.702e-05	0	9.029e-05	0	7.495e-05	0	0.0001187	0	9.425e-06	0	6.979e-05	0	9.072e-05	0	5.962e-05	0	0	0	0	0	0	0	5.12071e-05
GO:0005351	carbohydrate:proton symporter activity [Evidence IEA]	Root	0.0003106	0	0	0	0	0	0	0	0	0.0002188	0	0	0	0	0	0	0	0	0	0	0	0	0	0	2.58833e-05	1.82333e-05
GO:0005381	iron ion transmembrane transporter activity [Evidence IEA]	Root	0	0	0	0	0	0	0	0	0	0	0	0	0	0	0	0	0	0	0	0	0	0	2.876e-05	0	2.39667e-06	0
GO:0005388	P-type calcium transporter activity [Evidence IEA]	Root	0	0	0	7.806e-06	0	0	0	0	1.87e-05	0	0	0	0	1.613e-05	0	2.618e-05	0	0	0	0	0	6.259e-06	1.035e-06	0	1.64458e-06	4.69792e-06
GO:0005436	sodium:phosphate symporter activity [Evidence IEA]	Root	6.792e-05	6.722e-05	8.509e-05	5.904e-05	0	2.892e-05	0	5.394e-05	0	4.626e-05	0	6.109e-06	0	2.072e-05	0	0	3.015e-05	2.185e-05	1.81e-05	2.796e-05	0	0	8.469e-06	7.696e-06	1.74774e-05	2.83096e-05
GO:0005471	ATP:ADP antiporter activity	Root	0	5.318e-05	0	0	0	0	0	0	0	0	0	7.758e-06	0	0	0	1.908e-05	0	0	0	0	0	9.698e-06	0	0	0	7.47633e-06
GO:0005504	fatty acid binding [Evidence IEA]	Root	0.0003876	0.0006493	0.0001382	0.0001868	0	0.0002127	0	0.000468	1.979e-05	5.24e-06	4.888e-05	1.095e-06	7.175e-05	0.0004179	5.961e-07	0.0001536	6.424e-05	0.0003252	4.473e-05	0.000203	0	7.832e-05	0	0.0002467	6.46488e-05	0.000245655
GO:0005506	iron ion binding [Evidence IEA]	Root	9.222e-05	0	0	9.783e-06	0.0003656	0.0001066	0.0003002	0.0003683	0.0004961	0.0001664	0.0004801	5.461e-05	0.000385	0.0001126	0.0003174	0.0001318	0.0006615	0.0001069	0.0005499	0.0001231	0.000428	9.321e-05	0.0007187	0.000318	0.00039956	0.000132609
GO:0005507	copper ion binding [Evidence IEA]	Root	0.0002045	6.163e-05	0.0001158	1.652e-06	0	0.0002592	0	6.193e-06	3.191e-05	5.24e-06	0	7.383e-06	0.0001491	0.0003429	5.961e-07	0.0002551	6.424e-05	4.091e-05	0.0004346	0	7.672e-05	0.0001559	0.0001626	1.849e-05	0.000103339	9.62165e-05
GO:0005509	calcium ion binding [Evidence IEA]	Root	8.206e-05	4.415e-06	0	0.0003644	0.0001312	2.13e-05	5.525e-05	5.085e-05	7.429e-05	2.842e-05	9.697e-05	1.179e-05	0.000279	4.594e-05	5.123e-05	1.399e-05	7.424e-05	1.415e-05	0.0001138	0	3.634e-05	1.384e-06	0.0002187	0.0001083	0.00010109	5.54116e-05
GO:0005515	protein binding [Evidence IEA]	Root	0.0005279	0.0005521	0.0007547	0.0009045	0.004	0.0009394	0.005291	0.001028	0.005134	0.0006551	0.005762	0.0005214	0.001625	0.002053	0.002989	0.002762	0.004209	0.001627	0.002005	0.001245	0.001795	0.0008099	0.002521	0.001038	0.00305113	0.00117795
GO:0005516	calmodulin binding [Evidence IEA]	Root	0	1.454e-06	0	0	0	9.628e-06	0	0	0	5.737e-07	0	1.362e-05	0	1.518e-05	0	6.535e-06	0	1.814e-05	0	0	0	1.568e-05	0	0	0	6.73422e-06
GO:0005522	profilin binding	Root	1.166e-05	0	0	0	0	0	0	1.913e-05	0	4.742e-05	0	6.405e-06	0	0	0	0	0	0	0	0	0	1.418e-05	0	0	9.71667e-07	7.26125e-06
GO:0005524	ATP binding [Evidence IEA]	Root	0.01658	0.0151	0.02154	0.01398	0.0134	0.01708	0.01172	0.01543	0.01372	0.01731	0.009028	0.003856	0.007941	0.01786	0.02093	0.01637	0.01463	0.01406	0.0153	0.01694	0.006593	0.01327	0.01396	0.02454	0.0137785	0.015483
GO:0005525	GTP binding [Evidence IEA]	Root	0.01211	0.004241	0.01512	0.01764	0.007242	0.00558	0.007311	0.008052	0.006479	0.01521	0.002821	0.00174	0.01941	0.007337	0.009747	0.003988	0.007888	0.008667	0.008674	0.005791	0.004703	0.006078	0.006372	0.006804	0.00898975	0.007594
GO:0005536	D-glucose binding [Evidence IEA]	Root	0	0	0	0	0	0	0	0	0	0	0	0	0	0	0	0	2.641e-05	0	0	0	0	0	0	0	2.20083e-06	0
GO:0005539	glycosaminoglycan binding	Root	0	0	0	0	0	0	0	0	0	0	0	0	0	0	0	1.078e-06	0	0	0	0	0	0	0	0	0	8.98333e-08
GO:0005542	folic acid binding [Evidence IEA]	Root	0	0	0	0	0	0	0	0	0	0	0	0	0	0	0	0	3.656e-05	0	0	0	0	0	0	0	3.04667e-06	0
GO:0005543	phospholipid binding [Evidence IEA]	Root	0	0	0	0	0	0	0	0	0	0	0	9.575e-06	0	0	0	0	0	0	0	0	0	0	0	0	0	7.97917e-07
GO:0005544	calcium-dependent phospholipid binding	Root	0	0	0	0	0	0	0	0	0	0	0	1.179e-05	0	0	0	0	0	0	0	0	0	8.631e-07	0	0	0	1.05443e-06
GO:0005546	phosphatidylinositol-4,5-bisphosphate binding	Root	0	0	0	0	0	0	0	0	0	0	0	2.21e-06	0	0	0	0	0	0	0	0	0	8.631e-07	0	0	0	2.56092e-07
GO:0008047	enzyme activator activity [Evidence IEA]	Root	0	0	0	0	0.0003752	0	0.001596	0	0.0003551	0	0.0001022	0	0.0006287	0	0.0008882	0	0.0001849	0.0001496	0	0	7.242e-05	0	0.0002464	0	0.00037076	1.24667e-05
GO:0008061	chitin binding [Evidence IEA]	Root	1.835e-05	0.0001666	0	0.0001069	0	0	0.0001291	3.108e-05	1.425e-05	3.213e-05	0	1.203e-05	0	2.647e-05	1.927e-05	0.0003575	9.617e-05	1.862e-05	0	0.0001026	0	0	0	3.816e-05	2.3095e-05	7.43408e-05
GO:0008080	N-acetyltransferase activity [Evidence IEA]	Root	0.0009701	0.0001681	0.0004454	0.0002804	0.00111	0.0006523	0.0008789	9.202e-05	0	0.0002187	0.0001442	0.0002365	0.000493	0.001454	0.0008763	0.0001731	0.001143	0.0003852	0.0009862	0.0001471	0.0001248	6.052e-05	0.001804	5.285e-05	0.000747992	0.000326732
GO:0008081	phosphoric diester hydrolase activity [Evidence IEA]	Root	0.0001533	0	0	0	0.0001751	0	0.0001605	8.848e-05	0.0001012	6.606e-05	0.0001921	0	0.0008457	0	0.0004145	0	0.0009004	2.742e-05	0.001172	0	0.0002983	0	0.0006445	0.000546	0.000421467	6.06633e-05
GO:0008092	cytoskeletal protein binding	Root	0	3.6e-07	0	7.87e-07	0	0	0	0	5.065e-05	2.288e-05	0.0001384	9.973e-05	0	3.133e-05	6.122e-06	1.18e-05	0	1.008e-06	0	0	0	3.305e-05	0	0	1.62643e-05	1.67454e-05
GO:0008094	ATP-dependent activity, acting on DNA [Evidence IEA]	Root	0.0001976	9.465e-05	0.0001408	0.0002644	0.000237	0.000187	0.0002856	0.0001348	0.0001664	0.0001529	0.0001537	1.264e-05	0.0001125	0.0001495	0.0002778	0.0002057	0.0004607	0.0001178	0.0002139	0.0002227	4.879e-05	9.659e-05	0.0001965	0.000168	0.000207607	0.000150557
GO:0008097	5S rRNA binding [Evidence IEA]	Root	0.000561	0	0	0	0	0	0.0005247	0	0.0006896	0	0	0	0	0	0	0	0.001014	0	0.0001233	0	0.0006616	0	0	0	0.00029785	0
GO:0008108	UDP-glucose:hexose-1-phosphate uridylyltransferase activity [Evidence IEA]	Root	0	0	0	0	0	0	0	0	0	0	3.521e-05	0	0	0	0	0	7.725e-06	0	2.958e-05	0	6.544e-05	0	0	0	1.14963e-05	0
GO:0008113	peptide-methionine (S)-S-oxide reductase activity [Evidence IEA]	Root	0	0	0	0	0	0	0	0	0	0	0	0	0	0	0	0	0.0003186	0	0	0	0	0	0	0	2.655e-05	0
GO:0008134	transcription factor binding [Evidence IEA]	Root	0	0	0	0	0	0	0	0	0	0	0	0	0	0	0	0	4.989e-06	0	0	0	0	0	0	0	4.1575e-07	0
GO:0008135	translation factor activity, RNA binding [Evidence IEA]	Root	0.001956	0.0006169	0.006269	0.001599	0.003028	0.001094	0.002029	0.0009155	0.003509	0.004532	0.001727	0.0003912	0.001651	0.002038	0.002213	0.001931	0.003642	0.001181	0.004087	0.001776	0.001187	0.009443	0.001417	0.001384	0.00272625	0.0022418
GO:0008137	NADH dehydrogenase (ubiquinone) activity [Evidence IEA]	Root	7.262e-05	0	0	0	8.904e-05	0	7.818e-05	0	0.0003011	4.793e-05	0.0002335	0	2.112e-05	0	0.0001276	0	2.29e-05	0	0.0002948	0	4.229e-05	0	0.0004138	0.000175	0.000141413	1.85775e-05
GO:0008142	oxysterol binding	Root	0	0	0	0	0	1.96e-06	0	0	0	0	0	1.591e-06	0	0	0	3.4e-06	0	0	0	0	0	0	0	0	0	5.7925e-07
GO:0008168	methyltransferase activity [Evidence IEA]	Root	8.148e-05	0.0001169	0.0001917	0.0003977	0.0001366	0.0003916	3.948e-05	0.0001399	7.249e-05	0.0001969	4.249e-05	5.991e-06	2.703e-06	0.0003508	5.111e-05	0.0005234	0.0002633	5.248e-05	7.017e-05	0.0002768	3e-05	0.0005698	6.076e-05	0.0001244	8.68569e-05	0.000262223
GO:0008170	N-methyltransferase activity [Evidence IEA]	Root	0	0	0	0	1.649e-05	0	0	0	0	0	0	0	0	0	0	0	0	4.349e-05	0	0	0	0	8.084e-06	0	2.04783e-06	3.62417e-06
GO:0008171	O-methyltransferase activity [Evidence IEA]	Root	0	0	0	0	0	3.934e-06	0	0	0	3.94e-05	0	0	0	0	0	7.673e-06	0	0	0	0	0	2.647e-05	0	0	0	6.45642e-06
GO:0008172	S-methyltransferase activity [Evidence IEA]	Root	0	0	0	0	0	0	0	7.776e-06	2.119e-06	0	0	0	0	0	0	0	7.757e-06	0	9.51e-06	0	0	0	0	3.744e-05	1.6155e-06	3.768e-06
GO:0008173	RNA methyltransferase activity [Evidence IEA]	Root	0	0.0002488	0.0001575	9.379e-05	4.011e-05	9.412e-05	4.076e-05	0.0001429	4.906e-05	0	3.121e-05	6.373e-05	0	5.289e-05	3.013e-05	4.658e-05	7.105e-05	8.363e-05	0.0001377	8.449e-05	3.589e-05	0.0002166	7.07e-05	0.0001194	5.53425e-05	0.000103911
GO:0008175	tRNA methyltransferase activity [Evidence IEA]	Root	0	0	0	1.642e-05	0	0	0	0	0	0	0	0	0	0	0	0	0	0	0	0	0	0	3.327e-05	0	2.7725e-06	1.36833e-06
GO:0008176	tRNA (guanine-N7-)-methyltransferase activity [Evidence IEA]	Root	0	0	0.0009586	1.853e-05	6.405e-05	0	5.964e-05	0	0	0	5.821e-05	0	0	0	0	0.0001293	0	0	5.116e-05	0	0	3.654e-05	0	0.0002021	9.9305e-05	3.22058e-05
GO:0008177	succinate dehydrogenase (ubiquinone) activity [Evidence IEA]	Root	0	0	0	0	0	0	0	0	0	0	0	0	0	0	0	0	3.571e-05	0	0	0	0	0	0	0	2.97583e-06	0
GO:0008184	glycogen phosphorylase activity [Evidence IEA]	Root	0	0	0	0	0	0	0	0	0	0	0	0	0	0	0	0	5.201e-05	0	0	0	0	0	0	0.004997	4.33417e-06	0.000416417
GO:0008186	ATP-dependent activity, acting on RNA [Evidence IEA]	Root	0	0	0	3.838e-05	1.436e-05	0	4.619e-05	0	4.194e-05	1.076e-05	2.381e-05	0	2.445e-05	0	3.178e-05	0	7.278e-05	8.73e-06	4.071e-05	0	1.934e-05	0	3.751e-05	6.985e-06	2.94058e-05	5.40458e-06
GO:0008199	ferric iron binding [Evidence IEA]	Root	0.001696	0	0.002412	0.003394	0.02337	0.001215	0.002167	0.0008252	0.008198	0.003309	0.00423	1.771e-05	0.00486	0.0006268	0.002888	0.001748	0.0008905	0.003237	0.004993	0.0008546	0.00715	0.0009204	0.007132	0.004893	0.00583221	0.00175339
GO:0008201	heparin binding	Root	0	2.256e-06	0	0	0	3.299e-07	0	0	0	8.305e-07	0	0	0	9.934e-07	0	9.065e-07	1.131e-06	9.259e-07	0	0	0	1.173e-07	0	0	9.425e-08	5.29958e-07
GO:0008233	peptidase activity [Evidence IEA]	Root	0.0001685	0.0003222	0.0006146	0.0001884	0	0.0002186	0	0.0002963	1.592e-05	0.0002404	8.496e-05	0.0001203	2.347e-05	0.0002709	0	8.363e-05	6.228e-05	0.0003992	6.458e-05	0.0001745	4.65e-05	0.0001769	4.985e-06	0.000296	9.04829e-05	0.000232278
GO:0008234	cysteine-type peptidase activity [Evidence IEA]	Root	5.232e-05	0	0	2.052e-06	7.35e-06	7.127e-05	1.337e-05	5.223e-05	2.316e-05	5.851e-05	0.0001173	0	1.088e-05	5.583e-06	0	6.72e-05	0.0001293	1.559e-05	0	0	7.666e-05	0.0003326	2.573e-05	3.79e-05	3.80058e-05	5.35779e-05
GO:0008236	serine-type peptidase activity [Evidence IEA]	Root	8.864e-05	4.533e-05	6.304e-05	4.229e-05	0.0002904	1.348e-05	0.000195	2.202e-05	0.0004977	1.509e-05	0.0001348	5.237e-05	0	0	0.0002394	0	0.0002411	1.374e-05	0.0003957	2.188e-05	7.807e-05	1.26e-05	0.0002584	6.928e-05	0.000206854	2.56733e-05
GO:0008237	metallopeptidase activity [Evidence IEA]	Root	0.0001022	0.0001457	9.209e-05	0.0003019	0.0001004	0.0001698	4.936e-06	0.0001251	0.0001183	0.0001201	9.923e-05	5.449e-05	0.0001195	0.0002313	2.638e-05	0.0001542	0.0001216	0.0001118	0.000151	0.0003141	4.952e-05	9.536e-05	0.0002312	0.0003222	0.000101363	0.000178838
GO:0008239	dipeptidyl-peptidase activity [Evidence IEA]	Root	3.837e-05	5.756e-05	5.506e-05	4.619e-05	0	5.755e-05	0	5.568e-05	0	5.406e-05	9.117e-05	7.274e-05	2.578e-05	0.0002287	0	2.276e-05	1.764e-06	4.561e-05	8.625e-05	0.000136	0	3.095e-05	4.895e-06	2.725e-05	2.52741e-05	6.95875e-05
GO:0008252	nucleotidase activity [Evidence IEA]	Root	0	0	0	0	0	0	0	0	0	0	0	0	0	0	0	0	0	0	6.555e-05	0	8.792e-06	0	0	0	6.19517e-06	0
GO:0008253	5'-nucleotidase activity [Evidence IEA]	Root	8.223e-06	0	1.116e-05	0	0.0001531	0	1.218e-05	0	5.521e-05	1.015e-05	0.0001529	0	3.361e-05	7.463e-06	5.425e-06	0	0	0	9.814e-05	0	1.054e-05	0	5.273e-05	2.453e-05	4.94348e-05	3.51192e-06
GO:0008270	zinc ion binding [Evidence IEA]	Root	0.001619	0.0009969	0.002369	0.00118	0.0009642	0.0009163	0.00114	0.001224	0.001447	0.00136	0.001048	0.0004219	0.0009924	0.001887	0.001295	0.001068	0.001943	0.0008341	0.002114	0.001284	0.001058	0.002148	0.001209	0.001294	0.00143322	0.00121785
GO:0008289	lipid binding [Evidence IEA]	Root	0.0003071	0.0001465	0.0004607	0.0006246	3.227e-05	2.931e-05	0	0.0001302	0	0.0001292	3.97e-05	4.646e-05	0	7.818e-05	0	0	4.663e-05	0.000112	0.0002018	0.0002253	0	0	0.0001476	3.189e-05	0.000102983	0.00012947
GO:0008307	structural constituent of muscle	Root	0	7.176e-05	0	4.611e-05	0	5.492e-07	0	0	0	5.737e-07	0	1.917e-07	0	2.11e-05	0	2.126e-05	0	1.171e-06	0	1.828e-05	0	0	0	0	0	1.5083e-05
GO:0008308	voltage-gated monoatomic anion channel activity	Root	0	0	0	0	0	1.96e-06	0	0	0	0	0	1.591e-06	0	0	0	3.4e-06	0	0	0	0	0	0	0	0	0	5.7925e-07
GO:0008310	single-stranded DNA 3'-5' exodeoxyribonuclease activity [Evidence IEA]	Root	0	0	0	0	0	0	0	0	0	0	0	0	0	0	0	0	0	0	0	0	0	0	8.115e-07	0	6.7625e-08	0
GO:0008311	double-stranded DNA 3'-5' exodeoxyribonuclease activity [Evidence IEA]	Root	0	0	0	0	1.25e-05	0	0	0	1.298e-05	0	9.412e-07	0	0	0	0	0	1.966e-05	0	0	0	5.828e-06	0	8.661e-06	0	5.04752e-06	0
GO:0008320	protein transmembrane transporter activity [Evidence IEA]	Root	0	0	0	0	0	0	0	0	0	0	0	0	0	0	0	0	0.0002835	0	9.288e-05	0	0	0	0	0	3.1365e-05	0
GO:0008324	monoatomic cation transmembrane transporter activity [Evidence IEA]	Root	0	0	0	1.196e-05	0	0	0	0	0	0	0	0	0	0	0	0	0	0	1.046e-05	0	0	3.84e-05	3.944e-06	0	1.20033e-06	4.19667e-06
GO:0008374	O-acyltransferase activity [Evidence IEA]	Root	0	0	0.001453	0	0	0	0	0	0	5.648e-05	0	0	0	0	0	0	0	0	0	0	0	0	0	0	0.000121083	4.70667e-06
GO:0008379	thioredoxin peroxidase activity [Evidence IEA]	Root	0.0003126	0.000703	0.0004319	0.0002785	3.693e-05	0.0006859	0.0003768	0.0006834	0.0001005	0.0001295	1.519e-05	0.0003514	0.0003734	0.00129	1.282e-05	0.0004844	0.0006787	0.0002037	0.0004955	0.0005755	3.901e-05	0.0003321	0.0001432	0.0008049	0.000251379	0.000543525
GO:0008381	mechanosensitive monoatomic ion channel activity [Evidence IEA]	Root	0.0006532	0.000827	0.003739	0.001095	8.847e-05	0.002198	0.001049	0.006247	0.003355	0.001804	0.0005638	0	0.0005206	0.008526	0	0.001972	0.0003464	0.0005038	0.0005192	0.006261	6.15e-05	0.001434	0.001335	0.002496	0.00101926	0.00278032
GO:0008408	3'-5' exonuclease activity [Evidence IEA]	Root	0	2.743e-06	6.673e-06	1.341e-05	5.672e-07	3.667e-07	3.447e-06	1.363e-05	1.357e-05	2.976e-06	5.13e-06	2.12e-06	0	2.22e-06	6.026e-06	0	5.993e-06	0	6.006e-06	2.012e-07	8.257e-07	4.46e-05	3.359e-06	7.452e-06	4.29974e-06	7.47657e-06
GO:0008409	5'-3' exonuclease activity [Evidence IEA]	Root	0	0	4.049e-07	2.255e-05	0	0	0	0	0	0	0	0	0	0	0	2.453e-05	0	0	0	0	0	3.06e-06	0	0	3.37417e-08	4.17833e-06
GO:0008410	CoA-transferase activity [Evidence IEA]	Root	0	0	0	0	0.00454	0	0.008496	0	0.00202	0	0.001827	0	0.003145	0	0.008503	0	0.001075	0.001104	0.0002026	0	0.0005349	0	0.002977	0	0.00277671	9.2e-05
GO:0008441	3'(2'),5'-bisphosphate nucleotidase activity [Evidence IEA]	Root	3.394e-05	0	0	0	0	0	0	0	0	0	0	0	0	0	0	0	9.662e-06	0	0	0	0	0	0	0	3.6335e-06	0
GO:0008444	CDP-diacylglycerol-glycerol-3-phosphate 3-phosphatidyltransferase activity [Evidence IEA]	Root	0	0	0	4.332e-05	1.32e-05	0	0	0	4.24e-05	0.0001646	0.0001617	0	0	0	0	0	9.237e-06	0	6.361e-05	0.0001477	4.307e-06	0.0001126	2.525e-06	0	2.47483e-05	3.90183e-05
GO:0008448	N-acetylglucosamine-6-phosphate deacetylase activity [Evidence IEA]	Root	0.0001872	9.929e-05	0.0002371	0.0003596	7.14e-05	7.257e-05	3.197e-05	3.556e-05	0.0002016	0.0001327	5.383e-05	2.204e-05	0.0001385	0.0001426	0.0001192	0.0001488	8.609e-05	0.0001992	0.0003487	0.0001263	2.067e-05	0.0001228	8.182e-05	0.0001601	0.000131507	0.00013513
GO:0008460	dTDP-glucose 4,6-dehydratase activity [Evidence IEA]	Root	0.001093	0.0006424	0.001488	0.0005489	0	0.0003618	0.0001624	0.0002159	8.184e-05	0.0004384	7.632e-05	0.0003266	0.0001603	0.0005632	0.0002951	0.0005244	3.808e-05	0.0002483	0.0008683	0.0005489	0	0.0005027	0.0001389	0.0003723	0.000366853	0.00044115
GO:0008465	glycerate dehydrogenase activity [Evidence IEA]	Root	0	0	0	0	0	0	0	4.018e-05	0	4.2e-06	0	0	0	0	0	0	0	0	0	0	6.605e-06	0	0	0	5.50417e-07	3.69833e-06
GO:0008478	pyridoxal kinase activity [Evidence IEA]	Root	0	0	0	0	0.0001548	0	6.55e-05	2.048e-05	0.0002772	0	6.708e-05	0	3.241e-05	0	0.0007769	2.939e-05	0	0	0.0001421	0	0.0001017	0	0.0005673	0.0002176	0.000182083	2.22892e-05
GO:0008479	queuine tRNA-ribosyltransferase activity [Evidence IEA]	Root	0	8.555e-05	6.45e-05	0.0001389	1.044e-05	1.3e-05	6.93e-05	0	0.0001005	8.294e-05	2.723e-05	0	7.663e-06	8.667e-05	0	2.991e-05	3.137e-05	7.815e-06	8.241e-05	6.391e-05	5.138e-05	4.548e-05	1.272e-05	3.549e-05	3.81261e-05	4.91388e-05
GO:0008483	transaminase activity [Evidence IEA]	Root	9.041e-05	0.0004951	0.0001751	0.0002198	0.0001315	0.0001767	0.0001727	0.0004895	0.0002408	6.931e-05	0.0003161	0.0001104	0.0001416	0.0002934	0.0001581	0.000418	0.0002092	6.966e-05	0.000384	0.0003248	0.0001571	0.0001405	0.0005065	0.0002601	0.000223593	0.000255606
GO:0008484	sulfuric ester hydrolase activity [Evidence IEA]	Root	0	0.0001267	0.0002936	4.458e-05	2.899e-05	0	0	6.491e-05	0.0001256	0	2.063e-05	3.11e-05	0	0	0	0	0	5.38e-05	0.0001186	5.142e-05	5.781e-05	0	8.196e-06	0.0001132	5.44522e-05	4.04758e-05
GO:0008641	ubiquitin-like modifier activating enzyme activity [Evidence IEA]	Root	0	0	0	0	0.0002352	0	0	0	0	0	7.706e-05	0	8.946e-05	0	0.0003103	0	0	6.35e-05	0	0	0	0	0.0001663	0	7.31933e-05	5.29167e-06
GO:0008649	rRNA methyltransferase activity [Evidence IEA]	Root	7.161e-05	5.684e-05	4.787e-05	3.609e-05	0	3.795e-05	0	0.0001233	8.701e-05	1.905e-05	0.0001448	1.461e-05	0	4.883e-05	1.574e-05	5.603e-05	0	3.948e-05	3.333e-05	5.037e-05	0	9.374e-05	5.54e-06	4.721e-05	3.3825e-05	5.19583e-05
GO:0008658	penicillin binding [Evidence IEA]	Root	0.000201	0.0002816	0.0002431	0.0002382	0	0.0001021	0	3.825e-05	0	0.0001549	1.334e-05	8.507e-05	0	0.0001294	0	4.158e-05	0	8.575e-05	6.78e-05	9.632e-05	0	2.053e-05	1.059e-05	7.774e-05	4.46525e-05	0.00011262
GO:0008661	1-deoxy-D-xylulose-5-phosphate synthase activity [Evidence IEA]	Root	0	0	0	0	0	0	0	0	0	0	0	0	0	0	0	0	9.225e-06	0	1.502e-05	0	6.139e-06	0	3.249e-06	0	2.80275e-06	0
GO:0008662	1-phosphofructokinase activity [Evidence IEA]	Root	0.0001339	0.0005109	0.0006052	0.000834	0	0.0004571	0	0.0008565	0	0.0002834	0	4.053e-05	0	0.001165	0.0003127	0.0002953	8.065e-07	0.0002739	3.002e-05	0.0004267	3.004e-06	0.0004038	7.273e-05	0.0002803	9.653e-05	0.000485619
GO:0008663	2',3'-cyclic-nucleotide 2'-phosphodiesterase activity [Evidence IEA]	Root	4.828e-05	0	0	0	0.0001599	0	6.923e-05	0	0.0003523	4.76e-05	0.0002092	0	1.214e-05	0	0.0003857	0	0.0002192	0	0.0002938	0	8.489e-05	0	0.0001705	5.852e-05	0.000167095	8.84333e-06
GO:0008666	2,3,4,5-tetrahydropyridine-2,6-dicarboxylate N-succinyltransferase activity [Evidence IEA]	Root	0.0001121	0	0	0	0.0004055	0	6.86e-05	0	0.0005475	0.0001299	0.0009409	0	6.884e-05	0	0.0002447	0	0.0002698	0	0.0002743	0	0.0002612	0	0.0001725	8.886e-05	0.000280495	1.823e-05
GO:0008675	2-dehydro-3-deoxy-phosphogluconate aldolase activity [Evidence IEA]	Root	0	0	0	0	0	0	0	0	0	0	0	0	0	0	0	0	0.001594	0	0	0	0	0	0	0	0.000132833	0
GO:0008676	3-deoxy-8-phosphooctulonate synthase activity [Evidence IEA]	Root	0	0	0	0	9.44e-05	7.181e-05	0.0002881	0.0002644	0.000442	2.083e-05	0.000739	0	0.000379	0	0.0001568	0.0001169	0.0004675	6.028e-05	9.572e-05	4.821e-05	7.073e-05	6.598e-05	0.000176	0.0002374	0.000242438	7.38175e-05
GO:0008677	2-dehydropantoate 2-reductase activity [Evidence IEA]	Root	0	0	0.0001826	0	0	0	0	0	0	0	0	0	0	0	0	0	6.139e-05	0	1.606e-05	0	2.169e-05	2.398e-05	2.169e-05	1.882e-05	2.52858e-05	3.56667e-06
GO:0008679	2-hydroxy-3-oxopropionate reductase activity [Evidence IEA]	Root	0	0	0	0	0	0	0	0	0	0	0	0	0	0	0	0	0.0001635	0	0	0	0	0	0	0	1.3625e-05	0
GO:0008685	2-C-methyl-D-erythritol 2,4-cyclodiphosphate synthase activity [Evidence IEA]	Root	0	0	0	0	0	0	0	0	0	0	0	0	0	0	0	0	0	0	0	0	0	0	0.0001328	0	1.10667e-05	0
GO:0008686	3,4-dihydroxy-2-butanone-4-phosphate synthase activity [Evidence IEA]	Root	0	0	0	0	2.826e-06	8.289e-06	2.85e-05	2.929e-05	5.229e-05	1.254e-05	4.653e-05	1.784e-06	5.442e-05	1.049e-05	0	2.06e-05	9.968e-05	2.515e-05	0.0002486	1.25e-05	3.85e-05	0	6.404e-05	4.068e-05	5.29488e-05	1.34436e-05
GO:0008690	3-deoxy-manno-octulosonate cytidylyltransferase activity [Evidence IEA]	Root	0	0	0	0	0.0001877	0	0	0.0001012	0.0001016	3.149e-05	0.0001842	2.525e-05	1.304e-05	0	0.0001433	0	0.0002547	0	0.0002077	0	6.658e-05	0	0.0001933	0.0001048	0.000112677	2.1895e-05
GO:0008697	4-deoxy-L-threo-5-hexosulose-uronate ketol-isomerase activity [Evidence IEA]	Root	0.000627	0	0.0008158	0	8.81e-05	0	0.000167	0	2.825e-05	0	0	0	6.992e-05	5.191e-05	0	0	0.0002463	5.483e-05	0.000253	0	0.0001564	0	0.000185	2.127e-05	0.000219731	1.06675e-05
GO:0008703	5-amino-6-(5-phosphoribosylamino)uracil reductase activity [Evidence IEA]	Root	0	0	0	0	0	0	0	0	2.049e-06	0	0	0	0	0	0	0	2.296e-05	0	0	0	1.195e-07	0	0	0	2.09404e-06	0
GO:0008705	methionine synthase activity [Evidence IEA]	Root	0	0	0	0	2.827e-07	0	0	0	2.582e-06	0	1.296e-06	0	0	0	0	0	7.94e-07	0	3.713e-06	0	1.184e-06	0	1.673e-06	0	9.60392e-07	0
GO:0008712	ADP-glyceromanno-heptose 6-epimerase activity [Evidence IEA]	Root	0.0002078	0	0	0	0.0003926	7.058e-05	0.000288	0.0003496	0.0003389	0.0002386	0.0002076	5.002e-05	0.0003961	6.68e-05	0.0003272	0.0001772	0.0003904	0.0001405	0.0003493	3.283e-05	9.289e-05	1.686e-05	0.0003436	0.0003044	0.000277866	0.000120616
GO:0008716	D-alanine-D-alanine ligase activity [Evidence IEA]	Root	0	0	1.378e-05	2.044e-06	7.025e-05	1.647e-05	9.696e-05	8.733e-05	7.377e-05	7.632e-06	6.445e-05	5.213e-06	4.652e-05	1.917e-05	3.49e-05	5.056e-05	0.0001489	3.924e-05	0.0001506	1.183e-05	2.865e-05	3.007e-06	0.0001023	5.22e-05	6.92567e-05	2.4558e-05
GO:0008720	D-lactate dehydrogenase activity [Evidence IEA]	Root	0	0	0	0	2.387e-05	0	4.792e-05	0	9.897e-05	0	2.487e-05	0	2.862e-05	0	0	0	8.536e-05	0	0	0	0	0	2.651e-05	0	2.801e-05	0
GO:0008721	D-serine ammonia-lyase activity [Evidence IEA]	Root	0	0	0	0	3.588e-05	0	2.458e-05	0	4.542e-05	0	1.565e-05	0	0	0	2.902e-05	0	0	1.712e-05	0	0	0	0	3.806e-05	0	1.57175e-05	1.42667e-06
GO:0008725	DNA-3-methyladenine glycosylase activity [Evidence IEA]	Root	0	0	0	0	0	0	0	0	0	0	0	0	0	0	0	0	0	6.2e-05	0	0	0	0	0	0	0	5.16667e-06
GO:0008728	GTP diphosphokinase activity [Evidence IEA]	Root	1.092e-05	1.622e-05	3.836e-05	1.795e-05	7.622e-06	8.175e-06	4.321e-06	0	2.844e-05	9.974e-06	8.419e-06	1.099e-05	0	3.215e-05	1.036e-05	3.164e-05	0	3.989e-06	1.052e-05	9.461e-06	2.529e-07	2.038e-05	1.174e-05	2.776e-06	1.09129e-05	1.36421e-05
GO:0008730	L(+)-tartrate dehydratase activity [Evidence IEA]	Root	0	0	0	0	0	6.511e-05	0	4.104e-05	0	0	0	0	0	0	0	0	0	0	0	0	0	0	0	0.0001143	0	1.83708e-05
GO:0008736	L-fucose isomerase activity [Evidence IEA]	Root	7e-05	8.747e-06	7.74e-05	1.145e-05	3.513e-05	8.903e-06	1.309e-05	1.904e-05	9.275e-05	9.665e-05	9.774e-06	0	7.094e-05	4.668e-05	9.993e-05	0	0.000107	3.385e-05	3.244e-05	2.308e-05	3.316e-06	1.904e-05	2.782e-05	4.697e-05	5.32992e-05	2.62008e-05
GO:0008743	L-threonine 3-dehydrogenase activity [Evidence IEA]	Root	0	0	0	0	0	0	0	0	0	0	0	0	0	0	0	0	0.0004194	1.735e-05	0	0	0	0	0	0	3.495e-05	1.44583e-06
GO:0008745	N-acetylmuramoyl-L-alanine amidase activity [Evidence IEA]	Root	0.0002839	0	0	0	0	0	0.0001951	0.000161	0.0001362	0.0001611	0.0001703	0.0001353	0.0001486	0	7.109e-05	0	0.0001104	9.185e-05	0.0001055	0.0001452	8.177e-05	6.909e-05	3.96e-05	8.366e-05	0.000111872	7.06e-05
GO:0008747	N-acetylneuraminate lyase activity [Evidence IEA]	Root	0	0	0	0	0	0	0	0	0.0003068	0	4.39e-05	0	3.605e-05	0	0.0002076	0	0.0001523	0	0.0001657	0	1.86e-05	0	0.0001236	9.753e-06	8.78792e-05	8.1275e-07
GO:0008750	NAD(P)+ transhydrogenase (AB-specific) activity [Evidence IEA]	Root	0	0	0	0	6.668e-05	0	9.285e-05	0	0.0001126	7.188e-06	3.611e-05	0	2.269e-05	0	4.323e-05	0	0.0001265	0	0.0002371	0	2.883e-05	0	6.019e-05	4.617e-05	6.88983e-05	4.4465e-06
GO:0008752	FMN reductase (NAD(P)H) activity [Evidence IEA]	Root	0.0001244	0.000213	0.0003334	4.586e-05	4.094e-05	0.0001088	0	0.0001556	4.808e-05	0.00034	1.114e-05	0.0001581	7.378e-05	9.133e-05	9.526e-05	4.857e-05	0.0001972	9.311e-05	0.0001024	0.0002668	6.919e-06	5.723e-05	2.671e-05	0.0002542	8.83524e-05	0.000152717
GO:0008753	NADPH dehydrogenase (quinone) activity [Evidence IEA]	Root	0.0001244	0.0001476	0.0001412	4.586e-05	0.0003103	0.0001088	5.645e-05	6.712e-05	0.0002361	0.00034	5.191e-05	0.0001581	0.0002938	9.133e-05	0.0001371	0.0001526	7.944e-05	0.0001241	0.0001142	0.0001946	5.289e-05	4.464e-05	0.00052	0.0001841	0.000176483	0.000138237
GO:0008757	S-adenosylmethionine-dependent methyltransferase activity [Evidence IEA]	Root	0.0002128	0.0002356	0.001086	0.0006252	3.109e-05	0.0004266	4.461e-05	0.0001986	0.0001157	6.23e-05	0.0002314	3.953e-05	2.627e-05	0.0006847	1.574e-05	0.0003544	0.0005007	0.0001005	0.0004248	0.0004414	2.523e-05	0.0005568	4.448e-05	0.0001307	0.000229902	0.000321361
GO:0008760	UDP-N-acetylglucosamine 1-carboxyvinyltransferase activity [Evidence IEA]	Root	0.0002606	0.0001187	0.0002131	5.354e-05	8.794e-05	0.0001071	0.0001941	0.0001653	0.0002053	0.0001293	8.825e-05	6.842e-05	4.294e-05	3.036e-05	9.743e-06	5.371e-05	5.239e-05	6.79e-05	0.0002846	9.48e-05	0.0001263	0.000104	0.0001588	0.0002339	0.000143672	0.000102253
GO:0008761	UDP-N-acetylglucosamine 2-epimerase activity [Evidence IEA]	Root	8.862e-05	0	5.962e-05	0.0001505	0	0.0003389	4.403e-05	7.058e-05	0.0001473	0.0001866	4.045e-05	1.987e-05	0	2.66e-05	8.873e-05	8.339e-05	0.0002005	5.085e-05	0.0001224	0.0001587	7.664e-05	0.0001494	8.034e-05	6.638e-05	7.90525e-05	0.000108481
GO:0008762	UDP-N-acetylmuramate dehydrogenase activity [Evidence IEA]	Root	0.0001165	6.258e-05	2.565e-05	2.845e-05	5.256e-05	4.476e-05	8.042e-05	4.924e-05	0.0001137	0.0001012	6.165e-05	3.575e-05	0	0.0001762	0.0001088	1.947e-05	6.467e-05	4.064e-05	1.581e-05	0.0002137	6.042e-05	0.0001268	5.154e-05	2.828e-05	6.26433e-05	7.72558e-05
GO:0008763	UDP-N-acetylmuramate-L-alanine ligase activity [Evidence IEA]	Root	0.0002761	0.00025	0.0003958	0.0002692	9.578e-05	0.0002302	0.0001075	0.0003368	0.0001959	0.0003644	0.0001594	2.813e-05	0.0002473	0.0004483	0.0001194	0.0005507	0.0003088	0.0001883	0.0005074	0.0004574	0.0001057	0.0002548	0.0001024	0.0004885	0.000218457	0.000322228
GO:0008764	UDP-N-acetylmuramoylalanine-D-glutamate ligase activity [Evidence IEA]	Root	1.905e-05	6.573e-05	9.552e-06	3.456e-05	4.96e-05	3.491e-05	3.01e-05	5.76e-05	4.25e-05	4.006e-05	1.814e-05	1.023e-05	4.135e-05	7.948e-05	3.354e-05	5.752e-05	2.196e-05	5.045e-05	5.747e-05	7.096e-05	2.245e-05	1.583e-05	3.875e-05	7.819e-05	3.20385e-05	4.96267e-05
GO:0008765	UDP-N-acetylmuramoylalanyl-D-glutamate-2,6-diaminopimelate ligase activity [Evidence IEA]	Root	0	0	2.612e-05	0	0	0	0	0	0	0	0	0	0	0	0	0	0	0	2.455e-06	0	0	0	0	0	2.38125e-06	0
GO:0008767	UDP-galactopyranose mutase activity [Evidence IEA]	Root	0.0001167	0.0001273	0	0.0001452	0	3.23e-05	0	0	0	0	5.222e-05	0	0	0.0001996	0	0	0	0.0001045	5.801e-05	0	0	0.0001099	0	4.583e-06	1.89108e-05	6.02819e-05
GO:0008774	acetaldehyde dehydrogenase (acetylating) activity [Evidence IEA]	Root	0	0	0	0	0	0	6.485e-05	0	1.722e-05	0	0	0	1.761e-05	0	0	0	8.016e-05	0	0	0	2.146e-05	0	0	0	1.6775e-05	0
GO:0008776	acetate kinase activity [Evidence IEA]	Root	0.000226	0.0002111	0.0001701	6.727e-05	0.0001358	0.0001305	0.0001668	0.0001134	0.0002124	0.0001262	0.0001007	7.999e-05	0.000167	0.0001441	0.0002297	0.0001411	0.0001562	6.384e-05	0.0003863	0.0001257	0.0002082	0.0003455	0.000478	0.0001948	0.000219767	0.000145292
GO:0008780	acyl-[acyl-carrier-protein]-UDP-N-acetylglucosamine O-acyltransferase activity [Evidence IEA]	Root	0	0	0	0	0	0	2.315e-05	0.0002146	0.0001032	0.00012	0	0	1.51e-05	0	0	6.717e-05	7.368e-05	4.696e-05	3.715e-05	6.498e-05	4.703e-05	1.592e-05	1.413e-05	0.0001546	2.612e-05	5.70192e-05
GO:0008782	adenosylhomocysteine nucleosidase activity [Evidence IEA]	Root	0.0001773	0.000156	0.0003397	9.754e-05	0	4.856e-05	4.97e-05	3.383e-05	0	0.0003166	4.003e-05	1.112e-05	2.532e-05	5.04e-06	0	4.14e-05	0	6.655e-05	1.861e-05	0.0001318	3.165e-05	1.704e-05	6.58e-05	6.094e-05	6.23425e-05	8.22017e-05
GO:0008783	agmatinase activity [Evidence IEA]	Root	0	0	0	0	0	0	0	0	0	0	0	0	0	0	0	0	0.0001856	0	0	0	0	0	0	0	1.54667e-05	0
GO:0008784	alanine racemase activity [Evidence IEA]	Root	0.0001421	9.707e-05	9.575e-05	0.0001062	3.387e-05	4.418e-05	0	0	3.735e-05	0.0005129	2.719e-05	0.0001252	0	0	0	0	0	5.225e-05	9.76e-05	0.000295	5.592e-06	0	2.731e-05	0	3.88968e-05	0.000102733
GO:0008785	alkyl hydroperoxide reductase activity [Evidence IEA]	Root	0	0	6.522e-05	1.289e-05	0	3.809e-06	0	0	0	0	0	0	0	2.252e-05	0	1.51e-05	4.158e-05	1.101e-05	0	0	0	3.818e-06	0	0	8.9e-06	5.76225e-06
GO:0008788	alpha,alpha-phosphotrehalase activity [Evidence IEA]	Root	0.0001093	0	0	0	0	0	0	0	0	5.818e-05	0	0	0	0	0	0	0	0	3.865e-05	0	6.021e-06	0	0	0	1.28309e-05	4.84833e-06
GO:0008792	arginine decarboxylase activity [Evidence IEA]	Root	0	0	0	6.18e-07	0	0	0	0	0	0	0	0	0	0	0	0	3.758e-05	0	0	0	0	0	0	0	3.13167e-06	5.15e-08
GO:0008794	arsenate reductase (glutaredoxin) activity [Evidence IEA]	Root	0	0	0	0	0	0	0	0	0	0	0	0	0	0	0	0	0.0001492	0	0.0001726	0	0	0	0	0.0005237	2.68167e-05	4.36417e-05
GO:0008795	NAD+ synthase activity [Evidence IEA]	Root	4.291e-05	7.442e-05	0.0001034	5.739e-05	0.0002794	6.078e-05	0.0001016	3.606e-05	0	0	0.0001898	9.245e-06	7.589e-05	0	9.466e-05	0	4.021e-05	3.265e-05	4.304e-05	0.0001938	0	0	0.0001263	3.939e-05	9.14342e-05	4.19779e-05
GO:0008797	aspartate ammonia-lyase activity [Evidence IEA]	Root	9.148e-05	0	0	0	0.000222	0	0.0001847	3.553e-05	9.686e-05	0.0001176	0.0001099	0	0.0001384	0	0.0001295	0	0.001611	0.0001525	0.000446	0	0.000391	0	0.000718	0.0003513	0.000344903	5.47442e-05
GO:0008798	beta-aspartyl-peptidase activity [Evidence IEA]	Root	0	0	0	0	0	0	0	0	0	0	0	0	0	0	0	0	0.0001099	0	0	0	0	0	0	0	9.15833e-06	0
GO:0008800	beta-lactamase activity [Evidence IEA]	Root	0	0	0	1.065e-05	0	0	0	0	0	0	0	0	0	0	0	0	0	0	0	0	0	0	0	0	0	8.875e-07
GO:0008804	carbamate kinase activity [Evidence IEA]	Root	0.003302	0.0009727	0.001894	0.0004702	0.0003575	0.001655	0.001294	0.0007128	0.001103	0.002234	0.003301	0.0007642	0.002802	0.0003719	0.0004124	0.0006141	0.001187	0.0002294	0.001415	0.002158	0.0003909	0	0.0001725	0.0004773	0.00146927	0.0008883
GO:0008808	cardiolipin synthase activity [Evidence IEA]	Root	0	0	0	1.798e-05	0	0	0	0	0	0	0	0	0	0	0	0	0	0	0	0	0	0	0	0	0	1.49833e-06
GO:0008814	citrate CoA-transferase activity [Evidence IEA]	Root	3.542e-05	0	0.0001315	0	7.336e-05	1.073e-05	0.0001939	2.357e-05	5.194e-05	1.903e-05	4.06e-05	8.496e-07	0.000491	0	6.842e-05	2.732e-05	5.917e-05	7.659e-06	8.436e-06	9.601e-07	6.683e-05	1.404e-06	0.0007932	7.685e-06	0.000167815	8.26731e-06
GO:0008815	citrate (pro-3S)-lyase activity [Evidence IEA]	Root	0.0001426	0	0.0005541	0.0001601	0.0005006	1.073e-05	0.0005971	2.357e-05	0.0003932	1.903e-05	0.000437	8.496e-07	0.0009839	0.0007838	0.0005785	0.0001589	0.0001484	8.048e-05	8.909e-05	9.601e-07	0.0001536	1.404e-06	0.001173	7.685e-06	0.000479257	0.000103959
GO:0008817	cob(I)yrinic acid a,c-diamide adenosyltransferase activity [Evidence IEA]	Root	0.001627	0	0	1.875e-05	0.001969	0.0002889	0.001367	0.0007117	0.001102	0.002257	0.001531	0.0001765	0.002575	0.0005635	0.0009105	0.0007278	0.001341	0.002128	0.001654	0.0005874	0.0008363	0.0001377	0.001361	0.001556	0.00135615	0.000762771
GO:0008829	dCTP deaminase activity [Evidence IEA]	Root	0	0	0	0	3.7e-05	0	0	0	0.0001106	0	0.0001455	0	0	0	0	0	0	0	4.802e-05	0	2.513e-05	0	0.0002496	3.586e-05	5.13208e-05	2.98833e-06
GO:0008831	dTDP-4-dehydrorhamnose reductase activity [Evidence IEA]	Root	0.0004671	0.0001997	0.0002404	0.0001009	0.0001592	0.0001069	0.0004369	0.0002727	0.000198	0.0001335	0	5.122e-05	0.0001949	0.0007325	0.0001607	0.0002151	0.0001822	0.0001063	0.0002707	0.0004238	3.328e-05	6.881e-05	0.0001806	6.738e-05	0.000210332	0.000206568
GO:0008832	dGTPase activity [Evidence IEA]	Root	0	0	0	0	0	0	0	0	1.929e-05	0	8.627e-06	0	0	0	0	0	0	0	9.451e-06	0	0	0	3.455e-06	4.313e-06	3.40192e-06	3.59417e-07
GO:0008833	deoxyribonuclease IV (phage-T4-induced) activity [Evidence IEA]	Root	0	0	0	0	0	0	0	0	0	0	0	0	0	0	0	1.542e-05	0	0	0	0	0	0	0	0	0	1.285e-06
GO:0008835	diaminohydroxyphosphoribosylaminopyrimidine deaminase activity [Evidence IEA]	Root	0	0	0	0	0	0	0	0	2.049e-06	0	0	0	0	0	0	0	2.296e-05	0	0	0	1.195e-07	0	0	0	2.09404e-06	0
GO:0008836	diaminopimelate decarboxylase activity [Evidence IEA]	Root	0	1.002e-05	8.07e-06	5.122e-06	0	5.261e-06	0	0	8.314e-05	5.939e-06	2.048e-05	7.035e-06	0	3.836e-05	0	3.623e-05	0	8.866e-06	2.36e-05	6.86e-05	4.079e-06	9.881e-05	1.64e-05	2.15e-05	1.29807e-05	2.54786e-05
GO:0008837	diaminopimelate epimerase activity [Evidence IEA]	Root	0	0	0	0	0	0	0	0	0	0	0	0	0	0	0	7.561e-05	0	0	0	0	0	0	0	0.0004495	0	4.37592e-05
GO:0008838	diaminopropionate ammonia-lyase activity [Evidence IEA]	Root	0.0001832	0	0	0	6.148e-05	2.894e-05	0.0001706	0.000175	8.611e-05	0.0001071	7.972e-05	1.08e-06	4.091e-05	0	0.0001584	5.158e-05	0.0001771	1.136e-05	0.0001948	6.398e-05	2.682e-05	0	3.627e-05	4.836e-05	0.000101284	4.06167e-05
GO:0008839	4-hydroxy-tetrahydrodipicolinate reductase [Evidence IEA]	Root	0.0001096	0	9.355e-05	0.0003699	0	0.0003538	0	0.0003285	0.0001102	5.017e-05	0.0001662	0.0001036	0.0001753	0.000434	0.0002112	0.00026	0.0001031	0.0002553	0.0005378	0.0006624	0.0004164	0.0004565	0.0001619	0.0003932	0.000173771	0.000305614
GO:0008840	4-hydroxy-tetrahydrodipicolinate synthase activity [Evidence IEA]	Root	0.0002185	0.0002351	0.0001446	0.0002384	0	0.0001873	0	0.000257	0	0.0002051	0.000198	0.0002836	0.000306	0.0007963	0	0.0006765	0.0005355	0.0001305	0.0002889	0.0001384	2.757e-05	0.0005212	2.155e-05	0.0002057	0.000145052	0.000322925
GO:0008841	dihydrofolate synthase activity [Evidence IEA]	Root	0	5.913e-06	0	8.273e-07	9.814e-06	4.459e-06	1.507e-05	0	2.828e-05	0	1.1e-05	0	0	0	1.184e-06	1.222e-05	0	0	0	0	2.643e-07	8.094e-06	1.228e-05	9.492e-06	6.49103e-06	3.41711e-06
GO:0008851	ethanolamine ammonia-lyase activity [Evidence IEA]	Root	0	0	0	0	0.000335	0	0.0002675	0	0.0006055	0	0.0003495	0	0	0	0.0001724	0	0.0001629	2.691e-05	3.48e-05	0	5.026e-05	0	0.0003395	0	0.000193113	2.2425e-06
GO:0008855	exodeoxyribonuclease VII activity [Evidence IEA]	Root	0	1.915e-05	0	1.664e-05	0	0	0	0	0	0	0	4.326e-06	0	0	0	0	0	2.217e-05	0	0	0	0	0	0	0	5.1905e-06
GO:0008859	exoribonuclease II activity [Evidence IEA]	Root	0	0	0	0	0	0	0	0	0	0	0	0	0	0	0	0	1.562e-05	0	0	0	0	0	0	0	1.30167e-06	0
GO:0008861	formate C-acetyltransferase activity [Evidence IEA]	Root	0.00134	0.0001376	0.001954	0.001301	0.001021	0.0004732	0.001242	0.0005952	0.001277	0.0003773	0.0004314	4.91e-05	0.001068	0.0004352	0.0009093	0.0005294	0.0004913	0.0003985	0.001012	0.001093	0.0005479	0.0002494	0.0007543	0.0007396	0.00100402	0.000531542
GO:0008863	formate dehydrogenase (NAD+) activity [Evidence IEA]	Root	9.073e-05	0	0	9.346e-07	0.0002871	0	0.0001671	1.003e-05	0.0004625	7.2e-05	0.0001864	0	2.928e-05	0	0.0002942	0	0.0004868	3.706e-05	0.0003067	7.328e-06	0.0002599	0	0.0003711	0.0001083	0.000245151	1.96377e-05
GO:0008864	formyltetrahydrofolate deformylase activity [Evidence IEA]	Root	0	0	0	0	0	0	0	0	6.096e-05	0	4.6e-05	0	0	0	0	0	0.0001411	0	9.788e-05	0	4.129e-05	0	4.263e-05	0	3.58217e-05	0
GO:0008865	fructokinase activity [Evidence IEA]	Root	0.0001129	0.0001196	0.0001279	0.0004567	0	5.13e-05	5.101e-05	8.925e-05	0	0.0001431	7.443e-06	8.015e-06	1.817e-05	3.29e-05	0	0.0001514	5.825e-05	7.007e-05	9.288e-05	0.0002175	0	8.492e-05	1.642e-05	0.000111	4.04144e-05	0.00012798
GO:0008867	galactarate dehydratase activity [Evidence IEA]	Root	0	0	0	0	0	0	0	0	0	0	0	0	0	0	0	0	5.741e-05	0	0	0	0	0	0	0	4.78417e-06	0
GO:0008878	glucose-1-phosphate adenylyltransferase activity [Evidence IEA]	Root	0.002282	0.0005071	0.003114	0.0002783	0.0005614	0.0005472	0.0005522	0.0003259	0.0006539	0.0002627	0.0004123	0.0001712	0.001511	0.0009327	0.0009814	0.0001323	0.000348	0.000238	0.0008979	0.0009416	0.0003409	0.0007973	0.0008304	0.0003731	0.00104045	0.00045895
GO:0008879	glucose-1-phosphate thymidylyltransferase activity [Evidence IEA]	Root	0.0002058	0.0005933	0.001283	0.0003776	5.29e-05	0.0005924	0.0002677	0.0004374	5.854e-05	0.0003781	0.0001352	0.0002381	4.528e-05	0.0003126	6.822e-05	0.0004852	8.527e-05	0.0004112	0.0001887	0.0003208	0	0.0002024	7.715e-05	0.0001486	0.000205647	0.000374808
GO:0008881	glutamate racemase activity [Evidence IEA]	Root	0	1.963e-05	5.148e-05	6.93e-05	0	0.0001764	0.000135	0.0001141	2.906e-05	3.947e-05	2.691e-05	7.429e-05	0	2.852e-05	0	1.305e-05	0	6.35e-06	0	0	1.001e-05	0.0001705	3.784e-06	6.556e-06	2.13537e-05	5.98472e-05
GO:0008882	[glutamate-ammonia-ligase] adenylyltransferase activity [Evidence IEA]	Root	0	0	0	0	0	0	0	0	0	0	0	0	0	0	0	0	0	0	5.441e-06	0	0	0	0	0	4.53417e-07	0
GO:0008883	glutamyl-tRNA reductase activity [Evidence IEA]	Root	0	0	0	0	0	0	0	0	0	0	0	0	0	0	0	0	0	0	0	0	0	0	0	1.083e-05	0	9.025e-07
GO:0008887	glycerate kinase activity [Evidence IEA]	Root	0	0	0	0	0	0	0	0	0	0	4.866e-06	0	0	0	0	0	0	0	7.917e-07	0	0	0	0	0	4.71475e-07	0
GO:0008888	glycerol dehydrogenase [NAD+] activity [Evidence IEA]	Root	0.0001777	0	0.0002244	5.397e-05	0	1.491e-05	0	5.485e-05	0	1.347e-05	0	0	3.437e-05	0.0003048	0	5.092e-05	0.0002681	3.915e-06	0.0001276	1.121e-05	6.902e-05	1.392e-06	3.169e-05	6.15e-05	7.774e-05	4.75781e-05
GO:0008890	glycine C-acetyltransferase activity [Evidence IEA]	Root	0	0	2.772e-05	1.969e-05	0.0002069	0	0	0	0.0004432	0	0	0	0	0	0	0	0.000562	0	5e-06	0	0	0	0	0	0.000103735	1.64083e-06
GO:0008892	guanine deaminase activity [Evidence IEA]	Root	1.728e-05	0	0	0	0	0	0	2.82e-05	6.929e-06	1.524e-05	0	0	3.921e-06	0	0	0	2.566e-06	5.289e-06	4.617e-05	0	3.221e-06	0	0	1.995e-05	6.67392e-06	5.72325e-06
GO:0008893	guanosine-3',5'-bis(diphosphate) 3'-diphosphatase activity [Evidence IEA]	Root	1.092e-05	1.622e-05	3.836e-05	1.795e-05	7.622e-06	8.175e-06	4.321e-06	0	2.844e-05	9.974e-06	8.419e-06	1.099e-05	0	3.215e-05	1.036e-05	3.164e-05	0	3.989e-06	1.052e-05	9.461e-06	2.529e-07	2.038e-05	1.174e-05	2.776e-06	1.09129e-05	1.36421e-05
GO:0008897	holo-[acyl-carrier-protein] synthase activity [Evidence IEA]	Root	0	0.0001335	0	0	0	0	0	0	0	0	0	0	0	0	0	0	0	0	0	0	0	0	0	0	0	1.1125e-05
GO:0008899	homoserine O-succinyltransferase activity [Evidence IEA]	Root	0	0	0	0	0	1.528e-05	0	0	0	1.268e-05	0	9.245e-07	0	0	0	0.000162	0	0	0	0	0	0	1.064e-05	0	8.86667e-07	1.5907e-05
GO:0008901	ferredoxin hydrogenase activity [Evidence IEA]	Root	4.106e-05	0	0	0	0.0001176	0	0.0001195	6.811e-05	0.0001301	0.0001004	0.0001255	0	8.063e-05	0	0.0002899	0	0.000628	4.621e-05	0.0002358	0	0.0002269	0	0.0001765	4.911e-05	0.000180957	2.19858e-05
GO:0008902	hydroxymethylpyrimidine kinase activity [Evidence IEA]	Root	0	0	0	6.413e-06	0	0	0	0	0	0	0	0	0	0	0	0	0	0	0	0	0	0	0	0	0	5.34417e-07
GO:0008915	lipid-A-disaccharide synthase activity [Evidence IEA]	Root	0	0	0	0	0	0	0	0	0	0	0	0	0	0	0	0	0	0	0	0	0	0	0	4.077e-05	0	3.3975e-06
GO:0008924	malate dehydrogenase (quinone) activity [Evidence IEA]	Root	0	0	0	2.911e-06	0	8.267e-05	0	0	0	0	0	0	0	0	0	0	0	0	0	0	0	0	0	0	0	7.13175e-06
GO:0008929	methylglyoxal synthase activity [Evidence IEA]	Root	0	0	0	0	0	0	0	0	0	0	6.068e-05	0	0	0	0	0	7.742e-05	0	0	0	0	0	6.402e-05	0	1.68433e-05	0
GO:0008930	methylthioadenosine nucleosidase activity [Evidence IEA]	Root	0.0001773	0.000156	0.0003397	9.754e-05	0	4.856e-05	4.97e-05	3.383e-05	0	0.0003166	4.003e-05	1.112e-05	2.532e-05	5.04e-06	0	4.14e-05	0	6.655e-05	1.861e-05	0.0001318	3.165e-05	1.704e-05	6.58e-05	6.094e-05	6.23425e-05	8.22017e-05
GO:0008932	lytic endotransglycosylase activity [Evidence IEA]	Root	0.0002213	0.0002607	0.0001756	3.787e-05	0	9.253e-05	4.395e-05	0.0001142	0	3.932e-05	4.014e-05	5.75e-05	0	0.0001056	0	5.467e-05	0	0.0001047	5.697e-05	7.631e-05	4.769e-06	7.668e-05	0	9.098e-05	4.52274e-05	9.25883e-05
GO:0008933	lytic transglycosylase activity [Evidence IEA]	Root	0	0	0	0	0	0	0	0	7.396e-05	0	8.268e-05	0	0	0	0	0	0	0	0.0001586	0	1.788e-05	0	2.975e-05	0	3.02392e-05	0
GO:0008934	inositol monophosphate 1-phosphatase activity [Evidence IEA]	Root	0	0	0	0	0.0001127	0	0	0	5.671e-05	0	2.33e-05	0	0	0	2.481e-05	0	9.432e-05	0	0.0001078	0	4.048e-05	0	7.729e-05	2.818e-05	4.47842e-05	2.34833e-06
GO:0008935	1,4-dihydroxy-2-naphthoyl-CoA synthase activity [Evidence IEA]	Root	0.0002706	0	0.0003948	0.0001318	3.975e-05	0.0001273	6.571e-05	0.0001206	0.0002835	0.0003079	0.0001523	8.818e-05	1.58e-05	2.207e-05	0.0002226	0.0003867	0.0002177	0.0001338	0.0003566	0	0.0001896	0.0001464	0.0003089	8.396e-05	0.000209822	0.000129059
GO:0008939	nicotinate-nucleotide-dimethylbenzimidazole phosphoribosyltransferase activity [Evidence IEA]	Root	0	0	0	0	0	0	0	0	0	0	0	0	0	0	0	0	2.518e-05	0	0	0	0	0	0	0	2.09833e-06	0
GO:0008940	nitrate reductase activity [Evidence IEA]	Root	5.833e-05	0	1.079e-05	1.26e-05	0.0001839	3.715e-05	0.0001002	0.0001106	0.0001975	8.989e-05	0.0001126	1.02e-05	5.824e-05	1.313e-05	0.0001396	7.379e-05	6.838e-05	3.74e-05	0.0003546	5.506e-05	6.784e-05	5.308e-05	6.209e-05	0.000136	0.000117839	5.24083e-05
GO:0008948	oxaloacetate decarboxylase activity [Evidence IEA]	Root	0	0	0	0	0	0	9.3e-05	0	0	0	0	0	5.683e-05	0	0	0	0	0	0	0	0	0	0	0	1.24858e-05	0
GO:0008955	peptidoglycan glycosyltransferase activity [Evidence IEA]	Root	0	0	0	0	2.494e-06	7.328e-06	0	0	7.578e-06	0	4.041e-06	0	2.52e-05	0	1.022e-05	7.97e-06	0	0	0	0	4.931e-07	0	1.52e-05	0	5.43551e-06	1.27483e-06
GO:0008959	phosphate acetyltransferase activity [Evidence IEA]	Root	0.001942	0.0003147	0.001884	2.583e-05	0.001381	0.0004101	0.004192	0.001654	0.001304	0.0004039	0.0007004	0.0002394	0.002333	0.000959	0.002106	0.0006308	0.00178	0.0007779	0.001022	0.0009838	0.001145	0.0005477	0.001847	0.0005114	0.00180303	0.000621544
GO:0008961	phosphatidylglycerol-prolipoprotein diacylglyceryl transferase activity [Evidence IEA]	Root	0	5.447e-05	0	4.485e-05	0	0	0	0	0	0	0	0	0	0	0	0	0	0	0	0	0	0	0	0	0	8.27667e-06
GO:0008962	phosphatidylglycerophosphatase activity [Evidence IEA]	Root	0.0001685	0.0002664	0	0	0	0	0	0	0	0	0	0	0	0	0	0	3.082e-05	0	6.179e-05	0	4.116e-05	0	0	0.0001683	2.51892e-05	3.6225e-05
GO:0008963	phospho-N-acetylmuramoyl-pentapeptide-transferase activity [Evidence IEA]	Root	0	0	0	0	0	0	0	0	0	0	0	0	0	7.652e-05	0	0	0	0	0	0	0	0	0	0	0	6.37667e-06
GO:0008964	phosphoenolpyruvate carboxylase activity [Evidence IEA]	Root	5.797e-05	8.44e-05	9.045e-05	5.282e-05	1.132e-05	5.992e-05	0	4.244e-05	1.436e-05	4.319e-05	1.317e-05	5.153e-05	2.924e-05	9.458e-05	0	2.448e-05	2.19e-05	5.793e-05	7.048e-05	8.353e-05	3.037e-07	1.174e-05	2.684e-05	0.0001202	2.80028e-05	6.05633e-05
GO:0008965	phosphoenolpyruvate-protein phosphotransferase activity [Evidence IEA]	Root	0.0006133	0.0003103	0.0009909	0.0006977	0.0001121	0.0004624	0.0001418	0.000311	0.0002824	0.0007723	0.0001296	0.0003913	0.0001708	0.001686	0.0002315	0.00105	0.0002396	0.0001978	0.0003286	0.001429	0.0001225	0.00173	0.0002155	0.0004149	0.000298217	0.000787725
GO:0008966	phosphoglucosamine mutase activity [Evidence IEA]	Root	9.111e-05	0.0001977	0.0002844	0.0002105	9.03e-05	0.0001954	6.068e-05	0.0001325	0.0001737	5.281e-05	4.916e-05	2.054e-05	6.251e-05	0.0001238	0.0001963	3.349e-05	0.000112	0.0001871	0.0001277	0.0002331	4.371e-05	5.718e-05	0.0001277	0.0001378	0.000118273	0.000131827
GO:0008967	phosphoglycolate phosphatase activity [Evidence IEA]	Root	0	0	0	0	0	0	0	0	0	0	0	0	0	0	0	0	0	0	0.0005315	0	1.87e-05	0	0	0	4.585e-05	0
GO:0008968	D-sedoheptulose 7-phosphate isomerase activity [Evidence IEA]	Root	0.0001145	0	0	0	9.801e-05	6.517e-05	4.279e-05	0.0001126	0.0002659	0	5.603e-05	0	0	0	0.0001543	0	0.0002132	0	0.0002771	0	0.0002044	0	9.995e-05	0.0002123	0.000127182	3.25058e-05
GO:0008972	phosphomethylpyrimidine kinase activity [Evidence IEA]	Root	0	0.0003729	0	0.0001821	0	0.0001547	0	0	0	0.000178	0	3.102e-05	0	0.0005812	0	6.545e-05	0	0.000221	5.928e-06	8.183e-05	2.255e-05	0.000301	0	4.767e-05	2.37317e-06	0.000184739
GO:0008973	phosphopentomutase activity [Evidence IEA]	Root	0.0001842	0.0001616	0.0008005	0.0005334	0.0001685	0.0002755	7.76e-05	0.0003383	5.597e-05	0.0001906	0.0001832	1.468e-05	9.158e-05	0.0005017	0.000261	0.0002231	0.000741	0.0002656	0.0002346	0.0002979	2.87e-05	0.0006003	0.0001667	0.0001735	0.000249462	0.000298015
GO:0008976	polyphosphate kinase activity [Evidence IEA]	Root	0	0	0	0	0	0	0	0	0	1.085e-06	2.376e-06	0	0	0	0	0	4.367e-05	0	0	0	0	0	0	1.831e-06	3.83717e-06	2.43e-07
GO:0008982	protein-N(PI)-phosphohistidine-sugar phosphotransferase activity [Evidence IEA]	Root	0.001851	0.0007085	0.005727	0.0006782	0.0004729	0.003127	0.001405	0.004705	0.0009988	0.001745	0.0004521	0.0001444	0.001713	0.002931	0.0005857	0.002783	0.001709	0.002182	0.004473	0.001625	0.001056	0.001294	0.0006784	0.004561	0.00176016	0.00220701
GO:0008986	pyruvate, water dikinase activity [Evidence IEA]	Root	9.466e-06	0	0	0	1.315e-05	2.321e-05	2.109e-05	1.648e-05	3.037e-05	9.21e-06	2.937e-05	3.488e-06	4.78e-06	1.266e-05	3.633e-05	1.933e-05	5.874e-05	1.125e-05	2.537e-05	9.061e-06	1.314e-05	6.468e-06	1.489e-05	4.241e-05	2.13913e-05	1.27973e-05
GO:0008988	rRNA (adenine-N6-)-methyltransferase activity [Evidence IEA]	Root	0	0	0	0	0	0	0	0	0	0	0	0	0	0	0	0	0	0	7.077e-05	0	0	0	1.353e-05	0	7.025e-06	0
GO:0008990	rRNA (guanine-N2-)-methyltransferase activity [Evidence IEA]	Root	0	0	0	0	0	0	0	0	0	0	0	0	0	0	0	0	0	0	3.811e-05	0	0	0	0	0	3.17583e-06	0
GO:0008993	rhamnulokinase activity [Evidence IEA]	Root	0	0	0	0	0	0	0	0	0	0	0	0	0	0	0	0	0	0	4.709e-07	0	0	0	0	0	3.92417e-08	0
GO:0008995	ribonuclease E activity [Evidence IEA]	Root	5.158e-06	0	0	4.889e-06	8.077e-06	0	1.007e-05	0	1.434e-05	5.9e-06	8.034e-06	0	4.666e-06	0	1.965e-05	0	3.985e-05	0	2.801e-05	0	7.094e-06	0	1.259e-05	1.161e-05	1.31282e-05	1.86658e-06
GO:0008998	ribonucleoside-triphosphate reductase activity [Evidence IEA]	Root	5.411e-05	9.519e-05	5.399e-05	0.0002046	2.056e-05	9.419e-05	1.669e-05	7.523e-05	6.017e-05	0.0001719	0.0001058	2.334e-05	6.936e-05	0.0001532	0.0001119	9.482e-05	0.000128	6.142e-05	4.37e-05	0.0001865	2.313e-05	0.0001022	6.051e-05	0.0001443	6.23267e-05	0.000117241
GO:0009001	serine O-acetyltransferase activity [Evidence IEA]	Root	0	0	0	0	0	0	0	0	0	0	1.576e-05	0	0	0	0	0	0.0001191	0	3.795e-05	0	9.538e-06	0	1.139e-05	0	1.61448e-05	0
GO:0009002	serine-type D-Ala-D-Ala carboxypeptidase activity [Evidence IEA]	Root	0	0	0	5.211e-05	0	0	0	0	0	0	0	0	0	0	0	0	0.0002961	0	0	0	0	0	0	0	2.4675e-05	4.3425e-06
GO:0009007	site-specific DNA-methyltransferase (adenine-specific) activity [Evidence IEA]	Root	0	0	0	0	4.204e-06	0	5.96e-06	0	0	0	0	0	0	0	0	0	0	0	0	0	3.616e-07	0	4.054e-06	0	1.21497e-06	0
GO:0009011	alpha-1,4-glucan glucosyltransferase (ADP-glucose donor) activity [Evidence IEA]	Root	0	0	0	0	1.381e-05	0	8.516e-06	0	2.115e-05	0	3.072e-05	0	1.783e-05	0	1.138e-05	0	0	0	0	0	1.399e-06	0	1.848e-05	0	1.02737e-05	0
GO:0009014	succinyl-diaminopimelate desuccinylase activity [Evidence IEA]	Root	0	0	0	0	0	0	0	0	0	0	0	0	0	0	0	0	5.97e-06	0	0	0	0	0	0	0	4.975e-07	0
GO:0009022	tRNA nucleotidyltransferase activity [Evidence IEA]	Root	0	0	0	0	0	0.0001977	9.249e-05	6.58e-05	0.0001695	0	2.622e-05	0	1.604e-05	0	0	7.142e-05	0	0	7.892e-05	0	2.031e-05	0	9.009e-06	0	3.43741e-05	2.791e-05
GO:0009024	tagatose-6-phosphate kinase activity [Evidence IEA]	Root	6.115e-05	4.069e-05	0.0002132	9.592e-05	0	3.186e-05	0	0	0	8.542e-06	0	5.332e-06	0	0.0001529	0	9.376e-05	0	0	0	0.0001836	0	0	0	3.068e-05	2.28625e-05	5.3607e-05
GO:0009025	tagatose-bisphosphate aldolase activity [Evidence IEA]	Root	0.0003937	0.0006674	0.000814	0.0006552	0.0003304	0.0003991	2.92e-05	0.0002485	0.0002013	0.0001988	0.0001001	0.0001296	0.000353	0.0005092	0.000156	9.239e-05	0.0003805	0.0001926	0.0001809	0.0001486	3.981e-05	0.0007197	0.0002521	0.0004054	0.000269251	0.000363874
GO:0009029	tetraacyldisaccharide 4'-kinase activity [Evidence IEA]	Root	0	0	0	0	0	2.748e-05	0	0	0	2.338e-05	2.702e-05	0	0	0	0	4.166e-05	0	1.433e-05	3.541e-06	0	0	0	0	6.025e-05	2.54675e-06	1.3925e-05
GO:0009032	thymidine phosphorylase activity [Evidence IEA]	Root	0	0	0	0	0	0	0	0	0	0	0	0	0	0	0	0	0.0003339	5.017e-05	0	0	0	0	0	0	2.7825e-05	4.18083e-06
GO:0009035	type I site-specific deoxyribonuclease activity [Evidence IEA]	Root	0	0	1.223e-06	0	0	0	0	0	0	0	2.357e-07	0	0	0	0	0	0	0	0	0	0	0	0	0	1.21558e-07	0
GO:0009039	urease activity [Evidence IEA]	Root	0	0	0	8.983e-05	0	0	0	0	0	9.193e-05	0	0	0.0001376	0.003445	0	0.0007565	0	0	0	0.0001938	0	8.119e-05	0	0	1.14667e-05	0.000388188
GO:0009055	electron transfer activity [Evidence IEA]	Root	0.001202	0	4.927e-05	8.048e-05	0.009419	0.001905	0.00648	0.006335	0.007285	0.002838	0.009655	0.0003523	0.006842	0.001034	0.003133	0.003352	0.005104	0.001243	0.002644	0.001635	0.004289	0.001318	0.005642	0.003309	0.00514536	0.00195015
GO:0009374	biotin binding [Evidence IEA]	Root	6.289e-06	0	0	0	3.727e-06	3.252e-05	2.301e-06	2.035e-05	1.67e-06	1.48e-05	6.687e-06	4.449e-06	0	1.253e-05	1.853e-05	1.999e-05	7.603e-06	5.611e-06	5.321e-06	2.233e-05	3.116e-06	1.622e-05	3.11e-06	5.665e-05	4.86283e-06	1.71208e-05
GO:0009378	four-way junction helicase activity [Evidence IEA]	Root	3.75e-05	3.67e-05	1.271e-05	9.027e-05	0	1.803e-05	0	0.0001097	2.913e-06	8.757e-06	0	0	0	2.811e-05	0	0.0001351	0	3.343e-05	2.093e-06	1.234e-05	0	1.024e-06	1.813e-05	5.695e-05	6.11217e-06	4.42009e-05
GO:0009381	excinuclease ABC activity [Evidence IEA]	Root	0	0	0	0	0	0	0	0	0	0	0	2.131e-06	0	0	0	0	0	0	0	0	0	0	0	0	0	1.77583e-07
GO:0009384	N-acylmannosamine kinase activity [Evidence IEA]	Root	0	0	0	0	0	0	0	0	0	0	0	0	0	0	0	0	0	0	1.549e-05	0	0	0	0	0	1.29083e-06	0
GO:0009389	dimethyl sulfoxide reductase activity [Evidence IEA]	Root	0	0	0	0	0	0	0	0	0	0	0	0	0	0	0	0	3.087e-05	5.574e-06	0	0	0	0	0	0	2.5725e-06	4.645e-07
GO:0009982	pseudouridine synthase activity [Evidence IEA]	Root	0.0002871	0.0002063	1.626e-05	9.952e-05	0	7.23e-05	0	0.0001346	0	5.485e-05	6.349e-06	2.493e-05	4.752e-05	0.000149	0	7.573e-05	0	5.99e-05	3.557e-05	8.145e-05	2.134e-07	0.0003807	2.468e-05	8.066e-05	3.48077e-05	0.000118328
GO:0010181	FMN binding [Evidence IEA]	Root	0.0009324	0.0005333	0.0009313	0.0004921	0.004277	0.0002539	0.01959	0.0009554	0.005099	0.0003928	0.005795	0.000164	0.01021	0.0002015	0.01175	0.0003922	0.003215	0.002518	0.001786	0.000414	0.0221	0.0001052	0.0119	0.001558	0.00813214	0.000665033
GO:0015035	protein-disulfide reductase activity [Evidence IEA]	Root	0.006466	0.03209	0.003906	0.004025	0.006504	0.001511	0.005451	0.001464	0.001407	0.001093	0.001275	0	0.006057	0.001501	0.0007169	0.001129	0.006927	0.007385	0.004013	0.003585	0.002389	0.0004704	0.002363	0.001648	0.00395624	0.00465845
GO:0015036	disulfide oxidoreductase activity [Evidence IEA]	Root	0	0	6.325e-05	3.12e-05	0	0	0	0	0	0	9.096e-05	0	0	0	0	0	0	0	0.0002793	0	6.149e-05	0	0	0	4.125e-05	2.6e-06
GO:0015078	proton transmembrane transporter activity [Evidence IEA]	Root	0.002041	0.002333	0.001879	0.004881	0.000738	0.001242	0.0006933	0.000379	0.0008224	0.004277	0.001935	0.004239	0.0009903	0.004643	0.001377	0.001864	0.001424	0.0009733	0.002692	0.002992	0.001325	0.00656	0.001399	0.002687	0.001443	0.00308919
GO:0015079	potassium ion transmembrane transporter activity [Evidence IEA]	Root	0	0	0	0	0	0	0	0	0	1.006e-05	1.082e-05	0	0	0	0	0	0	0	0	0	0	0	0	1.453e-06	9.01667e-07	9.59417e-07
GO:0015081	sodium ion transmembrane transporter activity [Evidence IEA]	Root	0	0	0	0	0	0	9.3e-05	0	0	0	0	0	5.683e-05	0	0	0	0	0	0	0	0	0	0	0	1.24858e-05	0
GO:0015093	ferrous iron transmembrane transporter activity [Evidence IEA]	Root	0	0	0	0	0	0	0	0	0	0	0	0	7.799e-06	0	0	0	0	0	0	0	0	0	0	3.708e-06	6.49917e-07	3.09e-07
GO:0015095	magnesium ion transmembrane transporter activity [Evidence IEA]	Root	0	0	0	0	0	0	0	0	0	0	0	0	0	0	0	0	0	0	0	0	0	0	3.906e-05	0	3.255e-06	0
GO:0015129	lactate transmembrane transporter activity [Evidence IEA]	Root	0	0	0	0	0	0	0	0	0	0	0	0	0	0	0	0	0	0	0	0	0.0001339	0	0	0	1.11583e-05	0
GO:0015136	sialic acid transmembrane transporter activity [Evidence IEA]	Root	0.0009216	0.0002879	0	0.0001351	0	0.0001469	0	0.0006544	0	0.0009897	0	0	0	0	0	0.0004299	0.00126	8.759e-05	0	0	0	4.975e-05	0	0	0.0001818	0.00023177
GO:0015144	carbohydrate transmembrane transporter activity [Evidence IEA]	Root	1.521e-05	8.133e-05	0.0004183	8.232e-05	0	5.639e-05	3.265e-05	0.0001343	6.915e-06	4.196e-05	9.05e-05	5.753e-05	2.797e-05	0	0	0	4.409e-05	3.887e-05	0.0001238	0.0002006	0	5.715e-05	6.46e-05	0.0003924	6.86696e-05	9.52375e-05
GO:0015155	lactose transmembrane transporter activity [Evidence IEA]	Root	9.869e-05	0.0001009	0	1.272e-05	1.52e-05	1.036e-05	0	0	0	6.427e-05	0	0	2.359e-05	0.0003448	0	3.634e-05	0	0	6.726e-05	0	0	0	3.318e-05	5.798e-05	1.98267e-05	5.22808e-05
GO:0015169	glycerol-3-phosphate transmembrane transporter activity [Evidence IEA]	Root	6.37e-05	0	0	0	0.000219	0	5.263e-05	0	0.0005213	0.0002843	0.0009302	0	0.000245	0	0.0004382	0	0.0001275	0	0.00072	0	0.0002846	0	8.382e-05	9.075e-05	0.000307162	3.12542e-05
GO:0015171	amino acid transmembrane transporter activity [Evidence IEA]	Root	0	0	0	0	0	3.088e-05	0	0	0	0	0	0.0001069	0	0	0	2.937e-06	0	0	0	0	0	4.79e-06	0	0	0	1.21256e-05
GO:0015173	aromatic amino acid transmembrane transporter activity [Evidence IEA]	Root	0	0	0	0	0	0	0	0	0	0	0	0	0	0	0	0	0	0	0	0	5.863e-07	0	0	0	4.88583e-08	0
GO:0015205	nucleobase transmembrane transporter activity [Evidence IEA]	Root	0	0	0	0	1.991e-05	0	8.877e-05	0	4.211e-05	0	0	0	0	0	8.184e-05	0	0	9.578e-05	0	0	0.0001343	0	0.000132	7.58e-05	4.15775e-05	1.42983e-05
GO:0015207	adenine transmembrane transporter activity	Root	0	0	0	0	0	0	0	0	0	0	0	0	0	0	0	1.908e-05	0	0	0	0	0	0	0	0	0	1.59e-06
GO:0015221	lipopolysaccharide transmembrane transporter activity [Evidence IEA]	Root	0	0	0	0	0	5.769e-05	0	0.0006682	0	1.665e-05	0	0	0	0	0	4.387e-05	3.169e-05	2.729e-05	0	0	0	0	3.185e-05	4.942e-05	5.295e-06	7.19267e-05
GO:0015252	proton channel activity [Evidence IEA]	Root	0	0	0	0	0	0	0	0	0	0	0	0	0	0	0	0	0	0	0	0	0	0	0	0.0001963	0	1.63583e-05
GO:0015267	channel activity [Evidence IEA]	Root	0.0001313	6.604e-05	0.0001126	0	3.278e-05	0.0001851	0.0002544	0.002782	0.0005678	0.0003978	0.0006286	2.317e-06	0.0001095	0.0002026	5.112e-05	0.0009936	8.661e-05	0.0001515	0.0005325	0.0001053	0.0002488	0.001554	5.982e-05	0.0001542	0.000234652	0.000549538
GO:0015276	ligand-gated ion channel activity [Evidence IEA]	Root	0	0	0	0	0	0	0	0	0	0	0	0	0	0	0	0	7.377e-05	0	0	0	0	0	0	0	6.1475e-06	0
GO:0015288	porin activity [Evidence IEA]	Root	0.00126	0	0	0	0.01539	6.65e-05	0.01833	0.0007884	0.00888	0.001935	0.01085	1.591e-06	0.005564	0.0001261	0.01144	0.0001032	0.001387	0.004382	0.003876	0.0001013	0.01263	0	0.01487	0.00148	0.00870642	0.000748674
GO:0015293	symporter activity [Evidence IEA]	Root	0	0	0	0	0.0003596	0	8.683e-05	0	0.0002513	0	0.0002118	0	0.0003607	0	3.439e-05	0	7.747e-05	0.0001693	0.000177	0	6.921e-05	0	0.0007717	0.000133	0.0002	2.51917e-05
GO:0015297	antiporter activity [Evidence IEA]	Root	0	0	0	0	0	0	0	0	0	0	0.0002397	0	0.0004618	0	0	0	0	0	0.0001173	0	0.0008568	0	0.0008305	0	0.000208842	0
GO:0015412	ABC-type molybdate transporter activity [Evidence IEA]	Root	0	0	0	0	0	0	5.545e-05	5.269e-05	0	0	0	0	0	0	0	0	0.0001353	2.709e-05	0	0	4.859e-05	0	0	5.823e-05	1.9945e-05	1.15008e-05
GO:0015415	ATPase-coupled phosphate ion transmembrane transporter activity [Evidence IEA]	Root	0.0001364	0.0001779	0.000171	0.0002769	0	6.393e-05	0	5.471e-05	0	2.732e-05	0	6.233e-05	7.008e-06	0.0001172	1.341e-05	8.182e-05	3.877e-05	5.019e-05	4.04e-06	0.0001684	0	4.065e-05	0	9.928e-05	3.08857e-05	0.000101719
GO:0015416	ABC-type phosphonate transporter activity [Evidence IEA]	Root	0	0	8.902e-06	0	0	0	0	0	0	0	0	0	0	0	0	0	0	0	2.746e-05	0	0	0	0	0	3.03017e-06	0
GO:0015424	ABC-type amino acid transporter activity [Evidence IEA]	Root	0.0001568	0.0002265	7.041e-05	7.955e-05	0.0002274	0.0001751	0	0.0001501	5.912e-05	0.0001407	4.838e-05	5.154e-05	4.948e-06	0.0002967	0	0.0005604	3.175e-05	0.0001075	0.0003338	0.0001291	0	0.0002103	0.0001495	0.0001512	9.01757e-05	0.000189891
GO:0015434	ABC-type cadmium transporter activity [Evidence IEA]	Root	0	0	0	0	0	0	5.824e-05	0	0	0	0	0	0	0	0	0	0	0	0	0	0	0	0	0	4.85333e-06	0
GO:0015444	P-type magnesium transporter activity [Evidence IEA]	Root	0	8.619e-06	0	4.908e-05	0	7.021e-06	0	1.018e-05	0	0	0	9.349e-07	0	2.54e-05	0	0	0	0	0	4.263e-06	0	1.57e-05	0	6.642e-06	0	1.06533e-05
GO:0015450	protein-transporting ATPase activity [Evidence IEA]	Root	6.92e-05	0.0001161	9.366e-05	0.0001142	0.0009084	2.277e-05	0.00259	5.171e-05	0.0001571	0.0001386	0.0001026	2.944e-05	0.0003779	0.0001025	7.808e-05	5.714e-05	4.657e-05	0.001874	0.0002299	0.0002098	0.0002399	0.001174	0.002885	0.001097	0.000648192	0.000415605
GO:0015459	potassium channel regulator activity [Evidence IEA]	Root	0	1.688e-07	0	0	0	1.481e-07	0	0	0	0	0	8.721e-08	0	9.811e-08	0	1.776e-07	0	1.029e-07	0	0	0	2.021e-07	0	0	0	8.20683e-08
GO:0015473	fimbrial usher porin activity [Evidence IEA]	Root	0	0	0	0	0	0	0	0	0	0	0	0	0	0	0	0	1.74e-05	0	0	0	0	0	0	0	1.45e-06	0
GO:0015485	cholesterol binding [Evidence IEA]	Root	0	0	0	0	0	1.96e-06	0	0	0	0	0	1.591e-06	0	0	0	3.4e-06	0	0	0	0	0	0	0	0	0	5.7925e-07
GO:0015496	putrescine:ornithine antiporter activity [Evidence IEA]	Root	0	0	0	0	0	0	0	0	0	0	0.0001083	0	0	0	0.0002776	0	0	0	0.0001649	0	0	0	6.68e-05	8.275e-05	5.14667e-05	6.89583e-06
GO:0015499	formate transmembrane transporter activity [Evidence IEA]	Root	0	0	0	0	0	0	0	0	0	0	0	0	0	0	0	0	0	0	0.0001585	0	0	0	0.0001232	8.824e-05	2.3475e-05	7.35333e-06
GO:0015501	glutamate:sodium symporter activity [Evidence IEA]	Root	0	0	0	0	0.0006004	0	0.0004865	0	0	0	3.777e-05	0	0	0	0	0	4.923e-05	0.000405	4.113e-05	0	0.0003371	0	0.001854	0	0.000283844	3.375e-05
GO:0015556	C4-dicarboxylate transmembrane transporter activity [Evidence IEA]	Root	0	0	0	0	0	0	3.592e-05	0	0	0	0	0	0	0	5.99e-05	0	0	0	2.221e-05	0	0	0	0	0	9.83583e-06	0
GO:0015562	efflux transmembrane transporter activity [Evidence IEA]	Root	0.0003149	0	0	2.632e-05	0.0001606	0.0002373	0.0003208	0.0008089	0.0002742	0.0003577	0.0003158	7.31e-05	6.6e-05	0.0007021	0.0003497	0.0002743	0.0002815	0.0006207	0.0002918	0.0002918	0.0001325	9.513e-05	0.0001888	0.000521	0.000224717	0.000334029
GO:0015572	N-acetylglucosamine transmembrane transporter activity [Evidence IEA]	Root	0	0	0	0	6.519e-06	0	7.234e-05	0	0.0003715	0	3.92e-05	0	7.699e-05	0	3.474e-05	0	4.466e-05	0	7.447e-05	0	1.794e-05	0	0.0001392	1.254e-05	7.31299e-05	1.045e-06
GO:0015573	beta-glucoside transmembrane transporter activity [Evidence IEA]	Root	0	0	3.281e-05	0	0	0	0	0	0	0	0	0	0	0	0	0	0	0	0	0	0	0	0	0	2.73417e-06	0
GO:0015574	trehalose transmembrane transporter activity [Evidence IEA]	Root	3.439e-05	4.569e-06	9.273e-05	0	0	4.065e-05	0	0	0	0	0	0	0	2.034e-05	0	0	0	0	2.253e-05	0	0	0	0	0	1.24708e-05	5.46325e-06
GO:0015599	ATPase-coupled L-glutamine transmembrane transporter activity [Evidence IEA]	Root	0	0	0	0	0	0	0	0	0	0	0	0	0	0	0	0	3.74e-05	0	0	0	0	0	0	0	3.11667e-06	0
GO:0015616	DNA translocase activity [Evidence IEA]	Root	0	0	0	2.3e-05	0	0	0	0	0	0	0	6.305e-07	0	0	0	0	0	0	0	0	0	0	0	3.648e-06	0	2.27321e-06
GO:0015643	toxic substance binding [Evidence IEA]	Root	0	5.208e-06	5.686e-07	1.652e-06	0	9.348e-06	0	6.193e-06	1.979e-05	5.24e-06	0	1.095e-06	0	2.819e-06	5.961e-07	1.179e-06	6.424e-05	5.357e-07	0	0	0	3.77e-06	0	6.304e-06	7.09956e-06	3.61197e-06
GO:0015662	P-type ion transporter activity [Evidence IEA]	Root	9.768e-06	9.182e-06	2.856e-05	9.708e-06	0	2.076e-05	2.076e-05	3.389e-06	4.855e-05	6.478e-06	0	5.018e-06	5.18e-06	1.182e-06	0	6.93e-06	2.053e-05	4.874e-06	0	2.6e-05	4.516e-06	5.556e-06	0	4.369e-05	1.14887e-05	1.18973e-05
GO:0015930	glutamate synthase activity [Evidence IEA]	Root	0	0	0	0	0	0	0	0	0	0	0	0	0	0	0	0	0	0	0	0	0	0	0	2.351e-06	0	1.95917e-07
GO:0016002	sulfite reductase activity [Evidence IEA]	Root	0	0	0	0	0	0	0	0	3.474e-05	0	0	0	0	0	8.205e-05	0	0	0	0	0	0	0	6.713e-05	0	1.53267e-05	0
GO:0016018	cyclosporin A binding [Evidence IEA]	Root	0	0	0	0	0.0002782	0	0	0	0	0	0	0	0	0	0	0	0	0	0	0	0	0	0	0	2.31833e-05	0
GO:0016149	translation release factor activity, codon specific [Evidence IEA]	Root	0.0001869	0.0001381	6.874e-05	0.0002227	4.036e-05	0.0001042	0.0003217	0.0003365	0.0001987	0.0001995	0.0001091	0.0001364	0.0002336	0	0.0003222	9.311e-05	0.000109	0.0001388	2.942e-05	7.529e-05	3.846e-05	0.0001681	0.0001475	0.0002951	0.000150473	0.000158983
GO:0016151	nickel cation binding [Evidence IEA]	Root	0	0	0	8.983e-05	0.0001407	6.344e-05	0	7.268e-05	0.0001349	0.0001094	0.0001091	4.818e-06	0.0001376	0.003467	2.974e-05	0.0008505	0.0004195	7.26e-06	0.0001311	0.0002322	0.0001165	9.285e-05	8.8e-05	0.0002448	0.000108928	0.000436231
GO:0016153	urocanate hydratase activity [Evidence IEA]	Root	0.0008447	0.0002917	0.0008506	0.0001282	0.001094	0.0002894	0.001012	0.0001725	0.001175	0.0002582	0.0003822	0.0001521	0.0002834	2.512e-05	0.0006043	5.074e-05	0.0005581	0.0009091	0.0003667	0.000286	0.000133	0	0.0004677	0.0002066	0.000647642	0.000230805
GO:0016154	pyrimidine-nucleoside phosphorylase activity [Evidence IEA]	Root	0.0001644	0.0001453	0.001324	0.0009868	5.634e-05	3.057e-05	0	2.317e-05	0	2.097e-05	2.593e-05	0	0	0	0	1.256e-05	0	0	0.0002995	8.887e-05	0.0004304	1.021e-05	0	0	0.000191714	0.000109871
GO:0016209	antioxidant activity [Evidence IEA]	Root	0	5.208e-06	5.686e-07	1.652e-06	0	9.348e-06	0	6.193e-06	4.949e-05	5.24e-06	1.62e-05	1.095e-06	0	2.819e-06	5.961e-07	1.179e-06	0.000299	5.357e-07	3.514e-05	0	0	3.77e-06	0	6.304e-06	3.34162e-05	3.61197e-06
GO:0016301	kinase activity [Evidence IEA]	Root	0.001242	0.0006393	0.003101	0.0006014	0.0005075	0.00113	0.0002121	0.0007376	0.0001602	0.0002337	0.0003108	0.0001648	0.000781	0.0007747	0.0001228	0.0004791	0.0001581	0.0002238	0.001233	0.000779	0.0001679	2.017e-05	0.0005579	0.0005153	0.000712858	0.000524906
GO:0016407	acetyltransferase activity [Evidence IEA]	Root	0.0001173	0	0.0004125	0.002308	0.0002402	0.0002957	4.958e-05	0.0007436	0.0002593	0	0.0003615	0	5.343e-05	0	9.388e-05	0	0.0002313	4.911e-05	0.0007092	0.0006162	0.0001529	0	0.0002474	7.435e-05	0.000244041	0.00034058
GO:0016410	N-acyltransferase activity [Evidence IEA]	Root	0	0	0	0	3.596e-05	0.0002956	0.0002024	1.718e-05	9.34e-05	0	0.0001564	0	0.0001204	0	2.136e-05	0.0001833	2.129e-05	6.826e-06	0.0001821	3.319e-05	0.0001045	6.031e-06	0.0002104	2.652e-05	9.56842e-05	4.73873e-05
GO:0016430	tRNA (adenine-N6)-methyltransferase activity [Evidence IEA]	Root	0	0	0	0	0	0	0	0	0	0	0	0	0	0	0	0	0	4.349e-05	0	0	0	0	0	0	0	3.62417e-06
GO:0016433	rRNA (adenine) methyltransferase activity [Evidence IEA]	Root	2.177e-05	0	9.562e-05	7.746e-05	0	3.987e-05	8.884e-06	4.305e-05	0	1.677e-05	8.157e-06	0	2.627e-05	0.0001521	0	3.507e-05	0	1.083e-05	9.333e-05	6.301e-05	4.717e-07	2.062e-05	0	3.21e-05	2.12086e-05	4.09067e-05
GO:0016434	rRNA (cytosine) methyltransferase activity [Evidence IEA]	Root	0	3.569e-05	0	0.0001668	0	0.0001286	0	4.709e-05	6.609e-05	1.857e-05	0	2.052e-05	0	0.0002175	0	0.0001188	0	6.916e-06	0	0	0	7.461e-05	7.884e-06	8.176e-05	6.1645e-06	7.64047e-05
GO:0016436	rRNA (uridine) methyltransferase activity [Evidence IEA]	Root	0	0	0	0	0	0	0	0	0	0	0	0	0	0	0	0	0.0001018	0	0	0	0	0	0	0	8.48333e-06	0
GO:0016462	pyrophosphatase activity [Evidence IEA]	Root	7.411e-05	4.581e-05	0.0001008	3.771e-05	0.0001054	5.863e-05	0.0001003	7.113e-05	0.000135	0.0001062	6.858e-05	2.804e-05	4.968e-05	0.0001975	0.0002076	8.209e-05	0.0001262	6.413e-05	0.0001217	0.0001002	6.007e-05	7.549e-05	0.0001263	9.325e-05	0.000106312	8.0015e-05
GO:0016491	oxidoreductase activity [Evidence IEA]	Root	0.007203	0.004458	0.01455	0.01122	0.0127	0.008015	0.009056	0.005499	0.00566	0.004085	0.003801	0.003279	0.01161	0.01055	0.004139	0.00369	0.005363	0.00298	0.007499	0.008113	0.005009	0.007081	0.006183	0.007348	0.00773108	0.00635983
GO:0016505	peptidase activator activity involved in apoptotic process	Root	0	0	0	2.052e-06	0	1.152e-05	0	3.858e-06	0	0	0	0	0	5.583e-06	0	7.49e-06	1.764e-06	0	0	0	0	0	0	0	1.47e-07	2.54192e-06
GO:0016530	metallochaperone activity [Evidence IEA]	Root	0	0	0	2.934e-05	0	5.298e-05	0	3.196e-05	0	1.498e-06	0	0	0	7.504e-05	0	0.0001963	0.0003196	7.634e-07	3.725e-05	2.93e-07	0	3.417e-05	1.475e-05	2.309e-05	3.09667e-05	3.71195e-05
GO:0016597	amino acid binding [Evidence IEA]	Root	0.0001566	0.000145	7.908e-05	0.0003639	0.0001026	7.588e-05	9.1e-05	0.0001744	0.0009407	9.515e-05	8.851e-05	1.412e-05	0.0002505	0.0001509	5.719e-05	0.000106	1.238e-05	0.0002753	0.0001284	0.0001696	0.0005849	7.439e-05	7.207e-05	0.0001365	0.000213661	0.000148428
GO:0016614	oxidoreductase activity, acting on CH-OH group of donors [Evidence IEA]	Root	3.299e-05	0.0001035	1.839e-05	2.922e-05	0	4.363e-05	0	3.012e-05	0	2.284e-05	6.123e-06	1.797e-05	1.144e-05	6.6e-05	0	1.757e-05	6.156e-06	7.85e-06	8.097e-06	7.915e-05	0	1.959e-05	1.447e-06	3.839e-05	7.05358e-06	3.96525e-05
GO:0016615	malate dehydrogenase activity [Evidence IEA]	Root	0	0	0	0	0	0	0.0001865	0	0	3.062e-05	0	0	0	0	0.0001741	0	0	2.871e-05	7.194e-06	0	0	0	0	0	3.06495e-05	4.94417e-06
GO:0016616	oxidoreductase activity, acting on the CH-OH group of donors, NAD or NADP as acceptor [Evidence IEA]	Root	1.834e-05	2.897e-06	0.0002391	0.0001703	1.314e-05	1.866e-05	0	3.804e-05	0	1.203e-05	5.982e-06	4.206e-06	9.064e-06	3.762e-05	1.147e-05	0	3.289e-05	1.294e-05	9.869e-05	3.344e-05	7.496e-06	1.407e-05	1.973e-05	1.021e-05	3.79918e-05	2.95344e-05
GO:0016620	oxidoreductase activity, acting on the aldehyde or oxo group of donors, NAD or NADP as acceptor [Evidence IEA]	Root	0.008811	0.005839	0.003582	0.002564	0.003082	0.002378	0.002673	0.005192	0.00337	0.01547	0.002228	0.002477	0.004092	0.002819	0.005708	0.006102	0.003342	0.01626	0.001442	0.005536	0.001416	0.008837	0.002645	0.003892	0.00353258	0.00644717
GO:0016624	oxidoreductase activity, acting on the aldehyde or oxo group of donors, disulfide as acceptor [Evidence IEA]	Root	0	5.064e-05	0	0.0001124	0	0	0	8.437e-06	0	2.74e-05	0	0	0	0.0002949	0	0.0001014	0	8.618e-06	0	7.26e-06	0	1.988e-05	0	3.353e-05	0	5.53721e-05
GO:0016627	oxidoreductase activity, acting on the CH-CH group of donors [Evidence IEA]	Root	0	0	1.704e-05	2.297e-05	7.49e-05	0	6.891e-05	0	0.0001446	0	3.047e-05	0	4.911e-05	0	0.000229	0	0.0001852	4.286e-05	1.616e-05	0	1.883e-05	0	7.914e-05	0	7.61133e-05	5.48583e-06
GO:0016628	oxidoreductase activity, acting on the CH-CH group of donors, NAD or NADP as acceptor [Evidence IEA]	Root	0	0	0	0	0.0001092	0	4.736e-06	0	2.712e-05	0	5.841e-05	0	5.683e-05	0	5.41e-05	0	3.001e-05	3.451e-05	0	0	0	0	0.0001428	0	4.02672e-05	2.87583e-06
GO:0016639	oxidoreductase activity, acting on the CH-NH2 group of donors, NAD or NADP as acceptor [Evidence IEA]	Root	0.0005984	0.001447	0.0004021	0.0008613	0.001042	0.0003971	0.001758	0.0004459	0.003662	0.001028	0.008827	0.0003682	0.00282	0.00238	0.007538	0.001645	0.001881	0.00127	0.000556	0.000906	0.0005379	0.0008584	0.0007493	0.001059	0.00253097	0.00105549
GO:0016646	oxidoreductase activity, acting on the CH-NH group of donors, NAD or NADP as acceptor [Evidence IEA]	Root	0	0	0	0	0	0	0	0	0.0003248	0	5.46e-05	0	2.249e-05	0	0	0	0	0	0	0	0	0	0.0002398	0	5.34742e-05	0
GO:0016651	oxidoreductase activity, acting on NAD(P)H [Evidence IEA]	Root	0	0	0.0001079	0	7.317e-05	2.884e-06	6.294e-05	0	0.0002957	7.549e-05	0.0002875	0	0	0.0001462	0.0001122	1.563e-05	8.627e-05	0	0.0001236	1.64e-05	3.745e-05	0	0.0003182	0.0001377	0.000125411	3.28587e-05
GO:0016655	oxidoreductase activity, acting on NAD(P)H, quinone or similar compound as acceptor [Evidence IEA]	Root	5.684e-05	0	0	6.665e-05	0.0008706	0	0.0001356	1.199e-05	0.0004645	7.704e-05	0.0003611	0	2.956e-05	0	0.0002394	8.432e-05	0.0001295	0	0.00104	0	0.00049	0	0.000345	0.0002766	0.000346842	4.305e-05
GO:0016657	oxidoreductase activity, acting on NAD(P)H, nitrogenous group as acceptor [Evidence IEA]	Root	0	0	0	0	0	0	0	0	0	0	0	0	0.0009326	0	0	0	0	0	0	0	0	0	0	0	7.77167e-05	0
GO:0016661	oxidoreductase activity, acting on other nitrogenous compounds as donors [Evidence IEA]	Root	0	0	0	0	4.595e-05	3.191e-05	0.000125	8.231e-05	3.554e-05	9.06e-05	2.423e-05	5.014e-06	1.216e-05	3.955e-06	1.649e-05	6.485e-05	1.258e-05	3.483e-05	8.103e-05	1.631e-05	3.126e-05	0	2.711e-05	5.405e-05	3.42792e-05	3.19857e-05
GO:0016667	oxidoreductase activity, acting on a sulfur group of donors [Evidence IEA]	Root	0	0	0	0	0	0	0	0	0	0	0	0	0	0	0	0	0.0001045	1.472e-05	0	0	0	0	0	0	8.70833e-06	1.22667e-06
GO:0016668	oxidoreductase activity, acting on a sulfur group of donors, NAD(P) as acceptor [Evidence IEA]	Root	0.0001439	0.0001231	0.0002539	0.001104	1.46e-05	0.0002274	1.32e-05	0.0001856	2.659e-05	0.0002317	4.588e-05	0.0006942	2.598e-05	0.0004474	2.507e-05	0.0004172	4.138e-06	0.0001097	4.316e-05	0.0007504	1.22e-05	0.0001188	1.728e-05	0.0002126	5.21582e-05	0.000385175
GO:0016684	oxidoreductase activity, acting on peroxide as acceptor [Evidence IEA]	Root	0.0003126	0.000703	0.0004319	0.0002785	3.693e-05	0.0006859	0.0003768	0.0006834	0.0001005	0.0001295	1.519e-05	0.0003514	0.0003734	0.00129	1.282e-05	0.0004844	0.0006787	0.0002037	0.0004955	0.0005755	3.901e-05	0.0003321	0.0001432	0.0008049	0.000251379	0.000543525
GO:0016692	NADH peroxidase activity [Evidence IEA]	Root	0.0009684	0	0	0	0.00342	0.001833	0.002197	0.005705	0.0008225	0.002643	0.0008452	0.0003398	0.001489	0.0009439	0.001197	0.002878	0.00135	0.0005967	0.000573	0.001596	0.00111	0.001301	0.001331	0.002927	0.00127526	0.00173028
GO:0016695	oxidoreductase activity, acting on hydrogen as donor [Evidence IEA]	Root	6.373e-05	0	0	0	3.622e-05	3.966e-05	5.595e-05	9.16e-05	3.116e-05	5.485e-05	2.687e-05	1.252e-05	3.853e-05	2.681e-05	4.841e-05	6.319e-05	7.807e-05	3.72e-05	9.187e-05	3.969e-05	3.837e-05	1.728e-05	2.541e-05	0.0001473	4.45492e-05	4.4175e-05
GO:0016703	oxidoreductase activity, acting on single donors with incorporation of molecular oxygen, incorporation of one atom of oxygen (internal monooxygenases or internal mixed function oxidases) [Evidence IEA]	Root	8.672e-05	0	0	0	0.0001089	3.709e-05	6.404e-05	7.161e-05	0.0001208	3.07e-05	0.0001313	5.853e-06	0.0001714	1.981e-05	6.903e-05	5.899e-05	0.0001866	5.341e-05	5.237e-05	2.626e-05	3.157e-05	1.259e-05	7.465e-05	8.172e-05	9.14483e-05	3.31694e-05
GO:0016709	oxidoreductase activity, acting on paired donors, with incorporation or reduction of molecular oxygen, NAD(P)H as one donor, and incorporation of one atom of oxygen [Evidence IEA]	Root	0	0	0	0	0	0	0	0	0	0	0	0	0	0	0	0	8.173e-05	0	0	0	0	0	0	0	6.81083e-06	0
GO:0016722	oxidoreductase activity, acting on metal ions [Evidence IEA]	Root	0.0009247	0	0.002412	0.003394	6.129e-05	0.001215	0	0.0005796	0	0.0001616	4.284e-05	1.771e-05	0.003923	0.0006268	0	0.001748	0.001108	0.003818	0.00117	0.0008546	0.0002175	0.0009204	2.161e-05	0.001944	0.000823412	0.00127331
GO:0016740	transferase activity [Evidence IEA]	Root	0.0011	0.0006801	0.002791	0.002489	0.0005841	0.001096	0.001557	0.0008146	0.0004576	0.001566	0.001094	0.0002403	0.00147	0.00167	0.0008366	0.001724	0.0005474	0.001206	0.001737	0.001227	0.001919	0.002228	0.001598	0.002397	0.00130764	0.00144483
GO:0016742	hydroxymethyl-, formyl- and related transferase activity [Evidence IEA]	Root	0	0	0	1.804e-06	0	0	0	0	0	0	0	0	0	0	0	0	0	0	0	0	0	0	0	0	0	1.50333e-07
GO:0016743	carboxyl- or carbamoyltransferase activity [Evidence IEA]	Root	0	0	0	0	0	0	0	0	0	0	4.82e-06	0	0	0	0	0	0	0	0	0	0	0	0	0	4.01667e-07	0
GO:0016746	acyltransferase activity [Evidence IEA]	Root	0.0007048	0.0005432	0.000631	0.0009405	5.475e-05	0.0003058	0.0009929	0.0001561	0.0002503	0.000196	7.954e-05	0.000394	0.0007744	0.001977	0.0001155	0.0008219	0.0003025	0.000303	0.000762	0.0003803	0.0002049	0.0008818	0.0001315	0.0003096	0.000417008	0.000600767
GO:0016747	acyltransferase activity, transferring groups other than amino-acyl groups [Evidence IEA]	Root	0	2.856e-05	0	1.62e-05	0.00074	0	0.001594	0	0.000255	0.0001603	0.001626	0	0.001913	0	0.001621	0	0	0.0006408	7.158e-05	0	0	0	0.001787	6.777e-05	0.000800632	7.61358e-05
GO:0016755	aminoacyltransferase activity [Evidence IEA]	Root	0.0002954	0.0002451	0.001027	0.0007124	0	9.461e-05	0	4.239e-05	0	8.251e-05	0	0.0002447	0	0.0003141	0	3.312e-05	0	0.0001257	0	0.0002846	0	2.369e-05	0	0.0002	0.0001102	0.000200243
GO:0016757	glycosyltransferase activity [Evidence IEA]	Root	0.0003848	0.000142	0.0003979	0.0003427	2.494e-06	0.0001133	5.915e-05	0.0001418	7.578e-06	4.158e-05	1.164e-05	2.713e-05	2.968e-05	0.0001999	1.022e-05	0.0002542	2.832e-06	5.512e-05	3.714e-05	0.0001204	3.904e-06	0.0001551	1.52e-05	0.0001146	8.02115e-05	0.000142319
GO:0016758	hexosyltransferase activity [Evidence IEA]	Root	0	0	0	0	0	0	0	0	0	0	0	0	0	0	0	0	0	0	0	0	2.484e-07	0	0	0	2.07e-08	0
GO:0016763	pentosyltransferase activity [Evidence IEA]	Root	0	0	0	0	0.0005065	0.0002542	0.00023	0.0001924	0.0007286	7.473e-05	0.0002383	0	9.526e-05	0	0.001213	0.0002369	0.00249	0.000191	0.0009415	0	0.0002966	0	0.0004429	0.0002036	0.000598555	9.60692e-05
GO:0016765	transferase activity, transferring alkyl or aryl (other than methyl) groups [Evidence IEA]	Root	0	0	0.0001619	6.361e-05	8.836e-05	0.000204	0.0001038	0	3.946e-05	2.343e-06	0.000306	5.174e-06	0	0.0002066	0.0001715	0.0002966	3.365e-05	1.294e-05	2.041e-05	0.0002588	4.01e-05	1.971e-05	5.044e-05	0.0001351	8.4635e-05	0.000100406
GO:0016772	transferase activity, transferring phosphorus-containing groups [Evidence IEA]	Root	6.225e-05	0	0	3.403e-06	3.127e-05	6.543e-05	5.415e-05	0.0001548	8.83e-05	0.0001145	6.514e-05	1.669e-05	3.07e-05	8.163e-05	7.176e-05	0.0001194	0.000227	4.645e-05	0.0001805	4.001e-05	0.0001214	2.169e-05	3.306e-05	0.0001485	8.04608e-05	6.77086e-05
GO:0016773	phosphotransferase activity, alcohol group as acceptor [Evidence IEA]	Root	0.0002122	6.074e-05	0.000404	0.0001544	5.5e-05	2.31e-05	0.0003448	2.808e-05	0.0001083	5.24e-05	0.0001578	6.913e-05	4.515e-05	0.0001363	4.671e-05	3.841e-05	0.0002434	8.941e-05	0.0002755	4.44e-05	5.928e-05	7.808e-05	0.000237	0.0001381	0.000182428	7.60458e-05
GO:0016776	phosphotransferase activity, phosphate group as acceptor [Evidence IEA]	Root	0.0003208	0.0003143	0.0003278	3.623e-05	0.0005543	0.0001068	0.0007444	0.0001399	0.0007435	9.211e-05	0.0001232	3.402e-05	0.0001943	3.128e-05	0.0005963	0.000138	0.0001704	0.0002101	0.0003823	8.504e-05	0.0001954	8.226e-05	0.0003613	0.0001206	0.000392833	0.000115887
GO:0016779	nucleotidyltransferase activity [Evidence IEA]	Root	3.16e-05	0.0001225	7.26e-05	0.0001764	0.0001718	0.0001941	0.0003448	0.0004297	0.0001107	2.152e-05	0.0001274	9.995e-05	0	0.0003124	0.0001793	0.0002071	0.0001039	0.0001115	0.0001308	0.0002137	2.371e-05	0.0003788	0.0001436	0.0002003	0.000120017	0.000205664
GO:0016780	phosphotransferase activity, for other substituted phosphate groups [Evidence IEA]	Root	0	0	0	1.798e-05	0	0	0	0	0	0	0	0	0	0	0	0	0	0	0	0	0	0	0	0	0	1.49833e-06
GO:0016782	transferase activity, transferring sulphur-containing groups [Evidence IEA]	Root	0	0	0	0	6.259e-06	0	8.595e-06	7.776e-06	2.657e-05	0	2.028e-05	0	0	0	0	0	2.345e-05	0	2.78e-05	0	1.39e-05	0	4.989e-06	3.744e-05	1.09869e-05	3.768e-06
GO:0016783	sulfurtransferase activity [Evidence IEA]	Root	1.828e-05	8.338e-05	0.0004538	0.0003124	7.892e-06	0.0002419	1.32e-05	0.000195	8.803e-06	4.043e-05	6.054e-06	8.197e-06	0	8.418e-05	0	0.0002024	7.28e-06	0.0001573	0	0.0001189	5.541e-05	0.0001189	0	0.0002542	4.75599e-05	0.000151432
GO:0016787	hydrolase activity [Evidence IEA]	Root	0.004395	0.002307	0.001248	0.001983	0.001562	0.001694	0.002238	0.002601	0.002749	0.002161	0.001573	0.0006088	0.001038	0.003295	0.003044	0.002663	0.002333	0.001938	0.001907	0.002428	0.001502	0.002306	0.001505	0.002455	0.00209117	0.00220332
GO:0016788	hydrolase activity, acting on ester bonds [Evidence IEA]	Root	0	0	0	4.018e-05	0	4.013e-05	0	4.918e-05	7.04e-05	8.579e-05	2.501e-05	1.752e-06	6.867e-06	0	0	3.218e-05	0.0002212	4.842e-05	7.341e-05	0	5.53e-06	0	3.341e-05	0.0001519	3.63189e-05	3.7461e-05
GO:0016790	thiolester hydrolase activity [Evidence IEA]	Root	0	2.278e-05	5.288e-05	0.0003081	0.0001128	3.963e-05	0	0.0008167	0.0002508	0	4.788e-05	2.942e-05	9.621e-05	0.0001247	0.0003981	9.048e-05	0	0.0001456	3.936e-05	0	8.7e-06	2.339e-05	0.0003154	6.069e-06	0.000110177	0.000133906
GO:0016791	phosphatase activity [Evidence IEA]	Root	0.0002413	0.0006952	0.0009144	0.0007401	5.74e-05	0.0004632	0.0002553	0.0005041	0.0003888	0.0006688	0.0001927	3.442e-05	4.25e-05	0.0005396	3.063e-05	0.0003903	2.063e-05	0.0002005	1.773e-05	0.0004121	0	0.0004275	9.045e-05	0.0002705	0.000187653	0.000445527
GO:0016798	hydrolase activity, acting on glycosyl bonds [Evidence IEA]	Root	0	0	0	0	0	0	0	0	0	0	0	0	0	0	0	0	0	1.658e-05	0	0	0	0	0	0	0	1.38167e-06
GO:0016799	hydrolase activity, hydrolyzing N-glycosyl compounds [Evidence IEA]	Root	0	0	0	0	9.733e-05	0	0	0	6.05e-05	0	2.281e-05	0	0	0	3.231e-05	0	0	0	7.278e-05	0	0	0	2.213e-05	0	2.5655e-05	0
GO:0016805	dipeptidase activity [Evidence IEA]	Root	0.00125	0.0003089	0.001614	0.0003758	0.0002092	0.0004432	0.0003162	0.0002868	0.0005229	0.0004834	0.0006061	0.0001965	0.000383	0.0003585	0.0002808	5.655e-05	0.0003789	0.0003105	0.0003905	0.0005814	2.438e-05	0.0001766	0.0002806	0.0002069	0.000521382	0.000315421
GO:0016810	hydrolase activity, acting on carbon-nitrogen (but not peptide) bonds [Evidence IEA]	Root	0.0002241	0.0001033	0.0001471	3.816e-05	8.092e-05	0	0.000148	0.0001381	0.0002241	0.0002181	6.566e-05	1.676e-05	9.529e-05	4.999e-05	0.0001759	0	0.000277	6.507e-05	0.0003051	7.784e-05	8.13e-05	3.165e-05	6.532e-05	0.0004754	0.000157483	0.000101197
GO:0016811	hydrolase activity, acting on carbon-nitrogen (but not peptide) bonds, in linear amides [Evidence IEA]	Root	0	0	0	2.221e-05	0.0001773	0.000101	0.0002247	6.337e-05	9.443e-05	7.97e-05	0.0001543	0	0.0001406	8.969e-05	0.0002068	0.0001697	3.098e-05	6.504e-05	0	0	5.113e-05	1.115e-05	0.0001629	0.0006899	0.000103595	0.000107647
GO:0016812	hydrolase activity, acting on carbon-nitrogen (but not peptide) bonds, in cyclic amides [Evidence IEA]	Root	0.0001076	5.644e-05	0.0002182	1.572e-05	4.325e-05	0.0001498	7.418e-05	1.294e-05	6.111e-05	3.638e-05	5.427e-05	8.176e-06	0.0001666	0.0001286	4.852e-05	5.036e-05	0.0001398	6.095e-05	0.000129	0.0001654	2.413e-05	0	0.0001441	1.297e-05	0.000100897	5.81447e-05
GO:0016817	hydrolase activity, acting on acid anhydrides [Evidence IEA]	Root	0.0002402	9.164e-05	0.0005125	2.802e-05	0	0.0001986	0	9.892e-05	0	6.208e-05	0	2.852e-05	3.15e-05	9.099e-05	0	0.000112	0	9.638e-05	0	4.627e-05	0	1.167e-05	3.354e-06	0.0001482	6.56295e-05	8.44408e-05
GO:0016818	hydrolase activity, acting on acid anhydrides, in phosphorus-containing anhydrides [Evidence IEA]	Root	0	0	0	7.259e-07	0	3.296e-05	1.325e-05	0	0.0006666	0	8.604e-05	3.067e-06	0	0	0	7.213e-05	0	2.764e-07	0	0	0	0.000528	0	0	6.38242e-05	5.30966e-05
GO:0016823	hydrolase activity, acting on acid carbon-carbon bonds, in ketonic substances [Evidence IEA]	Root	0	0	0	0	0	0	1.221e-05	0	0	0	0	0	0	0	7.659e-05	0	0	0	0	0	2.029e-05	0	0	0	9.09083e-06	0
GO:0016829	lyase activity [Evidence IEA]	Root	0.0003883	0.0002711	0.0004566	0.0002162	0.0005167	0.001753	0.0004039	0.0008672	0.0003366	0.0006589	0.0001729	0.0001166	0.0005259	0.002159	1.682e-05	0.002093	0.0008393	0.0002114	0.0009641	0.0008374	0.0002781	0.0001008	0.000469	0.002492	0.000447352	0.000981383
GO:0016831	carboxy-lyase activity [Evidence IEA]	Root	0.0002065	0	0	0	0	0	0.001056	0	0.0009009	0	0.0002815	0	0	0	0	0	0.0008669	4.307e-05	0.0003503	7.07e-06	5.771e-05	0	0	0	0.000309984	4.17833e-06
GO:0016832	aldehyde-lyase activity [Evidence IEA]	Root	0.0005778	0.0001775	0.0006076	0.0004428	0	0.0002845	8.347e-05	0.0002448	0.0001649	0.000368	4.125e-05	4.762e-05	0.0002283	0.000757	0	0.0007511	0.0001387	0.0003032	0.0001974	0.0004035	6.258e-05	0.0005893	5.149e-05	0.001176	0.000179458	0.00046211
GO:0016835	carbon-oxygen lyase activity [Evidence IEA]	Root	0	0	0	0	0	0	0	0	0	0	0	0	0	0	0	0	0	0	0.0002835	0	0	0	0	0	2.3625e-05	0
GO:0016836	hydro-lyase activity [Evidence IEA]	Root	0.001683	8.686e-05	0.0002009	0.0001774	0.001528	0.001881	0.001109	0.00468	0.003496	0.003101	0.005772	0.0006233	0.004998	0.004856	0.007577	0.003481	0.002916	0.001331	0.007611	0.002623	0.01637	0.003875	0.004954	0.006829	0.00485124	0.00279538
GO:0016846	carbon-sulfur lyase activity [Evidence IEA]	Root	0	0	0	0	2.356e-05	0	1.626e-05	0	0	0	0	0	0	0	0	1.405e-05	6.774e-06	0	1.812e-05	0	8.135e-06	0	0	0	6.07075e-06	1.17083e-06
GO:0016852	sirohydrochlorin cobaltochelatase activity [Evidence IEA]	Root	0.0001569	0	0	0	0	0	0.0004368	0.0005314	0.0001339	6.451e-05	8.867e-05	2.446e-05	0.000133	0	0	0	0.0006896	0.0001296	0.0003433	0.000346	0.0002356	3.038e-05	0	0	0.000184814	9.38625e-05
GO:0016853	isomerase activity [Evidence IEA]	Root	3.207e-05	4.088e-05	8.128e-06	8.991e-05	4.027e-05	1.167e-05	1.238e-06	0	0	0	0	3.959e-06	0	3.521e-05	0	0.0001082	0	0	0	2.258e-05	3.007e-07	2.967e-05	0	3.073e-05	6.83389e-06	3.10674e-05
GO:0016857	racemase and epimerase activity, acting on carbohydrates and derivatives [Evidence IEA]	Root	0	0	0.0002003	5.254e-05	0	0.0001195	0	0	0	0	0	0	0	0.0007526	0	0.0005191	3.264e-05	0	0.000177	0.0003976	0	0.0001041	0	0	3.41617e-05	0.00016212
GO:0016861	intramolecular oxidoreductase activity, interconverting aldoses and ketoses [Evidence IEA]	Root	0	0	0	0	0	0	0	0	0	0	0	0	0	0	0	0	0	0	0	0	8.66e-05	0	0	0	7.21667e-06	0
GO:0016862	intramolecular oxidoreductase activity, interconverting keto- and enol-groups [Evidence IEA]	Root	0	0	0.001393	0	0	0.0008853	0	0	0	0	0	0	0	0	0	0	0	0	0	0	0	0	0	0	0.000116083	7.3775e-05
GO:0016866	intramolecular transferase activity [Evidence IEA]	Root	0	0	0	0	0	0	0	0	0	0	0	0	0	0	0	0	0	0	5.837e-06	6.825e-06	0	0	0	0	4.86417e-07	5.6875e-07
GO:0016868	intramolecular phosphotransferase activity [Evidence IEA]	Root	0.0004621	9.428e-05	0.001185	0.001001	0.0005112	0.0004811	0.0004687	0.0006995	0.0007162	0.0002631	0.0003454	1.28e-05	0.0005251	0.00142	0.0004952	0.0009237	0.0002176	0.0001069	0.0006625	0.0007638	0.0004721	0.000245	0.0006686	0.0009969	0.000560808	0.000584007
GO:0016872	intramolecular lyase activity [Evidence IEA]	Root	0	0	0	0	0	0	0	0	0	0.0006068	1.619e-05	1.22e-05	0	0	0	7.726e-05	7.684e-05	0	0	0	0	0	0	0.0007618	7.7525e-06	0.000121505
GO:0016874	ligase activity [Evidence IEA]	Root	0.000241	0.0001017	0.0005804	0.000244	0.0007288	0.000247	0.0008846	0.0002155	0.0006154	9.587e-05	0.0005854	2.885e-05	0.0006072	0.0006583	0.0005373	0.0004268	0.000758	0.0002443	0.0003041	0.0003839	0.0003559	0.0003061	0.0006149	0.0003516	0.00056775	0.000275327
GO:0016881	acid-amino acid ligase activity [Evidence IEA]	Root	0	1.528e-05	2.55e-05	1.29e-05	9.412e-05	1.328e-05	0	2.043e-05	8.067e-05	6.345e-05	5.951e-05	1.238e-05	0	4.52e-05	0	5.852e-05	5.676e-05	1.455e-05	9.503e-05	7.113e-05	1.667e-05	3.833e-06	0.0001108	0.0001061	4.49217e-05	3.64211e-05
GO:0016884	carbon-nitrogen ligase activity, with glutamine as amido-N-donor [Evidence IEA]	Root	0.0002225	0.0001676	0.000219	0.0001829	0.0001525	0.0002616	0.0001436	0.0001164	0.0002308	0.0001703	0.0001217	0.0001093	8.888e-05	0.0003535	0.0001968	0.0003073	0.0002614	0.0001974	0.0003167	8.167e-05	4.127e-05	0.0001858	0.0001958	0.000242	0.000182579	0.000197981
GO:0016887	ATP hydrolysis activity [Evidence IEA]	Root	0.004972	0.003764	0.003608	0.003041	0.002453	0.007393	0.003535	0.005397	0.003213	0.005651	0.002257	0.001099	0.002122	0.005309	0.008979	0.005415	0.00298	0.005744	0.003476	0.004226	0.00199	0.004518	0.003506	0.009934	0.00359092	0.00512425
GO:0016891	RNA endonuclease activity, producing 5'-phosphomonoesters [Evidence IEA]	Root	0.0001287	5.36e-05	0.0001648	0.0001077	0	6.196e-05	0	0	0	9.97e-05	0	6.024e-06	0	5.171e-05	0	6.825e-05	0	4.199e-05	4.973e-05	0.0001106	0	9.416e-05	0	0	2.86025e-05	5.79745e-05
GO:0016901	oxidoreductase activity, acting on the CH-OH group of donors, quinone or similar compound as acceptor [Evidence IEA]	Root	0	0	0	0	0	0	0	0	0	0	0	0	0	0	0	0	1.878e-06	0	0	0	0	0	0	0	1.565e-07	0
GO:0016903	oxidoreductase activity, acting on the aldehyde or oxo group of donors [Evidence IEA]	Root	2.849e-05	0	0	0	0.0002723	6.691e-05	0.000143	0.0002767	0.0003022	8.783e-05	0.0002287	4.209e-05	0.0003465	8.576e-05	0.0002441	6.861e-05	7.385e-05	6.974e-05	9.011e-05	8.343e-05	8.041e-05	7.593e-05	0.0003335	0.0001372	0.000178597	8.285e-05
GO:0016920	pyroglutamyl-peptidase activity [Evidence IEA]	Root	0	0	0	0	7.35e-06	5.975e-05	1.337e-05	4.838e-05	2.316e-05	0	0.0001173	0	1.088e-05	0	0	5.971e-05	0	0	0	0	7.666e-05	0	2.573e-05	0	2.28708e-05	1.39867e-05
GO:0016922	nuclear receptor binding	Root	0	0	0	0	0	0	0	0	0	0	0	0	0	0	0	0	0	0	0	0	0	4.041e-07	0	0	0	3.3675e-08
GO:0016987	sigma factor activity [Evidence IEA]	Root	6.745e-05	4.483e-05	0.0003461	8.113e-05	4.265e-05	0.0001031	0.0002503	9.627e-05	0.0002377	7.853e-05	0.0001993	4.523e-05	0.0002027	0.0001538	0.0001535	0.0001158	0.0001196	3.059e-05	0.0005168	0.0002684	3.978e-05	0.0001517	9.338e-05	7.589e-05	0.000189105	0.000103773
GO:0016990	arginine deiminase activity [Evidence IEA]	Root	0.00242	0.001181	0.004689	0.0009791	0.0003923	0.0008766	0.0007419	0.0006783	0.001491	0.001357	0.0004316	0.0001355	0.0006729	0.0005857	0.0006864	0.0006859	0.0008797	0.0005424	0.001476	0.001774	4.668e-05	0	0.0008038	0.0007181	0.00122761	0.0007928
GO:0016992	lipoate synthase activity [Evidence IEA]	Root	0	0	5.193e-05	1.125e-05	0	0	0	0	0	0	0	0	0	0	0	0	1.971e-05	0	0	0	0	0	0	0	5.97e-06	9.375e-07
GO:0016994	precorrin-6A reductase activity [Evidence IEA]	Root	0	0	0	0	0	0	7.64e-05	0.0001214	0	8.706e-05	0	0	0	0	0	0.0001343	0	0	1.699e-05	0	1.073e-05	0	0	0.0001214	8.67667e-06	3.868e-05
GO:0017057	6-phosphogluconolactonase activity [Evidence IEA]	Root	0	0	0	0	0	0	0	0.000118	0	6.407e-05	0	0	0	0	0	4.379e-05	0.0002674	2.483e-05	0	0	0	0	0	9.269e-05	2.22833e-05	2.8615e-05
GO:0017061	S-methyl-5-thioadenosine phosphorylase activity [Evidence IEA]	Root	0	0	0	0	0	8.455e-05	0	5.007e-05	0	0.0001905	0	0	0	0	0	5.363e-05	0	0	0	1.718e-05	0	0	0	0	0	3.29942e-05
GO:0017076	purine nucleotide binding [Evidence IEA]	Root	0	0	0	0	0	0	2.779e-05	0	2.192e-05	5.346e-05	1.063e-05	0	0	0	4.036e-05	0	0	2.666e-05	5.195e-05	0	0	0	0	0	1.27208e-05	6.67667e-06
GO:0017077	oxidative phosphorylation uncoupler activity	Root	0	0	0	0	0	0	0	0	0	0	0	0	0	0	0	1.908e-05	0	0	0	0	0	0	0	0	0	1.59e-06
GO:0017103	UTP:galactose-1-phosphate uridylyltransferase activity [Evidence IEA]	Root	0	0	0	0	0	0	0	0	5.408e-05	0	0	0	0	0	0	0	0	0	0	0	0	0	0	0	4.50667e-06	0
GO:0017113	dihydropyrimidine dehydrogenase (NADP+) activity [Evidence IEA]	Root	0	0	0	0	0	0	0	0	0	0	0	0	0	0	0	0	0.0002368	0	0	0	0	0	0	0	1.97333e-05	0
GO:0017118	lipoyltransferase activity [Evidence IEA]	Root	0.0001314	0.0001608	0.0003035	0.0001927	0	0	0	0	0	0	0	5.741e-05	0	0	0	0	3.06e-05	0	1.817e-05	1.958e-05	4.133e-06	4.595e-05	1.755e-05	3.691e-05	4.21127e-05	4.27792e-05
GO:0017128	phospholipid scramblase activity [Evidence IEA]	Root	0	0	0	0	0	1.96e-06	0	0	0	0	0	1.591e-06	0	0	0	3.4e-06	0	0	0	0	0	0	0	0	0	5.7925e-07
GO:0017150	tRNA dihydrouridine synthase activity [Evidence IEA]	Root	7.187e-05	8.357e-05	4.205e-05	0.0001067	0	0.0001018	0	0.0001307	0	6.181e-05	0	3.122e-06	0	5.876e-05	0	2.021e-05	0	1.22e-05	0	3.48e-05	0	2.523e-05	0	1.609e-05	9.49333e-06	5.45827e-05
GO:0017168	5-oxoprolinase (ATP-hydrolyzing) activity [Evidence IEA]	Root	0	0	0	0	2.828e-05	0	4.158e-05	0	0.0002216	0	0	0	1.549e-05	0	0	0	0	0	0	0	1.394e-05	0	7.67e-05	0	3.31325e-05	0
GO:0018455	alcohol dehydrogenase [NAD(P)+] activity [Evidence IEA]	Root	0	0	0	0	0	0	0	0	2.401e-05	0	1.614e-05	0	6.24e-06	0	0	0	0	0	1.219e-05	0	0	0	1.248e-05	0	5.92167e-06	0
GO:0018478	malonate-semialdehyde dehydrogenase (acetylating) activity [Evidence IEA]	Root	0	0	0	0	0	0	0	0	0	0	0	0	0	0	0	0	0	0	0	0	8.622e-05	0	0	0	7.185e-06	0
GO:0018580	nitronate monooxygenase activity [Evidence IEA]	Root	0.001295	0.0006485	0.002449	0.0007225	0.0006885	0.001375	0.0006921	0.002274	0.0008378	0.0005241	0.001259	0.0002339	0.001408	0.002235	0.002062	0.001355	0.0005191	0.001002	0.001368	0.001748	0.0005119	0.000791	0.0009064	0.002288	0.0011664	0.00126642
GO:0018826	methionine gamma-lyase activity [Evidence IEA]	Root	0	0	4.769e-05	0	0.001038	0	0.001918	0	0.001204	0	0.0002335	0	0.0004592	0	0.001406	0	0.0004103	6.291e-05	0	0	0.0001228	0	0.00027	0	0.000592457	5.2425e-06
GO:0019134	glucosamine-1-phosphate N-acetyltransferase activity [Evidence IEA]	Root	6.524e-05	0.0001314	5.159e-05	5.767e-05	5.733e-05	8.335e-05	5.796e-05	0.0001552	8.05e-05	0.000127	4.677e-05	6.997e-05	4.455e-05	0.0001489	0.0001302	0.0001709	6.157e-05	0.0001005	8.575e-05	0.0002024	3.782e-05	0.0002413	8.49e-05	0.000117	6.7015e-05	0.000133799
GO:0019148	D-cysteine desulfhydrase activity [Evidence IEA]	Root	0	0	0	0	0	0	0	0	0	0	0	0	0	0	0	0	4.339e-05	0	0	0	0	0	0	0	3.61583e-06	0
GO:0019152	acetoin dehydrogenase activity [Evidence IEA]	Root	0.0003254	0.0007064	0.002188	0.0005774	0.0002128	0.0005952	0.0004981	0.0004201	0	0.0003279	4.353e-05	0.0001734	0	0.001925	0	0.001938	0.0005543	0.0006154	0.0003944	0.001755	0	0.001239	0.000386	0.0007175	0.000383544	0.000915858
GO:0019171	(3R)-hydroxyacyl-[acyl-carrier-protein] dehydratase activity [Evidence IEA]	Root	0.0005571	6.407e-05	0.000148	0.0001532	0.000435	0	0	0.000109	0	0	0.0005027	5.59e-05	0	0.0001084	0	0	0.0001286	0	0.0008247	0.000388	0.0005165	0.0002998	6.785e-05	0.0001859	0.000265037	0.000113689
GO:0019180	dTDP-4-amino-4,6-dideoxygalactose transaminase activity [Evidence IEA]	Root	0	0	0	0	0	0	0	0	0	0	0	0	0	0	0	0	1.699e-05	0	0	0	0	0	0	0	1.41583e-06	0
GO:0019200	carbohydrate kinase activity [Evidence IEA]	Root	6.322e-05	6.074e-05	0.0005224	0.0001544	0	2.31e-05	0	2.808e-05	8.232e-05	5.24e-05	0.0001077	6.913e-05	0	0.0001363	0	3.841e-05	0.0001473	9.608e-05	3.444e-05	4.44e-05	0	5.91e-05	0	4.018e-05	7.97817e-05	6.686e-05
GO:0019205	nucleobase-containing compound kinase activity [Evidence IEA]	Root	0.0002813	0	0.000212	3.623e-05	0.0006574	0.0004009	0.0007787	0.0004968	0.0007435	8.884e-05	7.581e-05	1.046e-05	0.0002235	0.0003975	0.0005238	0.0004588	0.0006106	0.0001883	0.0006191	0.0003504	0.0002635	0.0001818	0.0003098	0.0004121	0.000441584	0.000251844
GO:0019213	deacetylase activity [Evidence IEA]	Root	0	0	0	0	0	0	0	0	0	0	0	0	0	0	0	0	7.157e-06	0	0	0	0	0	0	0	5.96417e-07	0
GO:0019239	deaminase activity [Evidence IEA]	Root	0	0	0	0	0	0	0	0	0	0	0	0	0	5.389e-05	0	2.815e-05	0	0	0	0	0	0	0	0	0	6.83667e-06
GO:0019534	toxin transmembrane transporter activity [Evidence IEA]	Root	0	0	0	0	0	0	0	0	0	0	0	0	0	0	0	0	1.319e-05	0	0	0	0	0	0	0	1.09917e-06	0
GO:0019808	polyamine binding [Evidence IEA]	Root	0	0	0	0	0	0	0	0	0	0	0	0	0	0	0	0	5.771e-05	0	0	0	0	0	0	0	4.80917e-06	0
GO:0019825	oxygen binding [Evidence IEA]	Root	0	7.397e-05	0	2.702e-05	0	9.029e-05	0	7.495e-05	0	0.0001794	0	9.425e-06	0	6.979e-05	0	9.072e-05	0	5.962e-05	0	0	0	0	0	0	0	5.62654e-05
GO:0019829	ATPase-coupled monoatomic cation transmembrane transporter activity [Evidence IEA]	Root	9.768e-06	2.289e-05	2.856e-05	9.708e-06	0	2.591e-05	2.076e-05	3.958e-05	6.804e-06	3.133e-05	0	1.037e-05	5.18e-06	1.182e-06	7.45e-06	6.93e-06	2.053e-05	1.902e-05	0	3.414e-05	4.741e-06	5.556e-06	3.277e-06	4.47e-05	8.9225e-06	2.0943e-05
GO:0019834	phospholipase A2 inhibitor activity	Root	0	0	0	0	0	0	0	0	0	0	0	2.21e-06	0	0	0	0	0	0	0	0	0	8.631e-07	0	0	0	2.56092e-07
GO:0019843	rRNA binding [Evidence IEA]	Root	0.006562	0.005209	0.003615	0.005456	0.006092	0.004701	0.006872	0.005416	0.007433	0.003923	0.004705	0.000868	0.007512	0.008987	0.00653	0.005499	0.007217	0.01163	0.004671	0.005967	0.003245	0.006446	0.005458	0.005684	0.005826	0.0058155
GO:0019894	kinesin binding	Root	0	0	0	0	0	1.372e-05	0	0	0	0	0	0	0	0	0	0	0	1.04e-05	0	0	0	0	0	0	0	2.01e-06
GO:0019899	enzyme binding [Evidence IEA]	Root	0	0	0	0	0	0	0	0	0.0003733	9.031e-05	8.11e-05	0	0	0	0	0	0.0001303	0	0.0001609	0	2.115e-05	0	6.273e-05	0	6.91233e-05	7.52583e-06
GO:0019900	kinase binding	Root	1.835e-05	0.0001689	0	0.0001069	0	2.342e-06	0.0001291	3.108e-05	1.425e-05	3.213e-05	0	1.211e-05	0	2.657e-05	1.927e-05	0.0003632	9.617e-05	1.927e-05	0	0.0001026	0	7.18e-06	0	3.816e-05	2.3095e-05	7.58702e-05
GO:0019901	protein kinase binding [Evidence IEA]	Root	1.166e-05	6.719e-05	0	0	0	1.591e-05	0	1.913e-05	0	4.742e-05	0	7.214e-06	0	2.521e-05	0	0.0001268	0	1.094e-05	0	0	0	2.116e-05	0	0	9.71667e-07	2.84145e-05
GO:0019902	phosphatase binding	Root	0	0	0	2.052e-06	0	1.152e-05	0	3.858e-06	0	0	0	0	0	5.583e-06	0	7.49e-06	1.764e-06	0	0	0	0	0	0	0	1.47e-07	2.54192e-06
GO:0019904	protein domain specific binding	Root	0	0	0	0	0	0	0	0	0	0	0	0	0	0	0	0	0	0	6.71e-06	0	0	0	0	0	5.59167e-07	0
GO:0019911	structural constituent of myelin sheath	Root	0	0	0	0	0	0	0	0	0	0	0	0	0	0	0	0	0	0	0	0	0	0	0	0.0005203	0	4.33583e-05
GO:0020037	heme binding [Evidence IEA]	Root	8.206e-05	7.397e-05	2.068e-05	0.0001252	0.0001312	9.505e-05	0.0001268	0.0002254	5.494e-05	0.000227	0.0001145	2.603e-05	0.000279	6.979e-05	0.0003338	9.072e-05	0.0001064	8.582e-05	0.0002049	2.64e-05	0.0002241	3.696e-05	0.000425	0.0001399	0.000175282	0.000101853
GO:0022857	transmembrane transporter activity [Evidence IEA]	Root	0.0002677	0.0001438	0.0003786	0.0007097	0.0002637	0.0002985	0.0007083	0.00064	0.000292	0.0003015	0.0003936	0.000166	0.0002204	0.0005788	0.0006187	0.0004544	0.0002721	0.0003016	0.0005004	0.0002126	0.0002036	0.0002004	0.0004943	0.0005273	0.00038445	0.000377883
GO:0022877	protein-N(PI)-phosphohistidine-fructose phosphotransferase system transporter activity [Evidence IEA]	Root	4.083e-05	0.0001526	4.96e-05	0.0002845	2.746e-05	4.062e-05	3.02e-05	0.0002087	2.327e-05	7.647e-05	3.25e-05	2.24e-05	2.1e-05	0.0001826	3.891e-05	0.0001375	0	7.551e-05	5.007e-05	0.0001662	6.124e-05	2.533e-05	0.0001349	0.0001457	4.24983e-05	0.000126511
GO:0030020	extracellular matrix structural constituent conferring tensile strength	Root	0	0	0	0	0	0	0	0	0	8.643e-05	0	0	0	0	0	0	0	1.627e-05	0	0	0	0	0	0	0	8.55833e-06
GO:0030023	extracellular matrix constituent conferring elasticity	Root	0	2.256e-06	0	0	0	3.299e-07	0	0	0	8.305e-07	0	0	0	9.934e-07	0	9.065e-07	1.131e-06	9.259e-07	0	0	0	1.173e-07	0	0	9.425e-08	5.29958e-07
GO:0030060	L-malate dehydrogenase activity [Evidence IEA]	Root	0.0001059	0	0	0	0.0002531	0	0.0004538	7.798e-05	0.0006183	0.0002066	0.0006428	0	0.0005176	0	0.000553	0	0.0001334	3.02e-05	0.001355	0	0.0003125	0	0.0007598	0.0003407	0.000475433	5.46233e-05
GO:0030145	manganese ion binding [Evidence IEA]	Root	7e-05	8.747e-06	7.74e-05	1.145e-05	9.12e-05	8.903e-06	1.309e-05	1.904e-05	0.0001099	0.0001669	3.39e-05	0	7.094e-05	4.668e-05	0.0001185	0	0.0002169	3.385e-05	9.758e-05	2.308e-05	1.479e-05	1.904e-05	5.112e-05	8.682e-05	8.04433e-05	3.53758e-05
GO:0030151	molybdenum ion binding [Evidence IEA]	Root	2.51e-05	0	0	0	0.0001343	0	1.558e-05	6.325e-06	0.0001467	2.403e-05	5.896e-05	0	1.109e-05	0	0.0001089	0	4.984e-05	5.574e-06	0.0002447	0	4.44e-05	0	5.304e-05	3.71e-05	7.43842e-05	6.08575e-06
GO:0030159	signaling receptor complex adaptor activity	Root	0	0	0	0	0	0	0	0	0	0	0	3.73e-06	0	0	0	0	0	0	0	0	0	0	0	0	0	3.10833e-07
GO:0030170	pyridoxal phosphate binding [Evidence IEA]	Root	0.0004493	0.0006954	0.0008532	0.001787	0.001087	0.0008203	0.0008649	0.001004	0.0009828	0.0005993	0.0008115	0.0002348	0.001069	0.001653	0.000968	0.00133	0.001625	0.0008602	0.001144	0.001445	0.0009588	0.0004801	0.0006134	0.001172	0.000952242	0.00100676
GO:0030234	enzyme regulator activity [Evidence IEA]	Root	0	0	0	0	0	0	0	0	0	0	0	0	0	0	0	0	9.677e-06	0	0	0	0	0	0	0	8.06417e-07	0
GO:0030246	carbohydrate binding [Evidence IEA]	Root	0.0003161	7.92e-06	0.0002306	6.957e-05	0.005889	4.983e-06	0.003227	8.999e-05	0.006212	0.0004312	0.004909	1.388e-05	0.001513	1.701e-05	0.002915	1.682e-05	0.001209	0.0004666	0.001171	6.02e-06	0.001507	5.619e-05	0.003789	0.0004924	0.00274064	0.000139382
GO:0030272	5-formyltetrahydrofolate cyclo-ligase activity [Evidence IEA]	Root	0	0	0	0.0002657	0	0	0	0	0	0	0	4.028e-05	0	0	0	0	0	0	0	0	0	0	0	0	0	2.54983e-05
GO:0030280	structural constituent of skin epidermis	Root	4.308e-05	7.92e-06	0.0006277	4.037e-05	0	4.983e-06	4.943e-06	1.325e-06	0.0001514	0.0001635	0.0003198	0.0001262	3.928e-05	5.859e-05	2.227e-05	6.301e-05	1.476e-06	5.529e-06	1.537e-05	6.02e-06	5.408e-06	8.8e-05	0	1.502e-05	0.000102561	4.83723e-05
GO:0030374	nuclear receptor coactivator activity	Root	0	0	0	0	0	0	0	0	0	0	0	0	0	0	0	0	0	0	0	0	0	4.041e-07	0	0	0	3.3675e-08
GO:0030409	glutamate formimidoyltransferase activity [Evidence IEA]	Root	0.0006011	0.0001623	0.001731	0.0002186	0.0007359	0.0005901	0.0009502	0.0002026	0.0004569	0.000369	0.0002206	1.624e-05	0.0005062	0.0001606	0.0008239	4.088e-05	0.0006664	0.0005873	0.0007903	0.0003223	0.0005627	0	0.0006205	0.0003855	0.000722142	0.000254618
GO:0030412	formimidoyltetrahydrofolate cyclodeaminase activity [Evidence IEA]	Root	0.0006011	0.0001623	0.001731	0.0002186	0.0007359	0.0005901	0.0009502	0.0002026	0.0004569	0.000369	0.0002206	1.624e-05	0.0005062	0.0001606	0.0008239	4.088e-05	0.0006664	0.0005873	0.0007903	0.0003223	0.0005627	0	0.0006205	0.0003855	0.000722142	0.000254618
GO:0030492	hemoglobin binding [Evidence IEA]	Root	0	7.397e-05	0	2.702e-05	0	9.029e-05	0	7.495e-05	0	0.0001187	0	9.425e-06	0	6.979e-05	0	9.072e-05	0	5.962e-05	0	0	0	0	0	0	0	5.12071e-05
GO:0030506	ankyrin binding	Root	0	3.6e-07	0	0	0	0	0	0	0	0	0	1.597e-06	0	1.941e-06	0	2.636e-07	0	1.008e-06	0	0	0	3.834e-07	0	0	0	4.6275e-07
GO:0030527	structural constituent of chromatin [Evidence IEA]	Root	0.004366	0.013	0.0003631	0.0005045	0.007564	0.004471	0.003286	0.0001115	0.005563	0.004248	0.002178	0.0002002	0.01073	0.007585	0.0003706	0.005314	0.0006702	0.001245	0.001548	0.0105	0.001872	0.002572	0.002596	0.00752	0.00342558	0.0047726
GO:0030552	cAMP binding [Evidence IEA]	Root	0	0	0	0	0	2.709e-05	0	2.93e-05	5.577e-05	6.8e-05	0	2.98e-06	0	0	0	4.989e-06	0	4.185e-06	0	0	1.243e-05	0	2.899e-05	5.345e-05	8.09917e-06	1.58328e-05
GO:0030554	adenyl nucleotide binding [Evidence IEA]	Root	0.000196	2.897e-06	0.0003386	6.375e-05	6.126e-05	3.357e-05	2.584e-05	9.289e-05	6.772e-05	1.812e-05	3.056e-05	0	4.967e-05	0.0003425	2.63e-05	5.092e-05	0.0003986	1.685e-05	0.0001501	4.465e-05	8.633e-05	7.405e-06	8.707e-05	7.418e-05	0.000126504	6.2311e-05
GO:0030599	pectinesterase activity [Evidence IEA]	Root	0	0	0	0	0	0	0	0	0	0	0	0	0	0	0	0	0.0003936	0	0	0	0	0	0	0	3.28e-05	0
GO:0030604	1-deoxy-D-xylulose-5-phosphate reductoisomerase activity [Evidence IEA]	Root	0	0	0	0	0	2.117e-06	3.197e-05	2.091e-05	0	1.614e-05	0	0	0	0	0	2.977e-06	0	0	0	0	0	0	1.242e-05	2.231e-06	3.69917e-06	3.69792e-06
GO:0030674	protein-macromolecule adaptor activity [Evidence IEA]	Root	0	0	0	0	0	0	0	0	0	8.643e-05	0	0	0	0	0	0	0.0002634	0	0	0	0	0	0	0	2.195e-05	7.2025e-06
GO:0030699	glycine reductase activity [Evidence IEA]	Root	0	0	0	0	0	0	0	0	0.0004791	0	0	0	0.0002971	0	0	0	0	0	0	0	7.814e-05	0	0	0	7.1195e-05	0
GO:0030788	precorrin-2 C20-methyltransferase activity [Evidence IEA]	Root	0	0	0	0	0	0.0001184	0	0.0001961	0	7.207e-05	0	0	0	0	0	6.833e-05	4.941e-05	8.587e-05	0.0001672	8.552e-05	4.224e-05	6.488e-06	0.0001196	8.444e-05	3.15375e-05	5.97682e-05
GO:0030789	precorrin-3B C17-methyltransferase activity [Evidence IEA]	Root	0	0	0	0	5.389e-05	8.369e-05	0	0.000207	0	0	0	0	0.0001333	0	0	0	0	0	8.124e-05	4.197e-05	6.104e-06	4.334e-05	4.139e-05	6.761e-05	2.6327e-05	3.69675e-05
GO:0030955	potassium ion binding [Evidence IEA]	Root	0.0005182	0.0006159	0.0003185	0.001418	0.0001471	0.000837	0.000106	0.0004838	0.0001403	0.0005008	0.0001645	0.0002047	0.0003252	0.0006879	0.0003417	0.0005149	0.0002175	0.0004605	0.0002568	0.0004504	0.0001301	0.004054	0.0001431	0.0009157	0.000234083	0.000928633
GO:0030957	Tat protein binding	Root	0	0	0	0	0	1.372e-05	0	0	0	0	0	0	0	0	0	0	0	1.04e-05	0	0	0	0	0	0	0	2.01e-06
GO:0030973	molybdate ion binding [Evidence IEA]	Root	0	0	0	0	0	0	5.545e-05	5.269e-05	0	0	0	0	0	0	0	0	0.0001353	2.709e-05	0	0	4.859e-05	0	0	5.823e-05	1.9945e-05	1.15008e-05
GO:0030975	thiamine binding [Evidence IEA]	Root	0	0	0	0	0	0	0	0	0	9.581e-06	0	0	0	0	0	0	0	0	8.24e-06	0	6.879e-05	0	0	0	6.41917e-06	7.98417e-07
GO:0030976	thiamine pyrophosphate binding [Evidence IEA]	Root	3.298e-05	5.064e-05	0	0.0001124	0.000299	8.83e-05	0.0001703	0.0003039	0.0003506	0.0001568	0.0002623	4.209e-05	0.001381	0.0004528	0.0003423	0.0002319	0.0001354	8.328e-05	0.0001459	9.069e-05	0.0001252	9.581e-05	0.0003613	0.0002107	0.000300523	0.000159943
GO:0030983	mismatched DNA binding [Evidence IEA]	Root	1.092e-05	3.344e-05	2.342e-05	6.103e-05	0	1.038e-05	1.405e-05	1.844e-05	1.899e-05	2.048e-05	1.583e-05	1.109e-05	1.026e-05	0.0001957	1.893e-05	1.413e-05	2.694e-05	1.149e-05	0	0.0001277	2.751e-06	6.964e-05	1.462e-05	2.452e-05	1.30593e-05	4.98367e-05
GO:0031071	cysteine desulfurase activity [Evidence IEA]	Root	0	7.486e-05	3.141e-05	3.764e-05	0.000149	6.412e-05	7.668e-05	3.592e-05	0.0001494	5.115e-05	9.583e-05	2.807e-05	6.243e-05	5.76e-05	9.536e-05	2.123e-05	5.155e-05	4.829e-05	0.0001109	4.707e-05	0.0003125	7.482e-06	4.647e-05	5.431e-05	9.84608e-05	4.39785e-05
GO:0031072	heat shock protein binding [Evidence IEA]	Root	0	0	0	0	0	0	0	0	0	0	0	0	0	0	0	0	0	0	6.71e-06	0	0	0	0	0	5.59167e-07	0
GO:0031210	phosphatidylcholine binding	Root	0	0	0	0	0	1.96e-06	0	0	0	0	0	1.591e-06	0	0	0	3.4e-06	0	0	0	0	0	0	0	0	0	5.7925e-07
GO:0031267	small GTPase binding [Evidence IEA]	Root	0	1.688e-07	0	0	0	1.481e-07	0	0	0	0	0	8.721e-08	0	9.811e-08	0	1.776e-07	0	1.029e-07	0	0	0	2.021e-07	0	0	0	8.20683e-08
GO:0031386	protein tag activity [Evidence IEA]	Root	0	0	0	0	0	0	0	0	0	0	0	1.271e-05	0	0	0	5.136e-05	0	0	0	0	0	0	0	0	0	5.33917e-06
GO:0031404	chloride ion binding [Evidence IEA]	Root	0	2.159e-06	0	2.052e-06	0	1.152e-05	0	3.858e-06	0	0	0	0	0	5.583e-06	0	1.431e-05	1.764e-06	0	0	0	0	0	0	0	1.47e-07	3.29017e-06
GO:0031419	cobalamin binding [Evidence IEA]	Root	0	0	0	0	4.047e-06	0	0	1.858e-05	2.582e-06	0	1.296e-06	0	0	1.947e-05	0	0	7.94e-07	0	3.062e-05	1.89e-05	1.184e-06	0	1.282e-05	4.563e-06	4.44525e-06	5.12608e-06
GO:0031490	chromatin DNA binding [Evidence IEA]	Root	0	0	0	0	0	0	0	0	0	0	0	0	0	0	0	0	0	0	0	0	0	4.041e-07	0	0	0	3.3675e-08
GO:0031625	ubiquitin protein ligase binding [Evidence IEA]	Root	1.166e-05	0	0	0	0	0	0	1.913e-05	0	4.742e-05	0	1.911e-05	0	0	0	5.136e-05	0	0	6.71e-06	0	0	1.418e-05	0	0	1.53083e-06	1.26e-05
GO:0031721	hemoglobin alpha binding	Root	0	7.397e-05	0	2.702e-05	0	9.029e-05	0	7.495e-05	0	0.0001187	0	9.425e-06	0	6.979e-05	0	9.072e-05	0	5.962e-05	0	0	0	0	0	0	0	5.12071e-05
GO:0032549	ribonucleoside binding [Evidence IEA]	Root	0	0	0	0	1.339e-06	0	3.095e-06	0	0	0	0	0	0	0	0	0	1.184e-06	0	1.01e-05	0	0	0	0	0	1.30983e-06	0
GO:0032559	adenyl ribonucleotide binding [Evidence IEA]	Root	0.001348	0	0.0001256	0	0.002733	0	0	0	0.0006934	0.0006391	0	0	0.0001536	0	0.002858	0	0	0	0	0	0	0	0.003572	0	0.000956967	5.32583e-05
GO:0032977	membrane insertase activity [Evidence IEA]	Root	0	0	0	0.0003623	2.782e-06	0	0	0	5.278e-05	0	6.017e-05	0	0	0	5.692e-05	0	0	0	5.601e-05	0	3.891e-05	0	7.735e-05	7.107e-05	2.87435e-05	3.61142e-05
GO:0033232	ABC-type D-methionine transporter activity [Evidence IEA]	Root	5.084e-06	2.738e-05	0	1.819e-05	0	2.265e-05	1.148e-05	4.255e-05	0	3.531e-05	2.364e-05	2.63e-05	1.05e-06	3.148e-05	0	4.844e-05	4.399e-05	2.846e-05	4.189e-05	1.628e-05	1.095e-06	3.579e-05	1.752e-05	5.554e-05	1.21457e-05	3.23642e-05
GO:0033592	RNA strand annealing activity [Evidence IEA]	Root	2.48e-05	0	0	0	8.34e-06	0	0.0001403	0	2.446e-05	0	2.871e-05	0	1.058e-05	0	3.867e-05	0	0.0001048	0	0.0001084	0	7.95e-06	0	1.684e-05	0	4.28208e-05	0
GO:0033711	4-phosphoerythronate dehydrogenase activity [Evidence IEA]	Root	0	0	0	0	0	0	0	0	0	0	0	0	0	0	0	0	3.518e-05	0	0	0	0	0	0	0	2.93167e-06	0
GO:0033739	preQ1 synthase activity [Evidence IEA]	Root	0	6.026e-05	0	0	0	0	0	7.877e-05	0	1.302e-05	1.992e-05	0.0001364	0	5.901e-05	0	8.593e-05	1.878e-05	0	0	0	1.934e-05	0.0004222	0	4.701e-05	4.83667e-06	7.52167e-05
GO:0033743	peptide-methionine (R)-S-oxide reductase activity [Evidence IEA]	Root	0	0.0005304	0	0.0002584	0	0.0001547	0	0.000351	0	0.0001616	0	0.0001264	6.442e-05	0.0002998	0	0.0001861	0	0.0001983	0	0.000673	0	0.000167	0	0.0002397	5.36833e-06	0.000278867
GO:0033744	L-methionine:thioredoxin-disulfide S-oxidoreductase activity [Evidence IEA]	Root	0	0	0	0	0	0	0	0	0	0	0	0	0	0	0	0	0.0003186	0	0	0	0	0	0	0	2.655e-05	0
GO:0033745	L-methionine-(R)-S-oxide reductase activity [Evidence IEA]	Root	0	0	0	5.173e-05	0	0	0	0	0	0	0	0	0	0	0	0	0	0	0	0	0	0	0	0	0	4.31083e-06
GO:0033818	beta-ketoacyl-acyl-carrier-protein synthase III activity [Evidence IEA]	Root	4.541e-05	3.809e-05	0	0.0001182	8.489e-06	3.073e-05	9.185e-05	2.452e-05	0.0002224	8.999e-06	7.786e-05	3.256e-05	5.07e-05	0.0001302	3.459e-05	0.0002326	0.0001031	1.007e-05	8.229e-05	3.529e-05	6.903e-05	6.131e-05	9.302e-06	1.575e-05	6.62517e-05	6.15266e-05
GO:0033840	alpha-1,4-glucan glucosyltransferase (NDP-glucose donor) activity [Evidence IEA]	Root	0	0	0	0	1.381e-05	0	8.516e-06	0	2.115e-05	0	3.072e-05	0	1.783e-05	0	1.138e-05	0	0	0	0	0	1.399e-06	0	1.848e-05	0	1.02737e-05	0
GO:0033856	pyridoxine 5'-phosphate synthase activity [Evidence IEA]	Root	0	0	0	0	0	0	0	0	0	0	0	0	0	0	0	0	9.256e-05	0	0	0	0	0	0	0	7.71333e-06	0
GO:0033862	UMP kinase activity [Evidence IEA]	Root	0.0007004	0.0002561	0.00118	0.0006684	0.000634	0.0003877	0.0006654	0.0002219	0.000814	0.0006096	0.001344	0.0002232	0.0003674	0.001017	0.0007035	0.0004944	0.0001139	0.0003344	0.0005325	0.0006342	0.0003506	0.0003931	0.0007248	0.0003013	0.000677542	0.000461775
GO:0033890	ribonuclease D activity [Evidence IEA]	Root	0	0	0	0	0	0	0	0	7.514e-06	0	0	0	0	0	0	0	0	0	0	0	0	0	0	0	6.26167e-07	0
GO:0033897	ribonuclease T2 activity [Evidence IEA]	Root	0	0	0	0	0	0	0	0	0	0	0	0	0	0	0	0	0	0	2.068e-05	0	0	0	0	0	1.72333e-06	0
GO:0033920	6-phospho-beta-galactosidase activity [Evidence IEA]	Root	0.0001272	0	0.0001778	0	0	9.492e-05	0	0	2.738e-05	2.236e-05	0	1.993e-06	0	0.0001422	0	2.422e-05	0	0	6.223e-05	0	0	0	0	0	3.28842e-05	2.38077e-05
GO:0033925	mannosyl-glycoprotein endo-beta-N-acetylglucosaminidase activity [Evidence IEA]	Root	2.98e-05	4.39e-05	0.0001111	9.922e-06	1.508e-05	2.915e-05	1.542e-05	5.247e-06	1.723e-05	0	2.578e-05	1.285e-05	1.843e-06	1.888e-05	0	5.865e-06	2.655e-05	1.764e-05	5.02e-05	1.196e-05	1.606e-05	0	2.069e-05	1.036e-05	2.74794e-05	1.38145e-05
GO:0033926	endo-alpha-N-acetylgalactosaminidase activity [Evidence IEA]	Root	9.681e-05	6.254e-06	6.936e-05	0	2.64e-05	4.494e-06	1.036e-05	1.295e-05	3.896e-05	2.277e-05	3.484e-05	7.515e-07	4.389e-05	2.984e-05	1.398e-05	9.643e-06	6.698e-05	8.227e-06	5.247e-05	1.05e-05	4.417e-05	9.892e-06	2.397e-05	1.75e-05	4.35158e-05	1.10685e-05
GO:0034040	ATPase-coupled lipid transmembrane transporter activity [Evidence IEA]	Root	0	0	0	0	0	0	0	0	0	0	1.648e-06	0	0	0	0	0	0	0	1.074e-05	0	4.409e-07	0	1.006e-06	0	1.15291e-06	0
GO:0034057	RNA strand-exchange activity [Evidence IEA]	Root	2.48e-05	0	0	0	8.34e-06	0	0.0001403	0	2.446e-05	0	2.871e-05	0	1.058e-05	0	3.867e-05	0	0.0001048	0	0.0001084	0	7.95e-06	0	1.684e-05	0	4.28208e-05	0
GO:0034979	NAD-dependent protein deacetylase activity [Evidence IEA]	Root	0	0	0	0	0	3.891e-05	0	0	0	0	0	0	0	1.028e-05	0	0	0	0	0	0	0	0	2.569e-05	0	2.14083e-06	4.09917e-06
GO:0034988	Fc-gamma receptor I complex binding	Root	0	1.688e-07	0	0	0	1.481e-07	0	0	0	0	0	8.721e-08	0	9.811e-08	0	1.776e-07	0	1.029e-07	0	0	0	2.021e-07	0	0	0	8.20683e-08
GO:0035673	oligopeptide transmembrane transporter activity [Evidence IEA]	Root	5.536e-05	0	0	0	2.646e-05	1.321e-05	0	5.644e-05	0	0.0001526	9.409e-05	9.722e-06	0	1.348e-05	0	2.114e-05	0	2.004e-06	0.000294	0.0001789	7.274e-05	0	1.987e-05	0.000184	4.68767e-05	5.26247e-05
GO:0035870	dITP diphosphatase activity [Evidence IEA]	Root	0	0	0	0	0	0	4.5e-05	0	0	0	0	0	0	0	0	0	0	0	1.779e-05	0	0	0	0	0	5.2325e-06	0
GO:0036041	long-chain fatty acid binding	Root	0	0	0	0	0	0	0	0	0	0	0	2.511e-05	0	0	0	0	0	0	0	0	0	0	0	0	0	2.0925e-06
GO:0036222	XTP diphosphatase activity [Evidence IEA]	Root	0	0	0	0	0	0	4.5e-05	0	0	0	0	0	0	0	0	0	0	0	1.779e-05	0	0	0	0	0	5.2325e-06	0
GO:0036361	racemase activity, acting on amino acids and derivatives [Evidence IEA]	Root	0	0	0	0	0	0	0	0	0	0	0	0	0	0	0	0	0	0	1.774e-05	0	0	0	0	0	1.47833e-06	0
GO:0036370	D-alanyl carrier activity [Evidence IEA]	Root	0.003291	0.008567	0.001574	0.005494	0.006838	0.005111	0	0.005887	0	0.006309	0	0.003873	0	0.003491	0	0.004682	0	0.001889	0.002894	0.01011	0	0.002034	0.007913	0.005625	0.00187583	0.005256
GO:0036374	glutathione hydrolase activity [Evidence IEA]	Root	0	0	0	0	0.0001944	0	8.217e-05	0	0.0002302	0	0.000108	0	0.0001489	0	0.0004307	0	0	0	0	0	0	0	0	0	9.95308e-05	0
GO:0036424	L-phosphoserine phosphatase activity [Evidence IEA]	Root	0	0	0	0	0	0	0	0	0	0	0	0	0	0	0	0	0	0	9.676e-06	0	0	0	0	0	8.06333e-07	0
GO:0038023	signaling receptor activity [Evidence IEA]	Root	1.412e-05	7.92e-06	3.026e-05	1.704e-05	0	4.983e-06	4.943e-06	1.325e-06	2.212e-05	1.053e-05	1.832e-05	1.388e-05	1.223e-05	1.701e-05	3.209e-06	1.682e-05	1.476e-06	2.098e-06	1.537e-05	6.02e-06	5.408e-06	5.619e-05	0	1.502e-05	1.06213e-05	1.40697e-05
GO:0042132	fructose 1,6-bisphosphate 1-phosphatase activity [Evidence IEA]	Root	3.491e-05	0	0.0003131	0.0001647	0.000828	0.000211	0.0003671	0.0001074	0.0004566	0.0001295	0.0002956	2.625e-05	0.0001955	0.0002562	0.0009846	0.0001679	0.0005853	0.0001265	0.001038	0.0002515	0.0004101	6.316e-06	0.0003158	0.0002651	0.000485384	0.000142697
GO:0042242	cobyrinic acid a,c-diamide synthase activity [Evidence IEA]	Root	0	0	0	0	9.475e-06	0	0	1.533e-05	0	9.37e-06	3.97e-06	0	0	0	4.8e-05	0	0	0	0	0	0	0	4.027e-05	4.128e-05	8.47625e-06	5.49833e-06
GO:0042277	peptide binding [Evidence IEA]	Root	0	0	0	0	0	0	0	0	0	0	0	0	0	0	0	0	5.921e-05	0	0	0	0	0	0	0	4.93417e-06	0
GO:0042279	nitrite reductase (cytochrome, ammonia-forming) activity [Evidence IEA]	Root	8.206e-05	0	0	0	0.0001312	0	5.525e-05	2.799e-05	5.494e-05	2.759e-05	9.697e-05	0	0.000279	0	4.828e-05	0	7.311e-05	0	9.266e-05	0	3.634e-05	0	0.0002187	8.387e-05	9.73758e-05	1.16208e-05
GO:0042286	glutamate-1-semialdehyde 2,1-aminomutase activity [Evidence IEA]	Root	0	0	5.279e-05	3.211e-05	0.0004657	5.148e-05	6.917e-05	8.797e-05	0.0002322	4.091e-05	0.0001929	0	7.949e-05	3.345e-05	0.0004834	4.801e-05	0.0002171	3.912e-05	0.0003429	0.0001779	0.000198	0	0.0004628	0.0003008	0.000233037	6.76458e-05
GO:0042288	MHC class I protein binding	Root	0	0	0	1.187e-05	0	3.206e-06	0	0	0	2.695e-06	0	0	0	9.096e-06	0	4.452e-06	0	0	0	0	0	0	0	0	0	2.60992e-06
GO:0042301	phosphate ion binding [Evidence IEA]	Root	0	0	0	0.0001377	0	0	0	0	0	0	0	0	0	0	0	1.633e-05	0.0001307	1.693e-05	0	0	0	0	0	0	1.08917e-05	1.42467e-05
GO:0042578	phosphoric ester hydrolase activity [Evidence IEA]	Root	6.639e-05	0.0002081	6.533e-05	8.06e-05	5.483e-06	0.0001677	6.505e-05	0.0001471	1.865e-05	5.655e-05	2.012e-05	4.388e-05	3.55e-05	7.283e-05	5.425e-06	0.000108	0	0.0001633	5.016e-05	2.455e-05	4.014e-06	4.545e-05	0	0.0001458	2.80102e-05	0.000105322
GO:0042586	peptide deformylase activity [Evidence IEA]	Root	0.000365	0.001244	0.000551	0.0007617	0.0001098	0.002312	0	0.0008728	0.0003583	0.0003253	0	0.0002885	0.0001456	0.0006685	0	0.0003135	0	0.0003386	0.0004485	0.0009569	1.479e-05	0.001029	0.0002581	0.0002436	0.000187591	0.000779533
GO:0042625	ATPase-coupled ion transmembrane transporter activity [Evidence IEA]	Root	2.638e-05	2.687e-05	3.415e-05	0.0001989	0	6.306e-05	0	9.823e-05	2.368e-05	2.324e-05	0.0002107	4.213e-06	0.0001011	7.13e-05	0.0002687	3.969e-05	7.631e-06	3.355e-05	7.387e-05	8.635e-05	3.306e-05	1.764e-06	4.125e-05	0.0001289	6.83767e-05	6.46722e-05
GO:0042626	ATPase-coupled transmembrane transporter activity [Evidence IEA]	Root	0.002446	0.002248	0.003677	0.00419	0.0009912	0.001801	0.001341	0.001583	0.001443	0.001335	0.0005976	0.0005271	0.001143	0.002263	0.00108	0.001743	0.0009896	0.001843	0.001824	0.002128	0.0005441	0.002139	0.001752	0.00243	0.00148571	0.00201917
GO:0042802	identical protein binding [Evidence IEA]	Root	0.001078	0.003255	0.002069	0.001341	0.0002414	0.004095	0.003294	0.004304	0.0005657	0.002901	0.002134	0.00063	0.002958	0.005767	0.0007817	0.003967	0.001281	0.002595	0.001402	0.001885	0.001823	0.001212	0.0003057	0.005562	0.00149446	0.00312617
GO:0042803	protein homodimerization activity [Evidence IEA]	Root	0.000184	7.047e-05	4.231e-05	4.687e-05	0.0001257	0.0001489	0.0002082	0.0001776	0.0002454	5.682e-05	9.504e-05	8.721e-08	8.95e-05	0.0001562	7.204e-05	0.0001387	6.483e-05	9.544e-06	0.0002458	9.155e-05	1.289e-05	2.841e-06	0.0001432	0.000209	0.000127409	9.23819e-05
GO:0042834	peptidoglycan binding [Evidence IEA]	Root	0	0	0	0	0.000561	6.454e-05	0.01508	5.351e-05	0.001337	8.135e-05	0.001858	7.788e-06	0.002583	0.0001261	0.002416	9.977e-05	0.001823	0.004382	8.263e-05	8.672e-05	0.002301	0	0.003326	0.0001835	0.00261397	0.000423773
GO:0042910	xenobiotic transmembrane transporter activity [Evidence IEA]	Root	0	0	0	0	0	0	0	0	0	0	0	0	0	0	0	0	0	0	0	0	0	0	2.027e-05	0	1.68917e-06	0
GO:0042974	nuclear retinoic acid receptor binding	Root	0	0	0	0	0	0	0	0	0	0	0	0	0	0	0	0	0	0	0	0	0	4.041e-07	0	0	0	3.3675e-08
GO:0043022	ribosome binding [Evidence IEA]	Root	0.001381	0.0003217	0.001328	0.000399	2.328e-05	0.0007152	0.00213	0.0006017	0.0005517	0.0009056	0.0002767	8.755e-05	0.000202	0.0005355	7.46e-05	0.000622	0.001293	0.0004523	0.000833	0.001182	0.00016	0.0001956	4.158e-05	0.0008296	0.000691238	0.000570646
GO:0043115	precorrin-2 dehydrogenase activity [Evidence IEA]	Root	0	0	0	0	0	0	0	0	0	0	0	0	0	0	0	0	4.533e-06	0	0	0	0	0	0	0	3.7775e-07	0
GO:0043169	cation binding [Evidence IEA]	Root	0.000102	7.412e-05	0.0001499	3.98e-05	1.72e-05	3.839e-05	2.457e-05	1.825e-05	3.214e-05	5.176e-05	2.533e-05	6.012e-06	1.459e-05	6.723e-05	5.467e-05	5.228e-05	4.862e-06	1.767e-05	7.788e-05	5.406e-05	2.662e-06	1.002e-05	2.805e-05	1.487e-05	4.44878e-05	3.70385e-05
GO:0043177	organic acid binding	Root	0	7.397e-05	0	2.702e-05	0	9.029e-05	0	7.495e-05	0	0.0001187	0	9.425e-06	0	6.979e-05	0	9.072e-05	0	5.962e-05	0	0	0	0	0	0	0	5.12071e-05
GO:0043211	ABC-type carbohydrate transporter activity [Evidence IEA]	Root	0	0	0	0	4.589e-05	0	4.061e-05	0	5.452e-05	2.017e-06	3.696e-05	0	1.452e-05	0	4.566e-05	0	1.314e-05	1.374e-06	3.633e-05	0	2.001e-05	0	4.4e-05	5.615e-06	2.93033e-05	7.505e-07
GO:0043295	glutathione binding [Evidence IEA]	Root	0	0	0	0	0	0	0	0	5.461e-05	0	7.131e-05	8.422e-06	0.0001932	0	0	0	0	0	0	0	6.373e-05	0	9.187e-05	0	3.956e-05	7.01833e-07
GO:0043365	[formate-C-acetyltransferase]-activating enzyme activity [Evidence IEA]	Root	0.000137	0	0.0007916	0.0001593	0	7.481e-05	0	0.0001786	0	6.28e-05	0	0	0	0.0002122	0	0.0002979	0.0002588	4.295e-05	0.0002189	0.0001485	7.299e-05	7.5e-05	0	5.517e-05	0.000123274	0.000108936
GO:0043531	ADP binding [Evidence IEA]	Root	0	0	0	1.187e-05	0	0	0	0	0	0	0	0	0	0	0	0	0	0	0	0	0	0	0	0	0	9.89167e-07
GO:0043532	angiostatin binding	Root	0	0	0	1.187e-05	0	3.206e-06	0	0	0	2.695e-06	0	0	0	9.096e-06	0	4.452e-06	0	0	0	0	0	0	0	0	0	2.60992e-06
GO:0043546	molybdopterin cofactor binding [Evidence IEA]	Root	5.87e-05	0	0	0	0.000208	1.791e-05	6.283e-05	0.0001531	0.0002017	9.076e-05	0.0001358	0	4.608e-05	0	0.0002076	3.316e-05	0.0002058	2.259e-05	0.0003598	1.498e-05	8.114e-05	0	8.748e-05	8.139e-05	0.000137911	3.44908e-05
GO:0043565	sequence-specific DNA binding [Evidence IEA]	Root	0.0004381	0	0.0008902	0	9.521e-06	0	7.124e-06	5.336e-05	1.429e-05	0	0.0004328	0	6.192e-05	7.142e-05	4.46e-06	0	0.0001949	4.002e-07	0.0001183	0	6.073e-06	0.000389	5.977e-05	0.0001688	0.000186455	5.6915e-05
GO:0043752	adenosylcobinamide kinase activity [Evidence IEA]	Root	0	0	0	0	0	0	0.0001301	0	0.0001069	0	2.243e-05	0	0	0	8.621e-05	0	0	0	0	0	0	0	0	0	2.88033e-05	0
GO:0043755	alpha-ribazole phosphatase activity [Evidence IEA]	Root	0	0	0	0	0	0	0	0	0	0	0	0	0	0	0	0	1.716e-05	0	0	0	0	0	0	0	1.43e-06	0
GO:0043768	S-ribosylhomocysteine lyase activity [Evidence IEA]	Root	0	0	0	0	0	0	7.538e-05	0	0	0	0	0	0	0	0	0	0	0	0	0	0	0	0	0	6.28167e-06	0
GO:0043811	phosphate:acyl-[acyl carrier protein] acyltransferase activity [Evidence IEA]	Root	0.0002861	0.0002595	0.0001672	0.0001463	4.226e-05	0.0002622	0.0001178	0.0002684	7.409e-05	0.0001409	2.201e-05	0.0001161	3.999e-05	0.0001912	0	0.0002458	0.0003641	6.363e-05	0.0006624	0.0003943	8.583e-06	0.0004397	0.0002262	0.0002805	0.000167561	0.000234044
GO:0043822	ribonuclease M5 activity [Evidence IEA]	Root	0	0	0	0	0	6.041e-05	0	0	0	0	0	0	0	0	0	0	0	0	0	0	0	0	0	0	0	5.03417e-06
GO:0043856	anti-sigma factor antagonist activity [Evidence IEA]	Root	0	0	0	0	0	0	0.0009922	0	0	0	0	0	0	0	0	0	0	0	0	0	0	0	0	0	8.26833e-05	0
GO:0043867	7-cyano-7-deazaguanine tRNA-ribosyltransferase activity [Evidence IEA]	Root	0	0	0	0	0	0	0	0	0	0	1.992e-05	0	0	0	0	0	1.878e-05	0	0	0	1.934e-05	0	0	0	4.83667e-06	0
GO:0043883	malolactic enzyme activity [Evidence IEA]	Root	4.78e-05	0.000189	7.237e-05	7.413e-05	8.575e-05	5e-05	0.000116	4.409e-05	9.669e-05	7.837e-05	3.568e-05	0	0.0001538	0.0002366	6.75e-05	9.285e-05	0.0001045	5.471e-05	3.021e-05	2.5e-05	2.539e-05	0.0003587	0.0001284	5.114e-05	8.03408e-05	0.000104549
GO:0043885	carbon-monoxide dehydrogenase (ferredoxin) activity [Evidence IEA]	Root	0	0	0	0	5.124e-06	1.316e-05	0	4.072e-05	0	1.592e-05	1.676e-05	4.818e-06	0	2.132e-05	2.974e-05	7.305e-05	8.919e-06	6.497e-06	1.62e-05	3.815e-05	4.359e-07	1.165e-05	6.941e-06	7.342e-05	7.00999e-06	2.48921e-05
GO:0044183	protein folding chaperone [Evidence IEA]	Root	0	0	0	0	0	0	0	0	0	0	0	0	0	0	0	0	0	0	6.71e-06	0	0	0	0	0	5.59167e-07	0
GO:0044325	transmembrane transporter binding	Root	0	1.688e-07	0	0	0	1.481e-07	0	0	0	0	0	8.721e-08	0	9.811e-08	0	1.776e-07	0	1.029e-07	0	0	0	6.061e-07	0	0	0	1.15735e-07
GO:0044548	S100 protein binding	Root	0	0	0	0	0	0	0	0	0	0	0	2.21e-06	0	0	0	0	0	0	0	0	0	8.631e-07	0	0	0	2.56092e-07
GO:0044877	protein-containing complex binding	Root	0	2.256e-06	0	0	0	3.299e-07	0	0	0	8.305e-07	0	3.73e-06	0	9.934e-07	0	9.065e-07	1.131e-06	9.259e-07	0	0	0	1.173e-07	0	0	9.425e-08	8.40792e-07
GO:0045127	N-acetylglucosamine kinase activity [Evidence IEA]	Root	0	0	0	0	0	0	0	0	0.000118	0	0.0001548	0	0	0	0	0	9.568e-05	0	0.0002003	0	1.447e-05	0	0	8.021e-05	4.86042e-05	6.68417e-06
GO:0045148	tripeptide aminopeptidase activity [Evidence IEA]	Root	0.0002407	8.559e-05	0.0003741	0.0001696	0.0001059	0.0001	7.919e-05	0.0001851	0.0001324	0.0002979	0.0001523	9.877e-05	0.0001011	0.0001831	0.0001802	0.0001567	0.0001894	6.666e-05	0.000193	0.0002448	5.086e-05	0.000195	0.0001377	0.0001687	0.000161404	0.00016266
GO:0045152	antisigma factor binding [Evidence IEA]	Root	0	0	0	0	0	0	0	0	0	0	3.182e-05	0	0	0	0	0	0	0	1.117e-05	0	0	0	7.114e-06	0	4.17533e-06	0
GO:0045182	translation regulator activity [Evidence IEA]	Root	0.01181	0.02343	0.003272	0.001479	0.002166	0.006846	0.002383	0.01495	0.001449	0.007613	0.002069	0.0013	0.001709	0.005296	0.001456	0.009571	0.0005479	0.006904	0.003996	0.002189	0.00047	0.006687	0.002372	0.007741	0.00280832	0.00783383
GO:0045296	cadherin binding	Root	0	1.688e-07	0	0	0	1.481e-07	0	0	0	0	0	8.721e-08	0	9.811e-08	0	1.776e-07	0	1.029e-07	6.71e-06	0	0	2.021e-07	0	0	5.59167e-07	8.20683e-08
GO:0046025	precorrin-6Y C5,15-methyltransferase (decarboxylating) activity [Evidence IEA]	Root	0	0	0	0	0	3.539e-05	5.629e-05	0.0003393	0	0	0	0	1.931e-05	0	0.000356	0.0001654	8.058e-06	3.799e-06	9.357e-06	1.092e-05	2.384e-05	9.318e-07	0.000119	2.566e-05	4.93213e-05	4.84501e-05
GO:0046026	precorrin-4 C11-methyltransferase activity [Evidence IEA]	Root	0	0	0	0	6.719e-06	0.0002264	0.0002857	0.0002136	4.349e-05	0	0.0001525	0	0.0002207	0	0	0.0002617	0	0	0	0	1.827e-05	0.000166	8.082e-05	0.0004889	6.73499e-05	0.00011305
GO:0046332	SMAD binding	Root	0	1.688e-07	0	0	0	1.481e-07	0	0	0	8.643e-05	0	8.721e-08	0	9.811e-08	0	1.776e-07	0	1.029e-07	0	0	0	2.021e-07	0	0	0	7.28457e-06
GO:0046429	4-hydroxy-3-methylbut-2-en-1-yl diphosphate synthase activity (ferredoxin) [Evidence IEA]	Root	7.572e-05	0	0	0	8.254e-05	5.78e-05	0	0.0001098	0.0001526	5.526e-05	0.0001717	2.518e-05	0	0	6.048e-06	2.5e-05	0.0002347	2.716e-05	0.0001139	0	2.13e-05	0	0.0001077	7.214e-05	8.05173e-05	3.10283e-05
GO:0046527	glucosyltransferase activity [Evidence IEA]	Root	0	0.0001394	0	0	0	1.829e-05	0	6.82e-05	0	0	0	2.426e-06	3.535e-05	2.954e-05	0	3.991e-06	0	3.31e-05	0	1.707e-05	0	9.416e-06	0	1.234e-05	2.94583e-06	2.78144e-05
GO:0046537	2,3-bisphosphoglycerate-independent phosphoglycerate mutase activity [Evidence IEA]	Root	0.0002172	0	0.000384	0	8.852e-05	1.389e-05	0	6.226e-05	3.199e-05	0	4.167e-05	0	9.982e-05	0.0001228	0	0	0.0001522	3.135e-05	0.0001018	6.026e-05	3.147e-05	0.0001677	1.676e-05	9.119e-05	9.71192e-05	4.57875e-05
GO:0046820	4-amino-4-deoxychorismate synthase activity [Evidence IEA]	Root	0	0	0	0	2.175e-05	0	6.916e-06	0	1.851e-05	0	3.239e-05	0	0	0	4.287e-06	0	0	0	0	0	0	0	1.431e-05	0	8.18025e-06	0
GO:0046857	oxidoreductase activity, acting on other nitrogenous compounds as donors, with NAD or NADP as acceptor [Evidence IEA]	Root	0	6.026e-05	0	0	0	0	0	7.877e-05	0	1.302e-05	0	0.0001364	0	5.901e-05	0	8.593e-05	0	0	0	0	0	0.0004222	0	4.701e-05	0	7.52167e-05
GO:0046872	metal ion binding [Evidence IEA]	Root	0.005276	0.007253	0.01107	0.00913	0.005492	0.01117	0.003958	0.01002	0.01622	0.004887	0.002643	0.003061	0.003912	0.01229	0.002817	0.006382	0.004477	0.01255	0.005958	0.009742	0.002852	0.003454	0.006644	0.01185	0.00594325	0.00848242
GO:0046873	metal ion transmembrane transporter activity [Evidence IEA]	Root	0	0	2.902e-05	0.0003727	0	0	0	0	0	0.0001863	0	0.0001553	0	2.782e-05	0	0	0	3.626e-05	0	0.0001927	0	0.000543	0	3.634e-05	2.41833e-06	0.000129202
GO:0046899	nucleoside triphosphate adenylate kinase activity	Root	0	0	0	0	0	0	0	0	0	0	0	0	0	5.854e-05	0	0	0	0	0	0	0	0	0	0	0	4.87833e-06
GO:0046912	acyltransferase activity, acyl groups converted into alkyl on transfer [Evidence IEA]	Root	0	0	0	0	0	0	0	0	0	0	0	0	0	0	0	0	0.0002391	3.015e-05	0	0	0	0	0	0	1.9925e-05	2.5125e-06
GO:0046914	transition metal ion binding [Evidence IEA]	Root	0	0	0	0	0	0	0	0	0	0	0	0	0	0	2.949e-06	0	0	0	2.586e-08	0	0	0	0	0	2.47905e-07	0
GO:0046919	pyruvyltransferase activity [Evidence IEA]	Root	0	0	0	0	0	0	0	0	0	0	0	0	0	0	0	1.116e-05	0	0	0	0	0	0	0	0	0	9.3e-07
GO:0046933	proton-transporting ATP synthase activity, rotational mechanism [Evidence IEA]	Root	0.00394	0.00578	0.005041	0.003205	0.002521	0.00551	0.004164	0.005044	0.003264	0.004939	0.003446	0.001196	0.001601	0.009013	0.003365	0.006556	0.003648	0.004351	0.004771	0.006269	0.001737	0.008537	0.003997	0.005039	0.00345792	0.00545325
GO:0046961	proton-transporting ATPase activity, rotational mechanism [Evidence IEA]	Root	0	0	0	7.539e-06	0	3.206e-06	0	0	0	2.695e-06	0	0	0	9.096e-06	0	4.452e-06	0	0	0	1.391e-05	7.775e-05	0	0	0	6.47917e-06	3.40817e-06
GO:0046982	protein heterodimerization activity [Evidence IEA]	Root	0.0004314	0.0006559	0.0002819	0.0005902	0	0.0002576	4.943e-06	0.0001129	0.0009837	0.0003221	0.0002962	0.0002408	0.000182	0.001077	5.754e-05	0.0006955	0.0002202	0.0003376	3.812e-05	0.0004855	5.408e-06	0.0009942	0	0.0002114	0.000208451	0.000498392
GO:0046983	protein dimerization activity [Evidence IEA]	Root	0.0005651	3.219e-05	0.0002355	0.0001391	0.0001824	0.0002023	0.0004311	0.0001454	0.0003616	0.0002134	0.0001877	2.279e-05	0.0001637	9.033e-05	0.0003016	0.0001303	0.0002728	0.0002685	0.0001771	8.766e-05	0.0001252	0.0002568	0.0001307	0.0001188	0.000261208	0.000142298
GO:0047111	formate dehydrogenase (cytochrome-c-553) activity [Evidence IEA]	Root	4.279e-06	0	0	0	2.21e-05	0	8.632e-06	0	2.796e-05	4.339e-06	1.544e-05	0	3.177e-06	0	2.454e-05	0	1.819e-05	0	4.209e-05	0	1.588e-05	0	1.994e-05	9.552e-06	1.68523e-05	1.15758e-06
GO:0047112	pyruvate oxidase activity [Evidence IEA]	Root	5.86e-05	0.0007738	8.373e-05	0.0007861	3.881e-05	0.0005845	0	0.0002927	0	0	2.041e-05	0.0002542	1.477e-05	0.0006646	0	0.000177	3.333e-05	0.000161	7.925e-05	0.0005674	0	0.0008073	4.087e-06	0.0006583	2.77489e-05	0.000477242
GO:0047134	protein-disulfide reductase (NAD(P)) activity [Evidence IEA]	Root	0	0	0	0	0	0	0	0	0	0	0	0	0	0	0	0	0	0	1.645e-06	0	1.636e-07	0	1.335e-06	2.463e-06	2.61967e-07	2.0525e-07
GO:0047200	tetrahydrodipicolinate N-acetyltransferase activity [Evidence IEA]	Root	0.001095	0.0007805	0.0004496	0.0002614	0.0003093	0.0004805	0.0004962	0.000175	0.0005715	0.0001208	0.001477	0.001347	0.0001132	0.000927	0	0.0005322	0.0005789	0.0002687	0.0002922	0.0002198	0	0.0001523	0.0003477	0.0005352	0.00047755	0.000483367
GO:0047324	phosphoenolpyruvate-glycerone phosphotransferase activity [Evidence IEA]	Root	0	0	6.523e-05	6.254e-05	0	0	0.0003921	0	0	0	0	0	2.565e-05	0	0	0	0.000117	0	0	0	0	0	0	0	4.99983e-05	5.21167e-06
GO:0047334	diphosphate-fructose-6-phosphate 1-phosphotransferase activity [Evidence IEA]	Root	0	0	0	0	4.881e-05	0	2.281e-05	0	0.0001365	0	0	0	0	0	0	0	0.0001127	0	0	0	0	0	0	0	2.6735e-05	0
GO:0047420	N-acyl-D-amino-acid deacylase activity [Evidence IEA]	Root	0	0	0	0	1.706e-05	0	9.502e-05	0	3.718e-06	0	0	0	0	0	0	0	0	0	0	0	0	0	4.778e-05	0	1.36315e-05	0
GO:0047429	nucleoside triphosphate diphosphatase activity [Evidence IEA]	Root	5.137e-05	0.0002595	0	0.000171	0	9.775e-05	0	0.0001146	0	0.0001137	2.292e-05	3.23e-05	0	0.0006548	0	0.0002543	0.0001568	3.431e-05	0	0.0001169	0	0.0006922	0	9.625e-05	1.92575e-05	0.000219801
GO:0047465	N-acylglucosamine-6-phosphate 2-epimerase activity [Evidence IEA]	Root	5.337e-05	0	2.385e-05	0	0.0001698	0	3.712e-05	0	0	0	0	0	4.22e-05	3.835e-05	0	0	0	0	0.0002375	0	0	0	0.0001309	6.114e-05	5.7895e-05	8.29083e-06
GO:0047473	D-alanine [D-alanyl carrier protein] ligase activity [Evidence IEA]	Root	7.361e-05	0.0002769	7.226e-05	0.0001552	4.235e-05	0.0001769	0	8.623e-05	0	5.392e-05	0	2.528e-05	0	0.0001763	0	0.0001302	8.439e-05	0.0001082	6.439e-05	0.0001042	0	0.0001088	2.405e-05	0.0001463	3.00875e-05	0.000129036
GO:0047480	UDP-N-acetylmuramoyl-tripeptide-D-alanyl-D-alanine ligase activity [Evidence IEA]	Root	8.006e-05	3.119e-05	6.122e-05	1.461e-05	0	5.256e-05	0	3.871e-05	0	2.076e-05	0	1.693e-06	0	3.73e-05	0	5.532e-05	1.694e-06	3.019e-05	6.833e-06	2.327e-05	0	8.973e-06	0	2.283e-05	1.24839e-05	2.81172e-05
GO:0047605	acetolactate decarboxylase activity [Evidence IEA]	Root	0	0.0002514	0.0007943	0.0001329	0	0.0001962	0	7.605e-05	0	7.371e-05	0	6.221e-06	0	0.0002693	0	0.0001447	0	0.0001228	0.0004987	0.0005432	0	2.091e-05	0	7.969e-05	0.00010775	0.000159757
GO:0047617	fatty acyl-CoA hydrolase activity [Evidence IEA]	Root	0	2.278e-05	5.288e-05	2.428e-05	0	3.963e-05	0	0	0	0	0.0001042	2.942e-05	0	0	0	9.048e-05	0	2.23e-05	6.295e-05	0	4.802e-05	0	9.923e-05	6.069e-06	3.06067e-05	1.95799e-05
GO:0047661	amino-acid racemase activity [Evidence IEA]	Root	0	0	0	0	0	0	0	0	0	0	0	0	0	0	0	0	0	0	1.774e-05	0	0	0	0	0	1.47833e-06	0
GO:0047761	butyrate kinase activity [Evidence IEA]	Root	0	0	4.679e-05	4.769e-05	0	0	0	0	0	0	0	0	0.0001964	0	0	0	0	0	0	0	0	0	0	0	2.02658e-05	3.97417e-06
GO:0047804	cysteine-S-conjugate beta-lyase activity [Evidence IEA]	Root	0	0	0	1.504e-06	0	0	0	0	5.51e-05	1.422e-05	4.987e-06	0	3.334e-06	2.558e-05	0	3.021e-05	0	0	2.163e-05	0	0	0	2.657e-05	0	9.30175e-06	5.9595e-06
GO:0047810	D-alanine:2-oxoglutarate aminotransferase activity [Evidence IEA]	Root	0	0	0	0	0	8.464e-06	0	0	0	0	0	0	0	1.576e-05	0	4.1e-05	0	0	0	2.606e-05	0	0	0	0	0	7.607e-06
GO:0047834	D-threo-aldose 1-dehydrogenase activity [Evidence IEA]	Root	0	0	0	0	0	0	0	0	0	0	0	0	0	0	0	0	3.255e-05	0	0	0	0	0	0	0	2.7125e-06	0
GO:0047850	diaminopimelate dehydrogenase activity [Evidence IEA]	Root	0	0	0	0	0.0002262	0.0002297	0.0001751	0.0007591	0.0001157	0.0001911	0.0002342	9.96e-05	4.27e-05	0.0002171	0.0002385	0.000205	6.772e-05	0.0001568	0.0001112	0.0001197	0.0001828	0.0001278	0.0001447	0.0007019	0.000128235	0.000233983
GO:0047952	glycerol-3-phosphate dehydrogenase [NAD(P)+] activity [Evidence IEA]	Root	0.0003414	0.0001494	0.0003828	0.0001358	3.381e-05	0.0002258	9.137e-05	0.0003331	6.617e-05	6.63e-05	3.379e-05	1.206e-05	9.81e-06	0.0003523	0	0.0002022	5.867e-05	9.172e-05	0.0001702	0.0002231	1.629e-05	5.456e-05	3.22e-05	8.607e-05	0.000103043	0.000161034
GO:0048030	disaccharide binding [Evidence IEA]	Root	0.0009934	8.265e-05	0.001019	0	0.000311	0	0.0002509	0.0001412	0.0003887	5.07e-05	0.0001024	0	0.0001316	6.081e-05	9.673e-05	0	0.0005066	9.119e-05	0.0004112	1.454e-05	0.000284	1.328e-05	0.0006371	0.0002438	0.000427719	5.81808e-05
GO:0048038	quinone binding [Evidence IEA]	Root	0	0	0	0	2.113e-05	0	1.948e-05	0	6.026e-05	5.231e-06	3.674e-05	0	0	0	4.117e-05	0	1.894e-05	0	8.068e-05	0	6.247e-06	0	6.83e-05	1.346e-05	2.94122e-05	1.55758e-06
GO:0048156	tau protein binding	Root	0	0	0	0	0	1.372e-05	0	0	0	0	0	0	0	0	0	0	0	1.04e-05	0	0	0	0	0	0	0	2.01e-06
GO:0048306	calcium-dependent protein binding	Root	0	0	0	0	0	0	0	0	0	0	0	2.21e-06	0	0	0	0	0	0	0	0	0	8.631e-07	0	0	0	2.56092e-07
GO:0048407	platelet-derived growth factor binding	Root	0	0	0	0	0	0	0	0	0	8.643e-05	0	0	0	0	0	0	0	1.627e-05	0	0	0	0	0	0	0	8.55833e-06
GO:0048502	ABC-type thiamine transporter activity [Evidence IEA]	Root	0	0	0	0	0	0	0	0	0	9.581e-06	0	0	0	0	0	0	0	0	8.24e-06	0	6.879e-05	0	0	0	6.41917e-06	7.98417e-07
GO:0050002	D-proline reductase (dithiol) activity [Evidence IEA]	Root	0.0008969	0	4.438e-05	0	0	0	0.0001098	0	0	0	0	0	0	0	0	0	0	4.266e-05	0	0	0	0	0	0	8.759e-05	3.555e-06
GO:0050043	lactate racemase activity [Evidence IEA]	Root	0	0.000163	0.0001946	7.844e-05	0	0.001055	0	0.000212	0	0.0001058	0	0	0	0.0007209	0	1.576e-05	0	0.0002028	0	0.0001151	0	0.0003188	0	0.0003108	1.62167e-05	0.000274867
GO:0050044	galactose-6-phosphate isomerase activity [Evidence IEA]	Root	0	0	0	0.002327	0	0	0	0	0	0	0	0.0001303	0	0.0002146	0	8.446e-05	0	0	0	0.001491	0	0	0	0.0001272	0	0.000364547
GO:0050053	levansucrase activity [Evidence IEA]	Root	0	9.629e-05	0	0.000115	0	0	0	0	0	8.285e-05	0	0	0	0.0001994	0	0.0002676	0	0	0	0.0001439	0	0.0001865	0	0	0	9.09617e-05
GO:0050066	lysine 2,3-aminomutase activity [Evidence IEA]	Root	0	0	1.222e-05	1.038e-05	0	0	0	0	0	0	0	0	0	0	4.152e-05	0	0	0	0	0	0	0	0	0	4.47833e-06	8.65e-07
GO:0050096	methylaspartate ammonia-lyase activity [Evidence IEA]	Root	0	0	0	0	0	0	0	0	0	0	0	0	0	0	0	0	0.001192	0	0	0	0	0	0	0	9.93333e-05	0
GO:0050097	methylaspartate mutase activity [Evidence IEA]	Root	0	0	0	0	0	0	1.24e-05	0	3.064e-06	0	0	0	0	0	0	0	0.002293	0	0	0	0	0	0.000223	0	0.000210955	0
GO:0050112	inositol 2-dehydrogenase activity [Evidence IEA]	Root	0	0	0	0	0	0	0.0001241	0	0	0	5.098e-05	0	0	0	0.0003439	0	0	0	0	0	0.0004401	0	0	0	7.99233e-05	0
GO:0050114	myo-inosose-2 dehydratase activity [Evidence IEA]	Root	0	0	0	0	0	0	0.0003464	0	0	0	0	0	0	0	0.0004872	0	0	0	0	0	3.004e-05	0	0	0	7.197e-05	0
GO:0050119	N-acetylglucosamine deacetylase activity	Root	0	0	0	0	0	0	0	0	0	0	0	0	0	0	0	0	0	0	0	0	0	2.288e-05	0	0	0	1.90667e-06
GO:0050131	N-methyl-L-amino-acid oxidase activity [Evidence IEA]	Root	0	0	0	0	0	0	0	0	0	0	0	0	0	0	0	0	9.079e-05	0	0	0	0	0	0	0	7.56583e-06	0
GO:0050136	NADH:ubiquinone reductase (non-electrogenic) activity [Evidence IEA]	Root	0.0001244	0.0001476	0.0001341	4.586e-05	0.0003103	0.0001088	5.645e-05	6.712e-05	0.0002361	0.00034	5.191e-05	0.0001581	0.0002938	9.133e-05	0.0001371	0.0001526	0.0001183	0.0001241	0.0001142	0.0001946	5.289e-05	4.464e-05	0.00052	0.0001841	0.000179129	0.000138237
GO:0050151	oleate hydratase activity [Evidence IEA]	Root	2.629e-05	0	0	0	0	9.079e-05	1.249e-05	0	0	0	0	4.585e-06	0	0	0	0	0	1.527e-05	0	0	0	0	0	0	3.23167e-06	9.22042e-06
GO:0050182	phosphate butyryltransferase activity [Evidence IEA]	Root	0	0	0.0001747	0.0001369	0	0	0	0	0	0	0	0	0	0	0	0	0	0	1.5e-05	0	0	0	0	0	1.58083e-05	1.14083e-05
GO:0050231	putrescine carbamoyltransferase activity [Evidence IEA]	Root	0	0	0	0	0	2.901e-05	0	0	0	0	0	0	0	0	0	0	0	0	0	0	0	0	0	0	0	2.4175e-06
GO:0050242	pyruvate, phosphate dikinase activity [Evidence IEA]	Root	2.894e-05	5.98e-05	0.000168	0	0.0001876	4.628e-05	0.0001286	0	0.0002638	3.787e-05	3.058e-05	6.77e-06	0.0001562	0	0.0002662	2.424e-05	9.464e-05	8.699e-05	0.0001005	0.0001176	7.403e-05	0	0.0001267	9.08e-05	0.000135483	3.91958e-05
GO:0050262	ribosylnicotinamide kinase activity [Evidence IEA]	Root	0	0	0	0	0	0	0	0	0	0	0	0	0	0	0	0	0	0	4.001e-05	0	0	0	1.993e-05	0	4.995e-06	0
GO:0050263	ribosylpyrimidine nucleosidase activity [Evidence IEA]	Root	0	0	0	0	0	0	0	0	0	0	0	0	0	0	0	0	6.666e-05	0	0	0	0	0	0	0	5.555e-06	0
GO:0050318	tannase activity [Evidence IEA]	Root	0	0	0	0	0	0	5.94e-05	0	4.723e-05	9.751e-06	9.29e-05	0	0	0	9.838e-05	0	0	0	5.055e-05	0	5.224e-05	0	6.251e-05	0	3.86008e-05	8.12583e-07
GO:0050371	tyrosine phenol-lyase activity [Evidence IEA]	Root	0.0001442	0	0	0	0.001774	0	0.001891	5.269e-05	0.003685	0.0001976	0.0003983	0	0.00111	0	0.004361	0	0.0006679	0.0001678	0.001291	5.792e-05	0.0023	0	0.001349	0.0002188	0.00158095	5.79008e-05
GO:0050380	undecaprenyl-diphosphatase activity [Evidence IEA]	Root	0	0	0	0	0	0	0	0	0	0	0	4.761e-05	0	0	0	0	0	0	0	0	0	0	0	0	0	3.9675e-06
GO:0050415	formimidoylglutamase activity [Evidence IEA]	Root	0	0	0	0	6.244e-05	0	0.0001216	0	7.724e-05	0.0001982	7.573e-05	0	2.59e-05	0	9.26e-05	0	2.131e-05	1.381e-05	0	0	1.362e-05	0	4.172e-05	0	4.43467e-05	1.76675e-05
GO:0050421	nitrite reductase (NO-forming) activity [Evidence IEA]	Root	0	0	0	0	0	0	0	0	1.212e-05	0	0	0	0	0	0	0	0	0	0.0001071	0	7.672e-05	0	0.0001062	1.219e-05	2.51783e-05	1.01583e-06
GO:0050431	transforming growth factor beta binding	Root	0	0	0	0	0	0	0	0	0	0	0	0	0	0	0	1.078e-06	0	0	0	0	0	0	0	0	0	8.98333e-08
GO:0050480	imidazolonepropionase activity [Evidence IEA]	Root	0.0001076	5.644e-05	0.0002182	1.572e-05	4.325e-05	0.0001295	7.418e-05	1.294e-05	6.111e-05	3.638e-05	5.427e-05	8.176e-06	0.0001666	0.0001286	4.852e-05	5.036e-05	0.0001398	6.095e-05	0.000129	5.867e-05	2.413e-05	0	0.0001441	1.297e-05	0.000100897	4.75588e-05
GO:0050485	oxidoreductase activity, acting on X-H and Y-H to form an X-Y bond, with a disulfide as acceptor [Evidence IEA]	Root	0	0	0	0	0	0	0	0	0.0004791	0	0	0	0.000227	0	0	0	0	0	0	0	7.814e-05	0	0	0	6.53533e-05	0
GO:0050500	1,3-beta-galactosyl-N-acetylhexosamine phosphorylase activity [Evidence IEA]	Root	0	0	0.0001047	0	0	0	0	0	0	0	0	0	0	0	0	0	9.373e-06	0	2.185e-06	0	0	0	0	0	9.68817e-06	0
GO:0050511	undecaprenyldiphospho-muramoylpentapeptide beta-N-acetylglucosaminyltransferase activity [Evidence IEA]	Root	9.477e-05	3.627e-05	4.632e-05	2.277e-05	0	2.261e-05	4.667e-05	5.243e-05	0	3.937e-06	2.473e-05	2.37e-05	0	9.011e-05	0.0001062	0.0001471	6.284e-05	2.213e-05	2.21e-05	0.0001139	1.589e-05	6.72e-05	6.203e-05	3.27e-05	4.01292e-05	5.29047e-05
GO:0050515	4-(cytidine 5'-diphospho)-2-C-methyl-D-erythritol kinase activity [Evidence IEA]	Root	0	0	0	0	0	0	0	0	0.000126	0	4.141e-05	0	0	0	0	0	0	0	0	0	0	0	1.527e-05	0	1.52233e-05	0
GO:0050518	2-C-methyl-D-erythritol 4-phosphate cytidylyltransferase activity [Evidence IEA]	Root	0.0002838	0.0002954	0.0002604	4.023e-05	0	9.255e-05	0	7.199e-05	0	0	9.806e-06	5.648e-05	0.0001995	7.597e-05	0	8.691e-05	9.811e-05	4.473e-05	6.531e-05	5.588e-05	1.705e-05	4.211e-05	6.18e-06	0.0003453	7.83463e-05	0.000100629
GO:0050567	glutaminyl-tRNA synthase (glutamine-hydrolyzing) activity [Evidence IEA]	Root	0.002547	0.004139	0.003616	0.002241	0.0005147	0.003732	0.0006401	0.001862	0.0001372	0.001122	0.0003218	0.0006716	0.0002362	0.002611	0.0003379	0.002065	0.0007701	0.0012	0.0006505	0.002255	9.327e-05	0.008839	0.0005532	0.002753	0.000868164	0.00279088
GO:0050580	2,5-didehydrogluconate reductase activity [Evidence IEA]	Root	0	0	0	0	0	0	0	0	0	0	0	0	0	0	0	0	1.726e-05	0	0	0	0	0	0	0	1.43833e-06	0
GO:0050660	flavin adenine dinucleotide binding [Evidence IEA]	Root	0.001637	0.001049	0.002072	0.001948	0.00472	0.0008032	0.002081	0.001149	0.004075	0.001298	0.004157	0.001166	0.005457	0.001285	0.002161	0.001034	0.001867	0.001003	0.002073	0.001673	0.001495	0.001053	0.003307	0.001172	0.00292517	0.00121943
GO:0050661	NADP binding [Evidence IEA]	Root	0.008675	0.006283	0.003729	0.003003	0.003192	0.003201	0.003061	0.006054	0.003419	0.01575	0.002169	0.002654	0.004435	0.002946	0.005743	0.006352	0.003921	0.01663	0.001755	0.006008	0.001594	0.009131	0.002402	0.004285	0.00367458	0.00685808
GO:0050998	nitric-oxide synthase binding	Root	0	0	0	0	0	1.372e-05	0	0	0	0	0	0	0	0	0	0	0	1.04e-05	0	0	0	0	0	0	0	2.01e-06
GO:0051015	actin filament binding [Evidence IEA]	Root	0	7.229e-05	0	4.611e-05	0	9.776e-06	0	0	0	5.737e-07	0	1.484e-05	0	3.743e-05	0	2.7e-05	0	1.925e-05	0	1.828e-05	0	1.667e-05	0	0	0	2.18516e-05
GO:0051020	GTPase binding	Root	0	1.688e-07	0	0	0	1.481e-07	0	0	0	0	0	3.817e-06	0	9.811e-08	0	1.776e-07	0	1.029e-07	0	0	0	2.021e-07	0	0	0	3.92884e-07
GO:0051060	pullulanase activity [Evidence IEA]	Root	2.752e-05	3.32e-05	0	1.269e-06	0	2.505e-05	0	0	0	2.113e-05	0	7.922e-06	0	0	0	0	0	8.878e-06	0	7.058e-07	0	1.374e-05	0	0	2.29333e-06	9.32457e-06
GO:0051082	unfolded protein binding [Evidence IEA]	Root	0.001832	0.001505	0.001794	0.0008964	0.001968	0.001294	0.0009701	0.002499	0.002276	0.004297	0.001393	0.0003834	0.001674	0.002946	0.0007384	0.002103	0.001794	0.002853	0.002899	0.003663	0.002129	0.003519	0.001437	0.003309	0.00174204	0.00243898
GO:0051087	protein-folding chaperone binding [Evidence IEA]	Root	0.000184	5.208e-06	4.288e-05	4.459e-06	0.0001003	0.0001696	0.0001974	0.0001876	0.0003292	4.816e-05	7.129e-05	1.095e-06	8.95e-05	0.0001443	4.624e-05	0.0001271	0.0001308	9.977e-06	0.0002002	7.327e-05	9.487e-06	6.005e-06	0.0001358	0.000195	0.000128091	8.09812e-05
GO:0051139	metal cation:proton antiporter activity [Evidence IEA]	Root	0	0	0	0	0	0	0	0	0	0	1.694e-05	0	0	0	0	0	0	0	0	0	0	0	0	0	1.41167e-06	0
GO:0051266	sirohydrochlorin ferrochelatase activity [Evidence IEA]	Root	0	0	0	0	0	0	0	0	0	0	0	0	0	0	0	0	4.533e-06	0	0	0	0	0	0	0	3.7775e-07	0
GO:0051287	NAD binding [Evidence IEA]	Root	0.009662	0.006315	0.009645	0.004044	0.004106	0.002881	0.003599	0.006405	0.003761	0.01635	0.002415	0.002515	0.004488	0.004572	0.006885	0.00673	0.004065	0.01694	0.002258	0.005912	0.002278	0.00931	0.003455	0.004836	0.00471808	0.00723417
GO:0051536	iron-sulfur cluster binding [Evidence IEA]	Root	0.0005385	4.538e-05	0.0002423	0.0001414	0.0005312	0.0006054	0.0007512	0.001084	0.001328	0.0008738	0.001171	0.0001071	0.000648	0.0002965	0.000397	0.0006578	0.00173	0.0003325	0.001329	0.0003912	0.0009388	0.0002356	0.000791	0.001049	0.000866333	0.000484973
GO:0051537	2 iron, 2 sulfur cluster binding [Evidence IEA]	Root	0	0	0.000332	0.0003415	3.731e-05	2.422e-05	3.182e-05	0.0001953	5.025e-05	6.842e-05	2.434e-05	0	9.957e-06	0	0.0001191	5.725e-05	9.107e-05	6.6e-05	0.0004355	0	6.694e-05	0	0.0001218	7.479e-05	0.000110007	6.89567e-05
GO:0051539	4 iron, 4 sulfur cluster binding [Evidence IEA]	Root	0.0001814	0	6.415e-05	2.326e-05	0.001032	8.681e-05	0.001431	0.0002017	0.001586	0.0006142	0.001199	1.734e-05	0.000197	0.0001295	0.0006587	0.0002654	0.0008353	9.014e-05	0.002226	7.783e-05	0.00048	4.18e-05	0.001628	0.001046	0.000959879	0.000216165
GO:0051540	metal cluster binding [Evidence IEA]	Root	0.0002447	5.319e-05	3.718e-05	0	0	0	0	8.572e-05	0	0	0	1.636e-05	0	0	0	0	0	0	0	0	2.939e-05	1.572e-05	0	7.703e-05	2.59392e-05	2.06683e-05
GO:0051745	4-hydroxy-3-methylbut-2-en-1-yl diphosphate reductase activity [Evidence IEA]	Root	0.0002604	0	0	0	0.0004087	0.0005958	0.0004562	0.0006931	0.0002973	0.0003221	0.0003184	5.249e-05	0.0009623	0.0005417	0.0003297	0.0007334	0.0002234	0.0002672	0.0002101	0.0006209	0.0003927	7.706e-05	0.0002303	0.0006062	0.000340792	0.000375829
GO:0051787	misfolded protein binding	Root	0	0	0	0	0	0	0	0	0	0	0	0	0	0	0	0	0	0	6.71e-06	0	0	0	0	0	5.59167e-07	0
GO:0051920	peroxiredoxin activity [Evidence IEA]	Root	0.0009751	0.0001953	0	0.0008806	0.003193	0	0.002055	0.0003706	0.006458	0.001705	0.001292	0	0.0001255	7.837e-05	0.002923	0.0007153	0	0.0001497	0.002012	0.0002941	0.001695	0	0.004263	0.001788	0.00208263	0.000514748
GO:0051991	UDP-N-acetyl-D-glucosamine:N-acetylmuramoyl-L-alanyl-D- glutamyl-meso-2, 6-diaminopimelyl-D-alanyl-D-alanine-diphosphoundecaprenol 4-beta-N-acetylglucosaminlytransferase activity [Evidence IEA]	Root	9.477e-05	3.627e-05	4.632e-05	2.277e-05	0	2.261e-05	0	5.243e-05	0	3.937e-06	0	2.37e-05	0	9.011e-05	0	4.413e-05	0	2.213e-05	0	0.0001139	0	6.72e-05	0	1.193e-05	1.17575e-05	4.25931e-05
GO:0052381	tRNA dimethylallyltransferase activity [Evidence IEA]	Root	0	7.131e-05	0	0	0	4.758e-05	0	0	0	0	0	0	0	0	0	0	0	1.899e-05	0	0	0	2.45e-05	0	0	0	1.35317e-05
GO:0052689	carboxylic ester hydrolase activity [Evidence IEA]	Root	0.0001058	0.0005111	0.0003332	0.0002503	0	0.0006422	0	0.0001345	0	0	0	0.0001336	7.235e-05	0.0001668	0	0.0001677	0	0.0002598	0	0.0004057	0	6.252e-05	0	3.176e-05	4.26125e-05	0.000230498
GO:0052737	pyruvate dehydrogenase (quinone) activity [Evidence IEA]	Root	0	0	0	0	0	1.877e-05	0	8.852e-06	0	0	0	0	0	1.99e-05	0	3.924e-05	1.131e-05	4.918e-06	0	0	0	0	0	1.246e-05	9.425e-07	8.67833e-06
GO:0052873	FMN reductase (NADPH) activity [Evidence IEA]	Root	0.0001244	0.000213	0.0003334	4.586e-05	4.094e-05	0.0001088	0	0.0001556	4.808e-05	0.00034	1.114e-05	0.0001581	7.378e-05	9.133e-05	9.526e-05	4.857e-05	0.0001972	9.311e-05	0.0001024	0.0002668	6.919e-06	5.723e-05	2.671e-05	0.0002542	8.83524e-05	0.000152717
GO:0052906	tRNA (guanine(37)-N(1))-methyltransferase activity [Evidence IEA]	Root	0	0	0	2.537e-05	0	0	0	0	0	2.075e-05	0	0	0	5.981e-05	0	2.693e-05	0.0001753	0	0	1.769e-05	0	2.543e-05	0	1.083e-05	1.46083e-05	1.55675e-05
GO:0052913	16S rRNA (guanine(966)-N(2))-methyltransferase activity [Evidence IEA]	Root	0	0	0	0	0	0	0	0	0	0	0	0	0	0	0	9.035e-05	0	0	0	3.315e-06	0	0	0	7.254e-05	0	1.38504e-05
GO:0060090	molecular adaptor activity	Root	0	2.139e-06	0	0	0	2.194e-06	0	0	0	0	0	0	0	0	0	5.526e-06	0	5.436e-07	0	0	0	6.978e-06	0	0	0	1.44838e-06
GO:0061542	3-demethylubiquinol-n 3-O-methyltransferase activity [Evidence IEA]	Root	0	0	0	0	0	0	0	0	0	0	0	0	0	0	0	0	9.73e-05	0	0	0	0	0	0	0	8.10833e-06	0
GO:0061710	L-threonylcarbamoyladenylate synthase [Evidence IEA]	Root	3.636e-05	3.351e-05	3.399e-05	3.569e-05	4.174e-05	5.038e-05	0	3.299e-05	9.36e-05	5.311e-05	9.037e-05	3.111e-05	3.188e-05	4.287e-05	0	2.908e-05	0.0001323	2.31e-05	0.0001953	9.221e-05	9.532e-06	5.398e-05	5.759e-05	9.144e-05	6.02218e-05	4.74558e-05
GO:0061799	cyclic pyranopterin monophosphate synthase activity [Evidence IEA]	Root	0	0	0	0	0	0	0	0	0	0	0	0	0	0	0	0	0	0	0.000276	0	2.796e-05	0	2.178e-05	0	2.7145e-05	0
GO:0070004	cysteine-type exopeptidase activity [Evidence IEA]	Root	1.878e-05	0	0.0001764	0	0	0	0	0	0	0	0	0	0	0	0	0	0	0	0	0	1.252e-06	0	0	0	1.63693e-05	0
GO:0070006	metalloaminopeptidase activity [Evidence IEA]	Root	0.001657	0.000151	0.001426	0.0001215	0.0007444	0.0002756	0.0006977	0.0003068	0.0009118	0.000117	0.0005755	0.0001003	0.0002472	0.0002082	0.0004288	0.0002263	0.0005512	0.0003739	0.00031	0.0001664	0.0003911	0.0001678	0.0006538	0.0003138	0.000716208	0.000210717
GO:0070007	glutamic-type endopeptidase activity [Evidence IEA]	Root	0	0.0001712	0.0005225	0	0	0	0	0.0001169	0	0	7.02e-05	2.002e-05	0	0	0	0	0	0	0	0	0	0	0	0	4.93917e-05	2.56767e-05
GO:0070063	RNA polymerase binding [Evidence IEA]	Root	0.0001377	0	0.0002026	9.456e-05	2.713e-05	0.0001633	0.0002688	0.0003024	0.0004892	8.366e-05	0.0006165	2.444e-05	3.553e-05	0.0001277	0	0.0001464	0.001007	0.0001718	0.0005049	1.782e-05	5.951e-05	0.000121	3.609e-05	0.0001911	0.00028208	0.000120348
GO:0070204	2-succinyl-5-enolpyruvyl-6-hydroxy-3-cyclohexene-1- carboxylic-acid synthase activity [Evidence IEA]	Root	0	0	0	0	0	0	0	0	9.324e-06	0	8.383e-06	0	0	0	0	0	0	0	1.47e-05	0	2.313e-06	0	2.947e-06	0	3.13892e-06	0
GO:0070401	NADP+ binding [Evidence IEA]	Root	0	0	0	2.79e-06	0	0	0	0	0	0	0	3.385e-06	0	0	0	0	0	1.08e-05	0	4.979e-06	0	0	0	1.664e-05	0	3.21617e-06
GO:0070402	NADPH binding [Evidence IEA]	Root	0	0	0	0	0	2.117e-06	0	2.091e-05	0	1.614e-05	0	0	0	0	0	2.977e-06	0	0	0	0	0	0	0	2.231e-06	0	3.69792e-06
GO:0070403	NAD+ binding [Evidence IEA]	Root	0.000514	0.0001075	0.0003444	6.485e-05	5.843e-05	0.0001355	0	0.000281	0.0002782	0.0003845	0.000198	3.385e-06	0.000139	0.0001392	3.119e-05	0	0.0005864	0.0002762	0.0003331	5.227e-05	0.0001036	0.0006098	0.0001063	0.0003107	0.000224385	0.000197075
GO:0070404	NADH binding [Evidence IEA]	Root	0	0	0	0	2.387e-05	0	4.792e-05	0	9.897e-05	0	2.487e-05	0	2.862e-05	0	0	0	8.536e-05	0	0	0	0	0	2.651e-05	0	2.801e-05	0
GO:0070538	oleic acid binding	Root	0	0	0	0	0	0	0	0	0	0	0	2.511e-05	0	0	0	0	0	0	0	0	0	0	0	0	0	2.0925e-06
GO:0070905	serine binding [Evidence IEA]	Root	7.318e-05	6.084e-05	7.924e-05	1.678e-05	5.648e-05	4.977e-05	7.889e-05	6.655e-05	4.47e-05	7.179e-05	4.56e-05	5.294e-05	5.457e-05	9.512e-05	9.586e-05	9.605e-05	1.288e-05	4.422e-05	0.0001824	0.000101	6.681e-05	3.48e-05	4.54e-05	9.03e-05	6.96675e-05	6.50133e-05
GO:0071949	FAD binding [Evidence IEA]	Root	0.0003474	0.0008041	0.0002378	0.0002709	0.0001238	0.0005606	0.0001234	0.0001704	0.0001779	0.0002687	0.0001133	0.0002084	0.0002716	0.0005606	0.0001148	0.0002167	0.000117	0.000183	0.0001518	0.0003836	9.35e-05	0.0007566	0.0001384	0.0001865	0.000167558	0.000380842
GO:0071972	peptidoglycan L,D-transpeptidase activity [Evidence IEA]	Root	0	2.07e-05	0	2.406e-05	0	0	0	0	0	0	0	0	0	0	0	0	2.492e-05	0	0	0	0	0	0	0	2.07667e-06	3.73e-06
GO:0089714	UDP-N-acetyl-D-mannosamine dehydrogenase activity [Evidence IEA]	Root	0	0	0	0	0	0	0	0	0	0	0	0	0	0	0	0	2.749e-05	0	0	0	0	0	0	0	2.29083e-06	0
GO:0097001	ceramide binding	Root	0	0	0	0	0	1.96e-06	0	0	0	0	0	1.591e-06	0	0	0	3.4e-06	0	0	0	0	0	0	0	0	0	5.7925e-07
GO:0097110	scaffold protein binding	Root	0	0	0	0	0	0	0	0	0	2.207e-05	0	2.151e-05	0	0	0	0	0	0	0	0	0	0	0	0	0	3.63167e-06
GO:0097351	toxin sequestering activity [Evidence IEA]	Root	0	0	0	0	0	0	0.000136	0	0	0	0	0	0	0	0	0	0	0	0	0	0	0	0	0	1.13333e-05	0
GO:0097367	carbohydrate derivative binding [Evidence IEA]	Root	0.0001963	0	0.0008603	0.0004389	7.287e-05	0.0002476	0.0001214	0.00012	0.0002801	1.831e-05	8.495e-05	0.0004265	5.353e-05	0.001504	0	0.0004018	0.0004236	8.645e-06	0.0001051	0.0002081	5.716e-06	7.023e-05	4.078e-05	0.0001175	0.000187054	0.000296799
GO:0098641	cadherin binding involved in cell-cell adhesion	Root	0	0	0	0	0	0	0	0	0	0	0	2.21e-06	0	0	0	0	0	0	0	0	0	8.631e-07	0	0	0	2.56092e-07
GO:0098973	structural constituent of postsynaptic actin cytoskeleton	Root	1.166e-05	0	0	0	0	1.372e-05	0	1.913e-05	0	4.742e-05	0	6.405e-06	0	0	0	0	0	1.04e-05	0	0	0	1.418e-05	0	0	9.71667e-07	9.27125e-06
GO:0102039	alkylhydroperoxide reductase activity [Evidence IEA]	Root	0.0006373	0	0.001615	0.000999	0.003973	0.0004391	0.004601	0.0008167	0.002172	0.0003683	0.0002338	0.0005287	0.001009	0.001565	0.002654	0.002378	0.00308	0.0008952	0.0004309	0.0009389	0.0012	0.0009337	0.007347	0.0004728	0.00241275	0.000861283
GO:0103117	UDP-3-O-acyl-N-acetylglucosamine deacetylase activity [Evidence IEA]	Root	0	0	0	0	5.396e-05	2.992e-05	7.66e-05	6.518e-05	0	6.049e-05	6.239e-05	0	3.286e-05	0	6.688e-05	4.092e-05	8.199e-06	3.868e-05	0	5.746e-05	5.56e-05	0.0001193	9.133e-05	4.17e-05	3.73183e-05	3.78042e-05
GO:0120225	coenzyme A binding [Evidence IEA]	Root	0.0007547	0.0008764	0.0008068	0.001085	0.0002566	0.00156	7.076e-05	6.186e-05	0	0.0007423	2.418e-05	0.0002642	0.0001105	5.847e-05	0.0008518	0	0.0003966	0.0007338	8.131e-05	0.0001433	0	2.751e-05	8.855e-05	0.0008632	0.000286817	0.00053467
GO:0140078	class I DNA-(apurinic or apyrimidinic site) endonuclease activity [Evidence IEA]	Root	0	0	0	4.794e-05	0	0	0	4.403e-05	0	0	0	0	0	0	0	0	0	0	0	2.604e-05	0	0	0	0	0	9.83417e-06
GO:0140098	catalytic activity, acting on RNA [Evidence IEA]	Root	0	0.0001341	1.626e-05	8.913e-05	0	4.803e-05	0	0.0001082	0	5.485e-05	0	2.03e-05	4.752e-05	0.0001272	0	5.145e-05	0	5.183e-05	3.033e-05	5.603e-05	0	0.0003517	5.241e-06	5.744e-05	8.27925e-06	9.5855e-05
GO:0140110	transcription regulator activity [Evidence IEA]	Root	0.0001151	0.0001397	3.573e-05	3.66e-05	0	8.356e-05	0.0002744	0.0002648	0.0001202	0.0002451	3.723e-05	3.736e-05	6.201e-06	0.0001634	0	0.0001888	9.965e-05	0.0001072	0.0003333	4.994e-05	3.756e-05	5.02e-05	0.0001181	0.000171	9.81226e-05	0.000128138
GO:0140272	exogenous protein binding	Root	0	5.208e-06	5.686e-07	1.652e-06	0	9.348e-06	0	6.193e-06	1.979e-05	5.24e-06	0	1.095e-06	0	2.819e-06	5.961e-07	1.179e-06	6.424e-05	5.357e-07	0	0	0	3.77e-06	0	6.304e-06	7.09956e-06	3.61197e-06
GO:0140282	carbon-nitrogen ligase activity on lipid II [Evidence IEA]	Root	0.0007401	0.0001341	0.0003728	0.0002058	0	0.0001131	0	0.0001334	0	4.394e-05	0	1.238e-05	0	0.0002069	0	0.0002333	0	0.0001144	0	9.628e-05	0	3.194e-05	0	1.195e-05	9.27417e-05	0.000111457
GO:0140297	DNA-binding transcription factor binding [Evidence IEA]	Root	0	1.688e-07	0	0	0	1.481e-07	0	0	0	0	0	8.721e-08	0	9.811e-08	0	1.776e-07	0	1.029e-07	0	0	0	2.021e-07	0	0	0	8.20683e-08
GO:0140358	P-type transmembrane transporter activity [Evidence IEA]	Root	0	0	0	0	0	0	0	0	4.444e-05	4.618e-06	0	0	5.18e-06	0	7.45e-06	0	0	3.114e-07	0	0	2.254e-07	0	3.277e-06	0	5.0477e-06	4.10783e-07
GO:0140359	ABC-type transporter activity [Evidence IEA]	Root	0.002671	0.00252	0.004345	0.004293	0.001755	0.002005	0.001593	0.002081	0.002386	0.001362	0.0009697	0.0005765	0.001202	0.002791	0.001397	0.001994	0.001618	0.001977	0.002003	0.002666	0.0007301	0.002128	0.001822	0.002768	0.00187432	0.00226346
GO:0140658	ATP-dependent chromatin remodeler activity [Evidence IEA]	Root	0	0	0	0	0	0	0	0	0	0	0	0	0	0	0	0	0	0	0	0	0	0	3.354e-06	0	2.795e-07	0
GO:0140662	ATP-dependent protein folding chaperone [Evidence IEA]	Root	0.002786	0.003748	0.002007	0.001726	0.003102	0.003248	0.001811	0.003688	0.003475	0.004969	0.00179	0.001106	0.002294	0.004061	0.004495	0.002758	0.004731	0.005381	0.002571	0.002747	0.002093	0.002815	0.00427	0.007582	0.00295208	0.00365242
GO:0140663	ATP-dependent FeS chaperone activity [Evidence IEA]	Root	0	0	9.232e-06	2.652e-06	0	0	4.779e-06	2.565e-05	0	2.489e-05	6.094e-06	2.066e-06	8.266e-06	0	1.032e-05	0	4.683e-06	6.261e-06	1.413e-05	0	7.103e-06	1.151e-06	4.77e-06	0	5.78142e-06	5.2225e-06
GO:0140741	tRNA U4 sulfurtransferase [Evidence IEA]	Root	6.989e-05	6.998e-05	0.0004743	0.0004597	0	0.0003229	0	3.519e-05	0	0.0001847	0	0.0001071	0	0.0001632	0	0.0001721	0	5.254e-05	3.183e-06	0.0002357	0	0.0002043	0	0.0001857	4.56144e-05	0.000182759
GO:0160105	tRNA (adenine(22)-N1)-methyltransferase activity [Evidence IEA]	Root	0	1.596e-05	8.01e-06	5.397e-05	0	0	0	1.771e-05	0	0	0	0	0	0	0	0	0	5.133e-06	0	1.803e-05	0	0	0	0	6.675e-07	9.23358e-06
GO:0180001	cyclic-di-AMP binding [Evidence IEA]	Root	0	0.0001234	0.0008736	0.0001632	0	0.0003935	0	0.0002214	0	0	0	1.347e-05	0	0.0007181	0	0.0002002	0	6.725e-05	0	0	0	3.832e-05	0	0.0003518	7.28e-05	0.000190887
GO:1903981	enterobactin binding	Root	0	5.208e-06	5.686e-07	1.652e-06	0	9.348e-06	0	6.193e-06	1.979e-05	5.24e-06	0	1.095e-06	0	2.819e-06	5.961e-07	1.179e-06	6.424e-05	5.357e-07	0	0	0	3.77e-06	0	6.304e-06	7.09956e-06	3.61197e-06
GO:1904047	S-adenosyl-L-methionine binding [Evidence IEA]	Root	8.148e-05	0.0003592	0.0004466	0.0007124	0.0001343	0.0003596	8.297e-05	0.0002694	0.0001154	0.0002128	7.96e-05	3.066e-05	8.91e-06	0.001706	0.0001353	0.0004307	4.694e-05	0.0005814	0.0001451	0.0003006	4.666e-05	0.0003828	0.0001701	0.0001784	0.000124447	0.00046033
GO:1990254	keratin filament binding	Root	0	0	0	0	0	0	0	0	0	0	2.186e-05	3.282e-05	0	0	0	0	0	0	0	0	0	0	0	0	1.82167e-06	2.735e-06
GO:1990362	butanol dehydrogenase activity [Evidence IEA]	Root	0	0	0	0	0	0	0	0	0	0	0	0	0	0	0	0	0.0001323	0	0	0	0	0	0	0	1.1025e-05	0
GO:1990610	acetolactate synthase regulator activity [Evidence IEA]	Root	0	0.0001297	0.0001083	0.0001604	0	0	0	5.411e-05	0.0001383	0.0001145	0.000136	0	0	0.001036	5.906e-05	0.0004821	0	0	7.745e-05	0.0001582	0.0001016	8.943e-05	0.0001729	0	6.61342e-05	0.00018537
GO:1990817	poly(A) RNA polymerase activity [Evidence IEA]	Root	0	0	0	0	0	0	0	0	0	0	0	0	0	0	0	0	1.183e-05	0	0	0	0	0	0	0	9.85833e-07	0

## Sheet: Table S481
Table S481. MiCId analysis, Phylum level, GO term identification results for microbiome datasets 730NS..867WS.
GO	GOname	Phylum	730NS	730WS	733NS	733WS	734NS	734WS	737NS	737WS	760NS	760WS	769NS	769WS	781NS	781WS	795NS	795WS	852NS	852WS	861NS	861WS	866NS	866WS	867NS	867WS	AverageNS	AverageWS
GO.XXXXXXX	XXXXXXX	Actinomycetota	0	0	0	0	0	0	0.0006873	0	8.958e-05	0.009252	0.0004242	0	0	0	0.001634	0	0	0	3.924e-05	0	0	0	0	0	0.000239527	0.000771
GO.XXXXXXX	XXXXXXX	Bacillota	0.3654	0.2089	0.2552	0.3069	0.08518	0.3028	0.07855	0.3402	0.1318	0.2432	0.2535	0.1719	0.1224	0.2348	0.1348	0.1987	0.1025	0.2459	0.2139	0.2631	0.166	0.2083	0.1489	0.3218	0.171511	0.253875
GO.XXXXXXX	XXXXXXX	Bacteroidota	0	0	0	0	0.001453	0	0.0004487	0	0.001242	0	0	0	0	0	0.0004605	0	0.001947	0	0	0	0	0	0	0	0.0004626	0
GO.XXXXXXX	XXXXXXX	Campylobacterota	0	0	0	0	0	0	0	0	0	0	0	0	0.000102	0	0	0	0	0	0	0	0	0	0	0	8.5e-06	0
GO.XXXXXXX	XXXXXXX	Candidatus Saccharibacteria	0	0	0	0	0.002717	0	0.001787	0	0	0	0	0	0	0	0	0	0.00298	0	0.000616	0	0.001101	0	0	0	0.00076675	0
GO.XXXXXXX	XXXXXXX	Chordata	0	0.0009138	0	3.343e-05	0	0.000918	4.085e-05	0.0001908	0	0.000416	0	7.372e-05	0	0.001669	0	0.0007745	4.245e-05	0.0001298	0.0002967	0.0004312	1.077e-05	0.0006094	0	7.891e-06	3.25642e-05	0.000513962
GO.XXXXXXX	XXXXXXX	Fusobacteriota	0	0	0	0	0.1827	0	0.1915	0	0.1707	0	0.1517	0	0.09467	0	0.1388	0	0.04974	0.05611	0.01014	0	0.1086	0	0.1752	0	0.106146	0.00467583
GO.XXXXXXX	XXXXXXX	Pseudomonadota	0.03029	0	0	0.002169	0.09634	0	0.04334	0.002907	0.08453	0.02001	0.1179	0	0.02022	0	0.08347	0	0.1938	0.0347	0.1296	0	0.1259	0	0.07356	0.03277	0.0832458	0.007713
GO:0000035	acyl binding [Evidence IEA]	Bacillota	8.313e-05	0.00337	0.001891	4.147e-06	0	0.0002919	0.0003296	0.001523	0.0002185	0	0	0.002094	7.005e-05	0.003826	0	0.0001652	6.394e-05	0.0001677	3.029e-05	0.003617	0	1.474e-05	6.068e-05	0.002706	0.000228933	0.00148164
GO:0000036	acyl carrier activity [Evidence IEA]	Bacillota	8.313e-05	0.00337	0.001891	4.147e-06	0	0.0002919	0.0003296	0.001523	0.0002185	0	0	0.002094	7.005e-05	0.003826	0	0.0001652	6.394e-05	0.0001677	3.029e-05	0.003617	0	1.474e-05	6.068e-05	0.002706	0.000228933	0.00148164
GO:0000049	tRNA binding [Evidence IEA]	Bacillota	4.44e-05	7.35e-05	0.0001665	6.809e-05	3.111e-06	0.0001609	2.467e-05	0.0001132	1.631e-05	3.362e-05	4.96e-06	7.48e-06	2.236e-05	7.174e-05	5.296e-06	0.0001378	6.514e-06	3.575e-05	5.296e-05	5.81e-05	5.981e-06	8.631e-05	1.101e-05	5.793e-05	3.03393e-05	7.53683e-05
GO:0000049	tRNA binding [Evidence IEA]	Chordata	0	4.804e-06	0	0	0	4.181e-06	0	0	0	0	0	0	0	0	0	8.258e-06	0	7.909e-07	0	0	0	9.862e-06	0	0	0	2.32466e-06
GO:0000049	tRNA binding [Evidence IEA]	Fusobacteriota	0	0	0	0	3.809e-05	0	0.0001146	0	8.356e-05	0	2.699e-05	0	5.984e-05	0	6.47e-05	0	1.631e-05	3.025e-05	0	0	1.532e-05	0	2.976e-05	0	3.74308e-05	2.52083e-06
GO:0000049	tRNA binding [Evidence IEA]	Pseudomonadota	0	0	0	0	0	0	0	0	0.0001756	0	4.226e-05	0	0	0	0	0	0	0	0.0001123	0	6.786e-06	0	0	0	2.80788e-05	0
GO:0000062	fatty-acyl-CoA binding [Evidence IEA]	Pseudomonadota	0	0	0	0	9.223e-06	0	0	0	1.558e-05	0	0	0	0	0	0	0	0	0	1.94e-05	0	5.138e-06	0	1.223e-06	0	4.21367e-06	0
GO:0000107	imidazoleglycerol-phosphate synthase activity [Evidence IEA]	Bacillota	0	0	0	0	0	0	0	0	0	2.236e-05	1.433e-05	0	0	0	0	0	0	0	0	0	0	0	0	0	1.19417e-06	1.86333e-06
GO:0000107	imidazoleglycerol-phosphate synthase activity [Evidence IEA]	Pseudomonadota	0	0	0	0	0	0	0	0	0	0	0	0	0	0	0	0	0.0001292	0	4.916e-06	0	0	0	0	0	1.11763e-05	0
GO:0000146	microfilament motor activity	Chordata	0	3.267e-06	0	0	0	1.046e-06	0	0	0	9.275e-07	0	8.168e-07	0	8.037e-07	0	1.854e-06	0	1.703e-06	0	0	0	0	0	0	0	8.68167e-07
GO:0000155	phosphorelay sensor kinase activity [Evidence IEA]	Bacillota	3.223e-05	7.163e-05	0.00027	0.0001291	0	4.437e-05	0	4.164e-05	0	4.679e-05	6.985e-06	1.958e-05	0	0.0001113	0	3.36e-05	0	3.358e-05	6.046e-05	0.0001198	0	5.911e-05	0	2.795e-05	3.08063e-05	6.15375e-05
GO:0000155	phosphorelay sensor kinase activity [Evidence IEA]	Fusobacteriota	0	0	0	0	0	0	2.738e-06	0	2.691e-06	0	1.842e-06	0	8.839e-07	0	0	0	0	0	0	0	0	0	0	0	6.79575e-07	0
GO:0000156	phosphorelay response regulator activity [Evidence IEA]	Bacillota	0.0004384	0.0001302	0.0005291	0.0002951	0.0001748	0.0002179	0.0001926	0.0003041	0.0001064	0.0003501	9.483e-05	3.512e-05	5.779e-05	0.0005205	0	0.0005576	0.000498	0.0002419	0.0003797	0.0001757	0.0001465	0.0003213	0.0001965	0.0003336	0.000234552	0.00029026
GO:0000156	phosphorelay response regulator activity [Evidence IEA]	Fusobacteriota	0	0	0	0	5.29e-05	0	0.0001468	0	6.89e-05	0	3.632e-05	0	7.761e-05	0	4.114e-05	0	3.424e-05	1.629e-05	0	0	1.039e-05	0	0.0001164	0	4.8725e-05	1.3575e-06
GO:0000156	phosphorelay response regulator activity [Evidence IEA]	Pseudomonadota	0	0	0	0	0	0	0	0	6.376e-06	0	0	0	0	0	0	0	0.0001165	0	0	0	0	0	0	0	1.02397e-05	0
GO:0000166	nucleotide binding [Evidence IEA]	Actinomycetota	0	0	0	0	0	0	0	0	0	2.868e-05	0	0	0	0	0	0	0	0	0	0	0	0	0	0	0	2.39e-06
GO:0000166	nucleotide binding [Evidence IEA]	Bacillota	0.001372	0.001106	0.002072	0.001455	0.0003644	0.001069	0.0003177	0.001315	0.0006554	0.001392	0.0008793	0.0006602	0.0004462	0.001738	0.0003249	0.001582	0.0007716	0.0009291	0.001363	0.00185	0.001057	0.001574	0.0003233	0.001572	0.0008289	0.00135352
GO:0000166	nucleotide binding [Evidence IEA]	Bacteroidota	0	0	0	0	3.505e-05	0	0	0	5.956e-05	0	0	0	0	0	0	0	5.228e-05	0	0	0	0	0	0	0	1.22408e-05	0
GO:0000166	nucleotide binding [Evidence IEA]	Candidatus Saccharibacteria	0	0	0	0	0	0	0	0	0	0	0	0	0	0	0	0	0.0001124	0	1.236e-07	0	0	0	0	0	9.37697e-06	0
GO:0000166	nucleotide binding [Evidence IEA]	Fusobacteriota	0	0	0	0	0.003454	0	0.005398	0	0.005927	0	0.005981	0	0.003432	0	0.007978	0	0.002247	0.001487	0.0002025	0	0.002792	0	0.00153	0	0.00324513	0.000123917
GO:0000166	nucleotide binding [Evidence IEA]	Pseudomonadota	9.567e-05	0	0	0	0.0004276	0	0.0002761	0	0.0005351	0.000125	0.0005601	0	9.772e-05	0	0.0003298	0	0.0007342	3.143e-05	0.0007898	0	0.0002773	0	0.0004019	0.0001507	0.000377108	2.55942e-05
GO:0000175	3'-5'-exoribonuclease activity [Evidence IEA]	Pseudomonadota	0	0	0	0	0	0	0	0	0	0	0	0	0	0	0	0	0.0002195	0	0	0	0	0	3.348e-05	0	2.10817e-05	0
GO:0000179	rRNA (adenine-N6,N6-)-dimethyltransferase activity [Evidence IEA]	Bacillota	9.392e-05	7.452e-05	2.775e-05	0.0001717	0	0.0001204	0	6.386e-05	0	4.063e-05	0	5.618e-05	0	0.0002072	0	0.0001977	0	5.819e-05	8.918e-06	0.0001874	0	7.252e-05	0	0.0002536	1.08823e-05	0.000125325
GO:0000179	rRNA (adenine-N6,N6-)-dimethyltransferase activity [Evidence IEA]	Fusobacteriota	0	0	0	0	0	0	2.641e-05	0	4.828e-05	0	0	0	0	0	0	0	0	0	0	0	0	0	9.253e-06	0	6.99525e-06	0
GO:0000210	NAD+ diphosphatase activity [Evidence IEA]	Fusobacteriota	0	0	0	0	0	0	0	0	0	0	0	0	4.095e-05	0	0	0	0	0	0	0	0	0	0	0	3.4125e-06	0
GO:0000210	NAD+ diphosphatase activity [Evidence IEA]	Pseudomonadota	0	0	0	0	0.0001967	0	1.821e-05	0	5.491e-05	1.33e-05	0.0002152	0	0	0	0	0	0	0	7.48e-05	0	4.518e-06	0	7.09e-05	3.241e-05	5.29365e-05	3.80917e-06
GO:0000286	alanine dehydrogenase activity [Evidence IEA]	Bacillota	0.001362	0.001053	0.0004997	0.0003288	5.304e-05	0.0005132	0.0005799	0.0002394	4.125e-05	0.0001771	0.0001114	0.0002087	0.0002127	0.0002821	0.000142	0.0001627	0.00011	0.0007462	0.0004565	0.000533	5.209e-05	0.0003606	2.927e-05	0.0003092	0.000304154	0.0004095
GO:0000287	magnesium ion binding [Evidence IEA]	Actinomycetota	0	0	0	0	0	0	0.0002331	0	9.559e-05	0.000116	0	0	0	0	8.231e-05	0	0	0.000328	6.812e-05	0	0	0	0	0	3.99267e-05	3.7e-05
GO:0000287	magnesium ion binding [Evidence IEA]	Bacillota	0.001739	0.001543	0.002438	0.002216	0.0005755	0.00139	0.0005776	0.00147	0.0007661	0.001042	0.0004223	0.0007044	0.0007199	0.001885	0.001187	0.001592	0.0006067	0.001295	0.001346	0.001374	0.00087	0.003271	0.0005321	0.001835	0.000981683	0.00163478
GO:0000287	magnesium ion binding [Evidence IEA]	Bacteroidota	0	0	0	0	0.0001709	0	4.893e-05	0	0.000225	0	0	0	0	0	0.0001415	0	0.0001129	0	0	0	0	0	0	0	5.82692e-05	0
GO:0000287	magnesium ion binding [Evidence IEA]	Candidatus Saccharibacteria	0	0	0	0	0.0001589	0	6.014e-05	0	0	0	0	0	0	0	0	0	0.0002772	0	9.908e-05	0	4.742e-05	0	0	0	5.35617e-05	0
GO:0000287	magnesium ion binding [Evidence IEA]	Fusobacteriota	0	0	0	0	0.001966	0	0.00114	0	0.002199	0	0.0004103	0	0.00182	0	0.001228	0	0.0005743	0.0003034	9.47e-05	0	0.0008003	0	0.001689	0	0.000993467	2.52833e-05
GO:0000287	magnesium ion binding [Evidence IEA]	Pseudomonadota	0.0002604	0	0	0	0.0005542	0	0.0008398	0.0001529	0.000882	0.0001558	0.001053	0	0.0002511	0	0.0006481	0	0.002358	0.0001811	0.001747	0	0.0004431	0	0.0005425	0.000523	0.000798267	8.44e-05
GO:0000309	nicotinamide-nucleotide adenylyltransferase activity [Evidence IEA]	Pseudomonadota	0	0	0	0	0	0	0	0	0	0	0	0	0	0	0	0	0	0	5.709e-05	0	0	0	2.442e-05	0	6.7925e-06	0
GO:0000310	xanthine phosphoribosyltransferase activity [Evidence IEA]	Pseudomonadota	0	0	0	0	0	0	0	0	4.091e-05	0	8.877e-05	0	0	0	0	0	0.0001078	0	0.0007611	0	0.0001654	0	0	0	9.69983e-05	0
GO:0000700	mismatch base pair DNA N-glycosylase activity [Evidence IEA]	Pseudomonadota	0	0	0	0	0	0	0	0	0	0	0	0	0	0	0	0	0.0002292	0	0	0	0	0	0	0	1.91e-05	0
GO:0000774	adenyl-nucleotide exchange factor activity [Evidence IEA]	Bacillota	9.164e-05	0	2.799e-05	3.428e-07	0	7.47e-05	2.471e-05	0.0001434	0	1.62e-05	0	0	0	7.133e-05	0	8.379e-05	1.851e-05	7.423e-06	1.063e-05	3.952e-05	7.507e-06	1.188e-06	0	0.0001321	1.50822e-05	4.74995e-05
GO:0000774	adenyl-nucleotide exchange factor activity [Evidence IEA]	Fusobacteriota	0	0	0	0	6.975e-06	0	6.089e-05	0	3.032e-05	0	0	0	5.328e-05	0	4.638e-05	0	2.106e-05	2.755e-06	1.639e-06	0	0	0	0	0	1.83787e-05	2.29583e-07
GO:0000774	adenyl-nucleotide exchange factor activity [Evidence IEA]	Pseudomonadota	0	0	0	0	6.643e-05	0	3.076e-05	0	9.629e-05	3.659e-05	0.0001053	0	0	0	0	0	0	0	0.0002492	0	2.538e-06	0	8.929e-05	4.423e-05	5.33173e-05	6.735e-06
GO:0000906	6,7-dimethyl-8-ribityllumazine synthase activity [Evidence IEA]	Bacillota	0	0	0	0	0	0	0	0.0006263	0	0	0	0	0	0	0	0.0003172	0.0001159	0	0.0004387	0	0.0002472	0	0	0	6.68167e-05	7.8625e-05
GO:0000906	6,7-dimethyl-8-ribityllumazine synthase activity [Evidence IEA]	Fusobacteriota	0	0	0	0	0	0	0.0005096	0	0	0	0	0	0	0	0	0	0	0	0	0	6.796e-05	0	0.0001094	0	5.72467e-05	0
GO:0000906	6,7-dimethyl-8-ribityllumazine synthase activity [Evidence IEA]	Pseudomonadota	0.0002247	0	0	0	0.0002416	0	0.0004211	0	0.0003496	0.000164	0.0001733	0	0.0003015	0	0.0008564	0	0.0001544	4.126e-05	0.0006052	0	0.0003225	0	0.0005656	0.0002361	0.000351325	3.678e-05
GO:0000977	RNA polymerase II transcription regulatory region sequence-specific DNA binding	Chordata	0	0	0	0	0	0	0	0	0	0	0	0	0	0	0	0	0	0	0	0	0	5.711e-07	0	0	0	4.75917e-08
GO:0001072	transcription antitermination factor activity, RNA binding [Evidence IEA]	Bacillota	0	0	0	0	0	0	0	0	0	0	0	0	0	0	0	0	0	0	0	0	2.196e-05	0	0	0	1.83e-06	0
GO:0001216	DNA-binding transcription activator activity [Evidence IEA]	Bacillota	0	0	0	0	0	1.908e-05	0	1.746e-05	0	0	0	0	0	8.77e-06	0	2.35e-05	0	0	0	3.564e-05	0	0	0	3.177e-05	0	1.13517e-05
GO:0001216	DNA-binding transcription activator activity [Evidence IEA]	Pseudomonadota	0	0	0	0	0	0	0	0	0	0	0	0	0	0	0	0	0	0	0	0	0	0	3.163e-06	0	2.63583e-07	0
GO:0001228	DNA-binding transcription activator activity, RNA polymerase II-specific [Evidence IEA]	Bacillota	0.0003388	0.0005334	0.001554	0.0001779	0.0001165	0.0003011	6.557e-05	0.0002664	0.0001062	7.963e-05	5.281e-05	7.038e-05	0.0002781	0.0004494	9.949e-05	0.0001698	0.0003639	0.0001856	0.0003641	0.0004984	0.0001333	0.0002861	0.000164	0.000212	0.000303064	0.000269176
GO:0001530	lipopolysaccharide binding [Evidence IEA]	Pseudomonadota	0	0	0	0	0	0	0	0	0	0	0	0	0	0	0	0	0	0	0.0006815	0	0.0001319	0	0.0003462	0	9.66333e-05	0
GO:0001540	amyloid-beta binding [Evidence IEA]	Bacillota	0	5.874e-05	0	0	0	0	0	0	0	0	0	0	0	3.513e-05	0	0	0	0	0	0	0	0	0	0	0	7.8225e-06
GO:0001664	G protein-coupled receptor binding	Chordata	0	3.792e-07	0	0	0	2.823e-07	0	0	0	0	0	3.715e-07	0	8.878e-08	0	2.654e-07	0	1.497e-07	0	0	0	2.856e-07	0	0	0	1.51873e-07
GO:0001671	ATPase activator activity [Evidence IEA]	Pseudomonadota	0	0	0	0	0	0	0	0	0.0002086	0	0	0	0	0	0	0	0	0	0	0	0	0	6.436e-05	0	2.27467e-05	0
GO:0001727	lipid kinase activity [Evidence IEA]	Bacillota	0	2.785e-05	0	3.01e-05	0	0	0	9.868e-06	0	0	4.022e-06	5.108e-06	0	1.007e-05	0	1.062e-05	0	4.477e-06	0	2.826e-05	0	7.578e-06	0	2.252e-06	3.35167e-07	1.13486e-05
GO:0001786	phosphatidylserine binding	Chordata	0	0	0	0	0	0	0	0	0	0	0	4.927e-05	0	0	0	0	0	0	0	0	0	1.22e-06	0	0	0	4.2075e-06
GO:0001790	polymeric immunoglobulin binding	Chordata	0	0	0	0	0	0	1.369e-07	0	0	0	0	0	0	0	0	0	2.89e-06	0	0	0	0	0	0	0	2.52242e-07	0
GO:0001792	polymeric immunoglobulin receptor activity	Chordata	0	0	0	0	0	0	1.369e-07	0	0	0	0	0	0	0	0	0	2.89e-06	0	0	0	0	0	0	0	2.52242e-07	0
GO:0001882	nucleoside binding [Evidence IEA]	Chordata	0	0	0	0	0	0	0	0	0	0	0	0	0	0	0	0	0	0	0	0	0	5.711e-07	0	0	0	4.75917e-08
GO:0002020	protease binding	Chordata	0	0	0	2.189e-05	0	0	0	0	0	0.0001398	0	9.416e-06	0	0	0	4.116e-05	0	2.367e-05	0	0	0	1.22e-06	0	0	0	1.9763e-05
GO:0002161	aminoacyl-tRNA editing activity [Evidence IEA]	Actinomycetota	0	0	0	0	0	0	0	0	0	2.382e-05	0	0	0	0	0	0	0	0	0	0	0	0	0	0	0	1.985e-06
GO:0002161	aminoacyl-tRNA editing activity [Evidence IEA]	Bacillota	0.000125	0.000135	0.0001129	7.256e-05	6.921e-07	9.85e-05	1.025e-05	8.449e-05	0	0.0002179	9.492e-06	3.333e-05	3.529e-05	0.0001111	0.000297	7.506e-05	0.0001371	5.015e-05	2.298e-05	0.0002515	1.318e-06	6.644e-05	3.881e-06	0.0001659	6.29919e-05	0.000113494
GO:0002161	aminoacyl-tRNA editing activity [Evidence IEA]	Fusobacteriota	0	0	0	0	1.172e-05	0	3.29e-05	0	1.364e-05	0	6.566e-06	0	9.138e-06	0	1.07e-05	0	6.958e-06	7.257e-06	0	0	7.182e-06	0	1.799e-05	0	9.73283e-06	6.0475e-07
GO:0003676	nucleic acid binding [Evidence IEA]	Actinomycetota	0	0	0	0	0	0	0	0	3.208e-05	0.0001044	0.0001356	0	0	0	0.0004166	0	0	0	0	0	0	0	0	0	4.869e-05	8.7e-06
GO:0003676	nucleic acid binding [Evidence IEA]	Bacillota	0.003594	0.004315	0.00316	0.002947	0.0006908	0.003509	0.00113	0.004128	0.001288	0.003503	0.0005724	0.001301	0.002068	0.004884	0.00116	0.00461	0.001869	0.003012	0.004321	0.004784	0.0008078	0.005657	0.001461	0.002721	0.0018435	0.00378092
GO:0003676	nucleic acid binding [Evidence IEA]	Bacteroidota	0	0	0	0	0.0002905	0	8.626e-05	0	7.252e-06	0	0	0	0	0	0	0	0.0005076	0	0	0	0	0	0	0	7.4301e-05	0
GO:0003676	nucleic acid binding [Evidence IEA]	Fusobacteriota	0	0	0	0	0.0006798	0	0.006039	0	0.0006375	0	2.651e-05	0	0.000183	0	0.005188	0	0.000947	0.0003154	0.0004695	0	0.007108	0	0.00102	0	0.00185819	2.62833e-05
GO:0003676	nucleic acid binding [Evidence IEA]	Pseudomonadota	0	0	0	7.62e-07	0.001514	0	0	0	4.73e-05	0	3.75e-05	0	0	0	4.834e-06	0	0.0004406	0	0.0004663	0	1.078e-05	0	4.34e-05	0.0005851	0.000213726	4.88218e-05
GO:0003677	DNA binding [Evidence IEA]	Actinomycetota	0	0	0	0	0	0	0	0	7.249e-05	0.002979	0	0	0	0	0	0	0	4.336e-05	0.0001325	0	0	0	0	0	1.70825e-05	0.000251863
GO:0003677	DNA binding [Evidence IEA]	Bacillota	0.02161	0.03273	0.01922	0.04089	0.007172	0.01307	0.01978	0.009769	0.01252	0.03898	0.006652	0.003395	0.04961	0.02044	0.01501	0.01682	0.01982	0.02552	0.01214	0.02654	0.01333	0.007543	0.009313	0.02017	0.0171814	0.0213223
GO:0003677	DNA binding [Evidence IEA]	Bacteroidota	0	0	0	0	4.013e-05	0	0.0001225	0	2.07e-05	0	0	0	0	0	0	0	0.0002681	0	0	0	0	0	0	0	3.76192e-05	0
GO:0003677	DNA binding [Evidence IEA]	Candidatus Saccharibacteria	0	0	0	0	6.49e-05	0	0.0001338	0	0	0	0	0	0	0	0	0	7.278e-05	0	4.612e-05	0	1.724e-05	0	0	0	2.79033e-05	0
GO:0003677	DNA binding [Evidence IEA]	Chordata	0.0004407	0.001309	0.0003542	0.000479	0	0.0004991	0	0.0001885	0.001042	0.0004142	0.0002354	0.0008577	0.0001866	0.0009137	2.255e-05	0.0009343	0.0004185	0.0004839	7.896e-05	0.0002569	0	0.001331	0	7.63e-05	0.000231576	0.0006453
GO:0003677	DNA binding [Evidence IEA]	Fusobacteriota	0	0	0	0	0.004247	0	0.004876	0	0.004811	0	0.001028	0	0.008362	0	0.002511	0	0.001041	0.001565	0.0001058	0	0.005792	0	0.004859	0	0.00313607	0.000130417
GO:0003677	DNA binding [Evidence IEA]	Pseudomonadota	0.002173	0	0	2.491e-05	0.002387	0	0.003939	0.001547	0.009923	0.001816	0.007777	0	0.001391	0	0.003142	0	0.003787	3.324e-05	0.006042	0	0.003738	0	0.002199	0.0015	0.00387483	0.000410096
GO:0003678	DNA helicase activity [Evidence IEA]	Bacillota	9.084e-05	8.738e-05	7.965e-05	0.000158	0	1.685e-05	0	7.454e-05	0	6.113e-05	8.102e-06	4.294e-05	0	4.768e-05	0	0.0001419	0	6.545e-05	1.722e-05	4.18e-05	5.418e-07	0.0002075	0	6.428e-05	1.63628e-05	8.41208e-05
GO:0003678	DNA helicase activity [Evidence IEA]	Fusobacteriota	0	0	0	0	1.855e-05	0	7.429e-06	0	2.183e-05	0	4.473e-05	0	1.094e-06	0	1.657e-05	0	0	0	0	0	1.254e-06	0	1.004e-05	0	1.01247e-05	0
GO:0003678	DNA helicase activity [Evidence IEA]	Pseudomonadota	0	0	0	0	0	0	0	0	0	0	0	0	0	0	0	0	0	0	1.333e-05	0	0	0	1.219e-05	0	2.12667e-06	0
GO:0003684	damaged DNA binding [Evidence IEA]	Bacillota	0	4.123e-06	1.054e-06	1.04e-05	0	1.35e-05	0	0	0	4.396e-07	0	8.479e-06	0	1.101e-06	0	1.971e-06	0	5.276e-07	0	0	0	1.734e-05	0	0	8.78333e-08	4.82343e-06
GO:0003684	damaged DNA binding [Evidence IEA]	Pseudomonadota	0	0	0	0	0	0	0	0	0	0	0	0	0	0	0	0	2.283e-06	0	5.936e-08	0	0	0	0	0	1.95197e-07	0
GO:0003688	DNA replication origin binding [Evidence IEA]	Bacillota	9.627e-06	3.087e-05	3.895e-05	2.794e-05	0	1.22e-05	0	1.229e-05	0	9.591e-06	8.615e-06	5.043e-06	8.217e-07	1.887e-05	0	1.547e-05	0	7.268e-06	0	1.048e-05	0	7.966e-06	0	1.495e-05	4.83447e-06	1.44115e-05
GO:0003688	DNA replication origin binding [Evidence IEA]	Pseudomonadota	0	0	0	0	0	0	0	0	1.379e-05	0	0	0	0	0	0	0	8.85e-06	0	7.438e-06	0	1.179e-06	0	2.916e-06	0	2.84775e-06	0
GO:0003690	double-stranded DNA binding [Evidence IEA]	Pseudomonadota	0	0	0	0	0	0	0	0	0	0	0	0	0	0	0	0	0	0	3.124e-06	0	0	0	0	0	2.60333e-07	0
GO:0003697	single-stranded DNA binding [Evidence IEA]	Bacillota	0.0003395	0.0001154	0.0005029	0.0004372	4.434e-05	0.0005272	0.0004235	0.0008808	9.817e-05	0.0003885	0.0001502	1.453e-05	0.0001588	0.0001883	0.0001643	0.0005512	0.0002904	0.0002869	0.000547	0.0005342	0.0001681	0.0001575	0.0003699	0.0008361	0.000271426	0.000409819
GO:0003697	single-stranded DNA binding [Evidence IEA]	Candidatus Saccharibacteria	0	0	0	0	2.936e-05	0	0.0001346	0	0	0	0	0	0	0	0	0	4.611e-05	0	3.287e-05	0	1.724e-05	0	0	0	2.16817e-05	0
GO:0003697	single-stranded DNA binding [Evidence IEA]	Fusobacteriota	0	0	0	0	0.0007765	0	0.0007122	0	0.0006187	0	0.0005346	0	0.0008241	0	0.0004701	0	0.0005753	0.0001656	0	0	0.0002278	0	0.0007405	0	0.00045665	1.38e-05
GO:0003697	single-stranded DNA binding [Evidence IEA]	Pseudomonadota	1.351e-05	0	0	1.559e-05	2.456e-05	0	3.842e-05	0	6.452e-05	1.432e-05	2.022e-05	0	0	0	0	0	0.0001152	2.56e-05	7.354e-05	0	1.254e-05	0	2.365e-05	1.107e-05	3.218e-05	5.54833e-06
GO:0003700	DNA-binding transcription factor activity [Evidence IEA]	Bacillota	0.002638	0.001606	0.002081	0.00179	0.0008429	0.003001	0.00235	0.003134	0.002031	0.004122	0.004766	0.0009849	0.001558	0.001985	0.001015	0.003106	0.001569	0.00261	0.003645	0.001965	0.001874	0.001655	0.001084	0.0039	0.00212116	0.00248824
GO:0003700	DNA-binding transcription factor activity [Evidence IEA]	Fusobacteriota	0	0	0	0	0.0002635	0	0.00023	0	4.037e-05	0	0.0001155	0	0.0003746	0	0.0002264	0	8.654e-05	3.689e-05	0	0	9.7e-05	0	0.0002148	0	0.000137392	3.07417e-06
GO:0003700	DNA-binding transcription factor activity [Evidence IEA]	Pseudomonadota	0.0001035	0	0	0	0.0001346	0	0.0001461	0	0.001216	0.0001792	0.0007717	0	4.713e-07	0	0.0003084	0	0.001812	1.303e-05	0.0009574	0	0.0001234	0	0.0004782	0.0002767	0.000504314	3.90775e-05
GO:0003713	transcription coactivator activity [Evidence IEA]	Chordata	0	0	0	0	0	0	0	0	0	0	0	0	0	0	0	0	0	0	0	0	0	5.711e-07	0	0	0	4.75917e-08
GO:0003723	RNA binding [Evidence IEA]	Actinomycetota	0	0	0	0	0	0	0	0	0	0.001454	0	0	0	0	0	0	0	0	0	0	0	0	0	0	0	0.000121167
GO:0003723	RNA binding [Evidence IEA]	Bacillota	0.02122	0.02162	0.02296	0.02159	0.007426	0.02871	0.006463	0.02515	0.01016	0.01191	0.01708	0.2614	0.01517	0.01737	0.01444	0.0165	0.01136	0.02094	0.0297	0.02098	0.01587	0.01555	0.006979	0.01684	0.0149023	0.03988
GO:0003723	RNA binding [Evidence IEA]	Bacteroidota	0	0	0	0	0.001151	0	0.0006565	0	0.0008479	0	0	0	0	0	0.0003162	0	0.001395	0	0	0	0	0	0	0	0.000363883	0
GO:0003723	RNA binding [Evidence IEA]	Candidatus Saccharibacteria	0	0	0	0	0.0002406	0	1.598e-05	0	0	0	0	0	0	0	0	0	9.704e-05	0	0.0001093	0	3.868e-05	0	0	0	4.18e-05	0
GO:0003723	RNA binding [Evidence IEA]	Chordata	0.0004407	0.0006796	0.0003533	0.0004684	0	0.0003494	0	0.0001786	0.001019	0.0005176	0.0002354	0.0007368	0.0001866	0.0009113	2.223e-05	0.0007818	0.0003235	0.0003136	7.896e-05	0.0002569	0	0.001338	0	6.615e-05	0.000221641	0.000549846
GO:0003723	RNA binding [Evidence IEA]	Fusobacteriota	0	0	0	0	0.004924	0	0.005947	0	0.002575	0	0.00175	0	0.006715	0	0.002401	0	0.002537	0.001244	0.000448	0	0.003905	0	0.004943	0	0.00301208	0.000103667
GO:0003723	RNA binding [Evidence IEA]	Pseudomonadota	0.002498	0	0	0.001057	0.007127	0	0.004676	0.0009753	0.00455	0.003692	0.005677	0	0.004133	0	0.004168	0	0.00583	0.0003939	0.006252	0	0.005727	0	0.004255	0.002441	0.00457442	0.000713267
GO:0003724	RNA helicase activity [Evidence IEA]	Pseudomonadota	0	0	0	2.047e-06	0	0	0	0	1.737e-05	0	1.628e-05	0	0	0	0	0	6.322e-05	0	1.271e-05	0	1.286e-06	0	0	0	9.23883e-06	1.70583e-07
GO:0003725	double-stranded RNA binding [Evidence IEA]	Actinomycetota	0	0	0	0	0	0	0	0	0	2.401e-05	0	0	0	0	0	0	0	0	0	0	0	0	0	0	0	2.00083e-06
GO:0003725	double-stranded RNA binding [Evidence IEA]	Bacillota	4.653e-05	5.398e-05	5.695e-05	4.758e-05	0	3.819e-05	0	4.266e-05	0	3.943e-05	1.615e-05	5.512e-05	3.434e-05	4.275e-05	0	3.812e-05	6.412e-06	2.272e-05	0.0001243	0.0001472	0	5.744e-05	1.365e-05	8.286e-05	2.4861e-05	5.56708e-05
GO:0003725	double-stranded RNA binding [Evidence IEA]	Fusobacteriota	0	0	0	0	0	0	0	0	0	0	0	0	0	0	0	0	0	0	0	0	0	0	1.259e-05	0	1.04917e-06	0
GO:0003725	double-stranded RNA binding [Evidence IEA]	Pseudomonadota	0	0	0	0	3.217e-05	0	0	0	9.823e-05	0	7.724e-05	0	0	0	0	0	0.0001272	0	0.0001528	0	1.312e-05	0	3.557e-05	1.958e-05	4.46942e-05	1.63167e-06
GO:0003729	mRNA binding [Evidence IEA]	Bacillota	1.136e-05	1.591e-05	5.493e-05	4.233e-05	0	7.977e-06	0	1.253e-05	0	3.841e-06	5.29e-06	1.037e-06	0	6.191e-06	0	1.468e-05	0	6.894e-06	2.942e-05	1.085e-05	4.59e-06	5.804e-06	0	1.256e-05	8.79917e-06	1.1717e-05
GO:0003729	mRNA binding [Evidence IEA]	Fusobacteriota	0	0	0	0	1.653e-05	0	1.865e-05	0	2.814e-05	0	2.468e-05	0	4.542e-06	0	1.337e-05	0	3.713e-06	1.211e-06	0	0	8.981e-06	0	2.31e-05	0	1.18088e-05	1.00917e-07
GO:0003729	mRNA binding [Evidence IEA]	Pseudomonadota	0	0	0	0	1.066e-05	0	0	0	2.616e-05	0	2.503e-05	0	0	0	0	0	2.283e-05	0	2.563e-05	0	6.737e-06	0	4.099e-06	0	1.00955e-05	0
GO:0003735	structural constituent of ribosome [Evidence IEA]	Actinomycetota	0	0	0	0	0	0	0.001343	0	0.007307	0.009352	0	0	0	0	0.0005854	0	0	0.001379	0.00167	0	0	0	0	0	0.000908783	0.00089425
GO:0003735	structural constituent of ribosome [Evidence IEA]	Bacillota	0.2136	0.3482	0.3098	0.2907	0.1136	0.3994	0.1046	0.2937	0.07042	0.3055	0.07453	0.4254	0.1823	0.3822	0.1349	0.4976	0.1295	0.2299	0.1925	0.3689	0.1357	0.4869	0.1032	0.2613	0.147054	0.357475
GO:0003735	structural constituent of ribosome [Evidence IEA]	Bacteroidota	0	0	0	0	0.02115	0	0.008388	0	0.01978	0	0	0	0	0	0.008676	0	0.02146	0	0	0	0	0	0	0	0.00662117	0
GO:0003735	structural constituent of ribosome [Evidence IEA]	Campylobacterota	0	0	0	0	0	0	0	0	0	0	0	0	0.001811	0	0	0	0	0	0	0	0	0	0	0	0.000150917	0
GO:0003735	structural constituent of ribosome [Evidence IEA]	Candidatus Saccharibacteria	0	0	0	0	0.005667	0	0.005418	0	0	0	0	0	0	0	0	0	0.005917	0	0.005863	0	0.0006514	0	0	0	0.0019597	0
GO:0003735	structural constituent of ribosome [Evidence IEA]	Chordata	0	0	0	0	0	0	0	0	0	0	0	0	0	0	0	7.675e-05	0	0	0	0	0	1.245e-07	0	0	0	6.40621e-06
GO:0003735	structural constituent of ribosome [Evidence IEA]	Fusobacteriota	0	0	0	0	0.07112	0	0.09563	0	0.06371	0	0.06161	0	0.126	0	0.07018	0	0.03123	0.0245	0.005366	0	0.09404	0	0.0703	0	0.0574322	0.00204167
GO:0003735	structural constituent of ribosome [Evidence IEA]	Pseudomonadota	0.02621	0	0	0.008522	0.03854	0	0.07268	0.01306	0.04807	0.03867	0.03138	0	0.05208	0	0.03709	0	0.0723	0.008473	0.05399	0.0001264	0.06413	0	0.04838	0.02344	0.0454042	0.00769095
GO:0003743	translation initiation factor activity [Evidence IEA]	Bacillota	0.002081	0.007493	0.009214	0.001331	9.328e-06	0.003184	0.0003092	0.002672	1.562e-05	0.0005752	0.0001872	0.0001419	0.0004405	0.009428	0.00109	0.000797	0.000781	0.001067	0.0022	0.0007707	0.0002123	0.000822	0.001834	0.003656	0.00153118	0.00266148
GO:0003743	translation initiation factor activity [Evidence IEA]	Candidatus Saccharibacteria	0	0	0	0	6.116e-06	0	0	0	0	0	0	0	0	0	0	0	3.228e-05	0	0	0	0	0	0	0	3.19967e-06	0
GO:0003743	translation initiation factor activity [Evidence IEA]	Fusobacteriota	0	0	0	0	0.0002911	0	0.000287	0	8.491e-05	0	0.0001884	0	3.138e-05	0	4.319e-05	0	1.955e-05	1.958e-05	0	0	0.0007884	0	0.0003172	0	0.000170928	1.63167e-06
GO:0003743	translation initiation factor activity [Evidence IEA]	Pseudomonadota	7.44e-06	0	0	9.511e-05	1.237e-05	0	1.467e-05	0	1.212e-05	2.355e-06	6.891e-06	0	5.396e-06	0	3.571e-06	0	0.0003964	1.911e-05	0.001048	1.506e-05	0.0001221	0	0.0001118	1.283e-05	0.000145063	1.20388e-05
GO:0003746	translation elongation factor activity [Evidence IEA]	Actinomycetota	0	0	0	0	0	0	0.001	0	0.0001289	0.0001866	0.0003587	0	0	0	0.003194	0	0	0.0001562	5.532e-05	0	0	0	0	0	0.000394743	2.85667e-05
GO:0003746	translation elongation factor activity [Evidence IEA]	Bacillota	0.01994	0.01383	0.02781	0.0109	0.006238	0.009576	0.005646	0.01326	0.005131	0.01752	0.002929	0.004623	0.007612	0.01078	0.006763	0.01161	0.00583	0.01076	0.00971	0.0114	0.006698	0.01028	0.006769	0.009309	0.00925633	0.011154
GO:0003746	translation elongation factor activity [Evidence IEA]	Bacteroidota	0	0	0	0	0.0006166	0	0.0005933	0	0.00112	0	0	0	0	0	0.0009526	0	0.0009551	0	0	0	0	0	0	0	0.000353133	0
GO:0003746	translation elongation factor activity [Evidence IEA]	Campylobacterota	0	0	0	0	0	0	0	0	0	0	0	0	0.0009583	0	0	0	0	0	0	0	0	0	0	0	7.98583e-05	0
GO:0003746	translation elongation factor activity [Evidence IEA]	Candidatus Saccharibacteria	0	0	0	0	0.0007911	0	0.0005705	0	0	0	0	0	0	0	0	0	0.0006723	0	0.0003021	0	0.0002519	0	0	0	0.000215658	0
GO:0003746	translation elongation factor activity [Evidence IEA]	Chordata	0	4.804e-06	0	0	0	4.181e-06	0	0	0	0	0	3.448e-06	0	0	0	8.258e-06	0	7.909e-07	0	0	0	9.862e-06	0	0	0	2.61199e-06
GO:0003746	translation elongation factor activity [Evidence IEA]	Fusobacteriota	0	0	0	0	0.004828	0	0.004842	0	0.003459	0	0.002425	0	0.01656	0	0.005379	0	0.003906	0.001348	0.0004712	0	0.002991	0	0.008068	0	0.00441077	0.000112333
GO:0003746	translation elongation factor activity [Evidence IEA]	Pseudomonadota	0.001214	0	0	6.55e-05	0.005383	0	0.00187	0.001615	0.002143	0.0008149	0.000563	0	0.002383	0	0.001402	0	0.002663	0.0002362	0.003903	0.0003808	0.001085	0	0.001689	0.001235	0.00202483	0.000362283
GO:0003747	translation release factor activity [Evidence IEA]	Bacillota	0.0007181	0.0004188	0.001361	0.0002758	0	0.0005968	0	0.0004084	0	0.0003166	0.0001114	0.002412	0.0002866	0.0005113	2.137e-06	0.0005435	9.95e-05	0.0003474	0.0005607	0.001044	2.596e-05	0.0008465	0.0001246	0.0003697	0.000274166	0.000674233
GO:0003747	translation release factor activity [Evidence IEA]	Pseudomonadota	1.801e-06	0	0	0	0	0	0	0	0.0005722	5.069e-05	0.0002453	0	0	0	0	0	3.51e-05	0	5.141e-05	4.242e-05	6.769e-06	0	0.0001022	1.157e-05	8.4565e-05	8.72333e-06
GO:0003755	peptidyl-prolyl cis-trans isomerase activity [Evidence IEA]	Actinomycetota	0	0	0	0	0	0	2.464e-05	0	0	0	0	0	0	0	0	0	0	0	0	0	0	0	0	0	2.05333e-06	0
GO:0003755	peptidyl-prolyl cis-trans isomerase activity [Evidence IEA]	Bacillota	0.001175	0.0007712	0.00243	0.001314	0.000469	0.0007926	0.0002446	0.001316	0.0001562	0.0004163	0.0001308	0.0002907	0.001163	0.0008897	0.000442	0.001281	0.000552	0.0009091	0.001717	0.00122	0.0004505	0.001676	0.0004407	0.0007293	0.0007809	0.000967158
GO:0003755	peptidyl-prolyl cis-trans isomerase activity [Evidence IEA]	Fusobacteriota	0	0	0	0	0.0005191	0	0.001121	0	0.0007197	0	0.0005014	0	0.0006544	0	0.0008392	0	0.0002546	0.0004451	0	0	0.0005841	0	0.0007	0	0.000491125	3.70917e-05
GO:0003755	peptidyl-prolyl cis-trans isomerase activity [Evidence IEA]	Pseudomonadota	0.0007765	0	0	1.341e-05	0.001788	0	0.0006818	1.608e-05	0.002881	0.004244	0.004278	0	0.001057	0	0.002266	0	0.0008296	5.802e-06	0.00419	0	0.001915	0	0.002412	0.001148	0.00192291	0.000452274
GO:0003779	actin binding [Evidence IEA]	Chordata	0	0.0001579	0	4.364e-05	0	0	0	0	0	0.0001192	0	1.949e-06	0	1.829e-05	0	3.783e-05	0	0.001671	0	1.018e-05	0	2.273e-05	0	0	0	0.00017356
GO:0003796	lysozyme activity [Evidence IEA]	Chordata	0	0	0	0	0	0	0	0	0	0	0	0.0001987	0	0	0	0	0	0	0	0	0	0	0	0	0	1.65583e-05
GO:0003824	catalytic activity [Evidence IEA]	Actinomycetota	0	0	0	0	0	0	0	0	0	6.537e-05	0	0	0	0	0	0	0	0	0	0	0	0	0	0	0	5.4475e-06
GO:0003824	catalytic activity [Evidence IEA]	Bacillota	0.001226	0.003438	0.002301	0.00173	0.0002524	0.003035	0.0002398	0.002298	0.0006805	0.001199	0.0004053	0.0003752	0.003045	0.002786	0.0009675	0.002654	0.0003613	0.002998	0.001361	0.001881	0.0007646	0.0005535	0.0006343	0.003131	0.00101989	0.00217322
GO:0003824	catalytic activity [Evidence IEA]	Fusobacteriota	0	0	0	0	0.001653	0	0.00243	0	0.002754	0	0.001105	0	0.003987	0	0.002402	0	0.0005409	0.0005264	6.38e-05	0	0.0006765	0	0.001599	0	0.00143427	4.38667e-05
GO:0003824	catalytic activity [Evidence IEA]	Pseudomonadota	0	0	0	0	0.001271	0	6.393e-05	0.0006507	0.001956	0.0006975	0.002154	0	0.001606	0	0.000146	0	0.005356	0.001628	0.00135	8.334e-06	0.00107	0	0.001181	0.0007355	0.00134616	0.000310003
GO:0003841	1-acylglycerol-3-phosphate O-acyltransferase activity [Evidence IEA]	Pseudomonadota	0	0	0	0	0	0	0	0	0	0	0	0	0	0	0	0	0	0	0.0001386	0	0	0	1.39e-05	0	1.27083e-05	0
GO:0003842	1-pyrroline-5-carboxylate dehydrogenase activity [Evidence IEA]	Bacillota	0	0	0.0004618	6.547e-05	0	1.393e-06	0	0	2.432e-05	0	0	0	0	0	0	1.913e-05	0	0	9.887e-05	0	6.409e-05	9.828e-06	0	0	5.409e-05	7.98508e-06
GO:0003844	1,4-alpha-glucan branching enzyme activity [Evidence IEA]	Actinomycetota	0	0	0	0	0	0	0	0	0	1.473e-06	0	0	0	0	0	0	0	0	0	0	0	0	0	0	0	1.2275e-07
GO:0003844	1,4-alpha-glucan branching enzyme activity [Evidence IEA]	Bacillota	9.568e-05	4.921e-05	0.0001045	4.786e-05	1.853e-06	2.985e-05	2.037e-05	3.617e-05	6.362e-06	5.759e-05	4.518e-06	4.851e-06	1.519e-05	4.463e-05	8.603e-06	3.214e-05	5.708e-06	2.061e-05	5.554e-05	3.273e-05	0	5.567e-06	1.623e-05	8.52e-06	2.78795e-05	3.08107e-05
GO:0003844	1,4-alpha-glucan branching enzyme activity [Evidence IEA]	Fusobacteriota	0	0	0	0	1.818e-06	0	3.22e-06	0	2.075e-06	0	7.37e-06	0	0	0	2.529e-05	0	0	0	0	0	0	0	5.258e-06	0	3.75258e-06	0
GO:0003844	1,4-alpha-glucan branching enzyme activity [Evidence IEA]	Pseudomonadota	0	0	0	0	1.292e-05	0	3.743e-06	0	2.412e-05	2.368e-06	9.061e-06	0	2.241e-06	0	2.238e-05	0	1.298e-05	0	2.998e-05	0	3.41e-06	0	9.459e-06	4.666e-06	1.08578e-05	5.86167e-07
GO:0003848	2-amino-4-hydroxy-6-hydroxymethyldihydropteridine diphosphokinase activity [Evidence IEA]	Bacillota	0	0	2.859e-05	0	0	0	0	0	0	1.425e-05	1.205e-05	0	0	0	0	0	0	4.155e-06	1.164e-05	1.62e-05	0	1.127e-05	0	1.08e-05	4.35667e-06	4.72292e-06
GO:0003848	2-amino-4-hydroxy-6-hydroxymethyldihydropteridine diphosphokinase activity [Evidence IEA]	Fusobacteriota	0	0	0	0	0	0	1.19e-05	0	0	0	0	0	0	0	0	0	0	0	0	0	6.154e-06	0	8.393e-06	0	2.20392e-06	0
GO:0003849	3-deoxy-7-phosphoheptulonate synthase activity [Evidence IEA]	Bacillota	0	0	0	0	0	0.0001102	0	0.0002393	0	2.713e-05	0	1.771e-05	0	0	0	0	0	3.752e-05	0	0	0	5.737e-06	0	1.051e-05	0	3.73422e-05
GO:0003849	3-deoxy-7-phosphoheptulonate synthase activity [Evidence IEA]	Fusobacteriota	0	0	0	0	0	0	0	0	0	0	0	0	0	0	0	0	0	0	0	0	0	0	1.442e-05	0	1.20167e-06	0
GO:0003849	3-deoxy-7-phosphoheptulonate synthase activity [Evidence IEA]	Pseudomonadota	0	0	0	0	0	0	7.916e-07	0	2.776e-05	6.656e-06	1.079e-05	0	0	0	0	0	2.11e-05	0	1.797e-06	0	2.582e-06	0	6.85e-05	0	1.11101e-05	5.54667e-07
GO:0003852	2-isopropylmalate synthase activity [Evidence IEA]	Bacillota	3.774e-05	7.664e-05	6.933e-05	0.0003179	0	2.457e-05	0	0.000193	0	7.951e-05	0	8.09e-06	0	0.0002965	0	0.0004332	0	6.536e-05	0	0.0001304	0	0.0001309	0	0.0001036	8.9225e-06	0.000154973
GO:0003855	3-dehydroquinate dehydratase activity [Evidence IEA]	Bacillota	0	0.0001202	0.0001443	0.0001876	0	7.994e-05	0	7.051e-05	0	0	0.0001282	0.0001317	2.846e-05	0.0001717	0	6.749e-05	0	8.583e-05	3.042e-05	0.0001626	0	6.773e-05	0	7.901e-05	2.7615e-05	0.000102026
GO:0003855	3-dehydroquinate dehydratase activity [Evidence IEA]	Pseudomonadota	0	0	0	0	0	0	0	0	0.001076	0	0.0002293	0	0	0	0	0	0	0	0.0003759	0	0.0001042	0	0.0004622	2.324e-05	0.0001873	1.93667e-06
GO:0003856	3-dehydroquinate synthase activity [Evidence IEA]	Bacillota	0	1.838e-05	0	6.839e-05	0	4.88e-05	0	0.0001382	0	3.933e-05	0	2.525e-05	0	0.0002459	0	0.0002214	0	2.745e-05	0	9.625e-05	0	3.22e-05	0	5.31e-05	0	8.45542e-05
GO:0003856	3-dehydroquinate synthase activity [Evidence IEA]	Pseudomonadota	0	0	0	0	0	0	0	0	0	0	0	0	0	0	0	0	5.29e-05	0	4.498e-05	0	0	0	2.045e-05	1.129e-05	9.86083e-06	9.40833e-07
GO:0003857	3-hydroxyacyl-CoA dehydrogenase activity [Evidence IEA]	Bacillota	0	0	0	0	0	0	0	0	0	0	0	0	0	0	2.659e-05	0	0	0	0	0	0	0	0	0	2.21583e-06	0
GO:0003861	3-isopropylmalate dehydratase activity [Evidence IEA]	Bacillota	0	0	0	9.671e-05	0	5.039e-05	0	0.0001324	0	0.0004654	0	0	0	0.0002034	0	0.0005306	0	0.0001003	0	7.564e-05	0	2.682e-05	0	1.695e-05	0	0.000141551
GO:0003862	3-isopropylmalate dehydrogenase activity [Evidence IEA]	Bacillota	8.815e-05	0	0	0	0	1.378e-05	0	0.0001554	0	4.525e-05	0	2.244e-05	0	5.022e-05	0	0.0002391	0	0	1.223e-05	3.367e-05	0	8.172e-05	0	5.501e-05	8.365e-06	5.80492e-05
GO:0003866	3-phosphoshikimate 1-carboxyvinyltransferase activity [Evidence IEA]	Bacillota	2.631e-05	2.598e-05	0	5.52e-07	0	1.803e-05	0	1.767e-05	0	3.098e-05	0	2.157e-05	0	5.399e-05	0	7.584e-05	0	1.1e-05	0	0	0	0.0001561	0	0	2.1925e-06	3.43093e-05
GO:0003866	3-phosphoshikimate 1-carboxyvinyltransferase activity [Evidence IEA]	Pseudomonadota	0	0	0	0	0	0	0	0	3.463e-05	0	7.079e-05	0	0	0	0	0	1.275e-05	0	3.693e-05	0	2.204e-05	0	0	0	1.47617e-05	0
GO:0003871	5-methyltetrahydropteroyltriglutamate-homocysteine S-methyltransferase activity [Evidence IEA]	Bacillota	1.735e-05	1.183e-05	0	5.981e-06	0	3.467e-06	0	0	0	7.291e-06	0	2.704e-06	0	0	0	0	0	0	0	9.087e-07	0	2.036e-05	0	1.212e-05	1.44583e-06	5.38848e-06
GO:0003871	5-methyltetrahydropteroyltriglutamate-homocysteine S-methyltransferase activity [Evidence IEA]	Pseudomonadota	0	0	0	0	0	0	1.047e-05	0	8.816e-06	0	2.359e-06	0	0	0	0	0	5.087e-06	0	1.75e-06	0	0	0	0	0	2.3735e-06	0
GO:0003879	ATP phosphoribosyltransferase activity [Evidence IEA]	Bacillota	0	0	0	0	0	0	0	0	0	0	0	0	0	0	0	0	0	0	0	0	0	1.647e-05	0	0	0	1.3725e-06
GO:0003883	CTP synthase activity [Evidence IEA]	Bacillota	3.094e-05	0.0002081	0	0.0005141	9.193e-06	0.0002526	4.276e-05	0.0003196	5.103e-05	6.189e-05	5.771e-05	0.0001225	4.61e-05	0.0003194	5.641e-05	0.0003504	3.292e-05	6.197e-05	6.637e-05	0.0003541	8.597e-05	0.0002772	1.631e-05	0.0001498	4.13094e-05	0.000249305
GO:0003883	CTP synthase activity [Evidence IEA]	Pseudomonadota	0	0	0	0	2.435e-05	0	8.598e-05	0	6.293e-05	3.406e-05	1.643e-05	0	1.621e-05	0	6.972e-05	0	0.0002436	0	9.404e-05	0	3.34e-05	0	4.414e-05	4.684e-06	5.75667e-05	3.22867e-06
GO:0003887	DNA-directed DNA polymerase activity [Evidence IEA]	Bacillota	0.0003682	0.0004292	0.000197	0.0002107	4.635e-05	0.0003085	6.021e-05	0.0003018	8.38e-05	0.0001788	5.557e-05	0.0001378	0.0001269	0.000148	2.938e-05	0.0002394	0.0001865	0.0002636	0.0001724	0.0002674	1.795e-05	9.427e-05	0.0001807	0.0003898	0.00012708	0.000247439
GO:0003887	DNA-directed DNA polymerase activity [Evidence IEA]	Fusobacteriota	0	0	0	0	3.544e-05	0	8.122e-05	0	4.85e-05	0	1.423e-05	0	8.492e-06	0	5.326e-05	0	0	6.48e-06	0	0	6.001e-06	0	4.675e-05	0	2.44911e-05	5.4e-07
GO:0003887	DNA-directed DNA polymerase activity [Evidence IEA]	Pseudomonadota	0	0	0	0	3.215e-05	0	6.347e-05	0	0.0001232	0	9.511e-05	0	9.766e-06	0	0	0	0.000101	0	5.59e-05	0	1.243e-05	0	0.0001257	6.211e-07	5.15605e-05	5.17583e-08
GO:0003896	DNA primase activity [Evidence IEA]	Bacillota	0	0	0	8.956e-06	0	0	0	0	0	0	0	9.591e-06	0	0	0	0	0	0	0	0	0	0	0	1.411e-05	0	2.72142e-06
GO:0003899	DNA-directed 5'-3' RNA polymerase activity [Evidence IEA]	Actinomycetota	0	0	0	0	0	0	0	0	0	0.0001447	0	0	0	0	0	0	0	4.336e-05	0	0	0	0	0	0	0	1.56717e-05
GO:0003899	DNA-directed 5'-3' RNA polymerase activity [Evidence IEA]	Bacillota	0.005507	0.007892	0.003802	0.002812	0.0001475	0.003549	0.0004019	0.005831	0.0006498	0.001349	0.001721	0.001439	0.001491	0.00474	0.0002789	0.003299	0.0009173	0.003022	0.002741	0.004946	0.002179	0.001903	0.00225	0.002475	0.00184053	0.00360475
GO:0003899	DNA-directed 5'-3' RNA polymerase activity [Evidence IEA]	Bacteroidota	0	0	0	0	4.013e-05	0	5.72e-05	0	2.07e-05	0	0	0	0	0	0	0	0.0001036	0	0	0	0	0	0	0	1.84692e-05	0
GO:0003899	DNA-directed 5'-3' RNA polymerase activity [Evidence IEA]	Candidatus Saccharibacteria	0	0	0	0	3.289e-05	0	8.748e-05	0	0	0	0	0	0	0	0	0	6.13e-06	0	1.325e-05	0	0	0	0	0	1.16458e-05	0
GO:0003899	DNA-directed 5'-3' RNA polymerase activity [Evidence IEA]	Fusobacteriota	0	0	0	0	7.894e-05	0	0.0002209	0	0.0001902	0	9.544e-05	0	0.0001079	0	0.0001345	0	0.0001091	6.083e-05	0	0	7.563e-05	0	0.0001204	0	9.44175e-05	5.06917e-06
GO:0003899	DNA-directed 5'-3' RNA polymerase activity [Evidence IEA]	Pseudomonadota	0.0001163	0	0	4.186e-05	0.0005069	0	0.002227	0.000553	0.002504	0.0001998	0.0002089	0	0.0002195	0	0.0007291	0	0.0007092	0.0001885	0.001402	0	0.0004812	0	0.0007406	0.0006246	0.000820392	0.00013398
GO:0003908	methylated-DNA-[protein]-cysteine S-methyltransferase activity [Evidence IEA]	Bacillota	0	0	0	0	0	0	0	0	0	0	0	0	0	0	0	0	0	8.788e-06	0	0	0	0	0	0	0	7.32333e-07
GO:0003908	methylated-DNA-[protein]-cysteine S-methyltransferase activity [Evidence IEA]	Fusobacteriota	0	0	0	0	0	0	2.796e-05	0	0	0	0	0	0	0	0	0	0	0	0	0	0	0	0	0	2.33e-06	0
GO:0003908	methylated-DNA-[protein]-cysteine S-methyltransferase activity [Evidence IEA]	Pseudomonadota	0	0	0	0	0	0	0	0	0	0	0	0	0	0	0	0	0	0	0	0	0	0	5.717e-06	0	4.76417e-07	0
GO:0003910	DNA ligase (ATP) activity [Evidence IEA]	Pseudomonadota	0	0	0	0	0	0	0	0	0	0	0	0	0	0	0	0	0	0	9.079e-05	0	0	0	0	0	7.56583e-06	0
GO:0003911	DNA ligase (NAD+) activity [Evidence IEA]	Bacillota	5.313e-06	7.469e-06	2.757e-05	6.439e-05	0	2.254e-05	0	3.859e-05	0	1.449e-05	0	1.728e-05	2.54e-06	4.204e-05	0	3.146e-05	0	6.921e-06	0	3.714e-05	0	2.435e-05	0	1.918e-05	2.95192e-06	2.71542e-05
GO:0003911	DNA ligase (NAD+) activity [Evidence IEA]	Fusobacteriota	0	0	0	0	6.733e-06	0	1.543e-05	0	1.094e-05	0	2.04e-06	0	2.237e-06	0	6.321e-06	0	9.79e-07	1.414e-06	0	0	2.694e-06	0	8.359e-06	0	4.64442e-06	1.17833e-07
GO:0003911	DNA ligase (NAD+) activity [Evidence IEA]	Pseudomonadota	0	0	0	0	0	0	0	0	8.123e-06	0	9.412e-06	0	0	0	0	0	1.651e-05	0	0	0	0	0	0	0	2.83708e-06	0
GO:0003916	DNA topoisomerase activity [Evidence IEA]	Bacillota	1.24e-05	2.22e-05	3.335e-05	6.157e-05	0	1.528e-05	0	2.889e-05	7.014e-06	1.576e-05	1.945e-05	1.442e-05	4.162e-06	3.005e-05	1.425e-06	2.398e-05	0	3.026e-05	2.355e-05	2.315e-05	2.24e-05	2.365e-05	2.071e-06	2.966e-05	1.04852e-05	2.65725e-05
GO:0003916	DNA topoisomerase activity [Evidence IEA]	Candidatus Saccharibacteria	0	0	0	0	0	0	0	0	0	0	0	0	0	0	0	0	3.581e-06	0	0	0	0	0	0	0	2.98417e-07	0
GO:0003916	DNA topoisomerase activity [Evidence IEA]	Fusobacteriota	0	0	0	0	1.84e-05	0	2.277e-05	0	1.817e-05	0	4.403e-06	0	1.339e-05	0	1.781e-05	0	1.066e-05	3.867e-06	0	0	3.401e-06	0	6.972e-06	0	9.66467e-06	3.2225e-07
GO:0003916	DNA topoisomerase activity [Evidence IEA]	Pseudomonadota	0	0	0	0	4.204e-05	0	0	0	2.849e-05	1.138e-05	3.658e-05	0	0	0	1.293e-05	0	2.674e-05	0	3.738e-05	0	2.402e-05	0	1.797e-05	1.209e-05	1.88458e-05	1.95583e-06
GO:0003917	DNA topoisomerase type I (single strand cut, ATP-independent) activity [Evidence IEA]	Bacillota	1.037e-05	2.504e-05	2.422e-05	5.169e-05	0	2.702e-05	0	2.865e-05	0	9.714e-06	0	1.168e-05	0	3.566e-05	0	1.345e-05	0	3.763e-05	7.476e-06	4.114e-05	0	7.565e-06	3.758e-07	4.034e-05	3.53682e-06	2.74649e-05
GO:0003917	DNA topoisomerase type I (single strand cut, ATP-independent) activity [Evidence IEA]	Fusobacteriota	0	0	0	0	3.128e-06	0	1.631e-06	0	2.248e-06	0	4.472e-07	0	4.893e-07	0	0	0	7.248e-06	0	0	0	1.446e-06	0	4.123e-06	0	1.73004e-06	0
GO:0003917	DNA topoisomerase type I (single strand cut, ATP-independent) activity [Evidence IEA]	Pseudomonadota	0	0	0	0	3.049e-06	0	0	0	1.239e-05	0	3.284e-05	0	0	0	3.768e-06	0	0	0	8.152e-05	0	1.583e-05	0	7.593e-06	7.264e-06	1.30825e-05	6.05333e-07
GO:0003918	DNA topoisomerase type II (double strand cut, ATP-hydrolyzing) activity [Evidence IEA]	Bacillota	8.767e-05	7.514e-05	0.0001381	0.0001511	1.076e-06	7.4e-05	2.756e-06	0.0001079	7.014e-06	4.801e-05	3.143e-05	6.033e-05	2.058e-05	0.0001169	1.137e-05	6.865e-05	4.118e-05	5.941e-05	7.944e-05	0.0001151	3.691e-05	5.172e-05	1.726e-05	0.0001289	3.95655e-05	8.80967e-05
GO:0003918	DNA topoisomerase type II (double strand cut, ATP-hydrolyzing) activity [Evidence IEA]	Candidatus Saccharibacteria	0	0	0	0	2.646e-06	0	5.997e-06	0	0	0	0	0	0	0	0	0	5.379e-06	0	0	0	0	0	0	0	1.1685e-06	0
GO:0003918	DNA topoisomerase type II (double strand cut, ATP-hydrolyzing) activity [Evidence IEA]	Fusobacteriota	0	0	0	0	3.427e-05	0	4.719e-05	0	3.225e-05	0	8.987e-06	0	2.761e-05	0	2.724e-05	0	1.671e-05	4.254e-06	0	0	7.153e-06	0	1.792e-05	0	1.82775e-05	3.545e-07
GO:0003918	DNA topoisomerase type II (double strand cut, ATP-hydrolyzing) activity [Evidence IEA]	Pseudomonadota	3.201e-05	0	0	5.448e-06	6.637e-05	0	5.764e-06	0	0.0001008	1.631e-05	9.696e-05	0	5.756e-06	0	2.607e-05	0	5.978e-05	0	0.0001229	0	4.596e-05	0	4.669e-05	3.264e-05	5.0755e-05	4.53317e-06
GO:0003919	FMN adenylyltransferase activity [Evidence IEA]	Bacillota	0	9.072e-05	0	0.0001142	0	1.838e-05	0	0	0	2.693e-05	0	0.0001351	0	0	0	0	0	1.962e-05	0	0	0	6.46e-05	0	3.19e-05	0	4.17875e-05
GO:0003919	FMN adenylyltransferase activity [Evidence IEA]	Fusobacteriota	0	0	0	0	0	0	0	0	0	0	0	0	0	0	0	0	0	0	0	0	0	0	2.072e-05	0	1.72667e-06	0
GO:0003920	GMP reductase activity [Evidence IEA]	Bacillota	3.236e-05	0.0001584	1.674e-05	0.0001478	0	0.000194	3.636e-05	5.333e-05	0	7.892e-05	0	0	1.471e-05	0.0001794	4.421e-05	0.0001144	0	6.458e-05	0.0002178	0.0002545	7.71e-05	1.894e-05	1.215e-05	0.0001339	3.76192e-05	0.000116514
GO:0003920	GMP reductase activity [Evidence IEA]	Pseudomonadota	0	0	0	0	0	0	0	0	0	0	0	0	0	0	0	0	0.0004604	0	0	0	0	0	0	0	3.83667e-05	0
GO:0003922	GMP synthase (glutamine-hydrolyzing) activity [Evidence IEA]	Bacillota	6.522e-05	7.671e-05	0.0001267	0.0002056	1.677e-05	0.0001037	2.444e-05	9.942e-05	6.026e-05	8.755e-05	2.183e-05	4.964e-05	2.483e-05	0.0001799	0.0001006	0.0001539	9.069e-05	7.553e-05	0.0001106	0.0001211	7.8e-06	8.379e-05	3.302e-05	0.0001106	5.68967e-05	0.000112287
GO:0003922	GMP synthase (glutamine-hydrolyzing) activity [Evidence IEA]	Fusobacteriota	0	0	0	0	6.85e-05	0	4.695e-05	0	5.097e-05	0	1.299e-05	0	3.313e-05	0	9.681e-05	0	4.912e-06	1.279e-05	0	0	1.144e-05	0	0.0001039	0	3.58002e-05	1.06583e-06
GO:0003922	GMP synthase (glutamine-hydrolyzing) activity [Evidence IEA]	Pseudomonadota	5.81e-06	0	0	0	1.048e-05	0	4.312e-06	0	1.3e-05	1.749e-06	1.233e-05	0	3.144e-06	0	1.525e-05	0	3.647e-05	0	2.964e-05	0	5.691e-06	0	1.118e-05	9.354e-06	1.22756e-05	9.2525e-07
GO:0003924	GTPase activity [Evidence IEA]	Bacillota	0.00201	0.00297	0.002908	0.003033	0.0002701	0.00205	0.0004196	0.002617	0.0007212	0.001739	0.0004813	0.0007248	0.0008549	0.002957	0.0007926	0.00215	0.0006241	0.002253	0.001389	0.002701	0.0006449	0.001539	0.0006492	0.002483	0.000980408	0.00226807
GO:0003924	GTPase activity [Evidence IEA]	Bacteroidota	0	0	0	0	0	0	0	0	5.601e-05	0	0	0	0	0	0	0	3.94e-05	0	0	0	0	0	0	0	7.95083e-06	0
GO:0003924	GTPase activity [Evidence IEA]	Candidatus Saccharibacteria	0	0	0	0	6.116e-06	0	5.295e-05	0	0	0	0	0	0	0	0	0	5.649e-05	0	6.069e-05	0	0	0	0	0	1.46872e-05	0
GO:0003924	GTPase activity [Evidence IEA]	Chordata	0	4.804e-06	0	0	0	4.181e-06	0	0	0	0	0	1.934e-05	0	0	0	8.258e-06	0.0001222	7.909e-07	0	0	0	9.862e-06	0	3.376e-05	1.01833e-05	6.74966e-06
GO:0003924	GTPase activity [Evidence IEA]	Fusobacteriota	0	0	0	0	0.0002796	0	0.0005745	0	0.0005479	0	0.0002459	0	0.0002901	0	0.0002233	0	0.0001597	0.0001229	0	0	0.0002237	0	0.000259	0	0.000233642	1.02417e-05
GO:0003924	GTPase activity [Evidence IEA]	Pseudomonadota	8.804e-05	0	0	0.005405	0.0002276	0	0.0002327	4.017e-05	0.000374	0.0001273	0.0002476	0	8.337e-05	0	9.836e-05	0	0.001152	0.00302	0.0004555	0.0004657	0.0002647	0	0.0003699	0.0002819	0.000299481	0.000778339
GO:0003925	G protein activity	Chordata	0	0	0	0	0	0	0	0	0	0	0	0	0	0	0	0	0.0001222	0	0	0	0	0	0	3.376e-05	1.01833e-05	2.81333e-06
GO:0003934	GTP cyclohydrolase I activity [Evidence IEA]	Bacillota	0	0	0.0006573	0.0005654	0	0.0002022	0	0.0001887	0	0	0	5.611e-05	0.0001648	0.0008134	0	0.0001863	0	0.0001166	0	0.000854	0	0.0004007	0	4.306e-05	6.85083e-05	0.000285539
GO:0003934	GTP cyclohydrolase I activity [Evidence IEA]	Fusobacteriota	0	0	0	0	0	0	0	0	0	0	0	0	0	0	0	0	0	0	0	0	0	0	1.237e-05	0	1.03083e-06	0
GO:0003935	GTP cyclohydrolase II activity [Evidence IEA]	Bacillota	0	0	0	0	2.748e-06	4.159e-06	0	3.448e-05	1.31e-05	1.265e-05	2.889e-05	1.279e-06	2.911e-06	5.504e-06	0	1.088e-05	5.009e-05	7.308e-06	2.9e-05	1.542e-05	1.763e-05	0	3.305e-06	3.855e-05	1.23062e-05	1.08525e-05
GO:0003935	GTP cyclohydrolase II activity [Evidence IEA]	Bacteroidota	0	0	0	0	0	0	0	0	0	0	0	0	0	0	0	0	5.455e-05	0	0	0	0	0	0	0	4.54583e-06	0
GO:0003935	GTP cyclohydrolase II activity [Evidence IEA]	Fusobacteriota	0	0	0	0	0	0	3.983e-05	0	3.235e-05	0	0	0	4.393e-05	0	0	0	0	2.762e-05	0	0	4.29e-05	0	6.986e-05	0	1.90725e-05	2.30167e-06
GO:0003937	IMP cyclohydrolase activity [Evidence IEA]	Bacillota	0	3.184e-05	1.983e-05	0.0001003	0	2.001e-05	0	1.698e-05	0	8.2e-06	0	4.809e-06	0	7.269e-05	0	4.799e-05	0	9.923e-06	1.235e-05	6.114e-05	0	1.527e-05	0	4.582e-05	2.68167e-06	3.62477e-05
GO:0003937	IMP cyclohydrolase activity [Evidence IEA]	Fusobacteriota	0	0	0	0	1.232e-05	0	2.767e-05	0	4.671e-05	0	2.013e-05	0	0	0	2.144e-05	0	0	0	0	0	3.657e-06	0	1.799e-05	0	1.24931e-05	0
GO:0003937	IMP cyclohydrolase activity [Evidence IEA]	Pseudomonadota	0	0	0	0	0	0	0	0	0	0	0	0	0	0	0	0	3.201e-06	0	0	0	0	0	0	0	2.6675e-07	0
GO:0003938	IMP dehydrogenase activity [Evidence IEA]	Bacillota	0.000607	0.001071	0.0008837	0.0006541	0.0002023	0.0008153	0.000212	0.0005934	0.0001225	0.0005758	9.072e-05	0.000129	0.0001404	0.0006939	0.0001283	0.0007966	0.0002954	0.0005646	0.0004287	0.0004186	3.466e-05	0.000358	0.0003867	0.0007462	0.000294365	0.000618042
GO:0003938	IMP dehydrogenase activity [Evidence IEA]	Bacteroidota	0	0	0	0	0	0	0	0	0	0	0	0	0	0	0	0	0.0002428	0	0	0	0	0	0	0	2.02333e-05	0
GO:0003938	IMP dehydrogenase activity [Evidence IEA]	Fusobacteriota	0	0	0	0	0.0003963	0	0.0004413	0	0.0008436	0	0.0002889	0	0.0001499	0	0.0006818	0	0.0004029	0.000151	0	0	0.0001173	0	0.0008004	0	0.000343533	1.25833e-05
GO:0003938	IMP dehydrogenase activity [Evidence IEA]	Pseudomonadota	0.0001192	0	0	0	0.0002191	0	0.0002213	0	0.000452	0.000198	0.0004233	0	0.0009654	0	8.049e-05	0	0.0002906	0	0.0003606	0	0.0001552	0	0.0001391	4.752e-05	0.000285524	2.046e-05
GO:0003941	L-serine ammonia-lyase activity [Evidence IEA]	Bacillota	0	0	0.0006677	0.0001802	0	9.691e-05	0	0.000117	5.015e-05	0.000274	0.0003584	0.0007927	5.016e-05	0.0002012	0	0	0	0	0.0002164	0.0003773	8.586e-05	3.741e-05	0	8.786e-05	0.000119056	0.000180382
GO:0003941	L-serine ammonia-lyase activity [Evidence IEA]	Pseudomonadota	0	0	0	0	0	0	0	0	5.599e-05	0	3.401e-05	0	0	0	0	0	0	0	5.439e-05	0	2.962e-06	0	0.0001194	0.000245	2.22293e-05	2.04167e-05
GO:0003951	NAD+ kinase activity [Evidence IEA]	Bacillota	0	0.0001032	0.0003425	0.0002157	0	3.918e-05	0	5.401e-05	0	0	0	0	0	0.0001118	0	4.667e-05	0	4.049e-05	0	0.00018	0	8.549e-06	0	0	2.85417e-05	6.66333e-05
GO:0003952	NAD+ synthase (glutamine-hydrolyzing) activity [Evidence IEA]	Bacillota	5.129e-05	0.0001174	0.0001019	0.0001532	0	7.123e-05	0	5.892e-05	0	2.517e-05	0	1.67e-05	0	0.0001334	0	2.476e-05	0	3.657e-05	3.008e-05	0.0001629	0	9.116e-05	0	5.304e-05	1.52725e-05	7.87042e-05
GO:0003952	NAD+ synthase (glutamine-hydrolyzing) activity [Evidence IEA]	Pseudomonadota	0	0	0	0	0	0	0	0	0	0	0	0	0	0	0	0	5.628e-05	0	0	0	0	0	0	0	4.69e-06	0
GO:0003954	NADH dehydrogenase activity [Evidence IEA]	Bacillota	0	0	0.000106	2.147e-05	0	1.27e-05	0	0	0	0	0	0	0	0	0	0	0	0	2.188e-05	0	1.036e-05	0	0	0	1.152e-05	2.8475e-06
GO:0003955	NAD(P)H dehydrogenase (quinone) activity [Evidence IEA]	Pseudomonadota	0	0	0	0	0	0	0	0	0	0	0	0	0	0	0	0	0.0006936	0.0004195	0	0	0	0	0	0	5.78e-05	3.49583e-05
GO:0003957	NAD(P)+ transhydrogenase (B-specific) activity [Evidence IEA]	Pseudomonadota	0	0	0	0	0	0	0	0	0	0	0	0	0	0	0	0	1.412e-05	0	0	0	0	0	0	0	1.17667e-06	0
GO:0003977	UDP-N-acetylglucosamine diphosphorylase activity [Evidence IEA]	Bacillota	9.995e-05	9.991e-05	5.487e-05	0.0001786	2.155e-05	8.199e-05	1.529e-05	0.0001028	6.109e-05	0.0001481	3.339e-05	0.000114	1.906e-05	9.496e-05	0	0.0001009	5.188e-05	6.838e-05	6.172e-05	0.0001547	5.017e-06	0.0001849	3.357e-05	8.903e-05	3.81156e-05	0.000118189
GO:0003977	UDP-N-acetylglucosamine diphosphorylase activity [Evidence IEA]	Fusobacteriota	0	0	0	0	3.688e-05	0	5.138e-05	0	2.723e-05	0	1.422e-05	0	1.638e-05	0	0.0001323	0	0	2.219e-05	0	0	2.931e-05	0	8.058e-05	0	3.23567e-05	1.84917e-06
GO:0003977	UDP-N-acetylglucosamine diphosphorylase activity [Evidence IEA]	Pseudomonadota	0	0	0	0	5.725e-06	0	0	0	0	0	0	0	0	0	0	0	8.705e-06	0	3.553e-05	0	7.889e-06	0	0	2.352e-05	4.82075e-06	1.96e-06
GO:0003978	UDP-glucose 4-epimerase activity [Evidence IEA]	Bacillota	0.0007612	0.000481	0.0005837	0.0002845	0	0.0003888	0	0.0004551	7.711e-05	0.0002142	0.0001087	0.0001018	7.172e-05	0.0002908	0	0.000369	0	0.0002595	6.602e-05	0.0002537	7.44e-05	0.0004523	2.769e-05	0.0002035	0.000147545	0.00031285
GO:0003978	UDP-glucose 4-epimerase activity [Evidence IEA]	Fusobacteriota	0	0	0	0	0.0003195	0	0.0005326	0	0.0003566	0	0.0001404	0	0.0001098	0	0.0004198	0	0.0002387	0.0001841	0	0	0.0001093	0	0.0004134	0	0.000220008	1.53417e-05
GO:0003978	UDP-glucose 4-epimerase activity [Evidence IEA]	Pseudomonadota	9.637e-05	0	0	0	0.0006721	0	0.0002571	0	0.0003528	0.0001117	0.0003394	0	0	0	6.161e-05	0	0.0002179	0	0.0004332	0	0.0002967	0	0.0002959	0.0001105	0.000251923	1.85167e-05
GO:0003983	UTP:glucose-1-phosphate uridylyltransferase activity [Evidence IEA]	Bacillota	0.0006596	0.0003345	0.001484	0.0004298	0.0001684	0.0003074	0	0.0001879	0	0.0001057	2.668e-05	0.0001434	0.0002727	0.0007286	0.0001886	0.0005973	0.0004232	0.0001733	0.0004073	0.0005598	0.0001205	0.0006688	7.164e-05	0.0002538	0.000318552	0.000374192
GO:0003983	UTP:glucose-1-phosphate uridylyltransferase activity [Evidence IEA]	Pseudomonadota	0.0001378	0	0	0	0.0001147	0	0.0001396	0	0.0001757	0	0.0001497	0	0	0	0	0	5.203e-05	0	0.00089	0	0.0002154	0	0.0002348	0.0002019	0.000175811	1.6825e-05
GO:0003984	acetolactate synthase activity [Evidence IEA]	Bacillota	0	0	0	0	0	1.317e-06	0	7.176e-06	0	3.021e-05	0	0	0	2.746e-05	0	1.194e-05	0	0	0	0	0	0	0	1.582e-05	0	7.82692e-06
GO:0003985	acetyl-CoA C-acetyltransferase activity [Evidence IEA]	Bacillota	0	0	4e-05	0	0	0	0	0	0	0	0	0	2.998e-05	0	0.0002167	0	0	0	0	0	0	0	0	0	2.389e-05	0
GO:0003985	acetyl-CoA C-acetyltransferase activity [Evidence IEA]	Fusobacteriota	0	0	0	0	0	0	0.0007424	0	0.001281	0	0	0	0	0	0	0	0.0007955	0.0006108	0	0	9.364e-05	0	0	0	0.000242712	5.09e-05
GO:0003989	acetyl-CoA carboxylase activity [Evidence IEA]	Bacillota	0	0.0001423	0.001385	0.001576	0	0.0001491	2.526e-05	9.398e-05	1.405e-05	0.000346	0	0.0005984	6.54e-05	0.003273	0	0.0006773	5.897e-05	0.0006093	0.0007436	0.001192	3.805e-05	0.0004452	7.206e-05	0.0003394	0.000200199	0.000786832
GO:0003989	acetyl-CoA carboxylase activity [Evidence IEA]	Bacteroidota	0	0	0	0	4.089e-05	0	0	0	8.084e-05	0	0	0	0	0	0	0	0.0001139	0	0	0	0	0	0	0	1.96358e-05	0
GO:0003989	acetyl-CoA carboxylase activity [Evidence IEA]	Fusobacteriota	0	0	0	0	0.0007232	0	0.001059	0	0.0006429	0	0.0004974	0	0.0003286	0	0.001134	0	0.0007735	0.0003167	1.773e-05	0	0.0005076	0	0.0008522	0	0.000544677	2.63917e-05
GO:0003989	acetyl-CoA carboxylase activity [Evidence IEA]	Pseudomonadota	0.000107	0	0	5.778e-06	0.0001289	0	3.97e-05	0	0.0001715	3.185e-05	1.194e-05	0	1.73e-05	0	0.0002036	0	0.0001989	0	0.0006675	0	0.0001767	0	0.0001323	0.0007172	0.000154612	6.29023e-05
GO:0003993	acid phosphatase activity [Evidence IEA]	Fusobacteriota	0	0	0	0	0	0	0	0	0	0	0	0	0.001081	0	0	0	0	0	0	0	2.496e-05	0	0	0	9.21633e-05	0
GO:0003993	acid phosphatase activity [Evidence IEA]	Pseudomonadota	0.00281	0	0	0	0.004301	0	0.001424	0.0001836	0.003835	0.002075	0.003711	0	0.001257	0	0.001259	0	0	0	0.004091	0	0.004728	0	0.004143	0.0008802	0.00262992	0.000261567
GO:0003994	aconitate hydratase activity [Evidence IEA]	Bacillota	0	0	9.42e-05	1.809e-05	0	3.143e-06	0	0	0	0	0	0	0	0	0	0	0	0	1.347e-05	0	8.62e-06	0	0	0	9.69083e-06	1.76942e-06
GO:0003994	aconitate hydratase activity [Evidence IEA]	Pseudomonadota	0	0	0	0	0	0	0	0	0	0	0	0	0	0	0	0	3.272e-05	3.325e-06	0	0	0	0	0	0	2.72667e-06	2.77083e-07
GO:0003995	acyl-CoA dehydrogenase activity [Evidence IEA]	Bacillota	0	0	9.133e-06	0	0	0	0	0	0	0	0	0	0.0001256	0	0	0	0	0	0	0	0	0	0	0	1.12277e-05	0
GO:0003995	acyl-CoA dehydrogenase activity [Evidence IEA]	Fusobacteriota	0	0	0	0	3.094e-05	0	9.172e-05	0	9.962e-05	0	1.189e-05	0	0.000158	0	0	0	3.427e-05	5.873e-06	0	0	1.515e-05	0	9.398e-06	0	3.75823e-05	4.89417e-07
GO:0003995	acyl-CoA dehydrogenase activity [Evidence IEA]	Pseudomonadota	0	0	0	0	0	0	0	0	0	0	0	0	0	0	0	0	4.538e-05	0	0	0	0	0	0	0	3.78167e-06	0
GO:0003998	acylphosphatase activity [Evidence IEA]	Pseudomonadota	0	0	0	0	0	0	0	0	0	0	3.884e-06	0	0	0	0	0	0	0	0	0	0	0	0	0	3.23667e-07	0
GO:0003999	adenine phosphoribosyltransferase activity [Evidence IEA]	Bacillota	0.0009915	0.002055	0.001119	0.003811	0.0003195	0.001039	0	0.0007533	2.232e-05	0.000212	0.0001008	0.0002686	0.0001573	0.002494	0	0.0007718	3.266e-05	0.001324	0.000916	0.002107	2.473e-05	0.003273	0.0002229	0.0001593	0.000325559	0.00152233
GO:0003999	adenine phosphoribosyltransferase activity [Evidence IEA]	Fusobacteriota	0	0	0	0	5.833e-05	0	0.0002025	0	0.0001699	0	0	0	0	0	0	0	0	0	0	0	5.062e-05	0	0	0	4.01125e-05	0
GO:0003999	adenine phosphoribosyltransferase activity [Evidence IEA]	Pseudomonadota	0	0	0	0	4.804e-05	0	5.653e-05	0	0.0002524	0	6.055e-05	0	0	0	0	0	9.408e-06	0	0.0003441	0	2.239e-05	0	5.36e-05	7.158e-05	7.05848e-05	5.965e-06
GO:0004000	adenosine deaminase activity [Evidence IEA]	Bacillota	0	0	0	0	0	0	0	0	0	0	0	0	0	2.829e-05	0	1.486e-05	0	0	0	0	0	0	0	0	0	3.59583e-06
GO:0004013	adenosylhomocysteinase activity [Evidence IEA]	Bacillota	1.73e-05	0	0	0	0	8.222e-05	3.124e-05	0.0001528	1.112e-05	3.213e-05	2.092e-05	2.015e-05	0	4.707e-05	0	9.326e-05	1.996e-05	2.134e-05	2.359e-05	9.293e-05	0.0007061	4.255e-05	6.581e-06	6.609e-05	6.97342e-05	5.42117e-05
GO:0004014	adenosylmethionine decarboxylase activity [Evidence IEA]	Bacillota	0	0	0	0	0	2.71e-05	0	4.615e-05	0	0	0	0	0	0	0	6.344e-06	0	0	1.987e-06	0	2.277e-05	0	0	4.687e-05	2.06308e-06	1.05387e-05
GO:0004015	adenosylmethionine-8-amino-7-oxononanoate transaminase activity [Evidence IEA]	Bacillota	0	0	0	0	0	0	0	1.452e-05	0	1.104e-05	0	0	0	0	0	0	0	4.251e-06	0	3.823e-06	0	0	0	2.948e-05	0	5.2595e-06
GO:0004015	adenosylmethionine-8-amino-7-oxononanoate transaminase activity [Evidence IEA]	Fusobacteriota	0	0	0	0	0	0	5.688e-05	0	8.817e-06	0	0	0	0	0	3.605e-05	0	0	0	0	0	0	0	1.657e-05	0	9.85975e-06	0
GO:0004015	adenosylmethionine-8-amino-7-oxononanoate transaminase activity [Evidence IEA]	Pseudomonadota	0	0	0	0	0	0	0	0	0	0	0	0	0	0	0	0	0	0	6.986e-06	0	0	0	0	0	5.82167e-07	0
GO:0004016	adenylate cyclase activity [Evidence IEA]	Bacillota	0	3.569e-05	2.044e-05	3.991e-05	0	2.855e-05	0	0	0	0	0	0	0	5.931e-05	0	0	0	3.059e-05	0	0	0	0	0	3.079e-05	1.70333e-06	1.87367e-05
GO:0004017	adenylate kinase activity [Evidence IEA]	Chordata	0	0	0	0	0	0	0	0	0	0	0	0	0	5.298e-05	0	0	0	0	0	0	0	0	0	0	0	4.415e-06
GO:0004017	adenylate kinase activity [Evidence IEA]	Pseudomonadota	9.872e-05	0	0	0	0.0001988	0	5.356e-05	0	0.000207	0.0001132	4.839e-05	0	8.147e-05	0	6.891e-05	0	0.0002312	1.156e-05	7.971e-05	0	6.465e-05	0	8.331e-05	3.63e-05	0.00010131	1.34217e-05
GO:0004018	N6-(1,2-dicarboxyethyl)AMP AMP-lyase (fumarate-forming) activity [Evidence IEA]	Bacillota	0.0004344	0.0003185	0.0002739	0.00052	0.0001979	0.000284	2.383e-05	0.0003075	2.888e-05	0.000263	0.0001233	0.0001172	0.0002874	0.0006237	0.0004141	0.00115	8.29e-05	0.0002255	0.0006781	0.0005111	1.754e-05	0.0004038	0.0001965	0.0004652	0.000229896	0.000432458
GO:0004018	N6-(1,2-dicarboxyethyl)AMP AMP-lyase (fumarate-forming) activity [Evidence IEA]	Fusobacteriota	0	0	0	0	0.0001214	0	5.209e-05	0	0.000127	0	0.0001477	0	8.423e-05	0	0.0001967	0	4.573e-05	5.83e-05	0	0	8.085e-05	0	0.000113	0	8.0725e-05	4.85833e-06
GO:0004018	N6-(1,2-dicarboxyethyl)AMP AMP-lyase (fumarate-forming) activity [Evidence IEA]	Pseudomonadota	0	0	0	0	5.031e-06	0	0	0	2.339e-05	0	4.375e-05	0	0	0	0	0	8.005e-05	0	7.541e-05	0	1.389e-05	0	2.282e-05	0	2.20284e-05	0
GO:0004019	adenylosuccinate synthase activity [Evidence IEA]	Bacillota	0.0001539	0.0001743	0.0004344	0.0001398	1.603e-05	0.0001943	8.158e-05	0.0002274	6.583e-05	0.0001443	5.348e-05	0.0002026	4.131e-05	0.0002757	5.506e-05	0.0003438	6.27e-05	0.0001585	0.0002175	0.0003337	5.396e-05	0.0003747	2.759e-05	0.0001973	0.000105278	0.000230533
GO:0004019	adenylosuccinate synthase activity [Evidence IEA]	Fusobacteriota	0	0	0	0	0.0001863	0	0.00014	0	0.0001989	0	5.897e-05	0	6.776e-05	0	0.0001756	0	7.108e-05	3.504e-05	0	0	8.572e-05	0	0.0001538	0	9.48442e-05	2.92e-06
GO:0004019	adenylosuccinate synthase activity [Evidence IEA]	Pseudomonadota	0	0	0	0	2.877e-05	0	5.355e-05	0	5.757e-05	1.619e-05	3.588e-05	0	8.336e-06	0	1.082e-05	0	0.0001721	8.467e-06	0.0001306	0	2.882e-05	0	3.751e-05	4.417e-05	4.69963e-05	5.73558e-06
GO:0004022	alcohol dehydrogenase (NAD+) activity [Evidence IEA]	Bacillota	0.0001211	6.099e-05	0.0005777	0.0001088	3.937e-05	5.347e-05	3.369e-05	5.637e-05	4.071e-05	6.133e-05	4.324e-05	2.343e-05	5.015e-05	6.314e-05	4.979e-05	3.601e-05	4.224e-05	4.541e-05	0.0001998	0.0001077	2.274e-05	2.312e-05	3.952e-05	5.773e-05	0.000105004	5.8125e-05
GO:0004022	alcohol dehydrogenase (NAD+) activity [Evidence IEA]	Fusobacteriota	0	0	0	0	3.233e-05	0	1.352e-05	0	2.054e-05	0	8.92e-06	0	0	0	2.528e-05	0	0	0	0	0	9.159e-06	0	1.964e-05	0	1.07824e-05	0
GO:0004022	alcohol dehydrogenase (NAD+) activity [Evidence IEA]	Pseudomonadota	0	0	0	0	0	0	0	0	0	0	0	0	2.512e-06	0	0	0	0.0002237	8.315e-06	0	0	0	0	0	0	1.8851e-05	6.92917e-07
GO:0004029	aldehyde dehydrogenase (NAD+) activity [Evidence IEA]	Fusobacteriota	0	0	0	0	0	0	5.621e-05	0	1.307e-05	0	0	0	1.048e-05	0	0	0	1.734e-05	0	0	0	1.885e-05	0	0	0	9.6625e-06	0
GO:0004029	aldehyde dehydrogenase (NAD+) activity [Evidence IEA]	Pseudomonadota	0	0	0	0	0	0	0	0	0	0	0	0	0	0	0	0	6.344e-05	0	0	0	0	0	0	0	5.28667e-06	0
GO:0004034	aldose 1-epimerase activity [Evidence IEA]	Pseudomonadota	0	0	0	0	0	0	0	0	0	0	0	0	0	0	0	0	0.0002257	0	0	0	0	0	0	0	1.88083e-05	0
GO:0004040	amidase activity [Evidence IEA]	Bacillota	6.131e-06	0.0001714	0	0	0	3.957e-05	0	0	0	0	0	7.349e-06	5.588e-05	2.931e-05	0	1.848e-05	0	0	0	4.066e-06	0	2.371e-06	0	0	5.16758e-06	2.27122e-05
GO:0004044	amidophosphoribosyltransferase activity [Evidence IEA]	Bacillota	0	3.554e-05	0	2.466e-05	0	0.0001113	0	0	0	0	0	0	0	0.0001297	0	0.0001326	0	8.77e-05	0	0.0001487	0	0	0	3.277e-05	0	5.85808e-05
GO:0004044	amidophosphoribosyltransferase activity [Evidence IEA]	Fusobacteriota	0	0	0	0	0.0002238	0	0.0001524	0	0.000217	0	2.916e-05	0	3.302e-05	0	0.0001634	0	0	0	0	0	6.914e-06	0	0.0002698	0	9.12912e-05	0
GO:0004044	amidophosphoribosyltransferase activity [Evidence IEA]	Pseudomonadota	0	0	0	0	0	0	0	0	0	0	0	0	0	0	0	0	5.327e-05	0	0	0	0	0	0	0	4.43917e-06	0
GO:0004045	aminoacyl-tRNA hydrolase activity [Evidence IEA]	Bacillota	0	1.119e-05	0	0.0005136	0	0.0002859	0	3.219e-05	0	0	0	2.832e-05	0	0	0	0	0	4.379e-05	0	0.0002346	0	0.0005214	0	3.587e-05	0	0.000142238
GO:0004045	aminoacyl-tRNA hydrolase activity [Evidence IEA]	Fusobacteriota	0	0	0	0	0.0002636	0	0.0001512	0	5.398e-05	0	0	0	0	0	0.000211	0	0	0	0	0	0	0	0.0001394	0	6.8265e-05	0
GO:0004045	aminoacyl-tRNA hydrolase activity [Evidence IEA]	Pseudomonadota	0	0	0	0	0	0	0	0	1.447e-05	0	0	0	0	0	0	0	8.525e-05	0	3.421e-05	0	0	0	0	0	1.11608e-05	0
GO:0004047	aminomethyltransferase activity [Evidence IEA]	Bacillota	0	0	0.0002941	4.361e-05	0	0	0	0	0	0	0	0	0	0	0	0	0	0	3.611e-05	0	2.063e-05	0	0	0	2.92367e-05	3.63417e-06
GO:0004047	aminomethyltransferase activity [Evidence IEA]	Pseudomonadota	0	0	0	0	0	0	0	0	0	0	0	0	0	0	0	0	0.000404	0.000127	0	0	0	0	0	0	3.36667e-05	1.05833e-05
GO:0004048	anthranilate phosphoribosyltransferase activity [Evidence IEA]	Bacillota	0	0	0	0	0	0	0	0	0	0	0	0	0	6.966e-06	0	2.49e-05	0	0.0001082	0	0	0	8.675e-06	0	5.914e-05	0	1.73234e-05
GO:0004049	anthranilate synthase activity [Evidence IEA]	Bacillota	0	0	0	0	0	0	0	0	0	0	0	0	0	0	0	2.676e-05	0	0	0	0	0	1.157e-06	0	0	0	2.32642e-06
GO:0004049	anthranilate synthase activity [Evidence IEA]	Pseudomonadota	0	0	0	0	0	0	0	0	0	0	1.905e-05	0	0	0	0	0	0	0	0	0	0	0	0	0	1.5875e-06	0
GO:0004053	arginase activity [Evidence IEA]	Bacillota	0	0	9.068e-05	0	0	0	0	0	0	0	0	0	0	0	0	0	0	0	0	0	0	0	0	0	7.55667e-06	0
GO:0004055	argininosuccinate synthase activity [Evidence IEA]	Bacillota	5.999e-05	0	0	0	6.027e-05	0.0001668	6.7e-05	0.0001259	0.0001951	7.978e-05	0.0003983	5.244e-05	6.012e-05	0.0001372	1.738e-05	0.0001404	5.13e-05	5.782e-05	0.0002811	0.0002892	3.638e-05	6.031e-05	5.411e-05	0.000149	0.000106754	0.000104904
GO:0004055	argininosuccinate synthase activity [Evidence IEA]	Pseudomonadota	0	0	0	0	2.887e-05	0	1.617e-05	0	0.0002081	1.821e-05	4.315e-05	0	0	0	3.001e-05	0	0	0	0.0001011	0	4.14e-06	0	9.143e-05	2.68e-05	4.35808e-05	3.75083e-06
GO:0004056	argininosuccinate lyase activity [Evidence IEA]	Bacillota	0	0	0	0	0	5.037e-05	0	5.144e-05	0	1.675e-05	3.25e-05	0	0	0	0	2.731e-05	0	0	9.709e-05	5.459e-05	0	0	0	2.858e-05	1.07992e-05	1.90867e-05
GO:0004056	argininosuccinate lyase activity [Evidence IEA]	Pseudomonadota	0	0	0	0	6.059e-05	0	0	0	0.0001921	4.567e-05	6.739e-05	0	0	0	0	0	6.527e-05	0	0.0002446	0	1.194e-05	0	7.044e-05	0	5.93608e-05	3.80583e-06
GO:0004062	aryl sulfotransferase activity [Evidence IEA]	Fusobacteriota	0	0	0	0	1.855e-05	0	2.125e-05	0	4.152e-06	0	1.214e-05	0	6.545e-06	0	0	0	0	8.629e-05	0	0	1.656e-05	0	1.245e-05	0	7.63725e-06	7.19083e-06
GO:0004067	asparaginase activity [Evidence IEA]	Pseudomonadota	0.0001438	0	0	0	0.0001409	0	0.0001591	0.0001619	0.0004987	6.634e-05	0.000179	0	0.0002595	0	0.0007816	0	0.001431	7.371e-05	0.001416	0	0.001075	0	0.0001681	0.0001736	0.000521058	3.96292e-05
GO:0004068	aspartate 1-decarboxylase activity [Evidence IEA]	Bacillota	0	0	0	0	0	0	0	0.0001048	0	0	0	0	0	0	0	0	0	0	0	0	0	0	0	0	0	8.73333e-06
GO:0004070	aspartate carbamoyltransferase activity [Evidence IEA]	Bacillota	0.0001511	7.388e-05	9.295e-05	0.0004957	0	7.844e-05	5.351e-06	0.000281	0	6.249e-05	3.308e-05	0.0001055	4.515e-05	9.741e-05	1.878e-05	5.598e-05	1.053e-05	0.0004202	0.0001561	0.0002129	0.0001763	5.867e-05	4.367e-06	0.0003413	5.7809e-05	0.000190289
GO:0004070	aspartate carbamoyltransferase activity [Evidence IEA]	Fusobacteriota	0	0	0	0	0.0001131	0	0	0	0.0001029	0	6.025e-05	0	0	0	3.574e-05	0	0	0	0	0	0	0	7.75e-05	0	3.24575e-05	0
GO:0004071	aspartate-ammonia ligase activity [Evidence IEA]	Bacillota	2.918e-05	0.0002203	0.0001405	0.0005247	0	0.0001967	0	0.0001986	0	0.0005422	0	3.337e-05	6.754e-05	0.0009134	0	0.000737	0	1.062e-05	0	0.0004446	0	0.0007515	0	0.0002081	1.97683e-05	0.000398424
GO:0004071	aspartate-ammonia ligase activity [Evidence IEA]	Fusobacteriota	0	0	0	0	5.756e-05	0	5.268e-05	0	4.872e-05	0	1.306e-05	0	2.924e-05	0	1.156e-05	0	0	0	0	0	1.574e-05	0	8.418e-05	0	2.60617e-05	0
GO:0004071	aspartate-ammonia ligase activity [Evidence IEA]	Pseudomonadota	0	0	0	0	0.0004512	0	2.786e-05	0	0.0001653	2.404e-05	3.591e-05	0	1.559e-05	0	0.0002221	0	7.045e-05	0	0.0001551	0	4.215e-05	0	0.0002662	0.0001164	0.000120988	1.17033e-05
GO:0004072	aspartate kinase activity [Evidence IEA]	Bacillota	0.0001702	0.0001876	0.0002358	0.0002608	0	0.0002161	7.921e-05	0.0002923	0	8.352e-05	8.131e-05	0.000157	7.669e-05	0.0002121	0	0.0001857	8.589e-05	0.0001812	0.0002396	0.0002125	1.641e-05	0.0002092	2.127e-05	0.0003025	8.3865e-05	0.000208377
GO:0004072	aspartate kinase activity [Evidence IEA]	Fusobacteriota	0	0	0	0	0	0	2.325e-05	0	2.811e-05	0	2.198e-05	0	0	0	0	0	0	0	0	0	6.195e-05	0	5.358e-05	0	1.57392e-05	0
GO:0004072	aspartate kinase activity [Evidence IEA]	Pseudomonadota	0	0	0	0	5.578e-05	0	0	0	2.447e-06	0	2.879e-05	0	0	0	0	0	0	0	8.113e-05	0	0.0001006	0	4.038e-05	0	2.57606e-05	0
GO:0004073	aspartate-semialdehyde dehydrogenase activity [Evidence IEA]	Bacillota	0.0001935	0.0002183	0.0003345	0.000452	1.02e-05	0.0001292	6.177e-05	0.0001632	4.495e-05	0.0002046	7.703e-05	9.164e-05	7.781e-05	0.0002039	0	0.0003484	2.285e-05	9.797e-05	0.0001478	0.0002378	2.742e-05	0.0001324	3.249e-05	0.0001431	8.586e-05	0.000201876
GO:0004073	aspartate-semialdehyde dehydrogenase activity [Evidence IEA]	Fusobacteriota	0	0	0	0	2.589e-05	0	9.715e-05	0	7.662e-05	0	1.555e-05	0	4.97e-05	0	0.0001102	0	0	1.688e-05	0	0	9.201e-05	0	6.429e-05	0	4.42842e-05	1.40667e-06
GO:0004073	aspartate-semialdehyde dehydrogenase activity [Evidence IEA]	Pseudomonadota	0	0	0	0	5.479e-05	0	8.527e-05	0	3.757e-05	0	5.604e-05	0	4.302e-06	0	0	0	8.802e-05	0	5.287e-05	0	4.202e-05	0	3.983e-05	1.174e-05	3.83927e-05	9.78333e-07
GO:0004075	biotin carboxylase activity [Evidence IEA]	Bacillota	3.428e-05	1.107e-05	0.0001493	0.000138	1.189e-05	8.417e-05	0	0.0001011	0	8.034e-06	0	1.962e-05	3.997e-05	0.0001948	0	9.457e-05	4.235e-05	3.596e-05	6.911e-05	0.0001398	8.82e-07	7.95e-05	5.036e-06	5.194e-05	2.94015e-05	7.98803e-05
GO:0004075	biotin carboxylase activity [Evidence IEA]	Fusobacteriota	0	0	0	0	0	0	0	0	0	0	0	0	1.604e-05	0	0	0	0	0	0	0	0	0	0	0	1.33667e-06	0
GO:0004075	biotin carboxylase activity [Evidence IEA]	Pseudomonadota	5.546e-05	0	0	0	0.0001898	0	0.0001165	0	0.0001209	2.449e-05	0.000221	0	9.158e-05	0	1.934e-05	0	0.0001398	0	0.0001793	0	4.453e-05	0	6.901e-05	8.533e-05	0.000103935	9.15167e-06
GO:0004076	biotin synthase activity [Evidence IEA]	Bacillota	0	0	0	0	0	0	0	0	0	0	0	0	0	0	0	0	0	0	0	0	0	0	0	2.827e-05	0	2.35583e-06
GO:0004076	biotin synthase activity [Evidence IEA]	Fusobacteriota	0	0	0	0	2.401e-05	0	4.278e-05	0	6.193e-06	0	1.893e-05	0	3.695e-06	0	4.337e-05	0	0	0	0	0	1.801e-05	0	1.648e-05	0	1.44557e-05	0
GO:0004076	biotin synthase activity [Evidence IEA]	Pseudomonadota	0	0	0	0	0	0	0	0	0	0	0	0	0	0	0	0	0	0	2.187e-05	0	3.377e-06	0	0	0	2.10392e-06	0
GO:0004077	biotin-[acetyl-CoA-carboxylase] ligase activity [Evidence IEA]	Bacillota	0	0	0	0	0	1.121e-05	0	0.0001263	0	4.687e-05	1.919e-05	0	0	0	0	4.997e-05	0	1.795e-05	2.43e-05	0	8.287e-06	0	0	0.0001201	4.31475e-06	3.10333e-05
GO:0004082	bisphosphoglycerate mutase activity	Chordata	0	0	0	0	0	0	0	0	0	0	0.0002475	0	3.074e-05	0	0.0006184	0	0	0	0	0	0	0	0	0	7.472e-05	0
GO:0004084	branched-chain-amino-acid transaminase activity [Evidence IEA]	Bacillota	0.0001184	0.0001615	0.000166	0.0006064	0	0.0006416	0	0.0007047	0	0.0002544	0	0.000123	7.93e-05	0.0004072	0	0.0004854	1.892e-05	0.0002568	0.000107	0.0006449	0	0.0001408	0	0.0004731	4.08017e-05	0.000408317
GO:0004084	branched-chain-amino-acid transaminase activity [Evidence IEA]	Fusobacteriota	0	0	0	0	0.0001869	0	0.0004243	0	0.0002856	0	7.942e-05	0	6.434e-05	0	0.0004657	0	0.0001481	0.0001289	0	0	0.0001178	0	0.0003154	0	0.000173963	1.07417e-05
GO:0004084	branched-chain-amino-acid transaminase activity [Evidence IEA]	Pseudomonadota	0	0	0	0	8.593e-05	0	4.494e-05	0	0.0003253	3.199e-05	8.508e-05	0	1.706e-05	0	0.0001399	0	1.024e-05	0	0.0001623	0	4.39e-05	0	0.0001066	0.0001096	8.51042e-05	1.17992e-05
GO:0004088	carbamoyl-phosphate synthase (glutamine-hydrolyzing) activity [Evidence IEA]	Bacillota	0	0	0	0	0	0.0002009	0	0.0001255	0	5.752e-05	0	1.255e-05	0	0.0002452	0	0.0004173	0	0.0001957	0	0	0	0.0003072	0	6.582e-05	0	0.000135641
GO:0004088	carbamoyl-phosphate synthase (glutamine-hydrolyzing) activity [Evidence IEA]	Fusobacteriota	0	0	0	0	0.0004318	0	0.0001436	0	0.0001504	0	0.0001305	0	0.0001376	0	0.0005532	0	0	0	0	0	2.167e-05	0	0.0004384	0	0.000167264	0
GO:0004089	carbonate dehydratase activity [Evidence IEA]	Bacillota	0	0.0001256	0.0001918	0.0001352	0	5.563e-05	0	0.0002294	7.647e-06	0.0001257	0	0.0001674	4.105e-06	0.0004843	0	0.0001495	0	2.01e-05	0.0001474	0.0002507	2.914e-06	0.0003104	0	1.472e-05	2.94888e-05	0.000172388
GO:0004096	catalase activity [Evidence IEA]	Bacillota	0	0	0	0	0	0	0	0	0	0	0	0	0	0	0	0	0	0	0	0	0	0	0	5.554e-06	0	4.62833e-07
GO:0004096	catalase activity [Evidence IEA]	Pseudomonadota	0	0	0	0	0	0	0	0	0	0	0	0	0	0	0	0	4.557e-05	2.799e-06	0	0	0	0	0	0	3.7975e-06	2.3325e-07
GO:0004107	chorismate synthase activity [Evidence IEA]	Bacillota	0.0001103	0.000217	5.756e-06	0.0001024	0	0.0001336	0	8.522e-05	0	0.0001042	2.644e-05	0.0001381	0	2.035e-05	0	7.184e-05	0	0.0001205	0	9.084e-05	0	0.0001303	2.417e-05	8.614e-05	1.38888e-05	0.000108374
GO:0004107	chorismate synthase activity [Evidence IEA]	Pseudomonadota	0	0	0	0	0	0	0	0	0	0	3.092e-06	0	0	0	0	0	0	0	0	0	0	0	0	8.883e-06	2.57667e-07	7.4025e-07
GO:0004108	citrate (Si)-synthase activity [Evidence IEA]	Pseudomonadota	0	0	0	0	0	0	0	0	0	0	0	0	0	0	0	0	1.564e-05	0	0	0	0	0	0	0	1.30333e-06	0
GO:0004109	coproporphyrinogen oxidase activity [Evidence IEA]	Pseudomonadota	0	0	0	0	0	0	0	0	0	0	1.023e-05	0	0	0	0	0	3.138e-06	0	0	0	3.149e-06	0	1.957e-06	0	1.5395e-06	0
GO:0004115	3',5'-cyclic-AMP phosphodiesterase activity [Evidence IEA]	Pseudomonadota	0	0	0	0	0	0	0	0	0	0	0	0	0	0	0	0	2.024e-05	0	0.0002707	0	1.218e-05	0	9.751e-06	0	2.60726e-05	0
GO:0004124	cysteine synthase activity [Evidence IEA]	Actinomycetota	0	0	0	0	0	0	0	0	0	0.0001436	0	0	0	0	0	0	0	0	0	0	0	0	0	0	0	1.19667e-05
GO:0004124	cysteine synthase activity [Evidence IEA]	Bacillota	0.0002628	0.0008737	0.0004073	0.0006856	7.061e-05	0.0006995	0.0001554	0.001227	0	0.000491	5.591e-05	0.0005417	4.454e-05	0.0006514	0.000223	0.0009183	0.0004893	0.0004392	0.0002448	0.0007315	0.0001648	0.0007372	0.0001261	0.001508	0.000187047	0.000792008
GO:0004124	cysteine synthase activity [Evidence IEA]	Fusobacteriota	0	0	0	0	0.002143	0	0.003517	0	0.0008316	0	0.0008061	0	0.001097	0	0.001137	0	0.0009318	0.0008098	2.059e-05	0	0.001295	0	0.001327	0	0.00109217	6.74833e-05
GO:0004124	cysteine synthase activity [Evidence IEA]	Pseudomonadota	0	0	0	0	0	0	7.638e-05	0	6.623e-05	6.782e-05	0.0004081	0	0	0	0.0001424	0	0.0002074	0	0.0003096	0	7.59e-05	0	0.0001113	0	0.000116443	5.65167e-06
GO:0004125	L-seryl-tRNA(Sec) selenium transferase activity [Evidence IEA]	Pseudomonadota	0	0	0	0	0	0	0	0	0	0	5.338e-05	0	0	0	0	0	0	0	2.482e-05	0	0	0	0	0	6.51667e-06	0
GO:0004126	cytidine deaminase activity [Evidence IEA]	Bacillota	0	0	9.933e-05	3.835e-05	0	0	0	0	0	0	0	0	0	0	0	0	0	0	7.031e-05	4.161e-05	3.363e-06	0	0	0	1.44169e-05	6.66333e-06
GO:0004126	cytidine deaminase activity [Evidence IEA]	Pseudomonadota	0	0	0	0	0	0	0	0	0	0	0	0	0	0	0	0	0.0003559	0	0	0	0	0	8.413e-06	0	3.03594e-05	0
GO:0004127	cytidylate kinase activity [Evidence IEA]	Bacillota	0.0001708	0.0001232	0.0001095	3.594e-05	0	0.0003356	0	0.000166	0	2.975e-05	9.464e-06	4.395e-05	0	0.0001526	0	0.0001098	0	0.0001139	1.328e-05	5.073e-05	0	0.0001178	0	7.528e-05	2.52537e-05	0.000112879
GO:0004127	cytidylate kinase activity [Evidence IEA]	Fusobacteriota	0	0	0	0	0	0	0	0	0	0	0	0	0	0	0	0	0	0	0	0	0	0	2.912e-05	0	2.42667e-06	0
GO:0004127	cytidylate kinase activity [Evidence IEA]	Pseudomonadota	0	0	0	0	0	0	0	0	0.0001515	6.559e-05	8.965e-05	0	0	0	0	0	4.532e-05	0	6.08e-05	0	0	0	8.85e-05	0	3.63142e-05	5.46583e-06
GO:0004129	cytochrome-c oxidase activity [Evidence IEA]	Pseudomonadota	0	0	0	2.034e-06	0	0	0	0	0	0	0	0	0	0	0	0	0	0	0	0	0	0	0	0	0	1.695e-07
GO:0004132	dCMP deaminase activity [Evidence IEA]	Bacillota	3.427e-05	0.0001155	0.0001916	7.271e-05	0	0.0002051	0	0	0	2.452e-05	0	8.641e-05	0	0	0	0	0	5.749e-05	2.377e-05	1.845e-05	0	0	0	2.753e-05	2.08033e-05	5.06425e-05
GO:0004132	dCMP deaminase activity [Evidence IEA]	Fusobacteriota	0	0	0	0	5.874e-05	0	0	0	0	0	2.132e-05	0	0	0	0	0	0	0	0	0	0	0	0.0001588	0	1.9905e-05	0
GO:0004133	glycogen debranching enzyme activity [Evidence IEA]	Pseudomonadota	0	0	0	0	0	0	0	0	0	0	0	0	0	0	0	0	0	0	1.179e-06	0	0	0	0	0	9.825e-08	0
GO:0004134	4-alpha-glucanotransferase activity [Evidence IEA]	Actinomycetota	0	0	0	0	0	0	0	0	0	3.893e-05	0	0	0	0	0	0	0	0	0	0	0	0	0	0	0	3.24417e-06
GO:0004134	4-alpha-glucanotransferase activity [Evidence IEA]	Bacillota	1.853e-05	8.191e-05	0.0003029	5.077e-05	0	1.953e-05	0	2.533e-05	0	2.099e-05	0	6.678e-06	2.054e-06	3.243e-05	0	1.201e-05	0	4.096e-05	2.779e-05	2.824e-05	0	2.217e-05	0	2.364e-05	2.92728e-05	3.03882e-05
GO:0004134	4-alpha-glucanotransferase activity [Evidence IEA]	Fusobacteriota	0	0	0	0	0	0	0	0	0	0	0	0	6.554e-05	0	0	0	0	0	0	0	0	0	3.867e-06	0	5.78392e-06	0
GO:0004134	4-alpha-glucanotransferase activity [Evidence IEA]	Pseudomonadota	0	0	0	0	0	0	4.626e-05	0	0	0	8.824e-06	0	0	0	0	0	0	0	2.223e-05	0	1.679e-06	0	1.464e-05	8.061e-06	7.80275e-06	6.7175e-07
GO:0004139	deoxyribose-phosphate aldolase activity [Evidence IEA]	Bacillota	0.0002551	0.0004999	0.0008908	0.000556	0.0003179	0.0001825	0.0001621	0.0001997	0.0002029	6.461e-05	0.0005848	0.0004483	7.16e-05	6.676e-05	0	3.445e-05	0.0003002	0.0002534	0.0005643	0.0003164	3.719e-05	0.0003424	0.0002377	9.088e-05	0.000302049	0.000254608
GO:0004139	deoxyribose-phosphate aldolase activity [Evidence IEA]	Pseudomonadota	0	0	0	0	0	0	0	0	0	0	0	0	0	0	0	0	0.002177	0.0001679	0.0001005	0	3.197e-05	0	5.76e-05	0	0.000197256	1.39917e-05
GO:0004141	dethiobiotin synthase activity [Evidence IEA]	Fusobacteriota	0	0	0	0	0	0	1.032e-05	0	0	0	0	0	0	0	0	0	0	0	0	0	0	0	9.159e-06	0	1.62325e-06	0
GO:0004141	dethiobiotin synthase activity [Evidence IEA]	Pseudomonadota	0	0	0	0	7.677e-06	0	0	0	0	0	0	0	0	0	0	0	8.449e-05	0	4.34e-05	0	7.84e-06	0	2.672e-05	0	1.41773e-05	0
GO:0004146	dihydrofolate reductase activity [Evidence IEA]	Bacillota	3.693e-05	6.587e-06	8.053e-05	0	0	7.137e-05	0	0.0001447	0	4.348e-05	0	1.966e-05	0	0	0	1.547e-05	0	2.555e-05	0	5.069e-05	0	4.29e-06	0	5.257e-05	9.78833e-06	3.61973e-05
GO:0004148	dihydrolipoyl dehydrogenase activity [Evidence IEA]	Bacillota	0.0002254	0.0001721	0.0003359	0.0003978	0	8.253e-05	0	0.0001278	1.954e-05	6.004e-05	1.278e-05	3.215e-05	4.355e-05	0.0001482	8.584e-05	0.000102	0.0001012	5.341e-05	0.0001422	0.0001058	8.417e-05	9.057e-05	7.075e-05	0.0001468	9.34442e-05	0.0001266
GO:0004148	dihydrolipoyl dehydrogenase activity [Evidence IEA]	Pseudomonadota	1.525e-05	0	0	0	0.000139	0	9.35e-05	0	0.0001161	1.443e-05	4.412e-05	0	6.87e-05	0	5.863e-05	0	0.0001465	2.89e-05	0.0001064	0	1.649e-05	0	0.0001315	2.679e-05	7.80158e-05	5.84333e-06
GO:0004149	dihydrolipoyllysine-residue succinyltransferase activity [Evidence IEA]	Bacillota	0	0	0.0001484	3.618e-05	0	0	0	0	0	0	0	0	0	0	0	0	0	0	5.485e-06	0	3.229e-06	0	0	0	1.30928e-05	3.015e-06
GO:0004149	dihydrolipoyllysine-residue succinyltransferase activity [Evidence IEA]	Pseudomonadota	0.0001721	0	0	0	7.115e-05	0	0.0006944	0	0.0008081	0.0002052	0.001701	0	0	0	6.275e-05	0	0.0002167	0	0.0003387	0	0.0001581	0	0.0003302	0.000137	0.000379433	2.85167e-05
GO:0004150	dihydroneopterin aldolase activity [Evidence IEA]	Bacillota	0	0	0	0	0	0	0	0	0	0	0	0	0	0	0	0	0	0	0	0	4.665e-06	4.5e-05	0	0	3.8875e-07	3.75e-06
GO:0004150	dihydroneopterin aldolase activity [Evidence IEA]	Pseudomonadota	0	0	0	0	0	0	0	0	0	0	0	0	0	0	0	0	2.432e-05	0	0	0	0	0	0	0	2.02667e-06	0
GO:0004151	dihydroorotase activity [Evidence IEA]	Bacillota	0.0003318	0.0004401	0.0004084	0.0003255	6.147e-05	0.0004033	2.368e-05	0.0002264	9.454e-06	0.0001103	2.445e-05	0.000104	4.771e-05	0.0001359	8.113e-05	0.0002107	7.285e-05	0.0002889	0.000184	0.0004263	4.121e-05	0.0002269	0.0001203	0.0003052	0.000117205	0.000266958
GO:0004151	dihydroorotase activity [Evidence IEA]	Fusobacteriota	0	0	0	0	4.707e-05	0	0	0	7.856e-05	0	9.627e-06	0	1.469e-05	0	1.252e-05	0	0	0	0	0	0	0	5.347e-05	0	1.79947e-05	0
GO:0004151	dihydroorotase activity [Evidence IEA]	Pseudomonadota	0	0	0	0	0	0	0	0	0	0	0	0	0	0	0	0	0.0001877	0	0	0	0	0	0	0	1.56417e-05	0
GO:0004152	dihydroorotate dehydrogenase activity [Evidence IEA]	Bacillota	0	8.921e-05	0	8.245e-05	0	0.0001307	0	0.0001993	0	0	0	0.0001142	4.231e-05	0.0001882	0	0.0001407	0	8.113e-05	1.468e-05	6.362e-05	0	3.574e-05	0	0.0001576	4.74917e-06	0.000106904
GO:0004152	dihydroorotate dehydrogenase activity [Evidence IEA]	Fusobacteriota	0	0	0	0	0	0	0	0	0	0	0	0	9.338e-05	0	0.000122	0	0	0	0	0	0	0	9.703e-05	0	2.60342e-05	0
GO:0004152	dihydroorotate dehydrogenase activity [Evidence IEA]	Pseudomonadota	0	0	0	0	0	0	0	0	0	0	0	0	0	0	0	0	9.407e-06	0	2.432e-06	0	0	0	0	0	9.86583e-07	0
GO:0004156	dihydropteroate synthase activity [Evidence IEA]	Bacillota	0	7.944e-05	0	0.0002092	0	5.134e-05	0	0.0003023	0	0.0001312	0	7.158e-06	0.0003509	9.645e-05	0	5.62e-05	0.00768	2.217e-05	2.77e-05	4.127e-05	0.000237	0.0001232	0	0.0008096	0.0006913	0.000160794
GO:0004156	dihydropteroate synthase activity [Evidence IEA]	Fusobacteriota	0	0	0	0	3.866e-05	0	0.0002216	0	0.0002552	0	8.79e-05	0	5.492e-05	0	0.0001696	0	6.344e-05	6.082e-05	0	0	2.641e-05	0	0.0001347	0	8.77025e-05	5.06833e-06
GO:0004156	dihydropteroate synthase activity [Evidence IEA]	Pseudomonadota	0	0	0	0	0	0	0	0	0	0	0	0	0	0	0	0	8.047e-05	0	0	0	0	0	1.744e-05	0	8.15917e-06	0
GO:0004157	dihydropyrimidinase activity [Evidence IEA]	Bacillota	0	0	0	0	0	0	0	0	2.965e-05	2.549e-05	1.347e-05	0	0	0	0	0	0	0	5.93e-05	0	4.391e-05	0	0	2.469e-05	1.21942e-05	4.18167e-06
GO:0004160	dihydroxy-acid dehydratase activity [Evidence IEA]	Bacillota	0.0001455	5.374e-05	7.062e-05	0.0001527	2.473e-05	0.0001141	5.464e-05	0.0001882	5.73e-05	0.0002358	3.071e-05	0.0001098	7.8e-05	0.0002162	2.555e-05	0.0002651	3.051e-05	0.0001181	5.439e-05	0.0001729	0	0.0002454	3.297e-05	9.621e-05	5.041e-05	0.000164021
GO:0004160	dihydroxy-acid dehydratase activity [Evidence IEA]	Pseudomonadota	0	0	0	0	7.74e-06	0	0	0	6.816e-05	5.813e-05	3.266e-05	0	0.0001087	0	4.749e-05	0	0	0	3.646e-05	0	8.236e-06	0	1.641e-05	1.018e-05	2.71547e-05	5.6925e-06
GO:0004163	diphosphomevalonate decarboxylase activity [Evidence IEA]	Bacillota	0	0	4.838e-05	6.687e-05	0	9.478e-05	0	0	0	0	0	1.661e-05	0	0	0	0	0	0	0	3.213e-05	0	0	0	0	4.03167e-06	1.75325e-05
GO:0004170	dUTP diphosphatase activity [Evidence IEA]	Bacillota	0	0	0	0	0	6.585e-05	0	0.0002495	0	0	0	0	0	0	0	0.0001249	0	0	0	0	0	0	0	0.0004411	0	7.34458e-05
GO:0004170	dUTP diphosphatase activity [Evidence IEA]	Fusobacteriota	0	0	0	0	0.0003638	0	0.0001696	0	0	0	0	0	0.0004066	0	0.0004662	0	0.0003172	0	0	0	0	0	0	0	0.000143617	0
GO:0004170	dUTP diphosphatase activity [Evidence IEA]	Pseudomonadota	0	0	0	0	0	0	0	0	0	0	0	0	0	0	0	0	0	0	0.0009794	0	2.502e-06	0	0	0	8.18252e-05	0
GO:0004176	ATP-dependent peptidase activity [Evidence IEA]	Bacillota	0.0007828	0.0006824	0.0005101	0.000195	0	0.0005511	0	0.0003714	0.0001668	0.0009121	0.0002202	0.0003215	0	0.0002871	0	0.0004318	0.0001721	0.0007704	0.0002545	0.0007502	3.305e-05	0.0001556	0.0003184	0.0004238	0.000204829	0.0004877
GO:0004176	ATP-dependent peptidase activity [Evidence IEA]	Fusobacteriota	0	0	0	0	4.059e-05	0	6.561e-05	0	8.641e-05	0	2.74e-05	0	0.0001745	0	7.945e-05	0	2.466e-05	5.596e-05	0	0	1.009e-05	0	0.0001382	0	5.39092e-05	4.66333e-06
GO:0004176	ATP-dependent peptidase activity [Evidence IEA]	Pseudomonadota	5.647e-05	0	0	2.29e-06	0.0001634	0	2.8e-05	0	0.0003311	0.00016	0.0003555	0	4.05e-06	0	0.0001059	0	0.0003125	1.157e-05	0.000321	0	0.0001024	0	0.0001413	6.299e-05	0.000160135	1.97375e-05
GO:0004177	aminopeptidase activity [Evidence IEA]	Actinomycetota	0	0	0	0	0	0	0	0	0	1.919e-05	0	0	0	0	0	0	0	0	0	0	0	0	0	0	0	1.59917e-06
GO:0004177	aminopeptidase activity [Evidence IEA]	Bacillota	0.0002107	0.0001552	9.134e-05	0.0002094	0	0.0001833	2.46e-06	0.0001652	2.37e-05	5.842e-05	1.498e-05	0.0001147	2.434e-05	0.0001379	6.085e-06	0.0001113	4.817e-05	0.0001962	8.665e-05	0.0001345	3.35e-05	7.456e-05	1.077e-05	0.0001508	4.60579e-05	0.000140957
GO:0004177	aminopeptidase activity [Evidence IEA]	Fusobacteriota	0	0	0	0	6.89e-05	0	0.0001609	0	0.0001031	0	3.901e-05	0	6.801e-05	0	0.0003113	0	2.713e-05	3.376e-05	0	0	3.046e-05	0	9.452e-05	0	7.52775e-05	2.81333e-06
GO:0004177	aminopeptidase activity [Evidence IEA]	Pseudomonadota	0	0	0	0	8.905e-06	0	1.118e-05	0	1.075e-05	4.275e-06	1.315e-05	0	0	0	4.724e-06	0	6.05e-05	0	3.046e-05	0	5.946e-06	0	1.478e-05	0	1.33662e-05	3.5625e-07
GO:0004180	carboxypeptidase activity [Evidence IEA]	Bacillota	0	6.187e-05	0	0	0	3.106e-06	0	2.177e-05	0	1.493e-05	7.444e-06	3.914e-06	0	0	0	0	6.488e-05	8.37e-05	7.852e-05	0	5.038e-06	2.372e-05	0	6.463e-05	1.29902e-05	2.31367e-05
GO:0004181	metallocarboxypeptidase activity [Evidence IEA]	Bacillota	0	0	0	0	0	0	0	0	2.387e-06	0	0	0	0	0	0	0	0	0	0	0	0	0	0	0	1.98917e-07	0
GO:0004181	metallocarboxypeptidase activity [Evidence IEA]	Fusobacteriota	0	0	0	0	3.158e-05	0	3.45e-06	0	1.033e-05	0	0	0	6.389e-06	0	1.974e-05	0	0	7.195e-06	0	0	6.399e-07	0	1.364e-05	0	7.14741e-06	5.99583e-07
GO:0004181	metallocarboxypeptidase activity [Evidence IEA]	Pseudomonadota	0	0	0	0	0	0	0	0	0	0	0	0	0	0	0	0	9.692e-05	0	0	0	0	0	0	0	8.07667e-06	0
GO:0004190	aspartic-type endopeptidase activity [Evidence IEA]	Pseudomonadota	0	0	0	0	0	0	0	0	0	0	0	0	0	0	0	0	0	0	0.0003657	0	3.789e-05	0	0	0	3.36325e-05	0
GO:0004197	cysteine-type endopeptidase activity [Evidence IEA]	Chordata	0	0	0	1.942e-06	0	2.195e-05	0	6.178e-06	0	0	0	0	0	5.052e-06	0	1.119e-05	2.61e-06	0	0	0	0	0	0	0	2.175e-07	3.85933e-06
GO:0004222	metalloendopeptidase activity [Evidence IEA]	Bacillota	0.0005466	0.0008227	0.0009881	0.0006871	3.295e-05	0.0005169	9.249e-05	0.0008401	0.0001678	0.0005882	0.0001767	0.000455	6.638e-05	0.0008995	2.857e-05	0.0003606	0.0001713	0.0006303	0.0003274	0.0009101	2.832e-05	0.001608	0.0001406	0.001203	0.000230601	0.000793458
GO:0004222	metalloendopeptidase activity [Evidence IEA]	Candidatus Saccharibacteria	0	0	0	0	0	0	9.248e-06	0	0	0	0	0	0	0	0	0	5.044e-06	0	6.909e-06	0	0	0	0	0	1.76675e-06	0
GO:0004222	metalloendopeptidase activity [Evidence IEA]	Fusobacteriota	0	0	0	0	0.0001175	0	0.000198	0	5.329e-05	0	2.853e-05	0	6.773e-05	0	5.927e-05	0	2.852e-06	2.206e-05	0	0	2.976e-05	0	0.0001253	0	5.68527e-05	1.83833e-06
GO:0004222	metalloendopeptidase activity [Evidence IEA]	Pseudomonadota	0	0	0	0	2.629e-05	0	1.382e-05	0	7.732e-05	9.624e-05	2.999e-05	0	0	0	0.0001046	0	0.0001811	5.566e-06	9.311e-05	0	5.172e-05	0	5.001e-05	5.164e-05	5.233e-05	1.27872e-05
GO:0004252	serine-type endopeptidase activity [Evidence IEA]	Bacillota	0.000793	0.001006	0.0006199	0.001582	0	0.0007956	0	0.0007513	0.0001668	0.001224	0.0002228	0.0006885	3.976e-06	0.0009422	0	0.0007773	0.0001721	0.001163	0.0003056	0.001642	3.542e-05	0.0004758	0.0003184	0.0007337	0.000219833	0.000981783
GO:0004252	serine-type endopeptidase activity [Evidence IEA]	Chordata	0	0	0	1.942e-06	0	2.195e-05	0	6.178e-06	0	0	0	0	0	5.052e-06	0	1.119e-05	2.61e-06	0	0	0	0	0	0	0	2.175e-07	3.85933e-06
GO:0004252	serine-type endopeptidase activity [Evidence IEA]	Fusobacteriota	0	0	0	0	8.726e-05	0	0.0003156	0	0.0001953	0	9.439e-05	0	0.0002132	0	0.000271	0	3.977e-05	5.758e-05	0	0	1.736e-05	0	0.0002285	0	0.000121865	4.79833e-06
GO:0004252	serine-type endopeptidase activity [Evidence IEA]	Pseudomonadota	0	0	0	2.29e-06	0.0004241	0	5.574e-05	0	0.0004417	0.0001045	0.0003951	0	4.05e-06	0	0.0001664	0	0.0002146	3.39e-06	0.0006279	0	6.808e-05	0	0.0002571	0.000103	0.000221231	1.7765e-05
GO:0004298	threonine-type endopeptidase activity [Evidence IEA]	Bacillota	0	0	0	0	0	0	0	0	0	0	0	0	0	0	0	0	6.372e-05	0	0.0003024	0	5.837e-05	1.243e-06	0	0	3.53742e-05	1.03583e-07
GO:0004298	threonine-type endopeptidase activity [Evidence IEA]	Pseudomonadota	0	0	0	0	3.957e-05	0	0	0	0	0	0	0	0	0	0	0	0	0	0	0	0	0	0	0.0002973	3.2975e-06	2.4775e-05
GO:0004309	exopolyphosphatase activity [Evidence IEA]	Pseudomonadota	0	0	0	0	0	0	0	0	0	0	2.346e-06	0	0	0	0	0	0	0	0	0	0	0	0	0	1.955e-07	0
GO:0004314	[acyl-carrier-protein] S-malonyltransferase activity [Evidence IEA]	Bacillota	0.0002348	0.0003051	0.001637	0.0004929	0.0001946	0.0006482	0.0001426	0.0005276	0.0001325	0.0002761	0.0002222	0.0002228	0.0002959	0.0006761	0.0001422	0.000442	0.0002589	0.0002301	0.0005236	0.0005719	5.935e-05	0.001716	0.0002128	0.0004424	0.000338038	0.000545933
GO:0004314	[acyl-carrier-protein] S-malonyltransferase activity [Evidence IEA]	Fusobacteriota	0	0	0	0	0.0001455	0	0.0006069	0	0.0002952	0	3.553e-05	0	0.0001808	0	9.928e-05	0	0.0001294	9.458e-05	4.584e-05	0	8.709e-05	0	9.79e-05	0	0.00014362	7.88167e-06
GO:0004314	[acyl-carrier-protein] S-malonyltransferase activity [Evidence IEA]	Pseudomonadota	0	0	0	0	0	0	1.128e-05	0	0	0	0	0	0	0	0	0	0.0002862	0	0.0004941	0	0.0001184	0	2.976e-06	0	7.60797e-05	0
GO:0004315	3-oxoacyl-[acyl-carrier-protein] synthase activity [Evidence IEA]	Bacillota	0.000907	0.0004571	0.002054	0.0003929	8.995e-05	0.0008792	0.0005115	0.001032	0.0002325	0.00069	0.0002097	0.001079	0.000392	0.001981	0.0001418	0.001026	0.0003284	0.0004674	0.0007914	0.00106	0.0002569	0.0003541	0.0001954	0.0004233	0.000509213	0.000820167
GO:0004315	3-oxoacyl-[acyl-carrier-protein] synthase activity [Evidence IEA]	Fusobacteriota	0	0	0	0	5.704e-06	0	0.0006542	0	0.0006545	0	0.000312	0	0.0001592	0	0.0005904	0	0.0003731	0.0001171	0	0	0.0002221	0	0.0004155	0	0.000282225	9.75833e-06
GO:0004315	3-oxoacyl-[acyl-carrier-protein] synthase activity [Evidence IEA]	Pseudomonadota	0.0001163	0	0	0	0.0003821	0	0.0007505	6.804e-05	0.0002303	0.0001042	0.0001066	0	0.0002136	0	0.0001152	0	0.0008272	1.581e-05	0.0005329	0	0.000229	0	0.0001612	5.347e-05	0.000305408	2.01267e-05
GO:0004316	3-oxoacyl-[acyl-carrier-protein] reductase (NADPH) activity [Evidence IEA]	Bacillota	0.0001158	0.0002372	0.002637	0.000404	0	0.0001143	6.577e-05	0.0003951	0	6.694e-05	3.416e-06	3.44e-05	4.479e-05	0.0004456	0	0.0002908	0.0001035	0.0002003	0.0003194	0.0001974	0.0001593	6.616e-05	4.154e-05	0.0001695	0.000290876	0.000218475
GO:0004316	3-oxoacyl-[acyl-carrier-protein] reductase (NADPH) activity [Evidence IEA]	Fusobacteriota	0	0	0	0	0.0001656	0	0.0002151	0	0.0001399	0	0.0001238	0	7.79e-05	0	9.521e-05	0	3.254e-05	6.292e-05	0	0	5.15e-05	0	0.0001697	0	8.92708e-05	5.24333e-06
GO:0004316	3-oxoacyl-[acyl-carrier-protein] reductase (NADPH) activity [Evidence IEA]	Pseudomonadota	0	0	0	0	0.0001892	0	0	0	0.000197	0	9.178e-05	0	0	0	8.594e-05	0	5.389e-05	0	8.488e-05	0	3.902e-05	0	0.0001288	6.631e-05	7.25425e-05	5.52583e-06
GO:0004318	enoyl-[acyl-carrier-protein] reductase (NADH) activity [Evidence IEA]	Pseudomonadota	0	0	0	0	0	0	0	0	0	0	0	0	0	0	0	0	5.238e-05	0	0	0	0	0	0	0	4.365e-06	0
GO:0004322	ferroxidase activity [Evidence IEA]	Pseudomonadota	4.317e-05	0	0	0	0	0	0.0003073	0	0.000654	0	0	0	0	0	0	0	0.0004914	0	0.000142	0	4.196e-05	0	0	0	0.000139986	0
GO:0004324	ferredoxin-NADP+ reductase activity [Evidence IEA]	Pseudomonadota	0	0	0	0	0	0	0	0	0	0	0	0	0	0	0	0	2.803e-05	0	0	0	0	0	0	0	2.33583e-06	0
GO:0004325	ferrochelatase activity [Evidence IEA]	Pseudomonadota	0	0	0	0	0	0	0	0	0	0	0	0	0	0	0	0	0	0	2.044e-06	0	0	0	0	0	1.70333e-07	0
GO:0004326	tetrahydrofolylpolyglutamate synthase activity [Evidence IEA]	Bacillota	0	3.013e-06	0	3.755e-07	0	2.238e-06	0	0	0	0	0	0	0	0	0	6.452e-06	0	0	0	0	0	4.303e-06	0	4.473e-06	0	1.73788e-06
GO:0004326	tetrahydrofolylpolyglutamate synthase activity [Evidence IEA]	Fusobacteriota	0	0	0	0	6.593e-06	0	1.645e-05	0	1.073e-05	0	6.803e-06	0	0	0	1.203e-06	0	0	0	0	0	1.59e-07	0	9.414e-06	0	4.27933e-06	0
GO:0004326	tetrahydrofolylpolyglutamate synthase activity [Evidence IEA]	Pseudomonadota	0	0	0	0	0	0	0	0	0	0	0	0	0	0	0	0	1.418e-05	0	0	0	0	0	0	0	1.18167e-06	0
GO:0004329	formate-tetrahydrofolate ligase activity [Evidence IEA]	Bacillota	0.000139	0.0001214	0.0004354	0.000139	0	9.561e-05	1.174e-05	8.598e-05	2.52e-05	0.0001472	5.634e-05	2.334e-05	2.65e-05	7.771e-05	2.953e-05	6.045e-05	1.111e-05	3.324e-05	0.0001999	0.0001727	0.002567	3.426e-05	2.245e-05	9.516e-05	0.000293681	9.05042e-05
GO:0004329	formate-tetrahydrofolate ligase activity [Evidence IEA]	Fusobacteriota	0	0	0	0	0.0001874	0	0.000313	0	0.0001299	0	2.141e-05	0	0.0001137	0	0.000173	0	0.0003063	5.964e-05	1.747e-05	0	0.0001419	0	0.0001977	0	0.000133482	4.97e-06
GO:0004329	formate-tetrahydrofolate ligase activity [Evidence IEA]	Pseudomonadota	7.038e-05	0	0	0	0	0	0	0	0	0	4.635e-06	0	0	0	0	0	0	0	0	0	0	0	0	0	6.25125e-06	0
GO:0004332	fructose-bisphosphate aldolase activity [Evidence IEA]	Actinomycetota	0	0	0	0	0	0	0.0002278	0	0	0.0001264	0	0	0	0	6.212e-05	0	0	0	3.892e-05	0	0	0	0	0	2.74033e-05	1.05333e-05
GO:0004332	fructose-bisphosphate aldolase activity [Evidence IEA]	Bacillota	0.008777	0.02234	0.003316	0.002848	0.003418	0.001489	0.0008735	0.001943	0.0007221	0.001662	0.0003822	0.0006379	0.0008999	0.005388	0.001345	0.002887	0.001421	0.001473	0.002192	0.002372	0.0006449	0.001888	0.002833	0.002154	0.00223538	0.00392349
GO:0004332	fructose-bisphosphate aldolase activity [Evidence IEA]	Bacteroidota	0	0	0	0	0.0002617	0	0.0003569	0	0	0	0	0	0	0	0	0	0.001069	0	0	0	0	0	0	0	0.000140633	0
GO:0004332	fructose-bisphosphate aldolase activity [Evidence IEA]	Fusobacteriota	0	0	0	0	0.0008268	0	0.0007865	0	0.002093	0	0.0003935	0	0.0006275	0	0.000735	0	0.0004873	0.000329	3.757e-05	0	0.000207	0	0.001337	0	0.000627597	2.74167e-05
GO:0004332	fructose-bisphosphate aldolase activity [Evidence IEA]	Pseudomonadota	0.0001763	0	0	0	0.0002934	0	0.00095	0.0002178	0.0003675	0.0002431	0.000115	0	4.63e-05	0	0.0001732	0	0.001344	4.971e-05	0.0004178	0	9.791e-05	0	0.0001474	0.0001373	0.000344067	5.39925e-05
GO:0004333	fumarate hydratase activity [Evidence IEA]	Actinomycetota	0	0	0	0	0	0	0	0	0	0.0003832	0	0	0	0	0	0	0	0	0	0	0	0	0	0	0	3.19333e-05
GO:0004333	fumarate hydratase activity [Evidence IEA]	Bacteroidota	0	0	0	0	0	0	0	0	0	0	0	0	0	0	0	0	1.034e-05	0	0	0	0	0	0	0	8.61667e-07	0
GO:0004333	fumarate hydratase activity [Evidence IEA]	Pseudomonadota	0.0001068	0	0	0	0.000399	0	0.0002417	0.0001086	0.0001086	0.0001237	9.503e-05	0	0.000176	0	0.0002673	0	4.704e-05	0	0.0003995	5.686e-05	0.0002057	0	0.0005475	0.000146	0.000216181	3.62633e-05
GO:0004335	galactokinase activity [Evidence IEA]	Bacillota	3.55e-05	0	0.001041	7.049e-06	2.227e-05	7.521e-05	6.174e-05	5.765e-05	0	0	0	0	0.0004139	0.0001537	8.999e-05	0.0001124	1.19e-05	5.779e-06	0	1.893e-05	0	0	0	3.589e-05	0.000139692	3.8884e-05
GO:0004335	galactokinase activity [Evidence IEA]	Bacteroidota	0	0	0	0	0.0001765	0	8.188e-06	0	4.624e-05	0	0	0	0	0	2.424e-05	0	3.705e-05	0	0	0	0	0	0	0	2.43515e-05	0
GO:0004335	galactokinase activity [Evidence IEA]	Fusobacteriota	0	0	0	0	6.459e-05	0	0.0001002	0	2.033e-05	0	5e-05	0	6.876e-05	0	6.117e-05	0	1.219e-05	3.862e-06	0	0	9.881e-05	0	6.75e-05	0	4.52958e-05	3.21833e-07
GO:0004335	galactokinase activity [Evidence IEA]	Pseudomonadota	0	0	0	0	2.292e-05	0	0	0	3.067e-05	0	2.436e-05	0	0	0	3.442e-05	0	8.632e-05	0	1.279e-05	0	2.429e-06	0	2.16e-05	0	1.96258e-05	0
GO:0004340	glucokinase activity [Evidence IEA]	Bacillota	0.001052	0.0007618	0.002455	0.001157	0.0002571	0.0005317	0.0002531	0.0003614	0.0003164	0.0005269	0.0001143	0.000248	0.0002794	0.00117	0.0003837	0.0009254	0.0003698	0.0003892	0.000234	0.0009933	1.659e-05	0.0006514	0.0002365	0.0004018	0.000497324	0.000676492
GO:0004340	glucokinase activity [Evidence IEA]	Pseudomonadota	0	0	0	0	0	0	0	0	0	0	0	0	0	0	0	0	4.518e-05	0	0	0	0	0	0	0	3.765e-06	0
GO:0004342	glucosamine-6-phosphate deaminase activity [Evidence IEA]	Actinomycetota	0	0	0	0	0	0	0	0	0	0.0001199	0	0	0	0	0	0	0	0	0	0	0	0	0	0	0	9.99167e-06
GO:0004342	glucosamine-6-phosphate deaminase activity [Evidence IEA]	Fusobacteriota	0	0	0	0	0	0	0	0	0	0	2.904e-05	0	0	0	2.357e-05	0	0	0	0	0	0	0	0	0	4.38417e-06	0
GO:0004342	glucosamine-6-phosphate deaminase activity [Evidence IEA]	Pseudomonadota	0	0	0	0	5.866e-05	0	0	0	0.0001384	0	6.538e-05	0	0	0	0.0001688	0	0.0001062	0	8.093e-05	0	0	0	0.000101	0	5.99475e-05	0
GO:0004345	glucose-6-phosphate dehydrogenase activity [Evidence IEA]	Bacillota	3.26e-05	5.994e-05	2.568e-05	5.322e-05	0	3.151e-05	0	2.85e-05	0	1.762e-05	8.425e-07	4.168e-05	6.891e-06	4.747e-05	0	1.771e-05	0	1.774e-05	8.63e-06	4.992e-05	0	1.948e-05	1.469e-06	1.809e-05	6.34271e-06	3.35733e-05
GO:0004345	glucose-6-phosphate dehydrogenase activity [Evidence IEA]	Pseudomonadota	0	0	0	0	0	0	0	0	0	0	7.655e-06	0	0	0	0	0	7.618e-06	0	0	0	0	0	0	0	1.27275e-06	0
GO:0004347	glucose-6-phosphate isomerase activity [Evidence IEA]	Actinomycetota	0	0	0	0	0	0	0	0	0	5.692e-05	0	0	0	0	0	0	0	0	0	0	0	0	0	0	0	4.74333e-06
GO:0004347	glucose-6-phosphate isomerase activity [Evidence IEA]	Bacillota	0.002612	0.004357	0.0009307	0.001542	0	0.001814	0.0005725	0.001297	0.0002046	0.001049	4.666e-05	0.001981	0.0004537	0.002084	0.003288	0.000813	0.0008966	0.001381	0.001067	0.0005936	0.0003074	0.0009005	0.001813	0.0005179	0.00101601	0.0015275
GO:0004347	glucose-6-phosphate isomerase activity [Evidence IEA]	Bacteroidota	0	0	0	0	0	0	0	0	0	0	0	0	0	0	0	0	0.0001385	0	0	0	0	0	0	0	1.15417e-05	0
GO:0004347	glucose-6-phosphate isomerase activity [Evidence IEA]	Fusobacteriota	0	0	0	0	0.0002038	0	0.0001247	0	0.000254	0	4.361e-05	0	0.0002628	0	3.751e-05	0	0.0001607	0.001792	0	0	3.628e-05	0	2.692e-05	0	9.586e-05	0.000149333
GO:0004347	glucose-6-phosphate isomerase activity [Evidence IEA]	Pseudomonadota	0	0	0	0	4.748e-05	0	1.211e-05	0	2.486e-05	0	4.626e-05	0	0	0	1.117e-05	0	0.0001552	1.032e-05	0.000152	0	5.126e-05	0	8.817e-05	3.061e-05	4.90425e-05	3.41083e-06
GO:0004349	glutamate 5-kinase activity [Evidence IEA]	Bacillota	0	0	0	4.401e-05	0	0.0001205	0	0	0	0	0	0.0001064	0	0	0	1.131e-05	0	2.954e-05	0	0	0	0.0001232	0	0	0	3.62467e-05
GO:0004349	glutamate 5-kinase activity [Evidence IEA]	Pseudomonadota	0	0	0	0	3.596e-05	0	0	0	7.077e-05	0	7.481e-05	0	0	0	4.684e-05	0	8.711e-05	0	8.642e-05	0	2.81e-05	0	4.241e-05	1.141e-05	3.93683e-05	9.50833e-07
GO:0004350	glutamate-5-semialdehyde dehydrogenase activity [Evidence IEA]	Bacillota	2.402e-06	9.133e-06	9.696e-07	7.68e-06	0	0	0	0	0	5.89e-06	1.872e-05	2.276e-05	0	1.465e-05	0	6.589e-06	0	1.298e-05	0	0	0	1.783e-06	0	1.128e-05	1.84097e-06	7.72875e-06
GO:0004350	glutamate-5-semialdehyde dehydrogenase activity [Evidence IEA]	Pseudomonadota	0	0	0	0	0	0	0	0	3.224e-05	0	0	0	0	0	0	0	8.127e-05	0	7.04e-05	0	5.461e-05	0	1.062e-05	0	2.07617e-05	0
GO:0004351	glutamate decarboxylase activity [Evidence IEA]	Fusobacteriota	0	0	0	0	0	0	0	0	0	0	3.459e-06	0	0	0	0	0	0	0	0	0	0	0	0	0	2.8825e-07	0
GO:0004352	glutamate dehydrogenase (NAD+) activity [Evidence IEA]	Pseudomonadota	0	0	0	0	0	0	0	0	0	0	0	0	0	0	0	0	5.439e-06	0	0	0	0	0	0	0	4.5325e-07	0
GO:0004355	glutamate synthase (NADPH) activity [Evidence IEA]	Bacillota	0	0	0	0	0	0	0	0	0	0	0	0	0	0	9.396e-05	0	0	0	0	0	0	0	0	0	7.83e-06	0
GO:0004356	glutamine synthetase activity [Evidence IEA]	Bacillota	0.000701	0.0007911	0.000894	0.001083	0.0001487	0.000501	2.881e-05	0.0003066	0	0.0004569	1.697e-05	0.0005269	0.0002261	0.001067	0	0.000641	0.000129	0.0001343	0.0002638	0.000906	8.106e-05	0.002149	0.0001185	0.0003741	0.000217328	0.000744742
GO:0004356	glutamine synthetase activity [Evidence IEA]	Pseudomonadota	0	0	0	0	8.653e-05	0	4.458e-05	0	5.221e-05	8.979e-06	0.0003098	0	3.064e-05	0	0.0001538	0	0.0003366	2.192e-05	0.0001889	0	2.862e-05	0	4.143e-05	2.104e-05	0.000106092	4.32825e-06
GO:0004357	glutamate-cysteine ligase activity [Evidence IEA]	Bacillota	0	0	0	0	0	0	0	0	0	0	0	0	0	0	0	0	0	2.531e-06	0	0	0	0	0	0	0	2.10917e-07
GO:0004357	glutamate-cysteine ligase activity [Evidence IEA]	Pseudomonadota	0	0	0	0	0	0	0	0	2.425e-06	0	0	0	0	0	0	0	5.785e-05	0	0	0	0	0	0	0	5.02292e-06	0
GO:0004359	glutaminase activity [Evidence IEA]	Bacillota	0.00042	0.000178	0.0003316	0.0004459	0	0.0001753	0	0.0001659	0	4.266e-05	0	1.67e-05	0	0.0003376	0	0.0002008	0	9.425e-05	3.008e-05	0.0002014	0	0.0001304	0	5.304e-05	6.514e-05	0.000170162
GO:0004359	glutaminase activity [Evidence IEA]	Fusobacteriota	0	0	0	0	0.0003812	0	0.0002432	0	0.0004595	0	5.286e-05	0	8.583e-05	0	0.0003994	0	0.0002794	7.664e-05	0	0	0.0001222	0	0.0004028	0	0.000202199	6.38667e-06
GO:0004359	glutaminase activity [Evidence IEA]	Pseudomonadota	0	0	0	0	0	0	0	0	0	0	0	0	0	0	0	0	0.0001325	0	0	0	0	0	0	0	1.10417e-05	0
GO:0004360	glutamine-fructose-6-phosphate transaminase (isomerizing) activity [Evidence IEA]	Bacillota	0.0006323	0.0003364	0.0006963	0.0008893	0.0001744	0.0004121	7.116e-05	0.0003743	4.459e-05	0.0004239	5.642e-05	0.0002094	0.0001477	0.0006001	0.0001405	0.000589	5.327e-05	0.0002829	0.0005057	0.0004901	0.0001425	0.001391	0.000173	0.0003438	0.000236487	0.000528525
GO:0004360	glutamine-fructose-6-phosphate transaminase (isomerizing) activity [Evidence IEA]	Fusobacteriota	0	0	0	0	0.0001601	0	0.0003423	0	0.0001689	0	9.929e-05	0	0.0001767	0	0.0002475	0	6.989e-05	4.098e-05	0	0	0.000111	0	0.0002469	0	0.000135215	3.415e-06
GO:0004360	glutamine-fructose-6-phosphate transaminase (isomerizing) activity [Evidence IEA]	Pseudomonadota	0	0	0	0	4.226e-05	0	1.1e-05	0	0.0001261	5.018e-05	0.0001232	0	0	0	7.414e-05	0	0.000329	6.492e-05	0.0001252	0	2.413e-05	0	3.18e-05	4.329e-06	7.39025e-05	9.95242e-06
GO:0004362	glutathione-disulfide reductase (NADPH) activity [Evidence IEA]	Bacillota	3.13e-05	0.000106	5.996e-05	2.226e-05	0	5.591e-05	0	3.516e-05	0	8.607e-06	0	2.716e-05	1.162e-06	1.374e-05	0	4.387e-06	0	4.132e-05	6.762e-05	4.322e-05	0	0.0001036	0	1.535e-05	1.33368e-05	3.97262e-05
GO:0004362	glutathione-disulfide reductase (NADPH) activity [Evidence IEA]	Pseudomonadota	0	0	0	0	5.116e-05	0	0	0	7.903e-05	1.73e-05	6.96e-05	0	0	0	2.022e-05	0	1.275e-05	0	8.324e-05	0	2.098e-05	0	5.081e-05	0	3.23158e-05	1.44167e-06
GO:0004363	glutathione synthase activity [Evidence IEA]	Pseudomonadota	0	0	0	0	0	0	0	0	0	0	0	0	0	0	0	0	0.000117	0	0	0	0	0	0	0	9.75e-06	0
GO:0004365	glyceraldehyde-3-phosphate dehydrogenase (NAD+) (phosphorylating) activity [Evidence IEA]	Bacillota	0.0003754	8.745e-05	0.001216	0.0004235	0.0006939	6.538e-05	0.0004099	0.0002547	0.0001899	0.0004268	0.0002307	0	8.035e-05	0.0004249	0.0009467	0	0.0005344	0.0002	4.067e-05	3.214e-05	0.0002955	0.0001839	0.0007762	0.0002482	0.000482468	0.000195581
GO:0004366	glycerol-3-phosphate O-acyltransferase activity [Evidence IEA]	Pseudomonadota	0	0	0	0	2.247e-05	0	2.727e-05	0	3.247e-05	4.096e-06	5.224e-05	0	0	0	1.537e-05	0	3.262e-05	0	4.824e-05	0	1.194e-05	0	2.644e-05	3.077e-05	2.24217e-05	2.9055e-06
GO:0004368	glycerol-3-phosphate dehydrogenase (quinone) activity [Evidence IEA]	Actinomycetota	0	0	0	0	0	0	0	0	0	0	0	0	0	0	1.29e-05	0	0	0	0	0	0	0	0	0	1.075e-06	0
GO:0004368	glycerol-3-phosphate dehydrogenase (quinone) activity [Evidence IEA]	Bacillota	0.0001775	2.214e-05	4.123e-05	0	0	1.854e-05	0	0	0	0	7.739e-06	3.358e-06	2.205e-05	0	0	0	4.493e-05	4.824e-06	1.351e-06	0	0	0	0	0	2.45667e-05	4.07183e-06
GO:0004368	glycerol-3-phosphate dehydrogenase (quinone) activity [Evidence IEA]	Pseudomonadota	0	0	0	0	9.347e-06	0	1.291e-05	0	8.346e-05	1.756e-05	1.211e-05	0	8.885e-07	0	2.894e-05	0	0.000657	1.202e-05	6.042e-05	0	1.096e-05	0	3.105e-05	4.157e-05	7.55905e-05	5.92917e-06
GO:0004370	glycerol kinase activity [Evidence IEA]	Actinomycetota	0	0	0	0	0	0	0	0	6.795e-05	0.0003845	0.001277	0	0	0	0.0001013	0	0	1.506e-05	3.597e-05	0	0	0	0	0	0.000123518	3.32967e-05
GO:0004370	glycerol kinase activity [Evidence IEA]	Bacillota	0.0002773	0.0003163	0.0001702	0.0001354	0	7.04e-05	0	0	0	0	0	5.775e-05	0	2.026e-05	5.767e-05	0	0	3.443e-05	3.291e-07	2.457e-05	9.99e-05	0	0	0	5.04499e-05	5.49258e-05
GO:0004370	glycerol kinase activity [Evidence IEA]	Fusobacteriota	0	0	0	0	0	0	0.0009975	0	0.0001764	0	0.0003035	0	0.000458	0	0.0001594	0	0.0003078	5.301e-05	0	0	7.005e-05	0	2.77e-05	0	0.000208363	4.4175e-06
GO:0004370	glycerol kinase activity [Evidence IEA]	Pseudomonadota	0	0	0	0	0.0007326	0	0.0006748	0	0.001171	0.0007697	0.001176	0	0.0002924	0	0.0003089	0	0.002055	0.0001086	0.0009771	0	0.0001653	0	0.000349	0.0001538	0.000658508	8.60083e-05
GO:0004371	glycerone kinase activity [Evidence IEA]	Bacillota	0	0	0	3.576e-05	0	0	0	0	0	0	0	0	0	0	0	0	0	0	0	0	0	0	0	0	0	2.98e-06
GO:0004371	glycerone kinase activity [Evidence IEA]	Fusobacteriota	0	0	0	0	0	0	0.0002559	0	7.897e-05	0	0	0	0.0001264	0	0	0	0	0	0	0	0	0	0	0	3.84392e-05	0
GO:0004371	glycerone kinase activity [Evidence IEA]	Pseudomonadota	0	0	0	0	0	0	0	0	0	0	0	0	0	0	0	0	0.0006309	0	0	0	0	0	0	0	5.2575e-05	0
GO:0004372	glycine hydroxymethyltransferase activity [Evidence IEA]	Bacillota	0.0001091	7.761e-05	0.0001319	4.974e-05	1.571e-05	5.177e-05	2.655e-05	0.0001039	2.287e-05	4.927e-05	2.003e-05	7.522e-05	3.197e-05	0.000225	1.116e-05	7.626e-05	1.569e-05	5.113e-05	7.668e-05	0.0001239	1.54e-05	4.453e-05	4.033e-05	9.588e-05	4.31158e-05	8.53508e-05
GO:0004372	glycine hydroxymethyltransferase activity [Evidence IEA]	Pseudomonadota	7.184e-05	0	0	0	6.622e-05	0	0.0003311	0	5.813e-05	8.742e-06	3.168e-05	0	5.057e-05	0	7.058e-05	0	5.043e-05	0	0.0001791	0	6.708e-05	0	2.656e-05	3.626e-05	8.36075e-05	3.75017e-06
GO:0004373	glycogen (starch) synthase activity [Evidence IEA]	Bacillota	0.000251	0.0001065	0.0005048	9.063e-05	7.808e-05	0.000141	2.813e-05	0.0001516	7.747e-05	4.815e-05	8.001e-05	2.281e-05	7.064e-05	0.0001332	5.941e-05	5.898e-05	3.524e-05	3.702e-05	0.0001745	0.0002557	0	4.529e-05	0.0001017	8.078e-05	0.000121748	9.76383e-05
GO:0004373	glycogen (starch) synthase activity [Evidence IEA]	Fusobacteriota	0	0	0	0	1.146e-05	0	4.23e-06	0	2.53e-05	0	1.9e-05	0	1.061e-05	0	1.156e-05	0	0	0	0	0	1.873e-06	0	9.407e-06	0	7.78667e-06	0
GO:0004373	glycogen (starch) synthase activity [Evidence IEA]	Pseudomonadota	0	0	0	0	8.457e-05	0	0	0	8.085e-05	0	9.172e-05	0	0	0	0.0001809	0	2.077e-05	0	0.0002736	0	2.82e-05	0	4.278e-05	9.957e-06	6.69492e-05	8.2975e-07
GO:0004375	glycine dehydrogenase (decarboxylating) activity [Evidence IEA]	Pseudomonadota	0	0	0	0	0	0	3.498e-05	0	3.676e-05	0	1.201e-05	0	0	0	0	0	0.0001709	6.795e-06	3.345e-06	0	0	0	0	0	2.14996e-05	5.6625e-07
GO:0004385	guanylate kinase activity [Evidence IEA]	Bacillota	0.0005171	0.0003889	0.0002255	0.0001327	0	0.0005926	0	0.0003145	5.88e-05	0.000264	5.261e-05	4.701e-05	0.0001022	0.0004161	4.268e-05	0.0003296	0	0.0002285	5.04e-05	0.000358	1.934e-05	0.00014	3.312e-05	0.0002367	9.18125e-05	0.000287384
GO:0004385	guanylate kinase activity [Evidence IEA]	Fusobacteriota	0	0	0	0	0.0005925	0	0.0006165	0	0	0	4.52e-05	0	0.0001465	0	0	0	0.0003648	0	0	0	0.0002653	0	0.0001617	0	0.000182708	0
GO:0004385	guanylate kinase activity [Evidence IEA]	Pseudomonadota	0	0	0	0	0	0	0	0	0	0	0	0	0	0	0.0001633	0	8.31e-05	0	0.000192	0	4.784e-05	0	6.805e-05	0	4.61908e-05	0
GO:0004386	helicase activity [Evidence IEA]	Bacillota	6.742e-06	3.786e-05	2.163e-05	6.733e-05	4.512e-07	3.764e-05	0	3.101e-05	0	4.033e-05	5.38e-06	2.819e-05	1.167e-06	7.3e-05	0	3.376e-05	0	2.198e-05	2.11e-06	3.171e-05	1.813e-06	0.0001296	0	3.077e-05	3.27443e-06	4.69317e-05
GO:0004386	helicase activity [Evidence IEA]	Fusobacteriota	0	0	0	0	5.799e-06	0	1.729e-05	0	1.203e-05	0	1.125e-05	0	2.018e-06	0	5.553e-07	0	0	0	0	0	3.091e-06	0	2.979e-06	0	4.58436e-06	0
GO:0004386	helicase activity [Evidence IEA]	Pseudomonadota	0	0	0	0	0	0	0	0	0	0	5.351e-06	0	0	0	0	0	0	0	0	0	0	0	0	0	4.45917e-07	0
GO:0004397	histidine ammonia-lyase activity [Evidence IEA]	Bacillota	0.0005346	8.149e-05	0.0005154	0.0001593	6.06e-05	0.0001188	4.172e-05	7.357e-05	6.254e-05	0.0001721	0.0001604	5.722e-05	7.942e-05	3.142e-05	0.0002161	4.956e-05	7.009e-05	0.000174	0.0002035	0.0002761	0	0	0.0001094	0.0001238	0.000171148	0.00010978
GO:0004397	histidine ammonia-lyase activity [Evidence IEA]	Fusobacteriota	0	0	0	0	0.0004203	0	0.0004	0	0.000909	0	0.0003412	0	0.0004155	0	0.0003047	0	0.0006635	0.0003472	0.0001019	0	0.0003413	0	0.0006759	0	0.000381108	2.89333e-05
GO:0004399	histidinol dehydrogenase activity [Evidence IEA]	Bacillota	0	1.003e-05	0	0	0	2.398e-06	0	0	0	0	0	2.186e-05	0	3.602e-06	0	2.577e-05	0	0	0	0	0	4.686e-06	0	0	0	5.6955e-06
GO:0004400	histidinol-phosphate transaminase activity [Evidence IEA]	Pseudomonadota	0	0	0	0	0	0	0	0	0	0	0	0	0	0	0	0	0	0	4.516e-05	0	0	0	0	0	3.76333e-06	0
GO:0004401	histidinol-phosphatase activity [Evidence IEA]	Bacillota	0	0	0	0	0	0	0	0	0	1.276e-05	0	0	0	0	0	0	0	0	0	0	0	0	0	0	0	1.06333e-06
GO:0004401	histidinol-phosphatase activity [Evidence IEA]	Pseudomonadota	0	0	0	0	0	0	0	0	0	0	0	0	0	0	0	0	0	0	4.342e-06	0	0	0	0	0	3.61833e-07	0
GO:0004412	homoserine dehydrogenase activity [Evidence IEA]	Bacillota	0.0003148	0.0002499	0.0002218	0.0001465	0	8.264e-05	1.042e-05	0.0002137	0	0.000192	0.0005043	0.0002644	0.0001887	0.00052	7.545e-05	0.0003664	9.381e-06	0.000101	7.731e-05	0.000278	1.291e-05	0.0005127	4.647e-05	0.0001839	0.000121795	0.000259262
GO:0004412	homoserine dehydrogenase activity [Evidence IEA]	Fusobacteriota	0	0	0	0	0	0	4.738e-06	0	1.029e-05	0	5.121e-06	0	4.301e-05	0	5.443e-06	0	0	5.913e-06	0	0	5.741e-06	0	1.246e-05	0	7.23358e-06	4.9275e-07
GO:0004412	homoserine dehydrogenase activity [Evidence IEA]	Pseudomonadota	0	0	0	0	1.363e-05	0	0	0	2.447e-06	0	2.439e-06	0	0	0	0	0	0.0001985	0	8.457e-06	0	2.414e-06	0	0	0	1.89906e-05	0
GO:0004413	homoserine kinase activity [Evidence IEA]	Bacillota	0	0	0	1.723e-05	0	1.902e-05	0	2.257e-05	0	0	0	0	0	0	0	0	0	1.046e-05	0	0	0	5.528e-05	0	0	0	1.038e-05
GO:0004413	homoserine kinase activity [Evidence IEA]	Pseudomonadota	0	0	0	0	0	0	0	0	0	0	0	0	0	0	0	0	0	0	7.313e-05	0	0	0	0	0	6.09417e-06	0
GO:0004416	hydroxyacylglutathione hydrolase activity [Evidence IEA]	Pseudomonadota	0	0	0	0	0	0	0	0	0	0	0	0	0	0	0	0	0	0	2.063e-06	0	0	0	0	0	1.71917e-07	0
GO:0004418	hydroxymethylbilane synthase activity [Evidence IEA]	Bacillota	0	0	0	0	0	1.073e-05	0	4.577e-05	0	0	0	0	0	0	0	2.314e-05	0	5.45e-05	0	0	0	0	0	8.66e-05	0	1.8395e-05
GO:0004418	hydroxymethylbilane synthase activity [Evidence IEA]	Fusobacteriota	0	0	0	0	0	0	0	0	0	0	1.003e-06	0	0	0	0	0	0	0	0	0	7.615e-07	0	2.345e-05	0	2.10121e-06	0
GO:0004418	hydroxymethylbilane synthase activity [Evidence IEA]	Pseudomonadota	0	0	0	0	0	0	0	0	8.122e-05	0	0.0001787	0	0	0	0	0	0.0002352	0	6.763e-05	0	3.995e-05	0	0.0001081	0	5.92333e-05	0
GO:0004420	hydroxymethylglutaryl-CoA reductase (NADPH) activity [Evidence IEA]	Bacillota	0	0	9.767e-07	3.024e-05	0	0	0	0	0	3.96e-06	0	5.079e-06	0	0	0	0	0	0	0	0	0	8.564e-06	0	0	8.13917e-08	3.98692e-06
GO:0004421	hydroxymethylglutaryl-CoA synthase activity [Evidence IEA]	Bacillota	3.314e-05	0.0001153	0.0002219	0.0002375	0	5.125e-05	0	6.625e-05	0	0.0001256	0	0.0002004	0	0.0003758	0	0.0001259	0	7.671e-05	0.0001321	0.0002501	0	0.0002591	0	0.0001109	3.22617e-05	0.000166234
GO:0004424	imidazoleglycerol-phosphate dehydratase activity [Evidence IEA]	Pseudomonadota	0	0	0	0	0	0	0	0	0	0	0	0	0	0	0	0	0	0	4.342e-06	0	0	0	0	0	3.61833e-07	0
GO:0004427	inorganic diphosphatase activity [Evidence IEA]	Bacillota	0.002661	0.002864	0.002101	0.001725	0.001026	0.002683	0.0005755	0.003149	0.001004	0.002598	0.0005252	0.0007761	0.0008407	0.002762	0.001271	0.001951	0.0009512	0.001634	0.001855	0.002249	0.0002689	0.00182	0.0007249	0.001095	0.00115037	0.00210884
GO:0004427	inorganic diphosphatase activity [Evidence IEA]	Fusobacteriota	0	0	0	0	0	0	0	0	0	0	0	0	3.148e-05	0	0	0	0	0	0	0	8.297e-06	0	0	0	3.31475e-06	0
GO:0004427	inorganic diphosphatase activity [Evidence IEA]	Pseudomonadota	0	0	0	0	0	0	0	0	0	0	0	0	0.0001163	0	0	0	0.0003599	3.2e-05	0	0	0	0	0	0	3.96833e-05	2.66667e-06
GO:0004450	isocitrate dehydrogenase (NADP+) activity [Evidence IEA]	Bacillota	0	0	9.306e-06	1.406e-06	0	0	0	0	0	0	0	0	0	0	0	0	0	0	0	0	2.711e-06	0	0	0	1.00142e-06	1.17167e-07
GO:0004450	isocitrate dehydrogenase (NADP+) activity [Evidence IEA]	Pseudomonadota	0	0	0	0	0	0	0	0	0	0	0	0	0	0	0	0	3.798e-05	0	0	0	0	0	0	0	3.165e-06	0
GO:0004455	ketol-acid reductoisomerase activity [Evidence IEA]	Pseudomonadota	0	0	0	0	4.528e-05	0	0.0001545	0	4.427e-05	1.859e-05	3.845e-05	0	5.606e-05	0	0	0	2.326e-05	0	9.919e-05	0	9.359e-05	0	6.633e-05	6.914e-05	5.17442e-05	7.31083e-06
GO:0004459	L-lactate dehydrogenase activity [Evidence IEA]	Bacillota	0.004857	0.002198	0.008235	0.002638	0.0009915	0.0009755	0.0008724	0.001843	0.0007346	0.006584	0.001685	0.0002298	0.001358	0.003382	0.0002401	0.001106	0.001399	0.02059	0.0004809	0.002759	0.00133	0.001072	0.0003476	0.001401	0.00187759	0.00373152
GO:0004470	malic enzyme activity [Evidence IEA]	Pseudomonadota	0	0	0	0	1.254e-06	0	6.258e-06	0	1.291e-06	0	0	0	1.04e-06	0	0	0	5.078e-06	0	0	0	0	0	0	0	1.24342e-06	0
GO:0004471	malate dehydrogenase (decarboxylating) (NAD+) activity [Evidence IEA]	Pseudomonadota	0	0	0	0	1.254e-06	0	6.258e-06	0	1.291e-06	0	0	0	1.04e-06	0	0	0	5.078e-06	0	0	0	0	0	0	0	1.24342e-06	0
GO:0004476	mannose-6-phosphate isomerase activity [Evidence IEA]	Bacillota	5.471e-05	5.065e-05	0.0002962	7.813e-05	0	0.0001047	0	9.835e-05	0	4.179e-05	8.479e-06	2.491e-05	0	0.0001708	0	0.0001139	0	0.0001017	0	6.193e-05	0	1.078e-05	2.773e-05	3.097e-05	3.22599e-05	7.40508e-05
GO:0004476	mannose-6-phosphate isomerase activity [Evidence IEA]	Pseudomonadota	0	0	0	0	0	0	0	0	0	0	0	0	0	0	0	0	5.339e-05	0	6.863e-08	0	0	0	0	0	4.45489e-06	0
GO:0004478	methionine adenosyltransferase activity [Evidence IEA]	Bacillota	0.0003499	0.0003205	0.0002108	0.0001838	3.279e-05	0.0004316	5.052e-05	0.0004889	7.303e-05	0.0002073	6.017e-05	7.135e-05	9.394e-05	0.0004866	0.0001299	0.0005266	0.0001283	0.0003772	0.0001679	0.0002254	0.000234	0.0003774	4.806e-05	0.0006705	0.000131609	0.000363929
GO:0004478	methionine adenosyltransferase activity [Evidence IEA]	Chordata	0	0	0	0	0	0	0	0	0	0	0	0	0	0	0	9.103e-06	0	0	0	0	0	0	0	0	0	7.58583e-07
GO:0004478	methionine adenosyltransferase activity [Evidence IEA]	Fusobacteriota	0	0	0	0	0.000144	0	0.0002086	0	0.0001605	0	4.235e-05	0	0.0001139	0	8.941e-05	0	7.925e-05	4.969e-05	3.756e-07	0	2.313e-05	0	0.0001411	0	8.35513e-05	4.14083e-06
GO:0004478	methionine adenosyltransferase activity [Evidence IEA]	Pseudomonadota	6.646e-05	0	0	0	4.477e-05	0	3.55e-06	0.0001213	1.76e-05	0	2.371e-05	0	0	0	0	0	0.0001652	4.587e-05	2.552e-05	0.0001155	1.002e-06	0	0	4.429e-06	2.89843e-05	2.39249e-05
GO:0004479	methionyl-tRNA formyltransferase activity [Evidence IEA]	Bacillota	0	3.602e-05	0.0001856	6.497e-05	0	0.0001165	0	0.0001116	0	5.205e-05	0	2.222e-05	0	4.471e-05	0	9.991e-05	4.922e-05	2.485e-05	0	0.0001414	0	0.0001389	0	7.549e-05	1.95683e-05	7.7385e-05
GO:0004479	methionyl-tRNA formyltransferase activity [Evidence IEA]	Fusobacteriota	0	0	0	0	0	0	1.045e-05	0	5.313e-05	0	7.831e-06	0	3.249e-05	0	0	0	0	0	0	0	6.561e-06	0	2.573e-05	0	1.13493e-05	0
GO:0004479	methionyl-tRNA formyltransferase activity [Evidence IEA]	Pseudomonadota	0	0	0	0	5.642e-06	0	0	0	0	0	0	0	0	0	0	0	7.493e-05	0	0.0001645	0	0	0	1.372e-05	0	2.1566e-05	0
GO:0004488	methylenetetrahydrofolate dehydrogenase (NADP+) activity [Evidence IEA]	Bacillota	0	0	8.33e-05	1.816e-05	0	1.837e-06	0	0	0	0	0	0	0	2.321e-05	0	2.585e-06	0	4.602e-05	9.219e-05	2.846e-05	0.000152	0	0	3.097e-05	2.72908e-05	1.26035e-05
GO:0004489	methylenetetrahydrofolate reductase (NAD(P)H) activity [Evidence IEA]	Bacillota	0	0	0	0	0	1.88e-05	0	3.015e-05	0	0	0	0	0	0	0	4.486e-05	0	0	0	0	0	0	0	0.0001178	0	1.76342e-05
GO:0004489	methylenetetrahydrofolate reductase (NAD(P)H) activity [Evidence IEA]	Fusobacteriota	0	0	0	0	0	0	0	0	0	0	0	0	1.224e-05	0	5.468e-05	0	0	1.084e-05	0	0	0	0	3.617e-05	0	8.59083e-06	9.03333e-07
GO:0004489	methylenetetrahydrofolate reductase (NAD(P)H) activity [Evidence IEA]	Pseudomonadota	6.822e-05	0	0	0	0.0001436	0	7.728e-05	0	0.0001326	9.026e-05	0.000359	0	0	0	0.0001924	0	0	0	0.0002311	0	4.477e-05	0	5.672e-05	1.05e-05	0.000108807	8.39667e-06
GO:0004494	methylmalonyl-CoA mutase activity [Evidence IEA]	Bacillota	0	0	0	0	3.66e-06	0	0	1.684e-05	0	0	0	0	0	1.635e-05	0	0	0	0	3.035e-05	1.501e-05	0	0	0	4.485e-06	2.83417e-06	4.39042e-06
GO:0004496	mevalonate kinase activity [Evidence IEA]	Bacillota	0	0	3.438e-07	0	0	0	0	0	0	0	0	0	0	0	0	0	0	0	0	0	0	0	0	0	2.865e-08	0
GO:0004497	monooxygenase activity [Evidence IEA]	Bacillota	9.851e-05	0	0	0	0	3.645e-05	1.68e-05	7.881e-05	0	2.619e-05	4.037e-05	4.196e-06	5.104e-05	2.091e-05	9.023e-06	5.698e-05	0.0001288	3.433e-05	7.388e-05	3.685e-05	6.15e-05	6.69e-06	3.573e-05	0.0001123	4.29711e-05	3.44755e-05
GO:0004497	monooxygenase activity [Evidence IEA]	Fusobacteriota	0	0	0	0	7.313e-05	0	7.329e-05	0	0.0001026	0	5.678e-05	0	6.342e-05	0	5.938e-05	0	7.769e-05	3.263e-05	0	0	1.15e-05	0	4.764e-05	0	4.71192e-05	2.71917e-06
GO:0004497	monooxygenase activity [Evidence IEA]	Pseudomonadota	0	0	0	0	0	0	0	0	0	0	0	0	0	0	0	0	0	0	8.789e-06	0	0	0	0	0	7.32417e-07	0
GO:0004514	nicotinate-nucleotide diphosphorylase (carboxylating) activity [Evidence IEA]	Pseudomonadota	0	0	0	0	0	0	0	0	0	0	0	0	0	0	0	0	1.194e-05	0	0	0	0	0	0	0	9.95e-07	0
GO:0004516	nicotinate phosphoribosyltransferase activity [Evidence IEA]	Bacillota	0.0001568	0.0001089	0.0003001	0.0001865	0	9.456e-05	1.684e-05	0.0001057	0	4.354e-05	1.653e-05	0.0001052	6.364e-05	0.000226	0	8.16e-05	0.0001293	0.0001227	9.416e-05	0.0002714	1.941e-06	0.000221	1.965e-05	7.476e-05	6.65801e-05	0.000136822
GO:0004516	nicotinate phosphoribosyltransferase activity [Evidence IEA]	Fusobacteriota	0	0	0	0	0.000102	0	4.861e-05	0	4.753e-05	0	1.165e-05	0	2.268e-05	0	9.12e-05	0	0	0	0	0	2.28e-05	0	6.552e-05	0	3.43325e-05	0
GO:0004518	nuclease activity [Evidence IEA]	Bacillota	0.0001242	0.0007671	0.0001513	0.0001557	0	6.272e-05	0	0.0002775	0	4.401e-05	0	4.8e-05	0	0.0004412	0	8.755e-05	0	0.0001853	1.526e-05	0.0001765	0	0.0003719	0	0.0002094	2.423e-05	0.000235573
GO:0004518	nuclease activity [Evidence IEA]	Fusobacteriota	0	0	0	0	2.316e-06	0	6.436e-05	0	5.449e-05	0	2.935e-06	0	7.234e-07	0	1.429e-05	0	4.715e-06	0	0	0	1.259e-05	0	2.304e-06	0	1.3227e-05	0
GO:0004519	endonuclease activity [Evidence IEA]	Bacillota	0	5.841e-06	2.229e-06	2.544e-05	0	0	0	9.667e-06	0	3.791e-06	0	2.862e-06	0	4.811e-06	0	5.032e-06	0	2.112e-06	0	0	0	1.215e-05	0	9.852e-06	1.8575e-07	6.7965e-06
GO:0004519	endonuclease activity [Evidence IEA]	Fusobacteriota	0	0	0	0	0	0	1.312e-05	0	2.143e-06	0	9.902e-07	0	2.57e-06	0	5.301e-06	0	0	0	0	0	5.529e-06	0	3.094e-06	0	2.72893e-06	0
GO:0004519	endonuclease activity [Evidence IEA]	Pseudomonadota	0	0	0	0	7.916e-06	0	0	0	1.814e-05	0	1.517e-06	0	0	0	0	0	2.766e-05	0	0	0	5.284e-06	0	1.087e-05	0	5.94892e-06	0
GO:0004520	endodeoxyribonuclease activity [Evidence IEA]	Bacillota	0	0	0	0	0	0	0	0	0	0	6.073e-07	0	0	0	0	0	0	0	0	0	0	0	0	0	5.06083e-08	0
GO:0004520	endodeoxyribonuclease activity [Evidence IEA]	Fusobacteriota	0	0	0	0	3.021e-05	0	0	0	1.061e-05	0	0	0	0	0	0	0	0	0	0	0	0	0	1.432e-05	0	4.595e-06	0
GO:0004521	RNA endonuclease activity [Evidence IEA]	Bacillota	1.03e-05	1.832e-05	4.825e-05	1.068e-05	1.251e-06	2.087e-05	1.495e-06	1.863e-05	0	0	8.286e-07	3.214e-06	2.622e-06	1.558e-05	0	1.348e-05	1.244e-05	1.145e-05	2.234e-05	2.079e-05	0	6.724e-06	5.411e-06	1.844e-05	8.7448e-06	1.31815e-05
GO:0004523	RNA-DNA hybrid ribonuclease activity [Evidence IEA]	Bacillota	0	0	0	2.819e-05	0	8.034e-06	0	0	0	0	0	0	0	0	0	0	0	6.603e-05	0	1.354e-05	0	0	0	0	0	9.6495e-06
GO:0004525	ribonuclease III activity [Evidence IEA]	Bacillota	0	2.697e-05	0	4.848e-05	0	0	0	6.136e-05	0	2.442e-05	0	1.206e-05	0	6.868e-05	0	0.0001697	0	3.511e-05	0	0	0	0.0003092	0	2.124e-05	0	6.47683e-05
GO:0004526	ribonuclease P activity [Evidence IEA]	Bacillota	0	0	2.362e-05	0	0	6.235e-06	0	0	0	0	0	0	0	0	0	2.959e-05	0	0	0	0	0	5.835e-05	0	0	1.96833e-06	7.84792e-06
GO:0004527	exonuclease activity [Evidence IEA]	Bacillota	1.691e-05	0	4.51e-06	0	0	0	0	0	0	0	0	0	0	0	0	0	8.214e-06	0	5.374e-06	0	0	0	0	0	2.91733e-06	0
GO:0004527	exonuclease activity [Evidence IEA]	Fusobacteriota	0	0	0	0	0	0	4.045e-06	0	7.768e-07	0	0	0	0	0	0	0	0	0	0	0	4.963e-06	0	2.505e-07	0	8.36275e-07	0
GO:0004534	5'-3' RNA exonuclease activity [Evidence IEA]	Bacillota	1.03e-05	1.832e-05	4.825e-05	1.068e-05	1.251e-06	2.087e-05	1.495e-06	1.863e-05	0	0	8.286e-07	3.214e-06	2.622e-06	1.558e-05	0	1.348e-05	1.244e-05	1.145e-05	2.234e-05	2.079e-05	0	6.724e-06	5.411e-06	1.844e-05	8.7448e-06	1.31815e-05
GO:0004536	DNA nuclease activity [Evidence IEA]	Bacillota	0	0	0	5.009e-05	0	2.667e-05	0	2.187e-05	0	3.243e-06	0	1.256e-06	0	0	0	1.957e-05	0	1.126e-05	0	0	0	2.823e-05	0	3.593e-05	0	1.65099e-05
GO:0004536	DNA nuclease activity [Evidence IEA]	Fusobacteriota	0	0	0	0	1.144e-05	0	0	0	1.047e-05	0	0	0	8.17e-06	0	3.309e-05	0	0	1.775e-06	0	0	0	0	1.362e-05	0	6.39917e-06	1.47917e-07
GO:0004536	DNA nuclease activity [Evidence IEA]	Pseudomonadota	0	0	0	0	0	0	0	0	0	0	0	0	0	0	0	0	0	0	0	0	1.707e-05	0	0	0	1.4225e-06	0
GO:0004540	RNA nuclease activity [Evidence IEA]	Bacillota	0.0009075	0.0009121	0.0002386	0.0002636	5.618e-06	0.0008454	2.069e-05	0.0002916	1.661e-05	0.0003972	0.0001469	0.001424	4.025e-05	0.0003406	1.06e-06	0.0004324	6.028e-06	0.00066	0.0001456	0.0001058	2.911e-05	0.001006	1.479e-05	0.0001664	0.000131063	0.000570425
GO:0004540	RNA nuclease activity [Evidence IEA]	Fusobacteriota	0	0	0	0	9.759e-05	0	5.98e-06	0	0.0007072	0	1.066e-06	0	0	0	9.264e-06	0	0	0	0	0	0.0001585	0	3.242e-05	0	8.4335e-05	0
GO:0004540	RNA nuclease activity [Evidence IEA]	Pseudomonadota	0	0	0	0	0	0	0	0	0	0	5.377e-06	0	0	0	0	0	8.667e-05	0	3.562e-05	0	0	0	4.592e-06	0	1.10216e-05	0
GO:0004550	nucleoside diphosphate kinase activity [Evidence IEA]	Bacillota	0	0	0.0004737	0.0009451	0	0.0007304	0.0003141	0.001622	0.0007108	0.0005456	0.0004242	0	0.00021	0.0007769	0	0.0005227	0.0005142	0.00123	0.001531	0.0008162	0.0006912	0.000493	0.0005703	0.000453	0.000453292	0.000677908
GO:0004550	nucleoside diphosphate kinase activity [Evidence IEA]	Chordata	0	0	0	0	0	0	0	0	0	0	0	0	0	5.298e-05	0	0	0	0	0	0	0	0	0	0	0	4.415e-06
GO:0004550	nucleoside diphosphate kinase activity [Evidence IEA]	Pseudomonadota	0	0	0	5.698e-05	0.0002231	0	0	0	0.0003697	0	0	0	0	0	0.0003445	0	0.0006421	0	0.0005777	0	0.0005392	0	0.0002379	0.0002257	0.000244517	2.35567e-05
GO:0004553	hydrolase activity, hydrolyzing O-glycosyl compounds [Evidence IEA]	Actinomycetota	0	0	0	0	0	0	0	0	0	1.473e-06	0	0	0	0	0	0	0	0	0	0	0	0	0	0	0	1.2275e-07
GO:0004553	hydrolase activity, hydrolyzing O-glycosyl compounds [Evidence IEA]	Bacillota	0.0002512	5.24e-05	0.0001234	8.685e-05	1.853e-06	0.0001117	2.037e-05	0.0001995	0.0001669	0.0004783	3.844e-05	9.76e-06	1.519e-05	0.0002503	8.603e-06	8.03e-05	5.708e-06	0.0006291	0.000248	0.0001395	2.873e-05	0.0001791	1.623e-05	0.0001171	7.7052e-05	0.000194493
GO:0004553	hydrolase activity, hydrolyzing O-glycosyl compounds [Evidence IEA]	Fusobacteriota	0	0	0	0	1.818e-06	0	3.22e-06	0	2.075e-06	0	7.37e-06	0	0	0	2.529e-05	0	0	0	0	0	0	0	5.258e-06	0	3.75258e-06	0
GO:0004553	hydrolase activity, hydrolyzing O-glycosyl compounds [Evidence IEA]	Pseudomonadota	0	0	0	0	1.292e-05	0	3.743e-06	0	2.412e-05	2.368e-06	1.464e-05	0	2.241e-06	0	2.238e-05	0	4.483e-05	0	3.116e-05	0	9.048e-06	0	9.459e-06	4.666e-06	1.45451e-05	5.86167e-07
GO:0004556	alpha-amylase activity [Evidence IEA]	Bacillota	0.0001036	0.0001189	0.0001413	9.995e-05	0	3.426e-05	0	5.177e-05	0	0.0001284	0	4.909e-06	0	2.97e-05	0.0001513	1.749e-05	0	0.0001084	0	8.846e-06	0	2.855e-05	0	0.000159	3.30167e-05	6.58479e-05
GO:0004556	alpha-amylase activity [Evidence IEA]	Chordata	0	4.849e-06	0	0	0	0	0	0	0	0	0	0	0	0	0	1.02e-05	0	0	0	0	0	0	0	0	0	1.25408e-06
GO:0004560	alpha-L-fucosidase activity [Evidence IEA]	Actinomycetota	0	0	0	0	0	0	0	0	0	4.382e-05	0	0	0	0	0	0	0	0	0	0	0	0	0	0	0	3.65167e-06
GO:0004560	alpha-L-fucosidase activity [Evidence IEA]	Bacillota	0	0	0	0	0	0	0	0	0	0	0	0	7.229e-07	0	0	0	0	0	0	0	0	0	0	0	6.02417e-08	0
GO:0004564	beta-fructofuranosidase activity [Evidence IEA]	Bacillota	5.009e-05	5.319e-05	7.136e-05	0.0002487	0	4.321e-05	0	7.917e-05	0	2.799e-05	0	2.312e-05	4.613e-05	0.0001726	0	0.0001876	0	3.488e-05	6.512e-06	0.0001317	0	6.156e-05	0	3.288e-05	1.45077e-05	9.13833e-05
GO:0004565	beta-galactosidase activity [Evidence IEA]	Bacillota	0	0	0	0	0	0	0	0	0	0	0	0	5.664e-06	9.843e-06	0	0	0	0	0	0	0	0	0	0	4.72e-07	8.2025e-07
GO:0004568	chitinase activity [Evidence IEA]	Chordata	2.082e-05	0.0003742	0	0.0001012	0	0	0.0002964	4.977e-05	1.645e-05	5.195e-05	0	5.123e-05	0	2.395e-05	1.035e-05	0.0005343	0.0001422	2.71e-05	0	5.718e-05	0	0	0	1.437e-05	4.05183e-05	0.000107104
GO:0004574	oligo-1,6-glucosidase activity [Evidence IEA]	Bacillota	0	3.191e-06	0	0	0	7.354e-06	0	7.996e-06	0	0	0	4.909e-06	0	2.902e-06	0	2.579e-06	0	1.95e-06	0	8.846e-06	0	2.292e-05	0	5.022e-06	0	5.63908e-06
GO:0004585	ornithine carbamoyltransferase activity [Evidence IEA]	Bacillota	0.0009289	0.0003295	0.001944	0.0003799	0.0005172	0.001101	0.001679	0.0004671	0.0005534	0.0006267	0.000174	9.563e-05	0.000319	0.0005381	0.006185	0.0005559	0.001444	0.0006247	0.0004441	0.0005803	0	0	0.001045	0.0005319	0.00126947	0.000485894
GO:0004585	ornithine carbamoyltransferase activity [Evidence IEA]	Fusobacteriota	0	0	0	0	0	0	0	0	0	0	0	0	0.001389	0	0	0	0	0	0	0	2.225e-05	0	0	0	0.000117604	0
GO:0004585	ornithine carbamoyltransferase activity [Evidence IEA]	Pseudomonadota	0	0	0	0	6.829e-06	0	0.0001178	0	0.0008582	0	0	0	0.0004858	0	0	0	0.0003614	0	6.244e-06	0	0.0003844	0	0	0	0.000185056	0
GO:0004586	ornithine decarboxylase activity [Evidence IEA]	Bacillota	0	0	0	0	0	0.0001634	0	9.783e-05	0	0	0	0	0	0.0001301	0	0.0001885	0	0	0	0.0001035	0	0	0	0.0001056	0	6.57442e-05
GO:0004586	ornithine decarboxylase activity [Evidence IEA]	Pseudomonadota	0.0003213	0	0	0	0.0001663	0	0.0001426	0.0001207	0.0003661	0.0003014	0.0007889	0	7.282e-05	0	0.0004103	0	0	1.602e-05	0.0008262	0.0001039	5.456e-05	0	0.0004202	0.000251	0.00029744	6.6085e-05
GO:0004588	orotate phosphoribosyltransferase activity [Evidence IEA]	Bacillota	0.0009731	0.001105	0.001602	0.003578	0	0.0009537	0	0.0008664	0.0002855	0.0009185	0.0002165	0.001145	0	0.002412	0	0.002757	0.0005558	0.0005083	0.0006166	0.001049	6.554e-06	0.0001231	0.0001515	0.0001592	0.000367296	0.00129793
GO:0004588	orotate phosphoribosyltransferase activity [Evidence IEA]	Fusobacteriota	0	0	0	0	0.000546	0	0.000713	0	0.000331	0	0.0001996	0	0.0005643	0	0.0004506	0	0.0004601	0.0002289	0	0	0.0002257	0	0.0008009	0	0.0003576	1.9075e-05
GO:0004588	orotate phosphoribosyltransferase activity [Evidence IEA]	Pseudomonadota	0	0	0	0	0	0	0	0	0	0	0	0	0	0	0	0	0	0	0.0001378	0	0	0	3.637e-05	0	1.45142e-05	0
GO:0004590	orotidine-5'-phosphate decarboxylase activity [Evidence IEA]	Bacillota	0	0	0.0001966	0.000681	0	8.667e-05	0	3.79e-05	0	0.0001209	2.097e-05	0	0	0.0001115	0	0.0001667	0	0	0.0001114	0.000343	0.0001109	0.0001039	0	0.0001663	3.66558e-05	0.000151489
GO:0004590	orotidine-5'-phosphate decarboxylase activity [Evidence IEA]	Fusobacteriota	0	0	0	0	0.0003943	0	0.0002734	0	0.0003417	0	0.0001467	0	0.0001135	0	0.000458	0	0	5.079e-05	0	0	3.382e-05	0	0.0006855	0	0.00020391	4.2325e-06
GO:0004590	orotidine-5'-phosphate decarboxylase activity [Evidence IEA]	Pseudomonadota	0	0	0	0	0	0	0	0	1.322e-05	0	1.476e-05	0	1.456e-05	0	0	0	0	0	0.0003693	0	3.25e-05	0	9.86e-05	4.718e-05	4.5245e-05	3.93167e-06
GO:0004591	oxoglutarate dehydrogenase (succinyl-transferring) activity [Evidence IEA]	Pseudomonadota	5.859e-06	0	0	0	2.031e-05	0	1.282e-05	0	4.139e-05	1.644e-05	3.136e-05	0	0	0	2.097e-05	0	3.965e-05	0	6.074e-05	0	3.281e-05	0	3.129e-05	1.112e-05	2.47666e-05	2.29667e-06
GO:0004592	pantoate-beta-alanine ligase activity [Evidence IEA]	Bacillota	0	0	0	0	0	0	0	0	0	0	0	0	0	0	0	0	0	0	0	0	0	0	0	3.444e-05	0	2.87e-06
GO:0004592	pantoate-beta-alanine ligase activity [Evidence IEA]	Pseudomonadota	0	0	0	0	0	0	0	0	0	0	0	0	0	0	0	0	4.11e-05	0	0	0	0	0	0	0	3.425e-06	0
GO:0004594	pantothenate kinase activity [Evidence IEA]	Bacillota	0	0	6.526e-05	2.061e-05	0	0	0	0	0	8.111e-05	7.953e-05	0	0	0	5.59e-05	0	0	4.526e-06	0	0	8.712e-06	1.853e-05	0	0	1.74502e-05	1.0398e-05
GO:0004595	pantetheine-phosphate adenylyltransferase activity [Evidence IEA]	Bacillota	0	0	0	0	0	0.0001487	0	0.0001727	0	3.397e-05	0	0	0	0.0001187	0.0001145	0.0002833	0.0001686	7.684e-05	0	0	2.832e-05	4.189e-05	0	7.874e-05	2.59517e-05	7.957e-05
GO:0004601	peroxidase activity [Evidence IEA]	Bacillota	0.0003086	0	1.368e-05	0.0001425	0	0	5.254e-05	0.0001245	0	3.703e-05	9.517e-06	1.19e-05	1.211e-05	0	0	0	0	1.521e-05	8.695e-05	1.424e-05	0.0003367	1.965e-05	0	3.916e-05	6.83414e-05	3.36825e-05
GO:0004601	peroxidase activity [Evidence IEA]	Pseudomonadota	0	0	0	0	0	0	0	0	0	0	0	0	0	0	0	0	4.557e-05	2.799e-06	0	0	0	0	0	0	3.7975e-06	2.3325e-07
GO:0004602	glutathione peroxidase activity [Evidence IEA]	Bacillota	0	0	0	0	0	0	0	0	0	0	4.35e-05	6.038e-06	0	0	0	0	0	0	0	0	3.984e-05	0	0	0	6.945e-06	5.03167e-07
GO:0004602	glutathione peroxidase activity [Evidence IEA]	Fusobacteriota	0	0	0	0	0	0	0	0	2.072e-05	0	0	0	0.0002267	0	0	0	0	0	0	0	2.126e-05	0	0.0001077	0	3.1365e-05	0
GO:0004602	glutathione peroxidase activity [Evidence IEA]	Pseudomonadota	0	0	0	0	0	0	0	0	0	0	0	0	0	0	0	0	9.776e-05	0	0	0	0	0	0	0	8.14667e-06	0
GO:0004605	phosphatidate cytidylyltransferase activity [Evidence IEA]	Pseudomonadota	0	0	0	0	0	0	0	0	0	0	0	0	0	0	0	0	0	0	5.59e-06	0	0	0	0	0	4.65833e-07	0
GO:0004609	phosphatidylserine decarboxylase activity [Evidence IEA]	Bacillota	0	0	0	0	0	0	0	0	0	0	0	0	0	0	0	0	0	0	0	0	0	4.091e-06	0	7.994e-06	0	1.00708e-06
GO:0004609	phosphatidylserine decarboxylase activity [Evidence IEA]	Pseudomonadota	0	0	0	0	0	0	0	0	0	0	0	0	0	0	0	0	2.757e-05	0	4.505e-05	0	1.279e-06	0	0	0	6.15825e-06	0
GO:0004611	phosphoenolpyruvate carboxykinase activity [Evidence IEA]	Actinomycetota	0	0	0	0	0	0	7.567e-05	0	0.0005371	0.0001232	0.0001189	0	0	0	8.612e-05	0	0	5.936e-05	9.298e-05	0	0	0	0	0	7.58975e-05	1.52133e-05
GO:0004612	phosphoenolpyruvate carboxykinase (ATP) activity [Evidence IEA]	Bacillota	5.705e-05	2.57e-06	3.435e-05	0	2.862e-05	4.466e-06	5.871e-05	6.048e-05	0.000425	2.503e-05	1.495e-05	2.419e-06	2.613e-05	0	0.000117	1.918e-06	4.286e-05	7.892e-06	0.0001174	0	2.234e-05	1.016e-06	4.986e-05	5.847e-05	8.28558e-05	1.36884e-05
GO:0004612	phosphoenolpyruvate carboxykinase (ATP) activity [Evidence IEA]	Bacteroidota	0	0	0	0	0.000485	0	0.0001887	0	0.0001552	0	0	0	0	0	0.0003299	0	0.0005597	0	0	0	0	0	0	0	0.000143208	0
GO:0004612	phosphoenolpyruvate carboxykinase (ATP) activity [Evidence IEA]	Fusobacteriota	0	0	0	0	0.0001026	0	0.0002022	0	0.0001306	0	0.0001451	0	0.00011	0	0.0002026	0	0	5.136e-05	4.628e-05	0	8.697e-05	0	0.0001981	0	0.000102037	4.28e-06
GO:0004612	phosphoenolpyruvate carboxykinase (ATP) activity [Evidence IEA]	Pseudomonadota	0.0002263	0	0	0	0.000564	0	0.000452	7.261e-05	0.0003879	0.0002691	0.0004001	0	0.0001944	0	0.0002463	0	0.0007282	5.621e-05	0.00117	1.263e-05	0.0004746	0	0.0007553	0.0001512	0.000466592	4.68125e-05
GO:0004614	phosphoglucomutase activity [Evidence IEA]	Pseudomonadota	0	0	0	0	0	0	0	0	0	0	0	0	0	0	0	0	0.0001181	0	0	0	0	0	0	0	9.84167e-06	0
GO:0004616	phosphogluconate dehydrogenase (decarboxylating) activity [Evidence IEA]	Bacillota	0.0004776	0.0005085	0.000588	0.000561	0.0002071	0.001019	0.0001966	0.0007822	0.0002782	0.0003706	3.136e-05	0.0002951	0.0002105	0.0004053	0.0001398	0.0004259	0.0003816	0.0003852	0.0003637	0.0005605	0.0001172	0.0002657	0.0002594	0.0003807	0.000270922	0.000496642
GO:0004616	phosphogluconate dehydrogenase (decarboxylating) activity [Evidence IEA]	Pseudomonadota	0	0	0	0	0.0001332	0	0.0001854	0	0.0002567	2.442e-05	0.0001784	0	0.000141	0	0.0001747	0	0.0003433	3.842e-05	0.0002178	0	0.0001372	0	0.000116	8.479e-05	0.000156975	1.23025e-05
GO:0004618	phosphoglycerate kinase activity [Evidence IEA]	Actinomycetota	0	0	0	0	0	0	4.714e-05	0	0	9.906e-05	0.0002294	0	0	0	0.0001768	0	0	0	0	0	0	0	0	0	3.77783e-05	8.255e-06
GO:0004618	phosphoglycerate kinase activity [Evidence IEA]	Bacillota	0.001581	0.002996	0.001894	0.002309	0.001053	0.001476	0.0003773	0.001986	0.0008401	0.003357	0.0001354	0.0007405	0.000497	0.001505	0.001052	0.00201	0.000657	0.000471	0.001115	0.002104	0.0001707	0.001427	0.0003905	0.001871	0.000813583	0.00185437
GO:0004618	phosphoglycerate kinase activity [Evidence IEA]	Fusobacteriota	0	0	0	0	0.0001252	0	0.000138	0	6.76e-05	0	2.182e-05	0	7.873e-05	0	0.0001027	0	1.935e-05	1.838e-05	0	0	2.737e-05	0	8.196e-05	0	5.52275e-05	1.53167e-06
GO:0004619	phosphoglycerate mutase activity [Evidence IEA]	Actinomycetota	0	0	0	0	0	0	2.667e-05	0	0	9.117e-05	0	0	0	0	0.0004035	0	0	0	0	0	0	0	0	0	3.58475e-05	7.5975e-06
GO:0004619	phosphoglycerate mutase activity [Evidence IEA]	Bacillota	0.0007025	0.0001745	0.001701	0.0003241	0.0005649	0.001155	0.0003829	0.001296	0.0003138	0.0001243	0	0.0002187	7.93e-05	0.0003739	0.0001962	0.0005713	0.000158	0.000538	0.0001969	0.00021	3.54e-05	0.0001813	0.0001193	0.0004006	0.00037085	0.000463975
GO:0004619	phosphoglycerate mutase activity [Evidence IEA]	Bacteroidota	0	0	0	0	0.000148	0	0.0001908	0	0.0008165	0	0	0	0	0	0	0	0.0003561	0	0	0	0	0	0	0	0.00012595	0
GO:0004619	phosphoglycerate mutase activity [Evidence IEA]	Chordata	0	0	0	0	0	0	0	0	0	0	0.0002475	0	3.074e-05	0	0.0006184	0	0	0	0	0	0	0	0	0	7.472e-05	0
GO:0004619	phosphoglycerate mutase activity [Evidence IEA]	Fusobacteriota	0	0	0	0	0.0004436	0	0.0007103	0	0.0008907	0	0.0004078	0	0.001658	0	0.00165	0	0.0007625	0.001613	0.0002204	0	0.0005974	0	0.0004634	0	0.000650342	0.000134417
GO:0004619	phosphoglycerate mutase activity [Evidence IEA]	Pseudomonadota	0	0	0	0	0	0	0	0	0	0	0	0	0	0	0	0	0.0005982	2.662e-05	0	0	0	0	0	0	4.985e-05	2.21833e-06
GO:0004632	phosphopantothenate--cysteine ligase activity [Evidence IEA]	Bacillota	0	0	0	0	0	0.0001825	0	0	0	0	0	0	0	0	0	0	0	0	0	0	0	1.949e-05	0	7.789e-05	0	2.33233e-05
GO:0004632	phosphopantothenate--cysteine ligase activity [Evidence IEA]	Fusobacteriota	0	0	0	0	0	0	2.109e-05	0	3.05e-05	0	0	0	0	0	0	0	0	0	0	0	0	0	0	0	4.29917e-06	0
GO:0004632	phosphopantothenate--cysteine ligase activity [Evidence IEA]	Pseudomonadota	0	0	0	0	0	0	0	0	0	0	2.847e-06	0	0	0	0	0	0	0	2.38e-05	0	0	0	3.273e-06	0	2.49333e-06	0
GO:0004633	phosphopantothenoylcysteine decarboxylase activity [Evidence IEA]	Bacillota	0	0	2.974e-05	6.307e-05	0	0	0	0	0	0	0	1.265e-05	0	0	0	0	0	0	0	1.767e-05	0	6.507e-05	0	0	2.47833e-06	1.3205e-05
GO:0004633	phosphopantothenoylcysteine decarboxylase activity [Evidence IEA]	Fusobacteriota	0	0	0	0	0	0	2.109e-05	0	3.05e-05	0	0	0	0	0	0	0	0	0	0	0	0	0	0	0	4.29917e-06	0
GO:0004633	phosphopantothenoylcysteine decarboxylase activity [Evidence IEA]	Pseudomonadota	0	0	0	0	0	0	0	0	0	0	2.847e-06	0	0	0	0	0	0	0	2.38e-05	0	0	0	3.273e-06	0	2.49333e-06	0
GO:0004634	phosphopyruvate hydratase activity [Evidence IEA]	Actinomycetota	0	0	0	0	0	0	0.0002331	0	9.559e-05	0.000116	0	0	0	0	8.231e-05	0	0	0.000328	6.812e-05	0	0	0	0	0	3.99267e-05	3.7e-05
GO:0004634	phosphopyruvate hydratase activity [Evidence IEA]	Bacillota	0.000242	5.112e-05	0.001042	6.576e-05	0.0002096	6.786e-05	0.0003141	0.0001151	0.0004646	0.0001457	9.773e-05	4.294e-05	0.0001031	9.443e-05	0.0003289	0.0002728	0.0001447	8e-05	0.0003052	0.0001363	0.00041	6.483e-05	7.755e-05	0.0001415	0.000311623	0.000106528
GO:0004634	phosphopyruvate hydratase activity [Evidence IEA]	Bacteroidota	0	0	0	0	0.0001709	0	4.893e-05	0	0.0002139	0	0	0	0	0	0.0001415	0	3.358e-05	0	0	0	0	0	0	0	5.07342e-05	0
GO:0004634	phosphopyruvate hydratase activity [Evidence IEA]	Candidatus Saccharibacteria	0	0	0	0	0.0001322	0	5.615e-05	0	0	0	0	0	0	0	0	0	0.0002478	0	7.404e-05	0	4.478e-05	0	0	0	4.62475e-05	0
GO:0004634	phosphopyruvate hydratase activity [Evidence IEA]	Fusobacteriota	0	0	0	0	0.001426	0	0.0007308	0	0.001796	0	0.0002135	0	0.001253	0	0.0005685	0	0.0001825	0.0002642	6.637e-05	0	0.0005786	0	0.001349	0	0.000680356	2.20167e-05
GO:0004634	phosphopyruvate hydratase activity [Evidence IEA]	Pseudomonadota	0.0001272	0	0	0	0.0003161	0	0.000441	8.219e-05	0.0004041	9.315e-05	0.0005501	0	0.0002026	0	0.0003672	0	0.0009771	0.0001001	0.000191	0	0.0002799	0	0.0001913	0.0002218	0.0003373	4.14367e-05
GO:0004637	phosphoribosylamine-glycine ligase activity [Evidence IEA]	Bacillota	0	0	0.0004725	5.351e-05	0	2.645e-05	0	3.735e-05	0	6.478e-05	0	0	0	0.0001055	0	5.776e-05	0	1.244e-05	0	2.901e-05	0	3.332e-05	0	0	3.9375e-05	3.501e-05
GO:0004637	phosphoribosylamine-glycine ligase activity [Evidence IEA]	Fusobacteriota	0	0	0	0	3.873e-05	0	3.911e-05	0	8.589e-05	0	3.509e-05	0	8.414e-06	0	2.42e-05	0	0	0	0	0	0	0	1.729e-05	0	2.0727e-05	0
GO:0004638	phosphoribosylaminoimidazole carboxylase activity [Evidence IEA]	Bacillota	0	2.673e-05	0	8.946e-05	0	0	0	3.917e-05	0	0	0	0	0	3.87e-06	0	2.805e-05	0	0	0	2.197e-05	0	0	0	0	0	1.74375e-05
GO:0004638	phosphoribosylaminoimidazole carboxylase activity [Evidence IEA]	Fusobacteriota	0	0	0	0	4.802e-05	0	0.0001915	0	0.0001425	0	7.867e-05	0	0	0	0.0001926	0	0	0	0	0	4.057e-05	0	0.0001619	0	7.13133e-05	0
GO:0004639	phosphoribosylaminoimidazolesuccinocarboxamide synthase activity [Evidence IEA]	Bacillota	5.143e-05	0.0002808	2.136e-05	0.0001156	0	0.0003527	0	0.0003383	8.655e-05	6.265e-05	0	0.0001336	0	0.001849	9.566e-05	0.000214	0	0.0003758	0.0001496	0.0003315	2.397e-05	0.0001186	0	0.0001907	3.57142e-05	0.000363604
GO:0004639	phosphoribosylaminoimidazolesuccinocarboxamide synthase activity [Evidence IEA]	Bacteroidota	0	0	0	0	0	0	0	0	0	0	0	0	0	0	0	0	0.0001517	0	0	0	0	0	0	0	1.26417e-05	0
GO:0004639	phosphoribosylaminoimidazolesuccinocarboxamide synthase activity [Evidence IEA]	Fusobacteriota	0	0	0	0	0.0001958	0	0.0004868	0	0.0001766	0	3.945e-05	0	0.0002494	0	0.0003517	0	1.837e-05	7.17e-06	0	0	5.645e-05	0	0.0003585	0	0.000161089	5.975e-07
GO:0004639	phosphoribosylaminoimidazolesuccinocarboxamide synthase activity [Evidence IEA]	Pseudomonadota	0	0	0	0	0	0	0	0	0	0	0	0	0	0	0	0	0.0001555	3.53e-05	0	0	0	0	0	0	1.29583e-05	2.94167e-06
GO:0004641	phosphoribosylformylglycinamidine cyclo-ligase activity [Evidence IEA]	Bacillota	0	0.0004736	0	0.0001522	0	0.0002584	0	0.0004361	0	2.504e-05	0	0	0	0.0003518	0	0.0005668	0	5.253e-05	5.364e-06	0.0002612	0	3.826e-05	0	1.027e-05	4.47e-07	0.00021885
GO:0004641	phosphoribosylformylglycinamidine cyclo-ligase activity [Evidence IEA]	Fusobacteriota	0	0	0	0	0.0001148	0	0.0004313	0	0.0002814	0	0.0001456	0	0	0	0.0009299	0	0	0	0	0	0	0	0.0001292	0	0.00016935	0
GO:0004641	phosphoribosylformylglycinamidine cyclo-ligase activity [Evidence IEA]	Pseudomonadota	0	0	0	0	0	0	0	0	0	0	0	0	0	0	0	0	5.831e-05	0	0	0	0	0	0	0	4.85917e-06	0
GO:0004642	phosphoribosylformylglycinamidine synthase activity [Evidence IEA]	Bacillota	0	0	3.909e-05	0.0001122	0	7.991e-05	0	7.95e-05	0	2.316e-05	8.241e-06	1.849e-05	0	8.415e-05	0	7.149e-05	0	3.137e-05	7.228e-05	9.468e-05	6.795e-07	1.925e-05	2.695e-07	5.614e-05	1.00467e-05	5.58617e-05
GO:0004642	phosphoribosylformylglycinamidine synthase activity [Evidence IEA]	Fusobacteriota	0	0	0	0	2.271e-05	0	1.11e-05	0	1.52e-05	0	4.915e-06	0	4.877e-06	0	1.188e-05	0	0	0	0	0	4.111e-06	0	1.947e-05	0	7.85525e-06	0
GO:0004642	phosphoribosylformylglycinamidine synthase activity [Evidence IEA]	Pseudomonadota	0	0	0	0	0	0	0	0	0	0	0	0	0	0	0	0	1.669e-05	0	0	0	0	0	0	0	1.39083e-06	0
GO:0004643	phosphoribosylaminoimidazolecarboxamide formyltransferase activity [Evidence IEA]	Bacillota	0	3.184e-05	1.983e-05	0.0001003	0	2.001e-05	0	1.698e-05	0	8.2e-06	0	4.809e-06	0	7.269e-05	0	4.799e-05	0	9.923e-06	1.235e-05	6.114e-05	0	1.527e-05	0	4.582e-05	2.68167e-06	3.62477e-05
GO:0004643	phosphoribosylaminoimidazolecarboxamide formyltransferase activity [Evidence IEA]	Fusobacteriota	0	0	0	0	1.232e-05	0	2.767e-05	0	4.671e-05	0	2.013e-05	0	0	0	2.144e-05	0	0	0	0	0	3.657e-06	0	1.799e-05	0	1.24931e-05	0
GO:0004643	phosphoribosylaminoimidazolecarboxamide formyltransferase activity [Evidence IEA]	Pseudomonadota	0	0	0	0	0	0	0	0	0	0	0	0	0	0	0	0	3.201e-06	0	0	0	0	0	0	0	2.6675e-07	0
GO:0004644	phosphoribosylglycinamide formyltransferase activity [Evidence IEA]	Bacillota	0	5.654e-05	0	0.0007453	0	7.586e-05	0	0	0	4.108e-05	0	0	0	0.000406	0	0.000173	0	0	0	9.521e-05	0	0	0	7.764e-05	0	0.000139219
GO:0004644	phosphoribosylglycinamide formyltransferase activity [Evidence IEA]	Fusobacteriota	0	0	0	0	0	0	0	0	0	0	0	0	0	0	0	0	0	0	0	0	0	0	3.102e-05	0	2.585e-06	0
GO:0004644	phosphoribosylglycinamide formyltransferase activity [Evidence IEA]	Pseudomonadota	0	0	0	0	0	0	0	0	0	0	2.188e-05	0	0	0	0	0	0	0	4.233e-05	0	1.223e-06	0	2.863e-05	1.22e-05	7.83858e-06	1.01667e-06
GO:0004645	1,4-alpha-oligoglucan phosphorylase activity [Evidence IEA]	Bacillota	4.443e-05	7.517e-05	0.0003027	5.921e-05	1.728e-05	4.954e-05	3.962e-05	0.0001163	3.984e-06	3.984e-05	1.382e-05	5.008e-05	3.592e-05	0.0001912	6.841e-06	9.922e-05	4.965e-06	0.0001246	0.0001462	0.0001211	9.296e-07	6.334e-05	2.131e-05	3.815e-05	5.31666e-05	8.56458e-05
GO:0004645	1,4-alpha-oligoglucan phosphorylase activity [Evidence IEA]	Bacteroidota	0	0	0	0	0	0	0	0	0	0	0	0	0	0	0	0	1.918e-05	0	0	0	0	0	0	0	1.59833e-06	0
GO:0004645	1,4-alpha-oligoglucan phosphorylase activity [Evidence IEA]	Pseudomonadota	0	0	0	0	6.986e-07	0	0	0	0	0	0	0	0	0	4.339e-06	0	0	0	1.22e-05	0	0	0	7.024e-06	5.118e-06	2.0218e-06	4.265e-07
GO:0004648	O-phospho-L-serine:2-oxoglutarate aminotransferase activity [Evidence IEA]	Bacillota	5.576e-06	0	0	1.512e-05	0	0	0	0	0	8.12e-06	0	0	0	4.829e-05	0	1.974e-05	0	0	0	1.875e-05	0	8.869e-06	0	0	4.64667e-07	9.90742e-06
GO:0004648	O-phospho-L-serine:2-oxoglutarate aminotransferase activity [Evidence IEA]	Pseudomonadota	0	0	0	0	1.427e-05	0	0	0	1.031e-05	0	1.932e-05	0	0	0	7.585e-06	0	9.538e-06	0	3.904e-05	0	1.546e-05	0	3.157e-05	1.66e-05	1.22577e-05	1.38333e-06
GO:0004654	polyribonucleotide nucleotidyltransferase activity [Evidence IEA]	Actinomycetota	0	0	0	0	0	0	0	0	0	3.108e-06	0	0	0	0	0	0	0	0	0	0	0	0	0	0	0	2.59e-07
GO:0004654	polyribonucleotide nucleotidyltransferase activity [Evidence IEA]	Bacillota	0.0001139	5.297e-05	0.0002035	0.0001987	9.111e-06	6.684e-05	8.441e-06	0.0001059	1.764e-05	5.43e-05	2.808e-05	4.291e-05	0.0001132	0.0001093	1.905e-05	7.083e-05	4.52e-05	4.637e-05	0.0001088	0.0001175	3.015e-05	6.188e-05	4.957e-05	9.479e-05	6.22202e-05	8.51908e-05
GO:0004654	polyribonucleotide nucleotidyltransferase activity [Evidence IEA]	Bacteroidota	0	0	0	0	2.262e-05	0	0	0	3.681e-06	0	0	0	0	0	0	0	2.366e-05	0	0	0	0	0	0	0	4.16342e-06	0
GO:0004654	polyribonucleotide nucleotidyltransferase activity [Evidence IEA]	Fusobacteriota	0	0	0	0	3.662e-05	0	7.347e-05	0	8.087e-05	0	7.492e-05	0	3.337e-05	0	2.682e-05	0	3.095e-05	2.039e-05	0	0	4.686e-05	0	5.152e-05	0	3.795e-05	1.69917e-06
GO:0004654	polyribonucleotide nucleotidyltransferase activity [Evidence IEA]	Pseudomonadota	2.912e-05	0	0	1.067e-06	9.329e-05	0	0.0001255	1.674e-05	0.0001293	4.445e-05	7.001e-05	0	1.851e-05	0	5.46e-05	0	0.0001032	0	8.529e-05	0	3.203e-05	0	8.242e-05	2.474e-05	6.86058e-05	7.24975e-06
GO:0004655	porphobilinogen synthase activity [Evidence IEA]	Bacillota	0	0	2.311e-06	2.368e-06	0	1.54e-05	0	6.304e-05	0	4.802e-05	3.665e-05	0	1.954e-05	5.154e-05	0	7.193e-05	0	3.03e-05	5.794e-05	7.69e-05	8.86e-06	0	0	8.587e-05	1.04418e-05	3.7114e-05
GO:0004655	porphobilinogen synthase activity [Evidence IEA]	Fusobacteriota	0	0	0	0	1.471e-05	0	1.095e-05	0	7.939e-06	0	1.425e-05	0	0	0	3.375e-05	0	0	0	0	0	0	0	0	0	6.79992e-06	0
GO:0004655	porphobilinogen synthase activity [Evidence IEA]	Pseudomonadota	0	0	0	0	0	0	0	0	9.459e-06	0	7.092e-06	0	0	0	0	0	0	0	2.05e-05	0	1.871e-06	0	1.861e-06	3.22e-06	3.39858e-06	2.68333e-07
GO:0004659	prenyltransferase activity [Evidence IEA]	Bacillota	0	0	2.202e-06	0	0	0	0	2.327e-05	0	1.367e-05	0	0	0	0	0	5.89e-06	0	0	0	0	0	0	0	3.399e-06	1.835e-07	3.85242e-06
GO:0004664	prephenate dehydratase activity [Evidence IEA]	Bacillota	7.495e-05	0	0	9.287e-06	0	0	0	0	0	0	0	0	0	0	0	0	0	0	0	0	0	0	0	0	6.24583e-06	7.73917e-07
GO:0004672	protein kinase activity [Evidence IEA]	Bacillota	3.405e-05	8.778e-05	9.304e-05	2.472e-05	0	2.287e-05	0	5.61e-05	2.33e-05	6.993e-05	4.535e-06	2.254e-05	4.278e-05	2.705e-05	0	1.906e-05	0	3.621e-05	5.788e-05	5.942e-05	6.041e-06	3.847e-05	0	9.964e-05	2.18022e-05	4.69825e-05
GO:0004672	protein kinase activity [Evidence IEA]	Chordata	0	0	0	0	0	0	0	0	0	0	0	0	0	0	0	0	0	7.622e-06	0	0	0	0	0	0	0	6.35167e-07
GO:0004673	protein histidine kinase activity [Evidence IEA]	Bacillota	0	1.509e-05	8.468e-06	2.833e-05	0	1.267e-05	0	3.878e-06	0	0	0	1.198e-05	0	4.301e-05	0	0	0	5.83e-06	0	5.844e-05	0	4.432e-05	0	1.342e-05	7.05667e-07	1.97473e-05
GO:0004673	protein histidine kinase activity [Evidence IEA]	Fusobacteriota	0	0	0	0	0	0	0	0	2.691e-06	0	0	0	0	0	0	0	0	0	0	0	0	0	0	0	2.2425e-07	0
GO:0004674	protein serine/threonine kinase activity [Evidence IEA]	Bacillota	5.331e-05	0.0001601	7.661e-05	0	4.441e-05	7.009e-05	3.752e-05	9.599e-05	0	4.132e-05	3.816e-05	2.439e-05	0	3.499e-05	7.355e-05	4.305e-05	3.822e-05	6.326e-05	9.436e-05	5.362e-05	1.752e-06	0	6.985e-05	7.398e-05	4.39785e-05	5.50658e-05
GO:0004687	myosin light chain kinase activity	Chordata	0	0	0	0	0	0	0	0	0	0	0	1.949e-06	0	0	0	0	0	0	0	0	0	0	0	0	0	1.62417e-07
GO:0004722	protein serine/threonine phosphatase activity [Evidence IEA]	Bacillota	0.00068	0.001127	0.0001617	0.0003378	0	0.000698	0	0.0003256	5.741e-05	0.0002854	2.071e-05	0.0007719	0.0004211	0.0001672	0	0.0007687	7.006e-05	0.0005508	6.363e-05	0.0007879	0	0.002839	5.046e-05	0.0004353	0.000127089	0.000757883
GO:0004722	protein serine/threonine phosphatase activity [Evidence IEA]	Fusobacteriota	0	0	0	0	0	0	0	0	3.819e-06	0	0	0	0	0	0	0	0	0	0	0	0	0	8.732e-07	0	3.91017e-07	0
GO:0004725	protein tyrosine phosphatase activity [Evidence IEA]	Bacillota	0	0	0	0	0	0	0	0	0	0	0	0	0	0	0	0	0	2.149e-05	0	0	0	0	0	0	0	1.79083e-06
GO:0004729	oxygen-dependent protoporphyrinogen oxidase activity [Evidence IEA]	Bacillota	0	0	0	0	0	0	0	0	0	0	0	0	0	0	0	0	0	0	0	0	0	0	0	1.888e-06	0	1.57333e-07
GO:0004731	purine-nucleoside phosphorylase activity [Evidence IEA]	Bacillota	0.001634	0.001815	0.007295	0.004291	0.002171	0.002529	0.0009134	0.001652	0.00077	0.000299	8.743e-05	0.0006419	0.0005922	0.002808	0.001094	0.00132	0.001259	0.001676	0.001848	0.0008009	0.0003914	0.0006054	0.001225	0.001698	0.0016067	0.00167802
GO:0004731	purine-nucleoside phosphorylase activity [Evidence IEA]	Fusobacteriota	0	0	0	0	0	0	0	0	0	0	0	0	0.0001186	0	0	0	0	0	0	0	0	0	2.118e-05	0	1.16483e-05	0
GO:0004731	purine-nucleoside phosphorylase activity [Evidence IEA]	Pseudomonadota	7.806e-05	0	0	0	0.0003683	0	0.0002405	0.0001118	0.0002312	0.000227	0.0001932	0	8.698e-05	0	0.0001039	0	0.001651	0.0001099	0.0007027	0	0.0001665	0	0.000457	0.0003171	0.000356612	6.38167e-05
GO:0004733	pyridoxamine-phosphate oxidase activity [Evidence IEA]	Fusobacteriota	0	0	0	0	0.003199	0	0.001214	0	0.0003123	0	0.004166	0	0.001677	0	0.0003146	0	0.0002827	4.092e-05	0.0001006	0	0.0007985	0	0.001451	0	0.00112631	3.41e-06
GO:0004733	pyridoxamine-phosphate oxidase activity [Evidence IEA]	Pseudomonadota	0	0	0	0	3.34e-05	0	0	0	0	0	2.166e-05	0	0	0	0	0	3.321e-05	0	3.016e-05	0	8.515e-06	0	6.477e-05	8.089e-05	1.59763e-05	6.74083e-06
GO:0004735	pyrroline-5-carboxylate reductase activity [Evidence IEA]	Bacillota	0	0	0	3.338e-05	0	0	0	0	0	0	0	0	0	0	0	4.558e-05	0	0	0	0	0	0	0	0	0	6.58e-06
GO:0004735	pyrroline-5-carboxylate reductase activity [Evidence IEA]	Pseudomonadota	0	0	0	0	0	0	0	0	0	0	0	0	0	0	0	0	9.162e-05	0	0	0	0	0	9.578e-05	0	1.56167e-05	0
GO:0004736	pyruvate carboxylase activity [Evidence IEA]	Bacillota	6.16e-06	0	5.218e-06	0	3.624e-06	1.632e-05	1.693e-06	2.549e-05	2.033e-06	1.607e-05	7.07e-06	3.737e-06	0	1.106e-05	1.58e-05	1.77e-05	6.464e-06	6.444e-06	7.457e-06	3.706e-05	5.001e-06	8.623e-06	3.158e-06	4.087e-05	5.3065e-06	1.52812e-05
GO:0004738	pyruvate dehydrogenase activity [Evidence IEA]	Pseudomonadota	0	0	0	2.865e-06	9.386e-05	0	0.000122	0	0.0001409	4.214e-05	5.285e-05	0	1.728e-05	0	0.0001279	0	0.0002781	2.166e-05	0.0001344	0	4.726e-05	0	0.0001149	2.339e-05	9.41208e-05	7.50458e-06
GO:0004739	pyruvate dehydrogenase (acetyl-transferring) activity [Evidence IEA]	Bacillota	0.0002129	0.0001569	0.0003573	0	0.0001199	2.525e-05	0	8.541e-05	9.638e-05	2.635e-05	0	0	8.674e-05	6.073e-05	7.485e-05	1.579e-05	0.0001573	5.382e-05	0.0001583	1.783e-05	0.0001547	6.348e-05	7.025e-05	4.078e-05	0.000124052	4.55283e-05
GO:0004742	dihydrolipoyllysine-residue acetyltransferase activity [Evidence IEA]	Pseudomonadota	0	0	0	2.103e-06	0.0001262	0	6.484e-05	1.917e-05	0.0001524	5.249e-05	0.000194	0	2.445e-05	0	5.764e-05	0	0.0001518	3.613e-05	0.00021	0	3.305e-05	0	0.0002197	4.244e-05	0.00010284	1.26944e-05
GO:0004743	pyruvate kinase activity [Evidence IEA]	Bacillota	0.000781	0.0006542	0.0002107	0.0006437	7.177e-05	0.000421	7.714e-05	0.0002745	0.0001086	0.0003791	8.146e-05	0.0004024	0.0002323	0.0004159	0.0004069	0.0002729	9.914e-05	0.0004764	0.0001935	0.000243	0.0001458	0.002155	0.0001093	0.0004474	0.000209801	0.000565458
GO:0004743	pyruvate kinase activity [Evidence IEA]	Bacteroidota	0	0	0	0	0	0	0	0	7.459e-06	0	0	0	0	0	0	0	0	0	0	0	0	0	0	0	6.21583e-07	0
GO:0004743	pyruvate kinase activity [Evidence IEA]	Candidatus Saccharibacteria	0	0	0	0	2.666e-05	0	0	0	0	0	0	0	0	0	0	0	2.511e-05	0	2.09e-05	0	2.638e-06	0	0	0	6.27567e-06	0
GO:0004743	pyruvate kinase activity [Evidence IEA]	Fusobacteriota	0	0	0	0	0.0001029	0	0.0002058	0	0.0003018	0	7.919e-05	0	0.0002077	0	0.0003898	0	0.0001485	5.382e-05	0	0	0.0001202	0	0.0001261	0	0.000140166	4.485e-06
GO:0004743	pyruvate kinase activity [Evidence IEA]	Pseudomonadota	3.079e-05	0	0	0	4.942e-05	0	7.481e-05	1.156e-05	6.761e-05	1.8e-05	6.649e-05	0	1.321e-05	0	5.309e-05	0	0.0005005	3.889e-05	0.000147	0	4.046e-05	0	6.896e-05	4.64e-05	9.2695e-05	9.57083e-06
GO:0004746	riboflavin synthase activity [Evidence IEA]	Pseudomonadota	0	0	0	0	0	0	0	0	0	0	0	0	0	0	0	0	3.582e-05	0	0	0	0	0	0	0	2.985e-06	0
GO:0004747	ribokinase activity [Evidence IEA]	Bacillota	9.477e-05	3.095e-05	0.0001199	0.0001405	0	2.183e-05	0	2.426e-05	5.557e-05	2.808e-05	6.571e-05	4.956e-05	0	7.155e-05	0	2.028e-05	0	6.657e-05	7.181e-05	4.957e-05	0	3.05e-05	0	1.801e-05	3.398e-05	4.59717e-05
GO:0004748	ribonucleoside-diphosphate reductase activity, thioredoxin disulfide as acceptor [Evidence IEA]	Bacillota	0.0004029	0.0003525	0.0009142	0.001343	0	0.0005724	0.0002326	0.0004106	4.635e-05	0.0001934	3.418e-05	0.0001383	0.0001387	0.001189	0.0004126	0.0006465	0.0002831	0.0003475	0.0002238	0.001342	0	0.0003694	0.0001919	0.0002643	0.000240028	0.000597408
GO:0004748	ribonucleoside-diphosphate reductase activity, thioredoxin disulfide as acceptor [Evidence IEA]	Fusobacteriota	0	0	0	0	7.687e-06	0	1.808e-05	0	2.765e-05	0	5.678e-06	0	3.257e-06	0	1.99e-05	0	2.62e-05	9.802e-06	0	0	2.475e-05	0	1.2e-05	0	1.21002e-05	8.16833e-07
GO:0004748	ribonucleoside-diphosphate reductase activity, thioredoxin disulfide as acceptor [Evidence IEA]	Pseudomonadota	0	0	0	0	3.521e-05	0	3.215e-05	0	3.941e-05	1.081e-05	5.661e-05	0	2.297e-06	0	4.133e-05	0	5.248e-06	0	5.467e-05	0	3.133e-05	0	2.163e-05	1.941e-05	2.66571e-05	2.51833e-06
GO:0004749	ribose phosphate diphosphokinase activity [Evidence IEA]	Bacillota	9.776e-05	0.0003081	0.0007923	0.0009207	2.404e-05	0.0004245	3.522e-05	0.0003003	2.246e-05	0.0002749	4.497e-05	5.11e-05	0.0003537	0.0006208	2.074e-05	0.0002963	8.124e-05	0.0001121	0.0003948	0.0005447	8.051e-05	0.0003912	0.0001218	0.0003416	0.000172462	0.000382192
GO:0004749	ribose phosphate diphosphokinase activity [Evidence IEA]	Bacteroidota	0	0	0	0	0	0	0	0	0	0	0	0	0	0	0	0	7.933e-05	0	0	0	0	0	0	0	6.61083e-06	0
GO:0004749	ribose phosphate diphosphokinase activity [Evidence IEA]	Fusobacteriota	0	0	0	0	6.086e-05	0	0.0005996	0	0.0001832	0	2.962e-05	0	0.000112	0	0.0005225	0	5.825e-05	0.0001226	0	0	4.114e-05	0	0.0001048	0	0.000142664	1.02167e-05
GO:0004749	ribose phosphate diphosphokinase activity [Evidence IEA]	Pseudomonadota	3.169e-06	0	0	0	1.315e-05	0	0.0001219	0	0.0001092	0	0.0001864	0	1.051e-05	0	3.62e-05	0	1.473e-05	0	2.498e-05	0	8.026e-06	0	2.35e-05	0.0001026	4.59804e-05	8.55e-06
GO:0004750	D-ribulose-phosphate 3-epimerase activity [Evidence IEA]	Bacillota	0	8.527e-05	0.0005363	0.0002448	0	0.000884	0	0.0003296	0	0	0	0	0.0001464	0.0007158	0	0.001391	0	0.0003153	0	0.0005725	0	0.0009827	0	0.0007072	5.68917e-05	0.000519014
GO:0004750	D-ribulose-phosphate 3-epimerase activity [Evidence IEA]	Fusobacteriota	0	0	0	0	0	0	0.0002037	0	0.0003392	0	0	0	7.147e-05	0	0	0	0	0	0	0	4.54e-05	0	0.0001023	0	6.35058e-05	0
GO:0004750	D-ribulose-phosphate 3-epimerase activity [Evidence IEA]	Pseudomonadota	0	0	0	0	0	0	0	0	0.0002765	0	0.0002686	0	3.298e-05	0	0	0	5.032e-05	0	0.000342	0	3.312e-05	0	0.0002958	0	0.000108277	0
GO:0004751	ribose-5-phosphate isomerase activity [Evidence IEA]	Bacillota	8.553e-05	6.456e-05	0.0004625	0.0001593	2.426e-06	0.0002634	5.398e-05	0.0001279	0	0.0003276	0	0	0.0002804	0.0002838	0	0.0002623	0	7.053e-05	0.0001648	0.0002739	0	0.0002077	7.119e-06	0	8.80629e-05	0.000170083
GO:0004751	ribose-5-phosphate isomerase activity [Evidence IEA]	Fusobacteriota	0	0	0	0	0.0005115	0	0.001706	0	0.000342	0	1.806e-05	0	0.0005994	0	0.0004863	0	0.0007075	0	0	0	0.001365	0	0.0004921	0	0.000518988	0
GO:0004751	ribose-5-phosphate isomerase activity [Evidence IEA]	Pseudomonadota	0	0	0	0	0	0	0	0	7.598e-06	0	0	0	0	0	0	0	0.0005774	7.721e-05	0	0	0	0	4.307e-05	0	5.2339e-05	6.43417e-06
GO:0004756	selenide, water dikinase activity [Evidence IEA]	Pseudomonadota	0	0	0	0	0.0001479	0	0	0	0	0	0	0	0	0	0	0	0.0002641	0	0	0	1.862e-05	0	0	0	3.5885e-05	0
GO:0004764	shikimate 3-dehydrogenase (NADP+) activity [Evidence IEA]	Pseudomonadota	0	0	0	0	0	0	0	0	0	0	0	0	0	0	0	0	0	0	2.277e-06	0	0	0	0	0	1.8975e-07	0
GO:0004765	shikimate kinase activity [Evidence IEA]	Bacillota	0	0	0	0	0	5.162e-05	0	0	0	0	0	0	0	3.697e-05	0	0	0	0	0	0	0	0	0	2.581e-05	0	9.53333e-06
GO:0004784	superoxide dismutase activity [Evidence IEA]	Bacillota	0.003275	0.01182	0.002765	0.004449	0.001331	0.00149	0.0011	0.004849	0.0005023	0.0009678	0.0007883	0.0008233	0.001104	0.01265	0.001229	0.002532	0.001196	0.003641	0.001098	0.00262	0.0001203	0.002096	0.001092	0.001163	0.00130007	0.00409176
GO:0004784	superoxide dismutase activity [Evidence IEA]	Pseudomonadota	0	0	0	0	7.395e-05	0	0	0	0	0	7.826e-05	0	0	0	0	0	0.0002107	0.0001594	0.00134	0	5.805e-05	0	0.0001718	7.253e-05	0.000161063	1.93275e-05
GO:0004788	thiamine diphosphokinase activity [Evidence IEA]	Bacillota	0	0	0	0	0	0	0	0	0	0	0	3.435e-05	0	0	0	0	0	0	0	0	0	0	0	0	0	2.8625e-06
GO:0004791	thioredoxin-disulfide reductase (NADPH) activity [Evidence IEA]	Actinomycetota	0	0	0	0	0	0	0	0	0	0.0001525	0	0	0	0	0	0	0	0	0	0	0	0	0	0	0	1.27083e-05
GO:0004791	thioredoxin-disulfide reductase (NADPH) activity [Evidence IEA]	Bacillota	0.0001247	0.0004523	0.0002296	0.000354	0	0.0003785	0	0.0001675	0	8.206e-05	3.15e-05	0.000208	7.665e-05	0.0002417	0	0.0001795	4.446e-05	0.0001745	1.368e-05	0.0001294	0	0.0003356	1.893e-05	0.0001453	4.496e-05	0.000237363
GO:0004791	thioredoxin-disulfide reductase (NADPH) activity [Evidence IEA]	Fusobacteriota	0	0	0	0	0	0	0	0	0	0	0	0	0.0001206	0	0	0	0	0	0	0	6.098e-06	0	0	0	1.05582e-05	0
GO:0004791	thioredoxin-disulfide reductase (NADPH) activity [Evidence IEA]	Pseudomonadota	0	0	0	0	2.633e-05	0	1.005e-05	0	4.493e-05	0	0	0	8.586e-06	0	0	0	0.0001168	0	5.548e-05	0	1.361e-05	0	4.572e-05	0	2.67922e-05	0
GO:0004792	thiosulfate sulfurtransferase activity [Evidence IEA]	Pseudomonadota	0	0	0	0	0	0	0	0	0	0	0	0	0	0	0	0	0.0001353	0	0	0	0	0	0	0	1.1275e-05	0
GO:0004794	L-threonine ammonia-lyase activity [Evidence IEA]	Bacillota	0	6.308e-05	3.247e-06	4.576e-05	0	3.538e-05	0	0.0001165	0	4.082e-05	0	9.411e-05	1.845e-05	0.0001411	0	0.0001548	0	7.892e-05	0	6.847e-05	0	0.0001911	0	2.741e-05	1.80808e-06	8.81208e-05
GO:0004794	L-threonine ammonia-lyase activity [Evidence IEA]	Fusobacteriota	0	0	0	0	6.589e-05	0	5.034e-05	0	6.438e-05	0	6.266e-05	0	9.641e-05	0	0.000158	0	0	0	0	0	4.253e-05	0	5.584e-05	0	4.96708e-05	0
GO:0004794	L-threonine ammonia-lyase activity [Evidence IEA]	Pseudomonadota	0	0	0	0	0	0	0	0	0	0	0	0	0	0	0	0	0.001151	4.373e-05	5.441e-05	0	0	0	0	0	0.000100451	3.64417e-06
GO:0004795	threonine synthase activity [Evidence IEA]	Bacillota	0.0001857	5.893e-05	0.0001111	0.0003381	0	0.0001318	0	0.0002662	0	0.0002624	7.311e-05	3.736e-05	0	0.0003489	0.0001181	0.0003168	5.56e-05	6.796e-05	9e-05	0.0003122	5.131e-06	0.0003383	0	0.0002017	5.32284e-05	0.000223388
GO:0004795	threonine synthase activity [Evidence IEA]	Fusobacteriota	0	0	0	0	0	0	0	0	1.082e-05	0	0	0	0	0	0	0	0	0	0	0	0	0	3.62e-06	0	1.20333e-06	0
GO:0004795	threonine synthase activity [Evidence IEA]	Pseudomonadota	0	0	0	0	2.9e-05	0	0	0	5.614e-05	7.324e-05	4.817e-05	0	0	0	0	0	7.154e-05	0	4.557e-05	0	6.516e-05	0	2.217e-05	1.139e-05	2.81458e-05	7.0525e-06
GO:0004797	thymidine kinase activity [Evidence IEA]	Bacillota	0	0.000236	0.0002823	0.0001874	0	0.0001088	0	0	0	1.544e-05	0	0.0001923	0	0	0	0	0	4.115e-05	0.0001825	0.0001142	0	2.592e-05	0	8.769e-05	3.87333e-05	8.4075e-05
GO:0004797	thymidine kinase activity [Evidence IEA]	Pseudomonadota	0	0	0	0	0	0	0	0	0	0	1.235e-05	0	0	0	0	0	0	0	6.309e-06	0	0	0	0	0	1.55492e-06	0
GO:0004798	thymidylate kinase activity [Evidence IEA]	Bacillota	1.086e-05	4.721e-05	0.000116	0.0004245	0	4.821e-05	0	6.287e-05	0	3.392e-05	3.844e-06	1.875e-05	0	2.702e-05	0	0	0	3.727e-05	0	5.524e-05	0	1.083e-05	0	5.057e-05	1.0892e-05	6.80325e-05
GO:0004798	thymidylate kinase activity [Evidence IEA]	Fusobacteriota	0	0	0	0	5.788e-05	0	3.251e-05	0	0	0	0	0	0	0	0	0	0	0	0	0	0	0	1.71e-05	0	8.9575e-06	0
GO:0004798	thymidylate kinase activity [Evidence IEA]	Pseudomonadota	0	0	0	0	2.577e-06	0	0	0	1.521e-05	0	2.465e-05	0	0	0	0	0	3.801e-05	0	7.906e-05	0	4.592e-06	0	1.105e-05	0	1.45957e-05	0
GO:0004799	thymidylate synthase activity [Evidence IEA]	Fusobacteriota	0	0	0	0	0.0001359	0	3.298e-05	0	0.0002293	0	6.458e-05	0	0	0	0.0002744	0	0	0	0	0	9.448e-06	0	0.000113	0	7.1634e-05	0
GO:0004799	thymidylate synthase activity [Evidence IEA]	Pseudomonadota	0	0	0	0	0	0	0	0	0	0	0	0	0	0	0	0	4.718e-05	0	0	0	0	0	0	0	3.93167e-06	0
GO:0004801	transaldolase activity [Evidence IEA]	Bacillota	0	0	0	0	0	4.441e-06	0	0	0	0	0	0	0	0	0	0	0	0	0	0	0	0	0	0	0	3.70083e-07
GO:0004801	transaldolase activity [Evidence IEA]	Pseudomonadota	7.658e-05	0	0	0	0.0004208	0	8.334e-05	3.787e-05	0.0002475	7.659e-05	0.0002241	0	7.13e-05	0	0.0006497	0	0.0003862	8.886e-05	0.0003912	0	5.435e-05	0	0.0008569	0.0001877	0.000288497	3.2585e-05
GO:0004802	transketolase activity [Evidence IEA]	Actinomycetota	0	0	0	0	0	0	0	0	0	3.999e-05	0	0	0	0	0	0	0	0	0	0	0	0	0	0	0	3.3325e-06
[truncated: 1,434 more rows]

## Sheet: Table S482
Table S482. MiCId analysis, Class level, GO term identification results for microbiome datasets 730NS..867WS.
[truncated: 2,741 more rows]

## Sheet: Table S483
Table S483. MiCId analysis, Order level, GO term identification results for microbiome datasets 730NS..867WS.
[truncated: 3,319 more rows]

[truncated: 10 more sheets: Table S484, Table S485, Table S486, Table S487, Table S488, Table S489, Table S490, Table S491, Table S492, Table S493]
