# Supplementary material for: Biological Function Assignment across Taxonomic Levels in Mass-Spectrometry-Based Metaproteomics via a Modified Expectation Maximization Algorithm
Source: J Proteome Res. 2025 Jul 18;24(8):3818–32. doi: 10.1021/acs.jproteome.4c01125 (PMC12323002; doi:10.1021/acs.jproteome.4c01125)
Supplement: Supplementary file 1 [file pr4c01125_si_001.zip › Supplementary_Material_Tables_S494-S502.xlsx]

## Sheet: Table_of_Contents
Supplementary Materials for "Biological Function
Assignment Across Taxonomic Levels in
Mass-Spectrometry-Based Metaproteomics via a
Modified Expectation Maximization Algorithm"
Gelio Alves1, Aleksey Ogurtsov1, Yi-Kui Yu*1
1National Library of Medicine,
National Institutes of Health
Bethesda, MD 20894, USA
	Table of Contents
Sheet Order	Sheet Name	Sheet Contents
1	Table_of_Contents	Table of Contents
2	Table S494	HM541_r1 Unipept mpa file
3	Table S495	HM541_r2 Unipept mpa file
4	Table S496	HM541_r3 Unipept mpa file
5	Table S497	HM604_r1 Unipept mpa file
6	Table S498	HM604_r2 Unipept mpa file
7	Table S499	HM609_r1 Unipept mpa file
8	Table S500	HM609_r2 Unipept mpa file
9	Table S501	HM621_r1 Unipept mpa file
10	Table S502	HM621_r2 Unipept mpa file

## Sheet: Table S494
Table S494. HM541_r1 Unipept mpa file.
peptide	lca	superkingdom	kingdom	subkingdom	superphylum	phylum	subphylum	superclass	class	subclass	superorder	order	suborder	infraorder	superfamily	family	subfamily	tribe	subtribe	genus	subgenus	species group	species subgroup	species	subspecies	strain	varietas	forma	EC	EC - names	GO (cellular component)	GO (molecular function)	GO (biological process)	GO (cellular component) - names	GO (molecular function) - names	GO (biological process) - names	InterPro	InterPro - names
AAAAAAAASDTSAGSTK	Monoglobus pectinilyticus	Bacteria				Bacillota			Clostridia			Monoglobales				Monoglobaceae				Monoglobus				Monoglobus pectinilyticus							GO:0005886 (100%)		GO:0055085 (100%)	plasma membrane (100%)		transmembrane transport (100%)	IPR000515 (100%);IPR035906 (100%);IPR050809 (100%)	ABC transporter type 1, transmembrane domain MetI-like (100%);MetI-like superfamily (100%);Bacterial G3P & Sugar ABC Transporter Permeases (100%)
AAAAAAAKPGPASR	Bifidobacterium adolescentis	Bacteria				Actinomycetota			Actinomycetes			Bifidobacteriales				Bifidobacteriaceae				Bifidobacterium				Bifidobacterium adolescentis					2.7.6.3 (100%);4.1.2.25 (100%)	2-amino-4-hydroxy-6-hydroxymethyldihydropteridine diphosphokinase (100%);dihydroneopterin aldolase (100%)		GO:0003848 (100%);GO:0004150 (100%);GO:0005524 (100%)	GO:0046654 (100%);GO:0046656 (100%)		2-amino-4-hydroxy-6-hydroxymethyldihydropteridine diphosphokinase activity (100%);dihydroneopterin aldolase activity (100%);ATP binding (100%)	tetrahydrofolate biosynthetic process (100%);folic acid biosynthetic process (100%)	IPR000550 (100%);IPR006156 (100%);IPR006157 (100%)	7,8-Dihydro-6-hydroxymethylpterin-pyrophosphokinase, HPPK (100%);Dihydroneopterin aldolase (100%);Dihydroneopterin aldolase/epimerase domain (100%)
AAAAADTSAADKPADEGK	Bifidobacterium	Bacteria				Actinomycetota			Actinomycetes			Bifidobacteriales				Bifidobacteriaceae				Bifidobacterium																	IPR008769 (100%)	Poly granule associated (100%)
AAAAADTSAADKPADEGKAE	Bifidobacterium	Bacteria				Actinomycetota			Actinomycetes			Bifidobacteriales				Bifidobacteriaceae				Bifidobacterium																	IPR008769 (100%)	Poly granule associated (100%)
AAAAAIDEELSK	Hominilimicola fabiformis	Bacteria				Bacillota			Clostridia			Eubacteriales				Oscillospiraceae				Hominilimicola				Hominilimicola fabiformis					1.4.1.13 (100%)	glutamate synthase (NADPH) (100%)		GO:0051536 (80%);GO:0004355 (60%);GO:0016491 (40%)			iron-sulfur cluster binding (80%);glutamate synthase (NADPH) activity (60%);oxidoreductase activity (40%)		IPR006004 (100%);IPR009051 (100%);IPR017896 (100%)	Sulfide dehydrogenase subunit alpha-like (100%);Alpha-helical ferredoxin (100%);4Fe-4S ferredoxin-type, iron-sulphur binding domain (100%)
AAAAAQHHLYGTTSGK	Bacteroides thetaiotaomicron	Bacteria				Bacteroidota			Bacteroidia			Bacteroidales				Bacteroidaceae				Bacteroides				Bacteroides thetaiotaomicron
AAAAASAANAAQPSAHQPLR	Bifidobacterium longum	Bacteria				Actinomycetota			Actinomycetes			Bifidobacteriales				Bifidobacteriaceae				Bifidobacterium				Bifidobacterium longum					6.4.1.3 (80%);6.4.1.2 (20%)	propionyl-CoA carboxylase (80%);acetyl-CoA carboxylase (20%)	GO:0009317 (97%)	GO:0003989 (97%);GO:0004658 (97%);GO:0016740 (24%)	GO:0006633 (97%);GO:2001295 (3%)	acetyl-CoA carboxylase complex (97%)	acetyl-CoA carboxylase activity (97%);propionyl-CoA carboxylase activity (97%);transferase activity (24%)	fatty acid biosynthetic process (97%);malonyl-CoA biosynthetic process (3%)	IPR000438 (100%);IPR011762 (100%);IPR011763 (100%)	Acetyl-CoA carboxylase carboxyl transferase, beta subunit (100%);Acetyl-coenzyme A carboxyltransferase, N-terminal (100%);Acetyl-coenzyme A carboxyltransferase, C-terminal (100%)
AAAACGPDGGTLGATNR	Bifidobacterium	Bacteria				Actinomycetota			Actinomycetes			Bifidobacteriales				Bifidobacteriaceae				Bifidobacterium									3.2.1.23 (100%)	beta-galactosidase (100%)	GO:0005773 (100%)	GO:0004565 (100%)	GO:0005975 (100%)	vacuole (100%)	beta-galactosidase activity (100%)	carbohydrate metabolic process (100%)	IPR001944 (100%);IPR017853 (100%);IPR031330 (100%)	Glycoside hydrolase, family 35 (100%);Glycoside hydrolase superfamily (100%);Glycoside hydrolase 35, catalytic domain (100%)
AAAADQLETWGAK	Bifidobacterium	Bacteria				Actinomycetota			Actinomycetes			Bifidobacteriales				Bifidobacteriaceae				Bifidobacterium									3.6.5.4 (100%)	signal-recognition-particle GTPase (100%)	GO:0005737 (100%);GO:0005886 (100%)	GO:0003924 (100%);GO:0005047 (100%);GO:0005525 (100%)	GO:0006614 (100%);GO:0051301 (21%)	cytoplasm (100%);plasma membrane (100%)	GTPase activity (100%);signal recognition particle binding (100%);GTP binding (100%)	SRP-dependent cotranslational protein targeting to membrane (100%);cell division (21%)	IPR000897 (100%);IPR003593 (100%);IPR004390 (100%)	Signal recognition particle, SRP54 subunit, GTPase domain (100%);AAA+ ATPase domain (100%);Signal-recognition particle receptor FtsY (100%)
AAAADQLETWGAR	Actinomycetes	Bacteria				Actinomycetota			Actinomycetes																				3.6.5.4 (100%)	signal-recognition-particle GTPase (100%)	GO:0005737 (100%);GO:0005886 (100%)	GO:0003924 (100%);GO:0005047 (100%);GO:0005525 (100%)	GO:0006614 (100%);GO:0051301 (14%)	cytoplasm (100%);plasma membrane (100%)	GTPase activity (100%);signal recognition particle binding (100%);GTP binding (100%)	SRP-dependent cotranslational protein targeting to membrane (100%);cell division (14%)	IPR000897 (100%);IPR003593 (100%);IPR004390 (100%)	Signal recognition particle, SRP54 subunit, GTPase domain (100%);AAA+ ATPase domain (100%);Signal-recognition particle receptor FtsY (100%)
AAAADVGNDHR	Lachnospiraceae	Bacteria				Bacillota			Clostridia			Lachnospirales				Lachnospiraceae																GO:0004356 (100%)	GO:0006542 (100%)		glutamine synthetase activity (100%)	glutamine biosynthetic process (100%)	IPR008146 (100%);IPR008147 (100%);IPR014746 (100%)	Glutamine synthetase, catalytic domain (100%);Glutamine synthetase, N-terminal domain (100%);Glutamine synthetase/guanido kinase, catalytic domain (100%)
AAAAELVPHKGPAVK	Faecalibacterium prausnitzii	Bacteria				Bacillota			Clostridia			Eubacteriales				Oscillospiraceae				Faecalibacterium				Faecalibacterium prausnitzii					5.2.1.8 (100%)	peptidylprolyl isomerase (100%)	GO:0005737 (100%)	GO:0003755 (100%);GO:0043022 (100%);GO:0044183 (100%)	GO:0015031 (100%);GO:0043335 (100%);GO:0051083 (100%)	cytoplasm (100%)	peptidyl-prolyl cis-trans isomerase activity (100%);ribosome binding (100%);protein folding chaperone (100%)	protein transport (100%);protein unfolding (100%);'de novo' cotranslational protein folding (100%)	IPR001179 (100%);IPR005215 (100%);IPR008880 (100%)	FKBP-type peptidyl-prolyl cis-trans isomerase domain (100%);Trigger factor (100%);Trigger factor, C-terminal (100%)
AAAAEYLDTYADGSK	Anaerostipes	Bacteria				Bacillota			Clostridia			Lachnospirales				Lachnospiraceae				Anaerostipes									1.2.7.1 (100%)	pyruvate synthase (100%)		GO:0005506 (100%);GO:0051539 (100%);GO:0016903 (67%)	GO:0006979 (100%);GO:0022900 (100%)		iron ion binding (100%);4 iron, 4 sulfur cluster binding (100%);oxidoreductase activity, acting on the aldehyde or oxo group of donors (67%)	response to oxidative stress (100%);electron transport chain (100%)	IPR002869 (100%);IPR002880 (100%);IPR009014 (100%)	Pyruvate-flavodoxin oxidoreductase, central domain (100%);Pyruvate flavodoxin/ferredoxin oxidoreductase, pyrimidine binding domain (100%);Transketolase C-terminal/Pyruvate-ferredoxin oxidoreductase domain II (100%)
AAAAEYLDTYADGSKNGAATDK	Anaerostipes hadrus	Bacteria				Bacillota			Clostridia			Lachnospirales				Lachnospiraceae				Anaerostipes				Anaerostipes hadrus					1.2.7.1 (100%)	pyruvate synthase (100%)		GO:0005506 (100%);GO:0051539 (100%);GO:0016903 (62%)	GO:0006979 (100%);GO:0022900 (100%)		iron ion binding (100%);4 iron, 4 sulfur cluster binding (100%);oxidoreductase activity, acting on the aldehyde or oxo group of donors (62%)	response to oxidative stress (100%);electron transport chain (100%)	IPR002869 (100%);IPR002880 (100%);IPR009014 (100%)	Pyruvate-flavodoxin oxidoreductase, central domain (100%);Pyruvate flavodoxin/ferredoxin oxidoreductase, pyrimidine binding domain (100%);Transketolase C-terminal/Pyruvate-ferredoxin oxidoreductase domain II (100%)
AAAAEYLDTYADGSKNGAATDKLVAALEACGCDAAK	Anaerostipes hadrus	Bacteria				Bacillota			Clostridia			Lachnospirales				Lachnospiraceae				Anaerostipes				Anaerostipes hadrus					1.2.7.1 (100%)	pyruvate synthase (100%)		GO:0005506 (100%);GO:0051539 (100%);GO:0016903 (62%)	GO:0006979 (100%);GO:0022900 (100%)		iron ion binding (100%);4 iron, 4 sulfur cluster binding (100%);oxidoreductase activity, acting on the aldehyde or oxo group of donors (62%)	response to oxidative stress (100%);electron transport chain (100%)	IPR002869 (100%);IPR002880 (100%);IPR009014 (100%)	Pyruvate-flavodoxin oxidoreductase, central domain (100%);Pyruvate flavodoxin/ferredoxin oxidoreductase, pyrimidine binding domain (100%);Transketolase C-terminal/Pyruvate-ferredoxin oxidoreductase domain II (100%)
AAAAEYLETYTVGATNGTATDK	Mediterraneibacter	Bacteria				Bacillota			Clostridia			Lachnospirales				Lachnospiraceae				Mediterraneibacter									1.2.7.1 (100%)	pyruvate synthase (100%)		GO:0005506 (100%);GO:0030976 (100%);GO:0051539 (100%)	GO:0006979 (100%);GO:0022900 (100%)		iron ion binding (100%);thiamine pyrophosphate binding (100%);4 iron, 4 sulfur cluster binding (100%)	response to oxidative stress (100%);electron transport chain (100%)	IPR002869 (100%);IPR002880 (100%);IPR009014 (100%)	Pyruvate-flavodoxin oxidoreductase, central domain (100%);Pyruvate flavodoxin/ferredoxin oxidoreductase, pyrimidine binding domain (100%);Transketolase C-terminal/Pyruvate-ferredoxin oxidoreductase domain II (100%)
AAAAGCAESAEILK	Faecalibacterium prausnitzii	Bacteria				Bacillota			Clostridia			Eubacteriales				Oscillospiraceae				Faecalibacterium				Faecalibacterium prausnitzii					1.2.7.1 (100%)	pyruvate synthase (100%)		GO:0005506 (100%);GO:0030976 (100%);GO:0051539 (100%)	GO:0006979 (100%);GO:0022900 (100%)		iron ion binding (100%);thiamine pyrophosphate binding (100%);4 iron, 4 sulfur cluster binding (100%)	response to oxidative stress (100%);electron transport chain (100%)	IPR002869 (100%);IPR002880 (100%);IPR009014 (100%)	Pyruvate-flavodoxin oxidoreductase, central domain (100%);Pyruvate flavodoxin/ferredoxin oxidoreductase, pyrimidine binding domain (100%);Transketolase C-terminal/Pyruvate-ferredoxin oxidoreductase domain II (100%)
AAAAGCEKSAEILK	Faecalibacterium	Bacteria				Bacillota			Clostridia			Eubacteriales				Oscillospiraceae				Faecalibacterium									1.2.7.1 (100%)	pyruvate synthase (100%)		GO:0005506 (100%);GO:0030976 (100%);GO:0051539 (100%)	GO:0006979 (100%);GO:0022900 (100%)		iron ion binding (100%);thiamine pyrophosphate binding (100%);4 iron, 4 sulfur cluster binding (100%)	response to oxidative stress (100%);electron transport chain (100%)	IPR029061 (100%);IPR002869 (96%);IPR002880 (96%)	Thiamin diphosphate-binding fold (100%);Pyruvate-flavodoxin oxidoreductase, central domain (96%);Pyruvate flavodoxin/ferredoxin oxidoreductase, pyrimidine binding domain (96%)
AAAAGCPDAADVLEK	Anaerobutyricum	Bacteria				Bacillota			Clostridia			Lachnospirales				Lachnospiraceae				Anaerobutyricum									1.2.7.1 (100%)	pyruvate synthase (100%)		GO:0005506 (100%);GO:0030976 (100%);GO:0051539 (100%)	GO:0006979 (100%);GO:0022900 (100%)		iron ion binding (100%);thiamine pyrophosphate binding (100%);4 iron, 4 sulfur cluster binding (100%)	response to oxidative stress (100%);electron transport chain (100%)	IPR002869 (100%);IPR002880 (100%);IPR009014 (100%)	Pyruvate-flavodoxin oxidoreductase, central domain (100%);Pyruvate flavodoxin/ferredoxin oxidoreductase, pyrimidine binding domain (100%);Transketolase C-terminal/Pyruvate-ferredoxin oxidoreductase domain II (100%)
AAAAGCPDAAEVLEK	Anaerobutyricum	Bacteria				Bacillota			Clostridia			Lachnospirales				Lachnospiraceae				Anaerobutyricum									1.2.7.1 (100%)	pyruvate synthase (100%)		GO:0005506 (100%);GO:0030976 (100%);GO:0051539 (100%)	GO:0006979 (100%);GO:0022900 (100%)		iron ion binding (100%);thiamine pyrophosphate binding (100%);4 iron, 4 sulfur cluster binding (100%)	response to oxidative stress (100%);electron transport chain (100%)	IPR002869 (100%);IPR002880 (100%);IPR009014 (100%)	Pyruvate-flavodoxin oxidoreductase, central domain (100%);Pyruvate flavodoxin/ferredoxin oxidoreductase, pyrimidine binding domain (100%);Transketolase C-terminal/Pyruvate-ferredoxin oxidoreductase domain II (100%)
AAAAGCPDAAEVLEKK	Anaerobutyricum	Bacteria				Bacillota			Clostridia			Lachnospirales				Lachnospiraceae				Anaerobutyricum									1.2.7.1 (100%)	pyruvate synthase (100%)		GO:0005506 (100%);GO:0030976 (100%);GO:0051539 (100%)	GO:0006979 (100%);GO:0022900 (100%)		iron ion binding (100%);thiamine pyrophosphate binding (100%);4 iron, 4 sulfur cluster binding (100%)	response to oxidative stress (100%);electron transport chain (100%)	IPR002869 (100%);IPR002880 (100%);IPR009014 (100%)	Pyruvate-flavodoxin oxidoreductase, central domain (100%);Pyruvate flavodoxin/ferredoxin oxidoreductase, pyrimidine binding domain (100%);Transketolase C-terminal/Pyruvate-ferredoxin oxidoreductase domain II (100%)
AAAAGCTESAEILK	Faecalibacterium	Bacteria				Bacillota			Clostridia			Eubacteriales				Oscillospiraceae				Faecalibacterium									1.2.7.1 (100%)	pyruvate synthase (100%)		GO:0005506 (100%);GO:0030976 (100%);GO:0051539 (100%)	GO:0006979 (100%);GO:0022900 (100%)		iron ion binding (100%);thiamine pyrophosphate binding (100%);4 iron, 4 sulfur cluster binding (100%)	response to oxidative stress (100%);electron transport chain (100%)	IPR002869 (100%);IPR002880 (100%);IPR009014 (100%)	Pyruvate-flavodoxin oxidoreductase, central domain (100%);Pyruvate flavodoxin/ferredoxin oxidoreductase, pyrimidine binding domain (100%);Transketolase C-terminal/Pyruvate-ferredoxin oxidoreductase domain II (100%)
AAAAGEHEEWSLDYPHFADVAEQEGFPMIAAMYR	Bacteroides	Bacteria				Bacteroidota			Bacteroidia			Bacteroidales				Bacteroidaceae				Bacteroides												GO:0005506 (100%);GO:0016491 (100%)			iron ion binding (100%);oxidoreductase activity (100%)		IPR003251 (100%);IPR009040 (100%);IPR009078 (100%)	Rubrerythrin, diiron-binding domain (100%);Ferritin-like diiron domain (100%);Ferritin-like superfamily (100%)
AAAAGENEEWTQMYK	Oscillospiraceae	Bacteria				Bacillota			Clostridia			Eubacteriales				Oscillospiraceae													1.11.1.1 (100%)	NADH peroxidase (100%)		GO:0005506 (100%);GO:0016491 (86%);GO:0016692 (14%)			iron ion binding (100%);oxidoreductase activity (86%);NADH peroxidase activity (14%)		IPR003251 (100%);IPR009040 (100%);IPR009078 (100%)	Rubrerythrin, diiron-binding domain (100%);Ferritin-like diiron domain (100%);Ferritin-like superfamily (100%)
AAAAGENEEWTTDYPHFADVADQEGFPAIATMYR	Bacteroidaceae	Bacteria				Bacteroidota			Bacteroidia			Bacteroidales				Bacteroidaceae																GO:0005506 (100%);GO:0016491 (100%)			iron ion binding (100%);oxidoreductase activity (100%)		IPR003251 (100%);IPR009040 (100%);IPR009078 (100%)	Rubrerythrin, diiron-binding domain (100%);Ferritin-like diiron domain (100%);Ferritin-like superfamily (100%)
AAAAGENEEWTTDYPHFADVADQEGFPAIATMYRR	Bacteroidaceae	Bacteria				Bacteroidota			Bacteroidia			Bacteroidales				Bacteroidaceae																GO:0005506 (100%);GO:0016491 (100%)			iron ion binding (100%);oxidoreductase activity (100%)		IPR003251 (100%);IPR009040 (100%);IPR009078 (100%)	Rubrerythrin, diiron-binding domain (100%);Ferritin-like diiron domain (100%);Ferritin-like superfamily (100%)
AAAAGQQWWER	Bifidobacteriaceae	Bacteria				Actinomycetota			Actinomycetes			Bifidobacteriales				Bifidobacteriaceae													6.1.1.16 (100%)	cysteine--tRNA ligase (100%)	GO:0005737 (98%)	GO:0004817 (98%);GO:0005524 (98%);GO:0008270 (98%)	GO:0006423 (98%)	cytoplasm (98%)	cysteine-tRNA ligase activity (98%);ATP binding (98%);zinc ion binding (98%)	cysteinyl-tRNA aminoacylation (98%)	IPR009080 (100%);IPR014729 (100%);IPR015803 (100%)	Aminoacyl-tRNA synthetase, class Ia, anticodon-binding (100%);Rossmann-like alpha/beta/alpha sandwich fold (100%);Cysteine-tRNA ligase (100%)
AAAAGWGFDGLADDATAK	Vescimonas coprocola	Bacteria				Bacillota			Clostridia			Eubacteriales				Oscillospiraceae				Vescimonas				Vescimonas coprocola							GO:0030288 (100%)	GO:1904680 (100%)	GO:0015833 (100%)	outer membrane-bounded periplasmic space (100%)	peptide transmembrane transporter activity (100%)	peptide transport (100%)	IPR000914 (100%);IPR039424 (100%)	Solute-binding protein family 5 domain (100%);Solute-binding protein family 5 (100%)
AAAAIAGGVIEANADNAAMHAAENR	Alistipes finegoldii	Bacteria				Bacteroidota			Bacteroidia			Bacteroidales				Rikenellaceae				Alistipes				Alistipes finegoldii													IPR011990 (100%);IPR024302 (100%)	Tetratricopeptide-like helical domain superfamily (100%);SusD-like (100%)
AAAAIDQKLQGK	Anaerostipes hadrus	Bacteria				Bacillota			Clostridia			Lachnospirales				Lachnospiraceae				Anaerostipes				Anaerostipes hadrus					1.4.1.13 (100%);1.4.1.14 (13%);1.97.-.- (13%)	glutamate synthase (NADPH) (100%);glutamate synthase (NADH) (13%);Other oxidoreductases (13%)		GO:0051536 (100%);GO:0004355 (78%);GO:0016491 (22%)			iron-sulfur cluster binding (100%);glutamate synthase (NADPH) activity (78%);oxidoreductase activity (22%)		IPR006004 (100%);IPR009051 (100%);IPR023753 (100%)	Sulfide dehydrogenase subunit alpha-like (100%);Alpha-helical ferredoxin (100%);FAD/NAD(P)-binding domain (100%)
AAAAKPEDEKLAK	Clostridium fessum	Bacteria				Bacillota			Clostridia			Eubacteriales				Clostridiaceae				Clostridium				Clostridium fessum					2.8.3.12 (100%)	glutaconate CoA-transferase (100%)		GO:0008410 (92%);GO:0018730 (5%);GO:0016740 (3%)			CoA-transferase activity (92%);glutaconate CoA-transferase activity (5%);transferase activity (3%)		IPR004165 (100%);IPR037171 (100%)	Coenzyme A transferase family I (100%);NagB/RpiA transferase-like (100%)
AAAALIDKDSAVELYAGFGK	Faecalibacterium	Bacteria				Bacillota			Clostridia			Eubacteriales				Oscillospiraceae				Faecalibacterium											GO:0009317 (100%)	GO:0004658 (100%);GO:0016740 (20%)		acetyl-CoA carboxylase complex (100%)	propionyl-CoA carboxylase activity (100%);transferase activity (20%)		IPR011763 (100%);IPR029045 (100%);IPR034733 (100%)	Acetyl-coenzyme A carboxyltransferase, C-terminal (100%);ClpP/crotonase-like domain superfamily (100%);Acetyl-coenzyme A carboxylase carboxyl transferase subunit beta (100%)
AAAAMEGPVYMR	Anaerostipes hadrus	Bacteria				Bacillota			Clostridia			Lachnospirales				Lachnospiraceae				Anaerostipes				Anaerostipes hadrus					2.2.1.7 (100%);2.2.1.1 (25%)	1-deoxy-D-xylulose-5-phosphate synthase (100%);transketolase (25%)		GO:0003824 (64%);GO:0008661 (36%);GO:0004802 (9%)			catalytic activity (64%);1-deoxy-D-xylulose-5-phosphate synthase activity (36%);transketolase activity (9%)		IPR005475 (100%);IPR009014 (100%);IPR029061 (100%)	Transketolase-like, pyrimidine-binding domain (100%);Transketolase C-terminal/Pyruvate-ferredoxin oxidoreductase domain II (100%);Thiamin diphosphate-binding fold (100%)
AAAAMGDEVEIFALPISEGEKR	Faecalibacillus	Bacteria				Bacillota			Erysipelotrichia			Erysipelotrichales				Coprobacillaceae				Faecalibacillus									2.7.1.191 (100%)	protein-N(pi)-phosphohistidine--D-mannose phosphotransferase (100%)		GO:0008982 (100%);GO:0016301 (100%)	GO:0009401 (100%)		protein-N(PI)-phosphohistidine-sugar phosphotransferase activity (100%);kinase activity (100%)	phosphoenolpyruvate-dependent sugar phosphotransferase system (100%)	IPR003501 (100%);IPR013012 (100%);IPR036095 (100%)	Phosphotransferase system, EIIB component, type 2/3 (100%);Phosphotransferase system, EIIB component, type 3 (100%);PTS system IIB component-like superfamily (100%)
AAAAMPVASSYR	Mediterraneibacter gnavus	Bacteria				Bacillota			Clostridia			Lachnospirales				Lachnospiraceae				Mediterraneibacter				Mediterraneibacter gnavus					2.7.7.27 (100%)	glucose-1-phosphate adenylyltransferase (100%)		GO:0005524 (100%);GO:0008878 (100%)	GO:0005978 (100%)		ATP binding (100%);glucose-1-phosphate adenylyltransferase activity (100%)	glycogen biosynthetic process (100%)	IPR005835 (100%);IPR005836 (100%);IPR011004 (100%)	Nucleotidyl transferase domain (100%);ADP-glucose pyrophosphorylase, conserved site (100%);Trimeric LpxA-like superfamily (100%)
AAAANGWIDEER	Bacteria	Bacteria																											4.2.1.24 (100%)	porphobilinogen synthase (100%)	GO:0005829 (98%)	GO:0004655 (98%);GO:0008270 (98%);GO:0016829 (2%)	GO:0006782 (85%);GO:0006783 (13%)	cytosol (98%)	porphobilinogen synthase activity (98%);zinc ion binding (98%);lyase activity (2%)	protoporphyrinogen IX biosynthetic process (85%);heme biosynthetic process (13%)	IPR001731 (100%);IPR013785 (100%);IPR030656 (85%)	Delta-aminolevulinic acid dehydratase (100%);Aldolase-type TIM barrel (100%);Delta-aminolevulinic acid dehydratase, active site (85%)
AAAANIVPNSTGAAK	root																												1.2.1.- (97%);1.2.1.12 (3%)	With NAD(+) or NADP(+) as acceptor (97%);glyceraldehyde-3-phosphate dehydrogenase (phosphorylating) (3%)	GO:0005737 (95%);GO:0009986 (0%)	GO:0004365 (100%);GO:0051287 (100%);GO:0050661 (95%)	GO:0006006 (100%);GO:0006096 (1%);GO:0051701 (0%)	cytoplasm (95%);cell surface (0%)	glyceraldehyde-3-phosphate dehydrogenase (NAD+) (phosphorylating) activity (100%);NAD binding (100%);NADP binding (95%)	glucose metabolic process (100%);glycolytic process (1%);biological process involved in interaction with host (0%)	IPR020829 (100%);IPR020831 (100%);IPR020828 (96%)	Glyceraldehyde 3-phosphate dehydrogenase, catalytic domain (100%);Glyceraldehyde/Erythrose phosphate dehydrogenase family (100%);Glyceraldehyde 3-phosphate dehydrogenase, NAD(P) binding domain (96%)
AAAAPAPAPSDASAYASNIINATPQLPAYVLRPESYDDVETVVR	Collinsella aerofaciens	Bacteria				Actinomycetota			Coriobacteriia			Coriobacteriales				Coriobacteriaceae				Collinsella				Collinsella aerofaciens									GO:0000917 (100%)			division septum assembly (100%)	IPR007561 (100%);IPR023052 (100%);IPR038594 (100%)	Cell division protein SepF/SepF-related (100%);Cell division protein SepF (100%);SepF-like superfamily (100%)
AAAAPEMHADNR	Lachnospiraceae	Bacteria				Bacillota			Clostridia			Lachnospirales				Lachnospiraceae													3.2.1.170 (100%)	mannosylglycerate hydrolase (100%)	GO:0000329 (71%)	GO:0004559 (71%);GO:0030246 (71%);GO:0046872 (71%)	GO:0006013 (71%);GO:0009313 (71%)	fungal-type vacuole membrane (71%)	alpha-mannosidase activity (71%);carbohydrate binding (71%);metal ion binding (71%)	mannose metabolic process (71%);oligosaccharide catabolic process (71%)	IPR000602 (100%);IPR011013 (100%);IPR011330 (100%)	Glycoside hydrolase family 38, N-terminal domain (100%);Galactose mutarotase-like domain superfamily (100%);Glycoside hydrolase/deacetylase, beta/alpha-barrel (100%)
AAAAQALDMLATKR	root																														GO:0009317 (100%)	GO:0004658 (100%)		acetyl-CoA carboxylase complex (100%)	propionyl-CoA carboxylase activity (100%)		IPR011763 (100%);IPR029045 (100%);IPR034733 (100%)	Acetyl-coenzyme A carboxyltransferase, C-terminal (100%);ClpP/crotonase-like domain superfamily (100%);Acetyl-coenzyme A carboxylase carboxyl transferase subunit beta (100%)
AAAASIVPNSTGAAK	Bacillota	Bacteria				Bacillota																							1.2.1.- (100%)	With NAD(+) or NADP(+) as acceptor (100%)	GO:0005737 (100%)	GO:0004365 (100%);GO:0050661 (100%);GO:0051287 (100%)	GO:0006006 (100%)	cytoplasm (100%)	glyceraldehyde-3-phosphate dehydrogenase (NAD+) (phosphorylating) activity (100%);NADP binding (100%);NAD binding (100%)	glucose metabolic process (100%)	IPR006424 (100%);IPR020828 (100%);IPR020829 (100%)	Glyceraldehyde-3-phosphate dehydrogenase, type I (100%);Glyceraldehyde 3-phosphate dehydrogenase, NAD(P) binding domain (100%);Glyceraldehyde 3-phosphate dehydrogenase, catalytic domain (100%)
AAAASLEIPLYR	Lachnospiraceae	Bacteria				Bacillota			Clostridia			Lachnospirales				Lachnospiraceae													4.2.1.11 (100%)	phosphopyruvate hydratase (100%)	GO:0000015 (100%);GO:0005576 (100%);GO:0009986 (100%)	GO:0000287 (100%);GO:0004634 (100%)	GO:0006096 (100%)	phosphopyruvate hydratase complex (100%);extracellular region (100%);cell surface (100%)	magnesium ion binding (100%);phosphopyruvate hydratase activity (100%)	glycolytic process (100%)	IPR000941 (100%);IPR020810 (100%);IPR020811 (100%)	Enolase (100%);Enolase, C-terminal TIM barrel domain (100%);Enolase, N-terminal (100%)
AAAAVVDKDSAVELYAGFGK	Faecalibacterium prausnitzii	Bacteria				Bacillota			Clostridia			Eubacteriales				Oscillospiraceae				Faecalibacterium				Faecalibacterium prausnitzii					2.1.3.1 (100%)	methylmalonyl-CoA carboxytransferase (100%)		GO:0004658 (100%);GO:0016740 (9%);GO:0047154 (9%)			propionyl-CoA carboxylase activity (100%);transferase activity (9%);methylmalonyl-CoA carboxytransferase activity (9%)		IPR011763 (100%);IPR029045 (100%);IPR034733 (100%)	Acetyl-coenzyme A carboxyltransferase, C-terminal (100%);ClpP/crotonase-like domain superfamily (100%);Acetyl-coenzyme A carboxylase carboxyl transferase subunit beta (100%)
AAAAYLDIPLYR	Bacteroidales	Bacteria				Bacteroidota			Bacteroidia			Bacteroidales																	4.2.1.11 (100%)	phosphopyruvate hydratase (100%)	GO:0000015 (97%);GO:0005576 (96%);GO:0009986 (96%)	GO:0000287 (97%);GO:0004634 (97%);GO:0016829 (3%)	GO:0006096 (97%)	phosphopyruvate hydratase complex (97%);extracellular region (96%);cell surface (96%)	magnesium ion binding (97%);phosphopyruvate hydratase activity (97%);lyase activity (3%)	glycolytic process (97%)	IPR000941 (100%);IPR020809 (100%);IPR020810 (100%)	Enolase (100%);Enolase, conserved site (100%);Enolase, C-terminal TIM barrel domain (100%)
AAACNIVPNSTGAAK	Bacillota	Bacteria				Bacillota																							1.2.1.- (100%)	With NAD(+) or NADP(+) as acceptor (100%)	GO:0005737 (100%)	GO:0004365 (100%);GO:0050661 (100%);GO:0051287 (100%)	GO:0006006 (100%)	cytoplasm (100%)	glyceraldehyde-3-phosphate dehydrogenase (NAD+) (phosphorylating) activity (100%);NADP binding (100%);NAD binding (100%)	glucose metabolic process (100%)	IPR006424 (100%);IPR020828 (100%);IPR020829 (100%)	Glyceraldehyde-3-phosphate dehydrogenase, type I (100%);Glyceraldehyde 3-phosphate dehydrogenase, NAD(P) binding domain (100%);Glyceraldehyde 3-phosphate dehydrogenase, catalytic domain (100%)
AAADAAAEEYTTAMWK	Bifidobacterium	Bacteria				Actinomycetota			Actinomycetes			Bifidobacteriales				Bifidobacteriaceae				Bifidobacterium									6.1.1.11 (100%)	serine--tRNA ligase (100%)	GO:0005829 (100%)	GO:0000049 (100%);GO:0004828 (100%);GO:0005524 (100%)	GO:0006434 (100%);GO:0016260 (100%)	cytosol (100%)	tRNA binding (100%);serine-tRNA ligase activity (100%);ATP binding (100%)	seryl-tRNA aminoacylation (100%);selenocysteine biosynthetic process (100%)	IPR002314 (100%);IPR002317 (100%);IPR006195 (100%)	Aminoacyl-tRNA synthetase, class II (G/ P/ S/T) (100%);Serine-tRNA ligase, type1 (100%);Aminoacyl-tRNA synthetase, class II (100%)
AAADAANDALLDDVASDYER	Bifidobacterium longum	Bacteria				Actinomycetota			Actinomycetes			Bifidobacteriales				Bifidobacteriaceae				Bifidobacterium				Bifidobacterium longum					3.1.1.31 (100%)	6-phosphogluconolactonase (100%)		GO:0017057 (100%);GO:0016853 (6%)	GO:0005975 (100%);GO:0006098 (100%)		6-phosphogluconolactonase activity (100%);isomerase activity (6%)	carbohydrate metabolic process (100%);pentose-phosphate shunt (100%)	IPR005900 (100%);IPR006148 (100%);IPR037171 (100%)	6-phosphogluconolactonase, DevB-type (100%);Glucosamine/galactosamine-6-phosphate isomerase (100%);NagB/RpiA transferase-like (100%)
AAADAEITDAEAAKK	Fusicatenibacter saccharivorans	Bacteria				Bacillota			Clostridia			Lachnospirales				Lachnospiraceae				Fusicatenibacter				Fusicatenibacter saccharivorans							GO:0005886 (100%);GO:0045263 (100%)	GO:0046933 (100%);GO:0046961 (100%);GO:0016787 (79%)		plasma membrane (100%);obsolete proton-transporting ATP synthase complex, coupling factor F(o) (100%)	proton-transporting ATP synthase activity, rotational mechanism (100%);proton-transporting ATPase activity, rotational mechanism (100%);hydrolase activity (79%)		IPR002146 (100%);IPR005864 (100%);IPR028987 (100%)	ATP synthase, F0 complex, subunit b/b', bacterial/chloroplast (100%);ATP synthase, F0 complex, subunit b, bacterial (100%);F-type ATP synthase subunit B-like, membrane domain superfamily (100%)
AAADAYLEQYGA	Bifidobacterium	Bacteria				Actinomycetota			Actinomycetes			Bifidobacteriales				Bifidobacteriaceae				Bifidobacterium									2.4.2.10 (100%)	orotate phosphoribosyltransferase (100%)	GO:0005737 (94%)	GO:0000287 (94%);GO:0004588 (94%);GO:0016757 (6%)	GO:0006207 (94%);GO:0044205 (94%);GO:0046132 (94%)	cytoplasm (94%)	magnesium ion binding (94%);orotate phosphoribosyltransferase activity (94%);glycosyltransferase activity (6%)	'de novo' pyrimidine nucleobase biosynthetic process (94%);'de novo' UMP biosynthetic process (94%);pyrimidine ribonucleoside biosynthetic process (94%)	IPR000836 (100%);IPR004467 (100%);IPR023031 (100%)	Phosphoribosyltransferase domain (100%);Orotate phosphoribosyl transferase domain (100%);Orotate phosphoribosyltransferase (100%)
AAADDAETLCGEDYWPLPSYSK
AAADELGVPLYNYLGGFNAK	Lactobacillales	Bacteria				Bacillota			Bacilli			Lactobacillales																	4.2.1.11 (100%)	phosphopyruvate hydratase (100%)	GO:0000015 (100%);GO:0005576 (100%);GO:0009986 (100%)	GO:0000287 (100%);GO:0004634 (100%)	GO:0006096 (100%)	phosphopyruvate hydratase complex (100%);extracellular region (100%);cell surface (100%)	magnesium ion binding (100%);phosphopyruvate hydratase activity (100%)	glycolytic process (100%)	IPR000941 (100%);IPR020809 (100%);IPR020810 (100%)	Enolase (100%);Enolase, conserved site (100%);Enolase, C-terminal TIM barrel domain (100%)
AAADGCPTAPQVLAK	Lachnospira eligens	Bacteria				Bacillota			Clostridia			Lachnospirales				Lachnospiraceae				Lachnospira				Lachnospira eligens					1.2.7.1 (100%)	pyruvate synthase (100%)		GO:0005506 (100%);GO:0030976 (100%);GO:0051539 (100%)	GO:0006979 (100%);GO:0022900 (100%)		iron ion binding (100%);thiamine pyrophosphate binding (100%);4 iron, 4 sulfur cluster binding (100%)	response to oxidative stress (100%);electron transport chain (100%)	IPR002869 (100%);IPR002880 (100%);IPR009014 (100%)	Pyruvate-flavodoxin oxidoreductase, central domain (100%);Pyruvate flavodoxin/ferredoxin oxidoreductase, pyrimidine binding domain (100%);Transketolase C-terminal/Pyruvate-ferredoxin oxidoreductase domain II (100%)
AAADKAVADAK	Bacteria	Bacteria																													GO:0000785 (100%);GO:0000793 (100%);GO:0000796 (100%)	GO:0003682 (100%)		chromatin (100%);condensed chromosome (100%);condensin complex (100%)	chromatin binding (100%)		IPR001677 (100%);IPR011250 (100%)	Transferrin-binding protein B, C-lobe/N-lobe beta-barrel domain (100%);Outer membrane protein/outer membrane enzyme PagP, beta-barrel (100%)
AAADKAVADAKAEAIK	Phocaeicola	Bacteria				Bacteroidota			Bacteroidia			Bacteroidales				Bacteroidaceae				Phocaeicola
AAADKFLETK	Agathobacter rectalis	Bacteria				Bacillota			Clostridia			Lachnospirales				Lachnospiraceae				Agathobacter				Agathobacter rectalis					1.2.7.1 (100%)	pyruvate synthase (100%)		GO:0005506 (100%);GO:0030976 (100%);GO:0051539 (100%)	GO:0006979 (100%);GO:0022900 (100%)		iron ion binding (100%);thiamine pyrophosphate binding (100%);4 iron, 4 sulfur cluster binding (100%)	response to oxidative stress (100%);electron transport chain (100%)	IPR002869 (100%);IPR002880 (100%);IPR009014 (100%)	Pyruvate-flavodoxin oxidoreductase, central domain (100%);Pyruvate flavodoxin/ferredoxin oxidoreductase, pyrimidine binding domain (100%);Transketolase C-terminal/Pyruvate-ferredoxin oxidoreductase domain II (100%)
AAADKLIPSTLELGGK	Bacillota	Bacteria				Bacillota																							1.2.1.3 (100%)	aldehyde dehydrogenase (NAD(+)) (100%)		GO:0008957 (100%);GO:0043878 (22%)			phenylacetaldehyde dehydrogenase (NAD+) activity (100%);glyceraldehyde-3-phosphate dehydrogenase (NAD+) (non-phosphorylating) activity (22%)		IPR015590 (100%);IPR016160 (100%);IPR016161 (100%)	Aldehyde dehydrogenase domain (100%);Aldehyde dehydrogenase, cysteine active site (100%);Aldehyde/histidinol dehydrogenase (100%)
AAADLLVLAYHR	Bacteria	Bacteria																											4.2.1.46 (100%)	dTDP-glucose 4,6-dehydratase (100%)		GO:0008460 (99%);GO:0010280 (99%);GO:0050377 (99%)	GO:0010253 (99%);GO:0010315 (99%);GO:0051555 (99%)		dTDP-glucose 4,6-dehydratase activity (99%);UDP-L-rhamnose synthase activity (99%);UDP-glucose 4,6-dehydratase activity (99%)	UDP-rhamnose biosynthetic process (99%);auxin export across the plasma membrane (99%);flavonol biosynthetic process (99%)	IPR016040 (100%);IPR036291 (100%);IPR005888 (99%)	NAD(P)-binding domain (100%);NAD(P)-binding domain superfamily (100%);dTDP-glucose 4,6-dehydratase (99%)
AAADQKAAAPAVEAK	Bifidobacterium adolescentis	Bacteria				Actinomycetota			Actinomycetes			Bifidobacteriales				Bifidobacteriaceae				Bifidobacterium				Bifidobacterium adolescentis					2.7.1.69 (100%)	Transferred entry: 2.7.1.191, 2.7.1.192, 2.7.1.193, 2.7.1.194, 2.7.1.1952.7.1.196, 2.7.1.197, 2.7.1.198, 2.7.1.199, 2.7.1.200, 2.7.1.2012.7.1.202, 2.7.1.203, 2.7.1.204, 2.7.1.205, 2.7.1.206, 2.7.1.207 an2.7.1.208 (100%)	GO:0005886 (100%)	GO:0008982 (100%);GO:0016301 (100%);GO:0090589 (100%)	GO:0009401 (100%);GO:0015771 (100%)	plasma membrane (100%)	protein-N(PI)-phosphohistidine-sugar phosphotransferase activity (100%);kinase activity (100%);protein-phosphocysteine-trehalose phosphotransferase system transporter activity (100%)	phosphoenolpyruvate-dependent sugar phosphotransferase system (100%);trehalose transport (100%)	IPR001127 (100%);IPR001996 (100%);IPR003352 (100%)	Phosphotransferase system, sugar-specific permease EIIA type 1 (100%);Phosphotransferase system, IIB component, type 1 (100%);Phosphotransferase system, EIIC (100%)
AAADTFFNAR	Bifidobacteriaceae	Bacteria				Actinomycetota			Actinomycetes			Bifidobacteriales				Bifidobacteriaceae																					IPR007139 (100%)	Protein of unknown function DUF349 (100%)
AAADVYMFANDQLEPLIK	Agathobacter rectalis	Bacteria				Bacillota			Clostridia			Lachnospirales				Lachnospiraceae				Agathobacter				Agathobacter rectalis							GO:0055052 (100%)	GO:1901982 (100%)	GO:0015768 (100%);GO:0042956 (100%)	ATP-binding cassette (ABC) transporter complex, substrate-binding subunit-containing (100%)	maltose binding (100%)	maltose transport (100%);maltodextrin transmembrane transport (100%)	IPR006059 (100%)	Bacterial-type extracellular solute-binding protein (100%)
AAADVYMFANDQLEPLVK	Agathobacter rectalis	Bacteria				Bacillota			Clostridia			Lachnospirales				Lachnospiraceae				Agathobacter				Agathobacter rectalis							GO:0055052 (100%)	GO:1901982 (100%)	GO:0015768 (100%);GO:0042956 (100%)	ATP-binding cassette (ABC) transporter complex, substrate-binding subunit-containing (100%)	maltose binding (100%)	maltose transport (100%);maltodextrin transmembrane transport (100%)	IPR006059 (100%)	Bacterial-type extracellular solute-binding protein (100%)
AAADYFGMPLYR	Bacteroidales	Bacteria				Bacteroidota			Bacteroidia			Bacteroidales																	4.2.1.11 (100%)	phosphopyruvate hydratase (100%)	GO:0000015 (96%);GO:0005576 (96%);GO:0009986 (89%)	GO:0000287 (96%);GO:0004634 (96%);GO:0016829 (4%)	GO:0006096 (96%)	phosphopyruvate hydratase complex (96%);extracellular region (96%);cell surface (89%)	magnesium ion binding (96%);phosphopyruvate hydratase activity (96%);lyase activity (4%)	glycolytic process (96%)	IPR000941 (100%);IPR020810 (100%);IPR020811 (100%)	Enolase (100%);Enolase, C-terminal TIM barrel domain (100%);Enolase, N-terminal (100%)
AAADYLEVPLYSYLGGFNTK	root																												4.2.1.11 (100%)	phosphopyruvate hydratase (100%)	GO:0000015 (99%);GO:0005576 (97%);GO:0009986 (97%)	GO:0000287 (99%);GO:0004634 (99%);GO:0016829 (1%)	GO:0006096 (99%)	phosphopyruvate hydratase complex (99%);extracellular region (97%);cell surface (97%)	magnesium ion binding (99%);phosphopyruvate hydratase activity (99%);lyase activity (1%)	glycolytic process (99%)	IPR000941 (100%);IPR020810 (100%);IPR020811 (100%)	Enolase (100%);Enolase, C-terminal TIM barrel domain (100%);Enolase, N-terminal (100%)
AAAEAEVDALVK	Bifidobacterium	Bacteria				Actinomycetota			Actinomycetes			Bifidobacteriales				Bifidobacteriaceae				Bifidobacterium									1.1.1.1 (100%);1.2.1.10 (100%)	alcohol dehydrogenase (100%);acetaldehyde dehydrogenase (acetylating) (100%)		GO:0004022 (98%);GO:0008774 (98%);GO:0046872 (98%)	GO:0006066 (98%);GO:0015976 (98%)		alcohol dehydrogenase (NAD+) activity (98%);acetaldehyde dehydrogenase (acetylating) activity (98%);metal ion binding (98%)	alcohol metabolic process (98%);carbon utilization (98%)	IPR015590 (100%);IPR016161 (100%);IPR016162 (100%)	Aldehyde dehydrogenase domain (100%);Aldehyde/histidinol dehydrogenase (100%);Aldehyde dehydrogenase, N-terminal (100%)
AAAEEAGASGDSAPK	Dialister invisus	Bacteria				Bacillota			Negativicutes			Veillonellales				Veillonellaceae				Dialister				Dialister invisus							GO:0005886 (100%)	GO:0022857 (100%)		plasma membrane (100%)	transmembrane transporter activity (100%)		IPR001898 (100%);IPR004680 (100%);IPR031312 (100%)	Solute carrier family 13 (100%);Citrate transporter-like domain (100%);Sodium/sulphate symporter, conserved site (100%)
AAAEEAVEDVAENAEETADEDAFKEAAEETK	root																																				IPR046092 (100%)	Protein of unknown function DUF6110 (100%)
AAAEEAVEDVVEETVEETAEEAVK
AAAEEHHVEYEER	Anaerostipes hadrus	Bacteria				Bacillota			Clostridia			Lachnospirales				Lachnospiraceae				Anaerostipes				Anaerostipes hadrus					6.1.1.6 (100%)	lysine--tRNA ligase (100%)	GO:0005615 (100%);GO:0005829 (100%);GO:0017101 (100%)	GO:0000049 (100%);GO:0000287 (100%);GO:0003877 (100%)	GO:0006430 (100%);GO:0015966 (100%);GO:0043032 (100%)	extracellular space (100%);cytosol (100%);aminoacyl-tRNA synthetase multienzyme complex (100%)	tRNA binding (100%);magnesium ion binding (100%);ATP:ADP adenylyltransferase activity (100%)	lysyl-tRNA aminoacylation (100%);diadenosine tetraphosphate biosynthetic process (100%);positive regulation of macrophage activation (100%)	IPR002313 (100%);IPR004364 (100%);IPR004365 (100%)	Lysine-tRNA ligase, class II (100%);Aminoacyl-tRNA synthetase, class II (D/K/N) (100%);OB-fold nucleic acid binding domain, AA-tRNA synthetase-type (100%)
AAAEGFDIVYLPPVFPIGVTNRK	Bifidobacterium longum	Bacteria				Actinomycetota			Actinomycetes			Bifidobacteriales				Bifidobacteriaceae				Bifidobacterium				Bifidobacterium longum					2.4.99.16 (100%)	starch synthase (maltosyl-transferring) (100%)		GO:0004553 (100%);GO:0016758 (97%);GO:0016757 (3%)	GO:0030979 (97%);GO:0005975 (3%)		hydrolase activity, hydrolyzing O-glycosyl compounds (100%);hexosyltransferase activity (97%);glycosyltransferase activity (3%)	alpha-glucan biosynthetic process (97%);carbohydrate metabolic process (3%)	IPR006047 (100%);IPR013780 (100%);IPR017853 (100%)	Glycosyl hydrolase, family 13, catalytic domain (100%);Glycosyl hydrolase, all-beta (100%);Glycoside hydrolase superfamily (100%)
AAAEKAEENSLGDEGVK	Senegalimassilia faecalis	Bacteria				Actinomycetota			Coriobacteriia			Coriobacteriales				Coriobacteriaceae				Senegalimassilia				Senegalimassilia faecalis								GO:0005524 (100%);GO:0016887 (100%)			ATP binding (100%);ATP hydrolysis activity (100%)		IPR003593 (100%);IPR011704 (100%);IPR027417 (100%)	AAA+ ATPase domain (100%);ATPase, dynein-related, AAA domain (100%);P-loop containing nucleoside triphosphate hydrolase (100%)
AAAEKHLHAGGAK	Bacteria	Bacteria																											1.2.1.- (100%)	With NAD(+) or NADP(+) as acceptor (100%)	GO:0005737 (99%)	GO:0004365 (100%);GO:0051287 (100%);GO:0050661 (99%)	GO:0006006 (100%)	cytoplasm (99%)	glyceraldehyde-3-phosphate dehydrogenase (NAD+) (phosphorylating) activity (100%);NAD binding (100%);NADP binding (99%)	glucose metabolic process (100%)	IPR020828 (100%);IPR020831 (100%);IPR036291 (100%)	Glyceraldehyde 3-phosphate dehydrogenase, NAD(P) binding domain (100%);Glyceraldehyde/Erythrose phosphate dehydrogenase family (100%);NAD(P)-binding domain superfamily (100%)
AAAEKHLHANGGAK	Streptococcaceae	Bacteria				Bacillota			Bacilli			Lactobacillales				Streptococcaceae													1.2.1.- (100%)	With NAD(+) or NADP(+) as acceptor (100%)	GO:0005737 (100%)	GO:0004365 (100%);GO:0050661 (100%);GO:0051287 (100%)	GO:0006006 (100%)	cytoplasm (100%)	glyceraldehyde-3-phosphate dehydrogenase (NAD+) (phosphorylating) activity (100%);NADP binding (100%);NAD binding (100%)	glucose metabolic process (100%)	IPR006424 (100%);IPR020828 (100%);IPR020829 (100%)	Glyceraldehyde-3-phosphate dehydrogenase, type I (100%);Glyceraldehyde 3-phosphate dehydrogenase, NAD(P) binding domain (100%);Glyceraldehyde 3-phosphate dehydrogenase, catalytic domain (100%)
AAAELALISGQKPLITK	Bacillota	Bacteria				Bacillota																									GO:0022625 (98%);GO:0005840 (2%)	GO:0000049 (98%);GO:0003735 (98%);GO:0019843 (98%)	GO:0006412 (98%)	cytosolic large ribosomal subunit (98%);ribosome (2%)	tRNA binding (98%);structural constituent of ribosome (98%);rRNA binding (98%)	translation (98%)	IPR002132 (100%);IPR020929 (100%);IPR020930 (100%)	Large ribosomal subunit protein uL5 (100%);Large ribosomal subunit protein uL5, conserved site (100%);Large ribosomal subunit protein uL5, bacterial-type (100%)
AAAELSEDKLGKR	Hominimerdicola aceti	Bacteria				Bacillota			Clostridia			Eubacteriales				Oscillospiraceae				Hominimerdicola				Hominimerdicola aceti					2.4.2.3 (100%)	uridine phosphorylase (100%)	GO:0005829 (100%)	GO:0004731 (100%);GO:0004850 (100%)	GO:0006152 (100%);GO:0006218 (100%);GO:0009166 (67%)	cytosol (100%)	purine-nucleoside phosphorylase activity (100%);uridine phosphorylase activity (100%)	purine nucleoside catabolic process (100%);uridine catabolic process (100%);nucleotide catabolic process (67%)	IPR000845 (100%);IPR018016 (100%);IPR035994 (100%)	Nucleoside phosphorylase domain (100%);Nucleoside phosphorylase, conserved site (100%);Nucleoside phosphorylase superfamily (100%)
AAAEMLDYEGSGQSVMEMSHR	Oscillospiraceae	Bacteria				Bacillota			Clostridia			Eubacteriales				Oscillospiraceae													2.6.1.52 (100%)	phosphoserine transaminase (100%)	GO:0005737 (96%)	GO:0004648 (96%);GO:0030170 (96%);GO:0008483 (4%)	GO:0006564 (96%)	cytoplasm (96%)	O-phospho-L-serine:2-oxoglutarate aminotransferase activity (96%);pyridoxal phosphate binding (96%);transaminase activity (4%)	L-serine biosynthetic process (96%)	IPR000192 (100%);IPR015421 (100%);IPR015422 (100%)	Aminotransferase class V domain (100%);Pyridoxal phosphate-dependent transferase, major domain (100%);Pyridoxal phosphate-dependent transferase, small domain (100%)
AAAENHLVVGSQAR	Odoribacter splanchnicus	Bacteria				Bacteroidota			Bacteroidia			Bacteroidales				Odoribacteraceae				Odoribacter				Odoribacter splanchnicus					4.2.1.49 (100%)	urocanate hydratase (100%)	GO:0005737 (100%)	GO:0016153 (100%)	GO:0019556 (80%);GO:0019557 (80%);GO:0006548 (20%)	cytoplasm (100%)	urocanate hydratase activity (100%)	L-histidine catabolic process to glutamate and formamide (80%);L-histidine catabolic process to glutamate and formate (80%);L-histidine catabolic process (20%)	IPR023636 (100%);IPR023637 (100%);IPR035085 (100%)	Urocanase conserved site (100%);Urocanase-like (100%);Urocanase, Rossmann-like domain (100%)
AAAEPAPVNPCIR	Faecalibacterium prausnitzii	Bacteria				Bacillota			Clostridia			Eubacteriales				Oscillospiraceae				Faecalibacterium				Faecalibacterium prausnitzii					7.-.-.- (100%)	Translocases (100%)	GO:0005886 (91%);GO:0016020 (9%)	GO:0009055 (100%);GO:0046872 (100%);GO:0051539 (100%)	GO:0022900 (91%)	plasma membrane (91%);membrane (9%)	electron transfer activity (100%);metal ion binding (100%);4 iron, 4 sulfur cluster binding (100%)	electron transport chain (91%)	IPR010208 (100%);IPR011538 (100%);IPR017896 (100%)	Ion-translocating oxidoreductase complex, subunit RnfC/RsxC (100%);NADH-ubiquinone oxidoreductase 51kDa subunit, FMN-binding domain (100%);4Fe-4S ferredoxin-type, iron-sulphur binding domain (100%)
AAAESSIQVK	root																												2.7.7.6 (100%)	DNA-directed RNA polymerase (100%)	GO:0000428 (100%);GO:0016020 (0%);GO:0031981 (0%)	GO:0003899 (96%);GO:0003677 (96%);GO:0000287 (91%)	GO:0006351 (96%);GO:0006352 (0%);GO:0006412 (0%)	DNA-directed RNA polymerase complex (100%);membrane (0%);nuclear lumen (0%)	DNA-directed 5'-3' RNA polymerase activity (96%);DNA binding (96%);magnesium ion binding (91%)	DNA-templated transcription (96%);DNA-templated transcription initiation (0%);translation (0%)	IPR007081 (100%);IPR045867 (100%);IPR007083 (99%)	RNA polymerase Rpb1, domain 5 (100%);DNA-directed RNA polymerase, subunit beta-prime (100%);RNA polymerase Rpb1, domain 4 (99%)
AAAEVAGFVNATGSDVR	Enterocloster	Bacteria				Bacillota			Clostridia			Lachnospirales				Lachnospiraceae				Enterocloster									1.21.4.2 (100%)	glycine reductase (100%)		GO:0016746 (100%);GO:0030699 (22%)			acyltransferase activity (100%);glycine reductase activity (22%)		IPR016039 (100%);IPR017236 (100%);IPR045984 (100%)	Thiolase-like (100%);Glycine/sarcosine/betaine reductase, component C, beta (100%);Domain of unknown function DUF5940 (100%)
AAAEVAGLLNATGSDSR	Coprococcus comes	Bacteria				Bacillota			Clostridia			Lachnospirales				Lachnospiraceae				Coprococcus				Coprococcus comes					1.21.4.2 (100%)	glycine reductase (100%)		GO:0016746 (100%);GO:0030699 (43%)			acyltransferase activity (100%);glycine reductase activity (43%)		IPR016039 (100%);IPR045984 (100%)	Thiolase-like (100%);Domain of unknown function DUF5940 (100%)
AAAEVAGLVNATGSDAR	Clostridia	Bacteria				Bacillota			Clostridia																				1.21.4.2 (86%);1.21.4.- (14%);1.21.4.3 (14%)	glycine reductase (86%);With a disulfide as acceptor (14%);sarcosine reductase (14%)		GO:0016746 (100%);GO:0030699 (38%);GO:0016491 (6%)			acyltransferase activity (100%);glycine reductase activity (38%);oxidoreductase activity (6%)		IPR016039 (100%);IPR045984 (100%);IPR017236 (6%)	Thiolase-like (100%);Domain of unknown function DUF5940 (100%);Glycine/sarcosine/betaine reductase, component C, beta (6%)
AAAEVAGLVSASGSDAR	Clostridia	Bacteria				Bacillota			Clostridia																				1.21.4.2 (100%);1.21.4.3 (33%);1.21.4.4 (33%)	glycine reductase (100%);sarcosine reductase (33%);betaine reductase (33%)		GO:0016746 (100%);GO:0030699 (23%);GO:0033794 (8%)			acyltransferase activity (100%);glycine reductase activity (23%);sarcosine reductase activity (8%)		IPR016039 (100%);IPR045984 (100%)	Thiolase-like (100%);Domain of unknown function DUF5940 (100%)
AAAEVALKDAVSTISK	Blautia	Bacteria				Bacillota			Clostridia			Lachnospirales				Lachnospiraceae				Blautia											GO:0005829 (100%);GO:0015935 (100%)	GO:0003735 (100%);GO:0070181 (100%)	GO:0006412 (100%)	cytosol (100%);small ribosomal subunit (100%)	structural constituent of ribosome (100%);small ribosomal subunit rRNA binding (100%)	translation (100%)	IPR002583 (100%);IPR036510 (100%)	Small ribosomal subunit protein bS20 (100%);Small ribosomal subunit protein bS20 superfamily (100%)
AAAEVLAANGVK	Oscillospiraceae	Bacteria				Bacillota			Clostridia			Eubacteriales				Oscillospiraceae													5.4.2.2 (100%)	phosphoglucomutase (alpha-D-glucose-1,6-bisphosphate-dependent) (100%)		GO:0008973 (100%);GO:0000287 (93%)	GO:0005975 (100%);GO:0006166 (100%)		phosphopentomutase activity (100%);magnesium ion binding (93%)	carbohydrate metabolic process (100%);purine ribonucleoside salvage (100%)	IPR005844 (100%);IPR016055 (100%);IPR005841 (93%)	Alpha-D-phosphohexomutase, alpha/beta/alpha domain I (100%);Alpha-D-phosphohexomutase, alpha/beta/alpha I/II/III (100%);Alpha-D-phosphohexomutase superfamily (93%)
AAAEVLFGDYNPAGR	Bacteria	Bacteria																											3.2.1.37 (86%);3.2.1.21 (29%)	xylan 1,4-beta-xylosidase (86%);beta-glucosidase (29%)	GO:0009505 (92%)	GO:0009044 (92%);GO:0046556 (92%);GO:0008422 (8%)	GO:0031222 (92%);GO:0045493 (92%)	plant-type cell wall (92%)	xylan 1,4-beta-xylosidase activity (92%);alpha-L-arabinofuranosidase activity (92%);beta-glucosidase activity (8%)	arabinan catabolic process (92%);xylan catabolic process (92%)	IPR002772 (100%);IPR013783 (100%);IPR026891 (100%)	Glycoside hydrolase family 3 C-terminal domain (100%);Immunoglobulin-like fold (100%);Fibronectin type III-like domain (100%)
AAAEVLFGDYNPAGRLPVTFYR	Bacteria	Bacteria																											3.2.1.37 (86%);3.2.1.21 (29%)	xylan 1,4-beta-xylosidase (86%);beta-glucosidase (29%)	GO:0009505 (92%)	GO:0009044 (92%);GO:0046556 (92%);GO:0008422 (8%)	GO:0031222 (92%);GO:0045493 (92%)	plant-type cell wall (92%)	xylan 1,4-beta-xylosidase activity (92%);alpha-L-arabinofuranosidase activity (92%);beta-glucosidase activity (8%)	arabinan catabolic process (92%);xylan catabolic process (92%)	IPR002772 (100%);IPR013783 (100%);IPR026891 (100%)	Glycoside hydrolase family 3 C-terminal domain (100%);Immunoglobulin-like fold (100%);Fibronectin type III-like domain (100%)
AAAEYAATR	root																												6.3.2.6 (99%);1.3.5.1 (1%)	phosphoribosylaminoimidazolesuccinocarboxamide synthase (99%);succinate dehydrogenase (1%)	GO:0005737 (97%);GO:0005886 (1%);GO:0045282 (1%)	GO:0005524 (98%);GO:0004639 (97%);GO:0003677 (1%)	GO:0006189 (97%);GO:0000160 (1%);GO:0006099 (1%)	cytoplasm (97%);plasma membrane (1%);obsolete plasma membrane succinate dehydrogenase complex (1%)	ATP binding (98%);phosphoribosylaminoimidazolesuccinocarboxamide synthase activity (97%);DNA binding (1%)	'de novo' IMP biosynthetic process (97%);phosphorelay signal transduction system (1%);tricarboxylic acid cycle (1%)	IPR018236 (97%);IPR028923 (97%);IPR001636 (97%)	SAICAR synthetase, conserved site (97%);SAICAR synthetase/ADE2, N-terminal (97%);Phosphoribosylaminoimidazole-succinocarboxamide synthase (97%)
AAAGAAGAVAVK	Faecalibacterium prausnitzii	Bacteria				Bacillota			Clostridia			Eubacteriales				Oscillospiraceae				Faecalibacterium				Faecalibacterium prausnitzii					4.1.1.70 (100%)	Transferred entry: 7.2.4.5 (100%)		GO:0016829 (100%)			lyase activity (100%)		IPR000089 (100%);IPR001882 (100%);IPR011053 (100%)	Biotin/lipoyl attachment (100%);Biotin-binding site (100%);Single hybrid motif (100%)
AAAGAGSIQVK	Lachnospiraceae	Bacteria				Bacillota			Clostridia			Lachnospirales				Lachnospiraceae													4.1.1.70 (100%)	Transferred entry: 7.2.4.5 (100%)		GO:0016829 (100%)			lyase activity (100%)		IPR000089 (100%);IPR001882 (100%);IPR011053 (100%)	Biotin/lipoyl attachment (100%);Biotin-binding site (100%);Single hybrid motif (100%)
AAAGASGAELANIVNEAALR	Lachnospiraceae	Bacteria				Bacillota			Clostridia			Lachnospirales				Lachnospiraceae													3.4.24.- (100%)	Metalloendopeptidases (100%)	GO:0005886 (100%)	GO:0004176 (100%);GO:0005524 (100%);GO:0016887 (100%)	GO:0006508 (100%);GO:0030163 (100%);GO:0051301 (4%)	plasma membrane (100%)	ATP-dependent peptidase activity (100%);ATP binding (100%);ATP hydrolysis activity (100%)	proteolysis (100%);protein catabolic process (100%);cell division (4%)	IPR003593 (100%);IPR003959 (100%);IPR003960 (100%)	AAA+ ATPase domain (100%);ATPase, AAA-type, core (100%);ATPase, AAA-type, conserved site (100%)
AAAGEPLEVVK	Bifidobacteriaceae	Bacteria				Actinomycetota			Actinomycetes			Bifidobacteriales				Bifidobacteriaceae													2.3.1.117 (100%)	2,3,4,5-tetrahydropyridine-2,6-dicarboxylate N-succinyltransferase (100%)	GO:0005737 (98%)	GO:0008666 (98%);GO:0000287 (96%);GO:0016746 (2%)	GO:0009089 (98%);GO:0019877 (98%)	cytoplasm (98%)	2,3,4,5-tetrahydropyridine-2,6-dicarboxylate N-succinyltransferase activity (98%);magnesium ion binding (96%);acyltransferase activity (2%)	lysine biosynthetic process via diaminopimelate (98%);diaminopimelate biosynthetic process (98%)	IPR001451 (100%);IPR011004 (100%);IPR019875 (100%)	Hexapeptide repeat (100%);Trimeric LpxA-like superfamily (100%);2,3,4,5-tetrahydropyridine-2,6-dicarboxylate N-succinyltransferase, actinobacteria (100%)
AAAGEPLEVVKGAELSGKDNILFIR	Bifidobacterium longum	Bacteria				Actinomycetota			Actinomycetes			Bifidobacteriales				Bifidobacteriaceae				Bifidobacterium				Bifidobacterium longum					2.3.1.117 (100%)	2,3,4,5-tetrahydropyridine-2,6-dicarboxylate N-succinyltransferase (100%)	GO:0005737 (97%)	GO:0000287 (97%);GO:0008666 (97%);GO:0016746 (3%)	GO:0009089 (97%);GO:0019877 (97%)	cytoplasm (97%)	magnesium ion binding (97%);2,3,4,5-tetrahydropyridine-2,6-dicarboxylate N-succinyltransferase activity (97%);acyltransferase activity (3%)	lysine biosynthetic process via diaminopimelate (97%);diaminopimelate biosynthetic process (97%)	IPR001451 (100%);IPR011004 (100%);IPR019875 (100%)	Hexapeptide repeat (100%);Trimeric LpxA-like superfamily (100%);2,3,4,5-tetrahydropyridine-2,6-dicarboxylate N-succinyltransferase, actinobacteria (100%)
AAAGEQLTEWAHR	Lachnospiraceae	Bacteria				Bacillota			Clostridia			Lachnospirales				Lachnospiraceae													3.6.5.4 (100%)	signal-recognition-particle GTPase (100%)	GO:0005737 (100%);GO:0005886 (100%)	GO:0003924 (100%);GO:0005047 (100%);GO:0005525 (100%)	GO:0006614 (100%);GO:0051301 (10%)	cytoplasm (100%);plasma membrane (100%)	GTPase activity (100%);signal recognition particle binding (100%);GTP binding (100%)	SRP-dependent cotranslational protein targeting to membrane (100%);cell division (10%)	IPR000897 (100%);IPR003593 (100%);IPR004390 (100%)	Signal recognition particle, SRP54 subunit, GTPase domain (100%);AAA+ ATPase domain (100%);Signal-recognition particle receptor FtsY (100%)
AAAGEQSANVAPNPSFPK	Bifidobacterium	Bacteria				Actinomycetota			Actinomycetes			Bifidobacteriales				Bifidobacteriaceae				Bifidobacterium									6.1.1.5 (100%)	isoleucine--tRNA ligase (100%)	GO:0005737 (88%)	GO:0002161 (95%);GO:0004822 (95%);GO:0005524 (95%)	GO:0006428 (95%)	cytoplasm (88%)	aminoacyl-tRNA editing activity (95%);isoleucine-tRNA ligase activity (95%);ATP binding (95%)	isoleucyl-tRNA aminoacylation (95%)	IPR001412 (100%);IPR002300 (100%);IPR002301 (100%)	Aminoacyl-tRNA synthetase, class I, conserved site (100%);Aminoacyl-tRNA synthetase, class Ia (100%);Isoleucine-tRNA ligase (100%)
AAAGEQSANVAPNPSFPKLEESVLDYWDKDGTFQK	Bifidobacterium adolescentis	Bacteria				Actinomycetota			Actinomycetes			Bifidobacteriales				Bifidobacteriaceae				Bifidobacterium				Bifidobacterium adolescentis					6.1.1.5 (100%)	isoleucine--tRNA ligase (100%)	GO:0005737 (80%)	GO:0002161 (100%);GO:0004822 (100%);GO:0005524 (100%)	GO:0006428 (100%)	cytoplasm (80%)	aminoacyl-tRNA editing activity (100%);isoleucine-tRNA ligase activity (100%);ATP binding (100%)	isoleucyl-tRNA aminoacylation (100%)	IPR001412 (100%);IPR002300 (100%);IPR002301 (100%)	Aminoacyl-tRNA synthetase, class I, conserved site (100%);Aminoacyl-tRNA synthetase, class Ia (100%);Isoleucine-tRNA ligase (100%)
AAAGGLKPEK	Dialister invisus DSM 15470	Bacteria				Bacillota			Negativicutes			Veillonellales				Veillonellaceae				Dialister				Dialister invisus		Dialister invisus DSM 15470					GO:0009279 (100%)	GO:0015344 (100%)	GO:0015889 (100%)	cell outer membrane (100%)	siderophore uptake transmembrane transporter activity (100%)	cobalamin transport (100%)	IPR000531 (100%);IPR012910 (100%);IPR036942 (100%)	TonB-dependent receptor-like, beta-barrel (100%);TonB-dependent receptor, plug domain (100%);TonB-dependent receptor-like, beta-barrel domain superfamily (100%)
AAAGGLTQHGAHAR	Veillonella	Bacteria				Bacillota			Negativicutes			Veillonellales				Veillonellaceae				Veillonella									1.2.7.4 (100%)	anaerobic carbon-monoxide dehydrogenase (100%)		GO:0004601 (100%);GO:0050418 (100%);GO:0016151 (96%)	GO:0042542 (100%);GO:0006091 (96%)		peroxidase activity (100%);hydroxylamine reductase activity (100%);nickel cation binding (96%)	response to hydrogen peroxide (100%);generation of precursor metabolites and energy (96%)	IPR004137 (100%);IPR011254 (100%);IPR016099 (96%)	Hydroxylamine reductase/Ni-containing CO dehydrogenase (100%);Prismane-like superfamily (100%);Prismane-like, alpha/beta-sandwich (96%)
AAAGIDFDPANLK	Bifidobacterium	Bacteria				Actinomycetota			Actinomycetes			Bifidobacteriales				Bifidobacteriaceae				Bifidobacterium																	IPR006015 (100%);IPR006016 (100%);IPR014729 (100%)	Universal stress protein A family (100%);UspA (100%);Rossmann-like alpha/beta/alpha sandwich fold (100%)
AAAGLGVDGVSEQDVR	Bifidobacterium	Bacteria				Actinomycetota			Actinomycetes			Bifidobacteriales				Bifidobacteriaceae				Bifidobacterium																	IPR019932 (100%);IPR019933 (100%)	Conserved hypothetical protein CHP03543 (100%);DivIVA domain (100%)
AAAGMEAPNGIPEGLQVVDDR	[Ruminococcus] torques	Bacteria				Bacillota			Clostridia			Lachnospirales				Lachnospiraceae				Mediterraneibacter				[Ruminococcus] torques							GO:0005764 (100%);GO:0016020 (86%)	GO:0004560 (100%);GO:0030246 (100%)	GO:0006004 (100%);GO:0016139 (100%)	lysosome (100%);membrane (86%)	alpha-L-fucosidase activity (100%);carbohydrate binding (100%)	fucose metabolic process (100%);glycoside catabolic process (100%)	IPR000421 (100%);IPR000933 (100%);IPR005084 (100%)	Coagulation factor 5/8, C-terminal domain (100%);Glycoside hydrolase, family 29 (100%);Carbohydrate binding module family 6 (100%)
AAAGNADDIRPCIGCLR	Collinsella	Bacteria				Actinomycetota			Coriobacteriia			Coriobacteriales				Coriobacteriaceae				Collinsella									1.-.-.- (100%)	Oxidoreductases (100%)		GO:0008670 (100%);GO:0010181 (100%)	GO:0033543 (100%)		2,4-dienoyl-CoA reductase (NADPH) activity (100%);FMN binding (100%)	fatty acid beta-oxidation, unsaturated, even number, reductase/isomerase pathway (100%)	IPR001155 (100%);IPR013785 (100%);IPR023753 (100%)	NADH:flavin oxidoreductase/NADH oxidase, N-terminal (100%);Aldolase-type TIM barrel (100%);FAD/NAD(P)-binding domain (100%)
AAAGNAVAGGYPK	Bifidobacterium	Bacteria				Actinomycetota			Actinomycetes			Bifidobacteriales				Bifidobacteriaceae				Bifidobacterium									2.7.7.12 (100%)	UDP-glucose--hexose-1-phosphate uridylyltransferase (100%)	GO:0005737 (97%)	GO:0008108 (97%);GO:0016779 (3%)	GO:0006012 (97%);GO:0005975 (3%)	cytoplasm (97%)	UDP-glucose:hexose-1-phosphate uridylyltransferase activity (97%);nucleotidyltransferase activity (3%)	galactose metabolic process (97%);carbohydrate metabolic process (3%)	IPR000766 (100%);IPR005849 (100%);IPR005850 (39%)	Galactose-1-phosphate uridyl transferase, class II (100%);Galactose-1-phosphate uridyl transferase, N-terminal (100%);Galactose-1-phosphate uridyl transferase, C-terminal (39%)
AAAGNAVSGGYPK	Actinomycetes	Bacteria				Actinomycetota			Actinomycetes																				2.7.7.12 (100%)	UDP-glucose--hexose-1-phosphate uridylyltransferase (100%)	GO:0005737 (100%)	GO:0008108 (100%)	GO:0006012 (100%)	cytoplasm (100%)	UDP-glucose:hexose-1-phosphate uridylyltransferase activity (100%)	galactose metabolic process (100%)	IPR000766 (100%);IPR005849 (100%);IPR005850 (82%)	Galactose-1-phosphate uridyl transferase, class II (100%);Galactose-1-phosphate uridyl transferase, N-terminal (100%);Galactose-1-phosphate uridyl transferase, C-terminal (82%)
AAAGSSSNGSSSSSSNGGSSSSGSGSSSTGAVK	Ruminococcus bromii	Bacteria				Bacillota			Clostridia			Eubacteriales				Oscillospiraceae				Ruminococcus				Ruminococcus bromii							GO:0016020 (100%)			membrane (100%)			IPR019931 (100%)	LPXTG cell wall anchor domain (100%)
AAAHGSHVETEIVGTR	Clostridia	Bacteria				Bacillota			Clostridia																				1.1.1.18 (100%)	inositol 2-dehydrogenase (100%)	GO:0005737 (100%)	GO:0000166 (100%);GO:0016491 (94%);GO:0050112 (6%)	GO:0006740 (100%)	cytoplasm (100%)	nucleotide binding (100%);oxidoreductase activity (94%);inositol 2-dehydrogenase (NAD+) activity (6%)	NADPH regeneration (100%)	IPR000683 (100%);IPR004104 (100%);IPR036291 (100%)	Gfo/Idh/MocA-like oxidoreductase, N-terminal (100%);Gfo/Idh/MocA-like oxidoreductase, C-terminal (100%);NAD(P)-binding domain superfamily (100%)
AAAHILAEK	Faecalibacterium prausnitzii	Bacteria				Bacillota			Clostridia			Eubacteriales				Oscillospiraceae				Faecalibacterium				Faecalibacterium prausnitzii					5.4.2.10 (67%);1.6.3.- (17%);1.6.3.4 (17%)	phosphoglucosamine mutase (67%);With oxygen as acceptor (17%);NADH oxidase (H2O-forming) (17%)	GO:0005829 (43%);GO:0009570 (14%);GO:0016020 (7%)	GO:0009055 (50%);GO:0010181 (50%);GO:0016651 (50%)	GO:0005975 (43%);GO:0006048 (43%);GO:0009252 (43%)	cytosol (43%);chloroplast stroma (14%);membrane (7%)	electron transfer activity (50%);FMN binding (50%);oxidoreductase activity, acting on NAD(P)H (50%)	carbohydrate metabolic process (43%);UDP-N-acetylglucosamine biosynthetic process (43%);peptidoglycan biosynthetic process (43%)	IPR001279 (50%);IPR008254 (50%);IPR016440 (50%)	Metallo-beta-lactamase (50%);Flavodoxin/nitric oxide synthase (50%);Rubredoxin-oxygen oxidoreductase (50%)
AAAHLMAEKLR	Faecalibacterium prausnitzii	Bacteria				Bacillota			Clostridia			Eubacteriales				Oscillospiraceae				Faecalibacterium				Faecalibacterium prausnitzii					1.6.3.- (100%)	With oxygen as acceptor (100%)		GO:0009055 (100%);GO:0010181 (100%);GO:0016651 (100%)			electron transfer activity (100%);FMN binding (100%);oxidoreductase activity, acting on NAD(P)H (100%)		IPR001279 (100%);IPR008254 (100%);IPR016440 (100%)	Metallo-beta-lactamase (100%);Flavodoxin/nitric oxide synthase (100%);Rubredoxin-oxygen oxidoreductase (100%)
AAAHMVEEVR	Bacteroidales	Bacteria				Bacteroidota			Bacteroidia			Bacteroidales																	7.2.3.1 (100%)	Na(+)-exporting diphosphatase (100%)	GO:0005886 (93%);GO:0016020 (6%)	GO:0004427 (99%);GO:0009678 (99%);GO:0000287 (93%)	GO:0006814 (93%)	plasma membrane (93%);membrane (6%)	inorganic diphosphate phosphatase activity (99%);diphosphate hydrolysis-driven proton transmembrane transporter activity (99%);magnesium ion binding (93%)	sodium ion transport (93%)	IPR004131 (100%)	Pyrophosphate-energised proton pump (100%)
AAAHMVEEVRR	Bacteroidales	Bacteria				Bacteroidota			Bacteroidia			Bacteroidales																	7.2.3.1 (100%)	Na(+)-exporting diphosphatase (100%)	GO:0005886 (93%);GO:0016020 (6%)	GO:0004427 (99%);GO:0009678 (99%);GO:0000287 (93%)	GO:0006814 (93%)	plasma membrane (93%);membrane (6%)	inorganic diphosphate phosphatase activity (99%);diphosphate hydrolysis-driven proton transmembrane transporter activity (99%);magnesium ion binding (93%)	sodium ion transport (93%)	IPR004131 (100%)	Pyrophosphate-energised proton pump (100%)
AAAHTLADKLR
AAAHTMAEK	Faecalibacterium	Bacteria				Bacillota			Clostridia			Eubacteriales				Oscillospiraceae				Faecalibacterium									1.-.-.- (50%);1.6.3.- (50%)	Oxidoreductases (50%);With oxygen as acceptor (50%)		GO:0010181 (100%);GO:0009055 (95%);GO:0016651 (95%)			FMN binding (100%);electron transfer activity (95%);oxidoreductase activity, acting on NAD(P)H (95%)		IPR008254 (100%);IPR029039 (100%);IPR036866 (100%)	Flavodoxin/nitric oxide synthase (100%);Flavoprotein-like superfamily (100%);Ribonuclease Z/Hydroxyacylglutathione hydrolase-like (100%)
AAAHTMAEKLR	Faecalibacterium	Bacteria				Bacillota			Clostridia			Eubacteriales				Oscillospiraceae				Faecalibacterium									1.-.-.- (50%);1.6.3.- (50%)	Oxidoreductases (50%);With oxygen as acceptor (50%)		GO:0010181 (100%);GO:0009055 (95%);GO:0016651 (95%)			FMN binding (100%);electron transfer activity (95%);oxidoreductase activity, acting on NAD(P)H (95%)		IPR008254 (100%);IPR029039 (100%);IPR036866 (100%)	Flavodoxin/nitric oxide synthase (100%);Flavoprotein-like superfamily (100%);Ribonuclease Z/Hydroxyacylglutathione hydrolase-like (100%)
AAAICGADMK	Bacteria	Bacteria																											1.1.1.103 (78%);1.1.1.301 (14%);1.1.1.14 (10%)	L-threonine 3-dehydrogenase (78%);D-arabitol-phosphate dehydrogenase (14%);L-iditol 2-dehydrogenase (10%)		GO:0008270 (98%);GO:0016616 (74%);GO:0016491 (16%)			zinc ion binding (98%);oxidoreductase activity, acting on the CH-OH group of donors, NAD or NADP as acceptor (74%);oxidoreductase activity (16%)		IPR013154 (100%);IPR050129 (100%);IPR011032 (100%)	Alcohol dehydrogenase-like, N-terminal (100%);Zinc-containing alcohol dehydrogenase (100%);GroES-like superfamily (100%)
AAAINTIAHSTGAAK	Bifidobacterium	Bacteria				Actinomycetota			Actinomycetes			Bifidobacteriales				Bifidobacteriaceae				Bifidobacterium									1.2.1.12 (78%);1.2.1.- (26%)	glyceraldehyde-3-phosphate dehydrogenase (phosphorylating) (78%);With NAD(+) or NADP(+) as acceptor (26%)	GO:0005737 (98%)	GO:0004365 (98%);GO:0050661 (98%);GO:0051287 (98%)	GO:0006006 (98%)	cytoplasm (98%)	glyceraldehyde-3-phosphate dehydrogenase (NAD+) (phosphorylating) activity (98%);NADP binding (98%);NAD binding (98%)	glucose metabolic process (98%)	IPR006424 (100%);IPR020828 (100%);IPR020829 (100%)	Glyceraldehyde-3-phosphate dehydrogenase, type I (100%);Glyceraldehyde 3-phosphate dehydrogenase, NAD(P) binding domain (100%);Glyceraldehyde 3-phosphate dehydrogenase, catalytic domain (100%)
AAAINTIAHSTGAAKAIGK	Bifidobacterium	Bacteria				Actinomycetota			Actinomycetes			Bifidobacteriales				Bifidobacteriaceae				Bifidobacterium									1.2.1.12 (78%);1.2.1.- (26%)	glyceraldehyde-3-phosphate dehydrogenase (phosphorylating) (78%);With NAD(+) or NADP(+) as acceptor (26%)	GO:0005737 (98%)	GO:0004365 (98%);GO:0050661 (98%);GO:0051287 (98%)	GO:0006006 (98%)	cytoplasm (98%)	glyceraldehyde-3-phosphate dehydrogenase (NAD+) (phosphorylating) activity (98%);NADP binding (98%);NAD binding (98%)	glucose metabolic process (98%)	IPR006424 (100%);IPR020828 (100%);IPR020829 (100%)	Glyceraldehyde-3-phosphate dehydrogenase, type I (100%);Glyceraldehyde 3-phosphate dehydrogenase, NAD(P) binding domain (100%);Glyceraldehyde 3-phosphate dehydrogenase, catalytic domain (100%)
AAAINTIPHSTGAAK	Bacteria	Bacteria																											1.2.1.12 (78%);1.2.1.- (22%)	glyceraldehyde-3-phosphate dehydrogenase (phosphorylating) (78%);With NAD(+) or NADP(+) as acceptor (22%)	GO:0005737 (98%)	GO:0004365 (100%);GO:0051287 (100%);GO:0050661 (98%)	GO:0006006 (100%)	cytoplasm (98%)	glyceraldehyde-3-phosphate dehydrogenase (NAD+) (phosphorylating) activity (100%);NAD binding (100%);NADP binding (98%)	glucose metabolic process (100%)	IPR020828 (100%);IPR020829 (100%);IPR020831 (100%)	Glyceraldehyde 3-phosphate dehydrogenase, NAD(P) binding domain (100%);Glyceraldehyde 3-phosphate dehydrogenase, catalytic domain (100%);Glyceraldehyde/Erythrose phosphate dehydrogenase family (100%)
AAAINTIPHSTGAAKAIGK	Bifidobacteriaceae	Bacteria				Actinomycetota			Actinomycetes			Bifidobacteriales				Bifidobacteriaceae													1.2.1.12 (78%);1.2.1.- (22%)	glyceraldehyde-3-phosphate dehydrogenase (phosphorylating) (78%);With NAD(+) or NADP(+) as acceptor (22%)	GO:0005737 (98%)	GO:0004365 (100%);GO:0051287 (100%);GO:0050661 (98%)	GO:0006006 (100%)	cytoplasm (98%)	glyceraldehyde-3-phosphate dehydrogenase (NAD+) (phosphorylating) activity (100%);NAD binding (100%);NADP binding (98%)	glucose metabolic process (100%)	IPR020828 (100%);IPR020829 (100%);IPR020831 (100%)	Glyceraldehyde 3-phosphate dehydrogenase, NAD(P) binding domain (100%);Glyceraldehyde 3-phosphate dehydrogenase, catalytic domain (100%);Glyceraldehyde/Erythrose phosphate dehydrogenase family (100%)
AAAISLDIPLYR	Clostridia	Bacteria				Bacillota			Clostridia																				4.2.1.11 (100%)	phosphopyruvate hydratase (100%)	GO:0000015 (99%);GO:0005576 (96%);GO:0009986 (96%)	GO:0000287 (99%);GO:0004634 (99%);GO:0016829 (1%)	GO:0006096 (99%)	phosphopyruvate hydratase complex (99%);extracellular region (96%);cell surface (96%)	magnesium ion binding (99%);phosphopyruvate hydratase activity (99%);lyase activity (1%)	glycolytic process (99%)	IPR000941 (100%);IPR020810 (100%);IPR020811 (100%)	Enolase (100%);Enolase, C-terminal TIM barrel domain (100%);Enolase, N-terminal (100%)
AAAISTGCK	Bacteroidaceae	Bacteria				Bacteroidota			Bacteroidia			Bacteroidales				Bacteroidaceae													1.2.7.3 (75%);1.2.-.- (50%)	2-oxoglutarate synthase (75%);Acting on the aldehyde or oxo group of donors (50%)		GO:0030976 (100%);GO:0016491 (92%);GO:0047553 (8%)			thiamine pyrophosphate binding (100%);oxidoreductase activity (92%);2-oxoglutarate synthase activity (8%)		IPR011766 (100%);IPR029061 (100%);IPR051457 (100%)	Thiamine pyrophosphate enzyme, TPP-binding (100%);Thiamin diphosphate-binding fold (100%);2-oxoacid:ferredoxin oxidoreductase (100%)
AAAIVQATANWQDADLLAR	Bifidobacterium	Bacteria				Actinomycetota			Actinomycetes			Bifidobacteriales				Bifidobacteriaceae				Bifidobacterium									4.3.3.6 (100%)	pyridoxal 5'-phosphate synthase (glutamine hydrolyzing) (100%)		GO:0036381 (96%);GO:0016829 (2%);GO:0016843 (2%)	GO:0006520 (98%);GO:0008615 (98%);GO:0042823 (98%)		pyridoxal 5'-phosphate synthase (glutamine hydrolysing) activity (96%);lyase activity (2%);amine-lyase activity (2%)	amino acid metabolic process (98%);pyridoxine biosynthetic process (98%);pyridoxal phosphate biosynthetic process (98%)	IPR001852 (100%);IPR011060 (100%);IPR013785 (100%)	Pyridoxal 5'-phosphate synthase subunit PdxS/SNZ (100%);Ribulose-phosphate binding barrel (100%);Aldolase-type TIM barrel (100%)
AAAKGGFTGVCAMPNTDPVTDNGTVVEFVK	Collinsella aerofaciens	Bacteria				Actinomycetota			Coriobacteriia			Coriobacteriales				Coriobacteriaceae				Collinsella				Collinsella aerofaciens					3.5.2.3 (100%)	dihydroorotase (100%)	GO:0005737 (100%)	GO:0004038 (100%);GO:0004151 (100%);GO:0008270 (100%)	GO:0006145 (100%);GO:0044205 (96%);GO:0006221 (4%)	cytoplasm (100%)	allantoinase activity (100%);dihydroorotase activity (100%);zinc ion binding (100%)	purine nucleobase catabolic process (100%);'de novo' UMP biosynthetic process (96%);pyrimidine nucleotide biosynthetic process (4%)	IPR002195 (100%);IPR004722 (100%);IPR006680 (100%)	Dihydroorotase, conserved site (100%);Dihydroorotase (100%);Amidohydrolase-related (100%)
AAALDIATICPLHGPVLTGDLSK	Faecalibacterium	Bacteria				Bacillota			Clostridia			Eubacteriales				Oscillospiraceae				Faecalibacterium									1.6.3.- (100%)	With oxygen as acceptor (100%)		GO:0009055 (100%);GO:0010181 (100%);GO:0016651 (100%)			electron transfer activity (100%);FMN binding (100%);oxidoreductase activity, acting on NAD(P)H (100%)		IPR001279 (100%);IPR008254 (100%);IPR016440 (100%)	Metallo-beta-lactamase (100%);Flavodoxin/nitric oxide synthase (100%);Rubredoxin-oxygen oxidoreductase (100%)
AAALDIQMICPLHGPVWR	Lachnospiraceae	Bacteria				Bacillota			Clostridia			Lachnospirales				Lachnospiraceae													1.-.-.- (100%)	Oxidoreductases (100%)		GO:0009055 (100%);GO:0010181 (100%);GO:0016651 (100%)			electron transfer activity (100%);FMN binding (100%);oxidoreductase activity, acting on NAD(P)H (100%)		IPR001279 (100%);IPR008254 (100%);IPR016440 (100%)	Metallo-beta-lactamase (100%);Flavodoxin/nitric oxide synthase (100%);Rubredoxin-oxygen oxidoreductase (100%)
AAALIQPASAHEAETTQTTAKPSSTR	Bifidobacterium longum	Bacteria				Actinomycetota			Actinomycetes			Bifidobacteriales				Bifidobacteriaceae				Bifidobacterium				Bifidobacterium longum					3.1.3.16 (100%)	protein-serine/threonine phosphatase (100%)	GO:0005829 (100%);GO:0016020 (82%)	GO:0004722 (100%)	GO:0032873 (100%);GO:0043123 (100%);GO:0043124 (100%)	cytosol (100%);membrane (82%)	protein serine/threonine phosphatase activity (100%)	negative regulation of stress-activated MAPK cascade (100%);positive regulation of canonical NF-kappaB signal transduction (100%);negative regulation of canonical NF-kappaB signal transduction (100%)	IPR001932 (100%);IPR015655 (100%);IPR036457 (100%)	PPM-type phosphatase-like domain (100%);Protein phosphatase 2C (100%);PPM-type phosphatase-like domain superfamily (100%)
AAALKAEQNAEYSR	Streptococcus	Bacteria				Bacillota			Bacilli			Lactobacillales				Streptococcaceae				Streptococcus											GO:0005737 (90%)	GO:0003743 (100%);GO:0005525 (94%);GO:0003924 (90%)		cytoplasm (90%)	translation initiation factor activity (100%);GTP binding (94%);GTPase activity (90%)		IPR006847 (100%);IPR000178 (96%);IPR000795 (96%)	Translation initiation factor IF-2, N-terminal (100%);Translation initiation factor IF-2, bacterial-like (96%);Translational (tr)-type GTP-binding domain (96%)
AAALKYVLSDR	Bifidobacterium	Bacteria				Actinomycetota			Actinomycetes			Bifidobacteriales				Bifidobacteriaceae				Bifidobacterium											GO:0005840 (100%);GO:1990904 (100%)	GO:0003735 (100%);GO:0019843 (90%)	GO:0006412 (100%)	ribosome (100%);ribonucleoprotein complex (100%)	structural constituent of ribosome (100%);rRNA binding (90%)	translation (100%)	IPR002136 (100%);IPR023574 (100%);IPR013005 (98%)	Large ribosomal subunit protein uL4 (100%);Large ribosomal subunit protein uL4 domain superfamily (100%);Large ribosomal subunit protein uL4-like (98%)
AAALLADAVEGLR	Collinsella aerofaciens	Bacteria				Actinomycetota			Coriobacteriia			Coriobacteriales				Coriobacteriaceae				Collinsella				Collinsella aerofaciens					2.4.1.227 (100%)	undecaprenyldiphospho-muramoylpentapeptide beta-Nacetylglucosaminyltransferase (100%)	GO:0005886 (99%)	GO:0050511 (99%);GO:0051991 (94%);GO:0016740 (1%)	GO:0005975 (99%);GO:0008360 (99%);GO:0009252 (99%)	plasma membrane (99%)	undecaprenyldiphospho-muramoylpentapeptide beta-N-acetylglucosaminyltransferase activity (99%);UDP-N-acetyl-D-glucosamine:N-acetylmuramoyl-L-alanyl-D-glutamyl-meso-2,6-diaminopimelyl-D-alanyl-D-alanine-diphosphoundecaprenol 4-beta-N-acetylglucosaminlytransferase activity (94%);transferase activity (1%)	carbohydrate metabolic process (99%);regulation of cell shape (99%);peptidoglycan biosynthetic process (99%)	IPR004276 (100%);IPR006009 (100%);IPR007235 (100%)	Glycosyltransferase family 28, N-terminal domain (100%);N-acetylglucosaminyltransferase, MurG (100%);Glycosyl transferase, family 28, C-terminal (100%)
AAALNIVPNSTGAAK	Bacteria	Bacteria																											1.2.1.- (94%);1.2.1.12 (6%)	With NAD(+) or NADP(+) as acceptor (94%);glyceraldehyde-3-phosphate dehydrogenase (phosphorylating) (6%)	GO:0005737 (96%)	GO:0004365 (99%);GO:0051287 (99%);GO:0050661 (96%)	GO:0006006 (99%)	cytoplasm (96%)	glyceraldehyde-3-phosphate dehydrogenase (NAD+) (phosphorylating) activity (99%);NAD binding (99%);NADP binding (96%)	glucose metabolic process (99%)	IPR020829 (100%);IPR020831 (100%);IPR020828 (99%)	Glyceraldehyde 3-phosphate dehydrogenase, catalytic domain (100%);Glyceraldehyde/Erythrose phosphate dehydrogenase family (100%);Glyceraldehyde 3-phosphate dehydrogenase, NAD(P) binding domain (99%)
AAALQPGEALLLENLR	Bacteroidales	Bacteria				Bacteroidota			Bacteroidia			Bacteroidales																	2.7.2.3 (100%)	phosphoglycerate kinase (100%)	GO:0005829 (97%)	GO:0004618 (97%);GO:0005524 (97%);GO:0043531 (97%)	GO:0006094 (97%);GO:0006096 (97%)	cytosol (97%)	phosphoglycerate kinase activity (97%);ATP binding (97%);ADP binding (97%)	gluconeogenesis (97%);glycolytic process (97%)	IPR001576 (100%);IPR015824 (100%);IPR036043 (100%)	Phosphoglycerate kinase (100%);Phosphoglycerate kinase, N-terminal (100%);Phosphoglycerate kinase superfamily (100%)
AAALQPGEVLLLENLR	Bacteroidota	Bacteria				Bacteroidota																							2.7.2.3 (100%);5.3.1.1 (1%)	phosphoglycerate kinase (100%);triose-phosphate isomerase (1%)	GO:0005829 (100%)	GO:0004618 (100%);GO:0005524 (100%);GO:0043531 (100%)	GO:0006094 (100%);GO:0006096 (100%)	cytosol (100%)	phosphoglycerate kinase activity (100%);ATP binding (100%);ADP binding (100%)	gluconeogenesis (100%);glycolytic process (100%)	IPR001576 (100%);IPR015824 (100%);IPR036043 (100%)	Phosphoglycerate kinase (100%);Phosphoglycerate kinase, N-terminal (100%);Phosphoglycerate kinase superfamily (100%)
AAAMAVLQSR	root																														GO:0005737 (100%)	GO:0016149 (99%);GO:0003747 (1%)		cytoplasm (100%)	translation release factor activity, codon specific (99%);translation release factor activity (1%)		IPR000352 (100%);IPR005139 (100%);IPR045853 (100%)	Peptide chain release factor class I (100%);Peptide chain release factor (100%);Peptide chain release factor class I superfamily (100%)
AAAMEGADFLCLR	Lachnospiraceae	Bacteria				Bacillota			Clostridia			Lachnospirales				Lachnospiraceae																					IPR011005 (100%);IPR016041 (100%);IPR051069 (100%)	Dihydropteroate synthase-like superfamily (100%);CO dehydrogenase/acetyl-CoA synthase delta subunit, TIM barrel (100%);Acetyl-CoA decarbonylase/synthase complex subunit (100%)
AAAMEGADFVALILEGGDPNGVNK	Blautia	Bacteria				Bacillota			Clostridia			Lachnospirales				Lachnospiraceae				Blautia																	IPR011005 (100%);IPR016041 (100%);IPR051069 (100%)	Dihydropteroate synthase-like superfamily (100%);CO dehydrogenase/acetyl-CoA synthase delta subunit, TIM barrel (100%);Acetyl-CoA decarbonylase/synthase complex subunit (100%)
AAAMSIIPTTTGAAK	root																												1.2.1.- (92%);1.2.1.59 (6%);1.2.1.12 (1%)	With NAD(+) or NADP(+) as acceptor (92%);glyceraldehyde-3-phosphate dehydrogenase (NAD(P)(+)) (phosphorylating) (6%);glyceraldehyde-3-phosphate dehydrogenase (phosphorylating) (1%)	GO:0005829 (74%);GO:0048046 (74%);GO:0009507 (1%)	GO:0004365 (100%);GO:0051287 (100%);GO:0050661 (93%)	GO:0006006 (100%)	cytosol (74%);apoplast (74%);chloroplast (1%)	glyceraldehyde-3-phosphate dehydrogenase (NAD+) (phosphorylating) activity (100%);NAD binding (100%);NADP binding (93%)	glucose metabolic process (100%)	IPR020829 (100%);IPR020831 (100%);IPR036291 (96%)	Glyceraldehyde 3-phosphate dehydrogenase, catalytic domain (100%);Glyceraldehyde/Erythrose phosphate dehydrogenase family (100%);NAD(P)-binding domain superfamily (96%)
AAAMSMIPTTTGAAR	Bacteria	Bacteria																											1.2.1.- (99%);1.2.1.12 (1%)	With NAD(+) or NADP(+) as acceptor (99%);glyceraldehyde-3-phosphate dehydrogenase (phosphorylating) (1%)	GO:0005829 (100%);GO:0048046 (100%);GO:0009507 (0%)	GO:0004365 (100%);GO:0051287 (100%);GO:0050661 (91%)	GO:0006006 (100%)	cytosol (100%);apoplast (100%);chloroplast (0%)	glyceraldehyde-3-phosphate dehydrogenase (NAD+) (phosphorylating) activity (100%);NAD binding (100%);NADP binding (91%)	glucose metabolic process (100%)	IPR020829 (100%);IPR020831 (100%);IPR020830 (92%)	Glyceraldehyde 3-phosphate dehydrogenase, catalytic domain (100%);Glyceraldehyde/Erythrose phosphate dehydrogenase family (100%);Glyceraldehyde 3-phosphate dehydrogenase, active site (92%)
AAAMTEEVAHTMWAAK	Bifidobacteriaceae	Bacteria				Actinomycetota			Actinomycetes			Bifidobacteriales				Bifidobacteriaceae													5.1.3.4 (100%)	L-ribulose-5-phosphate 4-epimerase (100%)	GO:0005829 (100%)	GO:0016832 (97%);GO:0008742 (31%);GO:0008738 (3%)	GO:0019323 (100%)	cytosol (100%)	aldehyde-lyase activity (97%);L-ribulose-phosphate 4-epimerase activity (31%);L-fuculose-phosphate aldolase activity (3%)	pentose catabolic process (100%)	IPR001303 (100%);IPR036409 (100%);IPR050197 (100%)	Class II aldolase/adducin N-terminal (100%);Class II aldolase/adducin N-terminal domain superfamily (100%);Aldolase class II family, sugar metabolism enzymes (100%)
AAAMTEEVAHTMWAAR	Bifidobacteriaceae	Bacteria				Actinomycetota			Actinomycetes			Bifidobacteriales				Bifidobacteriaceae													5.1.3.4 (99%);5.1.3.22 (1%)	L-ribulose-5-phosphate 4-epimerase (99%); (1%)	GO:0005829 (96%)	GO:0016832 (96%);GO:0008742 (25%);GO:0016853 (4%)	GO:0019323 (96%)	cytosol (96%)	aldehyde-lyase activity (96%);L-ribulose-phosphate 4-epimerase activity (25%);isomerase activity (4%)	pentose catabolic process (96%)	IPR001303 (100%);IPR036409 (100%);IPR050197 (98%)	Class II aldolase/adducin N-terminal (100%);Class II aldolase/adducin N-terminal domain superfamily (100%);Aldolase class II family, sugar metabolism enzymes (98%)
AAANATGYDVVLGTGSK	Blautia	Bacteria				Bacillota			Clostridia			Lachnospirales				Lachnospiraceae				Blautia
AAANATGYDVVLGTGSKK	Blautia	Bacteria				Bacillota			Clostridia			Lachnospirales				Lachnospiraceae				Blautia
AAANATGYDVVLGTSSK	Blautia	Bacteria				Bacillota			Clostridia			Lachnospirales				Lachnospiraceae				Blautia																	IPR013783 (100%)	Immunoglobulin-like fold (100%)
AAANATGYDVVLGTSSKK	Blautia	Bacteria				Bacillota			Clostridia			Lachnospirales				Lachnospiraceae				Blautia																	IPR013783 (100%)	Immunoglobulin-like fold (100%)
AAANESFGYNDEEIVSSDIVGMR	root																												1.2.1.- (100%)	With NAD(+) or NADP(+) as acceptor (100%)	GO:0005737 (100%)	GO:0004365 (100%);GO:0050661 (100%);GO:0051287 (100%)	GO:0006006 (100%)	cytoplasm (100%)	glyceraldehyde-3-phosphate dehydrogenase (NAD+) (phosphorylating) activity (100%);NADP binding (100%);NAD binding (100%)	glucose metabolic process (100%)	IPR006424 (100%);IPR020828 (100%);IPR020829 (100%)	Glyceraldehyde-3-phosphate dehydrogenase, type I (100%);Glyceraldehyde 3-phosphate dehydrogenase, NAD(P) binding domain (100%);Glyceraldehyde 3-phosphate dehydrogenase, catalytic domain (100%)
AAANESFGYNEDEIVSSDIVGMR	Clostridia	Bacteria				Bacillota			Clostridia																				1.2.1.- (97%);1.2.1.12 (3%)	With NAD(+) or NADP(+) as acceptor (97%);glyceraldehyde-3-phosphate dehydrogenase (phosphorylating) (3%)	GO:0005737 (95%)	GO:0004365 (100%);GO:0051287 (100%);GO:0050661 (95%)	GO:0006006 (100%)	cytoplasm (95%)	glyceraldehyde-3-phosphate dehydrogenase (NAD+) (phosphorylating) activity (100%);NAD binding (100%);NADP binding (95%)	glucose metabolic process (100%)	IPR020829 (100%);IPR020831 (100%);IPR020828 (98%)	Glyceraldehyde 3-phosphate dehydrogenase, catalytic domain (100%);Glyceraldehyde/Erythrose phosphate dehydrogenase family (100%);Glyceraldehyde 3-phosphate dehydrogenase, NAD(P) binding domain (98%)
AAANESYGYNEDEIVSSDIVGMR	Faecalimonas umbilicata	Bacteria				Bacillota			Clostridia			Lachnospirales				Lachnospiraceae				Faecalimonas				Faecalimonas umbilicata					1.2.1.- (100%)	With NAD(+) or NADP(+) as acceptor (100%)	GO:0005737 (100%)	GO:0004365 (100%);GO:0050661 (100%);GO:0051287 (100%)	GO:0006006 (100%)	cytoplasm (100%)	glyceraldehyde-3-phosphate dehydrogenase (NAD+) (phosphorylating) activity (100%);NADP binding (100%);NAD binding (100%)	glucose metabolic process (100%)	IPR006424 (100%);IPR020828 (100%);IPR020829 (100%)	Glyceraldehyde-3-phosphate dehydrogenase, type I (100%);Glyceraldehyde 3-phosphate dehydrogenase, NAD(P) binding domain (100%);Glyceraldehyde 3-phosphate dehydrogenase, catalytic domain (100%)
AAANIADFHKR	Ruminococcus bromii	Bacteria				Bacillota			Clostridia			Eubacteriales				Oscillospiraceae				Ruminococcus				Ruminococcus bromii					1.1.1.23 (100%)	histidinol dehydrogenase (100%)	GO:0005829 (100%)	GO:0004399 (100%);GO:0008270 (100%);GO:0051287 (100%)	GO:0000105 (100%);GO:0008652 (100%)	cytosol (100%)	histidinol dehydrogenase activity (100%);zinc ion binding (100%);NAD binding (100%)	L-histidine biosynthetic process (100%);amino acid biosynthetic process (100%)	IPR001692 (100%);IPR012131 (100%);IPR016161 (100%)	Histidinol dehydrogenase, conserved site (100%);Histidinol dehydrogenase (100%);Aldehyde/histidinol dehydrogenase (100%)
AAANNEFFEALSMLEHER	Faecalibacterium	Bacteria				Bacillota			Clostridia			Eubacteriales				Oscillospiraceae				Faecalibacterium											GO:0005829 (100%)	GO:0003700 (100%);GO:0003723 (100%)	GO:0006353 (100%);GO:0031564 (100%)	cytosol (100%)	DNA-binding transcription factor activity (100%);RNA binding (100%)	DNA-templated transcription termination (100%);transcription antitermination (100%)	IPR003029 (100%);IPR009019 (100%);IPR010213 (100%)	S1 domain (100%);K homology domain superfamily, prokaryotic type (100%);Transcription termination factor NusA (100%)
AAANVSTGYK	Bifidobacterium	Bacteria				Actinomycetota			Actinomycetes			Bifidobacteriales				Bifidobacteriaceae				Bifidobacterium													GO:0071702 (100%)			obsolete organic substance transport (100%)	IPR006059 (100%);IPR050490 (100%)	Bacterial-type extracellular solute-binding protein (100%);Bacterial solute-binding protein 1 (100%)
AAANYLDLPLYR	Bacteria	Bacteria																											4.2.1.11 (100%)	phosphopyruvate hydratase (100%)	GO:0000015 (100%);GO:0005576 (99%);GO:0009986 (96%)	GO:0000287 (100%);GO:0004634 (100%)	GO:0006096 (100%)	phosphopyruvate hydratase complex (100%);extracellular region (99%);cell surface (96%)	magnesium ion binding (100%);phosphopyruvate hydratase activity (100%)	glycolytic process (100%)	IPR000941 (100%);IPR020810 (100%);IPR029017 (100%)	Enolase (100%);Enolase, C-terminal TIM barrel domain (100%);Enolase-like, N-terminal (100%)
AAAPAAAADAEKSEK	Bifidobacterium longum	Bacteria				Actinomycetota			Actinomycetes			Bifidobacteriales				Bifidobacteriaceae				Bifidobacterium				Bifidobacterium longum					7.1.1.1 (100%)	proton-translocating NAD(P)(+) transhydrogenase (100%)	GO:0005886 (100%)	GO:0050661 (100%);GO:0008746 (78%);GO:0008750 (22%)	GO:0006740 (100%)	plasma membrane (100%)	NADP binding (100%);obsolete NAD(P)+ transhydrogenase activity (78%);proton-translocating NAD(P)+ transhydrogenase activity (22%)	NADPH regeneration (100%)	IPR007698 (100%);IPR007886 (100%);IPR036291 (100%)	Alanine dehydrogenase/pyridine nucleotide transhydrogenase, NAD(H)-binding domain (100%);Alanine dehydrogenase/pyridine nucleotide transhydrogenase, N-terminal (100%);NAD(P)-binding domain superfamily (100%)
AAAPAAATATYSEADVK	Bifidobacterium longum	Bacteria				Actinomycetota			Actinomycetes			Bifidobacteriales				Bifidobacteriaceae				Bifidobacterium				Bifidobacterium longum													IPR007139 (100%)	Protein of unknown function DUF349 (100%)
AAAPAAGAGAVK	Lachnospiraceae	Bacteria				Bacillota			Clostridia			Lachnospirales				Lachnospiraceae													4.1.1.70 (100%)	Transferred entry: 7.2.4.5 (100%)		GO:0016829 (100%)			lyase activity (100%)		IPR000089 (100%);IPR011053 (100%);IPR050709 (100%)	Biotin/lipoyl attachment (100%);Single hybrid motif (100%);Biotin Carboxyl Carrier/Decarboxylase Components (100%)
AAAPAAPAAAPK	root																												4.1.1.70 (33%);6.1.1.4 (20%);2.3.1.- (13%)	Transferred entry: 7.2.4.5 (33%);leucine--tRNA ligase (20%);Transferring groups other than amino-acyl groups (13%)	GO:0005737 (39%);GO:0005886 (21%);GO:0005829 (18%)	GO:0004312 (21%);GO:0004315 (21%);GO:0031177 (21%)	GO:0006633 (24%);GO:0044550 (21%);GO:1901362 (21%)	cytoplasm (39%);plasma membrane (21%);cytosol (18%)	fatty acid synthase activity (21%);3-oxoacyl-[acyl-carrier-protein] synthase activity (21%);phosphopantetheine binding (21%)	fatty acid biosynthetic process (24%);secondary metabolite biosynthetic process (21%);obsolete organic cyclic compound biosynthetic process (21%)	IPR000089 (44%);IPR011053 (44%);IPR050709 (34%)	Biotin/lipoyl attachment (44%);Single hybrid motif (44%);Biotin Carboxyl Carrier/Decarboxylase Components (34%)
AAAPAASAAPAATSAR	Collinsella aerofaciens	Bacteria				Actinomycetota			Coriobacteriia			Coriobacteriales				Coriobacteriaceae				Collinsella				Collinsella aerofaciens					2.7.7.7 (100%)	DNA-directed DNA polymerase (100%)	GO:0009360 (100%)	GO:0003677 (100%);GO:0003689 (100%);GO:0003887 (100%)	GO:0006261 (100%);GO:0006281 (100%)	DNA polymerase III complex (100%)	DNA binding (100%);DNA clamp loader activity (100%);DNA-directed DNA polymerase activity (100%)	DNA-templated DNA replication (100%);DNA repair (100%)	IPR003593 (100%);IPR008921 (100%);IPR012763 (100%)	AAA+ ATPase domain (100%);DNA polymerase III, clamp loader complex, gamma/delta/delta subunit, C-terminal (100%);DNA polymerase III, subunit gamma/ tau, N-terminal (100%)
AAAPDPSNTDQTSFDIVGGQSALSPGYNDNEVLKK	Faecalibacterium prausnitzii	Bacteria				Bacillota			Clostridia			Eubacteriales				Oscillospiraceae				Faecalibacterium				Faecalibacterium prausnitzii													IPR006311 (100%);IPR019546 (100%);IPR050490 (100%)	Twin-arginine translocation pathway, signal sequence (100%);Twin-arginine translocation pathway, signal sequence, bacterial/archaeal (100%);Bacterial solute-binding protein 1 (100%)
AAAPGAGAGSDQAAAAGK	Bifidobacterium longum	Bacteria				Actinomycetota			Actinomycetes			Bifidobacteriales				Bifidobacteriaceae				Bifidobacterium				Bifidobacterium longum					5.6.2.1 (100%)	DNA topoisomerase (100%)		GO:0003677 (98%);GO:0003917 (98%);GO:0046872 (98%)	GO:0006265 (98%)		DNA binding (98%);DNA topoisomerase type I (single strand cut, ATP-independent) activity (98%);metal ion binding (98%)	DNA topological change (98%)	IPR000380 (100%);IPR003601 (100%);IPR003602 (100%)	DNA topoisomerase, type IA (100%);DNA topoisomerase, type IA, domain 2 (100%);DNA topoisomerase, type IA, DNA-binding domain (100%)
AAAPGAGAGSDQAAAAGKTDAK	Bifidobacterium longum	Bacteria				Actinomycetota			Actinomycetes			Bifidobacteriales				Bifidobacteriaceae				Bifidobacterium				Bifidobacterium longum					5.6.2.1 (100%)	DNA topoisomerase (100%)		GO:0003677 (97%);GO:0003917 (97%);GO:0046872 (97%)	GO:0006265 (97%)		DNA binding (97%);DNA topoisomerase type I (single strand cut, ATP-independent) activity (97%);metal ion binding (97%)	DNA topological change (97%)	IPR000380 (100%);IPR003601 (100%);IPR003602 (100%)	DNA topoisomerase, type IA (100%);DNA topoisomerase, type IA, domain 2 (100%);DNA topoisomerase, type IA, DNA-binding domain (100%)
AAAPMIPFMTEEIYQNLVR	Clostridia	Bacteria				Bacillota			Clostridia																				6.1.1.5 (100%)	isoleucine--tRNA ligase (100%)	GO:0005737 (97%)	GO:0004822 (100%);GO:0005524 (100%);GO:0000049 (99%)	GO:0006428 (100%)	cytoplasm (97%)	isoleucine-tRNA ligase activity (100%);ATP binding (100%);tRNA binding (99%)	isoleucyl-tRNA aminoacylation (100%)	IPR009080 (100%);IPR013155 (100%);IPR023586 (100%)	Aminoacyl-tRNA synthetase, class Ia, anticodon-binding (100%);Methionyl/Valyl/Leucyl/Isoleucyl-tRNA synthetase, anticodon-binding (100%);Isoleucine-tRNA ligase, type 2 (100%)
AAAQAALTEAISTISK	Blautia obeum	Bacteria				Bacillota			Clostridia			Lachnospirales				Lachnospiraceae				Blautia				Blautia obeum							GO:0005829 (100%);GO:0015935 (100%)	GO:0003735 (100%);GO:0070181 (100%)	GO:0006412 (100%)	cytosol (100%);small ribosomal subunit (100%)	structural constituent of ribosome (100%);small ribosomal subunit rRNA binding (100%)	translation (100%)	IPR002583 (100%);IPR036510 (100%)	Small ribosomal subunit protein bS20 (100%);Small ribosomal subunit protein bS20 superfamily (100%)
AAAQELAEADR	Collinsella aerofaciens	Bacteria				Actinomycetota			Coriobacteriia			Coriobacteriales				Coriobacteriaceae				Collinsella				Collinsella aerofaciens							GO:0016020 (75%)	GO:0008233 (33%)	GO:0006508 (33%)	membrane (75%)	peptidase activity (33%)	proteolysis (33%)	IPR001107 (100%);IPR036013 (100%);IPR050710 (100%)	Band 7 domain (100%);Band 7/SPFH domain superfamily (100%);Band 7/mec-2 domain-containing protein (100%)
AAAQEYLDTFSVGATNGTATDK	Mediterraneibacter gnavus	Bacteria				Bacillota			Clostridia			Lachnospirales				Lachnospiraceae				Mediterraneibacter				Mediterraneibacter gnavus					1.2.7.1 (100%)	pyruvate synthase (100%)		GO:0005506 (100%);GO:0030976 (100%);GO:0051539 (100%)	GO:0006979 (100%);GO:0022900 (100%)		iron ion binding (100%);thiamine pyrophosphate binding (100%);4 iron, 4 sulfur cluster binding (100%)	response to oxidative stress (100%);electron transport chain (100%)	IPR002869 (100%);IPR002880 (100%);IPR009014 (100%)	Pyruvate-flavodoxin oxidoreductase, central domain (100%);Pyruvate flavodoxin/ferredoxin oxidoreductase, pyrimidine binding domain (100%);Transketolase C-terminal/Pyruvate-ferredoxin oxidoreductase domain II (100%)
AAAQFAAYLGSTEAQK	Bifidobacterium	Bacteria				Actinomycetota			Actinomycetes			Bifidobacteriales				Bifidobacteriaceae				Bifidobacterium											GO:0055052 (100%)	GO:1901982 (100%)	GO:0015768 (100%);GO:0042956 (100%)	ATP-binding cassette (ABC) transporter complex, substrate-binding subunit-containing (100%)	maltose binding (100%)	maltose transport (100%);maltodextrin transmembrane transport (100%)	IPR006059 (100%)	Bacterial-type extracellular solute-binding protein (100%)
AAAQFAAYLGSTEAQKLHYEMR	Bifidobacterium	Bacteria				Actinomycetota			Actinomycetes			Bifidobacteriales				Bifidobacteriaceae				Bifidobacterium											GO:0055052 (100%)	GO:1901982 (100%)	GO:0015768 (100%);GO:0042956 (100%)	ATP-binding cassette (ABC) transporter complex, substrate-binding subunit-containing (100%)	maltose binding (100%)	maltose transport (100%);maltodextrin transmembrane transport (100%)	IPR006059 (100%)	Bacterial-type extracellular solute-binding protein (100%)
AAAQGYQADMTR	Dysosmobacter welbionis	Bacteria				Bacillota			Clostridia			Eubacteriales				Oscillospiraceae				Dysosmobacter				Dysosmobacter welbionis					3.5.1.18 (100%)	succinyl-diaminopimelate desuccinylase (100%)		GO:0046872 (100%);GO:0016787 (80%);GO:0009014 (20%)			metal ion binding (100%);hydrolase activity (80%);succinyl-diaminopimelate desuccinylase activity (20%)		IPR001261 (100%);IPR002933 (100%);IPR011650 (100%)	ArgE/DapE/ACY1/CPG2/YscS, conserved site (100%);Peptidase M20 (100%);Peptidase M20, dimerisation domain (100%)
AAAQIEGSKDFAK	Bacteria	Bacteria																											6.3.4.13 (100%)	phosphoribosylamine--glycine ligase (100%)		GO:0004637 (99%);GO:0005524 (99%);GO:0046872 (99%)	GO:0009113 (99%);GO:0006189 (97%)		phosphoribosylamine-glycine ligase activity (99%);ATP binding (99%);metal ion binding (99%)	purine nucleobase biosynthetic process (99%);'de novo' IMP biosynthetic process (97%)	IPR000115 (100%);IPR011761 (100%);IPR013815 (100%)	Phosphoribosylglycinamide synthetase (100%);ATP-grasp fold (100%);ATP-grasp fold, subdomain 1 (100%)
AAAQNLGIDILDK	Bacteroides stercoris	Bacteria				Bacteroidota			Bacteroidia			Bacteroidales				Bacteroidaceae				Bacteroides				Bacteroides stercoris							GO:0009279 (100%)			cell outer membrane (100%)			IPR000531 (100%);IPR008969 (100%);IPR012910 (100%)	TonB-dependent receptor-like, beta-barrel (100%);Carboxypeptidase-like, regulatory domain superfamily (100%);TonB-dependent receptor, plug domain (100%)
AAAQNLGIDILDKGYNTNFIK	Bacteroides stercoris	Bacteria				Bacteroidota			Bacteroidia			Bacteroidales				Bacteroidaceae				Bacteroides				Bacteroides stercoris							GO:0009279 (100%)			cell outer membrane (100%)			IPR000531 (100%);IPR008969 (100%);IPR012910 (100%)	TonB-dependent receptor-like, beta-barrel (100%);Carboxypeptidase-like, regulatory domain superfamily (100%);TonB-dependent receptor, plug domain (100%)
AAAQNLGIDILDKGYNTNFIKEMQQTGYTQNHR	Bacteroides stercoris	Bacteria				Bacteroidota			Bacteroidia			Bacteroidales				Bacteroidaceae				Bacteroides				Bacteroides stercoris							GO:0009279 (100%)			cell outer membrane (100%)			IPR000531 (100%);IPR008969 (100%);IPR012910 (100%)	TonB-dependent receptor-like, beta-barrel (100%);Carboxypeptidase-like, regulatory domain superfamily (100%);TonB-dependent receptor, plug domain (100%)
AAAQSELDGLSKR	Bifidobacterium	Bacteria				Actinomycetota			Actinomycetes			Bifidobacteriales				Bifidobacteriaceae				Bifidobacterium													GO:0051301 (100%)			cell division (100%)
AAAQTDDMTR	Bifidobacterium	Bacteria				Actinomycetota			Actinomycetes			Bifidobacteriales				Bifidobacteriaceae				Bifidobacterium									4.1.2.- (83%);4.1.2.22 (15%);4.1.2.9 (9%)	Aldehyde-lyases (83%);fructose-6-phosphate phosphoketolase (15%);phosphoketolase (9%)		GO:0000287 (100%);GO:0016832 (84%);GO:0047905 (14%)	GO:0005975 (100%)		magnesium ion binding (100%);aldehyde-lyase activity (84%);fructose-6-phosphate phosphoketolase activity (14%)	carbohydrate metabolic process (100%)	IPR005593 (100%);IPR018970 (100%);IPR019789 (100%)	Xylulose 5-phosphate/Fructose 6-phosphate phosphoketolase (100%);Xylulose 5-phosphate/Fructose 6-phosphate phosphoketolase, N-terminal (100%);Xylulose 5-phosphate/Fructose 6-phosphate phosphoketolase, thiamine diphosphate binding site (100%)
AAAQTDDMTRPFYPMLIFR	Bifidobacterium	Bacteria				Actinomycetota			Actinomycetes			Bifidobacteriales				Bifidobacteriaceae				Bifidobacterium									4.1.2.- (97%);4.1.2.22 (3%);4.1.2.9 (3%)	Aldehyde-lyases (97%);fructose-6-phosphate phosphoketolase (3%);phosphoketolase (3%)		GO:0000287 (100%);GO:0016832 (97%);GO:0047905 (3%)	GO:0005975 (100%)		magnesium ion binding (100%);aldehyde-lyase activity (97%);fructose-6-phosphate phosphoketolase activity (3%)	carbohydrate metabolic process (100%)	IPR005593 (100%);IPR009014 (100%);IPR018969 (100%)	Xylulose 5-phosphate/Fructose 6-phosphate phosphoketolase (100%);Transketolase C-terminal/Pyruvate-ferredoxin oxidoreductase domain II (100%);Xylulose 5-phosphate/Fructose 6-phosphate phosphoketolase, C-terminal (100%)
AAAQTDDMTRPFYPMLIFRTPK	Bifidobacterium	Bacteria				Actinomycetota			Actinomycetes			Bifidobacteriales				Bifidobacteriaceae				Bifidobacterium									4.1.2.- (97%);4.1.2.22 (3%);4.1.2.9 (3%)	Aldehyde-lyases (97%);fructose-6-phosphate phosphoketolase (3%);phosphoketolase (3%)		GO:0000287 (100%);GO:0016832 (97%);GO:0047905 (3%)	GO:0005975 (100%)		magnesium ion binding (100%);aldehyde-lyase activity (97%);fructose-6-phosphate phosphoketolase activity (3%)	carbohydrate metabolic process (100%)	IPR005593 (100%);IPR009014 (100%);IPR018969 (100%)	Xylulose 5-phosphate/Fructose 6-phosphate phosphoketolase (100%);Transketolase C-terminal/Pyruvate-ferredoxin oxidoreductase domain II (100%);Xylulose 5-phosphate/Fructose 6-phosphate phosphoketolase, C-terminal (100%)
AAAQTETATDAEKELLAQAQEFVK	Blautia obeum	Bacteria				Bacillota			Clostridia			Lachnospirales				Lachnospiraceae				Blautia				Blautia obeum					6.1.1.16 (100%)	cysteine--tRNA ligase (100%)	GO:0005737 (100%)	GO:0004817 (100%);GO:0005524 (100%);GO:0008270 (100%)	GO:0006423 (100%)	cytoplasm (100%)	cysteine-tRNA ligase activity (100%);ATP binding (100%);zinc ion binding (100%)	cysteinyl-tRNA aminoacylation (100%)	IPR009080 (100%);IPR014729 (100%);IPR015273 (100%)	Aminoacyl-tRNA synthetase, class Ia, anticodon-binding (100%);Rossmann-like alpha/beta/alpha sandwich fold (100%);Cysteinyl-tRNA synthetase, class Ia, DALR (100%)
AAAQTLGLNK	Bifidobacterium	Bacteria				Actinomycetota			Actinomycetes			Bifidobacteriales				Bifidobacteriaceae				Bifidobacterium											GO:0015934 (95%);GO:0005840 (5%)	GO:0003735 (95%)	GO:0006412 (95%)	large ribosomal subunit (95%);ribosome (5%)	structural constituent of ribosome (95%)	translation (95%)	IPR005996 (100%);IPR016082 (100%);IPR036919 (100%)	Large ribosomal subunit protein uL30, bacterial-type (100%);Large ribosomal subunit protein uL30-like, ferredoxin-like fold domain (100%);Large ribosomal subunit protein uL30, ferredoxin-like fold domain superfamily (100%)
AAASAEPQRTAPAASPAQAAPTR	Collinsella aerofaciens	Bacteria				Actinomycetota			Coriobacteriia			Coriobacteriales				Coriobacteriaceae				Collinsella				Collinsella aerofaciens							GO:0005737 (100%);GO:0032153 (100%)	GO:0003924 (100%);GO:0005525 (100%)	GO:0000917 (100%);GO:0010020 (100%);GO:0043093 (100%)	cytoplasm (100%);cell division site (100%)	GTPase activity (100%);GTP binding (100%)	division septum assembly (100%);chloroplast fission (100%);FtsZ-dependent cytokinesis (100%)	IPR000158 (100%);IPR003008 (100%);IPR008280 (100%)	Cell division protein FtsZ (100%);Tubulin/FtsZ, GTPase domain (100%);Tubulin/FtsZ, C-terminal (100%)
AAASAEPQRTAPATSPAQAAPTR	Collinsella aerofaciens	Bacteria				Actinomycetota			Coriobacteriia			Coriobacteriales				Coriobacteriaceae				Collinsella				Collinsella aerofaciens							GO:0005737 (100%);GO:0032153 (100%)	GO:0003924 (100%);GO:0005525 (100%)	GO:0000917 (100%);GO:0010020 (100%);GO:0043093 (100%)	cytoplasm (100%);cell division site (100%)	GTPase activity (100%);GTP binding (100%)	division septum assembly (100%);chloroplast fission (100%);FtsZ-dependent cytokinesis (100%)	IPR000158 (100%);IPR003008 (100%);IPR008280 (100%)	Cell division protein FtsZ (100%);Tubulin/FtsZ, GTPase domain (100%);Tubulin/FtsZ, C-terminal (100%)
AAASESFGYNEDPIVSSDVIGMR	Clostridia	Bacteria				Bacillota			Clostridia																				1.2.1.- (100%)	With NAD(+) or NADP(+) as acceptor (100%)	GO:0005737 (100%)	GO:0004365 (100%);GO:0050661 (100%);GO:0051287 (100%)	GO:0006006 (100%)	cytoplasm (100%)	glyceraldehyde-3-phosphate dehydrogenase (NAD+) (phosphorylating) activity (100%);NADP binding (100%);NAD binding (100%)	glucose metabolic process (100%)	IPR006424 (100%);IPR020828 (100%);IPR020829 (100%)	Glyceraldehyde-3-phosphate dehydrogenase, type I (100%);Glyceraldehyde 3-phosphate dehydrogenase, NAD(P) binding domain (100%);Glyceraldehyde 3-phosphate dehydrogenase, catalytic domain (100%)
AAASESFGYNEDQIVSSDVIGMR	Clostridia	Bacteria				Bacillota			Clostridia																				1.2.1.- (89%);1.2.1.12 (11%)	With NAD(+) or NADP(+) as acceptor (89%);glyceraldehyde-3-phosphate dehydrogenase (phosphorylating) (11%)	GO:0005737 (89%)	GO:0004365 (100%);GO:0051287 (100%);GO:0050661 (89%)	GO:0006006 (100%)	cytoplasm (89%)	glyceraldehyde-3-phosphate dehydrogenase (NAD+) (phosphorylating) activity (100%);NAD binding (100%);NADP binding (89%)	glucose metabolic process (100%)	IPR020829 (100%);IPR020831 (100%);IPR006424 (89%)	Glyceraldehyde 3-phosphate dehydrogenase, catalytic domain (100%);Glyceraldehyde/Erythrose phosphate dehydrogenase family (100%);Glyceraldehyde-3-phosphate dehydrogenase, type I (89%)
AAASESFGYNTDPIVSSDVIGMR	Clostridia	Bacteria				Bacillota			Clostridia																				1.2.1.- (100%)	With NAD(+) or NADP(+) as acceptor (100%)	GO:0005737 (100%)	GO:0004365 (100%);GO:0050661 (100%);GO:0051287 (100%)	GO:0006006 (100%)	cytoplasm (100%)	glyceraldehyde-3-phosphate dehydrogenase (NAD+) (phosphorylating) activity (100%);NADP binding (100%);NAD binding (100%)	glucose metabolic process (100%)	IPR006424 (100%);IPR020828 (100%);IPR020829 (100%)	Glyceraldehyde-3-phosphate dehydrogenase, type I (100%);Glyceraldehyde 3-phosphate dehydrogenase, NAD(P) binding domain (100%);Glyceraldehyde 3-phosphate dehydrogenase, catalytic domain (100%)
AAASKDEVYASNVK	Faecalibacterium prausnitzii	Bacteria				Bacillota			Clostridia			Eubacteriales				Oscillospiraceae				Faecalibacterium				Faecalibacterium prausnitzii								GO:0000166 (100%)			nucleotide binding (100%)		IPR000683 (100%);IPR004104 (100%);IPR036291 (100%)	Gfo/Idh/MocA-like oxidoreductase, N-terminal (100%);Gfo/Idh/MocA-like oxidoreductase, C-terminal (100%);NAD(P)-binding domain superfamily (100%)
AAASLPDIR	root																												3.5.1.1 (100%)	asparaginase (100%)	GO:0016020 (85%);GO:0005829 (4%)	GO:0004067 (4%);GO:0004560 (4%);GO:0005524 (4%)	GO:0005975 (4%);GO:0006528 (4%)	membrane (85%);cytosol (4%)	asparaginase activity (4%);alpha-L-fucosidase activity (4%);ATP binding (4%)	carbohydrate metabolic process (4%);asparagine metabolic process (4%)	IPR012944 (77%);IPR033985 (77%);IPR011990 (73%)	RagB/SusD domain (77%);SusD-like, N-terminal (77%);Tetratricopeptide-like helical domain superfamily (73%)
AAASNDFAMTPEFVSFTDGILK	Bacteroides uniformis	Bacteria				Bacteroidota			Bacteroidia			Bacteroidales				Bacteroidaceae				Bacteroides				Bacteroides uniformis													IPR032149 (100%)	Domain of unknown function DUF4988 (100%)
AAASQSFGYNEDPIVSSDVIGMK	root																												1.2.1.- (100%)	With NAD(+) or NADP(+) as acceptor (100%)	GO:0005737 (100%)	GO:0004365 (100%);GO:0050661 (100%);GO:0051287 (100%)	GO:0006006 (100%)	cytoplasm (100%)	glyceraldehyde-3-phosphate dehydrogenase (NAD+) (phosphorylating) activity (100%);NADP binding (100%);NAD binding (100%)	glucose metabolic process (100%)	IPR006424 (100%);IPR020828 (100%);IPR020829 (100%)	Glyceraldehyde-3-phosphate dehydrogenase, type I (100%);Glyceraldehyde 3-phosphate dehydrogenase, NAD(P) binding domain (100%);Glyceraldehyde 3-phosphate dehydrogenase, catalytic domain (100%)
AAASYDYHLEK	Mediterraneibacter	Bacteria				Bacillota			Clostridia			Lachnospirales				Lachnospiraceae				Mediterraneibacter									3.2.1.18 (100%)	exo-alpha-sialidase (100%)	GO:0005737 (100%);GO:0016020 (100%);GO:0043231 (100%)	GO:0004308 (75%);GO:0052794 (25%);GO:0052795 (25%)	GO:0006689 (100%);GO:0009313 (100%);GO:0030245 (13%)	cytoplasm (100%);membrane (100%);intracellular membrane-bounded organelle (100%)	exo-alpha-sialidase activity (75%);obsolete exo-alpha-(2->3)-sialidase activity (25%);obsolete exo-alpha-(2->6)-sialidase activity (25%)	ganglioside catabolic process (100%);oligosaccharide catabolic process (100%);cellulose catabolic process (13%)	IPR003961 (100%);IPR011040 (100%);IPR013783 (100%)	Fibronectin type III (100%);Sialidase (100%);Immunoglobulin-like fold (100%)
AAASYLDLPLYR	Bacteroidales	Bacteria				Bacteroidota			Bacteroidia			Bacteroidales																	4.2.1.11 (100%)	phosphopyruvate hydratase (100%)	GO:0000015 (100%);GO:0005576 (100%);GO:0009986 (95%)	GO:0000287 (100%);GO:0004634 (100%)	GO:0006096 (100%)	phosphopyruvate hydratase complex (100%);extracellular region (100%);cell surface (95%)	magnesium ion binding (100%);phosphopyruvate hydratase activity (100%)	glycolytic process (100%)	IPR000941 (100%);IPR020810 (100%);IPR020811 (100%)	Enolase (100%);Enolase, C-terminal TIM barrel domain (100%);Enolase, N-terminal (100%)
AAATAHAFADPLGLDVHPDVR	Bifidobacterium adolescentis	Bacteria				Actinomycetota			Actinomycetes			Bifidobacteriales				Bifidobacteriaceae				Bifidobacterium				Bifidobacterium adolescentis					3.1.3.- (33%);3.1.3.70 (33%);3.1.3.73 (33%)	Phosphoric monoester hydrolases (33%);mannosyl-3-phosphoglycerate phosphatase (33%);adenosylcobalamin/alpha-ribazole phosphatase (33%)	GO:0005737 (88%)	GO:0016791 (63%);GO:0016787 (13%);GO:0043755 (13%)		cytoplasm (88%)	phosphatase activity (63%);hydrolase activity (13%);alpha-ribazole phosphatase activity (13%)		IPR013078 (100%);IPR029033 (100%);IPR050275 (100%)	Histidine phosphatase superfamily, clade-1 (100%);Histidine phosphatase superfamily (100%);Phosphoglycerate Mutase/Phosphatase (100%)
AAATALDIPLYR	Clostridia	Bacteria				Bacillota			Clostridia																				4.2.1.11 (100%)	phosphopyruvate hydratase (100%)	GO:0000015 (100%);GO:0005576 (100%);GO:0009986 (100%)	GO:0000287 (100%);GO:0004634 (100%)	GO:0006096 (100%)	phosphopyruvate hydratase complex (100%);extracellular region (100%);cell surface (100%)	magnesium ion binding (100%);phosphopyruvate hydratase activity (100%)	glycolytic process (100%)	IPR000941 (100%);IPR020810 (100%);IPR020811 (100%)	Enolase (100%);Enolase, C-terminal TIM barrel domain (100%);Enolase, N-terminal (100%)
AAATESFGYNTEQIVSSDIVGMR	Lachnospira eligens	Bacteria				Bacillota			Clostridia			Lachnospirales				Lachnospiraceae				Lachnospira				Lachnospira eligens					1.2.1.- (100%)	With NAD(+) or NADP(+) as acceptor (100%)	GO:0005737 (83%)	GO:0004365 (100%);GO:0051287 (100%);GO:0050661 (83%)	GO:0006006 (100%)	cytoplasm (83%)	glyceraldehyde-3-phosphate dehydrogenase (NAD+) (phosphorylating) activity (100%);NAD binding (100%);NADP binding (83%)	glucose metabolic process (100%)	IPR020829 (100%);IPR020831 (100%);IPR006424 (83%)	Glyceraldehyde 3-phosphate dehydrogenase, catalytic domain (100%);Glyceraldehyde/Erythrose phosphate dehydrogenase family (100%);Glyceraldehyde-3-phosphate dehydrogenase, type I (83%)
AAATQHNLEVLASR	Bacteria	Bacteria																											4.1.1.36 (100%);6.3.2.5 (99%)	phosphopantothenoylcysteine decarboxylase (100%);phosphopantothenate--cysteine ligase (CTP) (99%)	GO:0071513 (99%);GO:0005829 (0%)	GO:0004633 (99%);GO:0010181 (99%);GO:0004632 (99%)	GO:0015937 (99%);GO:0015941 (99%);GO:0006226 (0%)	phosphopantothenoylcysteine decarboxylase complex (99%);cytosol (0%)	phosphopantothenoylcysteine decarboxylase activity (99%);FMN binding (99%);phosphopantothenate--cysteine ligase activity (99%)	coenzyme A biosynthetic process (99%);pantothenate catabolic process (99%);dUMP biosynthetic process (0%)	IPR036551 (100%);IPR005252 (99%);IPR003382 (99%)	Flavin prenyltransferase-like (100%);Coenzyme A biosynthesis bifunctional protein CoaBC (99%);Flavoprotein (99%)
AAATSLEIPLYR	Lachnospiraceae	Bacteria				Bacillota			Clostridia			Lachnospirales				Lachnospiraceae													4.2.1.11 (100%)	phosphopyruvate hydratase (100%)	GO:0000015 (100%);GO:0005576 (100%);GO:0009986 (100%)	GO:0000287 (100%);GO:0004634 (100%)	GO:0006096 (100%)	phosphopyruvate hydratase complex (100%);extracellular region (100%);cell surface (100%)	magnesium ion binding (100%);phosphopyruvate hydratase activity (100%)	glycolytic process (100%)	IPR000941 (100%);IPR020809 (100%);IPR020810 (100%)	Enolase (100%);Enolase, conserved site (100%);Enolase, C-terminal TIM barrel domain (100%)
AAATSLEVPLYR	Anaerostipes hadrus	Bacteria				Bacillota			Clostridia			Lachnospirales				Lachnospiraceae				Anaerostipes				Anaerostipes hadrus					4.2.1.11 (100%)	phosphopyruvate hydratase (100%)	GO:0000015 (100%);GO:0005576 (100%);GO:0009986 (100%)	GO:0000287 (100%);GO:0004634 (100%)	GO:0006096 (100%)	phosphopyruvate hydratase complex (100%);extracellular region (100%);cell surface (100%)	magnesium ion binding (100%);phosphopyruvate hydratase activity (100%)	glycolytic process (100%)	IPR000941 (100%);IPR020809 (100%);IPR020810 (100%)	Enolase (100%);Enolase, conserved site (100%);Enolase, C-terminal TIM barrel domain (100%)
AAATTAQEYLK	Sarcopterygii	Eukaryota	Metazoa			Chordata	Craniata	Sarcopterygii																							GO:0030027 (100%);GO:0005737 (95%);GO:0001726 (89%)	GO:0051015 (100%);GO:0005546 (95%);GO:0005509 (47%)	GO:0051014 (95%);GO:0051016 (95%);GO:0008154 (79%)	lamellipodium (100%);cytoplasm (95%);ruffle (89%)	actin filament binding (100%);phosphatidylinositol-4,5-bisphosphate binding (95%);calcium ion binding (47%)	actin filament severing (95%);barbed-end actin filament capping (95%);actin polymerization or depolymerization (79%)	IPR007122 (100%);IPR007123 (100%);IPR029006 (100%)	Villin/Gelsolin (100%);Gelsolin-like domain (100%);ADF-H/Gelsolin-like domain superfamily (100%)
AAATTNQQTAQLYVK	root																																				IPR003343 (100%);IPR008964 (100%)	Bacterial Ig-like domain, group 2 (100%);Invasin/intimin cell-adhesion fragments (100%)
AAATVSSAAADVAAAAK	Bifidobacterium	Bacteria				Actinomycetota			Actinomycetes			Bifidobacteriales				Bifidobacteriaceae				Bifidobacterium									5.6.2.2 (100%)	DNA topoisomerase (ATP-hydrolyzing) (100%)	GO:0005737 (95%);GO:0009330 (95%)	GO:0003677 (95%);GO:0005524 (95%);GO:0034335 (95%)	GO:0006265 (95%)	cytoplasm (95%);DNA topoisomerase type II (double strand cut, ATP-hydrolyzing) complex (95%)	DNA binding (95%);ATP binding (95%);DNA negative supercoiling activity (95%)	DNA topological change (95%)	IPR002205 (100%);IPR013757 (100%);IPR013758 (100%)	DNA topoisomerase, type IIA, domain A (100%);DNA topoisomerase, type IIA, alpha-helical domain superfamily (100%);DNA topoisomerase, type IIA, domain A, alpha-beta (100%)
AAAVNAAASLPQSASR	Bacteria	Bacteria																														GO:0005524 (100%);GO:0003677 (97%);GO:0016887 (94%)			ATP binding (100%);DNA binding (97%);ATP hydrolysis activity (94%)		IPR027417 (100%);IPR032524 (100%);IPR037118 (100%)	P-loop containing nucleoside triphosphate hydrolase (100%);ABC transporter Uup, C-terminal (100%);Valyl-tRNA synthetase, tRNA-binding arm superfamily (100%)
AAAVNLVPNSTGAAK
AAAVNLVPNSTGAAKAIGLVIPELNGK
AAAVPVAGPVDADTGMHK	Mediterraneibacter	Bacteria				Bacillota			Clostridia			Lachnospirales				Lachnospiraceae				Mediterraneibacter											GO:0016020 (100%)	GO:0008519 (100%);GO:0030234 (100%)	GO:0006808 (100%);GO:0097272 (100%)	membrane (100%)	ammonium channel activity (100%);enzyme regulator activity (100%)	regulation of nitrogen utilization (100%);ammonium homeostasis (100%)	IPR001905 (100%);IPR002187 (100%);IPR011322 (100%)	Ammonium transporter (100%);Nitrogen regulatory protein PII (100%);Nitrogen regulatory PII-like, alpha/beta (100%)
AAAYADEVIAGR	Bacteroides stercoris	Bacteria				Bacteroidota			Bacteroidia			Bacteroidales				Bacteroidaceae				Bacteroides				Bacteroides stercoris							GO:0016020 (100%)			membrane (100%)			IPR011990 (100%);IPR012944 (100%);IPR033985 (100%)	Tetratricopeptide-like helical domain superfamily (100%);RagB/SusD domain (100%);SusD-like, N-terminal (100%)
AAAYIKEGMTEK	Lachnospiraceae	Bacteria				Bacillota			Clostridia			Lachnospirales				Lachnospiraceae													3.4.-.- (100%)	Acting on peptide bonds (peptidases) (100%)		GO:0004177 (100%);GO:0008235 (100%);GO:0046914 (100%)			aminopeptidase activity (100%);metalloexopeptidase activity (100%);transition metal ion binding (100%)		IPR000587 (100%);IPR029149 (100%);IPR036005 (100%)	Creatinase, N-terminal (100%);Creatinase/Aminopeptidase P/Spt16, N-terminal (100%);Creatinase/aminopeptidase-like (100%)
AAAYNPNAKNPK	Bifidobacterium	Bacteria				Actinomycetota			Actinomycetes			Bifidobacteriales				Bifidobacteriaceae				Bifidobacterium											GO:0055052 (100%)	GO:1901982 (100%)	GO:0015768 (100%);GO:0042956 (100%)	ATP-binding cassette (ABC) transporter complex, substrate-binding subunit-containing (100%)	maltose binding (100%)	maltose transport (100%);maltodextrin transmembrane transport (100%)	IPR006059 (100%)	Bacterial-type extracellular solute-binding protein (100%)
AAAYSASAKEKIEK	Oscillospiraceae	Bacteria				Bacillota			Clostridia			Eubacteriales				Oscillospiraceae															GO:0015934 (100%)	GO:0003735 (100%);GO:0019843 (96%);GO:0003723 (4%)	GO:0006412 (100%)	large ribosomal subunit (100%)	structural constituent of ribosome (100%);rRNA binding (96%);RNA binding (4%)	translation (100%)	IPR005749 (100%);IPR021131 (100%);IPR036227 (100%)	Large ribosomal subunit protein uL15, bacterial-type (100%);Large ribosomal subunit protein uL15/eL18 (100%);Large ribosomal subunit protein uL15/eL18 superfamily (100%)
AACAANHSATHLLDAALR	Bacteroides	Bacteria				Bacteroidota			Bacteroidia			Bacteroidales				Bacteroidaceae				Bacteroides									6.1.1.7 (100%)	alanine--tRNA ligase (100%)	GO:0005829 (100%)	GO:0000049 (100%);GO:0002161 (100%);GO:0004813 (100%)	GO:0006419 (100%);GO:0045892 (100%)	cytosol (100%)	tRNA binding (100%);aminoacyl-tRNA editing activity (100%);alanine-tRNA ligase activity (100%)	alanyl-tRNA aminoacylation (100%);negative regulation of DNA-templated transcription (100%)	IPR002318 (100%);IPR003156 (100%);IPR009000 (100%)	Alanine-tRNA ligase, class IIc (100%);DHHA1 domain (100%);Translation protein, beta-barrel domain superfamily (100%)
AACAANHSCTHLLDEALR	Bacteroidaceae	Bacteria				Bacteroidota			Bacteroidia			Bacteroidales				Bacteroidaceae													6.1.1.7 (100%)	alanine--tRNA ligase (100%)	GO:0005829 (100%);GO:0005739 (1%);GO:0009507 (1%)	GO:0000049 (100%);GO:0002161 (100%);GO:0004813 (100%)	GO:0006419 (100%);GO:0045892 (100%)	cytosol (100%);mitochondrion (1%);chloroplast (1%)	tRNA binding (100%);aminoacyl-tRNA editing activity (100%);alanine-tRNA ligase activity (100%)	alanyl-tRNA aminoacylation (100%);negative regulation of DNA-templated transcription (100%)	IPR003156 (100%);IPR009000 (100%);IPR012947 (100%)	DHHA1 domain (100%);Translation protein, beta-barrel domain superfamily (100%);Threonyl/alanyl tRNA synthetase, SAD (100%)
AACAGEVDGEVVDLR	Clostridia	Bacteria				Bacillota			Clostridia																				6.1.1.3 (100%)	threonine--tRNA ligase (100%)	GO:0005829 (70%);GO:0005737 (24%);GO:0005739 (3%)	GO:0004829 (94%);GO:0000049 (91%);GO:0005524 (91%)	GO:0006435 (94%)	cytosol (70%);cytoplasm (24%);mitochondrion (3%)	threonine-tRNA ligase activity (94%);tRNA binding (91%);ATP binding (91%)	threonyl-tRNA aminoacylation (94%)	IPR004095 (100%);IPR012675 (100%);IPR012676 (100%)	TGS (100%);Beta-grasp domain superfamily (100%);TGS-like (100%)
AACAGEVNGEVVDLR	Lachnospiraceae	Bacteria				Bacillota			Clostridia			Lachnospirales				Lachnospiraceae													6.1.1.3 (100%)	threonine--tRNA ligase (100%)	GO:0005829 (94%);GO:0005737 (6%)	GO:0000049 (100%);GO:0004829 (100%);GO:0005524 (100%)	GO:0006435 (100%)	cytosol (94%);cytoplasm (6%)	tRNA binding (100%);threonine-tRNA ligase activity (100%);ATP binding (100%)	threonyl-tRNA aminoacylation (100%)	IPR002314 (100%);IPR002320 (100%);IPR004095 (100%)	Aminoacyl-tRNA synthetase, class II (G/ P/ S/T) (100%);Threonine-tRNA ligase, class IIa (100%);TGS (100%)
AACETFDVR	Mammalia	Eukaryota	Metazoa			Chordata	Craniata	Sarcopterygii	Mammalia																				1.14.13.39 (100%)	nitric-oxide synthase (NADPH) (100%)	GO:0005829 (19%);GO:0005777 (19%);GO:0030863 (14%)	GO:0004517 (100%);GO:0005516 (100%);GO:0046872 (100%)	GO:0006809 (100%);GO:0032310 (19%);GO:0032755 (19%)	cytosol (19%);peroxisome (19%);cortical cytoskeleton (14%)	nitric-oxide synthase activity (100%);calmodulin binding (100%);metal ion binding (100%)	nitric oxide biosynthetic process (100%);prostaglandin secretion (19%);positive regulation of interleukin-6 production (19%)	IPR029039 (100%);IPR050607 (100%);IPR003097 (99%)	Flavoprotein-like superfamily (100%);Nitric Oxide Synthase (NOS) (100%);Sulfite reductase [NADPH] flavoprotein alpha-component-like, FAD-binding (99%)
AADAAAAIGEGLQAF	Bacillota	Bacteria				Bacillota																															IPR025964 (100%)	GGGtGRT protein (100%)
AADAAAAIGEGLQAFCIPGSVADHR	Clostridia	Bacteria				Bacillota			Clostridia																												IPR025964 (100%)	GGGtGRT protein (100%)
AADAAAAIGEGLQAFCIPGSVADHRK	Clostridia	Bacteria				Bacillota			Clostridia																												IPR025964 (100%)	GGGtGRT protein (100%)
AADAAAAIGEGLQAFCIPGSVADQR	Bacillota	Bacteria				Bacillota																															IPR025964 (100%)	GGGtGRT protein (100%)
AADAAAAIGEGLQAFCIPGSVADQRK	Bacillota	Bacteria				Bacillota																															IPR025964 (100%)	GGGtGRT protein (100%)
AADAAAAIGEGLQAFCIPGSVADTR	Clostridia	Bacteria				Bacillota			Clostridia																												IPR025964 (100%)	GGGtGRT protein (100%)
AADAAAAIGEGLQSFCIPGSVADTR	Lachnospiraceae	Bacteria				Bacillota			Clostridia			Lachnospirales				Lachnospiraceae																					IPR025964 (100%)	GGGtGRT protein (100%)
AADAAAALGEGLQSFCIPGSVADQR	root																																				IPR025964 (100%)	GGGtGRT protein (100%)
AADAALEAINLAESNGYSLYEMR	Bacteroides caccae	Bacteria				Bacteroidota			Bacteroidia			Bacteroidales				Bacteroidaceae				Bacteroides				Bacteroides caccae							GO:0016020 (100%)			membrane (100%)			IPR011990 (100%);IPR012944 (100%);IPR033985 (100%)	Tetratricopeptide-like helical domain superfamily (100%);RagB/SusD domain (100%);SusD-like, N-terminal (100%)
AADAGSLEGKLCPVGGAPVMEK	Phocaeicola	Bacteria				Bacteroidota			Bacteroidia			Bacteroidales				Bacteroidaceae				Phocaeicola									7.-.-.- (100%)	Translocases (100%)	GO:0005886 (96%)	GO:0009055 (100%);GO:0046872 (100%);GO:0051539 (100%)	GO:0022900 (96%)	plasma membrane (96%)	electron transfer activity (100%);metal ion binding (100%);4 iron, 4 sulfur cluster binding (100%)	electron transport chain (96%)	IPR007202 (100%);IPR010207 (100%);IPR017896 (100%)	4Fe-4S domain (100%);Ion-translocating oxidoreductase complex, RnfB/RsxB (100%);4Fe-4S ferredoxin-type, iron-sulphur binding domain (100%)
AADAGVTPK	root																												6.1.1.10 (99%);2.7.1.67 (1%)	methionine--tRNA ligase (99%);1-phosphatidylinositol 4-kinase (1%)	GO:0005737 (97%);GO:0005886 (1%)	GO:0004825 (97%);GO:0005524 (97%);GO:0000049 (96%)	GO:0006431 (97%);GO:0006508 (1%);GO:0046854 (1%)	cytoplasm (97%);plasma membrane (1%)	methionine-tRNA ligase activity (97%);ATP binding (97%);tRNA binding (96%)	methionyl-tRNA aminoacylation (97%);proteolysis (1%);phosphatidylinositol phosphate biosynthetic process (1%)	IPR014729 (97%);IPR015413 (97%);IPR023457 (97%)	Rossmann-like alpha/beta/alpha sandwich fold (97%);Methionyl/Leucyl tRNA synthetase (97%);Methionine-tRNA synthetase, type 2 (97%)
AADAIQNAPEVK	Phocaeicola	Bacteria				Bacteroidota			Bacteroidia			Bacteroidales				Bacteroidaceae				Phocaeicola
AADAIVKELVAAAK	Bifidobacterium	Bacteria				Actinomycetota			Actinomycetes			Bifidobacteriales				Bifidobacteriaceae				Bifidobacterium									5.6.1.7 (100%)	chaperonin ATPase (100%)	GO:1990220 (100%);GO:0009986 (31%);GO:0042603 (31%)	GO:0005524 (100%);GO:0051082 (100%);GO:0051087 (100%)	GO:0009408 (100%);GO:0032727 (100%);GO:0032729 (100%)	GroEL-GroES complex (100%);cell surface (31%);capsule (31%)	ATP binding (100%);unfolded protein binding (100%);protein-folding chaperone binding (100%)	response to heat (100%);positive regulation of interferon-alpha production (100%);positive regulation of type II interferon production (100%)	IPR001844 (100%);IPR002423 (100%);IPR027409 (100%)	Chaperonin Cpn60/GroEL (100%);Chaperonin Cpn60/GroEL/TCP-1 family (100%);GroEL-like apical domain superfamily (100%)
AADAIVKELVAAAKDVETK	Bifidobacterium	Bacteria				Actinomycetota			Actinomycetes			Bifidobacteriales				Bifidobacteriaceae				Bifidobacterium									5.6.1.7 (100%)	chaperonin ATPase (100%)	GO:1990220 (100%);GO:0009986 (31%);GO:0042603 (31%)	GO:0005524 (100%);GO:0051082 (100%);GO:0051087 (100%)	GO:0009408 (100%);GO:0032727 (100%);GO:0032729 (100%)	GroEL-GroES complex (100%);cell surface (31%);capsule (31%)	ATP binding (100%);unfolded protein binding (100%);protein-folding chaperone binding (100%)	response to heat (100%);positive regulation of interferon-alpha production (100%);positive regulation of type II interferon production (100%)	IPR001844 (100%);IPR002423 (100%);IPR027409 (100%)	Chaperonin Cpn60/GroEL (100%);Chaperonin Cpn60/GroEL/TCP-1 family (100%);GroEL-like apical domain superfamily (100%)
AADAVGEDMSK	Faecalibacterium	Bacteria				Bacillota			Clostridia			Eubacteriales				Oscillospiraceae				Faecalibacterium											GO:0016020 (100%)			membrane (100%)
AADAVGEDMSKSAANFVR	Faecalibacterium	Bacteria				Bacillota			Clostridia			Eubacteriales				Oscillospiraceae				Faecalibacterium											GO:0016020 (100%)			membrane (100%)
AADAYGRYYLDEEE	Fusicatenibacter saccharivorans	Bacteria				Bacillota			Clostridia			Lachnospirales				Lachnospiraceae				Fusicatenibacter				Fusicatenibacter saccharivorans					1.1.1.6 (100%)	glycerol dehydrogenase (100%)	GO:0005829 (100%)	GO:0046872 (100%);GO:0016614 (86%);GO:0008888 (14%)		cytosol (100%)	metal ion binding (100%);oxidoreductase activity, acting on CH-OH group of donors (86%);glycerol dehydrogenase (NAD+) activity (14%)		IPR001670 (100%);IPR016205 (100%);IPR018211 (100%)	Alcohol dehydrogenase, iron-type/glycerol dehydrogenase GldA (100%);Glycerol dehydrogenase (100%);Alcohol dehydrogenase, iron-type, conserved site (100%)
AADDAAGLAISEK	Bacteria	Bacteria																													GO:0009288 (99%);GO:0005576 (92%);GO:0009424 (1%)	GO:0005198 (100%)	GO:0071973 (1%);GO:0044781 (0%)	bacterial-type flagellum (99%);extracellular region (92%);bacterial-type flagellum hook (1%)	structural molecule activity (100%)	bacterial-type flagellum-dependent cell motility (1%);bacterial-type flagellum organization (0%)	IPR001029 (100%);IPR001492 (100%);IPR046358 (93%)	Flagellin, N-terminal domain (100%);Flagellin (100%);Flagellin, C-terminal domain (93%)
AADDAAGLSISEK	Bacteria	Bacteria																													GO:0009288 (100%);GO:0005576 (94%);GO:0031514 (1%)	GO:0005198 (100%)		bacterial-type flagellum (100%);extracellular region (94%);motile cilium (1%)	structural molecule activity (100%)		IPR001029 (100%);IPR001492 (100%);IPR046358 (94%)	Flagellin, N-terminal domain (100%);Flagellin (100%);Flagellin, C-terminal domain (94%)
AADDAAGLTISEK	Bacteria	Bacteria																													GO:0009288 (100%);GO:0005576 (86%);GO:0031514 (1%)	GO:0005198 (100%)		bacterial-type flagellum (100%);extracellular region (86%);motile cilium (1%)	structural molecule activity (100%)		IPR001029 (100%);IPR001492 (100%);IPR046358 (86%)	Flagellin, N-terminal domain (100%);Flagellin (100%);Flagellin, C-terminal domain (86%)
AADDTWEPFASGK	Mammalia	Eukaryota	Metazoa			Chordata	Craniata	Sarcopterygii	Mammalia																						GO:0005615 (83%);GO:0005576 (33%);GO:0035578 (17%)	GO:0005179 (100%);GO:0070324 (100%);GO:0042802 (33%)	GO:0006144 (83%)	extracellular space (83%);extracellular region (33%);azurophil granule lumen (17%)	hormone activity (100%);thyroid hormone binding (100%);identical protein binding (33%)	purine nucleobase metabolic process (83%)	IPR000895 (100%);IPR023416 (100%);IPR023418 (100%)	Transthyretin/hydroxyisourate hydrolase (100%);Transthyretin/hydroxyisourate hydrolase domain (100%);Transthyretin, thyroxine binding site (100%)
AADEAEKYGTVNR	Mediterraneibacter gnavus	Bacteria				Bacillota			Clostridia			Lachnospirales				Lachnospiraceae				Mediterraneibacter				Mediterraneibacter gnavus					2.6.1.52 (100%)	phosphoserine transaminase (100%)	GO:0005737 (100%)	GO:0004648 (100%);GO:0030170 (100%)	GO:0006564 (100%)	cytoplasm (100%)	O-phospho-L-serine:2-oxoglutarate aminotransferase activity (100%);pyridoxal phosphate binding (100%)	L-serine biosynthetic process (100%)	IPR000192 (100%);IPR015421 (100%);IPR015422 (100%)	Aminotransferase class V domain (100%);Pyridoxal phosphate-dependent transferase, major domain (100%);Pyridoxal phosphate-dependent transferase, small domain (100%)
AADEAVIEMSK	Simiiformes	Eukaryota	Metazoa			Chordata	Craniata	Sarcopterygii	Mammalia		Euarchontoglires	Primates	Haplorrhini	Simiiformes															3.4.-.- (100%)	Acting on peptide bonds (peptidases) (100%)	GO:0005886 (100%);GO:0005576 (20%);GO:0016324 (20%)	GO:0005229 (100%);GO:0046872 (100%);GO:0008237 (80%)	GO:0006508 (20%);GO:0034220 (20%)	plasma membrane (100%);extracellular region (20%);apical plasma membrane (20%)	intracellularly calcium-gated chloride channel activity (100%);metal ion binding (100%);metallopeptidase activity (80%)	proteolysis (20%);monoatomic ion transmembrane transport (20%)	IPR002035 (100%);IPR004727 (100%);IPR013642 (100%)	von Willebrand factor, type A (100%);Calcium-activated chloride channel protein, chordata (100%);Calcium-activated chloride channel, N-terminal (100%)
AADEGYNGNMVVIDR	Lachnospiraceae	Bacteria				Bacillota			Clostridia			Lachnospirales				Lachnospiraceae													2.7.1.90 (100%)	diphosphate--fructose-6-phosphate 1-phosphotransferase (100%)	GO:0005737 (100%)	GO:0003872 (100%);GO:0046872 (100%);GO:0047334 (100%)	GO:0006002 (100%)	cytoplasm (100%)	6-phosphofructokinase activity (100%);metal ion binding (100%);diphosphate-fructose-6-phosphate 1-phosphotransferase activity (100%)	fructose 6-phosphate metabolic process (100%)	IPR000023 (100%);IPR011404 (100%);IPR022953 (100%)	Phosphofructokinase domain (100%);Pyrophosphate--fructose 6-phosphate 1-phosphotransferase (100%);ATP-dependent 6-phosphofructokinase (100%)
AADEIRPIMVK	Coriobacteriales	Bacteria				Actinomycetota			Coriobacteriia			Coriobacteriales																	2.7.7.8 (100%)	polyribonucleotide nucleotidyltransferase (100%)	GO:0005829 (100%)	GO:0000175 (100%);GO:0003723 (100%);GO:0004654 (100%)	GO:0006396 (100%);GO:0006402 (100%)	cytosol (100%)	3'-5'-RNA exonuclease activity (100%);RNA binding (100%);polyribonucleotide nucleotidyltransferase activity (100%)	RNA processing (100%);mRNA catabolic process (100%)	IPR001247 (100%);IPR012162 (100%);IPR015847 (100%)	Exoribonuclease, phosphorolytic domain 1 (100%);Polyribonucleotide nucleotidyltransferase (100%);Exoribonuclease, phosphorolytic domain 2 (100%)
AADEIRPIMVKDNYLPLVHGSGLFQR	Collinsella	Bacteria				Actinomycetota			Coriobacteriia			Coriobacteriales				Coriobacteriaceae				Collinsella									2.7.7.8 (100%)	polyribonucleotide nucleotidyltransferase (100%)	GO:0005829 (100%)	GO:0000175 (100%);GO:0003723 (100%);GO:0004654 (100%)	GO:0006396 (100%);GO:0006402 (100%)	cytosol (100%)	3'-5'-RNA exonuclease activity (100%);RNA binding (100%);polyribonucleotide nucleotidyltransferase activity (100%)	RNA processing (100%);mRNA catabolic process (100%)	IPR001247 (100%);IPR003029 (100%);IPR004087 (100%)	Exoribonuclease, phosphorolytic domain 1 (100%);S1 domain (100%);K Homology domain (100%)
AADELGVTYK	Bacteria	Bacteria																											7.2.1.1 (100%)	NADH:ubiquinone reductase (Na(+)-transporting) (100%)	GO:0005886 (13%)	GO:0030246 (88%);GO:0009055 (13%);GO:0016655 (13%)	GO:0006814 (13%)	plasma membrane (13%)	carbohydrate binding (88%);electron transfer activity (13%);oxidoreductase activity, acting on NAD(P)H, quinone or similar compound as acceptor (13%)	sodium ion transport (13%)	IPR025997 (88%);IPR028082 (88%);IPR001041 (13%)	Periplasmic binding protein (88%);Periplasmic binding protein-like I (88%);2Fe-2S ferredoxin-type iron-sulfur binding domain (13%)
AADENDALYVPTDNTVAANTGIVDGICRPAK	Faecalibacterium prausnitzii	Bacteria				Bacillota			Clostridia			Eubacteriales				Oscillospiraceae				Faecalibacterium				Faecalibacterium prausnitzii													IPR007487 (100%);IPR028082 (100%);IPR006311 (93%)	ABC transporter, tyrosine-binding protein-like (100%);Periplasmic binding protein-like I (100%);Twin-arginine translocation pathway, signal sequence (93%)
AADEVAALIDK	Blautia	Bacteria				Bacillota			Clostridia			Lachnospirales				Lachnospiraceae				Blautia									4.99.1.3 (80%);4.99.1.- (20%)	sirohydrochlorin cobaltochelatase (80%);Other lyases (20%)		GO:0016852 (100%)	GO:0019251 (100%)		sirohydrochlorin cobaltochelatase activity (100%)	anaerobic cobalamin biosynthetic process (100%)	IPR010388 (100%)	Anaerobic cobalt chelatase (100%)
AADEVGALIDK	Blautia	Bacteria				Bacillota			Clostridia			Lachnospirales				Lachnospiraceae				Blautia									4.99.1.3 (100%)	sirohydrochlorin cobaltochelatase (100%)		GO:0016852 (100%)	GO:0019251 (100%)		sirohydrochlorin cobaltochelatase activity (100%)	anaerobic cobalamin biosynthetic process (100%)	IPR010388 (100%)	Anaerobic cobalt chelatase (100%)
AADEVGALIDKIYVQER	Blautia	Bacteria				Bacillota			Clostridia			Lachnospirales				Lachnospiraceae				Blautia									4.99.1.3 (100%)	sirohydrochlorin cobaltochelatase (100%)		GO:0016852 (100%)	GO:0019251 (100%)		sirohydrochlorin cobaltochelatase activity (100%)	anaerobic cobalamin biosynthetic process (100%)	IPR010388 (100%)	Anaerobic cobalt chelatase (100%)
AADFANKVHAGEITNAAGEK	Anaerobutyricum	Bacteria				Bacillota			Clostridia			Lachnospirales				Lachnospiraceae				Anaerobutyricum									5.3.1.9 (100%)	glucose-6-phosphate isomerase (100%)	GO:0005829 (100%)	GO:0004347 (100%);GO:0048029 (100%);GO:0097367 (100%)	GO:0006094 (100%);GO:0006096 (100%);GO:0051156 (100%)	cytosol (100%)	glucose-6-phosphate isomerase activity (100%);monosaccharide binding (100%);carbohydrate derivative binding (100%)	gluconeogenesis (100%);glycolytic process (100%);glucose 6-phosphate metabolic process (100%)	IPR001672 (100%);IPR018189 (100%);IPR023096 (100%)	Phosphoglucose isomerase (PGI) (100%);Phosphoglucose isomerase, conserved site (100%);Phosphoglucose isomerase, C-terminal (100%)
AADFANKVHAGEITNEAGETFTTVVQIGIGGSDLGPR	Anaerostipes hadrus	Bacteria				Bacillota			Clostridia			Lachnospirales				Lachnospiraceae				Anaerostipes				Anaerostipes hadrus					5.3.1.9 (100%)	glucose-6-phosphate isomerase (100%)	GO:0005829 (100%)	GO:0004347 (100%);GO:0048029 (100%);GO:0097367 (100%)	GO:0006094 (100%);GO:0006096 (100%);GO:0051156 (100%)	cytosol (100%)	glucose-6-phosphate isomerase activity (100%);monosaccharide binding (100%);carbohydrate derivative binding (100%)	gluconeogenesis (100%);glycolytic process (100%);glucose 6-phosphate metabolic process (100%)	IPR001672 (100%);IPR018189 (100%);IPR023096 (100%)	Phosphoglucose isomerase (PGI) (100%);Phosphoglucose isomerase, conserved site (100%);Phosphoglucose isomerase, C-terminal (100%)
AADFASMVVK	Collinsella aerofaciens	Bacteria				Actinomycetota			Coriobacteriia			Coriobacteriales				Coriobacteriaceae				Collinsella				Collinsella aerofaciens					5.3.1.1 (100%)	triose-phosphate isomerase (100%)	GO:0005829 (100%)	GO:0004807 (100%)	GO:0006094 (100%);GO:0006096 (100%);GO:0019563 (100%)	cytosol (100%)	triose-phosphate isomerase activity (100%)	gluconeogenesis (100%);glycolytic process (100%);glycerol catabolic process (100%)	IPR000652 (100%);IPR013785 (100%);IPR020861 (100%)	Triosephosphate isomerase (100%);Aldolase-type TIM barrel (100%);Triosephosphate isomerase, active site (100%)
AADFASMVVKAGE	Collinsella aerofaciens	Bacteria				Actinomycetota			Coriobacteriia			Coriobacteriales				Coriobacteriaceae				Collinsella				Collinsella aerofaciens					5.3.1.1 (100%)	triose-phosphate isomerase (100%)	GO:0005829 (100%)	GO:0004807 (100%)	GO:0006094 (100%);GO:0006096 (100%);GO:0019563 (100%)	cytosol (100%)	triose-phosphate isomerase activity (100%)	gluconeogenesis (100%);glycolytic process (100%);glycerol catabolic process (100%)	IPR000652 (100%);IPR013785 (100%);IPR020861 (100%)	Triosephosphate isomerase (100%);Aldolase-type TIM barrel (100%);Triosephosphate isomerase, active site (100%)
AADFEKILK	root																												1.1.1.1 (100%)	alcohol dehydrogenase (100%)	GO:0009376 (2%)	GO:0004022 (98%);GO:0046872 (98%);GO:0005524 (2%)	GO:0051603 (2%)	HslUV protease complex (2%)	alcohol dehydrogenase (NAD+) activity (98%);metal ion binding (98%);ATP binding (2%)	proteolysis involved in protein catabolic process (2%)	IPR001670 (97%);IPR039697 (97%);IPR018211 (95%)	Alcohol dehydrogenase, iron-type/glycerol dehydrogenase GldA (97%);Iron-type alcohol dehydrogenase-like (97%);Alcohol dehydrogenase, iron-type, conserved site (95%)
AADFEKILKACYYDTDIDF	Coriobacteriales	Bacteria				Actinomycetota			Coriobacteriia			Coriobacteriales																	1.1.1.1 (100%)	alcohol dehydrogenase (100%)		GO:0004022 (100%);GO:0046872 (100%)			alcohol dehydrogenase (NAD+) activity (100%);metal ion binding (100%)		IPR001670 (100%);IPR039697 (100%);IPR018211 (98%)	Alcohol dehydrogenase, iron-type/glycerol dehydrogenase GldA (100%);Iron-type alcohol dehydrogenase-like (100%);Alcohol dehydrogenase, iron-type, conserved site (98%)
AADFVQGLIDDAVEQGATAK	Streptococcus	Bacteria				Bacillota			Bacilli			Lactobacillales				Streptococcaceae				Streptococcus									1.2.1.9 (100%)	glyceraldehyde-3-phosphate dehydrogenase (NADP(+)) (100%)		GO:0008911 (100%);GO:0008886 (38%)			lactaldehyde dehydrogenase (NAD+) activity (100%);glyceraldehyde-3-phosphate dehydrogenase (NADP+) (non-phosphorylating) activity (38%)		IPR015590 (100%);IPR016160 (100%);IPR016161 (100%)	Aldehyde dehydrogenase domain (100%);Aldehyde dehydrogenase, cysteine active site (100%);Aldehyde/histidinol dehydrogenase (100%)
AADFVQGLIDDAVEQGATAKTELKR	Streptococcus	Bacteria				Bacillota			Bacilli			Lactobacillales				Streptococcaceae				Streptococcus									1.2.1.9 (100%)	glyceraldehyde-3-phosphate dehydrogenase (NADP(+)) (100%)		GO:0008911 (100%);GO:0008886 (38%)			lactaldehyde dehydrogenase (NAD+) activity (100%);glyceraldehyde-3-phosphate dehydrogenase (NADP+) (non-phosphorylating) activity (38%)		IPR015590 (100%);IPR016160 (100%);IPR016161 (100%)	Aldehyde dehydrogenase domain (100%);Aldehyde dehydrogenase, cysteine active site (100%);Aldehyde/histidinol dehydrogenase (100%)
AADGEVPYTDEK	Blautia segnis	Bacteria				Bacillota			Clostridia			Lachnospirales				Lachnospiraceae				Blautia				Blautia segnis													IPR006059 (100%);IPR050490 (100%)	Bacterial-type extracellular solute-binding protein (100%);Bacterial solute-binding protein 1 (100%)
AADGEYRDIAHPINSDTR	Lachnospiraceae	Bacteria				Bacillota			Clostridia			Lachnospirales				Lachnospiraceae																	GO:0000917 (100%);GO:0030435 (100%)			division septum assembly (100%);sporulation resulting in formation of a cellular spore (100%)	IPR007170 (100%);IPR036751 (100%)	Stage V sporulation protein G (100%);Stage V sporulation protein G superfamily (100%)
AADGGLPVLTTAATNPANK	Phocaeicola	Bacteria				Bacteroidota			Bacteroidia			Bacteroidales				Bacteroidaceae				Phocaeicola									6.6.1.2 (100%)	cobaltochelatase (100%)	GO:0016020 (95%)	GO:0051116 (19%)	GO:0009058 (100%)	membrane (95%)	cobaltochelatase activity (19%)	biosynthetic process (100%)	IPR003672 (100%)	CobN/magnesium chelatase (100%)
AADGIMVAR	root																												2.7.1.40 (100%)	pyruvate kinase (100%)	GO:0005737 (64%);GO:0005829 (34%);GO:0016020 (2%)	GO:0016301 (100%);GO:0000287 (99%);GO:0004743 (99%)	GO:0032869 (62%);GO:0006096 (0%);GO:0006357 (0%)	cytoplasm (64%);cytosol (34%);membrane (2%)	kinase activity (100%);magnesium ion binding (99%);pyruvate kinase activity (99%)	cellular response to insulin stimulus (62%);glycolytic process (0%);regulation of transcription by RNA polymerase II (0%)	IPR001697 (100%);IPR015793 (100%);IPR015813 (100%)	Pyruvate kinase (100%);Pyruvate kinase, barrel (100%);Pyruvate/Phosphoenolpyruvate kinase-like domain superfamily (100%)
AADGKPATDGNTETKTEGGAK	Bifidobacterium adolescentis	Bacteria				Actinomycetota			Actinomycetes			Bifidobacteriales				Bifidobacteriaceae				Bifidobacterium				Bifidobacterium adolescentis					6.3.4.14 (100%)	biotin carboxylase (100%)		GO:0004075 (100%);GO:0004485 (100%);GO:0004658 (100%)			biotin carboxylase activity (100%);methylcrotonoyl-CoA carboxylase activity (100%);propionyl-CoA carboxylase activity (100%)		IPR000089 (100%);IPR005479 (100%);IPR005481 (100%)	Biotin/lipoyl attachment (100%);Carbamoyl-phosphate synthetase large subunit-like, ATP-binding domain (100%);Biotin carboxylase-like, N-terminal domain (100%)
AADGKPVIVFIDEMDSLLR	Bifidobacterium	Bacteria				Actinomycetota			Actinomycetes			Bifidobacteriales				Bifidobacteriaceae				Bifidobacterium											GO:0000502 (100%);GO:0005829 (94%)	GO:0005524 (94%);GO:0016887 (94%);GO:0031593 (94%)	GO:0030970 (94%);GO:0019941 (88%)	proteasome complex (100%);cytosol (94%)	ATP binding (94%);ATP hydrolysis activity (94%);polyubiquitin modification-dependent protein binding (94%)	retrograde protein transport, ER to cytosol (94%);modification-dependent protein catabolic process (88%)	IPR003593 (100%);IPR003959 (100%);IPR003960 (100%)	AAA+ ATPase domain (100%);ATPase, AAA-type, core (100%);ATPase, AAA-type, conserved site (100%)
AADGKTDLYYR	Bacteroidales	Bacteria				Bacteroidota			Bacteroidia			Bacteroidales																	3.4.14.12 (74%);3.4.-.- (19%);3.4.14.5 (6%)	Xaa-Xaa-Pro tripeptidyl-peptidase (74%);Acting on peptide bonds (peptidases) (19%);dipeptidyl-peptidase IV (6%)		GO:0008236 (100%);GO:0008239 (100%);GO:0004177 (1%)	GO:0006508 (100%)		serine-type peptidase activity (100%);dipeptidyl-peptidase activity (100%);aminopeptidase activity (1%)	proteolysis (100%)	IPR001375 (100%);IPR002469 (100%);IPR029058 (100%)	Peptidase S9, prolyl oligopeptidase, catalytic domain (100%);Dipeptidylpeptidase IV, N-terminal domain (100%);Alpha/Beta hydrolase fold (100%)
AADGQTVSGGSILYR	Bacilli	Bacteria				Bacillota			Bacilli																						GO:0022625 (99%);GO:0005840 (1%)	GO:0003735 (99%)	GO:0006412 (99%)	cytosolic large ribosomal subunit (99%);ribosome (1%)	structural constituent of ribosome (99%)	translation (99%)	IPR001684 (100%);IPR018261 (100%)	Large ribosomal subunit protein bL27 (100%);Large ribosomal subunit protein bL27, conserved site (100%)
AADGSYDFVLK	root																														GO:0016020 (100%)			membrane (100%)
AADGTTTTTFTRPDGIEVK	Bifidobacterium	Bacteria				Actinomycetota			Actinomycetes			Bifidobacteriales				Bifidobacteriaceae				Bifidobacterium									5.1.3.3 (100%)	aldose 1-epimerase (100%)	GO:0005737 (100%)	GO:0004034 (100%);GO:0030246 (100%)	GO:0006006 (100%);GO:0033499 (100%)	cytoplasm (100%)	aldose 1-epimerase activity (100%);carbohydrate binding (100%)	glucose metabolic process (100%);galactose catabolic process via UDP-galactose (100%)	IPR008183 (100%);IPR011013 (100%);IPR014718 (100%)	Aldose 1-/Glucose-6-phosphate 1-epimerase (100%);Galactose mutarotase-like domain superfamily (100%);Glycoside hydrolase-type carbohydrate-binding (100%)
AADGYTYYMAEALLDK	Clostridia	Bacteria				Bacillota			Clostridia																				6.1.1.5 (100%)	isoleucine--tRNA ligase (100%)	GO:0005737 (94%)	GO:0002161 (99%);GO:0004822 (99%);GO:0005524 (99%)	GO:0006428 (99%)	cytoplasm (94%)	aminoacyl-tRNA editing activity (99%);isoleucine-tRNA ligase activity (99%);ATP binding (99%)	isoleucyl-tRNA aminoacylation (99%)	IPR002300 (100%);IPR002301 (100%);IPR009008 (100%)	Aminoacyl-tRNA synthetase, class Ia (100%);Isoleucine-tRNA ligase (100%);Valyl/Leucyl/Isoleucyl-tRNA synthetase, editing domain (100%)
AADGYTYYMAEALLDKVLGK	Lachnospiraceae	Bacteria				Bacillota			Clostridia			Lachnospirales				Lachnospiraceae													6.1.1.5 (100%)	isoleucine--tRNA ligase (100%)	GO:0005737 (95%)	GO:0002161 (99%);GO:0004822 (99%);GO:0005524 (99%)	GO:0006428 (99%)	cytoplasm (95%)	aminoacyl-tRNA editing activity (99%);isoleucine-tRNA ligase activity (99%);ATP binding (99%)	isoleucyl-tRNA aminoacylation (99%)	IPR002300 (100%);IPR002301 (100%);IPR009008 (100%)	Aminoacyl-tRNA synthetase, class Ia (100%);Isoleucine-tRNA ligase (100%);Valyl/Leucyl/Isoleucyl-tRNA synthetase, editing domain (100%)
AADIADIR	root																												2.7.3.9 (91%);6.3.5.3 (4%);2.5.1.21 (1%)	phosphoenolpyruvate--protein phosphotransferase (91%);phosphoribosylformylglycinamidine synthase (4%); (1%)	GO:0005737 (84%);GO:0005886 (5%);GO:0016020 (1%)	GO:0046872 (83%);GO:0008965 (78%);GO:0016301 (78%)	GO:0009401 (78%);GO:0006541 (4%);GO:0006605 (4%)	cytoplasm (84%);plasma membrane (5%);membrane (1%)	metal ion binding (83%);phosphoenolpyruvate-protein phosphotransferase activity (78%);kinase activity (78%)	phosphoenolpyruvate-dependent sugar phosphotransferase system (78%);glutamine metabolic process (4%);protein targeting (4%)	IPR015813 (77%);IPR040442 (77%);IPR000121 (76%)	Pyruvate/Phosphoenolpyruvate kinase-like domain superfamily (77%);Pyruvate kinase-like domain superfamily (77%);PEP-utilising enzyme, C-terminal (76%)
AADIAISTNGGYPLDQNMYQSVK	Anaerobutyricum	Bacteria				Bacillota			Clostridia			Lachnospirales				Lachnospiraceae				Anaerobutyricum												GO:0050043 (100%)			lactate racemase activity (100%)		IPR018657 (100%);IPR043166 (100%);IPR047926 (100%)	LarA-like, N-terminal (100%);LarA-like, C-terminal domain (100%);Nickel-dependent lactate racemase LarA (100%)
AADIAQYMNNSNGGVVNSSR	root																												4.1.1.23 (100%)	orotidine-5'-phosphate decarboxylase (100%)		GO:0004590 (100%)	GO:0006207 (100%);GO:0044205 (100%)		orotidine-5'-phosphate decarboxylase activity (100%)	'de novo' pyrimidine nucleobase biosynthetic process (100%);'de novo' UMP biosynthetic process (100%)	IPR001754 (100%);IPR011060 (100%);IPR011995 (100%)	Orotidine 5'-phosphate decarboxylase domain (100%);Ribulose-phosphate binding barrel (100%);Orotidine 5'-phosphate decarboxylase, type 2 (100%)
AADIELGR	root																												7.1.1.- (50%);2.7.7.8 (33%);3.1.13.1 (17%)	Hydron translocation or charge separation linked to oxidoreductase reactions (50%);polyribonucleotide nucleotidyltransferase (33%);exoribonuclease II (17%)	GO:0005737 (58%);GO:0016020 (11%);GO:0005829 (8%)	GO:0003995 (34%);GO:0050660 (32%);GO:0003677 (13%)	GO:0033539 (34%);GO:0000160 (8%);GO:0006355 (8%)	cytoplasm (58%);membrane (11%);cytosol (8%)	acyl-CoA dehydrogenase activity (34%);flavin adenine dinucleotide binding (32%);DNA binding (13%)	fatty acid beta-oxidation using acyl-CoA dehydrogenase (34%);phosphorelay signal transduction system (8%);regulation of DNA-templated transcription (8%)	IPR009075 (33%);IPR036250 (33%);IPR050741 (33%)	Acyl-CoA dehydrogenase/oxidase, C-terminal (33%);Acyl-CoA dehydrogenase-like, C-terminal (33%);Acyl-CoA dehydrogenase (33%)
AADILERDAEKIGQVLSK	Bacillota	Bacteria				Bacillota																							1.2.1.9 (100%)	glyceraldehyde-3-phosphate dehydrogenase (NADP(+)) (100%)		GO:0008911 (100%);GO:0008886 (39%)			lactaldehyde dehydrogenase (NAD+) activity (100%);glyceraldehyde-3-phosphate dehydrogenase (NADP+) (non-phosphorylating) activity (39%)		IPR015590 (100%);IPR016161 (100%);IPR016162 (100%)	Aldehyde dehydrogenase domain (100%);Aldehyde/histidinol dehydrogenase (100%);Aldehyde dehydrogenase, N-terminal (100%)
AADIMKEAGALSVR	Bacteroidales	Bacteria				Bacteroidota			Bacteroidia			Bacteroidales																	2.7.6.1 (100%)	ribose-phosphate diphosphokinase (100%)	GO:0002189 (100%);GO:0005737 (100%)	GO:0000287 (100%);GO:0004749 (100%);GO:0005524 (100%)	GO:0006015 (100%);GO:0006164 (100%);GO:0009156 (100%)	ribose phosphate diphosphokinase complex (100%);cytoplasm (100%)	magnesium ion binding (100%);ribose phosphate diphosphokinase activity (100%);ATP binding (100%)	5-phosphoribose 1-diphosphate biosynthetic process (100%);purine nucleotide biosynthetic process (100%);ribonucleoside monophosphate biosynthetic process (100%)	IPR000836 (100%);IPR000842 (100%);IPR005946 (100%)	Phosphoribosyltransferase domain (100%);Phosphoribosyl pyrophosphate synthetase, conserved site (100%);Ribose-phosphate pyrophosphokinase (100%)
AADIPTEKVDYQKIPEVLPGR	Oliverpabstia intestinalis	Bacteria				Bacillota			Clostridia			Lachnospirales				Lachnospiraceae				Oliverpabstia				Oliverpabstia intestinalis								GO:0008422 (100%)	GO:0009251 (100%)		beta-glucosidase activity (100%)	glucan catabolic process (100%)	IPR001764 (100%);IPR002772 (100%);IPR013783 (100%)	Glycoside hydrolase, family 3, N-terminal (100%);Glycoside hydrolase family 3 C-terminal domain (100%);Immunoglobulin-like fold (100%)
AADIPVIFFNR	Bacillota	Bacteria				Bacillota																									GO:0030288 (60%)	GO:0030246 (100%);GO:0046872 (100%)	GO:0071702 (100%)	outer membrane-bounded periplasmic space (60%)	carbohydrate binding (100%);metal ion binding (100%)	obsolete organic substance transport (100%)	IPR025997 (100%);IPR028082 (100%);IPR044085 (100%)	Periplasmic binding protein (100%);Periplasmic binding protein-like I (100%);D-galactose-binding periplasmic protein MglB-like, PBP domain (100%)
AADISNAIR	Oscillospiraceae	Bacteria				Bacillota			Clostridia			Eubacteriales				Oscillospiraceae													1.-.-.- (100%)	Oxidoreductases (100%)		GO:0008670 (100%);GO:0010181 (100%);GO:0051536 (100%)	GO:0033543 (100%)		2,4-dienoyl-CoA reductase (NADPH) activity (100%);FMN binding (100%);iron-sulfur cluster binding (100%)	fatty acid beta-oxidation, unsaturated, even number, reductase/isomerase pathway (100%)	IPR001155 (100%);IPR013785 (100%);IPR023753 (100%)	NADH:flavin oxidoreductase/NADH oxidase, N-terminal (100%);Aldolase-type TIM barrel (100%);FAD/NAD(P)-binding domain (100%)
AADKADSQALSPIYLIQAGQLFEK	Phocaeicola	Bacteria				Bacteroidota			Bacteroidia			Bacteroidales				Bacteroidaceae				Phocaeicola											GO:0016020 (100%);GO:0005737 (17%)		GO:0016567 (17%);GO:0031145 (17%);GO:0051301 (17%)	membrane (100%);cytoplasm (17%)		protein ubiquitination (17%);anaphase-promoting complex-dependent catabolic process (17%);cell division (17%)	IPR011990 (100%);IPR019734 (100%)	Tetratricopeptide-like helical domain superfamily (100%);Tetratricopeptide repeat (100%)
AADKDEVNAIYQK	Faecalibacterium prausnitzii	Bacteria				Bacillota			Clostridia			Eubacteriales				Oscillospiraceae				Faecalibacterium				Faecalibacterium prausnitzii					5.3.1.12 (100%)	glucuronate isomerase (100%)		GO:0008880 (100%)	GO:0019698 (100%);GO:0042840 (100%)		glucuronate isomerase activity (100%)	D-galacturonate catabolic process (100%);D-glucuronate catabolic process (100%)	IPR003766 (100%);IPR032466 (100%)	Uronate isomerase (100%);Metal-dependent hydrolase (100%)
AADKFMEENPDVK	Enterocloster	Bacteria				Bacillota			Clostridia			Lachnospirales				Lachnospiraceae				Enterocloster																	IPR006059 (100%);IPR050490 (100%)	Bacterial-type extracellular solute-binding protein (100%);Bacterial solute-binding protein 1 (100%)
AADKNDKNIYYR	Phocaeicola	Bacteria				Bacteroidota			Bacteroidia			Bacteroidales				Bacteroidaceae				Phocaeicola												GO:0016829 (100%)			lyase activity (100%)		IPR032149 (100%)	Domain of unknown function DUF4988 (100%)
AADKPFLMPVEDVFSITGR	root																														GO:0005829 (100%)	GO:0003746 (100%);GO:0003924 (100%);GO:0005525 (100%)		cytosol (100%)	translation elongation factor activity (100%);GTPase activity (100%);GTP binding (100%)		IPR000795 (100%);IPR004160 (100%);IPR004161 (100%)	Translational (tr)-type GTP-binding domain (100%);Translation elongation factor EFTu/EF1A, C-terminal (100%);Translation elongation factor EFTu-like, domain 2 (100%)
AADKPFLMPVEDVMTISGR	Eubacteriales	Bacteria				Bacillota			Clostridia			Eubacteriales																			GO:0005829 (100%)	GO:0003746 (100%);GO:0003924 (100%);GO:0005525 (100%)		cytosol (100%)	translation elongation factor activity (100%);GTPase activity (100%);GTP binding (100%)		IPR000795 (100%);IPR004160 (100%);IPR004161 (100%)	Translational (tr)-type GTP-binding domain (100%);Translation elongation factor EFTu/EF1A, C-terminal (100%);Translation elongation factor EFTu-like, domain 2 (100%)
AADLDAIHDTVHEMAK	Clostridia	Bacteria				Bacillota			Clostridia																				1.11.1.1 (100%)	NADH peroxidase (100%)		GO:0005506 (100%);GO:0004601 (48%);GO:0016491 (30%)			iron ion binding (100%);peroxidase activity (48%);oxidoreductase activity (30%)		IPR003251 (100%);IPR009040 (100%);IPR009078 (100%)	Rubrerythrin, diiron-binding domain (100%);Ferritin-like diiron domain (100%);Ferritin-like superfamily (100%)
AADLDAIHDTVHEMAKDEAR	Clostridia	Bacteria				Bacillota			Clostridia																				1.11.1.1 (100%)	NADH peroxidase (100%)		GO:0005506 (100%);GO:0004601 (48%);GO:0016491 (30%)			iron ion binding (100%);peroxidase activity (48%);oxidoreductase activity (30%)		IPR003251 (100%);IPR009040 (100%);IPR009078 (100%)	Rubrerythrin, diiron-binding domain (100%);Ferritin-like diiron domain (100%);Ferritin-like superfamily (100%)
AADLHDVGQR	Bacteria	Bacteria																											2.7.3.9 (100%)	phosphoenolpyruvate--protein phosphotransferase (100%)	GO:0005737 (96%)	GO:0008965 (98%);GO:0046872 (98%);GO:0016301 (93%)	GO:0009401 (99%)	cytoplasm (96%)	phosphoenolpyruvate-protein phosphotransferase activity (98%);metal ion binding (98%);kinase activity (93%)	phosphoenolpyruvate-dependent sugar phosphotransferase system (99%)	IPR008731 (100%);IPR036618 (100%);IPR050499 (100%)	Phosphotransferase system, enzyme I N-terminal (100%);PtsI, HPr-binding domain superfamily (100%);Phosphoenolpyruvate-dependent sugar PTS enzyme (100%)
AADLVWEEGYR	Bifidobacterium	Bacteria				Actinomycetota			Actinomycetes			Bifidobacteriales				Bifidobacteriaceae				Bifidobacterium									3.5.99.2 (100%)	aminopyrimidine aminohydrolase (100%)	GO:0005829 (100%)	GO:0050334 (100%)	GO:0009228 (100%);GO:0009229 (100%)	cytosol (100%)	thiaminase activity (100%)	thiamine biosynthetic process (100%);thiamine diphosphate biosynthetic process (100%)	IPR004305 (100%);IPR016084 (100%);IPR027574 (100%)	Thiaminase-2/PQQC (100%);Haem oxygenase-like, multi-helical (100%);Thiaminase II (100%)
AADNAVVSAYRLDIDNK
AADPEIAGYSSNADVQR	Bacteroidaceae	Bacteria				Bacteroidota			Bacteroidia			Bacteroidales				Bacteroidaceae															GO:0009279 (100%)	GO:0004180 (6%)		cell outer membrane (100%)	carboxypeptidase activity (6%)		IPR000531 (100%);IPR036942 (100%);IPR039426 (100%)	TonB-dependent receptor-like, beta-barrel (100%);TonB-dependent receptor-like, beta-barrel domain superfamily (100%);TonB-dependent receptor-like (100%)
AADPNNGMAETTSSYVLEDKVNGK	Parabacteroides distasonis	Bacteria				Bacteroidota			Bacteroidia			Bacteroidales				Tannerellaceae				Parabacteroides				Parabacteroides distasonis							GO:0016020 (100%)			membrane (100%)			IPR011990 (100%);IPR012944 (100%);IPR033985 (100%)	Tetratricopeptide-like helical domain superfamily (100%);RagB/SusD domain (100%);SusD-like, N-terminal (100%)
AADPYVVVDSK
AADQEGAWDFIK	Hominimerdicola aceti	Bacteria				Bacillota			Clostridia			Eubacteriales				Oscillospiraceae				Hominimerdicola				Hominimerdicola aceti													IPR006059 (100%);IPR050490 (100%)	Bacterial-type extracellular solute-binding protein (100%);Bacterial solute-binding protein 1 (100%)
AADTALIVVSGK	Eubacteriales	Bacteria				Bacillota			Clostridia			Eubacteriales																				GO:0003746 (100%);GO:0003924 (100%);GO:0005525 (100%)	GO:0032790 (100%)		translation elongation factor activity (100%);GTPase activity (100%);GTP binding (100%)	ribosome disassembly (100%)	IPR000640 (100%);IPR000795 (100%);IPR005517 (100%)	Elongation factor EFG, domain V-like (100%);Translational (tr)-type GTP-binding domain (100%);Translation elongation factor EFG/EF2, domain IV (100%)
AADTLDKVLFELSSNMK	Faecalibacterium	Bacteria				Bacillota			Clostridia			Eubacteriales				Oscillospiraceae				Faecalibacterium									3.4.-.- (100%)	Acting on peptide bonds (peptidases) (100%)		GO:0016805 (100%);GO:0070004 (100%)	GO:0006508 (100%)		dipeptidase activity (100%);cysteine-type exopeptidase activity (100%)	proteolysis (100%)	IPR005322 (100%);IPR047804 (100%)	Peptidase C69 (100%);Peptidase C69, dipeptidase A-like (100%)
AADTSVSFK	Bacteroidota	Bacteria				Bacteroidota																										GO:0004866 (100%)			endopeptidase inhibitor activity (100%)		IPR001599 (86%);IPR002890 (86%);IPR008930 (86%)	Alpha-2-macroglobulin (86%);Macroglobulin domain (86%);Terpenoid cyclases/protein prenyltransferase alpha-alpha toroid (86%)
AADTTRPVTTGDNK	[Ruminococcus] torques	Bacteria				Bacillota			Clostridia			Lachnospirales				Lachnospiraceae				Mediterraneibacter				[Ruminococcus] torques					3.2.1.23 (100%)	beta-galactosidase (100%)	GO:0016020 (67%)	GO:0004565 (67%);GO:0004553 (33%)	GO:0005975 (83%);GO:0030245 (17%)	membrane (67%)	beta-galactosidase activity (67%);hydrolase activity, hydrolyzing O-glycosyl compounds (33%)	carbohydrate metabolic process (83%);cellulose catabolic process (17%)	IPR000421 (100%);IPR006103 (100%);IPR008979 (100%)	Coagulation factor 5/8, C-terminal domain (100%);Glycoside hydrolase family 2, catalytic domain (100%);Galactose-binding-like domain superfamily (100%)
AADTTRPVTTGDNKLK	[Ruminococcus] torques	Bacteria				Bacillota			Clostridia			Lachnospirales				Lachnospiraceae				Mediterraneibacter				[Ruminococcus] torques					3.2.1.23 (100%)	beta-galactosidase (100%)	GO:0016020 (67%)	GO:0004565 (67%);GO:0004553 (33%)	GO:0005975 (83%);GO:0030245 (17%)	membrane (67%)	beta-galactosidase activity (67%);hydrolase activity, hydrolyzing O-glycosyl compounds (33%)	carbohydrate metabolic process (83%);cellulose catabolic process (17%)	IPR000421 (100%);IPR006103 (100%);IPR008979 (100%)	Coagulation factor 5/8, C-terminal domain (100%);Glycoside hydrolase family 2, catalytic domain (100%);Galactose-binding-like domain superfamily (100%)
AADVDKWSNGR	Bacteroidales	Bacteria				Bacteroidota			Bacteroidia			Bacteroidales																	3.4.21.- (100%)	Serine endopeptidases (100%)	GO:0005737 (100%)	GO:0008236 (100%)	GO:0006508 (100%)	cytoplasm (100%)	serine-type peptidase activity (100%)	proteolysis (100%)	IPR005151 (100%);IPR011042 (100%);IPR011659 (100%)	Tail specific protease (100%);Six-bladed beta-propeller, TolB-like (100%);WD40-like beta propeller (100%)
AADVETLGDLVQFNK	Bacteroidales	Bacteria				Bacteroidota			Bacteroidia			Bacteroidales																	2.7.7.6 (100%)	DNA-directed RNA polymerase (100%)	GO:0000428 (100%);GO:0005737 (97%)	GO:0003677 (100%);GO:0003899 (100%);GO:0046983 (99%)	GO:0006351 (100%)	DNA-directed RNA polymerase complex (100%);cytoplasm (97%)	DNA binding (100%);DNA-directed 5'-3' RNA polymerase activity (100%);protein dimerization activity (99%)	DNA-templated transcription (100%)	IPR011260 (100%);IPR011263 (98%);IPR036603 (98%)	RNA polymerase, alpha subunit, C-terminal (100%);DNA-directed RNA polymerase, RpoA/D/Rpb3-type (98%);RNA polymerase, RBP11-like subunit (98%)
AADVETLGDLVQFNKTDLLK	Bacteroidales	Bacteria				Bacteroidota			Bacteroidia			Bacteroidales																	2.7.7.6 (100%)	DNA-directed RNA polymerase (100%)	GO:0000428 (100%);GO:0005737 (97%)	GO:0003677 (100%);GO:0003899 (100%);GO:0046983 (99%)	GO:0006351 (100%)	DNA-directed RNA polymerase complex (100%);cytoplasm (97%)	DNA binding (100%);DNA-directed 5'-3' RNA polymerase activity (100%);protein dimerization activity (99%)	DNA-templated transcription (100%)	IPR011260 (100%);IPR011263 (99%);IPR036603 (98%)	RNA polymerase, alpha subunit, C-terminal (100%);DNA-directed RNA polymerase, RpoA/D/Rpb3-type (99%);RNA polymerase, RBP11-like subunit (98%)
AADVGADLVGK	root																												7.1.3.1 (51%);7.2.3.1 (44%);3.6.1.1 (5%)	H(+)-exporting diphosphatase (51%);Na(+)-exporting diphosphatase (44%);inorganic diphosphatase (5%)	GO:0005886 (73%);GO:0016020 (26%);GO:0010008 (0%)	GO:0004427 (100%);GO:0009678 (100%);GO:0000287 (73%)	GO:0006814 (41%);GO:0006571 (0%);GO:0005985 (0%)	plasma membrane (73%);membrane (26%);endosome membrane (0%)	inorganic diphosphate phosphatase activity (100%);diphosphate hydrolysis-driven proton transmembrane transporter activity (100%);magnesium ion binding (73%)	sodium ion transport (41%);tyrosine biosynthetic process (0%);sucrose metabolic process (0%)	IPR004131 (100%);IPR036737 (1%);IPR006665 (1%)	Pyrophosphate-energised proton pump (100%);OmpA-like domain superfamily (1%);OmpA-like domain (1%)
AADVGADLVGKVEAGIPEDDPR	root																												7.2.3.1 (66%);7.1.3.1 (28%);3.6.1.1 (6%)	Na(+)-exporting diphosphatase (66%);H(+)-exporting diphosphatase (28%);inorganic diphosphatase (6%)	GO:0005886 (86%);GO:0016020 (13%);GO:0009279 (0%)	GO:0004427 (100%);GO:0009678 (100%);GO:0000287 (86%)	GO:0006814 (61%);GO:0006457 (0%);GO:0045944 (0%)	plasma membrane (86%);membrane (13%);cell outer membrane (0%)	inorganic diphosphate phosphatase activity (100%);diphosphate hydrolysis-driven proton transmembrane transporter activity (100%);magnesium ion binding (86%)	sodium ion transport (61%);protein folding (0%);positive regulation of transcription by RNA polymerase II (0%)	IPR004131 (100%);IPR006665 (3%);IPR036737 (3%)	Pyrophosphate-energised proton pump (100%);OmpA-like domain (3%);OmpA-like domain superfamily (3%)
AADVHNYMK
AADVLGHDTQLTGLK	Bifidobacterium	Bacteria				Actinomycetota			Actinomycetes			Bifidobacteriales				Bifidobacteriaceae				Bifidobacterium									4.3.2.2 (100%);4.2.1.2 (10%)	adenylosuccinate lyase (100%);fumarate hydratase (10%)	GO:0005829 (94%)	GO:0004018 (94%);GO:0070626 (63%);GO:0004333 (19%)	GO:0006188 (94%)	cytosol (94%)	N6-(1,2-dicarboxyethyl)AMP AMP-lyase (fumarate-forming) activity (94%);(S)-2-(5-amino-1-(5-phospho-D-ribosyl)imidazole-4-carboxamido) succinate lyase (fumarate-forming) activity (63%);fumarate hydratase activity (19%)	IMP biosynthetic process (94%)	IPR000362 (100%);IPR008948 (100%);IPR013539 (100%)	Fumarate lyase family (100%);L-Aspartase-like (100%);Adenylosuccinate lyase PurB, C-terminal (100%)
AADVTPEQADEMGMK	Collinsella aerofaciens	Bacteria				Actinomycetota			Coriobacteriia			Coriobacteriales				Coriobacteriaceae				Collinsella				Collinsella aerofaciens					6.1.1.19 (100%)	arginine--tRNA ligase (100%)	GO:0005737 (98%)	GO:0004814 (100%);GO:0005524 (100%)	GO:0006420 (100%)	cytoplasm (98%)	arginine-tRNA ligase activity (100%);ATP binding (100%)	arginyl-tRNA aminoacylation (100%)	IPR001278 (100%);IPR008909 (100%);IPR009080 (100%)	Arginine-tRNA ligase (100%);DALR anticodon binding (100%);Aminoacyl-tRNA synthetase, class Ia, anticodon-binding (100%)
AADVVIFDPEETYR	Roseburia faecis	Bacteria				Bacillota			Clostridia			Lachnospirales				Lachnospiraceae				Roseburia				Roseburia faecis					3.5.2.3 (100%)	dihydroorotase (100%)	GO:0005737 (100%)	GO:0004038 (100%);GO:0004151 (100%);GO:0008270 (100%)	GO:0006145 (100%);GO:0044205 (100%)	cytoplasm (100%)	allantoinase activity (100%);dihydroorotase activity (100%);zinc ion binding (100%)	purine nucleobase catabolic process (100%);'de novo' UMP biosynthetic process (100%)	IPR002195 (100%);IPR004722 (100%);IPR006680 (100%)	Dihydroorotase, conserved site (100%);Dihydroorotase (100%);Amidohydrolase-related (100%)
AADYLLER	root																												2.3.1.8 (95%);6.3.2.8 (3%);1.11.1.27 (1%)	phosphate acetyltransferase (95%);UDP-N-acetylmuramate--L-alanine ligase (3%);glutathione-dependent peroxiredoxin (1%)	GO:0005737 (4%);GO:0005829 (2%);GO:0005777 (1%)	GO:0016407 (54%);GO:0008959 (30%);GO:0005524 (4%)	GO:0009252 (5%);GO:0008360 (3%);GO:0051301 (3%)	cytoplasm (4%);cytosol (2%);peroxisome (1%)	acetyltransferase activity (54%);phosphate acetyltransferase activity (30%);ATP binding (4%)	peptidoglycan biosynthetic process (5%);regulation of cell shape (3%);cell division (3%)	IPR002505 (85%);IPR050500 (85%);IPR004614 (84%)	Phosphate acetyl/butaryl transferase (85%);Phosphate Acetyltransferase/Butyryltransferase (85%);Phosphate acetyltransferase (84%)
AAEAAAKAEAEAANAPAEEAPAAEATEAPAEA	Phocaeicola	Bacteria				Bacteroidota			Bacteroidia			Bacteroidales				Bacteroidaceae				Phocaeicola											GO:0005737 (100%);GO:0015935 (100%)	GO:0003735 (100%)	GO:0006412 (100%)	cytoplasm (100%);small ribosomal subunit (100%)	structural constituent of ribosome (100%)	translation (100%)	IPR000307 (100%);IPR023803 (100%)	Small ribosomal subunit protein bS16 (100%);Small ribosomal subunit protein bS16 domain superfamily (100%)
AAEAAGAQEVGDDDLIAK	Eubacteriales	Bacteria				Bacillota			Clostridia			Eubacteriales																			GO:0022625 (100%);GO:0005762 (8%)	GO:0003735 (100%);GO:0019843 (100%);GO:0000049 (92%)	GO:0006412 (100%);GO:0006417 (92%)	cytosolic large ribosomal subunit (100%);mitochondrial large ribosomal subunit (8%)	structural constituent of ribosome (100%);rRNA binding (100%);tRNA binding (92%)	translation (100%);regulation of translation (92%)	IPR005878 (100%);IPR016095 (100%);IPR023673 (100%)	Large ribosomal subunit protein uL1, bacterial-type (100%);Large ribosomal subunit protein uL1, 3-layer alpha/beta-sandwich domain (100%);Large ribosomal subunit protein uL1, conserved site (100%)
AAEAAGAQEVGDDELIAK	root																														GO:0022625 (100%)	GO:0000049 (100%);GO:0003735 (100%);GO:0019843 (100%)	GO:0006412 (100%);GO:0006417 (100%)	cytosolic large ribosomal subunit (100%)	tRNA binding (100%);structural constituent of ribosome (100%);rRNA binding (100%)	translation (100%);regulation of translation (100%)	IPR002143 (100%);IPR005878 (100%);IPR016095 (100%)	Large ribosomal subunit protein uL1 (100%);Large ribosomal subunit protein uL1, bacterial-type (100%);Large ribosomal subunit protein uL1, 3-layer alpha/beta-sandwich domain (100%)
AAEAAQEVIEDAAETEAK	Faecalibacterium prausnitzii	Bacteria				Bacillota			Clostridia			Eubacteriales				Oscillospiraceae				Faecalibacterium				Faecalibacterium prausnitzii													IPR046092 (100%)	Protein of unknown function DUF6110 (100%)
AAEAAQEVIEDTAEQPAEQTAQ	Faecalibacterium	Bacteria				Bacillota			Clostridia			Eubacteriales				Oscillospiraceae				Faecalibacterium																	IPR046092 (100%)	Protein of unknown function DUF6110 (100%)
AAEAAYTGSQAPVEEMR	Bacteroidales	Bacteria				Bacteroidota			Bacteroidia			Bacteroidales																	2.6.1.- (100%)	Transaminases (100%)		GO:0008483 (100%);GO:0030170 (100%)	GO:0009058 (100%)		transaminase activity (100%);pyridoxal phosphate binding (100%)	biosynthetic process (100%)	IPR004838 (100%);IPR004839 (100%);IPR015421 (100%)	Aminotransferases, class-I, pyridoxal-phosphate-binding site (100%);Aminotransferase, class I/classII, large domain (100%);Pyridoxal phosphate-dependent transferase, major domain (100%)
AAEAAYTGSQEPVEEMR	Parabacteroides	Bacteria				Bacteroidota			Bacteroidia			Bacteroidales				Tannerellaceae				Parabacteroides									2.6.1.- (100%)	Transaminases (100%)		GO:0008483 (100%);GO:0030170 (96%)	GO:0009058 (96%)		transaminase activity (100%);pyridoxal phosphate binding (96%)	biosynthetic process (96%)	IPR004838 (100%);IPR004839 (100%);IPR015421 (100%)	Aminotransferases, class-I, pyridoxal-phosphate-binding site (100%);Aminotransferase, class I/classII, large domain (100%);Pyridoxal phosphate-dependent transferase, major domain (100%)
AAEAAYTGTQAPVEEMR	Bacteroidaceae	Bacteria				Bacteroidota			Bacteroidia			Bacteroidales				Bacteroidaceae													2.6.1.- (100%)	Transaminases (100%)		GO:0030170 (100%);GO:0008483 (99%);GO:0003824 (1%)	GO:0009058 (100%)		pyridoxal phosphate binding (100%);transaminase activity (99%);catalytic activity (1%)	biosynthetic process (100%)	IPR004838 (100%);IPR004839 (100%);IPR015421 (100%)	Aminotransferases, class-I, pyridoxal-phosphate-binding site (100%);Aminotransferase, class I/classII, large domain (100%);Pyridoxal phosphate-dependent transferase, major domain (100%)
AAEADCIVTIGGGSSMDTAK	Eubacteriales	Bacteria				Bacillota			Clostridia			Eubacteriales																	1.1.1.77 (100%)	lactaldehyde reductase (100%)		GO:0004022 (100%);GO:0046872 (100%);GO:0008912 (48%)			alcohol dehydrogenase (NAD+) activity (100%);metal ion binding (100%);lactaldehyde reductase activity (48%)		IPR001670 (100%);IPR039697 (100%);IPR018211 (96%)	Alcohol dehydrogenase, iron-type/glycerol dehydrogenase GldA (100%);Iron-type alcohol dehydrogenase-like (100%);Alcohol dehydrogenase, iron-type, conserved site (96%)
AAEAEAARKAAAEAK	Collinsella	Bacteria				Actinomycetota			Coriobacteriia			Coriobacteriales				Coriobacteriaceae				Collinsella											GO:0005840 (100%);GO:1990904 (100%)	GO:0003735 (100%);GO:0019843 (100%);GO:0046872 (100%)	GO:0006412 (100%)	ribosome (100%);ribonucleoprotein complex (100%)	structural constituent of ribosome (100%);rRNA binding (100%);metal ion binding (100%)	translation (100%)	IPR002150 (100%);IPR027491 (100%);IPR034704 (100%)	Large ribosomal subunit protein bL31 type A/B (100%);Large ribosomal subunit protein bL31 type A (100%);Large ribosomal subunit protein bL28/bL31-like superfamily (100%)
AAEAEIPVFTVDR	Bifidobacterium	Bacteria				Actinomycetota			Actinomycetes			Bifidobacteriales				Bifidobacteriaceae				Bifidobacterium											GO:0005886 (2%)	GO:0030246 (100%)	GO:0071702 (4%)	plasma membrane (2%)	carbohydrate binding (100%)	obsolete organic substance transport (4%)	IPR025997 (100%);IPR028082 (100%)	Periplasmic binding protein (100%);Periplasmic binding protein-like I (100%)
AAEAEIPVFTVDRNVDVK	Bifidobacterium	Bacteria				Actinomycetota			Actinomycetes			Bifidobacteriales				Bifidobacteriaceae				Bifidobacterium											GO:0005886 (3%)	GO:0030246 (100%)	GO:0071702 (7%)	plasma membrane (3%)	carbohydrate binding (100%)	obsolete organic substance transport (7%)	IPR025997 (100%);IPR028082 (100%)	Periplasmic binding protein (100%);Periplasmic binding protein-like I (100%)
AAEAEIPVFTVDRNVDVKDAEAK	Bifidobacterium	Bacteria				Actinomycetota			Actinomycetes			Bifidobacteriales				Bifidobacteriaceae				Bifidobacterium											GO:0005886 (4%)	GO:0030246 (100%)	GO:0071702 (8%)	plasma membrane (4%)	carbohydrate binding (100%)	obsolete organic substance transport (8%)	IPR025997 (100%);IPR028082 (100%)	Periplasmic binding protein (100%);Periplasmic binding protein-like I (100%)
AAEAFKQLNQR	Sarcopterygii	Eukaryota	Metazoa			Chordata	Craniata	Sarcopterygii																					2.2.1.2 (100%)	transaldolase (100%)	GO:0032587 (99%);GO:0031982 (96%);GO:0005829 (10%)	GO:0003779 (99%);GO:0016301 (30%);GO:0005085 (9%)	GO:0007266 (99%);GO:0035023 (99%);GO:1900029 (99%)	ruffle membrane (99%);vesicle (96%);cytosol (10%)	actin binding (99%);kinase activity (30%);guanyl-nucleotide exchange factor activity (9%)	Rho protein signal transduction (99%);regulation of Rho protein signal transduction (99%);positive regulation of ruffle assembly (99%)	IPR039801 (100%);IPR011993 (97%);IPR013625 (97%)	Epidermal growth factor receptor kinase substrate 8-like (100%);PH-like domain superfamily (97%);Tensin/EPS8 phosphotyrosine-binding domain (97%)
AAEAGGADAVSLINTLTGMK	Clostridia	Bacteria				Bacillota			Clostridia																				1.3.-.- (95%);1.3.1.14 (5%)	Acting on the CH-CH group of donors (95%);dihydroorotate dehydrogenase (NAD(+)) (5%)	GO:0005737 (98%)	GO:0004589 (66%);GO:0004152 (33%);GO:0016491 (2%)	GO:0006207 (98%);GO:0044205 (75%);GO:0006222 (21%)	cytoplasm (98%)	dihydroorotate dehydrogenase (NAD+) activity (66%);dihydroorotate dehydrogenase activity (33%);oxidoreductase activity (2%)	'de novo' pyrimidine nucleobase biosynthetic process (98%);'de novo' UMP biosynthetic process (75%);UMP biosynthetic process (21%)	IPR005720 (100%);IPR013785 (100%);IPR050074 (100%)	Dihydroorotate dehydrogenase, catalytic (100%);Aldolase-type TIM barrel (100%);Dihydroorotate dehydrogenase (100%)
AAEAGGADVLSLINTLTGMK	Clostridia	Bacteria				Bacillota			Clostridia																				1.3.-.- (99%);1.3.1.14 (1%)	Acting on the CH-CH group of donors (99%);dihydroorotate dehydrogenase (NAD(+)) (1%)	GO:0005737 (99%)	GO:0004589 (82%);GO:0004152 (17%);GO:0016491 (1%)	GO:0006207 (99%);GO:0044205 (88%);GO:0006222 (11%)	cytoplasm (99%)	dihydroorotate dehydrogenase (NAD+) activity (82%);dihydroorotate dehydrogenase activity (17%);oxidoreductase activity (1%)	'de novo' pyrimidine nucleobase biosynthetic process (99%);'de novo' UMP biosynthetic process (88%);UMP biosynthetic process (11%)	IPR001295 (100%);IPR005720 (100%);IPR013785 (100%)	Dihydroorotate dehydrogenase, conserved site (100%);Dihydroorotate dehydrogenase, catalytic (100%);Aldolase-type TIM barrel (100%)
AAEAGNAASPFVK	Collinsella aerofaciens	Bacteria				Actinomycetota			Coriobacteriia			Coriobacteriales				Coriobacteriaceae				Collinsella				Collinsella aerofaciens					6.1.1.6 (100%)	lysine--tRNA ligase (100%)	GO:0005615 (98%);GO:0005829 (98%);GO:0017101 (98%)	GO:0000049 (100%);GO:0005524 (100%);GO:0000287 (98%)	GO:0006430 (98%);GO:0015966 (98%);GO:0043032 (98%)	extracellular space (98%);cytosol (98%);aminoacyl-tRNA synthetase multienzyme complex (98%)	tRNA binding (100%);ATP binding (100%);magnesium ion binding (98%)	lysyl-tRNA aminoacylation (98%);diadenosine tetraphosphate biosynthetic process (98%);positive regulation of macrophage activation (98%)	IPR002547 (100%);IPR004364 (100%);IPR012340 (100%)	tRNA-binding domain (100%);Aminoacyl-tRNA synthetase, class II (D/K/N) (100%);Nucleic acid-binding, OB-fold (100%)
AAEALMTAR	root																														GO:0005777 (100%)	GO:0016853 (33%)		peroxisome (100%)	isomerase activity (33%)		IPR001753 (100%);IPR014748 (100%);IPR029045 (100%)	Enoyl-CoA hydratase/isomerase (100%);Enoyl-CoA hydratase, C-terminal (100%);ClpP/crotonase-like domain superfamily (100%)
AAEASGADSVSLINTLLGMAVDAEKR	Phocaeicola	Bacteria				Bacteroidota			Bacteroidia			Bacteroidales				Bacteroidaceae				Phocaeicola									1.3.-.- (93%);1.3.1.14 (7%)	Acting on the CH-CH group of donors (93%);dihydroorotate dehydrogenase (NAD(+)) (7%)	GO:0005737 (100%)	GO:0004152 (93%);GO:0004589 (7%)	GO:0006207 (100%);GO:0044205 (100%)	cytoplasm (100%)	dihydroorotate dehydrogenase activity (93%);dihydroorotate dehydrogenase (NAD+) activity (7%)	'de novo' pyrimidine nucleobase biosynthetic process (100%);'de novo' UMP biosynthetic process (100%)	IPR001295 (100%);IPR005720 (100%);IPR012135 (100%)	Dihydroorotate dehydrogenase, conserved site (100%);Dihydroorotate dehydrogenase, catalytic (100%);Dihydroorotate dehydrogenase, class 1/ 2 (100%)
AAEATQLFVEGK	Faecalibacterium	Bacteria				Bacillota			Clostridia			Eubacteriales				Oscillospiraceae				Faecalibacterium												GO:0030246 (100%);GO:0046872 (100%)	GO:0071702 (100%)		carbohydrate binding (100%);metal ion binding (100%)	obsolete organic substance transport (100%)	IPR006311 (100%);IPR019546 (100%);IPR025997 (100%)	Twin-arginine translocation pathway, signal sequence (100%);Twin-arginine translocation pathway, signal sequence, bacterial/archaeal (100%);Periplasmic binding protein (100%)
AAEATQLFVEGKDVEEYYWVDYVK	Faecalibacterium	Bacteria				Bacillota			Clostridia			Eubacteriales				Oscillospiraceae				Faecalibacterium												GO:0030246 (100%);GO:0046872 (100%)	GO:0071702 (100%)		carbohydrate binding (100%);metal ion binding (100%)	obsolete organic substance transport (100%)	IPR006311 (100%);IPR019546 (100%);IPR025997 (100%)	Twin-arginine translocation pathway, signal sequence (100%);Twin-arginine translocation pathway, signal sequence, bacterial/archaeal (100%);Periplasmic binding protein (100%)
AAEATTGTVVLNR	Bifidobacterium	Bacteria				Actinomycetota			Actinomycetes			Bifidobacteriales				Bifidobacteriaceae				Bifidobacterium									6.3.5.13 (100%)	lipid II isoglutaminyl synthase (glutamine-hydrolyzing) (100%)		GO:0004326 (97%);GO:0005524 (97%);GO:0046872 (97%)	GO:0008360 (97%);GO:0009252 (97%);GO:0071555 (97%)		tetrahydrofolylpolyglutamate synthase activity (97%);ATP binding (97%);metal ion binding (97%)	regulation of cell shape (97%);peptidoglycan biosynthetic process (97%);cell wall organization (97%)	IPR013221 (100%);IPR013564 (100%);IPR018109 (100%)	Mur ligase, central (100%);Lipid II isoglutaminyl synthase (glutamine-hydrolyzing) subunit MurT, C-terminal (100%);Folylpolyglutamate synthetase, conserved site (100%)
AAEAVAAVEPGK	Collinsella	Bacteria				Actinomycetota			Coriobacteriia			Coriobacteriales				Coriobacteriaceae				Collinsella									2.7.2.3 (100%)	phosphoglycerate kinase (100%)	GO:0005829 (100%)	GO:0004618 (100%);GO:0005524 (100%);GO:0043531 (100%)	GO:0006094 (100%);GO:0006096 (100%)	cytosol (100%)	phosphoglycerate kinase activity (100%);ATP binding (100%);ADP binding (100%)	gluconeogenesis (100%);glycolytic process (100%)	IPR001576 (100%);IPR015824 (100%);IPR015911 (100%)	Phosphoglycerate kinase (100%);Phosphoglycerate kinase, N-terminal (100%);Phosphoglycerate kinase, conserved site (100%)
AAEAVAAVEPGKVLVLENVR	Collinsella	Bacteria				Actinomycetota			Coriobacteriia			Coriobacteriales				Coriobacteriaceae				Collinsella									2.7.2.3 (100%)	phosphoglycerate kinase (100%)	GO:0005829 (100%)	GO:0004618 (100%);GO:0005524 (100%);GO:0043531 (100%)	GO:0006094 (100%);GO:0006096 (100%)	cytosol (100%)	phosphoglycerate kinase activity (100%);ATP binding (100%);ADP binding (100%)	gluconeogenesis (100%);glycolytic process (100%)	IPR001576 (100%);IPR015824 (100%);IPR015911 (100%)	Phosphoglycerate kinase (100%);Phosphoglycerate kinase, N-terminal (100%);Phosphoglycerate kinase, conserved site (100%)
AAEAVLFELVR	root																															GO:0016829 (100%)	GO:0006520 (100%)		lyase activity (100%)	amino acid metabolic process (100%)	IPR001597 (100%);IPR015421 (100%);IPR015422 (100%)	Aromatic amino acid beta-eliminating lyase/threonine aldolase (100%);Pyridoxal phosphate-dependent transferase, major domain (100%);Pyridoxal phosphate-dependent transferase, small domain (100%)
AAEAVNGSLSGTK	Anaerobutyricum	Bacteria				Bacillota			Clostridia			Lachnospirales				Lachnospiraceae				Anaerobutyricum											GO:0031469 (100%)			bacterial microcompartment (100%)			IPR000249 (100%);IPR037233 (100%);IPR044872 (100%)	Bacterial microcompartment domain (100%);CcmK-like superfamily (100%);CcmK/CsoS1, bacterial microcompartment domain (100%)
AAEAWEEAKADLGEVK	Fusicatenibacter saccharivorans	Bacteria				Bacillota			Clostridia			Lachnospirales				Lachnospiraceae				Fusicatenibacter				Fusicatenibacter saccharivorans							GO:0005886 (100%)	GO:0015081 (100%);GO:0015451 (90%)	GO:0036376 (100%)	plasma membrane (100%)	sodium ion transmembrane transporter activity (100%);decarboxylation-driven active transmembrane transporter activity (90%)	sodium ion export across plasma membrane (100%)	IPR005899 (100%)	Sodium ion-translocating decarboxylase (100%)
AAEAYFLLAEAK	Bacteroidia	Bacteria				Bacteroidota			Bacteroidia																												IPR011990 (100%);IPR024302 (100%)	Tetratricopeptide-like helical domain superfamily (100%);SusD-like (100%)
AAEDAGLDLVK	Faecalibacterium prausnitzii	Bacteria				Bacillota			Clostridia			Eubacteriales				Oscillospiraceae				Faecalibacterium				Faecalibacterium prausnitzii							GO:0005829 (100%);GO:0016020 (100%)	GO:0003743 (100%);GO:0043022 (100%)	GO:0032790 (100%)	cytosol (100%);membrane (100%)	translation initiation factor activity (100%);ribosome binding (100%)	ribosome disassembly (100%)	IPR001288 (100%);IPR019813 (100%);IPR019814 (100%)	Translation initiation factor 3 (100%);Translation initiation factor 3, conserved site (100%);Translation initiation factor 3, N-terminal (100%)
AAEDFDDSIDRVILPGGESTTQGK	Bifidobacterium	Bacteria				Actinomycetota			Actinomycetes			Bifidobacteriales				Bifidobacteriaceae				Bifidobacterium									3.5.1.2 (100%);4.3.3.6 (100%)	glutaminase (100%);pyridoxal 5'-phosphate synthase (glutamine hydrolyzing) (100%)	GO:0005829 (98%);GO:1903600 (98%)	GO:0004359 (98%);GO:0036381 (98%);GO:0016740 (56%)	GO:0006543 (98%);GO:0008614 (98%);GO:0042823 (98%)	cytosol (98%);glutaminase complex (98%)	glutaminase activity (98%);pyridoxal 5'-phosphate synthase (glutamine hydrolysing) activity (98%);transferase activity (56%)	glutamine catabolic process (98%);pyridoxine metabolic process (98%);pyridoxal phosphate biosynthetic process (98%)	IPR002161 (100%);IPR021196 (100%);IPR029062 (100%)	Pyridoxal 5'-phosphate synthase subunit PdxT/SNO (100%);PdxT/SNO family, conserved site (100%);Class I glutamine amidotransferase-like (100%)
AAEDFDESIDRVILPGGESTTQGK	Bifidobacterium	Bacteria				Actinomycetota			Actinomycetes			Bifidobacteriales				Bifidobacteriaceae				Bifidobacterium									3.5.1.2 (98%);4.3.3.6 (98%);2.4.2.- (2%)	glutaminase (98%);pyridoxal 5'-phosphate synthase (glutamine hydrolyzing) (98%);Pentosyltransferases (2%)	GO:0005829 (98%);GO:1903600 (98%)	GO:0004359 (98%);GO:0036381 (98%);GO:0016740 (60%)	GO:0006543 (98%);GO:0008614 (98%);GO:0042823 (98%)	cytosol (98%);glutaminase complex (98%)	glutaminase activity (98%);pyridoxal 5'-phosphate synthase (glutamine hydrolysing) activity (98%);transferase activity (60%)	glutamine catabolic process (98%);pyridoxine metabolic process (98%);pyridoxal phosphate biosynthetic process (98%)	IPR002161 (100%);IPR021196 (100%);IPR029062 (100%)	Pyridoxal 5'-phosphate synthase subunit PdxT/SNO (100%);PdxT/SNO family, conserved site (100%);Class I glutamine amidotransferase-like (100%)
AAEDIDAQYAYSGNDLGVTYTK	Ruminococcus bromii	Bacteria				Bacillota			Clostridia			Eubacteriales				Oscillospiraceae				Ruminococcus				Ruminococcus bromii					3.2.1.41 (100%)	pullulanase (100%)	GO:0005576 (100%)	GO:0051060 (95%);GO:0004553 (5%);GO:0046872 (5%)	GO:0030245 (100%)	extracellular region (100%)	pullulanase activity (95%);hydrolase activity, hydrolyzing O-glycosyl compounds (5%);metal ion binding (5%)	cellulose catabolic process (100%)	IPR002105 (100%);IPR004193 (100%);IPR006047 (100%)	Dockerin type I repeat (100%);Glycoside hydrolase, family 13, N-terminal (100%);Glycosyl hydrolase, family 13, catalytic domain (100%)
AAEDLAMDLLAR	Bifidobacterium pseudocatenulatum	Bacteria				Actinomycetota			Actinomycetes			Bifidobacteriales				Bifidobacteriaceae				Bifidobacterium				Bifidobacterium pseudocatenulatum								GO:0005524 (100%);GO:0015424 (100%);GO:0016887 (100%)			ATP binding (100%);ABC-type amino acid transporter activity (100%);ATP hydrolysis activity (100%)		IPR003439 (100%);IPR003593 (100%);IPR017871 (100%)	ABC transporter-like, ATP-binding domain (100%);AAA+ ATPase domain (100%);ABC transporter-like, conserved site (100%)
AAEDLAMDLLGR	Bifidobacterium	Bacteria				Actinomycetota			Actinomycetes			Bifidobacteriales				Bifidobacteriaceae				Bifidobacterium									3.6.3.- (50%);3.6.3.31 (50%)	Acting on acid anhydrides catalyzing transmembrane movement of substances (50%);Transferred entry: 7.6.2.11 (50%)		GO:0005524 (100%);GO:0016887 (100%);GO:0015424 (91%)			ATP binding (100%);ATP hydrolysis activity (100%);ABC-type amino acid transporter activity (91%)		IPR003439 (100%);IPR027417 (100%);IPR050086 (100%)	ABC transporter-like, ATP-binding domain (100%);P-loop containing nucleoside triphosphate hydrolase (100%);Methionine import ATP-binding protein MetN-like (100%)
AAEEAAQIQGAQVEQVTDNNGLQAVK	Phocaeicola	Bacteria				Bacteroidota			Bacteroidia			Bacteroidales				Bacteroidaceae				Phocaeicola											GO:0016020 (100%)			membrane (100%)			IPR006665 (100%);IPR036737 (100%);IPR039567 (100%)	OmpA-like domain (100%);OmpA-like domain superfamily (100%);Glycine zipper domain (100%)
AAEEGGATGGTVLHGK	Lachnospiraceae	Bacteria				Bacillota			Clostridia			Lachnospirales				Lachnospiraceae																GO:0030234 (100%)	GO:0006808 (100%)		enzyme regulator activity (100%)	regulation of nitrogen utilization (100%)	IPR002187 (100%);IPR011322 (100%);IPR015867 (100%)	Nitrogen regulatory protein PII (100%);Nitrogen regulatory PII-like, alpha/beta (100%);Nitrogen regulatory protein PII/ATP phosphoribosyltransferase, C-terminal (100%)
AAEEGIEYTK	Anaerobutyricum	Bacteria				Bacillota			Clostridia			Lachnospirales				Lachnospiraceae				Anaerobutyricum									2.7.-.- (83%);2.7.1.29 (17%)	Transferring phosphorus-containing groups (83%);glycerone kinase (17%)	GO:0005829 (100%)	GO:0004371 (100%)	GO:0019563 (100%)	cytosol (100%)	glycerone kinase activity (100%)	glycerol catabolic process (100%)	IPR004007 (100%);IPR012737 (100%);IPR036117 (100%)	DhaL domain (100%);Dihydroxyacetone kinase, subunit L (100%);DhaL domain superfamily (100%)
AAEEGQAVDKAEIEK
AAEEKAKADAAAR	Mediterraneibacter faecis	Bacteria				Bacillota			Clostridia			Lachnospirales				Lachnospiraceae				Mediterraneibacter				Mediterraneibacter faecis							GO:0016020 (200%)			membrane (200%)
AAEEKAKAEAAAR	Mediterraneibacter	Bacteria				Bacillota			Clostridia			Lachnospirales				Lachnospiraceae				Mediterraneibacter											GO:0016020 (175%)			membrane (175%)
AAEELDTPIILQIAEVR	Lachnospiraceae	Bacteria				Bacillota			Clostridia			Lachnospirales				Lachnospiraceae													4.1.2.13 (100%)	fructose-bisphosphate aldolase (100%)	GO:0005829 (97%)	GO:0008270 (100%);GO:0009025 (97%);GO:0004332 (33%)	GO:0005975 (100%)	cytosol (97%)	zinc ion binding (100%);tagatose-bisphosphate aldolase activity (97%);fructose-bisphosphate aldolase activity (33%)	carbohydrate metabolic process (100%)	IPR000771 (100%);IPR013785 (100%);IPR050246 (97%)	Fructose-bisphosphate aldolase, class-II (100%);Aldolase-type TIM barrel (100%);Class II Fructose-bisphosphate Aldolase (97%)
AAEELIFGEMTTGAANDIEQATK	Coriobacteriaceae	Bacteria				Actinomycetota			Coriobacteriia			Coriobacteriales				Coriobacteriaceae													3.4.24.- (100%)	Metalloendopeptidases (100%)	GO:0005886 (100%)	GO:0004176 (100%);GO:0004222 (100%);GO:0005524 (100%)	GO:0006508 (100%);GO:0030163 (100%);GO:0051301 (7%)	plasma membrane (100%)	ATP-dependent peptidase activity (100%);metalloendopeptidase activity (100%);ATP binding (100%)	proteolysis (100%);protein catabolic process (100%);cell division (7%)	IPR000642 (100%);IPR037219 (100%);IPR003959 (99%)	Peptidase M41 (100%);Peptidase M41-like (100%);ATPase, AAA-type, core (99%)
AAEELIFGEMTTGAANDIEQATKLAR	Coriobacteriaceae	Bacteria				Actinomycetota			Coriobacteriia			Coriobacteriales				Coriobacteriaceae													3.4.24.- (100%)	Metalloendopeptidases (100%)	GO:0005886 (100%)	GO:0004176 (100%);GO:0004222 (100%);GO:0005524 (100%)	GO:0006508 (100%);GO:0030163 (100%);GO:0051301 (7%)	plasma membrane (100%)	ATP-dependent peptidase activity (100%);metalloendopeptidase activity (100%);ATP binding (100%)	proteolysis (100%);protein catabolic process (100%);cell division (7%)	IPR000642 (100%);IPR037219 (100%);IPR003959 (99%)	Peptidase M41 (100%);Peptidase M41-like (100%);ATPase, AAA-type, core (99%)
AAEELIFHSITTGASNDIEQATK	Clostridia	Bacteria				Bacillota			Clostridia																				3.4.24.- (100%)	Metalloendopeptidases (100%)	GO:0005886 (99%)	GO:0004176 (99%);GO:0004222 (99%);GO:0005524 (99%)	GO:0006508 (99%);GO:0030163 (99%);GO:0051301 (10%)	plasma membrane (99%)	ATP-dependent peptidase activity (99%);metalloendopeptidase activity (99%);ATP binding (99%)	proteolysis (99%);protein catabolic process (99%);cell division (10%)	IPR000642 (100%);IPR003593 (100%);IPR003959 (100%)	Peptidase M41 (100%);AAA+ ATPase domain (100%);ATPase, AAA-type, core (100%)
AAEELIFHSITTGASNDIEQATKLAR	Clostridia	Bacteria				Bacillota			Clostridia																				3.4.24.- (100%)	Metalloendopeptidases (100%)	GO:0005886 (97%)	GO:0004176 (97%);GO:0004222 (97%);GO:0005524 (97%)	GO:0006508 (97%);GO:0030163 (97%);GO:0051301 (17%)	plasma membrane (97%)	ATP-dependent peptidase activity (97%);metalloendopeptidase activity (97%);ATP binding (97%)	proteolysis (97%);protein catabolic process (97%);cell division (17%)	IPR000642 (100%);IPR003593 (100%);IPR003959 (100%)	Peptidase M41 (100%);AAA+ ATPase domain (100%);ATPase, AAA-type, core (100%)
AAEEMNSPVIMQTTPSTVK	Mediterraneibacter	Bacteria				Bacillota			Clostridia			Lachnospirales				Lachnospiraceae				Mediterraneibacter									4.1.2.13 (80%);4.1.2.40 (40%)	fructose-bisphosphate aldolase (80%);tagatose-bisphosphate aldolase (40%)	GO:0005829 (100%)	GO:0004332 (100%);GO:0008270 (100%);GO:0009025 (100%)	GO:0006096 (100%);GO:0030388 (100%)	cytosol (100%)	fructose-bisphosphate aldolase activity (100%);zinc ion binding (100%);tagatose-bisphosphate aldolase activity (100%)	glycolytic process (100%);fructose 1,6-bisphosphate metabolic process (100%)	IPR000771 (100%);IPR011289 (100%);IPR013785 (100%)	Fructose-bisphosphate aldolase, class-II (100%);Fructose-1,6-bisphosphate aldolase, class 2 (100%);Aldolase-type TIM barrel (100%)
AAEESAEEIQAALK	Mediterraneibacter	Bacteria				Bacillota			Clostridia			Lachnospirales				Lachnospiraceae				Mediterraneibacter											GO:0005737 (100%);GO:0032153 (100%)	GO:0003924 (100%);GO:0005525 (100%)	GO:0000917 (100%);GO:0010020 (100%);GO:0043093 (100%)	cytoplasm (100%);cell division site (100%)	GTPase activity (100%);GTP binding (100%)	division septum assembly (100%);chloroplast fission (100%);FtsZ-dependent cytokinesis (100%)	IPR000158 (100%);IPR003008 (100%);IPR008280 (100%)	Cell division protein FtsZ (100%);Tubulin/FtsZ, GTPase domain (100%);Tubulin/FtsZ, C-terminal (100%)
AAEESAEEISAALK	Clostridia	Bacteria				Bacillota			Clostridia																						GO:0005737 (98%);GO:0032153 (98%)	GO:0003924 (98%);GO:0005525 (98%)	GO:0000917 (98%);GO:0010020 (98%);GO:0043093 (98%)	cytoplasm (98%);cell division site (98%)	GTPase activity (98%);GTP binding (98%)	division septum assembly (98%);chloroplast fission (98%);FtsZ-dependent cytokinesis (98%)	IPR000158 (100%);IPR003008 (100%);IPR008280 (100%)	Cell division protein FtsZ (100%);Tubulin/FtsZ, GTPase domain (100%);Tubulin/FtsZ, C-terminal (100%)
AAEESAEELQAAVK	Agathobacter rectalis	Bacteria				Bacillota			Clostridia			Lachnospirales				Lachnospiraceae				Agathobacter				Agathobacter rectalis							GO:0005737 (100%);GO:0032153 (100%)	GO:0003924 (100%);GO:0005525 (100%)	GO:0000917 (100%);GO:0010020 (100%);GO:0043093 (100%)	cytoplasm (100%);cell division site (100%)	GTPase activity (100%);GTP binding (100%)	division septum assembly (100%);chloroplast fission (100%);FtsZ-dependent cytokinesis (100%)	IPR000158 (100%);IPR003008 (100%);IPR008280 (100%)	Cell division protein FtsZ (100%);Tubulin/FtsZ, GTPase domain (100%);Tubulin/FtsZ, C-terminal (100%)
AAEESEEEISAALK	root																														GO:0005737 (100%);GO:0032153 (100%)	GO:0003924 (100%);GO:0005525 (100%)	GO:0000917 (100%);GO:0010020 (100%);GO:0043093 (100%)	cytoplasm (100%);cell division site (100%)	GTPase activity (100%);GTP binding (100%)	division septum assembly (100%);chloroplast fission (100%);FtsZ-dependent cytokinesis (100%)	IPR000158 (100%);IPR003008 (100%);IPR008280 (100%)	Cell division protein FtsZ (100%);Tubulin/FtsZ, GTPase domain (100%);Tubulin/FtsZ, C-terminal (100%)
AAEESKDEIANALK	Eubacteriales	Bacteria				Bacillota			Clostridia			Eubacteriales																			GO:0005737 (100%);GO:0032153 (100%)	GO:0003924 (100%);GO:0005525 (100%)	GO:0010020 (100%);GO:0000917 (93%);GO:0043093 (93%)	cytoplasm (100%);cell division site (100%)	GTPase activity (100%);GTP binding (100%)	chloroplast fission (100%);division septum assembly (93%);FtsZ-dependent cytokinesis (93%)	IPR003008 (100%);IPR020805 (100%);IPR036525 (100%)	Tubulin/FtsZ, GTPase domain (100%);Cell division protein FtsZ, conserved site (100%);Tubulin/FtsZ, GTPase domain superfamily (100%)
AAEESSEEIAAALK	Dorea formicigenerans	Bacteria				Bacillota			Clostridia			Lachnospirales				Lachnospiraceae				Dorea				Dorea formicigenerans							GO:0005737 (100%);GO:0032153 (100%)	GO:0003924 (100%);GO:0005525 (100%)	GO:0000917 (100%);GO:0010020 (100%);GO:0043093 (100%)	cytoplasm (100%);cell division site (100%)	GTPase activity (100%);GTP binding (100%)	division septum assembly (100%);chloroplast fission (100%);FtsZ-dependent cytokinesis (100%)	IPR000158 (100%);IPR003008 (100%);IPR008280 (100%)	Cell division protein FtsZ (100%);Tubulin/FtsZ, GTPase domain (100%);Tubulin/FtsZ, C-terminal (100%)
AAEESSEEISQALK	Clostridia	Bacteria				Bacillota			Clostridia																						GO:0005737 (97%);GO:0032153 (97%)	GO:0003924 (97%);GO:0005525 (97%)	GO:0000917 (97%);GO:0010020 (97%);GO:0043093 (97%)	cytoplasm (97%);cell division site (97%)	GTPase activity (97%);GTP binding (97%)	division septum assembly (97%);chloroplast fission (97%);FtsZ-dependent cytokinesis (97%)	IPR000158 (100%);IPR003008 (100%);IPR008280 (100%)	Cell division protein FtsZ (100%);Tubulin/FtsZ, GTPase domain (100%);Tubulin/FtsZ, C-terminal (100%)
AAEETHGSTTTWVMNNHDVPR	Bifidobacterium adolescentis	Bacteria				Actinomycetota			Actinomycetes			Bifidobacteriales				Bifidobacteriaceae				Bifidobacterium				Bifidobacterium adolescentis					3.2.1.10 (100%)	oligo-1,6-glucosidase (100%)		GO:0004556 (100%);GO:0004574 (100%);GO:0004575 (100%)	GO:0000025 (100%);GO:0005987 (100%);GO:0006865 (100%)		alpha-amylase activity (100%);oligo-1,6-glucosidase activity (100%);sucrose alpha-glucosidase activity (100%)	maltose catabolic process (100%);sucrose catabolic process (100%);amino acid transport (100%)	IPR006047 (100%);IPR017853 (100%);IPR045857 (100%)	Glycosyl hydrolase, family 13, catalytic domain (100%);Glycoside hydrolase superfamily (100%);Oligo-1,6-glucosidase, domain 2 (100%)
AAEETHGSTTTWVMNNHDVPRSPSR	Bifidobacterium adolescentis	Bacteria				Actinomycetota			Actinomycetes			Bifidobacteriales				Bifidobacteriaceae				Bifidobacterium				Bifidobacterium adolescentis					3.2.1.10 (100%)	oligo-1,6-glucosidase (100%)		GO:0004556 (100%);GO:0004574 (100%);GO:0004575 (100%)	GO:0000025 (100%);GO:0005987 (100%);GO:0006865 (100%)		alpha-amylase activity (100%);oligo-1,6-glucosidase activity (100%);sucrose alpha-glucosidase activity (100%)	maltose catabolic process (100%);sucrose catabolic process (100%);amino acid transport (100%)	IPR006047 (100%);IPR017853 (100%);IPR045857 (100%)	Glycosyl hydrolase, family 13, catalytic domain (100%);Glycoside hydrolase superfamily (100%);Oligo-1,6-glucosidase, domain 2 (100%)
AAEETKEAEPEAKAE	Bifidobacterium	Bacteria				Actinomycetota			Actinomycetes			Bifidobacteriales				Bifidobacteriaceae				Bifidobacterium																	IPR008769 (100%)	Poly granule associated (100%)
AAEEWLSNVAQVLEGR	Oscillospiraceae	Bacteria				Bacillota			Clostridia			Eubacteriales				Oscillospiraceae													1.6.3.- (100%)	With oxygen as acceptor (100%)		GO:0010181 (100%);GO:0016651 (100%);GO:0009055 (71%)			FMN binding (100%);oxidoreductase activity, acting on NAD(P)H (100%);electron transfer activity (71%)		IPR001279 (100%);IPR008254 (100%);IPR029039 (100%)	Metallo-beta-lactamase (100%);Flavodoxin/nitric oxide synthase (100%);Flavoprotein-like superfamily (100%)
AAEEYPMNLGFLGK	Bacteria	Bacteria																											3.5.1.5 (100%)	urease (100%)	GO:0005737 (80%)	GO:0009039 (99%);GO:0016151 (99%);GO:0016787 (1%)	GO:0043419 (89%);GO:0019627 (10%)	cytoplasm (80%)	urease activity (99%);nickel cation binding (99%);hydrolase activity (1%)	urea catabolic process (89%);urea metabolic process (10%)	IPR006680 (100%);IPR011059 (100%);IPR017951 (100%)	Amidohydrolase-related (100%);Metal-dependent hydrolase, composite domain superfamily (100%);Urease alpha subunit, C-terminal (100%)
AAEEYPMNLLYYGK	root																												3.5.1.5 (100%)	urease (100%)	GO:0005737 (100%)	GO:0009039 (100%);GO:0016151 (100%)	GO:0019627 (100%)	cytoplasm (100%)	urease activity (100%);nickel cation binding (100%)	urea metabolic process (100%)	IPR005848 (100%);IPR006680 (100%);IPR011059 (100%)	Urease, alpha subunit (100%);Amidohydrolase-related (100%);Metal-dependent hydrolase, composite domain superfamily (100%)
AAEFADELDSLGVR	Acidaminococcaceae	Bacteria				Bacillota			Negativicutes			Acidaminococcales				Acidaminococcaceae															GO:0030115 (100%);GO:0016020 (5%)	GO:0015288 (5%)		S-layer (100%);membrane (5%)	porin activity (5%)		IPR001119 (100%);IPR051465 (100%);IPR023614 (57%)	S-layer homology domain (100%);Cell Envelope Structural Component (100%);Porin domain superfamily (57%)
AAEGAATQSVADQEEIKK	Bacteroides uniformis	Bacteria				Bacteroidota			Bacteroidia			Bacteroidales				Bacteroidaceae				Bacteroides				Bacteroides uniformis					2.7.1.90 (100%)	diphosphate--fructose-6-phosphate 1-phosphotransferase (100%)	GO:0005829 (100%)	GO:0003872 (100%);GO:0005524 (100%);GO:0046872 (100%)	GO:0006002 (100%);GO:0009749 (100%);GO:0015979 (100%)	cytosol (100%)	6-phosphofructokinase activity (100%);ATP binding (100%);metal ion binding (100%)	fructose 6-phosphate metabolic process (100%);response to glucose (100%);photosynthesis (100%)	IPR000023 (100%);IPR011183 (100%);IPR022953 (100%)	Phosphofructokinase domain (100%);Pyrophosphate-dependent phosphofructokinase PfpB (100%);ATP-dependent 6-phosphofructokinase (100%)
AAEGAIGIAEK	Bacillota	Bacteria				Bacillota																															IPR025964 (100%)	GGGtGRT protein (100%)
AAEGAIGIAEKANK	Bacillota	Bacteria				Bacillota																															IPR025964 (100%)	GGGtGRT protein (100%)
AAEGAIGIAEKANKVR	Bacillota	Bacteria				Bacillota																															IPR025964 (100%)	GGGtGRT protein (100%)
AAEGENDINHNGTGDK	Collinsella aerofaciens	Bacteria				Actinomycetota			Coriobacteriia			Coriobacteriales				Coriobacteriaceae				Collinsella				Collinsella aerofaciens					3.2.1.85 (100%)	6-phospho-beta-galactosidase (100%)	GO:0005829 (100%)	GO:0008422 (100%);GO:0033920 (100%)	GO:0019512 (100%)	cytosol (100%)	beta-glucosidase activity (100%);6-phospho-beta-galactosidase activity (100%)	lactose catabolic process via tagatose-6-phosphate (100%)	IPR001360 (100%);IPR005928 (100%);IPR017853 (100%)	Glycoside hydrolase family 1 (100%);6-phospho-beta-galactosidase (100%);Glycoside hydrolase superfamily (100%)
AAEGENDINHNGTGDKGSSR	Collinsella aerofaciens	Bacteria				Actinomycetota			Coriobacteriia			Coriobacteriales				Coriobacteriaceae				Collinsella				Collinsella aerofaciens					3.2.1.85 (100%)	6-phospho-beta-galactosidase (100%)	GO:0005829 (100%)	GO:0008422 (100%);GO:0033920 (100%)	GO:0019512 (100%)	cytosol (100%)	beta-glucosidase activity (100%);6-phospho-beta-galactosidase activity (100%)	lactose catabolic process via tagatose-6-phosphate (100%)	IPR001360 (100%);IPR005928 (100%);IPR017853 (100%)	Glycoside hydrolase family 1 (100%);6-phospho-beta-galactosidase (100%);Glycoside hydrolase superfamily (100%)
AAEGGFDISGAQIVDPEKSDR	Blautia	Bacteria				Bacillota			Clostridia			Lachnospirales				Lachnospiraceae				Blautia									2.3.1.8 (100%)	phosphate acetyltransferase (100%)		GO:0016407 (55%);GO:0008959 (45%)			acetyltransferase activity (55%);phosphate acetyltransferase activity (45%)		IPR002505 (100%);IPR004614 (100%);IPR012147 (100%)	Phosphate acetyl/butaryl transferase (100%);Phosphate acetyltransferase (100%);Phosphate acetyl/butyryltransferase (100%)
AAEGGFDISGAQIVDPETSDRTQAYIDKFVELR	root																												2.3.1.8 (100%)	phosphate acetyltransferase (100%)		GO:0008959 (75%);GO:0016407 (25%)			phosphate acetyltransferase activity (75%);acetyltransferase activity (25%)		IPR002505 (100%);IPR004614 (100%);IPR012147 (100%)	Phosphate acetyl/butaryl transferase (100%);Phosphate acetyltransferase (100%);Phosphate acetyl/butyryltransferase (100%)
AAEGGFDISGATIVDPETSDRTQAYIDKFVELR	Blautia	Bacteria				Bacillota			Clostridia			Lachnospirales				Lachnospiraceae				Blautia									2.3.1.8 (100%)	phosphate acetyltransferase (100%)		GO:0008959 (83%);GO:0016407 (17%)			phosphate acetyltransferase activity (83%);acetyltransferase activity (17%)		IPR002505 (100%);IPR004614 (100%);IPR042112 (100%)	Phosphate acetyl/butaryl transferase (100%);Phosphate acetyltransferase (100%);Phosphate acetyltransferase, domain 2 (100%)
AAEGNIVYLDK	Blautia faecicola	Bacteria				Bacillota			Clostridia			Lachnospirales				Lachnospiraceae				Blautia				Blautia faecicola
AAEGNIVYLDKSSK	Blautia faecicola	Bacteria				Bacillota			Clostridia			Lachnospirales				Lachnospiraceae				Blautia				Blautia faecicola
AAEGSVHSDNFR	Lachnospiraceae	Bacteria				Bacillota			Clostridia			Lachnospirales				Lachnospiraceae															GO:0015934 (100%)	GO:0003735 (100%);GO:0019843 (100%)	GO:0006412 (100%)	large ribosomal subunit (100%)	structural constituent of ribosome (100%);rRNA binding (100%)	translation (100%)	IPR005749 (100%);IPR021131 (100%);IPR030878 (100%)	Large ribosomal subunit protein uL15, bacterial-type (100%);Large ribosomal subunit protein uL15/eL18 (100%);Large ribosomal subunit protein uL15 (100%)
AAEGVADFEYENFDLGAER	Bifidobacterium	Bacteria				Actinomycetota			Actinomycetes			Bifidobacteriales				Bifidobacteriaceae				Bifidobacterium									1.1.1.85 (100%)	3-isopropylmalate dehydrogenase (100%)	GO:0005737 (100%)	GO:0003862 (100%);GO:0046872 (97%)	GO:0009098 (100%)	cytoplasm (100%)	3-isopropylmalate dehydrogenase activity (100%);metal ion binding (97%)	L-leucine biosynthetic process (100%)	IPR023698 (100%);IPR024084 (100%);IPR050501 (100%)	3-isopropylmalate dehydrogenase, actinobacteria (100%);Isopropylmalate dehydrogenase-like domain (100%);Isocitrate and isopropylmalate dehydrogenases (100%)
AAEGVAEFEYEK	Bifidobacterium	Bacteria				Actinomycetota			Actinomycetes			Bifidobacteriales				Bifidobacteriaceae				Bifidobacterium									1.1.1.85 (100%)	3-isopropylmalate dehydrogenase (100%)	GO:0005737 (92%)	GO:0003862 (92%);GO:0046872 (92%);GO:0016491 (8%)	GO:0009098 (92%)	cytoplasm (92%)	3-isopropylmalate dehydrogenase activity (92%);metal ion binding (92%);oxidoreductase activity (8%)	L-leucine biosynthetic process (92%)	IPR023698 (100%);IPR024084 (100%);IPR050501 (100%)	3-isopropylmalate dehydrogenase, actinobacteria (100%);Isopropylmalate dehydrogenase-like domain (100%);Isocitrate and isopropylmalate dehydrogenases (100%)
AAEGVAEFEYEKFDLGAER	Bifidobacterium	Bacteria				Actinomycetota			Actinomycetes			Bifidobacteriales				Bifidobacteriaceae				Bifidobacterium									1.1.1.85 (100%)	3-isopropylmalate dehydrogenase (100%)	GO:0005737 (92%)	GO:0003862 (92%);GO:0046872 (92%);GO:0016491 (8%)	GO:0009098 (92%)	cytoplasm (92%)	3-isopropylmalate dehydrogenase activity (92%);metal ion binding (92%);oxidoreductase activity (8%)	L-leucine biosynthetic process (92%)	IPR023698 (100%);IPR024084 (100%);IPR050501 (100%)	3-isopropylmalate dehydrogenase, actinobacteria (100%);Isopropylmalate dehydrogenase-like domain (100%);Isocitrate and isopropylmalate dehydrogenases (100%)
AAEGYKPAMVK	Vescimonas	Bacteria				Bacillota			Clostridia			Eubacteriales				Oscillospiraceae				Vescimonas												GO:0016787 (100%);GO:0046872 (100%)			hydrolase activity (100%);metal ion binding (100%)		IPR002933 (100%);IPR011650 (100%);IPR017706 (100%)	Peptidase M20 (100%);Peptidase M20, dimerisation domain (100%);Peptidase M20/DapE, YgeY (100%)
AAEHPSEKVGEEIR	Clostridia	Bacteria				Bacillota			Clostridia																				1.1.1.86 (100%)	ketol-acid reductoisomerase (NADP(+)) (100%)	GO:0005829 (92%);GO:0005739 (5%);GO:0009507 (5%)	GO:0004455 (95%);GO:0050661 (87%);GO:0000287 (85%)	GO:0009097 (92%);GO:0009099 (92%)	cytosol (92%);mitochondrion (5%);chloroplast (5%)	ketol-acid reductoisomerase activity (95%);NADP binding (87%);magnesium ion binding (85%)	isoleucine biosynthetic process (92%);L-valine biosynthetic process (92%)	IPR008927 (100%);IPR000506 (97%);IPR013023 (97%)	6-phosphogluconate dehydrogenase-like, C-terminal domain superfamily (100%);Ketol-acid reductoisomerase, C-terminal (97%);Ketol-acid reductoisomerase (97%)
AAEHPSEKVGEEIRK	Clostridia	Bacteria				Bacillota			Clostridia																				1.1.1.86 (100%)	ketol-acid reductoisomerase (NADP(+)) (100%)	GO:0005829 (92%);GO:0005739 (5%);GO:0009507 (5%)	GO:0004455 (95%);GO:0050661 (87%);GO:0000287 (85%)	GO:0009097 (92%);GO:0009099 (92%)	cytosol (92%);mitochondrion (5%);chloroplast (5%)	ketol-acid reductoisomerase activity (95%);NADP binding (87%);magnesium ion binding (85%)	isoleucine biosynthetic process (92%);L-valine biosynthetic process (92%)	IPR008927 (100%);IPR000506 (97%);IPR013023 (97%)	6-phosphogluconate dehydrogenase-like, C-terminal domain superfamily (100%);Ketol-acid reductoisomerase, C-terminal (97%);Ketol-acid reductoisomerase (97%)
AAEHPSEQVGK	Lachnospiraceae	Bacteria				Bacillota			Clostridia			Lachnospirales				Lachnospiraceae													1.1.1.86 (100%)	ketol-acid reductoisomerase (NADP(+)) (100%)	GO:0005829 (96%)	GO:0004455 (96%);GO:0000287 (91%);GO:0050661 (91%)	GO:0009097 (96%);GO:0009099 (96%)	cytosol (96%)	ketol-acid reductoisomerase activity (96%);magnesium ion binding (91%);NADP binding (91%)	isoleucine biosynthetic process (96%);L-valine biosynthetic process (96%)	IPR000506 (100%);IPR008927 (100%);IPR013023 (100%)	Ketol-acid reductoisomerase, C-terminal (100%);6-phosphogluconate dehydrogenase-like, C-terminal domain superfamily (100%);Ketol-acid reductoisomerase (100%)
AAEHPSEVVGEEIR	Coprococcus comes	Bacteria				Bacillota			Clostridia			Lachnospirales				Lachnospiraceae				Coprococcus				Coprococcus comes					1.1.1.86 (100%)	ketol-acid reductoisomerase (NADP(+)) (100%)	GO:0005829 (100%)	GO:0004455 (100%);GO:0016853 (100%);GO:0000287 (91%)	GO:0009097 (100%);GO:0009099 (100%)	cytosol (100%)	ketol-acid reductoisomerase activity (100%);isomerase activity (100%);magnesium ion binding (91%)	isoleucine biosynthetic process (100%);L-valine biosynthetic process (100%)	IPR000506 (100%);IPR008927 (100%);IPR013023 (100%)	Ketol-acid reductoisomerase, C-terminal (100%);6-phosphogluconate dehydrogenase-like, C-terminal domain superfamily (100%);Ketol-acid reductoisomerase (100%)
AAEHPSEVVGEEIRK	Coprococcus comes	Bacteria				Bacillota			Clostridia			Lachnospirales				Lachnospiraceae				Coprococcus				Coprococcus comes					1.1.1.86 (100%)	ketol-acid reductoisomerase (NADP(+)) (100%)	GO:0005829 (100%)	GO:0004455 (100%);GO:0016853 (100%);GO:0000287 (91%)	GO:0009097 (100%);GO:0009099 (100%)	cytosol (100%)	ketol-acid reductoisomerase activity (100%);isomerase activity (100%);magnesium ion binding (91%)	isoleucine biosynthetic process (100%);L-valine biosynthetic process (100%)	IPR000506 (100%);IPR008927 (100%);IPR013023 (100%)	Ketol-acid reductoisomerase, C-terminal (100%);6-phosphogluconate dehydrogenase-like, C-terminal domain superfamily (100%);Ketol-acid reductoisomerase (100%)
AAEILDLTEYLDR	Bacteria	Bacteria																											3.6.3.20 (79%);3.6.3.- (16%);3.6.3.19 (5%)	Transferred entry: 7.6.2.10 (79%);Acting on acid anhydrides catalyzing transmembrane movement of substances (16%);Transferred entry: 7.5.2.1 (5%)	GO:0055052 (99%)	GO:0005524 (100%);GO:0016887 (99%);GO:0140359 (97%)	GO:0008643 (97%)	ATP-binding cassette (ABC) transporter complex, substrate-binding subunit-containing (99%)	ATP binding (100%);ATP hydrolysis activity (99%);ABC-type transporter activity (97%)	carbohydrate transport (97%)	IPR003439 (100%);IPR008995 (100%);IPR012340 (100%)	ABC transporter-like, ATP-binding domain (100%);Molybdate/tungstate binding, C-terminal (100%);Nucleic acid-binding, OB-fold (100%)
AAEILDLTEYLDRK	Bacteria	Bacteria																											3.6.3.20 (79%);3.6.3.- (16%);3.6.3.19 (5%)	Transferred entry: 7.6.2.10 (79%);Acting on acid anhydrides catalyzing transmembrane movement of substances (16%);Transferred entry: 7.5.2.1 (5%)	GO:0055052 (99%)	GO:0005524 (100%);GO:0016887 (99%);GO:0140359 (97%)	GO:0008643 (97%)	ATP-binding cassette (ABC) transporter complex, substrate-binding subunit-containing (99%)	ATP binding (100%);ATP hydrolysis activity (99%);ABC-type transporter activity (97%)	carbohydrate transport (97%)	IPR003439 (100%);IPR008995 (100%);IPR012340 (100%)	ABC transporter-like, ATP-binding domain (100%);Molybdate/tungstate binding, C-terminal (100%);Nucleic acid-binding, OB-fold (100%)
AAEILDLTEYLDRKPK	Bacteria	Bacteria																											3.6.3.20 (79%);3.6.3.- (16%);3.6.3.19 (5%)	Transferred entry: 7.6.2.10 (79%);Acting on acid anhydrides catalyzing transmembrane movement of substances (16%);Transferred entry: 7.5.2.1 (5%)	GO:0055052 (99%)	GO:0005524 (100%);GO:0016887 (99%);GO:0140359 (97%)	GO:0008643 (97%)	ATP-binding cassette (ABC) transporter complex, substrate-binding subunit-containing (99%)	ATP binding (100%);ATP hydrolysis activity (99%);ABC-type transporter activity (97%)	carbohydrate transport (97%)	IPR003439 (100%);IPR008995 (100%);IPR012340 (100%)	ABC transporter-like, ATP-binding domain (100%);Molybdate/tungstate binding, C-terminal (100%);Nucleic acid-binding, OB-fold (100%)
AAEILGVANLR	Bifidobacterium	Bacteria				Actinomycetota			Actinomycetes			Bifidobacteriales				Bifidobacteriaceae				Bifidobacterium									2.7.1.6 (100%)	galactokinase (100%)	GO:0005829 (98%)	GO:0004335 (98%);GO:0005524 (98%);GO:0009702 (98%)	GO:0006012 (98%)	cytosol (98%)	galactokinase activity (98%);ATP binding (98%);L-arabinokinase activity (98%)	galactose metabolic process (98%)	IPR000705 (100%);IPR006203 (100%);IPR006204 (100%)	Galactokinase (100%);GHMP kinase, ATP-binding, conserved site (100%);GHMP kinase N-terminal domain (100%)
AAEIPEAIR	Clostridia	Bacteria				Bacillota			Clostridia																						GO:0005737 (99%);GO:0015935 (99%);GO:0005840 (1%)	GO:0003735 (99%);GO:0019843 (99%);GO:0003723 (0%)	GO:0006412 (99%);GO:0055085 (0%);GO:0071702 (0%)	cytoplasm (99%);small ribosomal subunit (99%);ribosome (1%)	structural constituent of ribosome (99%);rRNA binding (99%);RNA binding (0%)	translation (99%);transmembrane transport (0%);obsolete organic substance transport (0%)	IPR000851 (100%);IPR005324 (100%);IPR013810 (100%)	Small ribosomal subunit protein uS5 (100%);Small ribosomal subunit protein uS5, C-terminal (100%);Small ribosomal subunit protein uS5, N-terminal (100%)
AAEIPEAIRK	Clostridia	Bacteria				Bacillota			Clostridia																						GO:0005737 (99%);GO:0015935 (99%);GO:0005840 (1%)	GO:0003735 (99%);GO:0019843 (99%);GO:0003723 (0%)	GO:0006412 (99%)	cytoplasm (99%);small ribosomal subunit (99%);ribosome (1%)	structural constituent of ribosome (99%);rRNA binding (99%);RNA binding (0%)	translation (99%)	IPR000851 (100%);IPR005324 (100%);IPR013810 (100%)	Small ribosomal subunit protein uS5 (100%);Small ribosomal subunit protein uS5, C-terminal (100%);Small ribosomal subunit protein uS5, N-terminal (100%)
AAEIPLDQLNAQAR	Bacteroides	Bacteria				Bacteroidota			Bacteroidia			Bacteroidales				Bacteroidaceae				Bacteroides									3.1.3.- (83%);3.1.3.23 (17%)	Phosphoric monoester hydrolases (83%);sugar-phosphatase (17%)	GO:0005829 (100%)	GO:0000287 (100%);GO:0016289 (100%);GO:0016791 (96%)		cytosol (100%)	magnesium ion binding (100%);acyl-CoA hydrolase activity (100%);phosphatase activity (96%)		IPR000150 (100%);IPR003736 (100%);IPR006379 (100%)	Cof family (100%);Phenylacetic acid degradation-related domain (100%);HAD-superfamily hydrolase, subfamily IIB (100%)
AAEITDTAK	Actinomycetes	Bacteria				Actinomycetota			Actinomycetes																				2.3.1.39 (100%)	[acyl-carrier-protein] S-malonyltransferase (100%)	GO:0005829 (8%);GO:0015935 (8%);GO:0019867 (8%)	GO:0000049 (8%);GO:0003735 (8%);GO:0004314 (8%)	GO:0051301 (69%);GO:0006412 (8%);GO:0006633 (8%)	cytosol (8%);small ribosomal subunit (8%);outer membrane (8%)	tRNA binding (8%);structural constituent of ribosome (8%);[acyl-carrier-protein] S-malonyltransferase activity (8%)	cell division (69%);translation (8%);fatty acid biosynthetic process (8%)	IPR000064 (25%);IPR001227 (25%);IPR001848 (25%)	Endopeptidase, NLPC/P60 domain (25%);Acyl transferase domain superfamily (25%);Small ribosomal subunit protein uS10 (25%)
AAEIVNYAPNK	Bacteroides uniformis	Bacteria				Bacteroidota			Bacteroidia			Bacteroidales				Bacteroidaceae				Bacteroides				Bacteroides uniformis
AAEKAEAELDDSAKDR	Bifidobacterium adolescentis	Bacteria				Actinomycetota			Actinomycetes			Bifidobacteriales				Bifidobacteriaceae				Bifidobacterium				Bifidobacterium adolescentis							GO:0005737 (100%)	GO:0005524 (100%);GO:0016887 (100%)	GO:0034605 (100%);GO:0042026 (100%);GO:0043335 (100%)	cytoplasm (100%)	ATP binding (100%);ATP hydrolysis activity (100%)	cellular response to heat (100%);protein refolding (100%);protein unfolding (100%)	IPR001270 (100%);IPR003593 (100%);IPR003959 (100%)	ClpA/B family (100%);AAA+ ATPase domain (100%);ATPase, AAA-type, core (100%)
AAEKFFTFLTSDEGLKLYQK	Bifidobacterium	Bacteria				Actinomycetota			Actinomycetes			Bifidobacteriales				Bifidobacteriaceae				Bifidobacterium																	IPR006059 (100%);IPR050490 (100%)	Bacterial-type extracellular solute-binding protein (100%);Bacterial solute-binding protein 1 (100%)
AAEKIEALGGKAEVI	Lachnospiraceae	Bacteria				Bacillota			Clostridia			Lachnospirales				Lachnospiraceae															GO:0015934 (100%)	GO:0003735 (100%);GO:0019843 (98%);GO:0003723 (2%)	GO:0006412 (100%)	large ribosomal subunit (100%)	structural constituent of ribosome (100%);rRNA binding (98%);RNA binding (2%)	translation (100%)	IPR005749 (100%);IPR021131 (100%);IPR036227 (100%)	Large ribosomal subunit protein uL15, bacterial-type (100%);Large ribosomal subunit protein uL15/eL18 (100%);Large ribosomal subunit protein uL15/eL18 superfamily (100%)
AAEKLVDLIGADVIVSVGR	Faecalibacterium	Bacteria				Bacillota			Clostridia			Eubacteriales				Oscillospiraceae				Faecalibacterium												GO:0009055 (100%);GO:0050660 (100%)	GO:0033539 (100%)		electron transfer activity (100%);flavin adenine dinucleotide binding (100%)	fatty acid beta-oxidation using acyl-CoA dehydrogenase (100%)	IPR001308 (100%);IPR014729 (100%);IPR014731 (100%)	Electron transfer flavoprotein alpha subunit/FixB (100%);Rossmann-like alpha/beta/alpha sandwich fold (100%);Electron transfer flavoprotein, alpha subunit, C-terminal (100%)
AAEKVADLEGDEKTGANIILK	Anaerostipes hadrus	Bacteria				Bacillota			Clostridia			Lachnospirales				Lachnospiraceae				Anaerostipes				Anaerostipes hadrus					5.6.1.7 (100%)	chaperonin ATPase (100%)	GO:1990220 (100%)	GO:0005524 (100%);GO:0016853 (100%);GO:0051082 (100%)	GO:0009408 (100%);GO:0032727 (100%);GO:0032729 (100%)	GroEL-GroES complex (100%)	ATP binding (100%);isomerase activity (100%);unfolded protein binding (100%)	response to heat (100%);positive regulation of interferon-alpha production (100%);positive regulation of type II interferon production (100%)	IPR001844 (100%);IPR002423 (100%);IPR018370 (100%)	Chaperonin Cpn60/GroEL (100%);Chaperonin Cpn60/GroEL/TCP-1 family (100%);Chaperonin Cpn60, conserved site (100%)
AAELAEKISK	root																												6.1.1.15 (100%)	proline--tRNA ligase (100%)	GO:0005737 (100%);GO:0017101 (100%)	GO:0004827 (100%);GO:0005524 (100%);GO:0016740 (100%)	GO:0006433 (100%)	cytoplasm (100%);aminoacyl-tRNA synthetase multienzyme complex (100%)	proline-tRNA ligase activity (100%);ATP binding (100%);transferase activity (100%)	prolyl-tRNA aminoacylation (100%)	IPR002314 (100%);IPR002316 (100%);IPR004154 (100%)	Aminoacyl-tRNA synthetase, class II (G/ P/ S/T) (100%);Proline-tRNA ligase, class IIa (100%);Anticodon-binding (100%)
AAELAFEFLPR	Anaerobutyricum	Bacteria				Bacillota			Clostridia			Lachnospirales				Lachnospiraceae				Anaerobutyricum									1.-.-.- (50%);1.1.1.1 (50%)	Oxidoreductases (50%);alcohol dehydrogenase (50%)		GO:0004022 (100%);GO:0046872 (100%)			alcohol dehydrogenase (NAD+) activity (100%);metal ion binding (100%)		IPR001670 (100%);IPR018211 (100%);IPR039697 (100%)	Alcohol dehydrogenase, iron-type/glycerol dehydrogenase GldA (100%);Alcohol dehydrogenase, iron-type, conserved site (100%);Iron-type alcohol dehydrogenase-like (100%)
AAELALADAYYTTNQAR	Phocaeicola	Bacteria				Bacteroidota			Bacteroidia			Bacteroidales				Bacteroidaceae				Phocaeicola											GO:0005886 (100%)	GO:0015562 (100%)		plasma membrane (100%)	efflux transmembrane transporter activity (100%)		IPR003423 (100%);IPR010131 (100%);IPR050737 (100%)	Outer membrane efflux protein (100%);RND efflux system, outer membrane lipoprotein, NodT (100%);Outer Membrane Factor (OMF) (100%)
AAELEDILHNK	Streptococcus	Bacteria				Bacillota			Bacilli			Lactobacillales				Streptococcaceae				Streptococcus									3.2.1.85 (100%)	6-phospho-beta-galactosidase (100%)	GO:0005829 (90%)	GO:0008422 (90%);GO:0033920 (90%);GO:0016798 (10%)	GO:0019512 (90%)	cytosol (90%)	beta-glucosidase activity (90%);6-phospho-beta-galactosidase activity (90%);hydrolase activity, acting on glycosyl bonds (10%)	lactose catabolic process via tagatose-6-phosphate (90%)	IPR001360 (100%);IPR005928 (100%);IPR017853 (100%)	Glycoside hydrolase family 1 (100%);6-phospho-beta-galactosidase (100%);Glycoside hydrolase superfamily (100%)
AAELENEDVIVER	Collinsella aerofaciens	Bacteria				Actinomycetota			Coriobacteriia			Coriobacteriales				Coriobacteriaceae				Collinsella				Collinsella aerofaciens					2.1.1.14 (100%)	5-methyltetrahydropteroyltriglutamate--homocysteine S-methyltransferase (100%)		GO:0003871 (100%);GO:0008270 (100%)	GO:0009086 (100%);GO:0032259 (97%)		5-methyltetrahydropteroyltriglutamate-homocysteine S-methyltransferase activity (100%);zinc ion binding (100%)	methionine biosynthetic process (100%);methylation (97%)	IPR002629 (100%);IPR038071 (100%)	Cobalamin-independent methionine synthase MetE, C-terminal/archaeal (100%);UROD/MetE-like superfamily (100%)
AAELLDYVR	Bacteria	Bacteria																											2.1.1.- (100%)	Methyltransferases (100%)	GO:0016020 (80%)	GO:0008171 (10%);GO:0008757 (10%);GO:0016405 (10%)	GO:0032259 (10%)	membrane (80%)	O-methyltransferase activity (10%);S-adenosylmethionine-dependent methyltransferase activity (10%);CoA-ligase activity (10%)	methylation (10%)	IPR011990 (82%);IPR012944 (82%);IPR033985 (82%)	Tetratricopeptide-like helical domain superfamily (82%);RagB/SusD domain (82%);SusD-like, N-terminal (82%)
AAELLPIDWDNTAAGNR	Bacteroides cellulosilyticus	Bacteria				Bacteroidota			Bacteroidia			Bacteroidales				Bacteroidaceae				Bacteroides				Bacteroides cellulosilyticus							GO:0016020 (100%)			membrane (100%)			IPR011990 (100%);IPR012944 (100%);IPR033985 (100%)	Tetratricopeptide-like helical domain superfamily (100%);RagB/SusD domain (100%);SusD-like, N-terminal (100%)
AAELQYGELPK	Bacteria	Bacteria																													GO:0005737 (100%)	GO:0005524 (100%);GO:0016887 (100%);GO:0008233 (4%)	GO:0034605 (100%);GO:0042026 (100%);GO:0043335 (100%)	cytoplasm (100%)	ATP binding (100%);ATP hydrolysis activity (100%);peptidase activity (4%)	cellular response to heat (100%);protein refolding (100%);protein unfolding (100%)	IPR027417 (100%);IPR041546 (100%);IPR050130 (100%)	P-loop containing nucleoside triphosphate hydrolase (100%);ClpA/ClpB, AAA lid domain (100%);ATP-dependent Clp protease/Chaperone ClpA/ClpB (100%)
AAELQYGR	root																														GO:0005737 (96%);GO:0005759 (1%);GO:0005886 (0%)	GO:0005524 (97%);GO:0016887 (97%);GO:0008233 (5%)	GO:0034605 (97%);GO:0042026 (97%);GO:0043335 (97%)	cytoplasm (96%);mitochondrial matrix (1%);plasma membrane (0%)	ATP binding (97%);ATP hydrolysis activity (97%);peptidase activity (5%)	cellular response to heat (97%);protein refolding (97%);protein unfolding (97%)	IPR027417 (97%);IPR050130 (97%);IPR003593 (96%)	P-loop containing nucleoside triphosphate hydrolase (97%);ATP-dependent Clp protease/Chaperone ClpA/ClpB (97%);AAA+ ATPase domain (96%)
AAELQYGRLPELK	Anaerostipes	Bacteria				Bacillota			Clostridia			Lachnospirales				Lachnospiraceae				Anaerostipes											GO:0005737 (100%)	GO:0005524 (100%);GO:0016887 (100%);GO:0008233 (6%)	GO:0034605 (100%);GO:0042026 (100%);GO:0043335 (100%)	cytoplasm (100%)	ATP binding (100%);ATP hydrolysis activity (100%);peptidase activity (6%)	cellular response to heat (100%);protein refolding (100%);protein unfolding (100%)	IPR001270 (100%);IPR003593 (100%);IPR003959 (100%)	ClpA/B family (100%);AAA+ ATPase domain (100%);ATPase, AAA-type, core (100%)
AAELSGDFAELMDLADKYTK	Bacteroides	Bacteria				Bacteroidota			Bacteroidia			Bacteroidales				Bacteroidaceae				Bacteroides									2.7.9.1 (100%)	pyruvate, phosphate dikinase (100%)		GO:0016301 (98%);GO:0046872 (98%);GO:0050242 (98%)	GO:0006090 (98%)		kinase activity (98%);metal ion binding (98%);pyruvate, phosphate dikinase activity (98%)	pyruvate metabolic process (98%)	IPR000121 (100%);IPR008279 (100%);IPR010121 (100%)	PEP-utilising enzyme, C-terminal (100%);PEP-utilising enzyme, mobile domain (100%);Pyruvate, phosphate dikinase (100%)
AAELSGDFAELMTLADKYTK	Parabacteroides	Bacteria				Bacteroidota			Bacteroidia			Bacteroidales				Tannerellaceae				Parabacteroides									2.7.9.1 (100%)	pyruvate, phosphate dikinase (100%)		GO:0005524 (100%);GO:0016301 (100%);GO:0046872 (100%)	GO:0006090 (100%)		ATP binding (100%);kinase activity (100%);metal ion binding (100%)	pyruvate metabolic process (100%)	IPR000121 (100%);IPR002192 (100%);IPR008279 (100%)	PEP-utilising enzyme, C-terminal (100%);Pyruvate phosphate dikinase, AMP/ATP-binding (100%);PEP-utilising enzyme, mobile domain (100%)
AAELSGDFAELMTLADKYTR	Bacteroides	Bacteria				Bacteroidota			Bacteroidia			Bacteroidales				Bacteroidaceae				Bacteroides									2.7.9.1 (100%)	pyruvate, phosphate dikinase (100%)		GO:0005524 (100%);GO:0016301 (100%);GO:0046872 (100%)	GO:0006090 (100%)		ATP binding (100%);kinase activity (100%);metal ion binding (100%)	pyruvate metabolic process (100%)	IPR000121 (100%);IPR002192 (100%);IPR008279 (100%)	PEP-utilising enzyme, C-terminal (100%);Pyruvate phosphate dikinase, AMP/ATP-binding (100%);PEP-utilising enzyme, mobile domain (100%)
AAELYDLEAQYLK	Sellimonas catena	Bacteria				Bacillota			Clostridia			Lachnospirales				Lachnospiraceae				Sellimonas				Sellimonas catena							GO:0055052 (100%)	GO:1901982 (100%)	GO:0015768 (100%);GO:0042956 (100%)	ATP-binding cassette (ABC) transporter complex, substrate-binding subunit-containing (100%)	maltose binding (100%)	maltose transport (100%);maltodextrin transmembrane transport (100%)	IPR006059 (100%)	Bacterial-type extracellular solute-binding protein (100%)
AAEMAATCTDPVR	Anaerobutyricum	Bacteria				Bacillota			Clostridia			Lachnospirales				Lachnospiraceae				Anaerobutyricum									4.1.1.83 (83%);2.3.1.54 (17%)	4-hydroxyphenylacetate decarboxylase (83%);formate C-acetyltransferase (17%)	GO:0005829 (100%)	GO:0016829 (50%);GO:0043722 (50%);GO:0008861 (10%)		cytosol (100%)	lyase activity (50%);4-hydroxyphenylacetate decarboxylase activity (50%);formate C-acetyltransferase activity (10%)		IPR001150 (100%);IPR004184 (100%);IPR019777 (100%)	Glycine radical domain (100%);Pyruvate formate lyase domain (100%);Formate C-acetyltransferase glycine radical, conserved site (100%)
AAEMAATCTDPVRK	Anaerobutyricum	Bacteria				Bacillota			Clostridia			Lachnospirales				Lachnospiraceae				Anaerobutyricum									4.1.1.83 (83%);2.3.1.54 (17%)	4-hydroxyphenylacetate decarboxylase (83%);formate C-acetyltransferase (17%)	GO:0005829 (100%)	GO:0016829 (50%);GO:0043722 (50%);GO:0008861 (10%)		cytosol (100%)	lyase activity (50%);4-hydroxyphenylacetate decarboxylase activity (50%);formate C-acetyltransferase activity (10%)		IPR001150 (100%);IPR004184 (100%);IPR019777 (100%)	Glycine radical domain (100%);Pyruvate formate lyase domain (100%);Formate C-acetyltransferase glycine radical, conserved site (100%)
AAEMETLLEDGINAIGLGPQGMGGK	Mediterraneibacter gnavus	Bacteria				Bacillota			Clostridia			Lachnospirales				Lachnospiraceae				Mediterraneibacter				Mediterraneibacter gnavus					4.2.1.32 (100%)	L(+)-tartrate dehydratase (100%)		GO:0016829 (100%);GO:0046872 (100%);GO:0051539 (100%)			lyase activity (100%);metal ion binding (100%);4 iron, 4 sulfur cluster binding (100%)		IPR004646 (100%);IPR051208 (100%)	Fe-S hydro-lyase, tartrate dehydratase alpha-type, catalytic domain (100%);Class-I Fumarase/Tartrate Dehydratase (100%)
AAEMLGRPIEELR	Evtepia gabavorous	Bacteria				Bacillota			Clostridia			Eubacteriales								Evtepia				Evtepia gabavorous					2.7.2.1 (100%)	acetate kinase (100%)	GO:0005737 (100%)	GO:0000287 (100%);GO:0005524 (100%);GO:0008776 (100%)	GO:0006083 (100%);GO:0006085 (100%)	cytoplasm (100%)	magnesium ion binding (100%);ATP binding (100%);acetate kinase activity (100%)	acetate metabolic process (100%);acetyl-CoA biosynthetic process (100%)	IPR000890 (100%);IPR004372 (100%);IPR023865 (100%)	Aliphatic acid kinase, short-chain (100%);Acetate/propionate kinase (100%);Aliphatic acid kinase, short-chain, conserved site (100%)
AAENFQMFQDK	Bacteroidales	Bacteria				Bacteroidota			Bacteroidia			Bacteroidales																									IPR008323 (100%);IPR036086 (22%)	Uncharacterised conserved protein UCP033563 (100%);ParB/Sulfiredoxin superfamily (22%)
AAENGKGESQETAKTQTNGK	Bifidobacterium adolescentis	Bacteria				Actinomycetota			Actinomycetes			Bifidobacteriales				Bifidobacteriaceae				Bifidobacterium				Bifidobacterium adolescentis					1.3.7.8 (100%);1.3.99.- (100%)	benzoyl-CoA reductase (100%);With other acceptors (100%)		GO:0051536 (100%);GO:0018522 (6%)			iron-sulfur cluster binding (100%);benzoyl-CoA reductase activity (6%)		IPR002731 (100%);IPR008275 (100%);IPR018709 (100%)	ATPase, BadF/BadG/BcrA/BcrD type (100%);Acyl-CoA dehydratase activase domain (100%);CoA enzyme activase, domain of unknown function DUF2229 (100%)
AAENISYSVYGTPMESTTYK	Bacillota	Bacteria				Bacillota																							1.17.4.2 (100%)	ribonucleoside-triphosphate reductase (thioredoxin) (100%)	GO:0031250 (100%)	GO:0004748 (100%);GO:0008998 (100%);GO:0005524 (95%)	GO:0006260 (100%);GO:0009265 (100%)	anaerobic ribonucleoside-triphosphate reductase complex (100%)	ribonucleoside-diphosphate reductase activity, thioredoxin disulfide as acceptor (100%);ribonucleoside-triphosphate reductase (thioredoxin) activity (100%);ATP binding (95%)	DNA replication (100%);2'-deoxyribonucleotide biosynthetic process (100%)	IPR012833 (100%);IPR005144 (95%)	Ribonucleoside-triphosphate reductase, anaerobic (100%);ATP-cone domain (95%)
AAEPGLWDDPENAQK	Bifidobacterium	Bacteria				Actinomycetota			Actinomycetes			Bifidobacteriales				Bifidobacteriaceae				Bifidobacterium											GO:0005737 (100%)	GO:0016149 (100%)		cytoplasm (100%)	translation release factor activity, codon specific (100%)		IPR000352 (100%);IPR004374 (100%);IPR005139 (100%)	Peptide chain release factor class I (100%);Peptide chain release factor 2 (100%);Peptide chain release factor (100%)
AAEPGLWDDPENAQKVTSK	Bifidobacterium	Bacteria				Actinomycetota			Actinomycetes			Bifidobacteriales				Bifidobacteriaceae				Bifidobacterium											GO:0005737 (100%)	GO:0016149 (100%)		cytoplasm (100%)	translation release factor activity, codon specific (100%)		IPR000352 (100%);IPR004374 (100%);IPR005139 (100%)	Peptide chain release factor class I (100%);Peptide chain release factor 2 (100%);Peptide chain release factor (100%)
AAEPTLLASWDFTGK	Bifidobacterium longum	Bacteria				Actinomycetota			Actinomycetes			Bifidobacteriales				Bifidobacteriaceae				Bifidobacterium				Bifidobacterium longum					3.2.1.55 (100%)	non-reducing end alpha-L-arabinofuranosidase (100%)	GO:0016020 (86%);GO:0005886 (2%)	GO:0016798 (98%);GO:0046556 (2%)	GO:0045493 (40%)	membrane (86%);plasma membrane (2%)	hydrolase activity, acting on glycosyl bonds (98%);alpha-L-arabinofuranosidase activity (2%)	xylan catabolic process (40%)	IPR013320 (100%);IPR003343 (98%);IPR008964 (98%)	Concanavalin A-like lectin/glucanase domain superfamily (100%);Bacterial Ig-like domain, group 2 (98%);Invasin/intimin cell-adhesion fragments (98%)
AAEPTMTLASR	Bifidobacterium longum	Bacteria				Actinomycetota			Actinomycetes			Bifidobacteriales				Bifidobacteriaceae				Bifidobacterium				Bifidobacterium longum					3.6.3.- (100%)	Acting on acid anhydrides catalyzing transmembrane movement of substances (100%)		GO:0005524 (100%);GO:0016887 (100%)	GO:0071702 (5%)		ATP binding (100%);ATP hydrolysis activity (100%)	obsolete organic substance transport (5%)	IPR003439 (100%);IPR027417 (100%);IPR050107 (100%)	ABC transporter-like, ATP-binding domain (100%);P-loop containing nucleoside triphosphate hydrolase (100%);ABC transporter carbohydrate import ATP-binding proteins (100%)
AAEQAQAAAEDDEDDDDWRK	Collinsella aerofaciens	Bacteria				Actinomycetota			Coriobacteriia			Coriobacteriales				Coriobacteriaceae				Collinsella				Collinsella aerofaciens													IPR012664 (100%);IPR019261 (100%);IPR043472 (100%)	Conserved hypothetical protein CHP02452 (100%);Microbial-type PARG, catalytic domain (100%);Macro domain-like (100%)
AAEQAQAAAEDDEDDDDWRKYL	Collinsella aerofaciens	Bacteria				Actinomycetota			Coriobacteriia			Coriobacteriales				Coriobacteriaceae				Collinsella				Collinsella aerofaciens													IPR012664 (100%);IPR019261 (100%);IPR043472 (100%)	Conserved hypothetical protein CHP02452 (100%);Microbial-type PARG, catalytic domain (100%);Macro domain-like (100%)
AAEQGRADDTPEAIAK	Bacteria	Bacteria																											2.7.4.3 (100%)	adenylate kinase (100%)	GO:0005829 (97%)	GO:0004017 (97%);GO:0004127 (97%);GO:0004550 (97%)	GO:0006225 (97%);GO:0046705 (97%);GO:0044209 (86%)	cytosol (97%)	adenylate kinase activity (97%);(d)CMP kinase activity (97%);nucleoside diphosphate kinase activity (97%)	UDP biosynthetic process (97%);CDP biosynthetic process (97%);AMP salvage (86%)	IPR000850 (100%);IPR027417 (100%);IPR033690 (100%)	Adenylate kinase/UMP-CMP kinase (100%);P-loop containing nucleoside triphosphate hydrolase (100%);Adenylate kinase, conserved site (100%)
AAEQGRADDTPEAIAKR	Bacteria	Bacteria																											2.7.4.3 (100%)	adenylate kinase (100%)	GO:0005829 (97%)	GO:0004017 (97%);GO:0004127 (97%);GO:0004550 (97%)	GO:0006225 (97%);GO:0046705 (97%);GO:0044209 (86%)	cytosol (97%)	adenylate kinase activity (97%);(d)CMP kinase activity (97%);nucleoside diphosphate kinase activity (97%)	UDP biosynthetic process (97%);CDP biosynthetic process (97%);AMP salvage (86%)	IPR000850 (100%);IPR027417 (100%);IPR033690 (100%)	Adenylate kinase/UMP-CMP kinase (100%);P-loop containing nucleoside triphosphate hydrolase (100%);Adenylate kinase, conserved site (100%)
AAEQTAVLK	Bacteria	Bacteria																											1.17.1.8 (100%)	4-hydroxy-tetrahydrodipicolinate reductase (100%)	GO:0005829 (91%);GO:0042597 (9%)	GO:0008839 (91%);GO:0016726 (91%);GO:0050661 (91%)	GO:0009089 (91%);GO:0019877 (91%)	cytosol (91%);periplasmic space (9%)	4-hydroxy-tetrahydrodipicolinate reductase (91%);oxidoreductase activity, acting on CH or CH2 groups, NAD or NADP as acceptor (91%);NADP binding (91%)	lysine biosynthetic process via diaminopimelate (91%);diaminopimelate biosynthetic process (91%)	IPR000846 (77%);IPR022663 (77%);IPR022664 (77%)	Dihydrodipicolinate reductase, N-terminal (77%);Dihydrodipicolinate reductase, C-terminal (77%);Dihydrodipicolinate reductase, conserved site (77%)
AAESAEGTLTR	Dysosmobacter welbionis	Bacteria				Bacillota			Clostridia			Eubacteriales				Oscillospiraceae				Dysosmobacter				Dysosmobacter welbionis													IPR001119 (100%)	S-layer homology domain (100%)
AAESAEGTLTRK	Dysosmobacter welbionis	Bacteria				Bacillota			Clostridia			Eubacteriales				Oscillospiraceae				Dysosmobacter				Dysosmobacter welbionis													IPR001119 (100%)	S-layer homology domain (100%)
AAESGEVVEGDVTEFNK	Faecalibacterium	Bacteria				Bacillota			Clostridia			Eubacteriales				Oscillospiraceae				Faecalibacterium									1.17.7.4 (100%)	4-hydroxy-3-methylbut-2-enyl diphosphate reductase (100%)	GO:0005840 (74%)	GO:0003676 (98%);GO:0046872 (98%);GO:0051539 (98%)	GO:0016114 (98%);GO:0019288 (98%);GO:0050992 (98%)	ribosome (74%)	nucleic acid binding (98%);metal ion binding (98%);4 iron, 4 sulfur cluster binding (98%)	terpenoid biosynthetic process (98%);isopentenyl diphosphate biosynthetic process, methylerythritol 4-phosphate pathway (98%);dimethylallyl diphosphate biosynthetic process (98%)	IPR003029 (100%);IPR012340 (100%);IPR035104 (100%)	S1 domain (100%);Nucleic acid-binding, OB-fold (100%);Ribosomal protein S1-like (100%)
AAESGEVVEGDVTEFNKGGVVVNVK	Faecalibacterium	Bacteria				Bacillota			Clostridia			Eubacteriales				Oscillospiraceae				Faecalibacterium									1.17.7.4 (100%)	4-hydroxy-3-methylbut-2-enyl diphosphate reductase (100%)	GO:0005840 (74%)	GO:0003676 (98%);GO:0046872 (98%);GO:0051539 (98%)	GO:0016114 (98%);GO:0019288 (98%);GO:0050992 (98%)	ribosome (74%)	nucleic acid binding (98%);metal ion binding (98%);4 iron, 4 sulfur cluster binding (98%)	terpenoid biosynthetic process (98%);isopentenyl diphosphate biosynthetic process, methylerythritol 4-phosphate pathway (98%);dimethylallyl diphosphate biosynthetic process (98%)	IPR003029 (100%);IPR012340 (100%);IPR035104 (100%)	S1 domain (100%);Nucleic acid-binding, OB-fold (100%);Ribosomal protein S1-like (100%)
AAESVLMEIVK	Clostridia	Bacteria				Bacillota			Clostridia																				4.1.99.1 (100%)	tryptophanase (100%)		GO:0016829 (85%);GO:0009034 (15%)	GO:0006520 (78%)		lyase activity (85%);tryptophanase activity (15%)	amino acid metabolic process (78%)	IPR001597 (100%);IPR015421 (100%);IPR015422 (100%)	Aromatic amino acid beta-eliminating lyase/threonine aldolase (100%);Pyridoxal phosphate-dependent transferase, major domain (100%);Pyridoxal phosphate-dependent transferase, small domain (100%)
AAESVLMEIVKK	Clostridia	Bacteria				Bacillota			Clostridia																				4.1.99.1 (100%)	tryptophanase (100%)		GO:0016829 (86%);GO:0009034 (14%)	GO:0006520 (77%)		lyase activity (86%);tryptophanase activity (14%)	amino acid metabolic process (77%)	IPR001597 (100%);IPR015421 (100%);IPR015422 (100%)	Aromatic amino acid beta-eliminating lyase/threonine aldolase (100%);Pyridoxal phosphate-dependent transferase, major domain (100%);Pyridoxal phosphate-dependent transferase, small domain (100%)
AAESVLMEIVR	Bacillota	Bacteria				Bacillota																							4.1.99.1 (100%)	tryptophanase (100%)		GO:0016829 (90%);GO:0008483 (38%);GO:0009034 (10%)	GO:0006520 (90%)		lyase activity (90%);transaminase activity (38%);tryptophanase activity (10%)	amino acid metabolic process (90%)	IPR001597 (100%);IPR015421 (100%);IPR015422 (100%)	Aromatic amino acid beta-eliminating lyase/threonine aldolase (100%);Pyridoxal phosphate-dependent transferase, major domain (100%);Pyridoxal phosphate-dependent transferase, small domain (100%)
AAESVLVCVSGR	Faecalibacterium	Bacteria				Bacillota			Clostridia			Eubacteriales				Oscillospiraceae				Faecalibacterium												GO:0003746 (100%);GO:0003924 (100%);GO:0005525 (100%)	GO:0032790 (100%)		translation elongation factor activity (100%);GTPase activity (100%);GTP binding (100%)	ribosome disassembly (100%)	IPR000795 (100%);IPR009000 (100%);IPR009022 (100%)	Translational (tr)-type GTP-binding domain (100%);Translation protein, beta-barrel domain superfamily (100%);Elongation factor G, domain III (100%)
AAESVLVVVSGR	Faecalibacterium prausnitzii	Bacteria				Bacillota			Clostridia			Eubacteriales				Oscillospiraceae				Faecalibacterium				Faecalibacterium prausnitzii								GO:0003746 (100%);GO:0003924 (100%);GO:0005525 (100%)	GO:0032790 (100%)		translation elongation factor activity (100%);GTPase activity (100%);GTP binding (100%)	ribosome disassembly (100%)	IPR000640 (100%);IPR000795 (100%);IPR004161 (100%)	Elongation factor EFG, domain V-like (100%);Translational (tr)-type GTP-binding domain (100%);Translation elongation factor EFTu-like, domain 2 (100%)
AAESYDTVGWVSPK	Gallintestinimicrobium propionicum	Bacteria				Bacillota			Clostridia			Lachnospirales				Lachnospiraceae				Gallintestinimicrobium				Gallintestinimicrobium propionicum							GO:0055052 (100%)	GO:1901982 (100%)	GO:0015768 (100%);GO:0042956 (100%)	ATP-binding cassette (ABC) transporter complex, substrate-binding subunit-containing (100%)	maltose binding (100%)	maltose transport (100%);maltodextrin transmembrane transport (100%)	IPR006059 (100%)	Bacterial-type extracellular solute-binding protein (100%)
AAETLAAEGIHAR	Faecalibacterium prausnitzii	Bacteria				Bacillota			Clostridia			Eubacteriales				Oscillospiraceae				Faecalibacterium				Faecalibacterium prausnitzii					2.2.1.7 (67%);2.2.1.1 (33%)	1-deoxy-D-xylulose-5-phosphate synthase (67%);transketolase (33%)		GO:0003824 (57%);GO:0008661 (29%);GO:0004802 (14%)			catalytic activity (57%);1-deoxy-D-xylulose-5-phosphate synthase activity (29%);transketolase activity (14%)		IPR005475 (100%);IPR009014 (100%);IPR029061 (100%)	Transketolase-like, pyrimidine-binding domain (100%);Transketolase C-terminal/Pyruvate-ferredoxin oxidoreductase domain II (100%);Thiamin diphosphate-binding fold (100%)
AAETLLPAGETIAYDQMSIR	Bacteroides	Bacteria				Bacteroidota			Bacteroidia			Bacteroidales				Bacteroidaceae				Bacteroides									3.2.1.23 (100%)	beta-galactosidase (100%)	GO:0009341 (100%)	GO:0004565 (100%);GO:0030246 (100%)	GO:0005990 (100%)	beta-galactosidase complex (100%)	beta-galactosidase activity (100%);carbohydrate binding (100%)	lactose catabolic process (100%)	IPR004199 (100%);IPR006101 (100%);IPR006102 (100%)	Beta galactosidase small chain/ domain 5 (100%);Glycoside hydrolase, family 2 (100%);Glycoside hydrolase, family 2, immunoglobulin-like beta-sandwich (100%)
AAETMADQTLSAEDR	Bacteria	Bacteria																											2.4.99.16 (100%)	starch synthase (maltosyl-transferring) (100%)		GO:0004553 (100%);GO:0016758 (95%);GO:0016757 (5%)	GO:0030979 (95%);GO:0005975 (5%)		hydrolase activity, hydrolyzing O-glycosyl compounds (100%);hexosyltransferase activity (95%);glycosyltransferase activity (5%)	alpha-glucan biosynthetic process (95%);carbohydrate metabolic process (5%)	IPR006047 (100%);IPR017853 (100%);IPR021828 (100%)	Glycosyl hydrolase, family 13, catalytic domain (100%);Glycoside hydrolase superfamily (100%);Alpha-1,4-glucan:maltose-1-phosphate maltosyltransferase, domain N/S (100%)
AAETMAGLSGTR	Coriobacteriaceae	Bacteria				Actinomycetota			Coriobacteriia			Coriobacteriales				Coriobacteriaceae													2.7.2.2 (100%)	carbamate kinase (100%)	GO:0005829 (100%)	GO:0008804 (100%)	GO:0019546 (100%)	cytosol (100%)	carbamate kinase activity (100%)	arginine deiminase pathway (100%)	IPR001048 (100%);IPR003964 (100%);IPR036393 (99%)	Aspartate/glutamate/uridylate kinase (100%);Carbamate kinase (100%);Acetylglutamate kinase-like superfamily (99%)
AAETYLDKLK	Bifidobacterium	Bacteria				Actinomycetota			Actinomycetes			Bifidobacteriales				Bifidobacteriaceae				Bifidobacterium											GO:0032993 (100%)	GO:0003700 (100%);GO:0003677 (5%)		protein-DNA complex (100%)	DNA-binding transcription factor activity (100%);DNA binding (5%)		IPR000847 (100%);IPR005119 (100%);IPR036388 (100%)	Transcription regulator HTH, LysR (100%);LysR, substrate-binding (100%);Winged helix-like DNA-binding domain superfamily (100%)
AAETYLEKLK	Bifidobacterium	Bacteria				Actinomycetota			Actinomycetes			Bifidobacteriales				Bifidobacteriaceae				Bifidobacterium											GO:0032993 (100%)	GO:0003700 (100%)		protein-DNA complex (100%)	DNA-binding transcription factor activity (100%)		IPR005119 (100%);IPR000847 (94%);IPR036388 (94%)	LysR, substrate-binding (100%);Transcription regulator HTH, LysR (94%);Winged helix-like DNA-binding domain superfamily (94%)
AAEVAAQAAK	Bacteria	Bacteria																														GO:0008410 (88%);GO:0009055 (12%);GO:0050660 (12%)	GO:0033539 (12%)		CoA-transferase activity (88%);electron transfer activity (12%);flavin adenine dinucleotide binding (12%)	fatty acid beta-oxidation using acyl-CoA dehydrogenase (12%)	IPR004165 (88%);IPR037171 (88%);IPR001308 (12%)	Coenzyme A transferase family I (88%);NagB/RpiA transferase-like (88%);Electron transfer flavoprotein alpha subunit/FixB (12%)
AAEVAGKPYEDLK	root																												2.7.2.1 (100%)	acetate kinase (100%)	GO:0005737 (100%)	GO:0000287 (100%);GO:0005524 (100%);GO:0008776 (100%)	GO:0006083 (100%);GO:0006085 (95%)	cytoplasm (100%)	magnesium ion binding (100%);ATP binding (100%);acetate kinase activity (100%)	acetate metabolic process (100%);acetyl-CoA biosynthetic process (95%)	IPR000890 (100%);IPR004372 (100%);IPR023865 (100%)	Aliphatic acid kinase, short-chain (100%);Acetate/propionate kinase (100%);Aliphatic acid kinase, short-chain, conserved site (100%)
AAEVALVGTEK	root																														GO:0031469 (100%)			bacterial microcompartment (100%)			IPR000249 (100%);IPR020808 (100%);IPR037233 (100%)	Bacterial microcompartment domain (100%);Bacterial microcompartments protein, conserved site (100%);CcmK-like superfamily (100%)
AAEVGHCRVYPSGAMTR	Collinsella aerofaciens	Bacteria				Actinomycetota			Coriobacteriia			Coriobacteriales				Coriobacteriaceae				Collinsella				Collinsella aerofaciens					3.5.2.3 (100%)	dihydroorotase (100%)	GO:0005737 (100%)	GO:0004038 (100%);GO:0004151 (100%);GO:0008270 (100%)	GO:0006145 (100%);GO:0044205 (95%);GO:0006221 (5%)	cytoplasm (100%)	allantoinase activity (100%);dihydroorotase activity (100%);zinc ion binding (100%)	purine nucleobase catabolic process (100%);'de novo' UMP biosynthetic process (95%);pyrimidine nucleotide biosynthetic process (5%)	IPR002195 (100%);IPR004722 (100%);IPR006680 (100%)	Dihydroorotase, conserved site (100%);Dihydroorotase (100%);Amidohydrolase-related (100%)
AAEVIEFNPTLEENNR	Agathobacter rectalis	Bacteria				Bacillota			Clostridia			Lachnospirales				Lachnospiraceae				Agathobacter				Agathobacter rectalis								GO:0009055 (100%);GO:0050660 (100%)	GO:0033539 (100%)		electron transfer activity (100%);flavin adenine dinucleotide binding (100%)	fatty acid beta-oxidation using acyl-CoA dehydrogenase (100%)	IPR001308 (100%);IPR014729 (100%);IPR014730 (100%)	Electron transfer flavoprotein alpha subunit/FixB (100%);Rossmann-like alpha/beta/alpha sandwich fold (100%);Electron transfer flavoprotein, alpha/beta-subunit, N-terminal (100%)
AAEVIEFNPTLEENNRYVEIMDIVK	Agathobacter rectalis	Bacteria				Bacillota			Clostridia			Lachnospirales				Lachnospiraceae				Agathobacter				Agathobacter rectalis								GO:0009055 (100%);GO:0050660 (100%)	GO:0033539 (100%)		electron transfer activity (100%);flavin adenine dinucleotide binding (100%)	fatty acid beta-oxidation using acyl-CoA dehydrogenase (100%)	IPR001308 (100%);IPR014729 (100%);IPR014730 (100%)	Electron transfer flavoprotein alpha subunit/FixB (100%);Rossmann-like alpha/beta/alpha sandwich fold (100%);Electron transfer flavoprotein, alpha/beta-subunit, N-terminal (100%)
AAEVKDGEVEVNGK	Anaerobutyricum	Bacteria				Bacillota			Clostridia			Lachnospirales				Lachnospiraceae				Anaerobutyricum											GO:0030288 (100%)	GO:0030246 (100%)		outer membrane-bounded periplasmic space (100%)	carbohydrate binding (100%)		IPR025997 (100%);IPR028082 (100%);IPR040740 (100%)	Periplasmic binding protein (100%);Periplasmic binding protein-like I (100%);MglB-2, periplasmic binding protein domain (100%)
AAEVKDGEVEVNGKK	Anaerobutyricum	Bacteria				Bacillota			Clostridia			Lachnospirales				Lachnospiraceae				Anaerobutyricum											GO:0030288 (100%)	GO:0030246 (100%)		outer membrane-bounded periplasmic space (100%)	carbohydrate binding (100%)		IPR025997 (100%);IPR028082 (100%);IPR040740 (100%)	Periplasmic binding protein (100%);Periplasmic binding protein-like I (100%);MglB-2, periplasmic binding protein domain (100%)
AAEVLSGGTVLGWVGEIHPEAR	Collinsella	Bacteria				Actinomycetota			Coriobacteriia			Coriobacteriales				Coriobacteriaceae				Collinsella									6.1.1.20 (100%)	phenylalanine--tRNA ligase (100%)	GO:0009328 (100%)	GO:0000287 (100%);GO:0004826 (100%);GO:0005524 (100%)	GO:0006432 (100%)	phenylalanine-tRNA ligase complex (100%)	magnesium ion binding (100%);phenylalanine-tRNA ligase activity (100%);ATP binding (100%)	phenylalanyl-tRNA aminoacylation (100%)	IPR004532 (100%);IPR005121 (100%);IPR005146 (100%)	Phenylalanine-tRNA ligase, class IIc, beta subunit, bacterial type (100%);Ferrodoxin-fold anticodon-binding domain (100%);B3/B4 tRNA-binding domain (100%)
AAEVQDAELEVNGK	Anaerobutyricum hallii	Bacteria				Bacillota			Clostridia			Lachnospirales				Lachnospiraceae				Anaerobutyricum				Anaerobutyricum hallii													IPR025997 (100%);IPR028082 (100%);IPR040740 (100%)	Periplasmic binding protein (100%);Periplasmic binding protein-like I (100%);MglB-2, periplasmic binding protein domain (100%)
AAEVQDAELEVNGKK	Anaerobutyricum hallii	Bacteria				Bacillota			Clostridia			Lachnospirales				Lachnospiraceae				Anaerobutyricum				Anaerobutyricum hallii													IPR025997 (100%);IPR028082 (100%);IPR040740 (100%)	Periplasmic binding protein (100%);Periplasmic binding protein-like I (100%);MglB-2, periplasmic binding protein domain (100%)
AAEVQDGKITVNGK	Agathobacter rectalis	Bacteria				Bacillota			Clostridia			Lachnospirales				Lachnospiraceae				Agathobacter				Agathobacter rectalis							GO:0030288 (100%)	GO:0030246 (100%)		outer membrane-bounded periplasmic space (100%)	carbohydrate binding (100%)		IPR025997 (100%);IPR028082 (100%);IPR040740 (100%)	Periplasmic binding protein (100%);Periplasmic binding protein-like I (100%);MglB-2, periplasmic binding protein domain (100%)
AAEVQDGKITVNGKDYVVR	Agathobacter rectalis	Bacteria				Bacillota			Clostridia			Lachnospirales				Lachnospiraceae				Agathobacter				Agathobacter rectalis							GO:0030288 (100%)	GO:0030246 (100%)		outer membrane-bounded periplasmic space (100%)	carbohydrate binding (100%)		IPR025997 (100%);IPR028082 (100%);IPR040740 (100%)	Periplasmic binding protein (100%);Periplasmic binding protein-like I (100%);MglB-2, periplasmic binding protein domain (100%)
AAEVTGSMR	Clostridium fessum	Bacteria				Bacillota			Clostridia			Eubacteriales				Clostridiaceae				Clostridium				Clostridium fessum					6.1.1.6 (100%)	lysine--tRNA ligase (100%)	GO:0005615 (100%);GO:0005829 (100%);GO:0017101 (100%)	GO:0000049 (100%);GO:0000287 (100%);GO:0003877 (100%)	GO:0006430 (100%);GO:0015966 (100%);GO:0043032 (100%)	extracellular space (100%);cytosol (100%);aminoacyl-tRNA synthetase multienzyme complex (100%)	tRNA binding (100%);magnesium ion binding (100%);ATP:ADP adenylyltransferase activity (100%)	lysyl-tRNA aminoacylation (100%);diadenosine tetraphosphate biosynthetic process (100%);positive regulation of macrophage activation (100%)	IPR002313 (100%);IPR004364 (100%);IPR004365 (100%)	Lysine-tRNA ligase, class II (100%);Aminoacyl-tRNA synthetase, class II (D/K/N) (100%);OB-fold nucleic acid binding domain, AA-tRNA synthetase-type (100%)
AAEVTLVGTEK	Clostridia	Bacteria				Bacillota			Clostridia																						GO:0031469 (100%)			bacterial microcompartment (100%)			IPR000249 (100%);IPR020808 (100%);IPR037233 (100%)	Bacterial microcompartment domain (100%);Bacterial microcompartments protein, conserved site (100%);CcmK-like superfamily (100%)
AAEWGATEQNQATVGR	Phocaeicola	Bacteria				Bacteroidota			Bacteroidia			Bacteroidales				Bacteroidaceae				Phocaeicola
AAEWLIKEK	Bacteria	Bacteria																											3.4.21.26 (100%)	prolyl oligopeptidase (100%)	GO:0005829 (31%)	GO:0030246 (69%);GO:0004252 (31%);GO:0070012 (31%)	GO:0006508 (31%)	cytosol (31%)	carbohydrate binding (69%);serine-type endopeptidase activity (31%);oligopeptidase activity (31%)	proteolysis (31%)	IPR025997 (69%);IPR028082 (69%);IPR001375 (31%)	Periplasmic binding protein (69%);Periplasmic binding protein-like I (69%);Peptidase S9, prolyl oligopeptidase, catalytic domain (31%)
AAEWLNAYTTAK	Blautia	Bacteria				Bacillota			Clostridia			Lachnospirales				Lachnospiraceae				Blautia												GO:0030246 (100%)			carbohydrate binding (100%)		IPR025997 (100%);IPR028082 (100%)	Periplasmic binding protein (100%);Periplasmic binding protein-like I (100%)
AAEWLNGFAEAK	Coprococcus comes	Bacteria				Bacillota			Clostridia			Lachnospirales				Lachnospiraceae				Coprococcus				Coprococcus comes								GO:0030246 (100%)			carbohydrate binding (100%)		IPR025997 (100%);IPR028082 (100%)	Periplasmic binding protein (100%);Periplasmic binding protein-like I (100%)
AAEYATLQNNVTSAAR	Fusicatenibacter	Bacteria				Bacillota			Clostridia			Lachnospirales				Lachnospiraceae				Fusicatenibacter									2.1.3.1 (100%)	methylmalonyl-CoA carboxytransferase (100%)	GO:0009317 (87%)	GO:0004658 (100%);GO:0016740 (91%);GO:0047154 (9%)		acetyl-CoA carboxylase complex (87%)	propionyl-CoA carboxylase activity (100%);transferase activity (91%);methylmalonyl-CoA carboxytransferase activity (9%)		IPR011762 (100%);IPR011763 (100%);IPR029045 (100%)	Acetyl-coenzyme A carboxyltransferase, N-terminal (100%);Acetyl-coenzyme A carboxyltransferase, C-terminal (100%);ClpP/crotonase-like domain superfamily (100%)
AAEYATLQSSVESAAR	Lachnospiraceae	Bacteria				Bacillota			Clostridia			Lachnospirales				Lachnospiraceae													2.1.3.1 (100%)	methylmalonyl-CoA carboxytransferase (100%)		GO:0004658 (100%);GO:0016740 (67%);GO:0047154 (33%)			propionyl-CoA carboxylase activity (100%);transferase activity (67%);methylmalonyl-CoA carboxytransferase activity (33%)		IPR011762 (100%);IPR011763 (100%);IPR029045 (100%)	Acetyl-coenzyme A carboxyltransferase, N-terminal (100%);Acetyl-coenzyme A carboxyltransferase, C-terminal (100%);ClpP/crotonase-like domain superfamily (100%)
AAEYKELQNGIASAAAR	Blautia	Bacteria				Bacillota			Clostridia			Lachnospirales				Lachnospiraceae				Blautia									2.1.3.1 (100%)	methylmalonyl-CoA carboxytransferase (100%)	GO:0009317 (94%)	GO:0004658 (100%);GO:0016740 (63%);GO:0047154 (38%)		acetyl-CoA carboxylase complex (94%)	propionyl-CoA carboxylase activity (100%);transferase activity (63%);methylmalonyl-CoA carboxytransferase activity (38%)		IPR011763 (100%);IPR029045 (100%);IPR034733 (100%)	Acetyl-coenzyme A carboxyltransferase, C-terminal (100%);ClpP/crotonase-like domain superfamily (100%);Acetyl-coenzyme A carboxylase carboxyl transferase subunit beta (100%)
AAEYKELQSSPNSAAAR	Mediterraneibacter	Bacteria				Bacillota			Clostridia			Lachnospirales				Lachnospiraceae				Mediterraneibacter									6.4.1.3 (100%)	propionyl-CoA carboxylase (100%)	GO:0009317 (100%)	GO:0004658 (100%);GO:0016740 (67%)		acetyl-CoA carboxylase complex (100%)	propionyl-CoA carboxylase activity (100%);transferase activity (67%)		IPR011762 (100%);IPR011763 (100%);IPR029045 (100%)	Acetyl-coenzyme A carboxyltransferase, N-terminal (100%);Acetyl-coenzyme A carboxyltransferase, C-terminal (100%);ClpP/crotonase-like domain superfamily (100%)
AAEYKELQSSPVSAAR	Lachnospiraceae	Bacteria				Bacillota			Clostridia			Lachnospirales				Lachnospiraceae													2.1.3.1 (100%)	methylmalonyl-CoA carboxytransferase (100%)	GO:0009317 (67%)	GO:0004658 (100%);GO:0016740 (67%);GO:0047154 (13%)		acetyl-CoA carboxylase complex (67%)	propionyl-CoA carboxylase activity (100%);transferase activity (67%);methylmalonyl-CoA carboxytransferase activity (13%)		IPR011762 (100%);IPR011763 (100%);IPR029045 (100%)	Acetyl-coenzyme A carboxyltransferase, N-terminal (100%);Acetyl-coenzyme A carboxyltransferase, C-terminal (100%);ClpP/crotonase-like domain superfamily (100%)
AAEYLEEPIDRLK	root																												2.7.2.1 (60%);2.7.2.7 (40%)	acetate kinase (60%);butyrate kinase (40%)	GO:0005829 (83%);GO:0005737 (17%)	GO:0005524 (100%);GO:0008776 (100%);GO:0000287 (50%)	GO:0006083 (100%);GO:0006085 (50%)	cytosol (83%);cytoplasm (17%)	ATP binding (100%);acetate kinase activity (100%);magnesium ion binding (50%)	acetate metabolic process (100%);acetyl-CoA biosynthetic process (50%)	IPR000890 (100%);IPR004372 (100%);IPR023865 (100%)	Aliphatic acid kinase, short-chain (100%);Acetate/propionate kinase (100%);Aliphatic acid kinase, short-chain, conserved site (100%)
AAEYLEEPIER	Eubacteriales	Bacteria				Bacillota			Clostridia			Eubacteriales																	2.7.2.1 (100%)	acetate kinase (100%)	GO:0005829 (93%);GO:0005737 (8%)	GO:0005524 (100%);GO:0008776 (100%);GO:0000287 (98%)	GO:0006083 (100%);GO:0006085 (90%)	cytosol (93%);cytoplasm (8%)	ATP binding (100%);acetate kinase activity (100%);magnesium ion binding (98%)	acetate metabolic process (100%);acetyl-CoA biosynthetic process (90%)	IPR000890 (100%);IPR004372 (100%);IPR023865 (100%)	Aliphatic acid kinase, short-chain (100%);Acetate/propionate kinase (100%);Aliphatic acid kinase, short-chain, conserved site (100%)
AAEYLEEPIERLK	Eubacteriales	Bacteria				Bacillota			Clostridia			Eubacteriales																	2.7.2.1 (100%)	acetate kinase (100%)	GO:0005829 (93%);GO:0005737 (8%)	GO:0005524 (100%);GO:0008776 (100%);GO:0000287 (98%)	GO:0006083 (100%);GO:0006085 (90%)	cytosol (93%);cytoplasm (8%)	ATP binding (100%);acetate kinase activity (100%);magnesium ion binding (98%)	acetate metabolic process (100%);acetyl-CoA biosynthetic process (90%)	IPR000890 (100%);IPR004372 (100%);IPR023865 (100%)	Aliphatic acid kinase, short-chain (100%);Acetate/propionate kinase (100%);Aliphatic acid kinase, short-chain, conserved site (100%)
AAEYPVDKVAEITGVDAEDIKR	Gordonibacter	Bacteria				Actinomycetota			Coriobacteriia			Eggerthellales				Eggerthellaceae				Gordonibacter												GO:0016491 (100%);GO:0018818 (100%);GO:0043546 (100%)			oxidoreductase activity (100%);acetylene hydratase activity (100%);molybdopterin cofactor binding (100%)		IPR006656 (100%);IPR006657 (100%);IPR006963 (100%)	Molybdopterin oxidoreductase (100%);Molybdopterin dinucleotide-binding domain (100%);Molybdopterin oxidoreductase, 4Fe-4S domain (100%)
AAEYQTGVATGSSVPNITGIIK
AAEYRELQNSVSSAAAR	root																												2.1.3.1 (100%)	methylmalonyl-CoA carboxytransferase (100%)	GO:0009317 (83%)	GO:0004658 (100%);GO:0047154 (83%);GO:0016740 (17%)		acetyl-CoA carboxylase complex (83%)	propionyl-CoA carboxylase activity (100%);methylmalonyl-CoA carboxytransferase activity (83%);transferase activity (17%)		IPR011762 (100%);IPR011763 (100%);IPR029045 (100%)	Acetyl-coenzyme A carboxyltransferase, N-terminal (100%);Acetyl-coenzyme A carboxyltransferase, C-terminal (100%);ClpP/crotonase-like domain superfamily (100%)
AAEYYETAK	Faecalibacterium prausnitzii	Bacteria				Bacillota			Clostridia			Eubacteriales				Oscillospiraceae				Faecalibacterium				Faecalibacterium prausnitzii							GO:0030288 (100%);GO:0043190 (100%)	GO:1904680 (100%)	GO:0015833 (100%)	outer membrane-bounded periplasmic space (100%);ATP-binding cassette (ABC) transporter complex (100%)	peptide transmembrane transporter activity (100%)	peptide transport (100%)	IPR000914 (100%);IPR006311 (100%);IPR030678 (100%)	Solute-binding protein family 5 domain (100%);Twin-arginine translocation pathway, signal sequence (100%);Peptide/nickel binding protein, MppA-type (100%)
AAFADEGPTLKR	Actinomycetota	Bacteria				Actinomycetota																									GO:0022625 (95%);GO:0005840 (5%)	GO:0003735 (95%);GO:0019843 (95%)	GO:0006412 (95%)	cytosolic large ribosomal subunit (95%);ribosome (5%)	structural constituent of ribosome (95%);rRNA binding (95%)	translation (95%)	IPR001063 (100%);IPR005727 (100%);IPR018260 (100%)	Large ribosomal subunit protein uL22 (100%);Large ribosomal subunit protein uL22, bacterial/chloroplast-type (100%);Large ribosomal subunit protein uL22, conserved site (100%)
AAFAHTASENKGTNDAFYDDIFEK	Clostridia	Bacteria				Bacillota			Clostridia																				6.2.1.- (100%);6.2.1.13 (100%)	Acid--thiol ligases (100%);acetate--CoA ligase (ADP-forming) (100%)		GO:0043758 (100%)			acetate-CoA ligase (ADP-forming) activity (100%)		IPR003781 (100%);IPR016102 (100%);IPR032875 (100%)	CoA-binding (100%);Succinyl-CoA synthetase-like (100%);Succinyl-CoA synthetase-like, flavodoxin domain (100%)
AAFAKFEETKNDTK
AAFDDAIAELDTLSEESYK	Eukaryota	Eukaryota																											2.4.2.- (50%);3.4.17.22 (50%)	Pentosyltransferases (50%);metallocarboxypeptidase D (50%)	GO:0005737 (97%);GO:0005634 (4%);GO:0005829 (3%)	GO:0050815 (99%);GO:0042802 (6%);GO:0046982 (3%)	GO:0007346 (98%);GO:0007165 (96%);GO:0000165 (3%)	cytoplasm (97%);nucleus (4%);cytosol (3%)	phosphoserine residue binding (99%);identical protein binding (6%);protein heterodimerization activity (3%)	regulation of mitotic cell cycle (98%);signal transduction (96%);MAPK cascade (3%)	IPR000308 (100%);IPR023410 (100%);IPR036815 (100%)	14-3-3 protein (100%);14-3-3 domain (100%);14-3-3 domain superfamily (100%)
AAFDEFMATKNNTK	Faecalibacterium prausnitzii	Bacteria				Bacillota			Clostridia			Eubacteriales				Oscillospiraceae				Faecalibacterium				Faecalibacterium prausnitzii					1.2.7.1 (100%)	pyruvate synthase (100%)		GO:0005506 (100%);GO:0030976 (100%);GO:0051539 (100%)	GO:0006979 (100%);GO:0022900 (100%)		iron ion binding (100%);thiamine pyrophosphate binding (100%);4 iron, 4 sulfur cluster binding (100%)	response to oxidative stress (100%);electron transport chain (100%)	IPR002869 (100%);IPR002880 (100%);IPR009014 (100%)	Pyruvate-flavodoxin oxidoreductase, central domain (100%);Pyruvate flavodoxin/ferredoxin oxidoreductase, pyrimidine binding domain (100%);Transketolase C-terminal/Pyruvate-ferredoxin oxidoreductase domain II (100%)
AAFDEFMATKNNTKANDAPAK	Faecalibacterium prausnitzii	Bacteria				Bacillota			Clostridia			Eubacteriales				Oscillospiraceae				Faecalibacterium				Faecalibacterium prausnitzii					1.2.7.1 (100%)	pyruvate synthase (100%)		GO:0005506 (100%);GO:0030976 (100%);GO:0051539 (100%)	GO:0006979 (100%);GO:0022900 (100%)		iron ion binding (100%);thiamine pyrophosphate binding (100%);4 iron, 4 sulfur cluster binding (100%)	response to oxidative stress (100%);electron transport chain (100%)	IPR002869 (100%);IPR002880 (100%);IPR009014 (100%)	Pyruvate-flavodoxin oxidoreductase, central domain (100%);Pyruvate flavodoxin/ferredoxin oxidoreductase, pyrimidine binding domain (100%);Transketolase C-terminal/Pyruvate-ferredoxin oxidoreductase domain II (100%)
AAFDGTDFEIMETQYGEGDAAK	Blautia segnis	Bacteria				Bacillota			Clostridia			Lachnospirales				Lachnospiraceae				Blautia				Blautia segnis								GO:0030246 (100%)			carbohydrate binding (100%)		IPR025997 (100%);IPR028082 (100%)	Periplasmic binding protein (100%);Periplasmic binding protein-like I (100%)
AAFDHNYASR	Phocaeicola	Bacteria				Bacteroidota			Bacteroidia			Bacteroidales				Bacteroidaceae				Phocaeicola									5.5.1.4 (100%)	inositol-3-phosphate synthase (100%)	GO:0005737 (100%);GO:0016020 (6%)	GO:0004512 (100%)	GO:0006021 (100%);GO:0008654 (100%)	cytoplasm (100%);membrane (6%)	inositol-3-phosphate synthase activity (100%)	inositol biosynthetic process (100%);phospholipid biosynthetic process (100%)	IPR002587 (100%);IPR013021 (100%);IPR036291 (100%)	Myo-inositol-1-phosphate synthase (100%);Myo-inositol-1-phosphate synthase, GAPDH-like (100%);NAD(P)-binding domain superfamily (100%)
AAFDHNYASRLDGDNVKDCK	Phocaeicola	Bacteria				Bacteroidota			Bacteroidia			Bacteroidales				Bacteroidaceae				Phocaeicola									5.5.1.4 (100%)	inositol-3-phosphate synthase (100%)	GO:0005737 (100%);GO:0016020 (6%)	GO:0004512 (100%)	GO:0006021 (100%);GO:0008654 (100%)	cytoplasm (100%);membrane (6%)	inositol-3-phosphate synthase activity (100%)	inositol biosynthetic process (100%);phospholipid biosynthetic process (100%)	IPR002587 (100%);IPR013021 (100%);IPR036291 (100%)	Myo-inositol-1-phosphate synthase (100%);Myo-inositol-1-phosphate synthase, GAPDH-like (100%);NAD(P)-binding domain superfamily (100%)
AAFDKFMETK	Oscillospiraceae	Bacteria				Bacillota			Clostridia			Eubacteriales				Oscillospiraceae													1.2.7.1 (100%)	pyruvate synthase (100%)		GO:0005506 (100%);GO:0051539 (100%);GO:0030976 (93%)	GO:0006979 (100%);GO:0022900 (100%)		iron ion binding (100%);4 iron, 4 sulfur cluster binding (100%);thiamine pyrophosphate binding (93%)	response to oxidative stress (100%);electron transport chain (100%)	IPR002869 (100%);IPR002880 (100%);IPR009014 (100%)	Pyruvate-flavodoxin oxidoreductase, central domain (100%);Pyruvate flavodoxin/ferredoxin oxidoreductase, pyrimidine binding domain (100%);Transketolase C-terminal/Pyruvate-ferredoxin oxidoreductase domain II (100%)
AAFDKFMETKNNTK	Faecalibacterium	Bacteria				Bacillota			Clostridia			Eubacteriales				Oscillospiraceae				Faecalibacterium									1.2.7.1 (100%)	pyruvate synthase (100%)		GO:0005506 (100%);GO:0030976 (100%);GO:0051539 (100%)	GO:0006979 (100%);GO:0022900 (100%)		iron ion binding (100%);thiamine pyrophosphate binding (100%);4 iron, 4 sulfur cluster binding (100%)	response to oxidative stress (100%);electron transport chain (100%)	IPR002869 (100%);IPR002880 (100%);IPR009014 (100%)	Pyruvate-flavodoxin oxidoreductase, central domain (100%);Pyruvate flavodoxin/ferredoxin oxidoreductase, pyrimidine binding domain (100%);Transketolase C-terminal/Pyruvate-ferredoxin oxidoreductase domain II (100%)
AAFDKYLEMR	Bifidobacterium	Bacteria				Actinomycetota			Actinomycetes			Bifidobacteriales				Bifidobacteriaceae				Bifidobacterium									6.3.5.3 (100%)	phosphoribosylformylglycinamidine synthase (100%)		GO:0046872 (91%);GO:0004642 (86%);GO:0016874 (11%)	GO:0006541 (94%);GO:0006164 (91%)		metal ion binding (91%);phosphoribosylformylglycinamidine synthase activity (86%);ligase activity (11%)	glutamine metabolic process (94%);purine nucleotide biosynthetic process (91%)	IPR041609 (100%);IPR010141 (97%);IPR010918 (97%)	Phosphoribosylformylglycinamidine synthase, linker domain (100%);Phosphoribosylformylglycinamidine synthase, FGAM (97%);PurM-like, C-terminal domain (97%)
AAFEAGADHVTHLYNAMPPLNHR	root																												3.5.1.25 (100%)	N-acetylglucosamine-6-phosphate deacetylase (100%)		GO:0008448 (100%);GO:0046872 (100%);GO:0047419 (100%)	GO:0006046 (100%)		N-acetylglucosamine-6-phosphate deacetylase activity (100%);metal ion binding (100%);N-acetylgalactosamine-6-phosphate deacetylase activity (100%)	N-acetylglucosamine catabolic process (100%)	IPR003764 (100%);IPR006680 (100%);IPR011059 (100%)	N-acetylglucosamine-6-phosphate deacetylase (100%);Amidohydrolase-related (100%);Metal-dependent hydrolase, composite domain superfamily (100%)
AAFEAIDQNTVR	Eubacteriales	Bacteria				Bacillota			Clostridia			Eubacteriales																				GO:0004300 (100%)	GO:0006635 (100%)		enoyl-CoA hydratase activity (100%)	fatty acid beta-oxidation (100%)	IPR001753 (100%);IPR014748 (100%);IPR018376 (100%)	Enoyl-CoA hydratase/isomerase (100%);Enoyl-CoA hydratase, C-terminal (100%);Enoyl-CoA hydratase/isomerase, conserved site (100%)
AAFEAVDQDTIR	root																															GO:0004300 (100%)	GO:0006635 (100%)		enoyl-CoA hydratase activity (100%)	fatty acid beta-oxidation (100%)	IPR001753 (100%);IPR014748 (100%);IPR018376 (100%)	Enoyl-CoA hydratase/isomerase (100%);Enoyl-CoA hydratase, C-terminal (100%);Enoyl-CoA hydratase/isomerase, conserved site (100%)
AAFEAVDQETIR	Faecalibacterium	Bacteria				Bacillota			Clostridia			Eubacteriales				Oscillospiraceae				Faecalibacterium									4.2.1.17 (50%);4.2.1.55 (50%)	enoyl-CoA hydratase (50%);3-hydroxybutyryl-CoA dehydratase (50%)		GO:0004300 (100%)	GO:0006635 (100%)		enoyl-CoA hydratase activity (100%)	fatty acid beta-oxidation (100%)	IPR001753 (100%);IPR014748 (100%);IPR018376 (100%)	Enoyl-CoA hydratase/isomerase (100%);Enoyl-CoA hydratase, C-terminal (100%);Enoyl-CoA hydratase/isomerase, conserved site (100%)
AAFEAVDQETVR	Faecalibacterium prausnitzii	Bacteria				Bacillota			Clostridia			Eubacteriales				Oscillospiraceae				Faecalibacterium				Faecalibacterium prausnitzii					4.2.1.55 (67%);4.2.1.17 (33%)	3-hydroxybutyryl-CoA dehydratase (67%);enoyl-CoA hydratase (33%)		GO:0004300 (100%)	GO:0006635 (100%)		enoyl-CoA hydratase activity (100%)	fatty acid beta-oxidation (100%)	IPR001753 (100%);IPR014748 (100%);IPR018376 (100%)	Enoyl-CoA hydratase/isomerase (100%);Enoyl-CoA hydratase, C-terminal (100%);Enoyl-CoA hydratase/isomerase, conserved site (100%)
AAFEEAEHAAK	Bacteria	Bacteria																											1.11.1.1 (100%)	NADH peroxidase (100%)		GO:0005506 (99%);GO:0004601 (49%);GO:0016491 (40%)			iron ion binding (99%);peroxidase activity (49%);oxidoreductase activity (40%)		IPR009040 (100%);IPR009078 (100%);IPR012347 (100%)	Ferritin-like diiron domain (100%);Ferritin-like superfamily (100%);Ferritin-like (100%)
AAFEEAEHAAKFAELLGEVVTDSTKK	Bacillota	Bacteria				Bacillota																							1.11.1.1 (100%)	NADH peroxidase (100%)		GO:0005506 (98%);GO:0004601 (58%);GO:0016491 (35%)			iron ion binding (98%);peroxidase activity (58%);oxidoreductase activity (35%)		IPR003251 (100%);IPR009040 (100%);IPR009078 (100%)	Rubrerythrin, diiron-binding domain (100%);Ferritin-like diiron domain (100%);Ferritin-like superfamily (100%)
AAFEEAEHASKFAELLGEVVTDSTK	Anaerobium acetethylicum	Bacteria				Bacillota			Clostridia			Lachnospirales				Lachnospiraceae				Anaerobium				Anaerobium acetethylicum					1.11.1.1 (100%)	NADH peroxidase (100%)		GO:0005506 (100%);GO:0004601 (33%);GO:0016491 (33%)			iron ion binding (100%);peroxidase activity (33%);oxidoreductase activity (33%)		IPR003251 (100%);IPR009040 (100%);IPR009078 (100%)	Rubrerythrin, diiron-binding domain (100%);Ferritin-like diiron domain (100%);Ferritin-like superfamily (100%)
AAFEEAEHASKFAELLGEVVTDSTKK	Anaerobium acetethylicum	Bacteria				Bacillota			Clostridia			Lachnospirales				Lachnospiraceae				Anaerobium				Anaerobium acetethylicum					1.11.1.1 (100%)	NADH peroxidase (100%)		GO:0005506 (100%);GO:0004601 (33%);GO:0016491 (33%)			iron ion binding (100%);peroxidase activity (33%);oxidoreductase activity (33%)		IPR003251 (100%);IPR009040 (100%);IPR009078 (100%)	Rubrerythrin, diiron-binding domain (100%);Ferritin-like diiron domain (100%);Ferritin-like superfamily (100%)
AAFEGVTGQMVALKR	Faecalibacterium	Bacteria				Bacillota			Clostridia			Eubacteriales				Oscillospiraceae				Faecalibacterium									2.7.1.90 (100%)	diphosphate--fructose-6-phosphate 1-phosphotransferase (100%)	GO:0005737 (100%)	GO:0003872 (100%);GO:0046872 (100%);GO:0047334 (100%)	GO:0006002 (100%)	cytoplasm (100%)	6-phosphofructokinase activity (100%);metal ion binding (100%);diphosphate-fructose-6-phosphate 1-phosphotransferase activity (100%)	fructose 6-phosphate metabolic process (100%)	IPR000023 (100%);IPR011404 (100%);IPR022953 (100%)	Phosphofructokinase domain (100%);Pyrophosphate--fructose 6-phosphate 1-phosphotransferase (100%);ATP-dependent 6-phosphofructokinase (100%)
AAFENNEVLSGR	Monoglobus pectinilyticus	Bacteria				Bacillota			Clostridia			Monoglobales				Monoglobaceae				Monoglobus				Monoglobus pectinilyticus					1.17.7.4 (100%)	4-hydroxy-3-methylbut-2-enyl diphosphate reductase (100%)		GO:0003676 (100%);GO:0046872 (100%);GO:0051539 (100%)	GO:0016114 (100%);GO:0019288 (100%);GO:0050992 (100%)		nucleic acid binding (100%);metal ion binding (100%);4 iron, 4 sulfur cluster binding (100%)	terpenoid biosynthetic process (100%);isopentenyl diphosphate biosynthetic process, methylerythritol 4-phosphate pathway (100%);dimethylallyl diphosphate biosynthetic process (100%)	IPR003029 (100%);IPR003451 (100%);IPR012340 (100%)	S1 domain (100%);4-hydroxy-3-methylbut-2-enyl diphosphate reductase (100%);Nucleic acid-binding, OB-fold (100%)
AAFETVGGLIENHR	Bifidobacterium	Bacteria				Actinomycetota			Actinomycetes			Bifidobacteriales				Bifidobacteriaceae				Bifidobacterium									6.1.1.10 (100%)	methionine--tRNA ligase (100%)	GO:0005829 (89%);GO:0017101 (89%)	GO:0004825 (89%);GO:0005524 (89%);GO:0046872 (74%)	GO:0006431 (89%)	cytosol (89%);aminoacyl-tRNA synthetase multienzyme complex (89%)	methionine-tRNA ligase activity (89%);ATP binding (89%);metal ion binding (74%)	methionyl-tRNA aminoacylation (89%)	IPR009080 (100%);IPR013155 (100%);IPR014729 (100%)	Aminoacyl-tRNA synthetase, class Ia, anticodon-binding (100%);Methionyl/Valyl/Leucyl/Isoleucyl-tRNA synthetase, anticodon-binding (100%);Rossmann-like alpha/beta/alpha sandwich fold (100%)
AAFGDDDVYVEK	Veillonella	Bacteria				Bacillota			Negativicutes			Veillonellales				Veillonellaceae				Veillonella									6.4.1.1 (100%)	pyruvate carboxylase (100%)	GO:0005737 (96%)	GO:0005524 (100%);GO:0046872 (100%);GO:0004736 (96%)	GO:0006090 (96%);GO:0006094 (96%)	cytoplasm (96%)	ATP binding (100%);metal ion binding (100%);pyruvate carboxylase activity (96%)	pyruvate metabolic process (96%);gluconeogenesis (96%)	IPR005479 (100%);IPR011054 (100%);IPR011761 (100%)	Carbamoyl-phosphate synthetase large subunit-like, ATP-binding domain (100%);Rudiment single hybrid motif (100%);ATP-grasp fold (100%)
AAFGLIKPTDQFAEDDGAEDAAGAPDDGK	Bifidobacterium adolescentis	Bacteria				Actinomycetota			Actinomycetes			Bifidobacteriales				Bifidobacteriaceae				Bifidobacterium				Bifidobacterium adolescentis							GO:0005829 (100%)	GO:0003684 (100%);GO:0003697 (100%);GO:0005524 (100%)	GO:0006281 (100%);GO:0006310 (100%);GO:0009432 (100%)	cytosol (100%)	damaged DNA binding (100%);single-stranded DNA binding (100%);ATP binding (100%)	DNA repair (100%);DNA recombination (100%);SOS response (100%)	IPR003593 (100%);IPR013765 (100%);IPR020584 (100%)	AAA+ ATPase domain (100%);DNA recombination and repair protein RecA (100%);DNA recombination/repair protein RecA, conserved site (100%)
AAFGLIKPTDQFAEDDGAEDAAGAPDDGKTSK	Bifidobacterium adolescentis	Bacteria				Actinomycetota			Actinomycetes			Bifidobacteriales				Bifidobacteriaceae				Bifidobacterium				Bifidobacterium adolescentis							GO:0005829 (100%)	GO:0003684 (100%);GO:0003697 (100%);GO:0005524 (100%)	GO:0006281 (100%);GO:0006310 (100%);GO:0009432 (100%)	cytosol (100%)	damaged DNA binding (100%);single-stranded DNA binding (100%);ATP binding (100%)	DNA repair (100%);DNA recombination (100%);SOS response (100%)	IPR003593 (100%);IPR013765 (100%);IPR020584 (100%)	AAA+ ATPase domain (100%);DNA recombination and repair protein RecA (100%);DNA recombination/repair protein RecA, conserved site (100%)
AAFGSHSDSDHIYNTPR	root																												3.4.-.- (100%)	Acting on peptide bonds (peptidases) (100%)		GO:0016805 (100%);GO:0070004 (100%)	GO:0006508 (100%)		dipeptidase activity (100%);cysteine-type exopeptidase activity (100%)	proteolysis (100%)	IPR005322 (100%);IPR047804 (100%)	Peptidase C69 (100%);Peptidase C69, dipeptidase A-like (100%)
AAFGSHTDSDHVYNTPR	Faecalibacterium	Bacteria				Bacillota			Clostridia			Eubacteriales				Oscillospiraceae				Faecalibacterium									3.4.-.- (100%)	Acting on peptide bonds (peptidases) (100%)		GO:0016805 (100%);GO:0070004 (100%)	GO:0006508 (100%)		dipeptidase activity (100%);cysteine-type exopeptidase activity (100%)	proteolysis (100%)	IPR005322 (100%);IPR047804 (100%)	Peptidase C69 (100%);Peptidase C69, dipeptidase A-like (100%)
AAFITNGTWMENEMQDAPR	Blautia	Bacteria				Bacillota			Clostridia			Lachnospirales				Lachnospiraceae				Blautia											GO:0055052 (100%)	GO:1901982 (100%)	GO:0015768 (100%);GO:0042956 (100%);GO:0055085 (100%)	ATP-binding cassette (ABC) transporter complex, substrate-binding subunit-containing (100%)	maltose binding (100%)	maltose transport (100%);maltodextrin transmembrane transport (100%);transmembrane transport (100%)	IPR006059 (100%);IPR006061 (100%);IPR022387 (100%)	Bacterial-type extracellular solute-binding protein (100%);Solute-binding family 1, conserved site (100%);Carbohydrate ABC transporter substrate-binding, CPR0540 (100%)
AAFKGDSGGPLLCNNVAHGIVSYGK	Homo sapiens	Eukaryota	Metazoa			Chordata	Craniata	Sarcopterygii	Mammalia		Euarchontoglires	Primates	Haplorrhini	Simiiformes	Hominoidea	Hominidae	Homininae			Homo				Homo sapiens					3.4.21.20 (100%)	cathepsin G (100%)	GO:0005576 (100%);GO:0005615 (100%);GO:0005634 (100%)	GO:0004252 (100%);GO:0008201 (100%);GO:0008233 (100%)	GO:0002003 (100%);GO:0002548 (100%);GO:0006468 (100%)	extracellular region (100%);extracellular space (100%);nucleus (100%)	serine-type endopeptidase activity (100%);heparin binding (100%);peptidase activity (100%)	angiotensin maturation (100%);monocyte chemotaxis (100%);protein phosphorylation (100%)	IPR001254 (100%);IPR001314 (100%);IPR009003 (100%)	Serine proteases, trypsin domain (100%);Peptidase S1A, chymotrypsin family (100%);Peptidase S1, PA clan (100%)
AAFLESMDEDAKR	Faecalibacterium	Bacteria				Bacillota			Clostridia			Eubacteriales				Oscillospiraceae				Faecalibacterium									2.1.1.148 (100%)	thymidylate synthase (FAD) (100%)		GO:0004799 (100%);GO:0050660 (100%);GO:0050797 (100%)	GO:0006231 (100%);GO:0006235 (100%);GO:0032259 (100%)		thymidylate synthase activity (100%);flavin adenine dinucleotide binding (100%);thymidylate synthase (FAD) activity (100%)	dTMP biosynthetic process (100%);dTTP biosynthetic process (100%);methylation (100%)	IPR003669 (100%);IPR036098 (100%)	Thymidylate synthase ThyX (100%);Thymidylate synthase ThyX superfamily (100%)
AAFNAQATK	Bacteria	Bacteria																													GO:0009279 (100%)			cell outer membrane (100%)			IPR021936 (60%);IPR000531 (40%);IPR008969 (40%)	Protein of unknown function DUF3549 (60%);TonB-dependent receptor-like, beta-barrel (40%);Carboxypeptidase-like, regulatory domain superfamily (40%)
AAFNHDVGLPFTK	Agathobaculum faecis	Bacteria				Bacillota			Clostridia			Eubacteriales				Butyricicoccaceae				Agathobaculum				Agathobaculum faecis					1.3.8.1 (100%)	short-chain acyl-CoA dehydrogenase (100%)	GO:0016020 (6%)	GO:0008470 (100%);GO:0050660 (100%)	GO:0006552 (100%)	membrane (6%)	3-methylbutanoyl-CoA dehydrogenase activity (100%);flavin adenine dinucleotide binding (100%)	L-leucine catabolic process (100%)	IPR006089 (100%);IPR006091 (100%);IPR009075 (100%)	Acyl-CoA dehydrogenase, conserved site (100%);Acyl-CoA oxidase/dehydrogenase, middle domain (100%);Acyl-CoA dehydrogenase/oxidase, C-terminal (100%)
AAFNNGILTVAVPK	Anaerobutyricum	Bacteria				Bacillota			Clostridia			Lachnospirales				Lachnospiraceae				Anaerobutyricum												GO:0051082 (100%)	GO:0006457 (100%);GO:0009408 (100%);GO:0009651 (100%)		unfolded protein binding (100%)	protein folding (100%);response to heat (100%);response to salt stress (100%)	IPR002068 (100%);IPR008978 (100%);IPR031107 (100%)	Alpha crystallin/Hsp20 domain (100%);HSP20-like chaperone (100%);Small heat shock protein (100%)
AAFNTNFQER	Phocaeicola vulgatus	Bacteria				Bacteroidota			Bacteroidia			Bacteroidales				Bacteroidaceae				Phocaeicola				Phocaeicola vulgatus							GO:0009279 (100%)			cell outer membrane (100%)			IPR008969 (100%);IPR012910 (100%);IPR018247 (100%)	Carboxypeptidase-like, regulatory domain superfamily (100%);TonB-dependent receptor, plug domain (100%);EF-Hand 1, calcium-binding site (100%)
AAFQSQHNVNISGGTDR	Phocaeicola	Bacteria				Bacteroidota			Bacteroidia			Bacteroidales				Bacteroidaceae				Phocaeicola											GO:0009279 (100%)	GO:0004180 (50%)		cell outer membrane (100%)	carboxypeptidase activity (50%)		IPR000531 (100%);IPR008969 (100%);IPR012910 (100%)	TonB-dependent receptor-like, beta-barrel (100%);Carboxypeptidase-like, regulatory domain superfamily (100%);TonB-dependent receptor, plug domain (100%)
AAFSGSHQDAIAK	root																												2.3.3.13 (100%)	2-isopropylmalate synthase (100%)	GO:0005737 (95%);GO:0005739 (0%);GO:0016020 (0%)	GO:0003852 (100%);GO:0000287 (95%);GO:0003985 (95%)	GO:0009098 (100%)	cytoplasm (95%);mitochondrion (0%);membrane (0%)	2-isopropylmalate synthase activity (100%);magnesium ion binding (95%);acetyl-CoA C-acetyltransferase activity (95%)	L-leucine biosynthetic process (100%)	IPR013785 (100%);IPR000891 (100%);IPR002034 (99%)	Aldolase-type TIM barrel (100%);Pyruvate carboxyltransferase (100%);Alpha-isopropylmalate/homocitrate synthase, conserved site (99%)
AAFTAQDVK	Bacillota	Bacteria				Bacillota																									GO:0005737 (95%);GO:0030288 (5%);GO:0043190 (5%)	GO:0003746 (95%);GO:1904680 (5%)	GO:0015833 (5%)	cytoplasm (95%);outer membrane-bounded periplasmic space (5%);ATP-binding cassette (ABC) transporter complex (5%)	translation elongation factor activity (95%);peptide transmembrane transporter activity (5%)	peptide transport (5%)	IPR001816 (95%);IPR009060 (95%);IPR014039 (95%)	Translation elongation factor EFTs/EF1B (95%);UBA-like superfamily (95%);Translation elongation factor EFTs/EF1B, dimerisation (95%)
AAFTAQDVKTLR	Ruminococcus bromii	Bacteria				Bacillota			Clostridia			Eubacteriales				Oscillospiraceae				Ruminococcus				Ruminococcus bromii							GO:0005737 (100%)	GO:0003746 (100%)		cytoplasm (100%)	translation elongation factor activity (100%)		IPR001816 (100%);IPR009060 (100%);IPR014039 (100%)	Translation elongation factor EFTs/EF1B (100%);UBA-like superfamily (100%);Translation elongation factor EFTs/EF1B, dimerisation (100%)
AAFTECCQAADK	Primates	Eukaryota	Metazoa			Chordata	Craniata	Sarcopterygii	Mammalia		Euarchontoglires	Primates																			GO:0072562 (71%);GO:0005737 (60%);GO:0005615 (27%)	GO:0046872 (98%);GO:0008289 (80%);GO:0003677 (20%)	GO:0051902 (20%);GO:0072732 (20%);GO:0009267 (2%)	blood microparticle (71%);cytoplasm (60%);extracellular space (27%)	metal ion binding (98%);lipid binding (80%);DNA binding (20%)	negative regulation of mitochondrial depolarization (20%);cellular response to calcium ion starvation (20%);cellular response to starvation (2%)	IPR000264 (100%);IPR014760 (100%);IPR020858 (100%)	ALB/AFP/VDB (100%);Serum albumin, N-terminal (100%);Serum albumin-like (100%)
AAFTNYLPSFSATGTYMR	Bacteroides	Bacteria				Bacteroidota			Bacteroidia			Bacteroidales				Bacteroidaceae				Bacteroides											GO:1990281 (100%)	GO:0015288 (100%);GO:0015562 (100%);GO:0008233 (23%)	GO:0006508 (23%)	efflux pump complex (100%)	porin activity (100%);efflux transmembrane transporter activity (100%);peptidase activity (23%)	proteolysis (23%)	IPR003423 (100%);IPR051906 (100%)	Outer membrane efflux protein (100%);Bacterial Outer Membrane Factor (OMF) (100%)
AAFTPFAPGANPSYGAEQNGLLASLNSVAK	Faecalibacterium	Bacteria				Bacillota			Clostridia			Eubacteriales				Oscillospiraceae				Faecalibacterium									2.3.1.54 (100%)	formate C-acetyltransferase (100%)	GO:0005829 (100%)	GO:0008861 (100%)	GO:0006006 (100%)	cytosol (100%)	formate C-acetyltransferase activity (100%)	glucose metabolic process (100%)	IPR001150 (100%);IPR004184 (100%);IPR005949 (100%)	Glycine radical domain (100%);Pyruvate formate lyase domain (100%);Formate acetyltransferase (100%)
AAFVAHAGR	root																												6.3.2.8 (98%);3.4.11.2 (3%)	UDP-N-acetylmuramate--L-alanine ligase (98%);membrane alanyl aminopeptidase (3%)	GO:0005737 (95%)	GO:0005524 (93%);GO:0008763 (93%);GO:0000155 (2%)	GO:0008360 (93%);GO:0009252 (93%);GO:0051301 (93%)	cytoplasm (95%)	ATP binding (93%);UDP-N-acetylmuramate-L-alanine ligase activity (93%);phosphorelay sensor kinase activity (2%)	regulation of cell shape (93%);peptidoglycan biosynthetic process (93%);cell division (93%)	IPR000713 (91%);IPR004101 (91%);IPR005758 (91%)	Mur ligase, N-terminal catalytic domain (91%);Mur ligase, C-terminal (91%);UDP-N-acetylmuramate--L-alanine ligase (91%)
AAFVDHAGHATK	Bifidobacterium	Bacteria				Actinomycetota			Actinomycetes			Bifidobacteriales				Bifidobacteriaceae				Bifidobacterium									6.3.2.8 (100%)	UDP-N-acetylmuramate--L-alanine ligase (100%)	GO:0005737 (92%)	GO:0005524 (100%);GO:0008763 (92%);GO:0016881 (8%)	GO:0008360 (92%);GO:0009252 (92%);GO:0051301 (92%)	cytoplasm (92%)	ATP binding (100%);UDP-N-acetylmuramate-L-alanine ligase activity (92%);acid-amino acid ligase activity (8%)	regulation of cell shape (92%);peptidoglycan biosynthetic process (92%);cell division (92%)	IPR013221 (100%);IPR036565 (100%);IPR050061 (100%)	Mur ligase, central (100%);Mur-like, catalytic domain superfamily (100%);Peptidoglycan biosynthesis MurCDEF (100%)
AAFVEDVR	root																												1.1.1.44 (95%);1.1.1.343 (1%);2.6.1.21 (1%)	phosphogluconate dehydrogenase (NADP(+)-dependent, decarboxylating) (95%);phosphogluconate dehydrogenase (NAD(+)-dependent, decarboxylating) (1%);D-amino-acid transaminase (1%)	GO:0005829 (79%);GO:0016020 (4%);GO:0005886 (2%)	GO:0004616 (78%);GO:0008114 (78%);GO:0050661 (78%)	GO:0009051 (78%);GO:0046177 (78%);GO:0097176 (4%)	cytosol (79%);membrane (4%);plasma membrane (2%)	phosphogluconate dehydrogenase (decarboxylating) activity (78%);phosphogluconate 2-dehydrogenase activity (78%);NADP binding (78%)	pentose-phosphate shunt, oxidative branch (78%);obsolete D-gluconate catabolic process (78%);epoxide metabolic process (4%)	IPR006114 (72%);IPR006183 (72%);IPR008927 (72%)	6-phosphogluconate dehydrogenase, C-terminal (72%);6-phosphogluconate dehydrogenase (72%);6-phosphogluconate dehydrogenase-like, C-terminal domain superfamily (72%)
AAFVLDAIR	Clostridia	Bacteria				Bacillota			Clostridia																						GO:0022625 (100%)	GO:0003735 (100%);GO:0019843 (100%)	GO:0006412 (100%)	cytosolic large ribosomal subunit (100%)	structural constituent of ribosome (100%);rRNA binding (100%)	translation (100%)	IPR001063 (100%);IPR005727 (100%);IPR018260 (100%)	Large ribosomal subunit protein uL22 (100%);Large ribosomal subunit protein uL22, bacterial/chloroplast-type (100%);Large ribosomal subunit protein uL22, conserved site (100%)
AAFVLDAIRGKDVETALGILLYNPR	Anaerostipes	Bacteria				Bacillota			Clostridia			Lachnospirales				Lachnospiraceae				Anaerostipes											GO:0022625 (100%)	GO:0003735 (100%);GO:0019843 (100%)	GO:0006412 (100%)	cytosolic large ribosomal subunit (100%)	structural constituent of ribosome (100%);rRNA binding (100%)	translation (100%)	IPR001063 (100%);IPR005727 (100%);IPR018260 (100%)	Large ribosomal subunit protein uL22 (100%);Large ribosomal subunit protein uL22, bacterial/chloroplast-type (100%);Large ribosomal subunit protein uL22, conserved site (100%)
AAFVYPGQGIQK	Bifidobacteriaceae	Bacteria				Actinomycetota			Actinomycetes			Bifidobacteriales				Bifidobacteriaceae													2.3.1.39 (50%);2.3.1.86 (50%);1.1.1.100 (33%)	[acyl-carrier-protein] S-malonyltransferase (50%);fatty-acyl-CoA synthase system (50%);3-oxoacyl-[acyl-carrier-protein] reductase (33%)	GO:0005835 (100%)	GO:0004312 (100%);GO:0004318 (97%);GO:0016787 (97%)	GO:0042759 (100%);GO:0006508 (1%)	fatty acid synthase complex (100%)	fatty acid synthase activity (100%);enoyl-[acyl-carrier-protein] reductase (NADH) activity (97%);hydrolase activity (97%)	long-chain fatty acid biosynthetic process (100%);proteolysis (1%)	IPR001227 (100%);IPR003965 (100%);IPR014043 (100%)	Acyl transferase domain superfamily (100%);Fatty acid synthase (100%);Acyl transferase domain (100%)
AAGAAGVIR	root																												2.3.1.39 (33%);2.7.1.- (33%);6.3.4.14 (33%)	[acyl-carrier-protein] S-malonyltransferase (33%);Phosphotransferases with an alcohol group as acceptor (33%);biotin carboxylase (33%)	GO:0005886 (82%);GO:0005737 (9%);GO:0019866 (7%)	GO:0008982 (76%);GO:0016301 (76%);GO:0090563 (76%)	GO:0009401 (76%);GO:0015764 (76%);GO:0006633 (9%)	plasma membrane (82%);cytoplasm (9%);organelle inner membrane (7%)	protein-N(PI)-phosphohistidine-sugar phosphotransferase activity (76%);kinase activity (76%);protein-phosphocysteine-sugar phosphotransferase activity (76%)	phosphoenolpyruvate-dependent sugar phosphotransferase system (76%);N-acetylglucosamine transport (76%);fatty acid biosynthetic process (9%)	IPR001996 (76%);IPR018113 (76%);IPR036878 (76%)	Phosphotransferase system, IIB component, type 1 (76%);Phosphotransferase system EIIB, cysteine phosphorylation site (76%);Glucose permease domain IIB (76%)
AAGAAGVIRPDK	Faecalibacterium	Bacteria				Bacillota			Clostridia			Eubacteriales				Oscillospiraceae				Faecalibacterium											GO:0005886 (100%)	GO:0008982 (100%);GO:0016301 (100%);GO:0090563 (100%)	GO:0009401 (100%);GO:0015764 (100%)	plasma membrane (100%)	protein-N(PI)-phosphohistidine-sugar phosphotransferase activity (100%);kinase activity (100%);protein-phosphocysteine-sugar phosphotransferase activity (100%)	phosphoenolpyruvate-dependent sugar phosphotransferase system (100%);N-acetylglucosamine transport (100%)	IPR001996 (100%);IPR003352 (100%);IPR013013 (100%)	Phosphotransferase system, IIB component, type 1 (100%);Phosphotransferase system, EIIC (100%);Phosphotransferase system, EIIC component, type 1 (100%)
AAGAAGVIRPGK	Candidatus Egerieimonas intestinavium	Bacteria				Bacillota			Clostridia			Lachnospirales				Lachnospiraceae				Candidatus Egerieimonas				Candidatus Egerieimonas intestinavium							GO:0005886 (100%);GO:0019866 (80%)	GO:0008982 (100%);GO:0016301 (100%);GO:0090563 (100%)	GO:0009401 (100%);GO:0015764 (100%)	plasma membrane (100%);organelle inner membrane (80%)	protein-N(PI)-phosphohistidine-sugar phosphotransferase activity (100%);kinase activity (100%);protein-phosphocysteine-sugar phosphotransferase activity (100%)	phosphoenolpyruvate-dependent sugar phosphotransferase system (100%);N-acetylglucosamine transport (100%)	IPR001996 (100%);IPR003352 (100%);IPR013013 (100%)	Phosphotransferase system, IIB component, type 1 (100%);Phosphotransferase system, EIIC (100%);Phosphotransferase system, EIIC component, type 1 (100%)
AAGAAGVIRPSK	Eubacteriales	Bacteria				Bacillota			Clostridia			Eubacteriales																	2.7.1.- (100%)	Phosphotransferases with an alcohol group as acceptor (100%)	GO:0005886 (93%);GO:0019866 (4%);GO:0016020 (2%)	GO:0008982 (100%);GO:0016301 (100%);GO:0090563 (100%)	GO:0009401 (100%);GO:0015764 (100%)	plasma membrane (93%);organelle inner membrane (4%);membrane (2%)	protein-N(PI)-phosphohistidine-sugar phosphotransferase activity (100%);kinase activity (100%);protein-phosphocysteine-sugar phosphotransferase activity (100%)	phosphoenolpyruvate-dependent sugar phosphotransferase system (100%);N-acetylglucosamine transport (100%)	IPR001996 (100%);IPR018113 (100%);IPR036878 (100%)	Phosphotransferase system, IIB component, type 1 (100%);Phosphotransferase system EIIB, cysteine phosphorylation site (100%);Glucose permease domain IIB (100%)
AAGAAIGSSRPVAETLK	Bacillota	Bacteria				Bacillota																							1.3.8.1 (64%);1.3.99.- (18%);1.3.99.2 (18%)	short-chain acyl-CoA dehydrogenase (64%);With other acceptors (18%);Transferred entry: 1.3.8.1 (18%)		GO:0005506 (100%);GO:0050660 (99%);GO:0003995 (91%)	GO:0033539 (2%)		iron ion binding (100%);flavin adenine dinucleotide binding (99%);acyl-CoA dehydrogenase activity (91%)	fatty acid beta-oxidation using acyl-CoA dehydrogenase (2%)	IPR014731 (100%);IPR024935 (100%);IPR029035 (100%)	Electron transfer flavoprotein, alpha subunit, C-terminal (100%);Rubredoxin domain (100%);DHS-like NAD/FAD-binding domain superfamily (100%)
AAGAAVVSTGR	Clostridia	Bacteria				Bacillota			Clostridia																				1.1.1.40 (92%);1.1.1.38 (8%)	malate dehydrogenase (oxaloacetate-decarboxylating) (NADP(+)) (92%);malate dehydrogenase (oxaloacetate-decarboxylating) (8%)		GO:0046872 (100%);GO:0051287 (100%);GO:0004470 (77%)			metal ion binding (100%);NAD binding (100%);malic enzyme activity (77%)		IPR001891 (100%);IPR012302 (100%);IPR036291 (100%)	Malic oxidoreductase (100%);Malic enzyme, NAD-binding (100%);NAD(P)-binding domain superfamily (100%)
AAGADFVGAEDLIPK	Clostridia	Bacteria				Bacillota			Clostridia																						GO:0022625 (100%);GO:0005762 (1%)	GO:0003735 (100%);GO:0019843 (100%);GO:0000049 (99%)	GO:0006412 (100%);GO:0006417 (99%)	cytosolic large ribosomal subunit (100%);mitochondrial large ribosomal subunit (1%)	structural constituent of ribosome (100%);rRNA binding (100%);tRNA binding (99%)	translation (100%);regulation of translation (99%)	IPR002143 (100%);IPR005878 (100%);IPR016095 (100%)	Large ribosomal subunit protein uL1 (100%);Large ribosomal subunit protein uL1, bacterial-type (100%);Large ribosomal subunit protein uL1, 3-layer alpha/beta-sandwich domain (100%)
AAGADFVGEDELVAK	Streptococcus	Bacteria				Bacillota			Bacilli			Lactobacillales				Streptococcaceae				Streptococcus											GO:0022625 (100%)	GO:0000049 (100%);GO:0003735 (100%);GO:0019843 (100%)	GO:0006412 (100%);GO:0006417 (100%)	cytosolic large ribosomal subunit (100%)	tRNA binding (100%);structural constituent of ribosome (100%);rRNA binding (100%)	translation (100%);regulation of translation (100%)	IPR002143 (100%);IPR005878 (100%);IPR016095 (100%)	Large ribosomal subunit protein uL1 (100%);Large ribosomal subunit protein uL1, bacterial-type (100%);Large ribosomal subunit protein uL1, 3-layer alpha/beta-sandwich domain (100%)
AAGADFVGGDELIPK	Lachnospiraceae	Bacteria				Bacillota			Clostridia			Lachnospirales				Lachnospiraceae															GO:0022625 (98%);GO:0005840 (2%)	GO:0003735 (98%);GO:0019843 (98%);GO:0000049 (97%)	GO:0006412 (98%);GO:0006417 (98%)	cytosolic large ribosomal subunit (98%);ribosome (2%)	structural constituent of ribosome (98%);rRNA binding (98%);tRNA binding (97%)	translation (98%);regulation of translation (98%)	IPR002143 (100%);IPR005878 (100%);IPR016095 (100%)	Large ribosomal subunit protein uL1 (100%);Large ribosomal subunit protein uL1, bacterial-type (100%);Large ribosomal subunit protein uL1, 3-layer alpha/beta-sandwich domain (100%)
AAGADFVGGEDLIPK	Cellulosilyticum lentocellum DSM 5427	Bacteria				Bacillota			Clostridia			Lachnospirales				Cellulosilyticaceae				Cellulosilyticum				Cellulosilyticum lentocellum		Cellulosilyticum lentocellum DSM 5427					GO:0022625 (100%)	GO:0000049 (100%);GO:0003735 (100%);GO:0019843 (100%)	GO:0006412 (100%);GO:0006417 (100%)	cytosolic large ribosomal subunit (100%)	tRNA binding (100%);structural constituent of ribosome (100%);rRNA binding (100%)	translation (100%);regulation of translation (100%)	IPR002143 (100%);IPR005878 (100%);IPR016095 (100%)	Large ribosomal subunit protein uL1 (100%);Large ribosomal subunit protein uL1, bacterial-type (100%);Large ribosomal subunit protein uL1, 3-layer alpha/beta-sandwich domain (100%)
AAGADFVGGEELIPK	Clostridia	Bacteria				Bacillota			Clostridia																						GO:0022625 (100%)	GO:0003735 (100%);GO:0019843 (99%);GO:0000049 (97%)	GO:0006417 (100%);GO:0006412 (99%)	cytosolic large ribosomal subunit (100%)	structural constituent of ribosome (100%);rRNA binding (99%);tRNA binding (97%)	regulation of translation (100%);translation (99%)	IPR016095 (100%);IPR023674 (100%);IPR028364 (100%)	Large ribosomal subunit protein uL1, 3-layer alpha/beta-sandwich domain (100%);Ribosomal protein uL1-like (100%);Ribosomal protein uL1/ribosomal biogenesis protein (100%)
AAGADYVGAEDLIPR	Lachnospiraceae	Bacteria				Bacillota			Clostridia			Lachnospirales				Lachnospiraceae															GO:0022625 (95%);GO:0005840 (5%)	GO:0000049 (95%);GO:0003735 (95%);GO:0019843 (95%)	GO:0006412 (95%);GO:0006417 (95%)	cytosolic large ribosomal subunit (95%);ribosome (5%)	tRNA binding (95%);structural constituent of ribosome (95%);rRNA binding (95%)	translation (95%);regulation of translation (95%)	IPR002143 (100%);IPR005878 (100%);IPR016095 (100%)	Large ribosomal subunit protein uL1 (100%);Large ribosomal subunit protein uL1, bacterial-type (100%);Large ribosomal subunit protein uL1, 3-layer alpha/beta-sandwich domain (100%)
AAGADYVGDADLVAK	Hominilimicola fabiformis	Bacteria				Bacillota			Clostridia			Eubacteriales				Oscillospiraceae				Hominilimicola				Hominilimicola fabiformis							GO:0022625 (80%);GO:0005840 (20%)	GO:0000049 (80%);GO:0003735 (80%);GO:0019843 (80%)	GO:0006412 (80%);GO:0006417 (80%)	cytosolic large ribosomal subunit (80%);ribosome (20%)	tRNA binding (80%);structural constituent of ribosome (80%);rRNA binding (80%)	translation (80%);regulation of translation (80%)	IPR002143 (100%);IPR005878 (100%);IPR016095 (100%)	Large ribosomal subunit protein uL1 (100%);Large ribosomal subunit protein uL1, bacterial-type (100%);Large ribosomal subunit protein uL1, 3-layer alpha/beta-sandwich domain (100%)
AAGAEAAMQCEQNTLNK	Collinsella	Bacteria				Actinomycetota			Coriobacteriia			Coriobacteriales				Coriobacteriaceae				Collinsella									6.3.1.2 (100%)	glutamine synthetase (100%)		GO:0004356 (100%)	GO:0006542 (100%)		glutamine synthetase activity (100%)	glutamine biosynthetic process (100%)	IPR040577 (100%);IPR052725 (100%);IPR008146 (97%)	Glutamine synthetase, C-terminal (100%);Glutamine Synthetase Type-3 (100%);Glutamine synthetase, catalytic domain (97%)
AAGAEADTFVINNLTPEAVAESTHELAR	Collinsella aerofaciens	Bacteria				Actinomycetota			Coriobacteriia			Coriobacteriales				Coriobacteriaceae				Collinsella				Collinsella aerofaciens					6.3.5.3 (100%)	phosphoribosylformylglycinamidine synthase (100%)		GO:0046872 (100%);GO:0004642 (94%);GO:0016874 (6%)	GO:0006164 (100%);GO:0006541 (100%)		metal ion binding (100%);phosphoribosylformylglycinamidine synthase activity (94%);ligase activity (6%)	purine nucleotide biosynthetic process (100%);glutamine metabolic process (100%)	IPR010141 (100%);IPR010918 (100%);IPR029062 (100%)	Phosphoribosylformylglycinamidine synthase, FGAM (100%);PurM-like, C-terminal domain (100%);Class I glutamine amidotransferase-like (100%)
AAGAEFVGAEDLIPK	Blautia	Bacteria				Bacillota			Clostridia			Lachnospirales				Lachnospiraceae				Blautia											GO:0022625 (100%)	GO:0000049 (100%);GO:0003735 (100%);GO:0019843 (100%)	GO:0006412 (100%);GO:0006417 (100%)	cytosolic large ribosomal subunit (100%)	tRNA binding (100%);structural constituent of ribosome (100%);rRNA binding (100%)	translation (100%);regulation of translation (100%)	IPR002143 (100%);IPR005878 (100%);IPR016095 (100%)	Large ribosomal subunit protein uL1 (100%);Large ribosomal subunit protein uL1, bacterial-type (100%);Large ribosomal subunit protein uL1, 3-layer alpha/beta-sandwich domain (100%)
AAGAEFVGAEELIPK	Clostridia	Bacteria				Bacillota			Clostridia																						GO:0022625 (100%)	GO:0000049 (100%);GO:0003735 (100%);GO:0019843 (100%)	GO:0006412 (100%);GO:0006417 (100%)	cytosolic large ribosomal subunit (100%)	tRNA binding (100%);structural constituent of ribosome (100%);rRNA binding (100%)	translation (100%);regulation of translation (100%)	IPR002143 (100%);IPR005878 (100%);IPR016095 (100%)	Large ribosomal subunit protein uL1 (100%);Large ribosomal subunit protein uL1, bacterial-type (100%);Large ribosomal subunit protein uL1, 3-layer alpha/beta-sandwich domain (100%)
AAGAEGVIRPAK	Faecalibacterium prausnitzii	Bacteria				Bacillota			Clostridia			Eubacteriales				Oscillospiraceae				Faecalibacterium				Faecalibacterium prausnitzii					2.7.1.- (100%)	Phosphotransferases with an alcohol group as acceptor (100%)	GO:0016020 (100%)	GO:0008982 (100%);GO:0016301 (100%);GO:0090563 (100%)	GO:0009401 (100%);GO:0015764 (100%)	membrane (100%)	protein-N(PI)-phosphohistidine-sugar phosphotransferase activity (100%);kinase activity (100%);protein-phosphocysteine-sugar phosphotransferase activity (100%)	phosphoenolpyruvate-dependent sugar phosphotransferase system (100%);N-acetylglucosamine transport (100%)	IPR001996 (100%);IPR018113 (100%);IPR036878 (100%)	Phosphotransferase system, IIB component, type 1 (100%);Phosphotransferase system EIIB, cysteine phosphorylation site (100%);Glucose permease domain IIB (100%)
AAGAELLCETTLEK	Blautia obeum	Bacteria				Bacillota			Clostridia			Lachnospirales				Lachnospiraceae				Blautia				Blautia obeum					2.7.1.6 (100%)	galactokinase (100%)	GO:0005829 (100%)	GO:0004335 (100%);GO:0005524 (100%);GO:0009702 (100%)	GO:0006012 (100%)	cytosol (100%)	galactokinase activity (100%);ATP binding (100%);L-arabinokinase activity (100%)	galactose metabolic process (100%)	IPR000705 (100%);IPR006204 (100%);IPR006206 (100%)	Galactokinase (100%);GHMP kinase N-terminal domain (100%);Mevalonate/galactokinase (100%)
AAGAELVGMEDLADQIK	root																														GO:0022625 (97%);GO:0005840 (3%);GO:0005762 (0%)	GO:0003735 (97%);GO:0019843 (96%);GO:0000049 (95%)	GO:0006417 (97%);GO:0006412 (96%);GO:0002181 (0%)	cytosolic large ribosomal subunit (97%);ribosome (3%);mitochondrial large ribosomal subunit (0%)	structural constituent of ribosome (97%);rRNA binding (96%);tRNA binding (95%)	regulation of translation (97%);translation (96%);cytoplasmic translation (0%)	IPR023674 (100%);IPR028364 (100%);IPR016095 (99%)	Ribosomal protein uL1-like (100%);Ribosomal protein uL1/ribosomal biogenesis protein (100%);Large ribosomal subunit protein uL1, 3-layer alpha/beta-sandwich domain (99%)
AAGAEYTTK	Anaerostipes hadrus	Bacteria				Bacillota			Clostridia			Lachnospirales				Lachnospiraceae				Anaerostipes				Anaerostipes hadrus					1.1.1.18 (100%)	inositol 2-dehydrogenase (100%)	GO:0005737 (100%)	GO:0000166 (100%);GO:0050112 (80%);GO:0016491 (20%)	GO:0006740 (100%)	cytoplasm (100%)	nucleotide binding (100%);inositol 2-dehydrogenase (NAD+) activity (80%);oxidoreductase activity (20%)	NADPH regeneration (100%)	IPR000683 (100%);IPR004104 (100%);IPR030827 (100%)	Gfo/Idh/MocA-like oxidoreductase, N-terminal (100%);Gfo/Idh/MocA-like oxidoreductase, C-terminal (100%);Inositol 2-dehydrogenase (100%)
AAGAGGGTVLHAK	Hominifimenecus microfluidus	Bacteria				Bacillota			Clostridia			Lachnospirales				Lachnospiraceae				Hominifimenecus				Hominifimenecus microfluidus								GO:0030234 (100%)	GO:0006808 (100%)		enzyme regulator activity (100%)	regulation of nitrogen utilization (100%)	IPR011322 (100%);IPR015867 (100%);IPR002187 (92%)	Nitrogen regulatory PII-like, alpha/beta (100%);Nitrogen regulatory protein PII/ATP phosphoribosyltransferase, C-terminal (100%);Nitrogen regulatory protein PII (92%)
AAGAGVIHK	Bacteria	Bacteria																											1.2.1.88 (100%)	L-glutamate gamma-semialdehyde dehydrogenase (100%)	GO:0005829 (77%);GO:0015935 (77%);GO:0009898 (20%)	GO:0003735 (77%);GO:0070181 (77%);GO:0003842 (20%)	GO:0006412 (77%);GO:0010133 (20%)	cytosol (77%);small ribosomal subunit (77%);cytoplasmic side of plasma membrane (20%)	structural constituent of ribosome (77%);small ribosomal subunit rRNA binding (77%);1-pyrroline-5-carboxylate dehydrogenase activity (20%)	translation (77%);proline catabolic process to glutamate (20%)	IPR002583 (78%);IPR036510 (78%);IPR015590 (21%)	Small ribosomal subunit protein bS20 (78%);Small ribosomal subunit protein bS20 superfamily (78%);Aldehyde dehydrogenase domain (21%)
AAGAGVIHKNQAANR	Bifidobacterium	Bacteria				Actinomycetota			Actinomycetes			Bifidobacteriales				Bifidobacteriaceae				Bifidobacterium											GO:0005829 (99%);GO:0015935 (99%);GO:0005840 (1%)	GO:0003735 (99%);GO:0070181 (99%)	GO:0006412 (99%)	cytosol (99%);small ribosomal subunit (99%);ribosome (1%)	structural constituent of ribosome (99%);small ribosomal subunit rRNA binding (99%)	translation (99%)	IPR002583 (100%);IPR036510 (100%)	Small ribosomal subunit protein bS20 (100%);Small ribosomal subunit protein bS20 superfamily (100%)
AAGAKELNETLGNLYVAQGQYER	Bacteroides fragilis	Bacteria				Bacteroidota			Bacteroidia			Bacteroidales				Bacteroidaceae				Bacteroides				Bacteroides fragilis													IPR011990 (100%)	Tetratricopeptide-like helical domain superfamily (100%)
AAGANMLR	Bacteria	Bacteria																											2.5.1.54 (100%)	3-deoxy-7-phosphoheptulonate synthase (100%)	GO:0005737 (2%)	GO:0016832 (82%);GO:0003849 (31%);GO:0016740 (11%)	GO:0009073 (82%);GO:0009058 (11%);GO:0000160 (2%)	cytoplasm (2%)	aldehyde-lyase activity (82%);3-deoxy-7-phosphoheptulonate synthase activity (31%);transferase activity (11%)	aromatic amino acid family biosynthetic process (82%);biosynthetic process (11%);phosphorelay signal transduction system (2%)	IPR006218 (91%);IPR013785 (91%);IPR052899 (91%)	DAHP synthetase I/KDSA (91%);Aldolase-type TIM barrel (91%);Class-I DAHP synthase (91%)
AAGASAQVLGQEGK	Bacteria	Bacteria																													GO:0022625 (97%);GO:0005840 (3%)	GO:0003735 (97%);GO:0016740 (97%);GO:0019843 (96%)	GO:0002181 (97%)	cytosolic large ribosomal subunit (97%);ribosome (3%)	structural constituent of ribosome (97%);transferase activity (97%);rRNA binding (96%)	cytoplasmic translation (97%)	IPR002171 (100%);IPR005880 (100%);IPR008991 (100%)	Large ribosomal subunit protein uL2 (100%);Large ribosomal subunit protein uL2, bacterial/organellar-type (100%);Translation protein SH3-like domain superfamily (100%)
AAGASAQVLGQEGKYVLVR	Bacteria	Bacteria																													GO:0022625 (97%);GO:0005840 (3%)	GO:0003735 (97%);GO:0016740 (97%);GO:0019843 (96%)	GO:0002181 (97%)	cytosolic large ribosomal subunit (97%);ribosome (3%)	structural constituent of ribosome (97%);transferase activity (97%);rRNA binding (96%)	cytoplasmic translation (97%)	IPR002171 (100%);IPR005880 (100%);IPR008991 (100%)	Large ribosomal subunit protein uL2 (100%);Large ribosomal subunit protein uL2, bacterial/organellar-type (100%);Translation protein SH3-like domain superfamily (100%)
AAGAVALFGEKYGDVVR	Coriobacteriales	Bacteria				Actinomycetota			Coriobacteriia			Coriobacteriales																	6.1.1.7 (100%)	alanine--tRNA ligase (100%)	GO:0005829 (100%)	GO:0000049 (100%);GO:0002161 (100%);GO:0004813 (100%)	GO:0006419 (100%);GO:0045892 (100%)	cytosol (100%)	tRNA binding (100%);aminoacyl-tRNA editing activity (100%);alanine-tRNA ligase activity (100%)	alanyl-tRNA aminoacylation (100%);negative regulation of DNA-templated transcription (100%)	IPR018164 (100%);IPR018165 (100%);IPR023033 (100%)	Alanyl-tRNA synthetase, class IIc, N-terminal (100%);Alanyl-tRNA synthetase, class IIc, core domain (100%);Alanine-tRNA ligase, eukaryota/bacteria (100%)
AAGCTAIIALGGGSPMDVAK	Evtepia gabavorous	Bacteria				Bacillota			Clostridia			Eubacteriales								Evtepia				Evtepia gabavorous								GO:0004022 (100%);GO:0046872 (100%)			alcohol dehydrogenase (NAD+) activity (100%);metal ion binding (100%)		IPR001670 (100%);IPR018211 (100%);IPR039697 (100%)	Alcohol dehydrogenase, iron-type/glycerol dehydrogenase GldA (100%);Alcohol dehydrogenase, iron-type, conserved site (100%);Iron-type alcohol dehydrogenase-like (100%)
AAGDAAAAAK	root																												2.3.1.8 (100%)	phosphate acetyltransferase (100%)	GO:0005886 (33%);GO:0005737 (17%);GO:0016020 (17%)	GO:0022857 (33%);GO:0016407 (17%);GO:0016491 (17%)	GO:0046677 (33%)	plasma membrane (33%);cytoplasm (17%);membrane (17%)	transmembrane transporter activity (33%);acetyltransferase activity (17%);oxidoreductase activity (17%)	response to antibiotic (33%)	IPR006143 (33%);IPR032317 (33%);IPR043602 (33%)	RND efflux pump, membrane fusion protein (33%);RND efflux pump, membrane fusion protein, barrel-sandwich domain (33%);Cation efflux system protein CusB-like, domain 1 (33%)
AAGDAAAAAKAAADK	Phocaeicola	Bacteria				Bacteroidota			Bacteroidia			Bacteroidales				Bacteroidaceae				Phocaeicola
AAGDAAAAAKAAADKAVADAK	Phocaeicola	Bacteria				Bacteroidota			Bacteroidia			Bacteroidales				Bacteroidaceae				Phocaeicola
AAGDALVENVPQHYLLR	Bifidobacterium	Bacteria				Actinomycetota			Actinomycetes			Bifidobacteriales				Bifidobacteriaceae				Bifidobacterium									1.1.1.133 (100%)	dTDP-4-dehydrorhamnose reductase (100%)	GO:0005829 (100%);GO:0048269 (100%)	GO:0008830 (100%);GO:0008831 (100%);GO:0048270 (100%)	GO:0006556 (100%);GO:0019305 (100%);GO:0045226 (100%)	cytosol (100%);methionine adenosyltransferase complex (100%)	dTDP-4-dehydrorhamnose 3,5-epimerase activity (100%);dTDP-4-dehydrorhamnose reductase activity (100%);methionine adenosyltransferase regulator activity (100%)	S-adenosylmethionine biosynthetic process (100%);dTDP-rhamnose biosynthetic process (100%);obsolete extracellular polysaccharide biosynthetic process (100%)	IPR000888 (100%);IPR005913 (100%);IPR011051 (100%)	dTDP-4-dehydrorhamnose 3,5-epimerase-like (100%);dTDP-4-dehydrorhamnose reductase family (100%);RmlC-like cupin domain superfamily (100%)
AAGDGATYFDDIR	[Ruminococcus] torques	Bacteria				Bacillota			Clostridia			Lachnospirales				Lachnospiraceae				Mediterraneibacter				[Ruminococcus] torques					3.2.1.97 (100%)	endo-alpha-N-acetylgalactosaminidase (100%)	GO:0016020 (88%)	GO:0030246 (100%);GO:0033926 (100%);GO:0050110 (25%)	GO:0030245 (13%)	membrane (88%)	carbohydrate binding (100%);endo-alpha-N-acetylgalactosaminidase activity (100%);obsolete endo-alpha-N-acetylgalactosaminidase activity (25%)	cellulose catabolic process (13%)	IPR003961 (100%);IPR013780 (100%);IPR013783 (100%)	Fibronectin type III (100%);Glycosyl hydrolase, all-beta (100%);Immunoglobulin-like fold (100%)
AAGDIAVANAPEHYILR	Bifidobacterium	Bacteria				Actinomycetota			Actinomycetes			Bifidobacteriales				Bifidobacteriaceae				Bifidobacterium									1.1.1.133 (98%);1.1.1.113 (2%);5.1.3.13 (2%)	dTDP-4-dehydrorhamnose reductase (98%); (2%);dTDP-4-dehydrorhamnose 3,5-epimerase (2%)	GO:0005829 (100%);GO:0048269 (89%)	GO:0008830 (98%);GO:0008831 (89%);GO:0048270 (89%)	GO:0019305 (100%);GO:0045226 (100%);GO:0006556 (89%)	cytosol (100%);methionine adenosyltransferase complex (89%)	dTDP-4-dehydrorhamnose 3,5-epimerase activity (98%);dTDP-4-dehydrorhamnose reductase activity (89%);methionine adenosyltransferase regulator activity (89%)	dTDP-rhamnose biosynthetic process (100%);obsolete extracellular polysaccharide biosynthetic process (100%);S-adenosylmethionine biosynthetic process (89%)	IPR029903 (100%);IPR036291 (100%);IPR000888 (98%)	RmlD-like substrate binding domain (100%);NAD(P)-binding domain superfamily (100%);dTDP-4-dehydrorhamnose 3,5-epimerase-like (98%)
AAGDIAVANAPR	Bifidobacterium	Bacteria				Actinomycetota			Actinomycetes			Bifidobacteriales				Bifidobacteriaceae				Bifidobacterium									1.1.1.133 (100%)	dTDP-4-dehydrorhamnose reductase (100%)	GO:0005829 (100%);GO:0048269 (100%)	GO:0008831 (100%);GO:0048270 (100%);GO:0008830 (90%)	GO:0006556 (100%);GO:0019305 (100%);GO:0045226 (100%)	cytosol (100%);methionine adenosyltransferase complex (100%)	dTDP-4-dehydrorhamnose reductase activity (100%);methionine adenosyltransferase regulator activity (100%);dTDP-4-dehydrorhamnose 3,5-epimerase activity (90%)	S-adenosylmethionine biosynthetic process (100%);dTDP-rhamnose biosynthetic process (100%);obsolete extracellular polysaccharide biosynthetic process (100%)	IPR005913 (100%);IPR029903 (100%);IPR036291 (100%)	dTDP-4-dehydrorhamnose reductase family (100%);RmlD-like substrate binding domain (100%);NAD(P)-binding domain superfamily (100%)
AAGDLDGEPTPTK	Bifidobacterium adolescentis	Bacteria				Actinomycetota			Actinomycetes			Bifidobacteriales				Bifidobacteriaceae				Bifidobacterium				Bifidobacterium adolescentis					6.1.1.9 (100%)	valine--tRNA ligase (100%)	GO:0005829 (90%)	GO:0002161 (90%);GO:0004832 (90%);GO:0005524 (90%)	GO:0006438 (90%)	cytosol (90%)	aminoacyl-tRNA editing activity (90%);valine-tRNA ligase activity (90%);ATP binding (90%)	valyl-tRNA aminoacylation (90%)	IPR001412 (100%);IPR002300 (100%);IPR002303 (100%)	Aminoacyl-tRNA synthetase, class I, conserved site (100%);Aminoacyl-tRNA synthetase, class Ia (100%);Valine-tRNA ligase (100%)
AAGDLDGEPTPTKR	Bifidobacterium adolescentis	Bacteria				Actinomycetota			Actinomycetes			Bifidobacteriales				Bifidobacteriaceae				Bifidobacterium				Bifidobacterium adolescentis					6.1.1.9 (100%)	valine--tRNA ligase (100%)	GO:0005829 (90%)	GO:0002161 (90%);GO:0004832 (90%);GO:0005524 (90%)	GO:0006438 (90%)	cytosol (90%)	aminoacyl-tRNA editing activity (90%);valine-tRNA ligase activity (90%);ATP binding (90%)	valyl-tRNA aminoacylation (90%)	IPR001412 (100%);IPR002300 (100%);IPR002303 (100%)	Aminoacyl-tRNA synthetase, class I, conserved site (100%);Aminoacyl-tRNA synthetase, class Ia (100%);Valine-tRNA ligase (100%)
AAGDLSHEVR	Bacteria	Bacteria																													GO:0016020 (10%)	GO:0016787 (71%);GO:0008237 (19%);GO:0004888 (10%)	GO:0006508 (14%);GO:0006935 (10%);GO:0007165 (10%)	membrane (10%)	hydrolase activity (71%);metallopeptidase activity (19%);transmembrane signaling receptor activity (10%)	proteolysis (14%);chemotaxis (10%);signal transduction (10%)	IPR018766 (92%);IPR042271 (92%);IPR003660 (8%)	Zinicin-like metallopeptidase type 2 (92%);Zinicin-like metallopeptidase type 2, N-terminal (92%);HAMP domain (8%)
AAGDRPDVVPDGAVNFAFLGQFAETPR	Bifidobacterium	Bacteria				Actinomycetota			Actinomycetes			Bifidobacteriales				Bifidobacteriaceae				Bifidobacterium									4.2.1.53 (100%)	oleate hydratase (100%)		GO:0050151 (100%);GO:0071949 (100%)	GO:0006631 (100%)		oleate hydratase activity (100%);FAD binding (100%)	fatty acid metabolic process (100%)	IPR010354 (100%);IPR036188 (100%)	Oleate hydratase (100%);FAD/NAD(P)-binding domain superfamily (100%)
AAGDTPYVVGR	Blautia	Bacteria				Bacillota			Clostridia			Lachnospirales				Lachnospiraceae				Blautia									6.3.3.1 (100%)	phosphoribosylformylglycinamidine cyclo-ligase (100%)	GO:0005829 (100%)	GO:0004637 (100%);GO:0004641 (100%);GO:0005524 (100%)	GO:0006189 (100%);GO:0046084 (100%)	cytosol (100%)	phosphoribosylamine-glycine ligase activity (100%);phosphoribosylformylglycinamidine cyclo-ligase activity (100%);ATP binding (100%)	'de novo' IMP biosynthetic process (100%);adenine biosynthetic process (100%)	IPR004733 (100%);IPR010918 (100%);IPR016188 (100%)	Phosphoribosylformylglycinamidine cyclo-ligase (100%);PurM-like, C-terminal domain (100%);PurM-like, N-terminal domain (100%)
AAGEDAATDAEEAVACPYAEGK	Phocaeicola	Bacteria				Bacteroidota			Bacteroidia			Bacteroidales				Bacteroidaceae				Phocaeicola											GO:0005886 (100%)	GO:0022857 (100%)	GO:0071702 (20%)	plasma membrane (100%)	transmembrane transporter activity (100%)	obsolete organic substance transport (20%)	IPR011701 (100%);IPR036259 (100%);IPR050375 (100%)	Major facilitator superfamily (100%);MFS transporter superfamily (100%);Major Facilitator Superfamily TsgA-like (100%)
AAGEEDKYRGWSLNAAYQYPLSK	root																														GO:0009279 (100%)	GO:0015288 (100%)		cell outer membrane (100%)	porin activity (100%)		IPR023614 (100%);IPR033900 (100%);IPR050298 (100%)	Porin domain superfamily (100%);Porin domain, Gram-negative type (100%);Gram-negative bacterial outer membrane porin (100%)
AAGEKFLAENAKK	Bacteria	Bacteria																											5.2.1.8 (100%)	peptidylprolyl isomerase (100%)	GO:0000785 (97%);GO:0016020 (6%)	GO:0003755 (100%)	GO:0006457 (100%)	chromatin (97%);membrane (6%)	peptidyl-prolyl cis-trans isomerase activity (100%)	protein folding (100%)	IPR000774 (100%);IPR001179 (100%);IPR046357 (100%)	Peptidyl-prolyl cis-trans isomerase, FKBP-type, N-terminal (100%);FKBP-type peptidyl-prolyl cis-trans isomerase domain (100%);Peptidyl-prolyl cis-trans isomerase domain superfamily (100%)
AAGEKFLAENK	Bacteroidota	Bacteria				Bacteroidota																							5.2.1.8 (100%)	peptidylprolyl isomerase (100%)	GO:0000785 (99%);GO:0016020 (1%)	GO:0003755 (100%)	GO:0006457 (100%)	chromatin (99%);membrane (1%)	peptidyl-prolyl cis-trans isomerase activity (100%)	protein folding (100%)	IPR000774 (100%);IPR001179 (100%);IPR036944 (100%)	Peptidyl-prolyl cis-trans isomerase, FKBP-type, N-terminal (100%);FKBP-type peptidyl-prolyl cis-trans isomerase domain (100%);Peptidyl-prolyl cis-trans isomerase, FKBP-type, N-terminal domain superfamily (100%)
AAGEKFLAENKAK	Bacteroides	Bacteria				Bacteroidota			Bacteroidia			Bacteroidales				Bacteroidaceae				Bacteroides									5.2.1.8 (100%)	peptidylprolyl isomerase (100%)	GO:0000785 (100%)	GO:0003755 (100%)	GO:0006457 (100%)	chromatin (100%)	peptidyl-prolyl cis-trans isomerase activity (100%)	protein folding (100%)	IPR000774 (100%);IPR001179 (100%);IPR036944 (100%)	Peptidyl-prolyl cis-trans isomerase, FKBP-type, N-terminal (100%);FKBP-type peptidyl-prolyl cis-trans isomerase domain (100%);Peptidyl-prolyl cis-trans isomerase, FKBP-type, N-terminal domain superfamily (100%)
AAGEKFLAENKTK	Bacteroidota	Bacteria				Bacteroidota																							5.2.1.8 (100%)	peptidylprolyl isomerase (100%)	GO:0000785 (98%);GO:0016020 (2%)	GO:0003755 (100%)	GO:0006457 (100%)	chromatin (98%);membrane (2%)	peptidyl-prolyl cis-trans isomerase activity (100%)	protein folding (100%)	IPR000774 (100%);IPR001179 (100%);IPR036944 (100%)	Peptidyl-prolyl cis-trans isomerase, FKBP-type, N-terminal (100%);FKBP-type peptidyl-prolyl cis-trans isomerase domain (100%);Peptidyl-prolyl cis-trans isomerase, FKBP-type, N-terminal domain superfamily (100%)
AAGELGVEEVSEADAK	Bifidobacterium adolescentis	Bacteria				Actinomycetota			Actinomycetes			Bifidobacteriales				Bifidobacteriaceae				Bifidobacterium				Bifidobacterium adolescentis									GO:0051301 (100%)			cell division (100%)	IPR019932 (100%);IPR019933 (100%)	Conserved hypothetical protein CHP03543 (100%);DivIVA domain (100%)
AAGESQGVTVR	Bifidobacterium	Bacteria				Actinomycetota			Actinomycetes			Bifidobacteriales				Bifidobacteriaceae				Bifidobacterium											GO:0005886 (100%)	GO:0022857 (100%)	GO:0015744 (100%)	plasma membrane (100%)	transmembrane transporter activity (100%)	succinate transport (100%)	IPR010619 (100%);IPR024528 (100%);IPR050539 (100%)	Threonine/serine exporter-like, N-terminal domain (100%);Threonine/Serine exporter, ThrE (100%);ThrE Dicarboxylate/Amino Acid Exporter (100%)
AAGETNKEEDYWYR	Bacteroidaceae	Bacteria				Bacteroidota			Bacteroidia			Bacteroidales				Bacteroidaceae															GO:0009279 (100%)			cell outer membrane (100%)			IPR008969 (100%);IPR012910 (100%);IPR023996 (100%)	Carboxypeptidase-like, regulatory domain superfamily (100%);TonB-dependent receptor, plug domain (100%);TonB-dependent outer membrane protein, SusC/RagA (100%)
AAGEYFAEEFGKEK	Ruminococcus bromii	Bacteria				Bacillota			Clostridia			Eubacteriales				Oscillospiraceae				Ruminococcus				Ruminococcus bromii					3.2.1.177 (100%)	alpha-D-xyloside xylohydrolase (100%)		GO:0030246 (89%);GO:0004553 (61%);GO:0090599 (22%)	GO:0005975 (100%);GO:0006491 (22%)		carbohydrate binding (89%);hydrolase activity, hydrolyzing O-glycosyl compounds (61%);alpha-glucosidase activity (22%)	carbohydrate metabolic process (100%);N-glycan processing (22%)	IPR000322 (100%);IPR017853 (100%);IPR048395 (100%)	Glycoside hydrolase family 31, TIM barrel domain (100%);Glycoside hydrolase superfamily (100%);Glycosyl hydrolase family 31, C-terminal domain (100%)
AAGFDIVITTAK	Bifidobacterium	Bacteria				Actinomycetota			Actinomycetes			Bifidobacteriales				Bifidobacteriaceae				Bifidobacterium									7.1.1.1 (100%)	proton-translocating NAD(P)(+) transhydrogenase (100%)	GO:0005886 (100%)	GO:0050661 (100%);GO:0008746 (76%);GO:0008750 (21%)	GO:0006740 (100%);GO:1902600 (3%)	plasma membrane (100%)	NADP binding (100%);obsolete NAD(P)+ transhydrogenase activity (76%);proton-translocating NAD(P)+ transhydrogenase activity (21%)	NADPH regeneration (100%);proton transmembrane transport (3%)	IPR007698 (100%);IPR007886 (100%);IPR036291 (100%)	Alanine dehydrogenase/pyridine nucleotide transhydrogenase, NAD(H)-binding domain (100%);Alanine dehydrogenase/pyridine nucleotide transhydrogenase, N-terminal (100%);NAD(P)-binding domain superfamily (100%)
AAGFDIVITTAKVPGR	Bifidobacterium	Bacteria				Actinomycetota			Actinomycetes			Bifidobacteriales				Bifidobacteriaceae				Bifidobacterium									7.1.1.1 (100%)	proton-translocating NAD(P)(+) transhydrogenase (100%)	GO:0005886 (100%)	GO:0050661 (100%);GO:0008746 (76%);GO:0008750 (21%)	GO:0006740 (100%);GO:1902600 (3%)	plasma membrane (100%)	NADP binding (100%);obsolete NAD(P)+ transhydrogenase activity (76%);proton-translocating NAD(P)+ transhydrogenase activity (21%)	NADPH regeneration (100%);proton transmembrane transport (3%)	IPR007698 (100%);IPR007886 (100%);IPR036291 (100%)	Alanine dehydrogenase/pyridine nucleotide transhydrogenase, NAD(H)-binding domain (100%);Alanine dehydrogenase/pyridine nucleotide transhydrogenase, N-terminal (100%);NAD(P)-binding domain superfamily (100%)
AAGFDKIVAEAQSQVDAFMATNK	Subdoligranulum variabile	Bacteria				Bacillota			Clostridia			Eubacteriales				Oscillospiraceae				Subdoligranulum				Subdoligranulum variabile													IPR022627 (100%)	Domain of unknown function DUF3502 (100%)
AAGFDPTIKPGNGWDLWK	Faecalibacterium	Bacteria				Bacillota			Clostridia			Eubacteriales				Oscillospiraceae				Faecalibacterium									4.2.1.53 (100%)	oleate hydratase (100%)		GO:0050151 (100%);GO:0071949 (100%)	GO:0006631 (100%)		oleate hydratase activity (100%);FAD binding (100%)	fatty acid metabolic process (100%)	IPR010354 (100%);IPR036188 (100%)	Oleate hydratase (100%);FAD/NAD(P)-binding domain superfamily (100%)
AAGFDPTIRPGNGWDLWK	Faecalibacterium prausnitzii	Bacteria				Bacillota			Clostridia			Eubacteriales				Oscillospiraceae				Faecalibacterium				Faecalibacterium prausnitzii					4.2.1.53 (100%)	oleate hydratase (100%)		GO:0050151 (100%);GO:0071949 (100%)	GO:0006631 (100%)		oleate hydratase activity (100%);FAD binding (100%)	fatty acid metabolic process (100%)	IPR010354 (100%);IPR036188 (100%)	Oleate hydratase (100%);FAD/NAD(P)-binding domain superfamily (100%)
AAGFEHPQNPK	Faecalibacterium prausnitzii	Bacteria				Bacillota			Clostridia			Eubacteriales				Oscillospiraceae				Faecalibacterium				Faecalibacterium prausnitzii					1.7.-.- (100%)	Acting on other nitrogenous compounds as donors (100%)		GO:0016491 (100%)			oxidoreductase activity (100%)		IPR029039 (100%);IPR051796 (100%);IPR005025 (91%)	Flavoprotein-like superfamily (100%);Iron-sulfur flavoprotein SsuE-like (100%);NADPH-dependent FMN reductase-like domain (91%)
AAGFEIPADATILAAECK	Bifidobacterium	Bacteria				Actinomycetota			Actinomycetes			Bifidobacteriales				Bifidobacteriaceae				Bifidobacterium												GO:0004022 (100%);GO:0046872 (100%);GO:0008774 (88%)	GO:0006066 (88%);GO:0015976 (88%)		alcohol dehydrogenase (NAD+) activity (100%);metal ion binding (100%);acetaldehyde dehydrogenase (acetylating) activity (88%)	alcohol metabolic process (88%);carbon utilization (88%)	IPR001670 (100%);IPR015590 (100%);IPR016161 (100%)	Alcohol dehydrogenase, iron-type/glycerol dehydrogenase GldA (100%);Aldehyde dehydrogenase domain (100%);Aldehyde/histidinol dehydrogenase (100%)
AAGFEIPADATILAAECKEVSDDEPLTHEK	Bifidobacterium	Bacteria				Actinomycetota			Actinomycetes			Bifidobacteriales				Bifidobacteriaceae				Bifidobacterium												GO:0004022 (100%);GO:0046872 (100%);GO:0008774 (94%)	GO:0006066 (94%);GO:0015976 (94%)		alcohol dehydrogenase (NAD+) activity (100%);metal ion binding (100%);acetaldehyde dehydrogenase (acetylating) activity (94%)	alcohol metabolic process (94%);carbon utilization (94%)	IPR001670 (100%);IPR015590 (100%);IPR016161 (100%)	Alcohol dehydrogenase, iron-type/glycerol dehydrogenase GldA (100%);Aldehyde dehydrogenase domain (100%);Aldehyde/histidinol dehydrogenase (100%)
AAGFEIPEDATILAAECK	Bifidobacterium	Bacteria				Actinomycetota			Actinomycetes			Bifidobacteriales				Bifidobacteriaceae				Bifidobacterium									1.1.1.1 (100%);1.2.1.10 (100%)	alcohol dehydrogenase (100%);acetaldehyde dehydrogenase (acetylating) (100%)		GO:0004022 (100%);GO:0046872 (100%);GO:0008774 (92%)	GO:0006066 (92%);GO:0015976 (92%)		alcohol dehydrogenase (NAD+) activity (100%);metal ion binding (100%);acetaldehyde dehydrogenase (acetylating) activity (92%)	alcohol metabolic process (92%);carbon utilization (92%)	IPR001670 (100%);IPR015590 (100%);IPR016161 (100%)	Alcohol dehydrogenase, iron-type/glycerol dehydrogenase GldA (100%);Aldehyde dehydrogenase domain (100%);Aldehyde/histidinol dehydrogenase (100%)
AAGFEIPEDATILAAECKEVGENEPLTMEK	Bifidobacterium	Bacteria				Actinomycetota			Actinomycetes			Bifidobacteriales				Bifidobacteriaceae				Bifidobacterium												GO:0004022 (100%);GO:0046872 (100%);GO:0008774 (93%)	GO:0006066 (93%);GO:0015976 (93%)		alcohol dehydrogenase (NAD+) activity (100%);metal ion binding (100%);acetaldehyde dehydrogenase (acetylating) activity (93%)	alcohol metabolic process (93%);carbon utilization (93%)	IPR001670 (100%);IPR015590 (100%);IPR016161 (100%)	Alcohol dehydrogenase, iron-type/glycerol dehydrogenase GldA (100%);Aldehyde dehydrogenase domain (100%);Aldehyde/histidinol dehydrogenase (100%)
AAGFENLKGHK	root																												2.6.1.52 (100%)	phosphoserine transaminase (100%)	GO:0005737 (100%)	GO:0004648 (100%);GO:0030170 (100%)	GO:0006564 (100%)	cytoplasm (100%)	O-phospho-L-serine:2-oxoglutarate aminotransferase activity (100%);pyridoxal phosphate binding (100%)	L-serine biosynthetic process (100%)	IPR000192 (100%);IPR015421 (100%);IPR015422 (100%)	Aminotransferase class V domain (100%);Pyridoxal phosphate-dependent transferase, major domain (100%);Pyridoxal phosphate-dependent transferase, small domain (100%)
AAGFTSVEVLTGHGFETQEL	Faecalibacterium	Bacteria				Bacillota			Clostridia			Eubacteriales				Oscillospiraceae				Faecalibacterium									3.1.3.15 (100%)	histidinol-phosphatase (100%)	GO:0005737 (100%)	GO:0004401 (100%)	GO:0000105 (100%);GO:0008652 (100%)	cytoplasm (100%)	histidinol-phosphatase activity (100%)	L-histidine biosynthetic process (100%);amino acid biosynthetic process (100%)	IPR004013 (100%);IPR010140 (100%);IPR016195 (100%)	PHP domain (100%);Histidinol phosphate phosphatase, HisJ (100%);Polymerase/histidinol phosphatase-like (100%)
AAGFVQEHEMAYMSELVAQAKEK	Mediterraneibacter gnavus	Bacteria				Bacillota			Clostridia			Lachnospirales				Lachnospiraceae				Mediterraneibacter				Mediterraneibacter gnavus					5.3.1.9 (100%)	glucose-6-phosphate isomerase (100%)	GO:0005829 (100%)	GO:0004347 (100%);GO:0048029 (100%);GO:0097367 (100%)	GO:0006094 (100%);GO:0006096 (100%);GO:0051156 (100%)	cytosol (100%)	glucose-6-phosphate isomerase activity (100%);monosaccharide binding (100%);carbohydrate derivative binding (100%)	gluconeogenesis (100%);glycolytic process (100%);glucose 6-phosphate metabolic process (100%)	IPR001672 (100%);IPR018189 (100%);IPR035476 (100%)	Phosphoglucose isomerase (PGI) (100%);Phosphoglucose isomerase, conserved site (100%);Phosphoglucose isomerase, SIS domain 1 (100%)
AAGGISTVDDMEK	Faecalibacterium prausnitzii	Bacteria				Bacillota			Clostridia			Eubacteriales				Oscillospiraceae				Faecalibacterium				Faecalibacterium prausnitzii					4.1.2.4 (100%)	deoxyribose-phosphate aldolase (100%)	GO:0005737 (100%)	GO:0004139 (100%)	GO:0009264 (100%);GO:0016052 (100%);GO:0046386 (89%)	cytoplasm (100%)	deoxyribose-phosphate aldolase activity (100%)	deoxyribonucleotide catabolic process (100%);carbohydrate catabolic process (100%);deoxyribose phosphate catabolic process (89%)	IPR002915 (100%);IPR011343 (100%);IPR013785 (100%)	DeoC/FbaB/LacD aldolase (100%);Deoxyribose-phosphate aldolase (100%);Aldolase-type TIM barrel (100%)
AAGGISTVDDMEKFLALGADR	Faecalibacterium prausnitzii	Bacteria				Bacillota			Clostridia			Eubacteriales				Oscillospiraceae				Faecalibacterium				Faecalibacterium prausnitzii					4.1.2.4 (100%)	deoxyribose-phosphate aldolase (100%)	GO:0005737 (100%)	GO:0004139 (100%)	GO:0009264 (100%);GO:0016052 (100%);GO:0046386 (89%)	cytoplasm (100%)	deoxyribose-phosphate aldolase activity (100%)	deoxyribonucleotide catabolic process (100%);carbohydrate catabolic process (100%);deoxyribose phosphate catabolic process (89%)	IPR002915 (100%);IPR011343 (100%);IPR013785 (100%)	DeoC/FbaB/LacD aldolase (100%);Deoxyribose-phosphate aldolase (100%);Aldolase-type TIM barrel (100%)
AAGGISTVEDMEK	Eubacteriales	Bacteria				Bacillota			Clostridia			Eubacteriales																	4.1.2.4 (100%)	deoxyribose-phosphate aldolase (100%)	GO:0005737 (100%)	GO:0004139 (100%)	GO:0009264 (100%);GO:0016052 (100%);GO:0046386 (70%)	cytoplasm (100%)	deoxyribose-phosphate aldolase activity (100%)	deoxyribonucleotide catabolic process (100%);carbohydrate catabolic process (100%);deoxyribose phosphate catabolic process (70%)	IPR002915 (100%);IPR011343 (100%);IPR013785 (100%)	DeoC/FbaB/LacD aldolase (100%);Deoxyribose-phosphate aldolase (100%);Aldolase-type TIM barrel (100%)
AAGGISTVEDMEKFLALGADR	Faecalibacterium	Bacteria				Bacillota			Clostridia			Eubacteriales				Oscillospiraceae				Faecalibacterium									4.1.2.4 (100%)	deoxyribose-phosphate aldolase (100%)	GO:0005737 (100%)	GO:0004139 (100%)	GO:0009264 (100%);GO:0016052 (100%);GO:0046386 (86%)	cytoplasm (100%)	deoxyribose-phosphate aldolase activity (100%)	deoxyribonucleotide catabolic process (100%);carbohydrate catabolic process (100%);deoxyribose phosphate catabolic process (86%)	IPR002915 (100%);IPR011343 (100%);IPR013785 (100%)	DeoC/FbaB/LacD aldolase (100%);Deoxyribose-phosphate aldolase (100%);Aldolase-type TIM barrel (100%)
AAGGISTVEDMETFLALGADR	Faecalibacterium prausnitzii	Bacteria				Bacillota			Clostridia			Eubacteriales				Oscillospiraceae				Faecalibacterium				Faecalibacterium prausnitzii					4.1.2.4 (100%)	deoxyribose-phosphate aldolase (100%)	GO:0005737 (100%)	GO:0004139 (100%)	GO:0009264 (100%);GO:0016052 (100%);GO:0046386 (100%)	cytoplasm (100%)	deoxyribose-phosphate aldolase activity (100%)	deoxyribonucleotide catabolic process (100%);carbohydrate catabolic process (100%);deoxyribose phosphate catabolic process (100%)	IPR002915 (100%);IPR011343 (100%);IPR013785 (100%)	DeoC/FbaB/LacD aldolase (100%);Deoxyribose-phosphate aldolase (100%);Aldolase-type TIM barrel (100%)
AAGGLAIIGTERHESR	Bacteria	Bacteria																											7.4.2.8 (100%)	protein-secreting ATPase (100%)	GO:0005829 (100%);GO:0031522 (100%);GO:0005886 (97%)	GO:0005524 (100%);GO:0046872 (76%);GO:0004386 (1%)	GO:0006605 (100%);GO:0017038 (100%);GO:0043952 (100%)	cytosol (100%);cell envelope Sec protein transport complex (100%);plasma membrane (97%)	ATP binding (100%);metal ion binding (76%);helicase activity (1%)	protein targeting (100%);protein import (100%);protein transport by the Sec complex (100%)	IPR000185 (100%);IPR014018 (100%);IPR044722 (100%)	Protein translocase subunit SecA (100%);SecA motor DEAD (100%);SecA, C-terminal helicase domain (100%)
AAGGLNAAETKPQAK	Parasutterella excrementihominis	Bacteria				Pseudomonadota			Betaproteobacteria			Burkholderiales				Sutterellaceae				Parasutterella				Parasutterella excrementihominis								GO:0010181 (100%);GO:0016491 (100%)	GO:0008202 (100%)		FMN binding (100%);oxidoreductase activity (100%)	steroid metabolic process (100%)	IPR003953 (100%);IPR010960 (100%);IPR027477 (100%)	FAD-dependent oxidoreductase 2, FAD-binding domain (100%);Flavocytochrome c (100%);Succinate dehydrogenase/fumarate reductase flavoprotein, catalytic domain superfamily (100%)
AAGGLNATETALQK	Sutterella seckii	Bacteria				Pseudomonadota			Betaproteobacteria			Burkholderiales				Sutterellaceae				Sutterella				Sutterella seckii								GO:0010181 (100%);GO:0016491 (100%)	GO:0008202 (100%)		FMN binding (100%);oxidoreductase activity (100%)	steroid metabolic process (100%)	IPR003953 (100%);IPR010960 (100%);IPR027477 (100%)	FAD-dependent oxidoreductase 2, FAD-binding domain (100%);Flavocytochrome c (100%);Succinate dehydrogenase/fumarate reductase flavoprotein, catalytic domain superfamily (100%)
AAGGLNATETALQKAK	Sutterella seckii	Bacteria				Pseudomonadota			Betaproteobacteria			Burkholderiales				Sutterellaceae				Sutterella				Sutterella seckii								GO:0010181 (100%);GO:0016491 (100%)	GO:0008202 (100%)		FMN binding (100%);oxidoreductase activity (100%)	steroid metabolic process (100%)	IPR003953 (100%);IPR010960 (100%);IPR027477 (100%)	FAD-dependent oxidoreductase 2, FAD-binding domain (100%);Flavocytochrome c (100%);Succinate dehydrogenase/fumarate reductase flavoprotein, catalytic domain superfamily (100%)
AAGGNIIPSSTGAAK	Bacteroidales	Bacteria				Bacteroidota			Bacteroidia			Bacteroidales																	1.2.1.- (95%);1.2.1.12 (5%)	With NAD(+) or NADP(+) as acceptor (95%);glyceraldehyde-3-phosphate dehydrogenase (phosphorylating) (5%)	GO:0005829 (100%)	GO:0004365 (100%);GO:0050661 (95%);GO:0051287 (95%)	GO:0006096 (100%);GO:0006006 (95%)	cytosol (100%)	glyceraldehyde-3-phosphate dehydrogenase (NAD+) (phosphorylating) activity (100%);NADP binding (95%);NAD binding (95%)	glycolytic process (100%);glucose metabolic process (95%)	IPR020829 (100%);IPR020830 (100%);IPR020831 (100%)	Glyceraldehyde 3-phosphate dehydrogenase, catalytic domain (100%);Glyceraldehyde 3-phosphate dehydrogenase, active site (100%);Glyceraldehyde/Erythrose phosphate dehydrogenase family (100%)
AAGGTEGHSNQYIGFLGAVPLMR	Bacteroides stercoris	Bacteria				Bacteroidota			Bacteroidia			Bacteroidales				Bacteroidaceae				Bacteroides				Bacteroides stercoris							GO:0016020 (100%)			membrane (100%)			IPR011990 (100%);IPR012944 (100%);IPR033985 (100%)	Tetratricopeptide-like helical domain superfamily (100%);RagB/SusD domain (100%);SusD-like, N-terminal (100%)
AAGGTNKINGLVMLPK	Blautia	Bacteria				Bacillota			Clostridia			Lachnospirales				Lachnospiraceae				Blautia									1.2.99.7 (100%)	aldehyde dehydrogenase (FAD-independent) (100%)		GO:0005506 (100%);GO:0051537 (100%);GO:0016491 (61%)			iron ion binding (100%);2 iron, 2 sulfur cluster binding (100%);oxidoreductase activity (61%)		IPR000674 (100%);IPR001041 (100%);IPR002888 (100%)	Aldehyde oxidase/xanthine dehydrogenase, a/b hammerhead (100%);2Fe-2S ferredoxin-type iron-sulfur binding domain (100%);[2Fe-2S]-binding (100%)
AAGGTVFTAEEAK	Clostridia	Bacteria				Bacillota			Clostridia																				6.3.5.5 (100%);6.3.4.16 (99%)	carbamoyl-phosphate synthase (glutamine-hydrolyzing) (100%);carbamoyl-phosphate synthase (ammonia) (99%)	GO:0005829 (100%)	GO:0004070 (100%);GO:0004088 (100%);GO:0004151 (100%)	GO:0006207 (100%);GO:0006228 (100%);GO:0006526 (100%)	cytosol (100%)	aspartate carbamoyltransferase activity (100%);carbamoyl-phosphate synthase (glutamine-hydrolyzing) activity (100%);dihydroorotase activity (100%)	'de novo' pyrimidine nucleobase biosynthetic process (100%);UTP biosynthetic process (100%);L-arginine biosynthetic process (100%)	IPR005479 (100%);IPR005483 (100%);IPR011607 (100%)	Carbamoyl-phosphate synthetase large subunit-like, ATP-binding domain (100%);Carbamoyl-phosphate synthase large subunit, CPSase domain (100%);Methylglyoxal synthase-like domain (100%)
AAGGTVGDSLLEMDYLDYANK	Fusicatenibacter saccharivorans	Bacteria				Bacillota			Clostridia			Lachnospirales				Lachnospiraceae				Fusicatenibacter				Fusicatenibacter saccharivorans					2.7.2.3 (100%)	phosphoglycerate kinase (100%)	GO:0005829 (100%)	GO:0004618 (100%);GO:0005524 (100%);GO:0043531 (100%)	GO:0006094 (100%);GO:0006096 (100%)	cytosol (100%)	phosphoglycerate kinase activity (100%);ATP binding (100%);ADP binding (100%)	gluconeogenesis (100%);glycolytic process (100%)	IPR001576 (100%);IPR015824 (100%);IPR015911 (100%)	Phosphoglycerate kinase (100%);Phosphoglycerate kinase, N-terminal (100%);Phosphoglycerate kinase, conserved site (100%)
AAGHEDIVTVIISELDR	root																														GO:0005737 (97%)	GO:0016301 (97%);GO:0016740 (3%)	GO:0009401 (100%)	cytoplasm (97%)	kinase activity (97%);transferase activity (3%)	phosphoenolpyruvate-dependent sugar phosphotransferase system (100%)	IPR001127 (100%);IPR011055 (100%);IPR050890 (97%)	Phosphotransferase system, sugar-specific permease EIIA type 1 (100%);Duplicated hybrid motif (100%);Phosphotransferase system EIIA component (97%)
AAGHEDIVTVIISELDRLK	root																														GO:0005737 (97%)	GO:0016301 (97%);GO:0016740 (3%)	GO:0009401 (100%)	cytoplasm (97%)	kinase activity (97%);transferase activity (3%)	phosphoenolpyruvate-dependent sugar phosphotransferase system (100%)	IPR001127 (100%);IPR011055 (100%);IPR050890 (97%)	Phosphotransferase system, sugar-specific permease EIIA type 1 (100%);Duplicated hybrid motif (100%);Phosphotransferase system EIIA component (97%)
AAGHEDIVTVIVSELDR	Collinsella aerofaciens	Bacteria				Actinomycetota			Coriobacteriia			Coriobacteriales				Coriobacteriaceae				Collinsella				Collinsella aerofaciens					2.7.1.199 (75%);2.7.1.- (25%)	protein-N(pi)-phosphohistidine--D-glucose phosphotransferase (75%);Phosphotransferases with an alcohol group as acceptor (25%)	GO:0005737 (100%)	GO:0016301 (100%)	GO:0009401 (100%)	cytoplasm (100%)	kinase activity (100%)	phosphoenolpyruvate-dependent sugar phosphotransferase system (100%)	IPR001127 (100%);IPR011055 (100%);IPR050890 (100%)	Phosphotransferase system, sugar-specific permease EIIA type 1 (100%);Duplicated hybrid motif (100%);Phosphotransferase system EIIA component (100%)
AAGHMVDEVRR	Bacteroidaceae	Bacteria				Bacteroidota			Bacteroidia			Bacteroidales				Bacteroidaceae													7.2.3.1 (98%);3.6.1.1 (2%)	Na(+)-exporting diphosphatase (98%);inorganic diphosphatase (2%)	GO:0005886 (95%);GO:0016020 (3%)	GO:0004427 (98%);GO:0009678 (98%);GO:0000287 (95%)	GO:0006814 (95%)	plasma membrane (95%);membrane (3%)	inorganic diphosphate phosphatase activity (98%);diphosphate hydrolysis-driven proton transmembrane transporter activity (98%);magnesium ion binding (95%)	sodium ion transport (95%)	IPR004131 (100%)	Pyrophosphate-energised proton pump (100%)
AAGHPTATAIIVTNGDDLGELK	root																														GO:0005737 (100%)	GO:0016301 (100%)	GO:0009401 (100%)	cytoplasm (100%)	kinase activity (100%)	phosphoenolpyruvate-dependent sugar phosphotransferase system (100%)	IPR001127 (100%);IPR011055 (100%);IPR050890 (100%)	Phosphotransferase system, sugar-specific permease EIIA type 1 (100%);Duplicated hybrid motif (100%);Phosphotransferase system EIIA component (100%)
AAGIAEAR	root																												2.2.1.7 (13%);2.7.4.22 (13%);3.6.5.4 (13%)	1-deoxy-D-xylulose-5-phosphate synthase (13%);UMP kinase (13%);signal-recognition-particle GTPase (13%)	GO:0005737 (42%);GO:0015935 (39%);GO:0005829 (12%)	GO:0003735 (39%);GO:0019843 (39%);GO:0005524 (9%)	GO:0006412 (39%);GO:1902600 (5%);GO:0006508 (4%)	cytoplasm (42%);small ribosomal subunit (39%);cytosol (12%)	structural constituent of ribosome (39%);rRNA binding (39%);ATP binding (9%)	translation (39%);proton transmembrane transport (5%);proteolysis (4%)	IPR000851 (36%);IPR005324 (36%);IPR014721 (36%)	Small ribosomal subunit protein uS5 (36%);Small ribosomal subunit protein uS5, C-terminal (36%);Small ribosomal subunit protein uS5 domain 2-type fold, subgroup (36%)
AAGIAEVFTPGTPTGNIVEFINANVK	Phascolarctobacterium faecium	Bacteria				Bacillota			Negativicutes			Acidaminococcales				Acidaminococcaceae				Phascolarctobacterium				Phascolarctobacterium faecium								GO:0004494 (100%);GO:0031419 (100%);GO:0046872 (100%)			methylmalonyl-CoA mutase activity (100%);cobalamin binding (100%);metal ion binding (100%)		IPR006158 (100%);IPR006159 (100%);IPR036724 (100%)	Cobalamin (vitamin B12)-binding domain (100%);Methylmalonyl-CoA mutase, C-terminal (100%);Cobalamin-binding domain superfamily (100%)
AAGIDAHGYVADVTDEAAVNAMIAQIK	Faecalibacterium	Bacteria				Bacillota			Clostridia			Eubacteriales				Oscillospiraceae				Faecalibacterium									1.1.1.69 (100%)	gluconate 5-dehydrogenase (100%)		GO:0008874 (50%);GO:0016616 (50%)	GO:0008202 (100%)		gluconate 5-dehydrogenase activity (50%);oxidoreductase activity, acting on the CH-OH group of donors, NAD or NADP as acceptor (50%)	steroid metabolic process (100%)	IPR002347 (100%);IPR020904 (100%);IPR036291 (100%)	Short-chain dehydrogenase/reductase SDR (100%);Short-chain dehydrogenase/reductase, conserved site (100%);NAD(P)-binding domain superfamily (100%)
AAGIDKETFIIPCDCPR	Faecalibacterium prausnitzii	Bacteria				Bacillota			Clostridia			Eubacteriales				Oscillospiraceae				Faecalibacterium				Faecalibacterium prausnitzii					2.7.6.1 (100%)	ribose-phosphate diphosphokinase (100%)	GO:0002189 (100%);GO:0005737 (100%)	GO:0000287 (100%);GO:0004749 (100%);GO:0005524 (100%)	GO:0006015 (100%);GO:0006164 (100%)	ribose phosphate diphosphokinase complex (100%);cytoplasm (100%)	magnesium ion binding (100%);ribose phosphate diphosphokinase activity (100%);ATP binding (100%)	5-phosphoribose 1-diphosphate biosynthetic process (100%);purine nucleotide biosynthetic process (100%)	IPR000836 (100%);IPR005946 (100%);IPR029057 (100%)	Phosphoribosyltransferase domain (100%);Ribose-phosphate pyrophosphokinase (100%);Phosphoribosyltransferase-like (100%)
AAGIDTASGVPNK	Eubacteriales	Bacteria				Bacillota			Clostridia			Eubacteriales																			GO:0005840 (100%);GO:1990904 (100%)	GO:0003735 (100%);GO:0070180 (100%)	GO:0006412 (100%)	ribosome (100%);ribonucleoprotein complex (100%)	structural constituent of ribosome (100%);large ribosomal subunit rRNA binding (100%)	translation (100%)	IPR000911 (100%);IPR006519 (100%);IPR020783 (100%)	Ribosomal protein uL11 (100%);Large ribosomal subunit protein uL11, bacterial-type (100%);Large ribosomal subunit protein uL11, C-terminal (100%)
AAGIDTASGVPNKNK	Eubacteriales	Bacteria				Bacillota			Clostridia			Eubacteriales																			GO:0005840 (100%);GO:1990904 (100%)	GO:0003735 (100%);GO:0070180 (100%)	GO:0006412 (100%)	ribosome (100%);ribonucleoprotein complex (100%)	structural constituent of ribosome (100%);large ribosomal subunit rRNA binding (100%)	translation (100%)	IPR000911 (100%);IPR006519 (100%);IPR020783 (100%)	Ribosomal protein uL11 (100%);Large ribosomal subunit protein uL11, bacterial-type (100%);Large ribosomal subunit protein uL11, C-terminal (100%)
AAGIDVPIEAGIMPVMNAK	Bifidobacterium	Bacteria				Actinomycetota			Actinomycetes			Bifidobacteriales				Bifidobacteriaceae				Bifidobacterium									1.5.1.54 (100%)	methylenetetrahydrofolate reductase (NADH) (100%)	GO:0005829 (100%)	GO:0071949 (100%);GO:0106312 (65%);GO:0004489 (35%)	GO:0009086 (100%);GO:0035999 (100%)	cytosol (100%)	FAD binding (100%);methylenetetrahydrofolate reductase (NADH) activity (65%);methylenetetrahydrofolate reductase (NAD(P)H) activity (35%)	methionine biosynthetic process (100%);tetrahydrofolate interconversion (100%)	IPR003171 (100%);IPR004620 (100%);IPR029041 (100%)	Methylenetetrahydrofolate reductase-like (100%);5,10-methylenetetrahydrofolate reductase (100%);FAD-linked oxidoreductase-like (100%)
AAGIEAAKLIQNGMIAGLGTGSTVR	Bifidobacteriaceae	Bacteria				Actinomycetota			Actinomycetes			Bifidobacteriales				Bifidobacteriaceae													5.3.1.6 (100%)	ribose-5-phosphate isomerase (100%)	GO:0005829 (93%);GO:0043231 (93%)	GO:0004751 (93%);GO:0016853 (7%)	GO:0006014 (93%);GO:0009052 (93%)	cytosol (93%);intracellular membrane-bounded organelle (93%)	ribose-5-phosphate isomerase activity (93%);isomerase activity (7%)	D-ribose metabolic process (93%);pentose-phosphate shunt, non-oxidative branch (93%)	IPR004788 (100%);IPR020672 (100%);IPR037171 (100%)	Ribose 5-phosphate isomerase, type A (100%);Ribose-5-phosphate isomerase, type A, subgroup (100%);NagB/RpiA transferase-like (100%)
AAGIEAAKLVENGMIAGLGTGSTVK	Bifidobacterium	Bacteria				Actinomycetota			Actinomycetes			Bifidobacteriales				Bifidobacteriaceae				Bifidobacterium									5.3.1.6 (100%)	ribose-5-phosphate isomerase (100%)	GO:0005829 (93%);GO:0043231 (93%)	GO:0004751 (93%);GO:0016853 (7%)	GO:0006014 (93%);GO:0009052 (93%)	cytosol (93%);intracellular membrane-bounded organelle (93%)	ribose-5-phosphate isomerase activity (93%);isomerase activity (7%)	D-ribose metabolic process (93%);pentose-phosphate shunt, non-oxidative branch (93%)	IPR037171 (100%);IPR004788 (96%);IPR020672 (96%)	NagB/RpiA transferase-like (100%);Ribose 5-phosphate isomerase, type A (96%);Ribose-5-phosphate isomerase, type A, subgroup (96%)
AAGIENFIHVR	Bacteroidales	Bacteria				Bacteroidota			Bacteroidia			Bacteroidales																	5.4.99.2 (100%)	methylmalonyl-CoA mutase (100%)	GO:0005737 (99%)	GO:0031419 (100%);GO:0004494 (100%);GO:0046872 (96%)	GO:0019678 (99%);GO:0019652 (96%)	cytoplasm (99%)	cobalamin binding (100%);methylmalonyl-CoA mutase activity (100%);metal ion binding (96%)	propionate metabolic process, methylmalonyl pathway (99%);lactate fermentation to propionate and acetate (96%)	IPR006099 (99%);IPR016176 (98%);IPR004608 (96%)	Methylmalonyl-CoA mutase, alpha/beta chain, catalytic (99%);Cobalamin (vitamin B12)-dependent enzyme, catalytic (98%);Methylmalonyl-CoA mutase, small subunit (96%)
AAGIEQVVFDR	Bacteria	Bacteria																													GO:0022625 (100%)	GO:0003735 (100%);GO:0008097 (100%)	GO:0006412 (100%)	cytosolic large ribosomal subunit (100%)	structural constituent of ribosome (100%);5S rRNA binding (100%)	translation (100%)	IPR004389 (100%);IPR005484 (100%)	Large ribosomal subunit protein uL18, bacterial-type (100%);Large ribosomal subunit protein uL18 (100%)
AAGIEYFYTLIDDAVAR	root																												1.1.1.42 (100%)	isocitrate dehydrogenase (NADP(+)) (100%)	GO:0005777 (99%);GO:0005829 (99%)	GO:0004450 (99%);GO:0000287 (94%);GO:0051287 (94%)	GO:0006102 (99%);GO:0006739 (99%);GO:0006099 (93%)	peroxisome (99%);cytosol (99%)	isocitrate dehydrogenase (NADP+) activity (99%);magnesium ion binding (94%);NAD binding (94%)	isocitrate metabolic process (99%);NADP metabolic process (99%);tricarboxylic acid cycle (93%)	IPR004790 (100%);IPR024084 (100%);IPR019818 (95%)	Isocitrate dehydrogenase NADP-dependent (100%);Isopropylmalate dehydrogenase-like domain (100%);Isocitrate/isopropylmalate dehydrogenase, conserved site (95%)
AAGINTASGKPNK	Faecalibacterium	Bacteria				Bacillota			Clostridia			Eubacteriales				Oscillospiraceae				Faecalibacterium											GO:0005840 (100%);GO:1990904 (100%)	GO:0003735 (100%);GO:0070180 (100%)	GO:0006412 (100%)	ribosome (100%);ribonucleoprotein complex (100%)	structural constituent of ribosome (100%);large ribosomal subunit rRNA binding (100%)	translation (100%)	IPR000911 (100%);IPR006519 (100%);IPR020783 (100%)	Ribosomal protein uL11 (100%);Large ribosomal subunit protein uL11, bacterial-type (100%);Large ribosomal subunit protein uL11, C-terminal (100%)
AAGINTASGKPNKEK	Faecalibacterium	Bacteria				Bacillota			Clostridia			Eubacteriales				Oscillospiraceae				Faecalibacterium											GO:0005840 (100%);GO:1990904 (100%)	GO:0003735 (100%);GO:0070180 (100%)	GO:0006412 (100%)	ribosome (100%);ribonucleoprotein complex (100%)	structural constituent of ribosome (100%);large ribosomal subunit rRNA binding (100%)	translation (100%)	IPR000911 (100%);IPR006519 (100%);IPR020783 (100%)	Ribosomal protein uL11 (100%);Large ribosomal subunit protein uL11, bacterial-type (100%);Large ribosomal subunit protein uL11, C-terminal (100%)
AAGIPCFGPGAEGAQMEGSK	Collinsella aerofaciens	Bacteria				Actinomycetota			Coriobacteriia			Coriobacteriales				Coriobacteriaceae				Collinsella				Collinsella aerofaciens					6.3.4.13 (100%)	phosphoribosylamine--glycine ligase (100%)		GO:0004637 (100%);GO:0005524 (100%);GO:0046872 (100%)	GO:0009113 (100%);GO:0006189 (98%)		phosphoribosylamine-glycine ligase activity (100%);ATP binding (100%);metal ion binding (100%)	purine nucleobase biosynthetic process (100%);'de novo' IMP biosynthetic process (98%)	IPR000115 (100%);IPR011761 (100%);IPR013815 (100%)	Phosphoribosylglycinamide synthetase (100%);ATP-grasp fold (100%);ATP-grasp fold, subdomain 1 (100%)
AAGIPLLFFNR
AAGIQILNSSGAPGSGAEIR	Bacteroides	Bacteria				Bacteroidota			Bacteroidia			Bacteroidales				Bacteroidaceae				Bacteroides											GO:0009279 (100%)			cell outer membrane (100%)			IPR000531 (100%);IPR008969 (100%);IPR012910 (100%)	TonB-dependent receptor-like, beta-barrel (100%);Carboxypeptidase-like, regulatory domain superfamily (100%);TonB-dependent receptor, plug domain (100%)
AAGIQKGTENPLTHK	Bifidobacteriaceae	Bacteria				Actinomycetota			Actinomycetes			Bifidobacteriales				Bifidobacteriaceae															GO:0005840 (100%);GO:1990904 (100%)	GO:0003735 (100%);GO:0070180 (100%)	GO:0006412 (100%)	ribosome (100%);ribonucleoprotein complex (100%)	structural constituent of ribosome (100%);large ribosomal subunit rRNA binding (100%)	translation (100%)	IPR000911 (100%);IPR006519 (100%);IPR020783 (100%)	Ribosomal protein uL11 (100%);Large ribosomal subunit protein uL11, bacterial-type (100%);Large ribosomal subunit protein uL11, C-terminal (100%)
AAGITAVVFDR	Bacteria	Bacteria																													GO:0022625 (99%);GO:0005840 (1%)	GO:0003735 (99%);GO:0008097 (99%)	GO:0006412 (99%)	cytosolic large ribosomal subunit (99%);ribosome (1%)	structural constituent of ribosome (99%);5S rRNA binding (99%)	translation (99%)	IPR004389 (100%);IPR005484 (100%)	Large ribosomal subunit protein uL18, bacterial-type (100%);Large ribosomal subunit protein uL18 (100%)
AAGITPYLEPK	Bifidobacterium	Bacteria				Actinomycetota			Actinomycetes			Bifidobacteriales				Bifidobacteriaceae				Bifidobacterium																	IPR006059 (100%);IPR050490 (100%)	Bacterial-type extracellular solute-binding protein (100%);Bacterial solute-binding protein 1 (100%)
AAGITPYLEPKDGLGNAVEGWIGAESAK	Bifidobacterium	Bacteria				Actinomycetota			Actinomycetes			Bifidobacteriales				Bifidobacteriaceae				Bifidobacterium																	IPR006059 (100%);IPR050490 (100%)	Bacterial-type extracellular solute-binding protein (100%);Bacterial solute-binding protein 1 (100%)
AAGKINGVYVNSEYSR	Bacteroidaceae	Bacteria				Bacteroidota			Bacteroidia			Bacteroidales				Bacteroidaceae
AAGKTPGKDVTIISFDAIK	Anaerostipes hadrus	Bacteria				Bacillota			Clostridia			Lachnospirales				Lachnospiraceae				Anaerostipes				Anaerostipes hadrus								GO:0030246 (100%)			carbohydrate binding (100%)		IPR025997 (100%);IPR028082 (100%)	Periplasmic binding protein (100%);Periplasmic binding protein-like I (100%)
AAGLDAIHDTVHEMAR	Bacteria	Bacteria																											1.11.1.1 (100%)	NADH peroxidase (100%)		GO:0005506 (100%);GO:0004601 (76%);GO:0016491 (18%)			iron ion binding (100%);peroxidase activity (76%);oxidoreductase activity (18%)		IPR003251 (100%);IPR009040 (100%);IPR009078 (100%)	Rubrerythrin, diiron-binding domain (100%);Ferritin-like diiron domain (100%);Ferritin-like superfamily (100%)
AAGLDAIHDTVHEMARDEAR	Bacteria	Bacteria																											1.11.1.1 (100%)	NADH peroxidase (100%)		GO:0005506 (100%);GO:0004601 (76%);GO:0016491 (18%)			iron ion binding (100%);peroxidase activity (76%);oxidoreductase activity (18%)		IPR003251 (100%);IPR009040 (100%);IPR009078 (100%)	Rubrerythrin, diiron-binding domain (100%);Ferritin-like diiron domain (100%);Ferritin-like superfamily (100%)
AAGLDIEIICPLHGPILK	Anaerostipes hadrus	Bacteria				Bacillota			Clostridia			Lachnospirales				Lachnospiraceae				Anaerostipes				Anaerostipes hadrus					1.6.3.- (100%)	With oxygen as acceptor (100%)		GO:0009055 (100%);GO:0010181 (100%);GO:0016651 (100%)			electron transfer activity (100%);FMN binding (100%);oxidoreductase activity, acting on NAD(P)H (100%)		IPR001279 (100%);IPR008254 (100%);IPR016440 (100%)	Metallo-beta-lactamase (100%);Flavodoxin/nitric oxide synthase (100%);Rubredoxin-oxygen oxidoreductase (100%)
AAGLDIKDVMTDIIENKF	root																												6.3.2.4 (100%)	D-alanine--D-alanine ligase (100%)	GO:0005737 (95%);GO:0009507 (4%)	GO:0005524 (99%);GO:0008716 (99%);GO:0046872 (99%)	GO:0008360 (99%);GO:0071555 (99%);GO:0009252 (96%)	cytoplasm (95%);chloroplast (4%)	ATP binding (99%);D-alanine-D-alanine ligase activity (99%);metal ion binding (99%)	regulation of cell shape (99%);cell wall organization (99%);peptidoglycan biosynthetic process (96%)	IPR000291 (100%);IPR005905 (100%);IPR011095 (100%)	D-alanine--D-alanine ligase/VANA/B/C, conserved site (100%);D-alanine--D-alanine ligase (100%);D-alanine--D-alanine ligase, C-terminal (100%)
AAGLDVYADEPATNK	Vescimonas fastidiosa	Bacteria				Bacillota			Clostridia			Eubacteriales				Oscillospiraceae				Vescimonas				Vescimonas fastidiosa					1.1.1.81 (100%)	hydroxypyruvate reductase (100%)		GO:0051287 (100%);GO:0016616 (91%);GO:0016618 (9%)			NAD binding (100%);oxidoreductase activity, acting on the CH-OH group of donors, NAD or NADP as acceptor (91%);hydroxypyruvate reductase [NAD(P)H] activity (9%)		IPR006140 (100%);IPR006139 (91%);IPR029752 (91%)	D-isomer specific 2-hydroxyacid dehydrogenase, NAD-binding domain (100%);D-isomer specific 2-hydroxyacid dehydrogenase, catalytic domain (91%);D-isomer specific 2-hydroxyacid dehydrogenase, NAD-binding domain conserved site 1 (91%)
AAGLDVYAQVEGIQPICFENAK	Anaerostipes hadrus	Bacteria				Bacillota			Clostridia			Lachnospirales				Lachnospiraceae				Anaerostipes				Anaerostipes hadrus													IPR025964 (100%)	GGGtGRT protein (100%)
AAGLFGTTGKTNDTQK	root																														GO:0005813 (100%);GO:0016020 (100%);GO:0044732 (100%)	GO:0004674 (100%);GO:0005524 (100%)	GO:0007017 (100%);GO:0007059 (100%)	centrosome (100%);membrane (100%);mitotic spindle pole body (100%)	protein serine/threonine kinase activity (100%);ATP binding (100%)	microtubule-based process (100%);chromosome segregation (100%)	IPR000719 (100%);IPR005543 (100%);IPR008271 (100%)	Protein kinase domain (100%);PASTA domain (100%);Serine/threonine-protein kinase, active site (100%)
AAGLGPVPDATETDGGSRGQVVDGIHVHAVR	Bifidobacterium	Bacteria				Actinomycetota			Actinomycetes			Bifidobacteriales				Bifidobacteriaceae				Bifidobacterium									1.17.1.8 (100%)	4-hydroxy-tetrahydrodipicolinate reductase (100%)	GO:0005829 (92%)	GO:0008839 (92%);GO:0016726 (92%);GO:0050661 (92%)	GO:0009089 (92%);GO:0019877 (92%)	cytosol (92%)	4-hydroxy-tetrahydrodipicolinate reductase (92%);oxidoreductase activity, acting on CH or CH2 groups, NAD or NADP as acceptor (92%);NADP binding (92%)	lysine biosynthetic process via diaminopimelate (92%);diaminopimelate biosynthetic process (92%)	IPR000846 (100%);IPR022663 (100%);IPR022664 (100%)	Dihydrodipicolinate reductase, N-terminal (100%);Dihydrodipicolinate reductase, C-terminal (100%);Dihydrodipicolinate reductase, conserved site (100%)
AAGLHVITDGEFR	Bacteria	Bacteria																											2.1.1.14 (100%)	5-methyltetrahydropteroyltriglutamate--homocysteine S-methyltransferase (100%)		GO:0003871 (98%);GO:0008270 (98%);GO:0008168 (2%)	GO:0009086 (98%);GO:0032259 (85%)		5-methyltetrahydropteroyltriglutamate-homocysteine S-methyltransferase activity (98%);zinc ion binding (98%);methyltransferase activity (2%)	methionine biosynthetic process (98%);methylation (85%)	IPR038071 (100%);IPR002629 (98%)	UROD/MetE-like superfamily (100%);Cobalamin-independent methionine synthase MetE, C-terminal/archaeal (98%)
AAGLNTPHSR	Bacteroides	Bacteria				Bacteroidota			Bacteroidia			Bacteroidales				Bacteroidaceae				Bacteroides									1.1.1.49 (100%)	glucose-6-phosphate dehydrogenase (NADP(+)) (100%)	GO:0005829 (100%)	GO:0004345 (100%);GO:0050661 (100%)	GO:0006006 (100%);GO:0009051 (100%)	cytosol (100%)	glucose-6-phosphate dehydrogenase activity (100%);NADP binding (100%)	glucose metabolic process (100%);pentose-phosphate shunt, oxidative branch (100%)	IPR001282 (100%);IPR022674 (100%);IPR036291 (100%)	Glucose-6-phosphate dehydrogenase (100%);Glucose-6-phosphate dehydrogenase, NAD-binding (100%);NAD(P)-binding domain superfamily (100%)
AAGLQITPNSTGAGGSSK	Alistipes	Bacteria				Bacteroidota			Bacteroidia			Bacteroidales				Rikenellaceae				Alistipes											GO:0009279 (100%)			cell outer membrane (100%)			IPR000531 (100%);IPR008969 (100%);IPR012910 (100%)	TonB-dependent receptor-like, beta-barrel (100%);Carboxypeptidase-like, regulatory domain superfamily (100%);TonB-dependent receptor, plug domain (100%)
AAGLQVITDGEFRR	Bacteria	Bacteria																											2.1.1.14 (100%)	5-methyltetrahydropteroyltriglutamate--homocysteine S-methyltransferase (100%)		GO:0003871 (99%);GO:0008270 (99%);GO:0008168 (1%)	GO:0009086 (99%);GO:0032259 (93%)		5-methyltetrahydropteroyltriglutamate-homocysteine S-methyltransferase activity (99%);zinc ion binding (99%);methyltransferase activity (1%)	methionine biosynthetic process (99%);methylation (93%)	IPR002629 (100%);IPR038071 (100%)	Cobalamin-independent methionine synthase MetE, C-terminal/archaeal (100%);UROD/MetE-like superfamily (100%)
AAGLTDKDIPTTWDQLLEVAK	Bifidobacterium longum	Bacteria				Actinomycetota			Actinomycetes			Bifidobacteriales				Bifidobacteriaceae				Bifidobacterium				Bifidobacterium longum							GO:0055052 (100%)	GO:1901982 (100%)	GO:0015768 (100%);GO:0042956 (100%)	ATP-binding cassette (ABC) transporter complex, substrate-binding subunit-containing (100%)	maltose binding (100%)	maltose transport (100%);maltodextrin transmembrane transport (100%)	IPR006059 (100%)	Bacterial-type extracellular solute-binding protein (100%)
AAGLTDKDIPTTWDQLLEVAKK	Bifidobacterium longum	Bacteria				Actinomycetota			Actinomycetes			Bifidobacteriales				Bifidobacteriaceae				Bifidobacterium				Bifidobacterium longum							GO:0055052 (100%)	GO:1901982 (100%)	GO:0015768 (100%);GO:0042956 (100%)	ATP-binding cassette (ABC) transporter complex, substrate-binding subunit-containing (100%)	maltose binding (100%)	maltose transport (100%);maltodextrin transmembrane transport (100%)	IPR006059 (100%)	Bacterial-type extracellular solute-binding protein (100%)
AAGLYKNER	root																												2.3.1.29 (100%)	glycine C-acetyltransferase (100%)	GO:0005829 (92%);GO:0033281 (4%);GO:0016020 (3%)	GO:0008890 (92%);GO:0030170 (92%);GO:0016874 (36%)	GO:0009058 (92%);GO:0019518 (85%);GO:0006567 (5%)	cytosol (92%);TAT protein transport complex (4%);membrane (3%)	glycine C-acetyltransferase activity (92%);pyridoxal phosphate binding (92%);ligase activity (36%)	biosynthetic process (92%);L-threonine catabolic process to glycine (85%);threonine catabolic process (5%)	IPR015422 (96%);IPR004839 (95%);IPR015421 (95%)	Pyridoxal phosphate-dependent transferase, small domain (96%);Aminotransferase, class I/classII, large domain (95%);Pyridoxal phosphate-dependent transferase, major domain (95%)
AAGMTITADMIKPR	Ruminococcus bromii	Bacteria				Bacillota			Clostridia			Eubacteriales				Oscillospiraceae				Ruminococcus				Ruminococcus bromii					2.7.1.- (100%)	Phosphotransferases with an alcohol group as acceptor (100%)	GO:0005829 (100%)	GO:0016301 (100%)	GO:0006796 (92%)	cytosol (100%)	kinase activity (100%)	phosphate-containing compound metabolic process (92%)	IPR011611 (100%);IPR029056 (100%);IPR002139 (92%)	Carbohydrate kinase PfkB (100%);Ribokinase-like (100%);Ribokinase/fructokinase (92%)
AAGNAETNALTDLLIGR	[Ruminococcus] torques ATCC 27756	Bacteria				Bacillota			Clostridia			Lachnospirales				Lachnospiraceae				Mediterraneibacter				[Ruminococcus] torques		[Ruminococcus] torques ATCC 27756						GO:0046556 (100%)	GO:0000272 (100%);GO:0046373 (100%)		alpha-L-arabinofuranosidase activity (100%)	polysaccharide catabolic process (100%);L-arabinose metabolic process (100%)	IPR006558 (100%);IPR010720 (100%);IPR013320 (100%)	LamG-like jellyroll fold (100%);Alpha-L-arabinofuranosidase, C-terminal (100%);Concanavalin A-like lectin/glucanase domain superfamily (100%)
AAGNDAEAQVAAK	Bacteroides	Bacteria				Bacteroidota			Bacteroidia			Bacteroidales				Bacteroidaceae				Bacteroides									1.10.3.- (50%);1.10.3.10 (50%)	With oxygen as acceptor (50%);Transferred entry: 7.1.1.3 (50%)	GO:0005886 (100%);GO:0070069 (100%)	GO:0009055 (100%);GO:0016682 (100%);GO:0020037 (100%)	GO:0019646 (100%)	plasma membrane (100%);cytochrome complex (100%)	electron transfer activity (100%);oxidoreductase activity, acting on diphenols and related substances as donors, oxygen as acceptor (100%);heme binding (100%)	aerobic electron transport chain (100%)	IPR002585 (100%)	Cytochrome ubiquinol oxidase subunit 1 (100%)
AAGNGAQLMAK	Bacteria	Bacteria																													GO:0022625 (100%)	GO:0003735 (100%);GO:0016740 (97%);GO:0019843 (97%)	GO:0002181 (100%)	cytosolic large ribosomal subunit (100%)	structural constituent of ribosome (100%);transferase activity (97%);rRNA binding (97%)	cytoplasmic translation (100%)	IPR002171 (100%);IPR008991 (100%);IPR014722 (100%)	Large ribosomal subunit protein uL2 (100%);Translation protein SH3-like domain superfamily (100%);Large ribosomal subunit protein uL2, domain 2 (100%)
AAGNGTLQGTPQPGDLIFTDR
AAGNIFNMR	Bacteroidaceae	Bacteria				Bacteroidota			Bacteroidia			Bacteroidales				Bacteroidaceae																GO:0004557 (100%)			alpha-galactosidase activity (100%)		IPR011050 (100%)	Pectin lyase fold/virulence factor (100%)
AAGNNGLWEVTVALK	Bacteroidaceae	Bacteria				Bacteroidota			Bacteroidia			Bacteroidales				Bacteroidaceae
AAGNNGLWEVTVALKNYDEK	Bacteroidaceae	Bacteria				Bacteroidota			Bacteroidia			Bacteroidales				Bacteroidaceae
AAGNNGLWEVTVALKNYDEKAFSAVTETK	Bacteroidaceae	Bacteria				Bacteroidota			Bacteroidia			Bacteroidales				Bacteroidaceae
AAGNSAQLMAK	Clostridia	Bacteria				Bacillota			Clostridia																						GO:0022625 (98%);GO:0005840 (2%)	GO:0003735 (98%);GO:0016740 (98%);GO:0019843 (97%)	GO:0002181 (98%)	cytosolic large ribosomal subunit (98%);ribosome (2%)	structural constituent of ribosome (98%);transferase activity (98%);rRNA binding (97%)	cytoplasmic translation (98%)	IPR002171 (100%);IPR005880 (100%);IPR008991 (100%)	Large ribosomal subunit protein uL2 (100%);Large ribosomal subunit protein uL2, bacterial/organellar-type (100%);Translation protein SH3-like domain superfamily (100%)
AAGNVYFTVHYMNVFGK	Phocaeicola vulgatus	Bacteria				Bacteroidota			Bacteroidia			Bacteroidales				Bacteroidaceae				Phocaeicola				Phocaeicola vulgatus								GO:0016829 (100%)			lyase activity (100%)		IPR032149 (100%)	Domain of unknown function DUF4988 (100%)
AAGNYSSSEISR	Faecalibacterium	Bacteria				Bacillota			Clostridia			Eubacteriales				Oscillospiraceae				Faecalibacterium
AAGQAWIDSVNDAEASK	Collinsella aerofaciens	Bacteria				Actinomycetota			Coriobacteriia			Coriobacteriales				Coriobacteriaceae				Collinsella				Collinsella aerofaciens					1.2.7.1 (100%)	pyruvate synthase (100%)		GO:0000287 (100%);GO:0005506 (100%);GO:0030976 (100%)	GO:0006979 (100%);GO:0022900 (100%)		magnesium ion binding (100%);iron ion binding (100%);thiamine pyrophosphate binding (100%)	response to oxidative stress (100%);electron transport chain (100%)	IPR002869 (100%);IPR002880 (100%);IPR009014 (100%)	Pyruvate-flavodoxin oxidoreductase, central domain (100%);Pyruvate flavodoxin/ferredoxin oxidoreductase, pyrimidine binding domain (100%);Transketolase C-terminal/Pyruvate-ferredoxin oxidoreductase domain II (100%)
AAGQAWIDSVNDAEASKTAAAAYVAELEK	Collinsella aerofaciens	Bacteria				Actinomycetota			Coriobacteriia			Coriobacteriales				Coriobacteriaceae				Collinsella				Collinsella aerofaciens					1.2.7.1 (100%)	pyruvate synthase (100%)		GO:0000287 (100%);GO:0005506 (100%);GO:0030976 (100%)	GO:0006979 (100%);GO:0022900 (100%)		magnesium ion binding (100%);iron ion binding (100%);thiamine pyrophosphate binding (100%)	response to oxidative stress (100%);electron transport chain (100%)	IPR002869 (100%);IPR002880 (100%);IPR009014 (100%)	Pyruvate-flavodoxin oxidoreductase, central domain (100%);Pyruvate flavodoxin/ferredoxin oxidoreductase, pyrimidine binding domain (100%);Transketolase C-terminal/Pyruvate-ferredoxin oxidoreductase domain II (100%)
AAGQDDILAFR	Faecalibacterium prausnitzii	Bacteria				Bacillota			Clostridia			Eubacteriales				Oscillospiraceae				Faecalibacterium				Faecalibacterium prausnitzii					3.4.11.- (100%)	Aminopeptidases (100%)		GO:0004177 (100%);GO:0008237 (100%);GO:0008270 (100%)	GO:0006508 (100%)		aminopeptidase activity (100%);metallopeptidase activity (100%);zinc ion binding (100%)	proteolysis (100%)	IPR001948 (100%);IPR023358 (100%)	Peptidase M18 (100%);Peptidase M18, domain 2 (100%)
AAGQEWLDTFAVGATNGAATDK	Blautia	Bacteria				Bacillota			Clostridia			Lachnospirales				Lachnospiraceae				Blautia									1.2.7.1 (100%)	pyruvate synthase (100%)		GO:0005506 (100%);GO:0051539 (100%);GO:0030976 (89%)	GO:0006979 (100%);GO:0022900 (100%)		iron ion binding (100%);4 iron, 4 sulfur cluster binding (100%);thiamine pyrophosphate binding (89%)	response to oxidative stress (100%);electron transport chain (100%)	IPR002869 (100%);IPR002880 (100%);IPR009014 (100%)	Pyruvate-flavodoxin oxidoreductase, central domain (100%);Pyruvate flavodoxin/ferredoxin oxidoreductase, pyrimidine binding domain (100%);Transketolase C-terminal/Pyruvate-ferredoxin oxidoreductase domain II (100%)
AAGQEWLDTYAVGATNGAATEK	Blautia	Bacteria				Bacillota			Clostridia			Lachnospirales				Lachnospiraceae				Blautia									1.2.7.1 (100%)	pyruvate synthase (100%)		GO:0005506 (100%);GO:0030976 (100%);GO:0051539 (100%)	GO:0006979 (100%);GO:0022900 (100%)		iron ion binding (100%);thiamine pyrophosphate binding (100%);4 iron, 4 sulfur cluster binding (100%)	response to oxidative stress (100%);electron transport chain (100%)	IPR002869 (100%);IPR002880 (100%);IPR009014 (100%)	Pyruvate-flavodoxin oxidoreductase, central domain (100%);Pyruvate flavodoxin/ferredoxin oxidoreductase, pyrimidine binding domain (100%);Transketolase C-terminal/Pyruvate-ferredoxin oxidoreductase domain II (100%)
AAGQEWLDTYGCGVTNGPATDK	Eubacterium ramulus	Bacteria				Bacillota			Clostridia			Eubacteriales				Eubacteriaceae				Eubacterium				Eubacterium ramulus					1.2.7.1 (100%)	pyruvate synthase (100%)		GO:0005506 (100%);GO:0016903 (100%);GO:0030976 (100%)	GO:0006979 (100%);GO:0022900 (100%)		iron ion binding (100%);oxidoreductase activity, acting on the aldehyde or oxo group of donors (100%);thiamine pyrophosphate binding (100%)	response to oxidative stress (100%);electron transport chain (100%)	IPR002869 (100%);IPR002880 (100%);IPR009014 (100%)	Pyruvate-flavodoxin oxidoreductase, central domain (100%);Pyruvate flavodoxin/ferredoxin oxidoreductase, pyrimidine binding domain (100%);Transketolase C-terminal/Pyruvate-ferredoxin oxidoreductase domain II (100%)
AAGSDLEYEVGTMIEIPR	Clostridia	Bacteria				Bacillota			Clostridia																				2.7.9.1 (100%)	pyruvate, phosphate dikinase (100%)		GO:0050242 (97%);GO:0016301 (92%);GO:0046872 (92%)	GO:0006090 (97%)		pyruvate, phosphate dikinase activity (97%);kinase activity (92%);metal ion binding (92%)	pyruvate metabolic process (97%)	IPR000121 (100%);IPR010121 (100%);IPR015813 (100%)	PEP-utilising enzyme, C-terminal (100%);Pyruvate, phosphate dikinase (100%);Pyruvate/Phosphoenolpyruvate kinase-like domain superfamily (100%)
AAGSDLQYEVGTMIEIPR	Blautia	Bacteria				Bacillota			Clostridia			Lachnospirales				Lachnospiraceae				Blautia									2.7.9.1 (100%)	pyruvate, phosphate dikinase (100%)		GO:0005524 (100%);GO:0016301 (100%);GO:0046872 (100%)	GO:0006090 (100%)		ATP binding (100%);kinase activity (100%);metal ion binding (100%)	pyruvate metabolic process (100%)	IPR000121 (100%);IPR002192 (100%);IPR008279 (100%)	PEP-utilising enzyme, C-terminal (100%);Pyruvate phosphate dikinase, AMP/ATP-binding (100%);PEP-utilising enzyme, mobile domain (100%)
AAGSDNVMLISDR	Evtepia gabavorous	Bacteria				Bacillota			Clostridia			Eubacteriales								Evtepia				Evtepia gabavorous								GO:0004022 (100%);GO:0046872 (100%)			alcohol dehydrogenase (NAD+) activity (100%);metal ion binding (100%)		IPR001670 (100%);IPR018211 (100%);IPR039697 (100%)	Alcohol dehydrogenase, iron-type/glycerol dehydrogenase GldA (100%);Alcohol dehydrogenase, iron-type, conserved site (100%);Iron-type alcohol dehydrogenase-like (100%)
AAGSDNVMLISDRGLEAIGVVDKVR	Evtepia gabavorous	Bacteria				Bacillota			Clostridia			Eubacteriales								Evtepia				Evtepia gabavorous								GO:0004022 (100%);GO:0046872 (100%)			alcohol dehydrogenase (NAD+) activity (100%);metal ion binding (100%)		IPR001670 (100%);IPR018211 (100%);IPR039697 (100%)	Alcohol dehydrogenase, iron-type/glycerol dehydrogenase GldA (100%);Alcohol dehydrogenase, iron-type, conserved site (100%);Iron-type alcohol dehydrogenase-like (100%)
AAGSNLEYEVGTMIEIPR	[Ruminococcus] torques L2-14	Bacteria				Bacillota			Clostridia			Lachnospirales				Lachnospiraceae				Mediterraneibacter				[Ruminococcus] torques		[Ruminococcus] torques L2-14			2.7.9.1 (100%)	pyruvate, phosphate dikinase (100%)		GO:0005524 (100%);GO:0016301 (100%);GO:0046872 (100%)	GO:0006090 (100%)		ATP binding (100%);kinase activity (100%);metal ion binding (100%)	pyruvate metabolic process (100%)	IPR000121 (100%);IPR002192 (100%);IPR008279 (100%)	PEP-utilising enzyme, C-terminal (100%);Pyruvate phosphate dikinase, AMP/ATP-binding (100%);PEP-utilising enzyme, mobile domain (100%)
AAGSNSESLYTLVDK	Phocaeicola	Bacteria				Bacteroidota			Bacteroidia			Bacteroidales				Bacteroidaceae				Phocaeicola									3.1.3.1 (100%)	alkaline phosphatase (100%)	GO:0000329 (100%);GO:0042597 (100%)	GO:0004035 (100%);GO:0046872 (100%)		fungal-type vacuole membrane (100%);periplasmic space (100%)	alkaline phosphatase activity (100%);metal ion binding (100%)		IPR001952 (100%);IPR017850 (100%);IPR018299 (100%)	Alkaline phosphatase (100%);Alkaline-phosphatase-like, core domain superfamily (100%);Alkaline phosphatase, active site (100%)
AAGSNSESLYTLVDKAGYTIAR	Phocaeicola	Bacteria				Bacteroidota			Bacteroidia			Bacteroidales				Bacteroidaceae				Phocaeicola									3.1.3.1 (100%)	alkaline phosphatase (100%)	GO:0000329 (100%);GO:0042597 (100%)	GO:0004035 (100%);GO:0046872 (100%)		fungal-type vacuole membrane (100%);periplasmic space (100%)	alkaline phosphatase activity (100%);metal ion binding (100%)		IPR001952 (100%);IPR017850 (100%);IPR018299 (100%)	Alkaline phosphatase (100%);Alkaline-phosphatase-like, core domain superfamily (100%);Alkaline phosphatase, active site (100%)
AAGSPEPTTTR	root																																				IPR001119 (100%)	S-layer homology domain (100%)
AAGTDYEHVLK	Dorea formicigenerans	Bacteria				Bacillota			Clostridia			Lachnospirales				Lachnospiraceae				Dorea				Dorea formicigenerans					3.5.4.- (100%)	In cyclic amidines (100%)	GO:0005829 (100%)	GO:0019239 (100%)		cytosol (100%)	deaminase activity (100%)		IPR006056 (100%);IPR006175 (100%);IPR035959 (100%)	RidA family (100%);YjgF/YER057c/UK114 family (100%);RutC-like superfamily (100%)
AAGTEDRVVAFASTSK	Collinsella aerofaciens	Bacteria				Actinomycetota			Coriobacteriia			Coriobacteriales				Coriobacteriaceae				Collinsella				Collinsella aerofaciens					2.6.1.- (100%)	Transaminases (100%)		GO:0004069 (100%)			L-aspartate:2-oxoglutarate aminotransferase activity (100%)		IPR015421 (100%);IPR015422 (100%);IPR015424 (100%)	Pyridoxal phosphate-dependent transferase, major domain (100%);Pyridoxal phosphate-dependent transferase, small domain (100%);Pyridoxal phosphate-dependent transferase (100%)
AAGTQGGMNGGHCNPR	Bifidobacterium adolescentis	Bacteria				Actinomycetota			Actinomycetes			Bifidobacteriales				Bifidobacteriaceae				Bifidobacterium				Bifidobacterium adolescentis					3.4.-.- (100%)	Acting on peptide bonds (peptidases) (100%)		GO:0016805 (100%);GO:0070004 (100%)	GO:0006508 (100%)		dipeptidase activity (100%);cysteine-type exopeptidase activity (100%)	proteolysis (100%)	IPR005322 (100%);IPR047804 (100%)	Peptidase C69 (100%);Peptidase C69, dipeptidase A-like (100%)
AAGVDITSSERPGTVGSIR	Phocaeicola	Bacteria				Bacteroidota			Bacteroidia			Bacteroidales				Bacteroidaceae				Phocaeicola											GO:0009279 (100%)			cell outer membrane (100%)			IPR012910 (100%);IPR023996 (100%);IPR023997 (100%)	TonB-dependent receptor, plug domain (100%);TonB-dependent outer membrane protein, SusC/RagA (100%);TonB-dependent outer membrane protein SusC/RagA, conserved site (100%)
AAGVDVTAGYK	Bacillota	Bacteria				Bacillota																							6.3.3.1 (100%)	phosphoribosylformylglycinamidine cyclo-ligase (100%)	GO:0005829 (98%)	GO:0004637 (98%);GO:0004641 (98%);GO:0005524 (95%)	GO:0006189 (98%);GO:0046084 (98%)	cytosol (98%)	phosphoribosylamine-glycine ligase activity (98%);phosphoribosylformylglycinamidine cyclo-ligase activity (98%);ATP binding (95%)	'de novo' IMP biosynthetic process (98%);adenine biosynthetic process (98%)	IPR004733 (100%);IPR036921 (100%);IPR016188 (98%)	Phosphoribosylformylglycinamidine cyclo-ligase (100%);PurM-like, N-terminal domain superfamily (100%);PurM-like, N-terminal domain (98%)
AAGVEKGTENPLTHK	Bifidobacterium	Bacteria				Actinomycetota			Actinomycetes			Bifidobacteriales				Bifidobacteriaceae				Bifidobacterium											GO:0005840 (100%);GO:1990904 (92%)	GO:0003735 (92%);GO:0070180 (92%)	GO:0006412 (92%)	ribosome (100%);ribonucleoprotein complex (92%)	structural constituent of ribosome (92%);large ribosomal subunit rRNA binding (92%)	translation (92%)	IPR000911 (100%);IPR006519 (100%);IPR020783 (100%)	Ribosomal protein uL11 (100%);Large ribosomal subunit protein uL11, bacterial-type (100%);Large ribosomal subunit protein uL11, C-terminal (100%)
AAGVEKGTENPLTHKVGSVTK	Bifidobacterium	Bacteria				Actinomycetota			Actinomycetes			Bifidobacteriales				Bifidobacteriaceae				Bifidobacterium											GO:0005840 (100%);GO:1990904 (92%)	GO:0003735 (92%);GO:0070180 (92%)	GO:0006412 (92%)	ribosome (100%);ribonucleoprotein complex (92%)	structural constituent of ribosome (92%);large ribosomal subunit rRNA binding (92%)	translation (92%)	IPR000911 (100%);IPR006519 (100%);IPR020783 (100%)	Ribosomal protein uL11 (100%);Large ribosomal subunit protein uL11, bacterial-type (100%);Large ribosomal subunit protein uL11, C-terminal (100%)
AAGVESSAHLEGAHR	Bacteria	Bacteria																											2.6.1.52 (100%)	phosphoserine transaminase (100%)	GO:0005777 (90%)	GO:0004648 (100%);GO:0004760 (90%);GO:0008453 (90%)	GO:0006564 (95%);GO:0019265 (90%);GO:0008615 (60%)	peroxisome (90%)	O-phospho-L-serine:2-oxoglutarate aminotransferase activity (100%);L-serine-pyruvate transaminase activity (90%);alanine-glyoxylate transaminase activity (90%)	L-serine biosynthetic process (95%);glycine biosynthetic process, by transamination of glyoxylate (90%);pyridoxine biosynthetic process (60%)	IPR000192 (100%);IPR015421 (100%);IPR015422 (100%)	Aminotransferase class V domain (100%);Pyridoxal phosphate-dependent transferase, major domain (100%);Pyridoxal phosphate-dependent transferase, small domain (100%)
AAGVFAAEAADAAK	Streptococcus	Bacteria				Bacillota			Bacilli			Lactobacillales				Streptococcaceae				Streptococcus									2.7.1.211 (100%)	protein-N(pi)-phosphohistidine--sucrose phosphotransferase (100%)	GO:0005886 (100%)	GO:0016301 (100%);GO:0090589 (100%);GO:0008982 (80%)	GO:0009401 (100%);GO:0015771 (100%)	plasma membrane (100%)	kinase activity (100%);protein-phosphocysteine-trehalose phosphotransferase system transporter activity (100%);protein-N(PI)-phosphohistidine-sugar phosphotransferase activity (80%)	phosphoenolpyruvate-dependent sugar phosphotransferase system (100%);trehalose transport (100%)	IPR001127 (100%);IPR001996 (100%);IPR003352 (100%)	Phosphotransferase system, sugar-specific permease EIIA type 1 (100%);Phosphotransferase system, IIB component, type 1 (100%);Phosphotransferase system, EIIC (100%)
AAGVFVQAGGGPLGETTIR	Parabacteroides distasonis	Bacteria				Bacteroidota			Bacteroidia			Bacteroidales				Tannerellaceae				Parabacteroides				Parabacteroides distasonis							GO:0009279 (100%)			cell outer membrane (100%)			IPR000531 (100%);IPR008969 (100%);IPR012910 (100%)	TonB-dependent receptor-like, beta-barrel (100%);Carboxypeptidase-like, regulatory domain superfamily (100%);TonB-dependent receptor, plug domain (100%)
AAGVGVGQAQASGLPQTLAGK	Bifidobacterium	Bacteria				Actinomycetota			Actinomycetes			Bifidobacteriales				Bifidobacteriaceae				Bifidobacterium									6.5.1.2 (100%)	DNA ligase (NAD(+)) (100%)	GO:0005829 (92%)	GO:0003911 (92%);GO:0046872 (92%);GO:0016874 (8%)	GO:0006260 (92%);GO:0006288 (92%)	cytosol (92%)	DNA ligase (NAD+) activity (92%);metal ion binding (92%);ligase activity (8%)	DNA replication (92%);obsolete base-excision repair, DNA ligation (92%)	IPR001357 (100%);IPR001679 (100%);IPR004149 (100%)	BRCT domain (100%);NAD-dependent DNA ligase (100%);Zinc-finger, NAD-dependent DNA ligase C4-type (100%)
AAGVNIFSNSSQPGAYGSR	Parabacteroides	Bacteria				Bacteroidota			Bacteroidia			Bacteroidales				Tannerellaceae				Parabacteroides											GO:0009279 (100%)			cell outer membrane (100%)			IPR012910 (100%);IPR023996 (100%);IPR023997 (100%)	TonB-dependent receptor, plug domain (100%);TonB-dependent outer membrane protein, SusC/RagA (100%);TonB-dependent outer membrane protein SusC/RagA, conserved site (100%)
AAGVPCIADGGIHYSGDIAK	Bifidobacteriaceae	Bacteria				Actinomycetota			Actinomycetes			Bifidobacteriales				Bifidobacteriaceae													1.1.1.205 (100%)	IMP dehydrogenase (100%)	GO:0005737 (99%)	GO:0000166 (99%);GO:0003938 (99%);GO:0046872 (99%)	GO:0006177 (99%);GO:0006183 (99%)	cytoplasm (99%)	nucleotide binding (99%);IMP dehydrogenase activity (99%);metal ion binding (99%)	GMP biosynthetic process (99%);GTP biosynthetic process (99%)	IPR000644 (100%);IPR001093 (100%);IPR005990 (100%)	CBS domain (100%);IMP dehydrogenase/GMP reductase (100%);Inosine-5'-monophosphate dehydrogenase (100%)
AAGVPDELATQLEDVLK	Blautia obeum	Bacteria				Bacillota			Clostridia			Lachnospirales				Lachnospiraceae				Blautia				Blautia obeum													IPR006311 (100%)	Twin-arginine translocation pathway, signal sequence (100%)
AAGVPILGTTPESIDLAENR	Bifidobacteriaceae	Bacteria				Actinomycetota			Actinomycetes			Bifidobacteriales				Bifidobacteriaceae													6.3.5.5 (100%);6.3.4.16 (94%)	carbamoyl-phosphate synthase (glutamine-hydrolyzing) (100%);carbamoyl-phosphate synthase (ammonia) (94%)	GO:0005829 (99%)	GO:0004070 (99%);GO:0004088 (99%);GO:0004151 (99%)	GO:0006207 (99%);GO:0006228 (99%);GO:0006541 (99%)	cytosol (99%)	aspartate carbamoyltransferase activity (99%);carbamoyl-phosphate synthase (glutamine-hydrolyzing) activity (99%);dihydroorotase activity (99%)	'de novo' pyrimidine nucleobase biosynthetic process (99%);UTP biosynthetic process (99%);glutamine metabolic process (99%)	IPR005479 (100%);IPR005483 (100%);IPR011761 (100%)	Carbamoyl-phosphate synthetase large subunit-like, ATP-binding domain (100%);Carbamoyl-phosphate synthase large subunit, CPSase domain (100%);ATP-grasp fold (100%)
AAGVPILGTTPESIDLAENRELFGEVLK	Bifidobacterium	Bacteria				Actinomycetota			Actinomycetes			Bifidobacteriales				Bifidobacteriaceae				Bifidobacterium									6.3.5.5 (100%);6.3.4.16 (92%)	carbamoyl-phosphate synthase (glutamine-hydrolyzing) (100%);carbamoyl-phosphate synthase (ammonia) (92%)	GO:0005829 (99%)	GO:0004070 (99%);GO:0004088 (99%);GO:0004151 (99%)	GO:0006207 (99%);GO:0006228 (99%);GO:0006541 (99%)	cytosol (99%)	aspartate carbamoyltransferase activity (99%);carbamoyl-phosphate synthase (glutamine-hydrolyzing) activity (99%);dihydroorotase activity (99%)	'de novo' pyrimidine nucleobase biosynthetic process (99%);UTP biosynthetic process (99%);glutamine metabolic process (99%)	IPR005479 (100%);IPR005483 (100%);IPR011761 (100%)	Carbamoyl-phosphate synthetase large subunit-like, ATP-binding domain (100%);Carbamoyl-phosphate synthase large subunit, CPSase domain (100%);ATP-grasp fold (100%)
AAGVPILGTTPESIDLAENRELFGEVLKK	Bifidobacterium	Bacteria				Actinomycetota			Actinomycetes			Bifidobacteriales				Bifidobacteriaceae				Bifidobacterium									6.3.5.5 (100%);6.3.4.16 (92%)	carbamoyl-phosphate synthase (glutamine-hydrolyzing) (100%);carbamoyl-phosphate synthase (ammonia) (92%)	GO:0005829 (99%)	GO:0004070 (99%);GO:0004088 (99%);GO:0004151 (99%)	GO:0006207 (99%);GO:0006228 (99%);GO:0006541 (99%)	cytosol (99%)	aspartate carbamoyltransferase activity (99%);carbamoyl-phosphate synthase (glutamine-hydrolyzing) activity (99%);dihydroorotase activity (99%)	'de novo' pyrimidine nucleobase biosynthetic process (99%);UTP biosynthetic process (99%);glutamine metabolic process (99%)	IPR005479 (100%);IPR005483 (100%);IPR011761 (100%)	Carbamoyl-phosphate synthetase large subunit-like, ATP-binding domain (100%);Carbamoyl-phosphate synthase large subunit, CPSase domain (100%);ATP-grasp fold (100%)
AAGVPYVIIGHSERR	root																												5.3.1.1 (100%)	triose-phosphate isomerase (100%)	GO:0005829 (100%)	GO:0004807 (100%)	GO:0006094 (100%);GO:0006096 (100%);GO:0019563 (100%)	cytosol (100%)	triose-phosphate isomerase activity (100%)	gluconeogenesis (100%);glycolytic process (100%);glycerol catabolic process (100%)	IPR000652 (100%);IPR013785 (100%);IPR020861 (100%)	Triosephosphate isomerase (100%);Aldolase-type TIM barrel (100%);Triosephosphate isomerase, active site (100%)
AAGVQIQANTGTPGGSSSIR	Bacteroides stercoris	Bacteria				Bacteroidota			Bacteroidia			Bacteroidales				Bacteroidaceae				Bacteroides				Bacteroides stercoris							GO:0009279 (100%)			cell outer membrane (100%)			IPR008969 (100%);IPR012910 (100%);IPR023996 (100%)	Carboxypeptidase-like, regulatory domain superfamily (100%);TonB-dependent receptor, plug domain (100%);TonB-dependent outer membrane protein, SusC/RagA (100%)
AAGVQVQANSGMPGGSSSIR	Bacteroides	Bacteria				Bacteroidota			Bacteroidia			Bacteroidales				Bacteroidaceae				Bacteroides											GO:0009279 (100%)			cell outer membrane (100%)			IPR008969 (100%);IPR012910 (100%);IPR023996 (100%)	Carboxypeptidase-like, regulatory domain superfamily (100%);TonB-dependent receptor, plug domain (100%);TonB-dependent outer membrane protein, SusC/RagA (100%)
AAGVQVTCEATPHHMFLTENDLDETYNTSLK	Collinsella aerofaciens	Bacteria				Actinomycetota			Coriobacteriia			Coriobacteriales				Coriobacteriaceae				Collinsella				Collinsella aerofaciens					3.5.2.3 (100%)	dihydroorotase (100%)	GO:0005737 (100%)	GO:0004038 (100%);GO:0004151 (100%);GO:0008270 (100%)	GO:0006145 (100%);GO:0044205 (95%);GO:0006221 (5%)	cytoplasm (100%)	allantoinase activity (100%);dihydroorotase activity (100%);zinc ion binding (100%)	purine nucleobase catabolic process (100%);'de novo' UMP biosynthetic process (95%);pyrimidine nucleotide biosynthetic process (5%)	IPR002195 (100%);IPR004722 (100%);IPR006680 (100%)	Dihydroorotase, conserved site (100%);Dihydroorotase (100%);Amidohydrolase-related (100%)
AAGVSISTVSR	Bacteria	Bacteria																											5.1.1.1 (100%)	alanine racemase (100%)		GO:0000976 (99%);GO:0003700 (99%);GO:0003677 (1%)			transcription cis-regulatory region binding (99%);DNA-binding transcription factor activity (99%);DNA binding (1%)		IPR000843 (100%);IPR010982 (100%);IPR028082 (100%)	LacI-type HTH domain (100%);Lambda repressor-like, DNA-binding domain superfamily (100%);Periplasmic binding protein-like I (100%)
AAGVSVITDGGAPGAGATIR	Bacteroidales	Bacteria				Bacteroidota			Bacteroidia			Bacteroidales																			GO:0009279 (100%)			cell outer membrane (100%)			IPR008969 (100%);IPR012910 (100%);IPR023996 (100%)	Carboxypeptidase-like, regulatory domain superfamily (100%);TonB-dependent receptor, plug domain (100%);TonB-dependent outer membrane protein, SusC/RagA (100%)
AAGVTIKDDVAR	Coprobacillaceae	Bacteria				Bacillota			Erysipelotrichia			Erysipelotrichales				Coprobacillaceae													3.2.1.86 (100%)	6-phospho-beta-glucosidase (100%)		GO:0016616 (100%);GO:0046872 (63%);GO:0004553 (50%)	GO:0005975 (88%)		oxidoreductase activity, acting on the CH-OH group of donors, NAD or NADP as acceptor (100%);metal ion binding (63%);hydrolase activity, hydrolyzing O-glycosyl compounds (50%)	carbohydrate metabolic process (88%)	IPR015955 (100%);IPR001088 (88%);IPR022616 (88%)	Lactate dehydrogenase/glycoside hydrolase, family 4, C-terminal (100%);Glycoside hydrolase, family 4 (88%);Glycosyl hydrolase, family 4, C-terminal (88%)
AAGVTVAGALSPQR	root																												1.1.1.205 (90%);1.-.-.- (10%)	IMP dehydrogenase (90%);Oxidoreductases (10%)	GO:0005737 (92%)	GO:0003938 (100%)	GO:0006183 (100%)	cytoplasm (92%)	IMP dehydrogenase activity (100%)	GTP biosynthetic process (100%)	IPR001093 (100%);IPR005990 (100%);IPR013785 (100%)	IMP dehydrogenase/GMP reductase (100%);Inosine-5'-monophosphate dehydrogenase (100%);Aldolase-type TIM barrel (100%)
AAGVYIGQTGSPGSPSMVR	Parabacteroides distasonis	Bacteria				Bacteroidota			Bacteroidia			Bacteroidales				Tannerellaceae				Parabacteroides				Parabacteroides distasonis							GO:0009279 (100%)			cell outer membrane (100%)			IPR008969 (100%);IPR012910 (100%);IPR023997 (100%)	Carboxypeptidase-like, regulatory domain superfamily (100%);TonB-dependent receptor, plug domain (100%);TonB-dependent outer membrane protein SusC/RagA, conserved site (100%)
AAGWDKVQAIAISGVQGDGTATAR	root																															GO:0030246 (100%)			carbohydrate binding (100%)		IPR025997 (100%);IPR028082 (100%)	Periplasmic binding protein (100%);Periplasmic binding protein-like I (100%)
AAGYHVPGVIVDGQDVFAVYEAAK	Oscillospiraceae	Bacteria				Bacillota			Clostridia			Eubacteriales				Oscillospiraceae													1.1.1.- (100%)	With NAD(+) or NADP(+) as acceptor (100%)		GO:0004739 (100%)	GO:0006086 (100%)		pyruvate dehydrogenase (acetyl-transferring) activity (100%)	pyruvate decarboxylation to acetyl-CoA (100%)	IPR001017 (100%);IPR029061 (100%);IPR050642 (100%)	Dehydrogenase, E1 component (100%);Thiamin diphosphate-binding fold (100%);Pyruvate Dehydrogenase E1 Alpha Subunit (100%)
AAGYHVPGVIVDGQDVFAVYEAAKEAVAR	Oscillospiraceae	Bacteria				Bacillota			Clostridia			Eubacteriales				Oscillospiraceae													1.1.1.- (100%)	With NAD(+) or NADP(+) as acceptor (100%)		GO:0004739 (100%)	GO:0006086 (100%)		pyruvate dehydrogenase (acetyl-transferring) activity (100%)	pyruvate decarboxylation to acetyl-CoA (100%)	IPR001017 (100%);IPR029061 (100%);IPR050642 (100%)	Dehydrogenase, E1 component (100%);Thiamin diphosphate-binding fold (100%);Pyruvate Dehydrogenase E1 Alpha Subunit (100%)
AAGYLSDDLVAQNFDFYGK	Phocaeicola	Bacteria				Bacteroidota			Bacteroidia			Bacteroidales				Bacteroidaceae				Phocaeicola									3.4.24.- (88%);3.4.24.71 (13%)	Metalloendopeptidases (88%);endothelin-converting enzyme 1 (13%)	GO:0005886 (97%)	GO:0004222 (97%);GO:0046872 (91%);GO:0016787 (3%)	GO:0016485 (97%)	plasma membrane (97%)	metalloendopeptidase activity (97%);metal ion binding (91%);hydrolase activity (3%)	protein processing (97%)	IPR000718 (100%);IPR008753 (100%);IPR042089 (100%)	Peptidase M13 (100%);Peptidase M13, N-terminal domain (100%);Peptidase M13, domain 2 (100%)
AAGYNMVSSVNDTYR	Lachnospiraceae	Bacteria				Bacillota			Clostridia			Lachnospirales				Lachnospiraceae
AAGYTGEYITDKDR	Lachnospiraceae	Bacteria				Bacillota			Clostridia			Lachnospirales				Lachnospiraceae													1.5.3.19 (67%);1.5.3.1 (33%)	4-methylaminobutanoate oxidase (formaldehyde-forming) (67%);sarcosine oxidasee (formaldehyde-forming) (33%)	GO:0005737 (50%);GO:0016020 (13%)	GO:0016491 (50%);GO:0102317 (25%);GO:0008115 (13%)		cytoplasm (50%);membrane (13%)	oxidoreductase activity (50%);4-methylaminobutyrate oxidase (demethylating) activity (25%);sarcosine oxidase activity (13%)		IPR006076 (100%);IPR036188 (100%)	FAD dependent oxidoreductase (100%);FAD/NAD(P)-binding domain superfamily (100%)
AAGYVTTAPAAR	Faecalibacterium prausnitzii	Bacteria				Bacillota			Clostridia			Eubacteriales				Oscillospiraceae				Faecalibacterium				Faecalibacterium prausnitzii								GO:0036361 (100%)			obsolete racemase activity, acting on amino acids and derivatives (100%)		IPR015942 (100%);IPR053714 (100%)	Asp/Glu/hydantoin racemase (100%);Isomerization and Racemization Enzyme Superfamily (100%)
AAHAAGPVGYDEEGVR	Bifidobacterium	Bacteria				Actinomycetota			Actinomycetes			Bifidobacteriales				Bifidobacteriaceae				Bifidobacterium									3.5.4.16 (100%)	GTP cyclohydrolase I (100%)	GO:0005737 (100%)	GO:0003934 (100%);GO:0005525 (100%);GO:0008270 (100%)	GO:0006729 (100%);GO:0006730 (100%);GO:0046654 (100%)	cytoplasm (100%)	GTP cyclohydrolase I activity (100%);GTP binding (100%);zinc ion binding (100%)	tetrahydrobiopterin biosynthetic process (100%);one-carbon metabolic process (100%);tetrahydrofolate biosynthetic process (100%)	IPR001474 (100%);IPR018234 (100%);IPR020602 (100%)	GTP cyclohydrolase I (100%);GTP cyclohydrolase I, conserved site (100%);GTP cyclohydrolase I domain (100%)
AAHAAGPVGYDEEGVRQAVR	Bifidobacterium	Bacteria				Actinomycetota			Actinomycetes			Bifidobacteriales				Bifidobacteriaceae				Bifidobacterium									3.5.4.16 (100%)	GTP cyclohydrolase I (100%)	GO:0005737 (100%)	GO:0003934 (100%);GO:0005525 (100%);GO:0008270 (100%)	GO:0006729 (100%);GO:0006730 (100%);GO:0046654 (100%)	cytoplasm (100%)	GTP cyclohydrolase I activity (100%);GTP binding (100%);zinc ion binding (100%)	tetrahydrobiopterin biosynthetic process (100%);one-carbon metabolic process (100%);tetrahydrofolate biosynthetic process (100%)	IPR001474 (100%);IPR018234 (100%);IPR020602 (100%)	GTP cyclohydrolase I (100%);GTP cyclohydrolase I, conserved site (100%);GTP cyclohydrolase I domain (100%)
AAHADTLAAK	root																												1.1.1.86 (100%)	ketol-acid reductoisomerase (NADP(+)) (100%)	GO:0005829 (100%)	GO:0004455 (100%);GO:0016853 (100%);GO:0050661 (100%)	GO:0009097 (100%);GO:0009099 (100%)	cytosol (100%)	ketol-acid reductoisomerase activity (100%);isomerase activity (100%);NADP binding (100%)	isoleucine biosynthetic process (100%);L-valine biosynthetic process (100%)	IPR000506 (100%);IPR008927 (100%);IPR013023 (100%)	Ketol-acid reductoisomerase, C-terminal (100%);6-phosphogluconate dehydrogenase-like, C-terminal domain superfamily (100%);Ketol-acid reductoisomerase (100%)
AAHADTLAAKTGR	root																												1.1.1.86 (100%)	ketol-acid reductoisomerase (NADP(+)) (100%)	GO:0005829 (100%)	GO:0004455 (100%);GO:0016853 (100%);GO:0050661 (100%)	GO:0009097 (100%);GO:0009099 (100%)	cytosol (100%)	ketol-acid reductoisomerase activity (100%);isomerase activity (100%);NADP binding (100%)	isoleucine biosynthetic process (100%);L-valine biosynthetic process (100%)	IPR000506 (100%);IPR008927 (100%);IPR013023 (100%)	Ketol-acid reductoisomerase, C-terminal (100%);6-phosphogluconate dehydrogenase-like, C-terminal domain superfamily (100%);Ketol-acid reductoisomerase (100%)
AAHAEWYK	Bacteroides stercoris	Bacteria				Bacteroidota			Bacteroidia			Bacteroidales				Bacteroidaceae				Bacteroides				Bacteroides stercoris
AAHAGTIVNVSSVAGK	Coriobacteriales	Bacteria				Actinomycetota			Coriobacteriia			Coriobacteriales																	1.1.1.100 (100%)	3-oxoacyl-[acyl-carrier-protein] reductase (100%)		GO:0016616 (95%);GO:0004316 (5%)	GO:0030497 (77%)		oxidoreductase activity, acting on the CH-OH group of donors, NAD or NADP as acceptor (95%);3-oxoacyl-[acyl-carrier-protein] reductase (NADPH) activity (5%)	fatty acid elongation (77%)	IPR002347 (100%);IPR020904 (100%);IPR036291 (100%)	Short-chain dehydrogenase/reductase SDR (100%);Short-chain dehydrogenase/reductase, conserved site (100%);NAD(P)-binding domain superfamily (100%)
AAHAMVEEVRR	Coriobacteriia	Bacteria				Actinomycetota			Coriobacteriia																				7.2.3.1 (92%);3.6.1.1 (8%)	Na(+)-exporting diphosphatase (92%);inorganic diphosphatase (8%)	GO:0005886 (92%);GO:0016020 (8%)	GO:0004427 (100%);GO:0009678 (100%);GO:0000287 (92%)	GO:0006814 (92%)	plasma membrane (92%);membrane (8%)	inorganic diphosphate phosphatase activity (100%);diphosphate hydrolysis-driven proton transmembrane transporter activity (100%);magnesium ion binding (92%)	sodium ion transport (92%)	IPR004131 (100%)	Pyrophosphate-energised proton pump (100%)
AAHEAIKVHCK	Bacteroidaceae	Bacteria				Bacteroidota			Bacteroidia			Bacteroidales				Bacteroidaceae													2.7.7.8 (100%)	polyribonucleotide nucleotidyltransferase (100%)	GO:0005829 (100%);GO:0005739 (6%)	GO:0000175 (100%);GO:0003723 (100%);GO:0004654 (100%)	GO:0006396 (94%);GO:0006402 (94%);GO:0000958 (6%)	cytosol (100%);mitochondrion (6%)	3'-5'-RNA exonuclease activity (100%);RNA binding (100%);polyribonucleotide nucleotidyltransferase activity (100%)	RNA processing (94%);mRNA catabolic process (94%);mitochondrial mRNA catabolic process (6%)	IPR001247 (100%);IPR012162 (100%);IPR015847 (100%)	Exoribonuclease, phosphorolytic domain 1 (100%);Polyribonucleotide nucleotidyltransferase (100%);Exoribonuclease, phosphorolytic domain 2 (100%)
AAHEEAEHAAKFAELLGEVVTDSTKK	Bacteria	Bacteria																											1.11.1.1 (100%)	NADH peroxidase (100%)		GO:0005506 (100%);GO:0004601 (81%);GO:0016491 (11%)			iron ion binding (100%);peroxidase activity (81%);oxidoreductase activity (11%)		IPR003251 (100%);IPR009040 (100%);IPR009078 (100%)	Rubrerythrin, diiron-binding domain (100%);Ferritin-like diiron domain (100%);Ferritin-like superfamily (100%)
AAHFGNNVSHSHR	Lachnospiraceae	Bacteria				Bacillota			Clostridia			Lachnospirales				Lachnospiraceae															GO:0005840 (100%);GO:1990904 (95%)	GO:0003735 (95%)	GO:0006412 (92%)	ribosome (100%);ribonucleoprotein complex (95%)	structural constituent of ribosome (95%)	translation (92%)	IPR026569 (100%);IPR034704 (100%);IPR037147 (100%)	Large ribosomal subunit protein bL28 (100%);Large ribosomal subunit protein bL28/bL31-like superfamily (100%);Large ribosomal subunit protein bL28 superfamily (100%)
AAHKVLHDGSGLGNDFLGWLNLPTDYDKEEFAR	Ruminococcus bromii	Bacteria				Bacillota			Clostridia			Eubacteriales				Oscillospiraceae				Ruminococcus				Ruminococcus bromii					5.3.1.9 (100%)	glucose-6-phosphate isomerase (100%)	GO:0005829 (100%)	GO:0004347 (100%);GO:0048029 (100%);GO:0097367 (100%)	GO:0006094 (100%);GO:0006096 (100%);GO:0051156 (100%)	cytosol (100%)	glucose-6-phosphate isomerase activity (100%);monosaccharide binding (100%);carbohydrate derivative binding (100%)	gluconeogenesis (100%);glycolytic process (100%);glucose 6-phosphate metabolic process (100%)	IPR001672 (100%);IPR018189 (100%);IPR035476 (100%)	Phosphoglucose isomerase (PGI) (100%);Phosphoglucose isomerase, conserved site (100%);Phosphoglucose isomerase, SIS domain 1 (100%)
AAHLGGVVAAFTPLPVIGVPMK	Coriobacteriaceae	Bacteria				Actinomycetota			Coriobacteriia			Coriobacteriales				Coriobacteriaceae													5.4.99.18 (100%)	5-(carboxyamino)imidazole ribonucleotide mutase (100%)		GO:0034023 (100%);GO:0016829 (79%);GO:0004638 (1%)	GO:0006189 (100%)		5-(carboxyamino)imidazole ribonucleotide mutase activity (100%);lyase activity (79%);phosphoribosylaminoimidazole carboxylase activity (1%)	'de novo' IMP biosynthetic process (100%)	IPR000031 (100%);IPR024694 (100%);IPR033747 (100%)	PurE domain (100%);PurE, prokaryotic type (100%);Class I PurE (100%)
AAHLPEQMIQNIAK	Bacteroidaceae	Bacteria				Bacteroidota			Bacteroidia			Bacteroidales				Bacteroidaceae															GO:0005737 (99%);GO:0005759 (1%)	GO:0003746 (100%)	GO:0006414 (1%);GO:0070125 (1%)	cytoplasm (99%);mitochondrial matrix (1%)	translation elongation factor activity (100%)	translational elongation (1%);mitochondrial translational elongation (1%)	IPR001816 (100%);IPR014039 (100%);IPR036402 (100%)	Translation elongation factor EFTs/EF1B (100%);Translation elongation factor EFTs/EF1B, dimerisation (100%);Elongation factor Ts, dimerisation domain superfamily (100%)
AAHPGLEIESCSSGGGR	Actinomycetes	Bacteria				Actinomycetota			Actinomycetes																				3.2.1.22 (100%)	alpha-galactosidase (100%)		GO:0004557 (100%)	GO:0016052 (100%)		alpha-galactosidase activity (100%)	carbohydrate catabolic process (100%)	IPR002252 (100%);IPR013785 (100%);IPR017853 (100%)	Glycoside hydrolase family 36 (100%);Aldolase-type TIM barrel (100%);Glycoside hydrolase superfamily (100%)
AAHPLFTYTEPQR	Bacteroidaceae	Bacteria				Bacteroidota			Bacteroidia			Bacteroidales				Bacteroidaceae													3.2.1.- (100%)	Glycosidases, i.e. enzymes hydrolyzing O- and S-glycosyl compounds (100%)	GO:0005829 (100%)	GO:0000224 (100%);GO:0030246 (100%);GO:0016798 (10%)	GO:0005975 (100%);GO:0006515 (100%);GO:0006516 (100%)	cytosol (100%)	peptide-N4-(N-acetyl-beta-glucosaminyl)asparagine amidase activity (100%);carbohydrate binding (100%);hydrolase activity, acting on glycosyl bonds (10%)	carbohydrate metabolic process (100%);protein quality control for misfolded or incompletely synthesized proteins (100%);glycoprotein catabolic process (100%)	IPR005887 (100%);IPR008928 (100%);IPR012939 (100%)	Glycosyl hydrolase family 92, alpha-1,2-mannosidase, putative (100%);Six-hairpin glycosidase superfamily (100%);Glycosyl hydrolase family 92 (100%)
AAHQFGADTISHGCTGK	Bifidobacterium	Bacteria				Actinomycetota			Actinomycetes			Bifidobacteriales				Bifidobacteriaceae				Bifidobacterium									6.3.4.5 (100%)	argininosuccinate synthase (100%)	GO:0005737 (98%)	GO:0004055 (98%);GO:0005524 (98%);GO:0016874 (2%)	GO:0000050 (98%);GO:0000053 (98%);GO:0006526 (98%)	cytoplasm (98%)	argininosuccinate synthase activity (98%);ATP binding (98%);ligase activity (2%)	urea cycle (98%);argininosuccinate metabolic process (98%);L-arginine biosynthetic process (98%)	IPR001518 (100%);IPR014729 (100%);IPR018223 (100%)	Argininosuccinate synthase (100%);Rossmann-like alpha/beta/alpha sandwich fold (100%);Argininosuccinate synthase, conserved site (100%)
AAHQFGADTISHGCTGKGNDQVR	Bifidobacterium	Bacteria				Actinomycetota			Actinomycetes			Bifidobacteriales				Bifidobacteriaceae				Bifidobacterium									6.3.4.5 (100%)	argininosuccinate synthase (100%)	GO:0005737 (98%)	GO:0004055 (98%);GO:0005524 (98%);GO:0016874 (2%)	GO:0000050 (98%);GO:0000053 (98%);GO:0006526 (98%)	cytoplasm (98%)	argininosuccinate synthase activity (98%);ATP binding (98%);ligase activity (2%)	urea cycle (98%);argininosuccinate metabolic process (98%);L-arginine biosynthetic process (98%)	IPR001518 (100%);IPR014729 (100%);IPR018223 (100%)	Argininosuccinate synthase (100%);Rossmann-like alpha/beta/alpha sandwich fold (100%);Argininosuccinate synthase, conserved site (100%)
AAHQQGALTIAVVTRPFSFEGPQR	Bifidobacteriaceae	Bacteria				Actinomycetota			Actinomycetes			Bifidobacteriales				Bifidobacteriaceae															GO:0005737 (97%);GO:0032153 (97%)	GO:0003924 (97%);GO:0005525 (97%)	GO:0010020 (97%);GO:0000917 (95%);GO:0043093 (93%)	cytoplasm (97%);cell division site (97%)	GTPase activity (97%);GTP binding (97%)	chloroplast fission (97%);division septum assembly (95%);FtsZ-dependent cytokinesis (93%)	IPR000158 (100%);IPR003008 (100%);IPR008280 (100%)	Cell division protein FtsZ (100%);Tubulin/FtsZ, GTPase domain (100%);Tubulin/FtsZ, C-terminal (100%)
AAHSAAQDAVFTDVDPEVIEK	root																												4.3.1.7 (100%)	ethanolamine ammonia-lyase (100%)	GO:0009350 (100%);GO:0031471 (100%)	GO:0008851 (100%);GO:0031419 (100%)	GO:0006520 (100%);GO:0046336 (100%)	ethanolamine ammonia-lyase complex (100%);ethanolamine degradation polyhedral organelle (100%)	ethanolamine ammonia-lyase activity (100%);cobalamin binding (100%)	amino acid metabolic process (100%);ethanolamine catabolic process (100%)	IPR009246 (100%);IPR042251 (100%);IPR042255 (100%)	Ethanolamine ammonia-lyase small subunit (100%);Ethanolamine ammonia-lyase light chain, C-terminal (100%);Ethanolamine ammonia-lyase light chain, N-terminal (100%)
AAHVGGEVLAFVW	Eubacteriales	Bacteria				Bacillota			Clostridia			Eubacteriales																			GO:0022627 (98%);GO:0005840 (2%)	GO:0003735 (98%);GO:0019843 (98%)	GO:0006412 (98%)	cytosolic small ribosomal subunit (98%);ribosome (2%)	structural constituent of ribosome (98%);rRNA binding (98%)	translation (98%)	IPR000630 (100%);IPR035987 (100%);IPR047863 (100%)	Small ribosomal subunit protein uS8 (100%);Small ribosomal subunit protein uS8 superfamily (100%);Small ribosomal subunit protein uS8, conserved site (100%)
AAHVSNYFATEPQIK	Bifidobacterium	Bacteria				Actinomycetota			Actinomycetes			Bifidobacteriales				Bifidobacteriaceae				Bifidobacterium									2.6.1.11 (100%)	acetylornithine transaminase (100%)	GO:0005737 (94%)	GO:0003992 (94%);GO:0030170 (94%);GO:0042802 (94%)	GO:0006526 (94%)	cytoplasm (94%)	N2-acetyl-L-ornithine:2-oxoglutarate 5-aminotransferase activity (94%);pyridoxal phosphate binding (94%);identical protein binding (94%)	L-arginine biosynthetic process (94%)	IPR004636 (100%);IPR005814 (100%);IPR015421 (100%)	Acetylornithine/Succinylornithine transaminase family (100%);Aminotransferase class-III (100%);Pyridoxal phosphate-dependent transferase, major domain (100%)
AAHYVVLPVAR	Bifidobacterium adolescentis	Bacteria				Actinomycetota			Actinomycetes			Bifidobacteriales				Bifidobacteriaceae				Bifidobacterium				Bifidobacterium adolescentis					3.2.1.23 (100%)	beta-galactosidase (100%)		GO:0004553 (71%);GO:0016740 (29%);GO:0004565 (18%)	GO:0005975 (88%)		hydrolase activity, hydrolyzing O-glycosyl compounds (71%);transferase activity (29%);beta-galactosidase activity (18%)	carbohydrate metabolic process (88%)	IPR006103 (100%);IPR006104 (100%);IPR008979 (100%)	Glycoside hydrolase family 2, catalytic domain (100%);Glycosyl hydrolases family 2, sugar binding domain (100%);Galactose-binding-like domain superfamily (100%)
AAIAAAQANPNAK	Gammaproteobacteria	Bacteria				Pseudomonadota			Gammaproteobacteria																				1.3.5.1 (99%);1.3.99.1 (1%);1.3.5.4 (0%)	succinate dehydrogenase (99%);Deleted entry (1%);Transferred entry: 1.3.5.1 (0%)	GO:0045284 (97%);GO:0005886 (0%);GO:0005829 (0%)	GO:0009055 (97%);GO:0050660 (97%);GO:0000104 (72%)	GO:0006113 (97%);GO:0009061 (97%);GO:0022900 (94%)	obsolete plasma membrane fumarate reductase complex (97%);plasma membrane (0%);cytosol (0%)	electron transfer activity (97%);flavin adenine dinucleotide binding (97%);succinate dehydrogenase activity (72%)	fermentation (97%);anaerobic respiration (97%);electron transport chain (94%)	IPR003953 (100%);IPR036188 (100%);IPR030664 (100%)	FAD-dependent oxidoreductase 2, FAD-binding domain (100%);FAD/NAD(P)-binding domain superfamily (100%);FAD-dependent oxidoreductase SdhA/FrdA/AprA (100%)
AAIAADKAMAK	Parabacteroides	Bacteria				Bacteroidota			Bacteroidia			Bacteroidales				Tannerellaceae				Parabacteroides																	IPR011990 (100%);IPR019734 (50%)	Tetratricopeptide-like helical domain superfamily (100%);Tetratricopeptide repeat (50%)
AAIAADKNMAK	Parabacteroides distasonis	Bacteria				Bacteroidota			Bacteroidia			Bacteroidales				Tannerellaceae				Parabacteroides				Parabacteroides distasonis								GO:0008168 (100%)	GO:0032259 (100%)		methyltransferase activity (100%)	methylation (100%)	IPR011990 (100%);IPR019734 (100%)	Tetratricopeptide-like helical domain superfamily (100%);Tetratricopeptide repeat (100%)
AAIAADKSLAK	Parabacteroides distasonis	Bacteria				Bacteroidota			Bacteroidia			Bacteroidales				Tannerellaceae				Parabacteroides				Parabacteroides distasonis													IPR011990 (100%);IPR019734 (92%)	Tetratricopeptide-like helical domain superfamily (100%);Tetratricopeptide repeat (92%)
AAIAALTPVTENKFTTVVFSR	Bifidobacterium	Bacteria				Actinomycetota			Actinomycetes			Bifidobacteriales				Bifidobacteriaceae				Bifidobacterium											GO:0005840 (100%);GO:1990904 (100%)	GO:0003735 (100%);GO:0019843 (100%)	GO:0006412 (100%)	ribosome (100%);ribonucleoprotein complex (100%)	structural constituent of ribosome (100%);rRNA binding (100%)	translation (100%)	IPR002136 (100%);IPR013005 (100%);IPR023574 (100%)	Large ribosomal subunit protein uL4 (100%);Large ribosomal subunit protein uL4-like (100%);Large ribosomal subunit protein uL4 domain superfamily (100%)
AAIADDVDADCGGLLNYPFR	Bifidobacterium adolescentis	Bacteria				Actinomycetota			Actinomycetes			Bifidobacteriales				Bifidobacteriaceae				Bifidobacterium				Bifidobacterium adolescentis					2.7.1.- (100%)	Phosphotransferases with an alcohol group as acceptor (100%)		GO:0016301 (100%)	GO:0042732 (93%);GO:0005975 (7%)		kinase activity (100%)	D-xylose metabolic process (93%);carbohydrate metabolic process (7%)	IPR018484 (100%);IPR018485 (100%);IPR042029 (100%)	Carbohydrate kinase FGGY, N-terminal (100%);Carbohydrate kinase FGGY, C-terminal (100%); (100%)
AAIADDVDANCGGLLNYPFR	Bifidobacterium	Bacteria				Actinomycetota			Actinomycetes			Bifidobacteriales				Bifidobacteriaceae				Bifidobacterium									2.7.1.17 (100%)	xylulokinase (100%)		GO:0016301 (97%);GO:0004856 (3%)	GO:0042732 (94%);GO:0005975 (3%)		kinase activity (97%);D-xylulokinase activity (3%)	D-xylose metabolic process (94%);carbohydrate metabolic process (3%)	IPR018484 (100%);IPR018485 (100%);IPR042029 (100%)	Carbohydrate kinase FGGY, N-terminal (100%);Carbohydrate kinase FGGY, C-terminal (100%); (100%)
AAIADLEKAEDSAK	Agathobacter rectalis	Bacteria				Bacillota			Clostridia			Lachnospirales				Lachnospiraceae				Agathobacter				Agathobacter rectalis							GO:0005886 (100%)			plasma membrane (100%)			IPR003849 (100%)	Preprotein translocase YajC (100%)
AAIAGHDANWGR	Lachnospiraceae	Bacteria				Bacillota			Clostridia			Lachnospirales				Lachnospiraceae													2.3.1.35 (100%);2.3.1.1 (98%)	glutamate N-acetyltransferase (100%);amino-acid N-acetyltransferase (98%)	GO:0005737 (98%)	GO:0004042 (100%);GO:0004358 (100%);GO:0103045 (76%)	GO:0006526 (100%);GO:0006592 (100%)	cytoplasm (98%)	L-glutamate N-acetyltransferase activity (100%);glutamate N-acetyltransferase activity (100%);L-methionine N-acyltransferase activity (76%)	L-arginine biosynthetic process (100%);ornithine biosynthetic process (100%)	IPR002813 (100%);IPR016117 (100%);IPR042195 (100%)	Arginine biosynthesis protein ArgJ (100%);ArgJ-like domain superfamily (100%);ArgJ beta chain, C-terminal domain (100%)
AAIATADACTK	Bacteria	Bacteria																											1.1.1.292 (57%);1.-.-.- (43%);1.1.99.28 (14%)	1,5-anhydro-D-fructose reductase (1,5-anhydro-D-mannitol-forming) (57%);Oxidoreductases (43%);glucose-fructose oxidoreductase (14%)		GO:0000166 (100%);GO:0004074 (100%);GO:0033712 (12%)			nucleotide binding (100%);biliverdin reductase [NAD(P)+] activity (100%);1,5-anhydro-D-fructose reductase (1,5-anhydro-D-mannitol-forming) activity (12%)		IPR004104 (100%);IPR000683 (97%);IPR036291 (97%)	Gfo/Idh/MocA-like oxidoreductase, C-terminal (100%);Gfo/Idh/MocA-like oxidoreductase, N-terminal (97%);NAD(P)-binding domain superfamily (97%)
AAIDAYYEEYGVK	Lachnospiraceae	Bacteria				Bacillota			Clostridia			Lachnospirales				Lachnospiraceae													2.4.2.10 (100%)	orotate phosphoribosyltransferase (100%)	GO:0005737 (100%)	GO:0000287 (100%);GO:0004588 (100%)	GO:0006207 (100%);GO:0046132 (100%);GO:0044205 (88%)	cytoplasm (100%)	magnesium ion binding (100%);orotate phosphoribosyltransferase activity (100%)	'de novo' pyrimidine nucleobase biosynthetic process (100%);pyrimidine ribonucleoside biosynthetic process (100%);'de novo' UMP biosynthetic process (88%)	IPR000836 (100%);IPR004467 (100%);IPR023031 (100%)	Phosphoribosyltransferase domain (100%);Orotate phosphoribosyl transferase domain (100%);Orotate phosphoribosyltransferase (100%)
AAIDAYYEQYGAKH	Anaerostipes hadrus	Bacteria				Bacillota			Clostridia			Lachnospirales				Lachnospiraceae				Anaerostipes				Anaerostipes hadrus					2.4.2.10 (100%)	orotate phosphoribosyltransferase (100%)	GO:0005737 (100%)	GO:0000287 (100%);GO:0004588 (100%)	GO:0006207 (100%);GO:0044205 (100%);GO:0046132 (100%)	cytoplasm (100%)	magnesium ion binding (100%);orotate phosphoribosyltransferase activity (100%)	'de novo' pyrimidine nucleobase biosynthetic process (100%);'de novo' UMP biosynthetic process (100%);pyrimidine ribonucleoside biosynthetic process (100%)	IPR000836 (100%);IPR004467 (100%);IPR023031 (100%)	Phosphoribosyltransferase domain (100%);Orotate phosphoribosyl transferase domain (100%);Orotate phosphoribosyltransferase (100%)
[truncated: 94,804 more rows]

## Sheet: Table S495
Table S495. HM541_r2 Unipept mpa file.
[truncated: 100,323 more rows]

## Sheet: Table S496
Table S496. HM541_r3 Unipept mpa file.
[truncated: 90,097 more rows]

## Sheet: Table S497
Table S497. HM604_r1 Unipept mpa file.
[truncated: 84,854 more rows]

## Sheet: Table S498
Table S498. HM604_r2 Unipept mpa file.
[truncated: 72,797 more rows]

[truncated: 4 more sheets: Table S499, Table S500, Table S501, Table S502]
