# Supplementary material for: Biological Function Assignment across Taxonomic Levels in Mass-Spectrometry-Based Metaproteomics via a Modified Expectation Maximization Algorithm
Source: J Proteome Res. 2025 Jul 18;24(8):3818–32. doi: 10.1021/acs.jproteome.4c01125 (PMC12323002; doi:10.1021/acs.jproteome.4c01125)
Supplement: Supplementary file 1 [file pr4c01125_si_001.zip › Supplementary_Material_Tables_S_67.xlsx]

## Sheet: Table_of_Contents
Supplementary Materials for "Biological Function
Assignment Across Taxonomic Levels in
Mass-Spectrometry-Based Metaproteomics via a
Modified Expectation Maximization Algorithm"
Gelio Alves1, Aleksey Ogurtsov1, Yi-Kui Yu1*
1 National Library of Medicine,
National Institutes of Health
Bethesda, MD 20894, USA
	Table of Contents
Sheet Order	Sheet Name	Sheet Contents
1	Table of Contents	Table of Contents
2	Table S67	The full list of GO terms gold standard

## Sheet: Table S67
Table S67. The full list of GO terms gold standard.
Biological Process	Molecular Function	Cellular Component
GO:0000122	GO:0000976	GO:0000139
GO:0000165	GO:0001221	GO:0000151
GO:0000209	GO:0001512	GO:0000795
GO:0000226	GO:0001530	GO:0001891
GO:0000302	GO:0001786	GO:0002102
GO:0000303	GO:0001849	GO:0005576
GO:0000413	GO:0002020	GO:0005579
GO:0001501	GO:0003677	GO:0005615
GO:0001503	GO:0003680	GO:0005634
GO:0001525	GO:0003690	GO:0005635
GO:0001541	GO:0003697	GO:0005643
GO:0001542	GO:0003723	GO:0005654
GO:0001649	GO:0003755	GO:0005680
GO:0001654	GO:0003779	GO:0005730
GO:0001657	GO:0003796	GO:0005737
GO:0001666	GO:0003924	GO:0005739
GO:0001701	GO:0003925	GO:0005741
GO:0001774	GO:0003955	GO:0005743
GO:0001817	GO:0004046	GO:0005758
GO:0001819	GO:0004064	GO:0005759
GO:0001836	GO:0004089	GO:0005765
GO:0001890	GO:0004096	GO:0005769
GO:0001892	GO:0004111	GO:0005770
GO:0001895	GO:0004128	GO:0005777
GO:0001913	GO:0004129	GO:0005778
GO:0001916	GO:0004252	GO:0005782
GO:0001933	GO:0004364	GO:0005783
GO:0001934	GO:0004461	GO:0005788
GO:0001936	GO:0004601	GO:0005789
GO:0001937	GO:0004602	GO:0005794
GO:0001938	GO:0004769	GO:0005796
GO:0002009	GO:0004784	GO:0005813
GO:0002021	GO:0004791	GO:0005819
GO:0002037	GO:0004821	GO:0005829
GO:0002092	GO:0004842	GO:0005833
GO:0002227	GO:0004859	GO:0005874
GO:0002237	GO:0004866	GO:0005886
GO:0002250	GO:0004867	GO:0005905
GO:0002262	GO:0004869	GO:0005925
GO:0002281	GO:0005085	GO:0009897
GO:0002439	GO:0005102	GO:0009925
GO:0002481	GO:0005123	GO:0009986
GO:0002502	GO:0005125	GO:0010008
GO:0002503	GO:0005133	GO:0012507
GO:0002523	GO:0005153	GO:0015629
GO:0002548	GO:0005154	GO:0015630
GO:0002637	GO:0005158	GO:0016020
GO:0002639	GO:0005159	GO:0016323
GO:0002674	GO:0005161	GO:0016324
GO:0002719	GO:0005164	GO:0016528
GO:0002726	GO:0005178	GO:0016604
GO:0002876	GO:0005179	GO:0016605
GO:0002925	GO:0005198	GO:0016607
GO:0002931	GO:0005344	GO:0030027
GO:0003009	GO:0005504	GO:0030139
GO:0003085	GO:0005506	GO:0030141
GO:0003104	GO:0005507	GO:0030424
GO:0003300	GO:0005509	GO:0030425
GO:0005989	GO:0005518	GO:0030426
GO:0006006	GO:0005524	GO:0030478
GO:0006094	GO:0005525	GO:0030669
GO:0006111	GO:0005543	GO:0030670
GO:0006112	GO:0005544	GO:0030673
GO:0006114	GO:0005546	GO:0030864
GO:0006116	GO:0008009	GO:0031093
GO:0006122	GO:0008017	GO:0031410
GO:0006123	GO:0008083	GO:0031838
GO:0006281	GO:0008092	GO:0031901
GO:0006355	GO:0008134	GO:0031902
GO:0006357	GO:0008198	GO:0031905
GO:0006412	GO:0008199	GO:0031965
GO:0006418	GO:0008201	GO:0031982
GO:0006427	GO:0008270	GO:0032839
GO:0006457	GO:0008379	GO:0032991
GO:0006468	GO:0008432	GO:0034399
GO:0006469	GO:0008753	GO:0034774
GO:0006475	GO:0009055	GO:0035578
GO:0006508	GO:0015035	GO:0035580
GO:0006511	GO:0015459	GO:0036464
GO:0006626	GO:0015643	GO:0036477
GO:0006629	GO:0016018	GO:0042383
GO:0006635	GO:0016176	GO:0042470
GO:0006641	GO:0016209	GO:0042581
GO:0006693	GO:0016491	GO:0042612
GO:0006730	GO:0016661	GO:0042613
GO:0006743	GO:0016684	GO:0042824
GO:0006749	GO:0016836	GO:0043005
GO:0006801	GO:0016918	GO:0043025
GO:0006805	GO:0017124	GO:0043197
GO:0006809	GO:0018820	GO:0043209
GO:0006826	GO:0019003	GO:0043231
GO:0006879	GO:0019207	GO:0043293
GO:0006897	GO:0019789	GO:0043679
GO:0006909	GO:0019825	GO:0044297
GO:0006911	GO:0019841	GO:0044304
GO:0006915	GO:0019899	GO:0045121
GO:0006919	GO:0019901	GO:0045177
GO:0006935	GO:0020037	GO:0045178
GO:0006953	GO:0023026	GO:0045202
GO:0006954	GO:0030169	GO:0045298
GO:0006957	GO:0030170	GO:0045335
GO:0006958	GO:0030297	GO:0048471
GO:0006959	GO:0030346	GO:0055037
GO:0006974	GO:0030492	GO:0055038
GO:0006979	GO:0030674	GO:0062023
GO:0007015	GO:0031267	GO:0062151
GO:0007059	GO:0031386	GO:0070062
GO:0007084	GO:0031404	GO:0070469
GO:0007165	GO:0031625	GO:0071682
GO:0007166	GO:0031721	GO:0072562
GO:0007173	GO:0033265	GO:0072563
GO:0007186	GO:0034185	GO:0097013
GO:0007249	GO:0034452	GO:0097057
GO:0007254	GO:0034632	GO:0097165
GO:0007259	GO:0034986	GO:0097386
GO:0007265	GO:0035091	GO:0097418
GO:0007267	GO:0035730	GO:0098978
GO:0007268	GO:0035731	GO:0106068
GO:0007271	GO:0036041	GO:1904115
GO:0007283	GO:0036313	GO:1904724
GO:0007416	GO:0038177	GO:1904813
GO:0007417	GO:0042056	GO:1905360
GO:0007507	GO:0042296	GO:1990234
GO:0007565	GO:0042605	GO:1990265
GO:0007566	GO:0042802	GO:1990712
GO:0007584	GO:0042803
GO:0007596	GO:0043028
GO:0007601	GO:0043177
GO:0007605	GO:0043495
GO:0007608	GO:0043539
GO:0007611	GO:0043565
GO:0007613	GO:0044388
GO:0007623	GO:0044389
GO:0007626	GO:0045159
GO:0008089	GO:0045236
GO:0008090	GO:0045296
GO:0008104	GO:0046790
GO:0008152	GO:0046872
GO:0008154	GO:0046982
GO:0008203	GO:0047134
GO:0008206	GO:0048018
GO:0008217	GO:0048407
GO:0008228	GO:0050136
GO:0008283	GO:0050661
GO:0008284	GO:0050750
GO:0008285	GO:0051015
GO:0008286	GO:0051082
GO:0008340	GO:0051087
GO:0008343	GO:0051428
GO:0008344	GO:0051721
GO:0008625	GO:0051879
GO:0008630	GO:0061630
GO:0008635	GO:0061631
GO:0008637	GO:0061656
GO:0009060	GO:0070026
GO:0009267	GO:0070538
GO:0009306	GO:0071535
GO:0009314	GO:0071813
GO:0009408	GO:0071949
GO:0009410	GO:0098809
GO:0009611	GO:0099077
GO:0009615	GO:0099609
GO:0009636	GO:0140272
GO:0009642	GO:0140912
GO:0009650	GO:1902936
GO:0009651	GO:1903136
GO:0009653	GO:1903981
GO:0009725	GO:1904399
GO:0009743	GO:1904408
GO:0009750	GO:1905594
GO:0009887	GO:1990381
GO:0009890	GO:1990459
GO:0010033	GO:1990460
GO:0010193
GO:0010288
GO:0010458
GO:0010459
GO:0010467
GO:0010506
GO:0010507
GO:0010508
GO:0010512
GO:0010544
GO:0010573
GO:0010575
GO:0010595
GO:0010621
GO:0010628
GO:0010629
GO:0010634
GO:0010745
GO:0010760
GO:0010800
GO:0010804
GO:0010811
GO:0010863
GO:0010888
GO:0010917
GO:0010918
GO:0010977
GO:0010994
GO:0014044
GO:0014059
GO:0014075
GO:0014823
GO:0014854
GO:0014891
GO:0014911
GO:0015670
GO:0015671
GO:0015909
GO:0016072
GO:0016310
GO:0016567
GO:0016925
GO:0018108
GO:0019076
GO:0019226
GO:0019228
GO:0019430
GO:0019722
GO:0019730
GO:0019731
GO:0019732
GO:0019885
GO:0019886
GO:0019896
GO:0019941
GO:0019953
GO:0020027
GO:0021930
GO:0021940
GO:0021954
GO:0030031
GO:0030041
GO:0030042
GO:0030071
GO:0030073
GO:0030101
GO:0030155
GO:0030162
GO:0030163
GO:0030168
GO:0030182
GO:0030185
GO:0030193
GO:0030198
GO:0030217
GO:0030225
GO:0030277
GO:0030300
GO:0030316
GO:0030324
GO:0030335
GO:0030593
GO:0030595
GO:0030730
GO:0030855
GO:0030857
GO:0030866
GO:0031017
GO:0031110
GO:0031113
GO:0031116
GO:0031122
GO:0031145
GO:0031175
GO:0031328
GO:0031334
GO:0031536
GO:0031622
GO:0031623
GO:0031640
GO:0031642
GO:0031647
GO:0031648
GO:0031665
GO:0031667
GO:0031954
GO:0032008
GO:0032020
GO:0032024
GO:0032091
GO:0032092
GO:0032099
GO:0032148
GO:0032230
GO:0032287
GO:0032310
GO:0032355
GO:0032365
GO:0032436
GO:0032496
GO:0032526
GO:0032543
GO:0032677
GO:0032680
GO:0032691
GO:0032700
GO:0032715
GO:0032720
GO:0032722
GO:0032724
GO:0032729
GO:0032731
GO:0032735
GO:0032741
GO:0032747
GO:0032755
GO:0032757
GO:0032760
GO:0032780
GO:0032814
GO:0032817
GO:0032834
GO:0032849
GO:0032868
GO:0032869
GO:0032872
GO:0032873
GO:0032880
GO:0032930
GO:0032945
GO:0032956
GO:0033044
GO:0033077
GO:0033081
GO:0033138
GO:0033141
GO:0033189
GO:0033197
GO:0033209
GO:0033210
GO:0033574
GO:0033591
GO:0033673
GO:0033686
GO:0033690
GO:0034063
GO:0034101
GO:0034116
GO:0034138
GO:0034145
GO:0034260
GO:0034389
GO:0034393
GO:0034599
GO:0034605
GO:0034614
GO:0034633
GO:0034756
GO:0034976
GO:0035234
GO:0035307
GO:0035360
GO:0035509
GO:0035556
GO:0035630
GO:0035655
GO:0035726
GO:0035732
GO:0035793
GO:0035900
GO:0035904
GO:0035994
GO:0036005
GO:0036120
GO:0036211
GO:0038001
GO:0038108
GO:0038134
GO:0038166
GO:0038196
GO:0040014
GO:0040018
GO:0042026
GO:0042088
GO:0042102
GO:0042104
GO:0042118
GO:0042119
GO:0042127
GO:0042129
GO:0042177
GO:0042267
GO:0042269
GO:0042307
GO:0042308
GO:0042310
GO:0042311
GO:0042327
GO:0042360
GO:0042373
GO:0042445
GO:0042531
GO:0042542
GO:0042552
GO:0042554
GO:0042572
GO:0042593
GO:0042632
GO:0042742
GO:0042744
GO:0042755
GO:0042770
GO:0042775
GO:0042832
GO:0042989
GO:0043065
GO:0043066
GO:0043068
GO:0043085
GO:0043087
GO:0043122
GO:0043123
GO:0043124
GO:0043154
GO:0043242
GO:0043243
GO:0043270
GO:0043279
GO:0043280
GO:0043353
GO:0043388
GO:0043392
GO:0043406
GO:0043407
GO:0043409
GO:0043410
GO:0043433
GO:0043491
GO:0043507
GO:0043508
GO:0043524
GO:0043525
GO:0043536
GO:0043537
GO:0043547
GO:0043651
GO:0044070
GO:0044320
GO:0044344
GO:0044793
GO:0045069
GO:0045070
GO:0045071
GO:0045087
GO:0045091
GO:0045116
GO:0045321
GO:0045333
GO:0045348
GO:0045429
GO:0045454
GO:0045471
GO:0045541
GO:0045598
GO:0045599
GO:0045646
GO:0045662
GO:0045668
GO:0045669
GO:0045672
GO:0045725
GO:0045732
GO:0045744
GO:0045759
GO:0045760
GO:0045765
GO:0045766
GO:0045773
GO:0045780
GO:0045785
GO:0045821
GO:0045840
GO:0045842
GO:0045859
GO:0045892
GO:0045893
GO:0045906
GO:0045930
GO:0045944
GO:0045994
GO:0046314
GO:0046320
GO:0046325
GO:0046330
GO:0046425
GO:0046427
GO:0046597
GO:0046620
GO:0046622
GO:0046628
GO:0046686
GO:0046716
GO:0046785
GO:0046826
GO:0046850
GO:0046881
GO:0046903
GO:0046928
GO:0048008
GO:0048009
GO:0048143
GO:0048144
GO:0048146
GO:0048147
GO:0048167
GO:0048169
GO:0048260
GO:0048312
GO:0048488
GO:0048525
GO:0048538
GO:0048562
GO:0048566
GO:0048633
GO:0048639
GO:0048661
GO:0048662
GO:0048678
GO:0048699
GO:0048706
GO:0048738
GO:0048754
GO:0048807
GO:0050665
GO:0050673
GO:0050678
GO:0050679
GO:0050680
GO:0050714
GO:0050728
GO:0050729
GO:0050731
GO:0050766
GO:0050768
GO:0050769
GO:0050778
GO:0050796
GO:0050806
GO:0050807
GO:0050808
GO:0050810
GO:0050819
GO:0050821
GO:0050829
GO:0050830
GO:0050848
GO:0050852
GO:0050870
GO:0050873
GO:0050890
GO:0050892
GO:0050901
GO:0050921
GO:0050930
GO:0050966
GO:0050995
GO:0050999
GO:0051014
GO:0051016
GO:0051044
GO:0051048
GO:0051091
GO:0051092
GO:0051093
GO:0051122
GO:0051127
GO:0051146
GO:0051147
GO:0051148
GO:0051168
GO:0051173
GO:0051222
GO:0051258
GO:0051260
GO:0051289
GO:0051301
GO:0051384
GO:0051402
GO:0051453
GO:0051541
GO:0051602
GO:0051607
GO:0051693
GO:0051712
GO:0051726
GO:0051770
GO:0051771
GO:0051781
GO:0051798
GO:0051881
GO:0051897
GO:0051902
GO:0051966
GO:0055091
GO:0055093
GO:0055119
GO:0060021
GO:0060044
GO:0060047
GO:0060052
GO:0060059
GO:0060065
GO:0060068
GO:0060087
GO:0060088
GO:0060157
GO:0060252
GO:0060271
GO:0060326
GO:0060333
GO:0060347
GO:0060349
GO:0060352
GO:0060354
GO:0060550
GO:0060552
GO:0060557
GO:0060559
GO:0060586
GO:0060587
GO:0060612
GO:0060664
GO:0060669
GO:0060693
GO:0060720
GO:0060749
GO:0061037
GO:0061044
GO:0061048
GO:0061564
GO:0061692
GO:0061844
GO:0061944
GO:0065003
GO:0070050
GO:0070093
GO:0070098
GO:0070293
GO:0070301
GO:0070371
GO:0070372
GO:0070373
GO:0070374
GO:0070507
GO:0070527
GO:0070528
GO:0070542
GO:0070664
GO:0070886
GO:0070936
GO:0070979
GO:0070995
GO:0071073
GO:0071222
GO:0071230
GO:0071248
GO:0071276
GO:0071281
GO:0071283
GO:0071298
GO:0071300
GO:0071316
GO:0071346
GO:0071347
GO:0071356
GO:0071363
GO:0071480
GO:0071506
GO:0071514
GO:0071638
GO:0071677
GO:0071731
GO:0071801
GO:0071803
GO:0071902
GO:0072126
GO:0072255
GO:0072386
GO:0072577
GO:0072593
GO:0072659
GO:0072732
GO:0080184
GO:0086003
GO:0090023
GO:0090140
GO:0090150
GO:0090200
GO:0090258
GO:0090263
GO:0090279
GO:0090280
GO:0090303
GO:0090312
GO:0090314
GO:0090324
GO:0090335
GO:0090370
GO:0090398
GO:0090402
GO:0090594
GO:0097017
GO:0097191
GO:0097193
GO:0097237
GO:0097284
GO:0097345
GO:0097421
GO:0097435
GO:0097527
GO:0097746
GO:0098586
GO:0098696
GO:0098868
GO:0098869
GO:0098930
GO:0099610
GO:0120162
GO:0120190
GO:0140214
GO:0140374
GO:0140460
GO:0150076
GO:0150078
GO:0150129
GO:1900015
GO:1900017
GO:1900029
GO:1900034
GO:1900121
GO:1900122
GO:1900127
GO:1900159
GO:1900222
GO:1900229
GO:1900452
GO:1900745
GO:1901222
GO:1901224
GO:1901647
GO:1901662
GO:1901671
GO:1901687
GO:1901857
GO:1902004
GO:1902065
GO:1902174
GO:1902176
GO:1902177
GO:1902230
GO:1902260
GO:1902474
GO:1902565
GO:1902732
GO:1902894
GO:1902895
GO:1902948
GO:1902966
GO:1902988
GO:1903078
GO:1903140
GO:1903347
GO:1903543
GO:1903721
GO:1903748
GO:1903755
GO:1903829
GO:1903901
GO:1903903
GO:1903906
GO:1903909
GO:1903923
GO:1904428
GO:1904434
GO:1904437
GO:1904440
GO:1904646
GO:1904651
GO:1904668
GO:1904707
GO:1904754
GO:1904772
GO:1904783
GO:1904798
GO:1904844
GO:1904880
GO:1904996
GO:1904999
GO:1905038
GO:1905064
GO:1905176
GO:1905242
GO:1905278
GO:1905395
GO:1905564
GO:1905689
GO:1990000
GO:1990051
GO:1990090
GO:1990268
GO:1990416
GO:2000008
GO:2000010
GO:2000045
GO:2000060
GO:2000117
GO:2000147
GO:2000170
GO:2000242
GO:2000271
GO:2000272
GO:2000273
GO:2000308
GO:2000309
GO:2000334
GO:2000343
GO:2000347
GO:2000351
GO:2000377
GO:2000379
GO:2000486
GO:2000491
GO:2000535
GO:2000573
GO:2000591
GO:2000630
GO:2000774
GO:2000978
GO:2001150
GO:2001205
GO:2001225
GO:2001233
GO:2001234
GO:2001237
GO:2001238
GO:2001240
GO:2001244
GO:2001245
GO:2001269
