# Supplementary material for: Biological Function Assignment across Taxonomic Levels in Mass-Spectrometry-Based Metaproteomics via a Modified Expectation Maximization Algorithm
Source: J Proteome Res. 2025 Jul 18;24(8):3818–32. doi: 10.1021/acs.jproteome.4c01125 (PMC12323002; doi:10.1021/acs.jproteome.4c01125)
Supplement: Supplementary file 1 [file pr4c01125_si_001.zip › Supplementary_Material_Tables_S_68-S_94.xlsx]

## Sheet: Table_of_Contents
Supplementary Materials for "Biological Function
Assignment Across Taxonomic Levels in
Mass-Spectrometry-Based Metaproteomics via a
Modified Expectation Maximization Algorithm"
Gelio Alves1, Aleksey Ogurtsov1, Yi-Kui Yu*1
1National Library of Medicine,
National Institutes of Health
Bethesda, MD 20894, USA
	Table of Contents
Sheet Order	Sheet Name	Sheet Contents
1	Table_of_Contents	Table of Contents
2	Table S68	DF-7 X!Tandem analysis GO Biological Process (BP)
3	Table S69	DF-7 X!Tandem analysis GO Cellular Component (CC)
4	Table S70	DF-7 X!Tandem analysis GO Molecular Function (MF)
5	Table S71	DF-8 X!Tandem analysis GO Biological Process (BP)
6	Table S72	DF-8 X!Tandem analysis GO Cellular Component (CC)
7	Table S73	DF-8 X!Tandem analysis GO Molecular Function (MF)
8	Table S74	DF-9 X!Tandem analysis GO Biological Process (BP)
9	Table S75	DF-9 X!Tandem analysis GO Cellular Component (CC)
10	Table S76	DF-9 X!Tandem analysis GO Molecular Function (MF)
11	Table S77	DF-10 X!Tandem analysis GO Biological Process (BP)
12	Table S78	DF-10 X!Tandem analysis GO Cellular Component (CC)
13	Table S79	DF-10 X!Tandem analysis GO Molecular Function (MF)
14	Table S80	DF-11 X!Tandem analysis GO Biological Process (BP)
15	Table S81	DF-11 X!Tandem analysis GO Cellular Component (CC)
16	Table S82	DF-11 X!Tandem analysis GO Molecular Function (MF)
17	Table S83	DF-12 X!Tandem analysis GO Biological Process (BP)
18	Table S84	DF-12 X!Tandem analysis GO Cellular Component (CC)
19	Table S85	DF-12 X!Tandem analysis GO Molecular Function (MF)
20	Table S86	DF-19 X!Tandem analysis GO Biological Process (BP)
21	Table S87	DF-19 X!Tandem analysis GO Cellular Component (CC)
22	Table S88	DF-19 X!Tandem analysis GO Molecular Function (MF)
23	Table S89	DF-20 X!Tandem analysis GO Biological Process (BP)
24	Table S90	DF-20 X!Tandem analysis GO Cellular Component (CC)
25	Table S91	DF-20 X!Tandem analysis GO Molecular Function (MF)
26	Table S92	DF-21 X!Tandem analysis GO Biological Process (BP)
27	Table S93	DF-21 X!Tandem analysis GO Cellular Component (CC)
28	Table S94	DF-21 X!Tandem analysis GO Molecular Function (MF)

## Sheet: Table S68
Table S68. DF-7 X!Tandem analysis GO Biological Process (BP).
Protein(ID)	GO(Term)	Species
P13639	GO:0002244	Homo sapiens
P13639	GO:0006414	Homo sapiens
P13639	GO:0045727	Homo sapiens
P02788	GO:0001503	Homo sapiens
P02788	GO:0001817	Homo sapiens
P02788	GO:0002227	Homo sapiens
P02788	GO:0006508	Homo sapiens
P02788	GO:0006826	Homo sapiens
P02788	GO:0006959	Homo sapiens
P02788	GO:0019731	Homo sapiens
P02788	GO:0019732	Homo sapiens
P02788	GO:0031640	Homo sapiens
P02788	GO:0031665	Homo sapiens
P02788	GO:0032680	Homo sapiens
P02788	GO:0032780	Homo sapiens
P02788	GO:0033690	Homo sapiens
P02788	GO:0034145	Homo sapiens
P02788	GO:0043066	Homo sapiens
P02788	GO:0043123	Homo sapiens
P02788	GO:0044793	Homo sapiens
P02788	GO:0045071	Homo sapiens
P02788	GO:0045669	Homo sapiens
P02788	GO:0048525	Homo sapiens
P02788	GO:0050829	Homo sapiens
P02788	GO:0051092	Homo sapiens
P02788	GO:0060349	Homo sapiens
P02788	GO:0061844	Homo sapiens
P02788	GO:0071902	Homo sapiens
P02788	GO:1900159	Homo sapiens
P02788	GO:1900229	Homo sapiens
P02788	GO:1902732	Homo sapiens
P02788	GO:2000117	Homo sapiens
P02788	GO:2000308	Homo sapiens
P02788	GO:2001205	Homo sapiens
P11142	GO:0000398	Homo sapiens
P11142	GO:0006457	Homo sapiens
P11142	GO:0006986	Homo sapiens
P11142	GO:0009267	Homo sapiens
P11142	GO:0031647	Homo sapiens
P11142	GO:0042026	Homo sapiens
P11142	GO:0043254	Homo sapiens
P11142	GO:0045892	Homo sapiens
P11142	GO:0046034	Homo sapiens
P11142	GO:0051085	Homo sapiens
P11142	GO:0061024	Homo sapiens
P11142	GO:0061635	Homo sapiens
P11142	GO:0061684	Homo sapiens
P11142	GO:0061738	Homo sapiens
P11142	GO:0061740	Homo sapiens
P11142	GO:0071383	Homo sapiens
P11142	GO:0072318	Homo sapiens
P11142	GO:1900226	Homo sapiens
P11142	GO:1902904	Homo sapiens
P11142	GO:1904589	Homo sapiens
P11142	GO:1904764	Homo sapiens
P11142	GO:1990832	Homo sapiens
P54652	GO:0001934	Homo sapiens
P54652	GO:0006986	Homo sapiens
P54652	GO:0007140	Homo sapiens
P54652	GO:0007141	Homo sapiens
P54652	GO:0007283	Homo sapiens
P54652	GO:0007286	Homo sapiens
P54652	GO:0009408	Homo sapiens
P54652	GO:0009409	Homo sapiens
P54652	GO:0010971	Homo sapiens
P54652	GO:0042026	Homo sapiens
P54652	GO:0051085	Homo sapiens
P54652	GO:0070194	Homo sapiens
P54652	GO:0090084	Homo sapiens
P34931	GO:0006986	Homo sapiens
P34931	GO:0007339	Homo sapiens
P34931	GO:0042026	Homo sapiens
P34931	GO:0051085	Homo sapiens
P34931	GO:1903955	Homo sapiens
P11021	GO:0006983	Homo sapiens
P11021	GO:0021589	Homo sapiens
P11021	GO:0021680	Homo sapiens
P11021	GO:0021762	Homo sapiens
P11021	GO:0030335	Homo sapiens
P11021	GO:0030433	Homo sapiens
P11021	GO:0030512	Homo sapiens
P11021	GO:0030968	Homo sapiens
P11021	GO:0031204	Homo sapiens
P11021	GO:0031333	Homo sapiens
P11021	GO:0031398	Homo sapiens
P11021	GO:0034975	Homo sapiens
P11021	GO:0034976	Homo sapiens
P11021	GO:0035437	Homo sapiens
P11021	GO:0036503	Homo sapiens
P11021	GO:0042026	Homo sapiens
P11021	GO:0042149	Homo sapiens
P11021	GO:0043066	Homo sapiens
P11021	GO:0045944	Homo sapiens
P11021	GO:0051085	Homo sapiens
P11021	GO:0060904	Homo sapiens
P11021	GO:0071353	Homo sapiens
P11021	GO:1903891	Homo sapiens
P11021	GO:1903894	Homo sapiens
P11021	GO:1903895	Homo sapiens
P11021	GO:1903897	Homo sapiens
P0DMV8	GO:0000122	Homo sapiens
P0DMV8	GO:0006402	Homo sapiens
P0DMV8	GO:0006986	Homo sapiens
P0DMV8	GO:0007041	Homo sapiens
P0DMV8	GO:0008285	Homo sapiens
P0DMV8	GO:0010628	Homo sapiens
P0DMV8	GO:0030308	Homo sapiens
P0DMV8	GO:0030512	Homo sapiens
P0DMV8	GO:0031396	Homo sapiens
P0DMV8	GO:0031397	Homo sapiens
P0DMV8	GO:0032436	Homo sapiens
P0DMV8	GO:0032757	Homo sapiens
P0DMV8	GO:0033120	Homo sapiens
P0DMV8	GO:0034599	Homo sapiens
P0DMV8	GO:0034605	Homo sapiens
P0DMV8	GO:0034620	Homo sapiens
P0DMV8	GO:0042026	Homo sapiens
P0DMV8	GO:0043066	Homo sapiens
P0DMV8	GO:0045648	Homo sapiens
P0DMV8	GO:0046034	Homo sapiens
P0DMV8	GO:0050821	Homo sapiens
P0DMV8	GO:0051085	Homo sapiens
P0DMV8	GO:0051092	Homo sapiens
P0DMV8	GO:0051131	Homo sapiens
P0DMV8	GO:0070370	Homo sapiens
P0DMV8	GO:0070434	Homo sapiens
P0DMV8	GO:0071383	Homo sapiens
P0DMV8	GO:0090063	Homo sapiens
P0DMV8	GO:0090084	Homo sapiens
P0DMV8	GO:1901029	Homo sapiens
P0DMV8	GO:1901673	Homo sapiens
P0DMV8	GO:1902236	Homo sapiens
P0DMV8	GO:1902380	Homo sapiens
P0DMV8	GO:1903265	Homo sapiens
P0DMV8	GO:2001240	Homo sapiens
P0DMV9	GO:0006402	Homo sapiens
P0DMV9	GO:0008285	Homo sapiens
P0DMV9	GO:0010628	Homo sapiens
P0DMV9	GO:0030308	Homo sapiens
P0DMV9	GO:0031396	Homo sapiens
P0DMV9	GO:0031397	Homo sapiens
P0DMV9	GO:0032436	Homo sapiens
P0DMV9	GO:0032757	Homo sapiens
P0DMV9	GO:0034599	Homo sapiens
P0DMV9	GO:0034605	Homo sapiens
P0DMV9	GO:0042026	Homo sapiens
P0DMV9	GO:0043066	Homo sapiens
P0DMV9	GO:0045648	Homo sapiens
P0DMV9	GO:0046034	Homo sapiens
P0DMV9	GO:0050821	Homo sapiens
P0DMV9	GO:0051085	Homo sapiens
P0DMV9	GO:0051092	Homo sapiens
P0DMV9	GO:0070370	Homo sapiens
P0DMV9	GO:0070434	Homo sapiens
P0DMV9	GO:0071383	Homo sapiens
P0DMV9	GO:0090063	Homo sapiens
P0DMV9	GO:0090084	Homo sapiens
P0DMV9	GO:1901673	Homo sapiens
P0DMV9	GO:1903265	Homo sapiens
P0DMV9	GO:2001240	Homo sapiens
P17066	GO:0006986	Homo sapiens
P17066	GO:0034605	Homo sapiens
P17066	GO:0042026	Homo sapiens
P17066	GO:0051085	Homo sapiens
P48741	GO:0042026	Homo sapiens
P48741	GO:0051085	Homo sapiens
P08238	GO:0001890	Homo sapiens
P08238	GO:0006457	Homo sapiens
P08238	GO:0006986	Homo sapiens
P08238	GO:0007004	Homo sapiens
P08238	GO:0019062	Homo sapiens
P08238	GO:0030511	Homo sapiens
P08238	GO:0031396	Homo sapiens
P08238	GO:0032435	Homo sapiens
P08238	GO:0032516	Homo sapiens
P08238	GO:0032880	Homo sapiens
P08238	GO:0034605	Homo sapiens
P08238	GO:0043066	Homo sapiens
P08238	GO:0045429	Homo sapiens
P08238	GO:0045597	Homo sapiens
P08238	GO:0050821	Homo sapiens
P08238	GO:0051131	Homo sapiens
P08238	GO:0051248	Homo sapiens
P08238	GO:0051726	Homo sapiens
P08238	GO:0051973	Homo sapiens
P08238	GO:0071353	Homo sapiens
P08238	GO:0097435	Homo sapiens
P08238	GO:1901389	Homo sapiens
P08238	GO:1901799	Homo sapiens
P08238	GO:1902949	Homo sapiens
P08238	GO:1904031	Homo sapiens
P08238	GO:1905323	Homo sapiens
P08238	GO:2000010	Homo sapiens
P14625	GO:0001666	Homo sapiens
P14625	GO:0006457	Homo sapiens
P14625	GO:0015031	Homo sapiens
P14625	GO:0030433	Homo sapiens
P14625	GO:0030970	Homo sapiens
P14625	GO:0031247	Homo sapiens
P14625	GO:0034975	Homo sapiens
P14625	GO:0034976	Homo sapiens
P14625	GO:0043066	Homo sapiens
P14625	GO:0043666	Homo sapiens
P14625	GO:0051208	Homo sapiens
P14625	GO:0071287	Homo sapiens
P14625	GO:0071318	Homo sapiens
P07900	GO:0001764	Homo sapiens
P07900	GO:0001934	Homo sapiens
P07900	GO:0002218	Homo sapiens
P07900	GO:0002230	Homo sapiens
P07900	GO:0003009	Homo sapiens
P07900	GO:0006457	Homo sapiens
P07900	GO:0006839	Homo sapiens
P07900	GO:0006986	Homo sapiens
P07900	GO:0007004	Homo sapiens
P07900	GO:0009408	Homo sapiens
P07900	GO:0009409	Homo sapiens
P07900	GO:0009410	Homo sapiens
P07900	GO:0009651	Homo sapiens
P07900	GO:0010592	Homo sapiens
P07900	GO:0010659	Homo sapiens
P07900	GO:0031396	Homo sapiens
P07900	GO:0032273	Homo sapiens
P07900	GO:0032728	Homo sapiens
P07900	GO:0032880	Homo sapiens
P07900	GO:0034605	Homo sapiens
P07900	GO:0042026	Homo sapiens
P07900	GO:0042220	Homo sapiens
P07900	GO:0042307	Homo sapiens
P07900	GO:0042981	Homo sapiens
P07900	GO:0043254	Homo sapiens
P07900	GO:0043335	Homo sapiens
P07900	GO:0043627	Homo sapiens
P07900	GO:0045040	Homo sapiens
P07900	GO:0045429	Homo sapiens
P07900	GO:0045732	Homo sapiens
P07900	GO:0045793	Homo sapiens
P07900	GO:0046677	Homo sapiens
P07900	GO:0050821	Homo sapiens
P07900	GO:0051131	Homo sapiens
P07900	GO:0051973	Homo sapiens
P07900	GO:0060452	Homo sapiens
P07900	GO:0061684	Homo sapiens
P07900	GO:0098586	Homo sapiens
P07900	GO:0099072	Homo sapiens
P07900	GO:1902949	Homo sapiens
P07900	GO:1905323	Homo sapiens
Q12931	GO:0006457	Homo sapiens
Q12931	GO:0009386	Homo sapiens
Q12931	GO:0061077	Homo sapiens
Q12931	GO:1901856	Homo sapiens
Q12931	GO:1903427	Homo sapiens
Q12931	GO:1903751	Homo sapiens
P02768	GO:0009267	Homo sapiens
P02768	GO:0051902	Homo sapiens
P02768	GO:0072732	Homo sapiens
O14556	GO:0006006	Homo sapiens
O14556	GO:0006096	Homo sapiens
O14556	GO:0030317	Homo sapiens
O14556	GO:0045821	Homo sapiens
P52209	GO:0006098	Homo sapiens
P52209	GO:0009051	Homo sapiens
P52209	GO:0019322	Homo sapiens
P52209	GO:0046177	Homo sapiens
P02787	GO:0006826	Homo sapiens
P02787	GO:0006879	Homo sapiens
P02787	GO:0007015	Homo sapiens
P02787	GO:0019731	Homo sapiens
P02787	GO:0030316	Homo sapiens
P02787	GO:0031647	Homo sapiens
P02787	GO:0034756	Homo sapiens
P02787	GO:0042327	Homo sapiens
P02787	GO:0045780	Homo sapiens
P02787	GO:0045893	Homo sapiens
P02787	GO:0048260	Homo sapiens
P02787	GO:0070371	Homo sapiens
P02787	GO:0071281	Homo sapiens
P02787	GO:2000147	Homo sapiens
P04040	GO:0000302	Homo sapiens
P04040	GO:0001649	Homo sapiens
P04040	GO:0001657	Homo sapiens
P04040	GO:0001666	Homo sapiens
P04040	GO:0006641	Homo sapiens
P04040	GO:0008203	Homo sapiens
P04040	GO:0009060	Homo sapiens
P04040	GO:0009410	Homo sapiens
P04040	GO:0009642	Homo sapiens
P04040	GO:0009650	Homo sapiens
P04040	GO:0010193	Homo sapiens
P04040	GO:0010288	Homo sapiens
P04040	GO:0014823	Homo sapiens
P04040	GO:0014854	Homo sapiens
P04040	GO:0020027	Homo sapiens
P04040	GO:0032355	Homo sapiens
P04040	GO:0032868	Homo sapiens
P04040	GO:0033189	Homo sapiens
P04040	GO:0033197	Homo sapiens
P04040	GO:0033591	Homo sapiens
P04040	GO:0042542	Homo sapiens
P04040	GO:0042744	Homo sapiens
P04040	GO:0043066	Homo sapiens
P04040	GO:0045471	Homo sapiens
P04040	GO:0046686	Homo sapiens
P04040	GO:0051781	Homo sapiens
P04040	GO:0051897	Homo sapiens
P04040	GO:0055093	Homo sapiens
P04040	GO:0061692	Homo sapiens
P04040	GO:0070542	Homo sapiens
P04040	GO:0071363	Homo sapiens
P04040	GO:0080184	Homo sapiens
P06576	GO:0001525	Homo sapiens
P06576	GO:0001649	Homo sapiens
P06576	GO:0006091	Homo sapiens
P06576	GO:0006629	Homo sapiens
P06576	GO:0006754	Homo sapiens
P06576	GO:0006933	Homo sapiens
P06576	GO:0015986	Homo sapiens
P06576	GO:0042776	Homo sapiens
P06576	GO:0043536	Homo sapiens
P06576	GO:0051453	Homo sapiens
P06576	GO:0098761	Homo sapiens
P06576	GO:1902600	Homo sapiens
P06396	GO:0006911	Homo sapiens
P06396	GO:0007015	Homo sapiens
P06396	GO:0007417	Homo sapiens
P06396	GO:0008154	Homo sapiens
P06396	GO:0010628	Homo sapiens
P06396	GO:0014891	Homo sapiens
P06396	GO:0030031	Homo sapiens
P06396	GO:0030041	Homo sapiens
P06396	GO:0030042	Homo sapiens
P06396	GO:0031648	Homo sapiens
P06396	GO:0035994	Homo sapiens
P06396	GO:0042989	Homo sapiens
P06396	GO:0046597	Homo sapiens
P06396	GO:0051014	Homo sapiens
P06396	GO:0051016	Homo sapiens
P06396	GO:0051127	Homo sapiens
P06396	GO:0051693	Homo sapiens
P06396	GO:0055119	Homo sapiens
P06396	GO:0060271	Homo sapiens
P06396	GO:0071346	Homo sapiens
P06396	GO:0071801	Homo sapiens
P06396	GO:0086003	Homo sapiens
P06396	GO:0097017	Homo sapiens
P06396	GO:0097284	Homo sapiens
P06396	GO:1902174	Homo sapiens
P06396	GO:1903903	Homo sapiens
P06396	GO:1903906	Homo sapiens
P06396	GO:1903909	Homo sapiens
P06396	GO:1903923	Homo sapiens
P06396	GO:1990000	Homo sapiens
P06396	GO:2001269	Homo sapiens
P27348	GO:0006605	Homo sapiens
P27348	GO:0007165	Homo sapiens
P27348	GO:0007264	Homo sapiens
P27348	GO:0021762	Homo sapiens
P27348	GO:0034766	Homo sapiens
P27348	GO:0045892	Homo sapiens
P31946	GO:0006605	Homo sapiens
P31946	GO:0007165	Homo sapiens
P31946	GO:0035308	Homo sapiens
P31946	GO:0043085	Homo sapiens
P31946	GO:0045744	Homo sapiens
P31946	GO:0051220	Homo sapiens
P31947	GO:0000122	Homo sapiens
P31947	GO:0001836	Homo sapiens
P31947	GO:0003334	Homo sapiens
P31947	GO:0006469	Homo sapiens
P31947	GO:0006611	Homo sapiens
P31947	GO:0007165	Homo sapiens
P31947	GO:0008630	Homo sapiens
P31947	GO:0010482	Homo sapiens
P31947	GO:0010737	Homo sapiens
P31947	GO:0010839	Homo sapiens
P31947	GO:0030307	Homo sapiens
P31947	GO:0031424	Homo sapiens
P31947	GO:0043154	Homo sapiens
P31947	GO:0043616	Homo sapiens
P31947	GO:0045606	Homo sapiens
P31947	GO:0045824	Homo sapiens
P31947	GO:0046827	Homo sapiens
P31947	GO:0051726	Homo sapiens
P31947	GO:0061436	Homo sapiens
P31947	GO:0072089	Homo sapiens
P31947	GO:2000647	Homo sapiens
P61981	GO:0006469	Homo sapiens
P61981	GO:0006605	Homo sapiens
P61981	GO:0007165	Homo sapiens
P61981	GO:0009966	Homo sapiens
P61981	GO:0032869	Homo sapiens
P61981	GO:0042149	Homo sapiens
P61981	GO:0045664	Homo sapiens
P61981	GO:0048167	Homo sapiens
P61981	GO:1904262	Homo sapiens
P62258	GO:0000165	Homo sapiens
P62258	GO:0001764	Homo sapiens
P62258	GO:0002753	Homo sapiens
P62258	GO:0003064	Homo sapiens
P62258	GO:0006605	Homo sapiens
P62258	GO:0007165	Homo sapiens
P62258	GO:0007346	Homo sapiens
P62258	GO:0021762	Homo sapiens
P62258	GO:0021766	Homo sapiens
P62258	GO:0021987	Homo sapiens
P62258	GO:0034504	Homo sapiens
P62258	GO:0034605	Homo sapiens
P62258	GO:0035556	Homo sapiens
P62258	GO:0046827	Homo sapiens
P62258	GO:0051480	Homo sapiens
P62258	GO:0060306	Homo sapiens
P62258	GO:0086013	Homo sapiens
P62258	GO:0086091	Homo sapiens
P62258	GO:1901016	Homo sapiens
P62258	GO:1901020	Homo sapiens
P62258	GO:1902309	Homo sapiens
P62258	GO:1905913	Homo sapiens
P63104	GO:0000122	Homo sapiens
P63104	GO:0006468	Homo sapiens
P63104	GO:0007165	Homo sapiens
P63104	GO:0042149	Homo sapiens
P63104	GO:0043066	Homo sapiens
P63104	GO:0045824	Homo sapiens
P63104	GO:0051683	Homo sapiens
P63104	GO:0070372	Homo sapiens
P63104	GO:0090128	Homo sapiens
P63104	GO:0090168	Homo sapiens
P63104	GO:1900181	Homo sapiens
P63104	GO:1904262	Homo sapiens
Q04917	GO:0002028	Homo sapiens
Q04917	GO:0006713	Homo sapiens
Q04917	GO:0006886	Homo sapiens
Q04917	GO:0007165	Homo sapiens
Q04917	GO:0021762	Homo sapiens
Q04917	GO:0042921	Homo sapiens
Q04917	GO:0045664	Homo sapiens
Q04917	GO:0045893	Homo sapiens
Q04917	GO:0048167	Homo sapiens
Q04917	GO:0050774	Homo sapiens
Q04917	GO:0086010	Homo sapiens
Q04917	GO:0099171	Homo sapiens
Q04917	GO:2000649	Homo sapiens
P12081	GO:0006412	Homo sapiens
P12081	GO:0006418	Homo sapiens
P12081	GO:0006427	Homo sapiens
P12081	GO:0032543	Homo sapiens
P49590	GO:0006412	Homo sapiens
P49590	GO:0006418	Homo sapiens
P49590	GO:0006427	Homo sapiens
P60709	GO:0000079	Homo sapiens
P60709	GO:0001738	Homo sapiens
P60709	GO:0006338	Homo sapiens
P60709	GO:0006357	Homo sapiens
P60709	GO:0007163	Homo sapiens
P60709	GO:0007409	Homo sapiens
P60709	GO:0008284	Homo sapiens
P60709	GO:0021762	Homo sapiens
P60709	GO:0022898	Homo sapiens
P60709	GO:0030071	Homo sapiens
P60709	GO:0032091	Homo sapiens
P60709	GO:0034333	Homo sapiens
P60709	GO:0035633	Homo sapiens
P60709	GO:0042981	Homo sapiens
P60709	GO:0045176	Homo sapiens
P60709	GO:0045582	Homo sapiens
P60709	GO:0045596	Homo sapiens
P60709	GO:0045597	Homo sapiens
P60709	GO:0045663	Homo sapiens
P60709	GO:0045893	Homo sapiens
P60709	GO:0048870	Homo sapiens
P60709	GO:0051621	Homo sapiens
P60709	GO:0051623	Homo sapiens
P60709	GO:0051726	Homo sapiens
P60709	GO:0070316	Homo sapiens
P60709	GO:0070527	Homo sapiens
P60709	GO:0071896	Homo sapiens
P60709	GO:0072749	Homo sapiens
P60709	GO:0098974	Homo sapiens
P60709	GO:0150111	Homo sapiens
P60709	GO:1900242	Homo sapiens
P60709	GO:1902459	Homo sapiens
P60709	GO:1903076	Homo sapiens
P60709	GO:1905168	Homo sapiens
P60709	GO:2000045	Homo sapiens
P60709	GO:2000779	Homo sapiens
P60709	GO:2000781	Homo sapiens
P60709	GO:2000819	Homo sapiens
P63261	GO:0001525	Homo sapiens
P63261	GO:0001738	Homo sapiens
P63261	GO:0007409	Homo sapiens
P63261	GO:0010628	Homo sapiens
P63261	GO:0030335	Homo sapiens
P63261	GO:0035633	Homo sapiens
P63261	GO:0045214	Homo sapiens
P63261	GO:0048870	Homo sapiens
P63261	GO:0051492	Homo sapiens
P63261	GO:0051893	Homo sapiens
P63261	GO:0070527	Homo sapiens
P63261	GO:0071346	Homo sapiens
P63261	GO:0090303	Homo sapiens
P63261	GO:0120192	Homo sapiens
P63261	GO:0150111	Homo sapiens
P63261	GO:1900242	Homo sapiens
P63261	GO:1902396	Homo sapiens
A5A3E0	GO:0007409	Homo sapiens
A5A3E0	GO:0048870	Homo sapiens
P68032	GO:0007015	Homo sapiens
P68032	GO:0010628	Homo sapiens
P68032	GO:0030048	Homo sapiens
P68032	GO:0030240	Homo sapiens
P68032	GO:0031032	Homo sapiens
P68032	GO:0033275	Homo sapiens
P68032	GO:0043066	Homo sapiens
P68032	GO:0055003	Homo sapiens
P68032	GO:0055008	Homo sapiens
P68032	GO:0060047	Homo sapiens
P68032	GO:0090131	Homo sapiens
P68133	GO:0006936	Homo sapiens
P68133	GO:0009612	Homo sapiens
P68133	GO:0009991	Homo sapiens
P68133	GO:0010628	Homo sapiens
P68133	GO:0030240	Homo sapiens
P68133	GO:0043503	Homo sapiens
P68133	GO:0048545	Homo sapiens
P68133	GO:0048741	Homo sapiens
P68133	GO:0071417	Homo sapiens
P68133	GO:0090131	Homo sapiens
Q6S8J3	GO:0007409	Homo sapiens
Q6S8J3	GO:0021762	Homo sapiens
Q6S8J3	GO:0048870	Homo sapiens
P62736	GO:0008217	Homo sapiens
P62736	GO:0009615	Homo sapiens
P62736	GO:0010628	Homo sapiens
P62736	GO:0014829	Homo sapiens
P62736	GO:0061870	Homo sapiens
P62736	GO:0061874	Homo sapiens
P62736	GO:0070374	Homo sapiens
P62736	GO:0071560	Homo sapiens
P62736	GO:0072051	Homo sapiens
P62736	GO:0072144	Homo sapiens
P62736	GO:0090131	Homo sapiens
P62736	GO:2000491	Homo sapiens
P63267	GO:0010628	Homo sapiens
P63267	GO:0090131	Homo sapiens
P0CG38	GO:0007409	Homo sapiens
P0CG38	GO:0048870	Homo sapiens
P0CG39	GO:0007409	Homo sapiens
P0CG39	GO:0048870	Homo sapiens
Q9BYX7	GO:0007409	Homo sapiens
Q9BYX7	GO:0048870	Homo sapiens
Q562R1	GO:0007409	Homo sapiens
Q562R1	GO:0048870	Homo sapiens
P68104	GO:0006412	Homo sapiens
P68104	GO:0006414	Homo sapiens
P68104	GO:0044829	Homo sapiens
P68104	GO:0071364	Homo sapiens
P68104	GO:1900022	Homo sapiens
P68104	GO:1904714	Homo sapiens
Q05639	GO:0006412	Homo sapiens
Q05639	GO:0006414	Homo sapiens
Q05639	GO:0043065	Homo sapiens
Q05639	GO:0090218	Homo sapiens
Q05639	GO:1904714	Homo sapiens
Q5VTE0	GO:0006412	Homo sapiens
Q5VTE0	GO:0006414	Homo sapiens
P38646	GO:0006611	Homo sapiens
P38646	GO:0006886	Homo sapiens
P38646	GO:0007007	Homo sapiens
P38646	GO:0016226	Homo sapiens
P38646	GO:0030218	Homo sapiens
P38646	GO:0042026	Homo sapiens
P38646	GO:0043066	Homo sapiens
P38646	GO:0045646	Homo sapiens
P38646	GO:0045647	Homo sapiens
P38646	GO:0051085	Homo sapiens
P38646	GO:1902037	Homo sapiens
P38646	GO:1903707	Homo sapiens
P06732	GO:0016310	Homo sapiens
P06732	GO:0046314	Homo sapiens
P48735	GO:0005975	Homo sapiens
P48735	GO:0006097	Homo sapiens
P48735	GO:0006099	Homo sapiens
P48735	GO:0006102	Homo sapiens
P48735	GO:0006103	Homo sapiens
P48735	GO:0006739	Homo sapiens
P36578	GO:0002181	Homo sapiens
P36578	GO:0006412	Homo sapiens
P23526	GO:0006730	Homo sapiens
P23526	GO:0033353	Homo sapiens
P01008	GO:0007596	Homo sapiens
P01008	GO:0030193	Homo sapiens
P10636	GO:0000226	Homo sapiens
P10636	GO:0001774	Homo sapiens
P10636	GO:0006475	Homo sapiens
P10636	GO:0006919	Homo sapiens
P10636	GO:0006974	Homo sapiens
P10636	GO:0007267	Homo sapiens
P10636	GO:0007416	Homo sapiens
P10636	GO:0007611	Homo sapiens
P10636	GO:0007613	Homo sapiens
P10636	GO:0010288	Homo sapiens
P10636	GO:0010506	Homo sapiens
P10636	GO:0010629	Homo sapiens
P10636	GO:0010917	Homo sapiens
P10636	GO:0016072	Homo sapiens
P10636	GO:0019896	Homo sapiens
P10636	GO:0021954	Homo sapiens
P10636	GO:0031110	Homo sapiens
P10636	GO:0031113	Homo sapiens
P10636	GO:0031116	Homo sapiens
P10636	GO:0031122	Homo sapiens
P10636	GO:0031175	Homo sapiens
P10636	GO:0032930	Homo sapiens
P10636	GO:0033044	Homo sapiens
P10636	GO:0033673	Homo sapiens
P10636	GO:0034063	Homo sapiens
P10636	GO:0034605	Homo sapiens
P10636	GO:0034614	Homo sapiens
P10636	GO:0045773	Homo sapiens
P10636	GO:0046785	Homo sapiens
P10636	GO:0048143	Homo sapiens
P10636	GO:0048167	Homo sapiens
P10636	GO:0048312	Homo sapiens
P10636	GO:0048699	Homo sapiens
P10636	GO:0050808	Homo sapiens
P10636	GO:0050848	Homo sapiens
P10636	GO:0051258	Homo sapiens
P10636	GO:0051260	Homo sapiens
P10636	GO:0061564	Homo sapiens
P10636	GO:0070507	Homo sapiens
P10636	GO:0072386	Homo sapiens
P10636	GO:0090140	Homo sapiens
P10636	GO:0090258	Homo sapiens
P10636	GO:0097435	Homo sapiens
P10636	GO:0098930	Homo sapiens
P10636	GO:1900034	Homo sapiens
P10636	GO:1900452	Homo sapiens
P10636	GO:1902474	Homo sapiens
P10636	GO:1902988	Homo sapiens
P10636	GO:1903748	Homo sapiens
P10636	GO:1903829	Homo sapiens
P10636	GO:1904428	Homo sapiens
P10636	GO:1905689	Homo sapiens
P10636	GO:1990000	Homo sapiens
P10636	GO:1990090	Homo sapiens
P10636	GO:1990416	Homo sapiens
P25705	GO:0001937	Homo sapiens
P25705	GO:0006629	Homo sapiens
P25705	GO:0006754	Homo sapiens
P25705	GO:0014850	Homo sapiens
P25705	GO:0015986	Homo sapiens
P25705	GO:0042776	Homo sapiens
P25705	GO:0043536	Homo sapiens
P25705	GO:0045471	Homo sapiens
P25705	GO:0071549	Homo sapiens
P25705	GO:0071732	Homo sapiens
P14868	GO:0006412	Homo sapiens
P14868	GO:0006422	Homo sapiens
P14868	GO:0065003	Homo sapiens
O76070	GO:0007268	Homo sapiens
O76070	GO:0008344	Homo sapiens
O76070	GO:0009306	Homo sapiens
O76070	GO:0014059	Homo sapiens
O76070	GO:0046928	Homo sapiens
O76070	GO:0048488	Homo sapiens
O76070	GO:0050808	Homo sapiens
P54868	GO:0001822	Homo sapiens
P54868	GO:0001889	Homo sapiens
P54868	GO:0006084	Homo sapiens
P54868	GO:0006695	Homo sapiens
P54868	GO:0007494	Homo sapiens
P54868	GO:0007584	Homo sapiens
P54868	GO:0009266	Homo sapiens
P54868	GO:0009410	Homo sapiens
P54868	GO:0010038	Homo sapiens
P54868	GO:0010142	Homo sapiens
P54868	GO:0030324	Homo sapiens
P54868	GO:0032869	Homo sapiens
P54868	GO:0033555	Homo sapiens
P54868	GO:0033574	Homo sapiens
P54868	GO:0033762	Homo sapiens
P54868	GO:0034014	Homo sapiens
P54868	GO:0034284	Homo sapiens
P54868	GO:0034696	Homo sapiens
P54868	GO:0042594	Homo sapiens
P54868	GO:0045471	Homo sapiens
P54868	GO:0046951	Homo sapiens
P54868	GO:0051591	Homo sapiens
P54868	GO:0060416	Homo sapiens
P54868	GO:0060612	Homo sapiens
P54868	GO:0070543	Homo sapiens
P54868	GO:0071222	Homo sapiens
P54868	GO:0071230	Homo sapiens
P54868	GO:0071385	Homo sapiens
P54868	GO:0071398	Homo sapiens
Q01581	GO:0006084	Homo sapiens
Q01581	GO:0006629	Homo sapiens
Q01581	GO:0006695	Homo sapiens
Q01581	GO:0010142	Homo sapiens
P05141	GO:0007059	Homo sapiens
P05141	GO:0008284	Homo sapiens
P05141	GO:0030183	Homo sapiens
P05141	GO:0030218	Homo sapiens
P05141	GO:0046902	Homo sapiens
P05141	GO:0051503	Homo sapiens
P05141	GO:0140021	Homo sapiens
P05141	GO:1901029	Homo sapiens
P05141	GO:1901526	Homo sapiens
P05141	GO:1990544	Homo sapiens
P05141	GO:1990830	Homo sapiens
P05141	GO:1990845	Homo sapiens
P12235	GO:0000002	Homo sapiens
P12235	GO:0006091	Homo sapiens
P12235	GO:0008637	Homo sapiens
P12235	GO:0015866	Homo sapiens
P12235	GO:0046902	Homo sapiens
P12235	GO:0060546	Homo sapiens
P12235	GO:0140021	Homo sapiens
P12235	GO:1901029	Homo sapiens
P12235	GO:1901526	Homo sapiens
P12235	GO:1990544	Homo sapiens
P12235	GO:1990845	Homo sapiens
P12236	GO:0006915	Homo sapiens
P12236	GO:0140021	Homo sapiens
P12236	GO:1901029	Homo sapiens
P12236	GO:1990544	Homo sapiens
Q9H0C2	GO:0007141	Homo sapiens
Q9H0C2	GO:0007283	Homo sapiens
Q9H0C2	GO:0030154	Homo sapiens
Q9H0C2	GO:0046902	Homo sapiens
Q9H0C2	GO:0140021	Homo sapiens
Q9H0C2	GO:1901029	Homo sapiens
Q9H0C2	GO:1990544	Homo sapiens
P16083	GO:1901662	Homo sapiens
P08758	GO:0007165	Homo sapiens
P08758	GO:0007596	Homo sapiens
P08758	GO:0010033	Homo sapiens
P08758	GO:0043066	Homo sapiens
P08758	GO:0050819	Homo sapiens
P55957	GO:0001836	Homo sapiens
P55957	GO:0006626	Homo sapiens
P55957	GO:0008625	Homo sapiens
P55957	GO:0008637	Homo sapiens
P55957	GO:0010918	Homo sapiens
P55957	GO:0031334	Homo sapiens
P55957	GO:0042129	Homo sapiens
P55957	GO:0042770	Homo sapiens
P55957	GO:0042775	Homo sapiens
P55957	GO:0043065	Homo sapiens
P55957	GO:0050678	Homo sapiens
P55957	GO:0051402	Homo sapiens
P55957	GO:0065003	Homo sapiens
P55957	GO:0090150	Homo sapiens
P55957	GO:0090200	Homo sapiens
P55957	GO:0097284	Homo sapiens
P55957	GO:0097345	Homo sapiens
P55957	GO:0097435	Homo sapiens
P55957	GO:1902230	Homo sapiens
P55957	GO:2000045	Homo sapiens
P55957	GO:2000271	Homo sapiens
P55957	GO:2001238	Homo sapiens
P55957	GO:2001244	Homo sapiens
Q7LFX5	GO:0019319	Homo sapiens
Q7LFX5	GO:0030206	Homo sapiens
P68871	GO:0008217	Homo sapiens
P68871	GO:0015670	Homo sapiens
P68871	GO:0015671	Homo sapiens
P68871	GO:0030185	Homo sapiens
P68871	GO:0042542	Homo sapiens
P68871	GO:0042744	Homo sapiens
P68871	GO:0045429	Homo sapiens
P68871	GO:0070293	Homo sapiens
P68871	GO:0070527	Homo sapiens
P68871	GO:0097746	Homo sapiens
P68871	GO:0098869	Homo sapiens
P02042	GO:0015670	Homo sapiens
P02042	GO:0015671	Homo sapiens
P02042	GO:0042744	Homo sapiens
P02042	GO:0098869	Homo sapiens
O00762	GO:0000209	Homo sapiens
O00762	GO:0006511	Homo sapiens
O00762	GO:0010458	Homo sapiens
O00762	GO:0010994	Homo sapiens
O00762	GO:0016567	Homo sapiens
O00762	GO:0030071	Homo sapiens
O00762	GO:0031145	Homo sapiens
O00762	GO:0031536	Homo sapiens
O00762	GO:0045842	Homo sapiens
O00762	GO:0051301	Homo sapiens
O00762	GO:0070936	Homo sapiens
O00762	GO:0070979	Homo sapiens
O00762	GO:1904668	Homo sapiens
A2RTX5	GO:0006435	Homo sapiens
P26639	GO:0006435	Homo sapiens
P00915	GO:0006730	Homo sapiens
P05413	GO:0008285	Homo sapiens
P05413	GO:0015909	Homo sapiens
P05413	GO:0032365	Homo sapiens
P05413	GO:0042632	Homo sapiens
P05413	GO:0046320	Homo sapiens
P05413	GO:0050873	Homo sapiens
P05413	GO:0055091	Homo sapiens
P05413	GO:0071073	Homo sapiens
P05413	GO:0140214	Homo sapiens
P05413	GO:2001245	Homo sapiens
P46781	GO:0002181	Homo sapiens
P46781	GO:0006412	Homo sapiens
P46781	GO:0008284	Homo sapiens
P46781	GO:0042274	Homo sapiens
P62826	GO:0000054	Homo sapiens
P62826	GO:0000055	Homo sapiens
P62826	GO:0000056	Homo sapiens
P62826	GO:0000070	Homo sapiens
P62826	GO:0000278	Homo sapiens
P62826	GO:0006259	Homo sapiens
P62826	GO:0006606	Homo sapiens
P62826	GO:0006611	Homo sapiens
P62826	GO:0007052	Homo sapiens
P62826	GO:0007286	Homo sapiens
P62826	GO:0016032	Homo sapiens
P62826	GO:0021766	Homo sapiens
P62826	GO:0030036	Homo sapiens
P62826	GO:0032092	Homo sapiens
P62826	GO:0035281	Homo sapiens
P62826	GO:0042307	Homo sapiens
P62826	GO:0046039	Homo sapiens
P62826	GO:0051301	Homo sapiens
P62826	GO:0061015	Homo sapiens
P62826	GO:0071389	Homo sapiens
P62826	GO:1902570	Homo sapiens
P02144	GO:0001666	Homo sapiens
P02144	GO:0007507	Homo sapiens
P02144	GO:0015671	Homo sapiens
P02144	GO:0019430	Homo sapiens
P02144	GO:0043353	Homo sapiens
P02144	GO:0050873	Homo sapiens
P54819	GO:0006172	Homo sapiens
P54819	GO:0015949	Homo sapiens
P54819	GO:0016310	Homo sapiens
P54819	GO:0046033	Homo sapiens
P54819	GO:0046034	Homo sapiens
P0CG47	GO:0007141	Homo sapiens
P0CG47	GO:0007144	Homo sapiens
P0CG47	GO:0008585	Homo sapiens
P0CG47	GO:0016567	Homo sapiens
P0CG47	GO:0019941	Homo sapiens
P0CG47	GO:0021888	Homo sapiens
P0CG47	GO:0031398	Homo sapiens
P0CG47	GO:0043523	Homo sapiens
P0CG47	GO:0047497	Homo sapiens
P0CG47	GO:0048812	Homo sapiens
P0CG47	GO:0051881	Homo sapiens
P0CG47	GO:0060613	Homo sapiens
P0CG47	GO:0061136	Homo sapiens
P0CG47	GO:0072520	Homo sapiens
P0CG47	GO:0097009	Homo sapiens
P0CG47	GO:1902255	Homo sapiens
P0CG47	GO:1902527	Homo sapiens
P0CG48	GO:0016567	Homo sapiens
P0CG48	GO:0019941	Homo sapiens
P62979	GO:0002181	Homo sapiens
P62979	GO:0006412	Homo sapiens
P62979	GO:0016567	Homo sapiens
P62979	GO:0019941	Homo sapiens
P62987	GO:0002181	Homo sapiens
P62987	GO:0016567	Homo sapiens
P62987	GO:0019941	Homo sapiens
P62987	GO:0036211	Homo sapiens
Q8WZ42	GO:0003300	Homo sapiens
Q8WZ42	GO:0006936	Homo sapiens
Q8WZ42	GO:0006941	Homo sapiens
Q8WZ42	GO:0007076	Homo sapiens
Q8WZ42	GO:0010628	Homo sapiens
Q8WZ42	GO:0010737	Homo sapiens
Q8WZ42	GO:0016310	Homo sapiens
Q8WZ42	GO:0030240	Homo sapiens
Q8WZ42	GO:0030241	Homo sapiens
Q8WZ42	GO:0035995	Homo sapiens
Q8WZ42	GO:0045214	Homo sapiens
Q8WZ42	GO:0045859	Homo sapiens
Q8WZ42	GO:0048769	Homo sapiens
Q8WZ42	GO:0050714	Homo sapiens
Q8WZ42	GO:0050790	Homo sapiens
Q8WZ42	GO:0051592	Homo sapiens
Q8WZ42	GO:0055003	Homo sapiens
Q8WZ42	GO:0055008	Homo sapiens
Q8WZ42	GO:0055013	Homo sapiens
Q8WZ42	GO:0060048	Homo sapiens
P62277	GO:0002181	Homo sapiens
P62277	GO:0006412	Homo sapiens
P62277	GO:0033119	Homo sapiens
P62277	GO:0042274	Homo sapiens
Q13232	GO:0006183	Homo sapiens
Q13232	GO:0006228	Homo sapiens
Q13232	GO:0006241	Homo sapiens
Q13232	GO:0006281	Homo sapiens
Q13232	GO:0006915	Homo sapiens
Q13232	GO:0008053	Homo sapiens
Q13232	GO:0009142	Homo sapiens
Q13232	GO:0016310	Homo sapiens
P00918	GO:0002009	Homo sapiens
P00918	GO:0006730	Homo sapiens
P00918	GO:0015670	Homo sapiens
P00918	GO:0032230	Homo sapiens
P00918	GO:0032849	Homo sapiens
P00918	GO:0038166	Homo sapiens
P00918	GO:0044070	Homo sapiens
P00918	GO:0046903	Homo sapiens
P00918	GO:0051453	Homo sapiens
P00918	GO:0070050	Homo sapiens
P00918	GO:2001150	Homo sapiens
P00918	GO:2001225	Homo sapiens
P31939	GO:0003360	Homo sapiens
P31939	GO:0006139	Homo sapiens
P31939	GO:0006177	Homo sapiens
P31939	GO:0006189	Homo sapiens
P31939	GO:0010035	Homo sapiens
P31939	GO:0021549	Homo sapiens
P31939	GO:0021987	Homo sapiens
P31939	GO:0031100	Homo sapiens
P31939	GO:0044208	Homo sapiens
P31939	GO:0046452	Homo sapiens
P31939	GO:0046654	Homo sapiens
P31939	GO:0097294	Homo sapiens
P31939	GO:0098761	Homo sapiens
P41159	GO:0000122	Homo sapiens
P41159	GO:0001525	Homo sapiens
P41159	GO:0001542	Homo sapiens
P41159	GO:0001666	Homo sapiens
P41159	GO:0001890	Homo sapiens
P41159	GO:0001934	Homo sapiens
P41159	GO:0001936	Homo sapiens
P41159	GO:0002021	Homo sapiens
P41159	GO:0003300	Homo sapiens
P41159	GO:0006006	Homo sapiens
P41159	GO:0006111	Homo sapiens
P41159	GO:0006112	Homo sapiens
P41159	GO:0006114	Homo sapiens
P41159	GO:0006629	Homo sapiens
P41159	GO:0006635	Homo sapiens
P41159	GO:0006909	Homo sapiens
P41159	GO:0007565	Homo sapiens
P41159	GO:0007623	Homo sapiens
P41159	GO:0008203	Homo sapiens
P41159	GO:0008206	Homo sapiens
P41159	GO:0008217	Homo sapiens
P41159	GO:0008340	Homo sapiens
P41159	GO:0008343	Homo sapiens
P41159	GO:0010507	Homo sapiens
P41159	GO:0010888	Homo sapiens
P41159	GO:0014823	Homo sapiens
P41159	GO:0019953	Homo sapiens
P41159	GO:0021954	Homo sapiens
P41159	GO:0030073	Homo sapiens
P41159	GO:0030217	Homo sapiens
P41159	GO:0030300	Homo sapiens
P41159	GO:0032008	Homo sapiens
P41159	GO:0032099	Homo sapiens
P41159	GO:0032310	Homo sapiens
P41159	GO:0032355	Homo sapiens
P41159	GO:0032735	Homo sapiens
P41159	GO:0032755	Homo sapiens
P41159	GO:0032757	Homo sapiens
P41159	GO:0032760	Homo sapiens
P41159	GO:0032814	Homo sapiens
P41159	GO:0032817	Homo sapiens
P41159	GO:0032868	Homo sapiens
P41159	GO:0032869	Homo sapiens
P41159	GO:0033197	Homo sapiens
P41159	GO:0033210	Homo sapiens
P41159	GO:0033686	Homo sapiens
P41159	GO:0035360	Homo sapiens
P41159	GO:0035556	Homo sapiens
P41159	GO:0035630	Homo sapiens
P41159	GO:0035904	Homo sapiens
P41159	GO:0038108	Homo sapiens
P41159	GO:0042102	Homo sapiens
P41159	GO:0042269	Homo sapiens
P41159	GO:0042307	Homo sapiens
P41159	GO:0042445	Homo sapiens
P41159	GO:0042531	Homo sapiens
P41159	GO:0042593	Homo sapiens
P41159	GO:0042755	Homo sapiens
P41159	GO:0043066	Homo sapiens
P41159	GO:0043270	Homo sapiens
P41159	GO:0043410	Homo sapiens
P41159	GO:0044320	Homo sapiens
P41159	GO:0045471	Homo sapiens
P41159	GO:0045765	Homo sapiens
P41159	GO:0045906	Homo sapiens
P41159	GO:0046325	Homo sapiens
P41159	GO:0046427	Homo sapiens
P41159	GO:0046628	Homo sapiens
P41159	GO:0046850	Homo sapiens
P41159	GO:0046881	Homo sapiens
P41159	GO:0048639	Homo sapiens
P41159	GO:0050796	Homo sapiens
P41159	GO:0050810	Homo sapiens
P41159	GO:0050892	Homo sapiens
P41159	GO:0050901	Homo sapiens
P41159	GO:0050999	Homo sapiens
P41159	GO:0051541	Homo sapiens
P41159	GO:0051726	Homo sapiens
P41159	GO:0051897	Homo sapiens
P41159	GO:0060587	Homo sapiens
P41159	GO:0060612	Homo sapiens
P41159	GO:0061037	Homo sapiens
P41159	GO:0070093	Homo sapiens
P41159	GO:0071298	Homo sapiens
P41159	GO:0071300	Homo sapiens
P41159	GO:0090335	Homo sapiens
P41159	GO:0098868	Homo sapiens
P41159	GO:0120162	Homo sapiens
P41159	GO:1900015	Homo sapiens
P41159	GO:1900745	Homo sapiens
P41159	GO:1904651	Homo sapiens
P41159	GO:1990051	Homo sapiens
P41159	GO:2000379	Homo sapiens
P41159	GO:2000486	Homo sapiens
P41159	GO:2000491	Homo sapiens
P02753	GO:0001654	Homo sapiens
P02753	GO:0002639	Homo sapiens
P02753	GO:0006094	Homo sapiens
P02753	GO:0007507	Homo sapiens
P02753	GO:0007601	Homo sapiens
P02753	GO:0030277	Homo sapiens
P02753	GO:0030324	Homo sapiens
P02753	GO:0032024	Homo sapiens
P02753	GO:0032526	Homo sapiens
P02753	GO:0034633	Homo sapiens
P02753	GO:0042572	Homo sapiens
P02753	GO:0042593	Homo sapiens
P02753	GO:0048562	Homo sapiens
P02753	GO:0048706	Homo sapiens
P02753	GO:0048738	Homo sapiens
P02753	GO:0048807	Homo sapiens
P02753	GO:0060044	Homo sapiens
P02753	GO:0060059	Homo sapiens
P02753	GO:0060065	Homo sapiens
P02753	GO:0060068	Homo sapiens
P02753	GO:0060157	Homo sapiens
P02753	GO:0060347	Homo sapiens
P01579	GO:0000122	Homo sapiens
P01579	GO:0001774	Homo sapiens
P01579	GO:0001819	Homo sapiens
P01579	GO:0002250	Homo sapiens
P01579	GO:0002281	Homo sapiens
P01579	GO:0006915	Homo sapiens
P01579	GO:0006959	Homo sapiens
P01579	GO:0007166	Homo sapiens
P01579	GO:0007259	Homo sapiens
P01579	GO:0008284	Homo sapiens
P01579	GO:0009615	Homo sapiens
P01579	GO:0010508	Homo sapiens
P01579	GO:0010628	Homo sapiens
P01579	GO:0010629	Homo sapiens
P01579	GO:0010634	Homo sapiens
P01579	GO:0030225	Homo sapiens
P01579	GO:0030857	Homo sapiens
P01579	GO:0031334	Homo sapiens
P01579	GO:0032700	Homo sapiens
P01579	GO:0032722	Homo sapiens
P01579	GO:0032731	Homo sapiens
P01579	GO:0032735	Homo sapiens
P01579	GO:0032747	Homo sapiens
P01579	GO:0032755	Homo sapiens
P01579	GO:0032760	Homo sapiens
P01579	GO:0032834	Homo sapiens
P01579	GO:0033141	Homo sapiens
P01579	GO:0034393	Homo sapiens
P01579	GO:0038196	Homo sapiens
P01579	GO:0042307	Homo sapiens
P01579	GO:0042531	Homo sapiens
P01579	GO:0045348	Homo sapiens
P01579	GO:0045429	Homo sapiens
P01579	GO:0045672	Homo sapiens
P01579	GO:0045821	Homo sapiens
P01579	GO:0045892	Homo sapiens
P01579	GO:0048143	Homo sapiens
P01579	GO:0048662	Homo sapiens
P01579	GO:0050729	Homo sapiens
P01579	GO:0050766	Homo sapiens
P01579	GO:0050769	Homo sapiens
P01579	GO:0050796	Homo sapiens
P01579	GO:0051044	Homo sapiens
P01579	GO:0051173	Homo sapiens
P01579	GO:0051607	Homo sapiens
P01579	GO:0051712	Homo sapiens
P01579	GO:0051770	Homo sapiens
P01579	GO:0060333	Homo sapiens
P01579	GO:0060550	Homo sapiens
P01579	GO:0060552	Homo sapiens
P01579	GO:0060557	Homo sapiens
P01579	GO:0060559	Homo sapiens
P01579	GO:0071902	Homo sapiens
P01579	GO:0090312	Homo sapiens
P01579	GO:0097191	Homo sapiens
P01579	GO:0098586	Homo sapiens
P01579	GO:0150076	Homo sapiens
P01579	GO:1900222	Homo sapiens
P01579	GO:1901857	Homo sapiens
P01579	GO:1902004	Homo sapiens
P01579	GO:1902948	Homo sapiens
P01579	GO:1903078	Homo sapiens
P01579	GO:1903543	Homo sapiens
P01579	GO:1904440	Homo sapiens
P01579	GO:1904783	Homo sapiens
P01579	GO:1904798	Homo sapiens
P01579	GO:2000273	Homo sapiens
P01579	GO:2000309	Homo sapiens
P01375	GO:0000122	Homo sapiens
P01375	GO:0001666	Homo sapiens
P01375	GO:0001774	Homo sapiens
P01375	GO:0001819	Homo sapiens
P01375	GO:0001934	Homo sapiens
P01375	GO:0001937	Homo sapiens
P01375	GO:0002037	Homo sapiens
P01375	GO:0002281	Homo sapiens
P01375	GO:0002439	Homo sapiens
P01375	GO:0002523	Homo sapiens
P01375	GO:0002637	Homo sapiens
P01375	GO:0002719	Homo sapiens
P01375	GO:0002876	Homo sapiens
P01375	GO:0002925	Homo sapiens
P01375	GO:0003009	Homo sapiens
P01375	GO:0003085	Homo sapiens
P01375	GO:0006006	Homo sapiens
P01375	GO:0006919	Homo sapiens
P01375	GO:0006954	Homo sapiens
P01375	GO:0006959	Homo sapiens
P01375	GO:0007254	Homo sapiens
P01375	GO:0007623	Homo sapiens
P01375	GO:0008625	Homo sapiens
P01375	GO:0008630	Homo sapiens
P01375	GO:0009410	Homo sapiens
P01375	GO:0009615	Homo sapiens
P01375	GO:0009651	Homo sapiens
P01375	GO:0009750	Homo sapiens
P01375	GO:0010459	Homo sapiens
P01375	GO:0010573	Homo sapiens
P01375	GO:0010628	Homo sapiens
P01375	GO:0010629	Homo sapiens
P01375	GO:0010888	Homo sapiens
P01375	GO:0014823	Homo sapiens
P01375	GO:0019722	Homo sapiens
P01375	GO:0030198	Homo sapiens
P01375	GO:0030316	Homo sapiens
P01375	GO:0030730	Homo sapiens
P01375	GO:0030866	Homo sapiens
P01375	GO:0031334	Homo sapiens
P01375	GO:0031622	Homo sapiens
P01375	GO:0031642	Homo sapiens
P01375	GO:0031667	Homo sapiens
P01375	GO:0032715	Homo sapiens
P01375	GO:0032722	Homo sapiens
P01375	GO:0032724	Homo sapiens
P01375	GO:0032729	Homo sapiens
P01375	GO:0032731	Homo sapiens
P01375	GO:0032741	Homo sapiens
P01375	GO:0032755	Homo sapiens
P01375	GO:0032757	Homo sapiens
P01375	GO:0033138	Homo sapiens
P01375	GO:0033209	Homo sapiens
P01375	GO:0034116	Homo sapiens
P01375	GO:0034138	Homo sapiens
P01375	GO:0035509	Homo sapiens
P01375	GO:0035900	Homo sapiens
P01375	GO:0036005	Homo sapiens
P01375	GO:0042311	Homo sapiens
P01375	GO:0042531	Homo sapiens
P01375	GO:0043065	Homo sapiens
P01375	GO:0043068	Homo sapiens
P01375	GO:0043122	Homo sapiens
P01375	GO:0043123	Homo sapiens
P01375	GO:0043154	Homo sapiens
P01375	GO:0043242	Homo sapiens
P01375	GO:0043243	Homo sapiens
P01375	GO:0043280	Homo sapiens
P01375	GO:0043406	Homo sapiens
P01375	GO:0043410	Homo sapiens
P01375	GO:0043491	Homo sapiens
P01375	GO:0043507	Homo sapiens
P01375	GO:0043525	Homo sapiens
P01375	GO:0043537	Homo sapiens
P01375	GO:0045071	Homo sapiens
P01375	GO:0045429	Homo sapiens
P01375	GO:0045471	Homo sapiens
P01375	GO:0045598	Homo sapiens
P01375	GO:0045599	Homo sapiens
P01375	GO:0045662	Homo sapiens
P01375	GO:0045668	Homo sapiens
P01375	GO:0045672	Homo sapiens
P01375	GO:0045732	Homo sapiens
P01375	GO:0045760	Homo sapiens
P01375	GO:0045785	Homo sapiens
P01375	GO:0045840	Homo sapiens
P01375	GO:0045892	Homo sapiens
P01375	GO:0045893	Homo sapiens
P01375	GO:0045930	Homo sapiens
P01375	GO:0045944	Homo sapiens
P01375	GO:0045994	Homo sapiens
P01375	GO:0046325	Homo sapiens
P01375	GO:0046330	Homo sapiens
P01375	GO:0046427	Homo sapiens
P01375	GO:0048143	Homo sapiens
P01375	GO:0048566	Homo sapiens
P01375	GO:0048661	Homo sapiens
P01375	GO:0050729	Homo sapiens
P01375	GO:0050768	Homo sapiens
P01375	GO:0050796	Homo sapiens
P01375	GO:0050806	Homo sapiens
P01375	GO:0050807	Homo sapiens
P01375	GO:0050830	Homo sapiens
P01375	GO:0050890	Homo sapiens
P01375	GO:0050901	Homo sapiens
P01375	GO:0050966	Homo sapiens
P01375	GO:0050995	Homo sapiens
P01375	GO:0051044	Homo sapiens
P01375	GO:0051091	Homo sapiens
P01375	GO:0051092	Homo sapiens
P01375	GO:0051173	Homo sapiens
P01375	GO:0051222	Homo sapiens
P01375	GO:0051384	Homo sapiens
P01375	GO:0051798	Homo sapiens
P01375	GO:0051897	Homo sapiens
P01375	GO:0051966	Homo sapiens
P01375	GO:0060252	Homo sapiens
P01375	GO:0060557	Homo sapiens
P01375	GO:0060559	Homo sapiens
P01375	GO:0060664	Homo sapiens
P01375	GO:0060693	Homo sapiens
P01375	GO:0061044	Homo sapiens
P01375	GO:0061048	Homo sapiens
P01375	GO:0070374	Homo sapiens
P01375	GO:0070886	Homo sapiens
P01375	GO:0071222	Homo sapiens
P01375	GO:0071230	Homo sapiens
P01375	GO:0071300	Homo sapiens
P01375	GO:0071316	Homo sapiens
P01375	GO:0071346	Homo sapiens
P01375	GO:0071677	Homo sapiens
P01375	GO:0071803	Homo sapiens
P01375	GO:0072577	Homo sapiens
P01375	GO:0072659	Homo sapiens
P01375	GO:0090324	Homo sapiens
P01375	GO:0090594	Homo sapiens
P01375	GO:0097191	Homo sapiens
P01375	GO:0097237	Homo sapiens
P01375	GO:0097421	Homo sapiens
P01375	GO:0097527	Homo sapiens
P01375	GO:0120190	Homo sapiens
P01375	GO:0140374	Homo sapiens
P01375	GO:0140460	Homo sapiens
P01375	GO:0150078	Homo sapiens
P01375	GO:0150129	Homo sapiens
P01375	GO:1900017	Homo sapiens
P01375	GO:1900222	Homo sapiens
P01375	GO:1901224	Homo sapiens
P01375	GO:1901647	Homo sapiens
P01375	GO:1901671	Homo sapiens
P01375	GO:1902004	Homo sapiens
P01375	GO:1902065	Homo sapiens
P01375	GO:1902565	Homo sapiens
P01375	GO:1902894	Homo sapiens
P01375	GO:1902895	Homo sapiens
P01375	GO:1903078	Homo sapiens
P01375	GO:1903140	Homo sapiens
P01375	GO:1903347	Homo sapiens
P01375	GO:1903721	Homo sapiens
P01375	GO:1904646	Homo sapiens
P01375	GO:1904707	Homo sapiens
P01375	GO:1904996	Homo sapiens
P01375	GO:1904999	Homo sapiens
P01375	GO:1905038	Homo sapiens
P01375	GO:1905242	Homo sapiens
P01375	GO:1990268	Homo sapiens
P01375	GO:2000010	Homo sapiens
P01375	GO:2000272	Homo sapiens
P01375	GO:2000334	Homo sapiens
P01375	GO:2000343	Homo sapiens
P01375	GO:2000347	Homo sapiens
P01375	GO:2000351	Homo sapiens
P01375	GO:2000377	Homo sapiens
P01375	GO:2000573	Homo sapiens
P01375	GO:2001234	Homo sapiens
P01375	GO:2001238	Homo sapiens
P01375	GO:2001240	Homo sapiens
P99999	GO:0006122	Homo sapiens
P99999	GO:0006123	Homo sapiens
P99999	GO:0008635	Homo sapiens
P99999	GO:0045333	Homo sapiens
P99999	GO:0097193	Homo sapiens
P00709	GO:0005989	Homo sapiens
P00709	GO:0006915	Homo sapiens
P00709	GO:0007165	Homo sapiens
P00709	GO:0007267	Homo sapiens
P00709	GO:0042742	Homo sapiens
P62829	GO:0000122	Homo sapiens
P62829	GO:0002181	Homo sapiens
P62829	GO:0006412	Homo sapiens
P62829	GO:0006610	Homo sapiens
P62829	GO:0008284	Homo sapiens
P62829	GO:0010628	Homo sapiens
P62829	GO:0032986	Homo sapiens
P62829	GO:0050821	Homo sapiens
P62829	GO:0070314	Homo sapiens
P62829	GO:0072717	Homo sapiens
P62829	GO:1901798	Homo sapiens
P62829	GO:1903450	Homo sapiens
P62829	GO:1904667	Homo sapiens
P62829	GO:2000059	Homo sapiens
P01112	GO:0000165	Homo sapiens
P01112	GO:0001934	Homo sapiens
P01112	GO:0006357	Homo sapiens
P01112	GO:0006897	Homo sapiens
P01112	GO:0006935	Homo sapiens
P01112	GO:0007165	Homo sapiens
P01112	GO:0007166	Homo sapiens
P01112	GO:0007265	Homo sapiens
P01112	GO:0008284	Homo sapiens
P01112	GO:0008285	Homo sapiens
P01112	GO:0008286	Homo sapiens
P01112	GO:0009887	Homo sapiens
P01112	GO:0010629	Homo sapiens
P01112	GO:0010863	Homo sapiens
P01112	GO:0014044	Homo sapiens
P01112	GO:0030335	Homo sapiens
P01112	GO:0032729	Homo sapiens
P01112	GO:0032956	Homo sapiens
P01112	GO:0034260	Homo sapiens
P01112	GO:0042088	Homo sapiens
P01112	GO:0042127	Homo sapiens
P01112	GO:0042552	Homo sapiens
P01112	GO:0042832	Homo sapiens
P01112	GO:0043406	Homo sapiens
P01112	GO:0043410	Homo sapiens
P01112	GO:0043524	Homo sapiens
P01112	GO:0043547	Homo sapiens
P01112	GO:0045944	Homo sapiens
P01112	GO:0046330	Homo sapiens
P01112	GO:0048144	Homo sapiens
P01112	GO:0048146	Homo sapiens
P01112	GO:0048169	Homo sapiens
P01112	GO:0050679	Homo sapiens
P01112	GO:0050852	Homo sapiens
P01112	GO:0051402	Homo sapiens
P01112	GO:0051726	Homo sapiens
P01112	GO:0060612	Homo sapiens
P01112	GO:0070374	Homo sapiens
P01112	GO:0071480	Homo sapiens
P01112	GO:0090303	Homo sapiens
P01112	GO:0090314	Homo sapiens
P01112	GO:0090398	Homo sapiens
P01112	GO:0090402	Homo sapiens
P01112	GO:0097193	Homo sapiens
P01112	GO:0098696	Homo sapiens
P01112	GO:1900029	Homo sapiens
P01112	GO:2000630	Homo sapiens
P01116	GO:0000165	Homo sapiens
P01116	GO:0001934	Homo sapiens
P01116	GO:0007265	Homo sapiens
P01116	GO:0008542	Homo sapiens
P01116	GO:0010467	Homo sapiens
P01116	GO:0010628	Homo sapiens
P01116	GO:0014009	Homo sapiens
P01116	GO:0016601	Homo sapiens
P01116	GO:0021897	Homo sapiens
P01116	GO:0030036	Homo sapiens
P01116	GO:0030857	Homo sapiens
P01116	GO:0032228	Homo sapiens
P01116	GO:0035022	Homo sapiens
P01116	GO:0035914	Homo sapiens
P01116	GO:0043524	Homo sapiens
P01116	GO:0048169	Homo sapiens
P01116	GO:0048873	Homo sapiens
P01116	GO:0051146	Homo sapiens
P01116	GO:0051402	Homo sapiens
P01116	GO:0060252	Homo sapiens
P01116	GO:0060441	Homo sapiens
P01116	GO:0060509	Homo sapiens
P01111	GO:0000165	Homo sapiens
P01111	GO:0001938	Homo sapiens
P01111	GO:0007265	Homo sapiens
P01111	GO:0045445	Homo sapiens
Q06830	GO:0001501	Homo sapiens
Q06830	GO:0006979	Homo sapiens
Q06830	GO:0007249	Homo sapiens
Q06830	GO:0008283	Homo sapiens
Q06830	GO:0019430	Homo sapiens
Q06830	GO:0030101	Homo sapiens
Q06830	GO:0032872	Homo sapiens
Q06830	GO:0034101	Homo sapiens
Q06830	GO:0042267	Homo sapiens
Q06830	GO:0042744	Homo sapiens
Q06830	GO:0045321	Homo sapiens
Q06830	GO:0045454	Homo sapiens
Q06830	GO:0048144	Homo sapiens
Q06830	GO:1901222	Homo sapiens
P15559	GO:0000209	Homo sapiens
P15559	GO:0002931	Homo sapiens
P15559	GO:0006116	Homo sapiens
P15559	GO:0006743	Homo sapiens
P15559	GO:0006805	Homo sapiens
P15559	GO:0006809	Homo sapiens
P15559	GO:0006979	Homo sapiens
P15559	GO:0007271	Homo sapiens
P15559	GO:0007584	Homo sapiens
P15559	GO:0009636	Homo sapiens
P15559	GO:0009725	Homo sapiens
P15559	GO:0009743	Homo sapiens
P15559	GO:0014075	Homo sapiens
P15559	GO:0019430	Homo sapiens
P15559	GO:0030163	Homo sapiens
P15559	GO:0032355	Homo sapiens
P15559	GO:0032496	Homo sapiens
P15559	GO:0033574	Homo sapiens
P15559	GO:0034599	Homo sapiens
P15559	GO:0042177	Homo sapiens
P15559	GO:0042360	Homo sapiens
P15559	GO:0042373	Homo sapiens
P15559	GO:0043066	Homo sapiens
P15559	GO:0043279	Homo sapiens
P15559	GO:0043525	Homo sapiens
P15559	GO:0045087	Homo sapiens
P15559	GO:0045454	Homo sapiens
P15559	GO:0045471	Homo sapiens
P15559	GO:0051602	Homo sapiens
P15559	GO:0070301	Homo sapiens
P15559	GO:0070995	Homo sapiens
P15559	GO:0071248	Homo sapiens
P15559	GO:1904772	Homo sapiens
P15559	GO:1904844	Homo sapiens
P15559	GO:1904880	Homo sapiens
P15559	GO:1905395	Homo sapiens
P08263	GO:0006693	Homo sapiens
P08263	GO:0006749	Homo sapiens
P08263	GO:0006805	Homo sapiens
P08263	GO:0030855	Homo sapiens
P08263	GO:0043651	Homo sapiens
P08263	GO:1901687	Homo sapiens
P09210	GO:0006749	Homo sapiens
P09210	GO:0006805	Homo sapiens
P09210	GO:0030855	Homo sapiens
Q16772	GO:0006629	Homo sapiens
Q16772	GO:0006749	Homo sapiens
Q16772	GO:0006805	Homo sapiens
P05452	GO:0001503	Homo sapiens
P05452	GO:0010756	Homo sapiens
P05452	GO:0030282	Homo sapiens
P05452	GO:0071310	Homo sapiens
P05452	GO:0071560	Homo sapiens
P13645	GO:0008544	Homo sapiens
P13645	GO:0018149	Homo sapiens
P13645	GO:0030216	Homo sapiens
P13645	GO:0030855	Homo sapiens
P13645	GO:0045109	Homo sapiens
P13645	GO:0045684	Homo sapiens
P13645	GO:0051290	Homo sapiens
P04264	GO:0001867	Homo sapiens
P04264	GO:0006979	Homo sapiens
P04264	GO:0018149	Homo sapiens
P04264	GO:0031424	Homo sapiens
P04264	GO:0042730	Homo sapiens
P04264	GO:0045109	Homo sapiens
P04264	GO:0045765	Homo sapiens
P04264	GO:0050728	Homo sapiens
P04264	GO:0051290	Homo sapiens
P04264	GO:0061436	Homo sapiens
P35908	GO:0003334	Homo sapiens
P35908	GO:0008544	Homo sapiens
P35908	GO:0018149	Homo sapiens
P35908	GO:0031424	Homo sapiens
P35908	GO:0032980	Homo sapiens
P35908	GO:0043616	Homo sapiens
P35908	GO:0045109	Homo sapiens
P35908	GO:0045684	Homo sapiens
P35908	GO:0051546	Homo sapiens
Q7Z794	GO:0031424	Homo sapiens
Q7Z794	GO:0045109	Homo sapiens
P61626	GO:0006954	Homo sapiens
P61626	GO:0008152	Homo sapiens
P61626	GO:0019730	Homo sapiens
P61626	GO:0031640	Homo sapiens
P61626	GO:0042742	Homo sapiens
P61626	GO:0050829	Homo sapiens
P61626	GO:0050830	Homo sapiens
P31153	GO:0006556	Homo sapiens
P31153	GO:0006730	Homo sapiens
P31153	GO:0034214	Homo sapiens
P31153	GO:0051291	Homo sapiens
P31153	GO:1990830	Homo sapiens
P63279	GO:0000122	Homo sapiens
P63279	GO:0006511	Homo sapiens
P63279	GO:0007059	Homo sapiens
P63279	GO:0007084	Homo sapiens
P63279	GO:0016925	Homo sapiens
P63279	GO:0030335	Homo sapiens
P63279	GO:0036211	Homo sapiens
P63279	GO:0045892	Homo sapiens
P63279	GO:0051168	Homo sapiens
P63279	GO:0051301	Homo sapiens
P63279	GO:1903755	Homo sapiens
P00441	GO:0000303	Homo sapiens
P00441	GO:0001541	Homo sapiens
P00441	GO:0001819	Homo sapiens
P00441	GO:0001890	Homo sapiens
P00441	GO:0001895	Homo sapiens
P00441	GO:0002262	Homo sapiens
P00441	GO:0006749	Homo sapiens
P00441	GO:0006801	Homo sapiens
P00441	GO:0006879	Homo sapiens
P00441	GO:0006915	Homo sapiens
P00441	GO:0007283	Homo sapiens
P00441	GO:0007566	Homo sapiens
P00441	GO:0007605	Homo sapiens
P00441	GO:0007626	Homo sapiens
P00441	GO:0008089	Homo sapiens
P00441	GO:0008090	Homo sapiens
P00441	GO:0008217	Homo sapiens
P00441	GO:0008340	Homo sapiens
P00441	GO:0009408	Homo sapiens
P00441	GO:0009410	Homo sapiens
P00441	GO:0010033	Homo sapiens
P00441	GO:0010467	Homo sapiens
P00441	GO:0019226	Homo sapiens
P00441	GO:0019228	Homo sapiens
P00441	GO:0019430	Homo sapiens
P00441	GO:0032287	Homo sapiens
P00441	GO:0032930	Homo sapiens
P00441	GO:0033081	Homo sapiens
P00441	GO:0035234	Homo sapiens
P00441	GO:0040014	Homo sapiens
P00441	GO:0042542	Homo sapiens
P00441	GO:0042554	Homo sapiens
P00441	GO:0043065	Homo sapiens
P00441	GO:0043085	Homo sapiens
P00441	GO:0043087	Homo sapiens
P00441	GO:0043410	Homo sapiens
P00441	GO:0043524	Homo sapiens
P00441	GO:0045471	Homo sapiens
P00441	GO:0045541	Homo sapiens
P00441	GO:0045859	Homo sapiens
P00441	GO:0046620	Homo sapiens
P00441	GO:0046716	Homo sapiens
P00441	GO:0048538	Homo sapiens
P00441	GO:0048678	Homo sapiens
P00441	GO:0050665	Homo sapiens
P00441	GO:0050728	Homo sapiens
P00441	GO:0050766	Homo sapiens
P00441	GO:0051093	Homo sapiens
P00441	GO:0051881	Homo sapiens
P00441	GO:0060047	Homo sapiens
P00441	GO:0060052	Homo sapiens
P00441	GO:0060087	Homo sapiens
P00441	GO:0060088	Homo sapiens
P00441	GO:0072593	Homo sapiens
P00441	GO:0099610	Homo sapiens
P00441	GO:1902177	Homo sapiens
P00441	GO:2000242	Homo sapiens
P61769	GO:0001913	Homo sapiens
P61769	GO:0001916	Homo sapiens
P61769	GO:0002237	Homo sapiens
P61769	GO:0002481	Homo sapiens
P61769	GO:0002502	Homo sapiens
P61769	GO:0002503	Homo sapiens
P61769	GO:0002726	Homo sapiens
P61769	GO:0006826	Homo sapiens
P61769	GO:0006879	Homo sapiens
P61769	GO:0007608	Homo sapiens
P61769	GO:0007611	Homo sapiens
P61769	GO:0010977	Homo sapiens
P61769	GO:0019885	Homo sapiens
P61769	GO:0019886	Homo sapiens
P61769	GO:0032092	Homo sapiens
P61769	GO:0033077	Homo sapiens
P61769	GO:0034756	Homo sapiens
P61769	GO:0042026	Homo sapiens
P61769	GO:0045646	Homo sapiens
P61769	GO:0048260	Homo sapiens
P61769	GO:0050680	Homo sapiens
P61769	GO:0050768	Homo sapiens
P61769	GO:0050778	Homo sapiens
P61769	GO:0050870	Homo sapiens
P61769	GO:0051289	Homo sapiens
P61769	GO:0060586	Homo sapiens
P61769	GO:0071281	Homo sapiens
P61769	GO:0071283	Homo sapiens
P61769	GO:0071316	Homo sapiens
P61769	GO:1900121	Homo sapiens
P61769	GO:1900122	Homo sapiens
P61769	GO:1904434	Homo sapiens
P61769	GO:1904437	Homo sapiens
P61769	GO:1990000	Homo sapiens
P61769	GO:2000774	Homo sapiens
P61769	GO:2000978	Homo sapiens
P62937	GO:0000413	Homo sapiens
P62937	GO:0001933	Homo sapiens
P62937	GO:0001934	Homo sapiens
P62937	GO:0006457	Homo sapiens
P62937	GO:0006469	Homo sapiens
P62937	GO:0006915	Homo sapiens
P62937	GO:0019076	Homo sapiens
P62937	GO:0030168	Homo sapiens
P62937	GO:0030182	Homo sapiens
P62937	GO:0030593	Homo sapiens
P62937	GO:0030595	Homo sapiens
P62937	GO:0032148	Homo sapiens
P62937	GO:0032873	Homo sapiens
P62937	GO:0034389	Homo sapiens
P62937	GO:0034599	Homo sapiens
P62937	GO:0035307	Homo sapiens
P62937	GO:0042118	Homo sapiens
P62937	GO:0043410	Homo sapiens
P62937	GO:0045069	Homo sapiens
P62937	GO:0045070	Homo sapiens
P62937	GO:0050714	Homo sapiens
P62937	GO:0051092	Homo sapiens
P62937	GO:0060352	Homo sapiens
P62937	GO:0061944	Homo sapiens
P62937	GO:0070527	Homo sapiens
P62937	GO:1902176	Homo sapiens
P62937	GO:1903901	Homo sapiens
P62937	GO:2001233	Homo sapiens
P09211	GO:0000302	Homo sapiens
P09211	GO:0002674	Homo sapiens
P09211	GO:0006469	Homo sapiens
P09211	GO:0006693	Homo sapiens
P09211	GO:0006749	Homo sapiens
P09211	GO:0006805	Homo sapiens
P09211	GO:0007417	Homo sapiens
P09211	GO:0009890	Homo sapiens
P09211	GO:0010804	Homo sapiens
P09211	GO:0032691	Homo sapiens
P09211	GO:0032720	Homo sapiens
P09211	GO:0032872	Homo sapiens
P09211	GO:0032873	Homo sapiens
P09211	GO:0032930	Homo sapiens
P09211	GO:0035726	Homo sapiens
P09211	GO:0035732	Homo sapiens
P09211	GO:0043066	Homo sapiens
P09211	GO:0043124	Homo sapiens
P09211	GO:0043407	Homo sapiens
P09211	GO:0043409	Homo sapiens
P09211	GO:0043508	Homo sapiens
P09211	GO:0043651	Homo sapiens
P09211	GO:0048147	Homo sapiens
P09211	GO:0051122	Homo sapiens
P09211	GO:0051771	Homo sapiens
P09211	GO:0070372	Homo sapiens
P09211	GO:0070373	Homo sapiens
P09211	GO:0070664	Homo sapiens
P09211	GO:0071222	Homo sapiens
P09211	GO:0071638	Homo sapiens
P09211	GO:1901687	Homo sapiens
P09211	GO:2001237	Homo sapiens
P16104	GO:0000077	Homo sapiens
P16104	GO:0000724	Homo sapiens
P16104	GO:0006302	Homo sapiens
P16104	GO:0006334	Homo sapiens
P16104	GO:0006974	Homo sapiens
P16104	GO:0007283	Homo sapiens
P16104	GO:0010212	Homo sapiens
P16104	GO:0021987	Homo sapiens
P16104	GO:0045739	Homo sapiens
P16104	GO:0051321	Homo sapiens
P16104	GO:0071480	Homo sapiens
P16104	GO:0090398	Homo sapiens
P01344	GO:0000122	Homo sapiens
P01344	GO:0001649	Homo sapiens
P01344	GO:0001701	Homo sapiens
P01344	GO:0001892	Homo sapiens
P01344	GO:0006006	Homo sapiens
P01344	GO:0006355	Homo sapiens
P01344	GO:0008284	Homo sapiens
P01344	GO:0008286	Homo sapiens
P01344	GO:0009887	Homo sapiens
P01344	GO:0031017	Homo sapiens
P01344	GO:0040018	Homo sapiens
P01344	GO:0042104	Homo sapiens
P01344	GO:0043410	Homo sapiens
P01344	GO:0045725	Homo sapiens
P01344	GO:0045840	Homo sapiens
P01344	GO:0045944	Homo sapiens
P01344	GO:0046622	Homo sapiens
P01344	GO:0046628	Homo sapiens
P01344	GO:0048009	Homo sapiens
P01344	GO:0048633	Homo sapiens
P01344	GO:0050731	Homo sapiens
P01344	GO:0051146	Homo sapiens
P01344	GO:0051147	Homo sapiens
P01344	GO:0051148	Homo sapiens
P01344	GO:0051781	Homo sapiens
P01344	GO:0051897	Homo sapiens
P01344	GO:0060669	Homo sapiens
P01344	GO:0060720	Homo sapiens
P01344	GO:0071514	Homo sapiens
P01344	GO:1905564	Homo sapiens
P01127	GO:0001892	Homo sapiens
P01127	GO:0001938	Homo sapiens
P01127	GO:0002548	Homo sapiens
P01127	GO:0003104	Homo sapiens
P01127	GO:0006468	Homo sapiens
P01127	GO:0007507	Homo sapiens
P01127	GO:0008284	Homo sapiens
P01127	GO:0009611	Homo sapiens
P01127	GO:0010467	Homo sapiens
P01127	GO:0010512	Homo sapiens
P01127	GO:0010544	Homo sapiens
P01127	GO:0010628	Homo sapiens
P01127	GO:0010629	Homo sapiens
P01127	GO:0010811	Homo sapiens
P01127	GO:0014911	Homo sapiens
P01127	GO:0018108	Homo sapiens
P01127	GO:0030335	Homo sapiens
P01127	GO:0031954	Homo sapiens
P01127	GO:0032091	Homo sapiens
P01127	GO:0035655	Homo sapiens
P01127	GO:0035793	Homo sapiens
P01127	GO:0036120	Homo sapiens
P01127	GO:0038001	Homo sapiens
P01127	GO:0043406	Homo sapiens
P01127	GO:0043410	Homo sapiens
P01127	GO:0043536	Homo sapiens
P01127	GO:0045840	Homo sapiens
P01127	GO:0045892	Homo sapiens
P01127	GO:0045893	Homo sapiens
P01127	GO:0048008	Homo sapiens
P01127	GO:0048146	Homo sapiens
P01127	GO:0048661	Homo sapiens
P01127	GO:0050731	Homo sapiens
P01127	GO:0050921	Homo sapiens
P01127	GO:0051781	Homo sapiens
P01127	GO:0051897	Homo sapiens
P01127	GO:0060326	Homo sapiens
P01127	GO:0070374	Homo sapiens
P01127	GO:0070528	Homo sapiens
P01127	GO:0071363	Homo sapiens
P01127	GO:0071506	Homo sapiens
P01127	GO:0072126	Homo sapiens
P01127	GO:0072255	Homo sapiens
P01127	GO:0072593	Homo sapiens
P01127	GO:0090280	Homo sapiens
P01127	GO:1900127	Homo sapiens
P01127	GO:1902894	Homo sapiens
P01127	GO:1902895	Homo sapiens
P01127	GO:1904707	Homo sapiens
P01127	GO:1904754	Homo sapiens
P01127	GO:1905064	Homo sapiens
P01127	GO:1905176	Homo sapiens
P01127	GO:2000379	Homo sapiens
P01127	GO:2000573	Homo sapiens
P01127	GO:2000591	Homo sapiens
P10599	GO:0000122	Homo sapiens
P10599	GO:0009314	Homo sapiens
P10599	GO:0032148	Homo sapiens
P10599	GO:0033138	Homo sapiens
P10599	GO:0043388	Homo sapiens
P10599	GO:0045454	Homo sapiens
P10599	GO:0046826	Homo sapiens
P10599	GO:0051897	Homo sapiens
P10599	GO:0061692	Homo sapiens
P10599	GO:0071731	Homo sapiens
P10599	GO:2000170	Homo sapiens
P51965	GO:0000209	Homo sapiens
P51965	GO:0006511	Homo sapiens
P51965	GO:0016567	Homo sapiens
P51965	GO:0032020	Homo sapiens
P51965	GO:0045944	Homo sapiens
P51965	GO:0070936	Homo sapiens
Q969T4	GO:0070534	Homo sapiens
Q969T4	GO:0070936	Homo sapiens
Q969T4	GO:0070979	Homo sapiens
Q96LR5	GO:0006974	Homo sapiens
Q96LR5	GO:0032020	Homo sapiens
Q96LR5	GO:0070534	Homo sapiens
Q96LR5	GO:0070936	Homo sapiens
Q96LR5	GO:0070979	Homo sapiens
Q96LR5	GO:1900087	Homo sapiens
P02741	GO:0006953	Homo sapiens
P02741	GO:0006954	Homo sapiens
P02741	GO:0008228	Homo sapiens
P02741	GO:0010628	Homo sapiens
P02741	GO:0010745	Homo sapiens
P02741	GO:0010888	Homo sapiens
P02741	GO:0032677	Homo sapiens
P02741	GO:0032930	Homo sapiens
P02741	GO:0032945	Homo sapiens
P02741	GO:0042310	Homo sapiens
P02741	GO:0045087	Homo sapiens
P02741	GO:0050830	Homo sapiens
P69905	GO:0015670	Homo sapiens
P69905	GO:0015671	Homo sapiens
P69905	GO:0030185	Homo sapiens
P69905	GO:0042542	Homo sapiens
P69905	GO:0042744	Homo sapiens
P69905	GO:0098869	Homo sapiens
P62491	GO:0006887	Homo sapiens
P62491	GO:0007080	Homo sapiens
P62491	GO:0010634	Homo sapiens
P62491	GO:0010796	Homo sapiens
P62491	GO:0010971	Homo sapiens
P62491	GO:0016192	Homo sapiens
P62491	GO:0030953	Homo sapiens
P62491	GO:0031175	Homo sapiens
P62491	GO:0032402	Homo sapiens
P62491	GO:0032465	Homo sapiens
P62491	GO:0034394	Homo sapiens
P62491	GO:0036258	Homo sapiens
P62491	GO:0048227	Homo sapiens
P62491	GO:0051650	Homo sapiens
P62491	GO:0060627	Homo sapiens
P62491	GO:0061512	Homo sapiens
P62491	GO:0072594	Homo sapiens
P62491	GO:0072659	Homo sapiens
P62491	GO:0090150	Homo sapiens
P62491	GO:0090307	Homo sapiens
P62491	GO:0098887	Homo sapiens
P62491	GO:0150093	Homo sapiens
P62491	GO:1902017	Homo sapiens
P62491	GO:1902954	Homo sapiens
P62491	GO:1904779	Homo sapiens
P62491	GO:1990182	Homo sapiens
P62491	GO:2001135	Homo sapiens
Q15907	GO:0001881	Homo sapiens
Q15907	GO:0032402	Homo sapiens
Q15907	GO:0032456	Homo sapiens
Q15907	GO:0033572	Homo sapiens
Q15907	GO:0035773	Homo sapiens
Q15907	GO:0044070	Homo sapiens
Q15907	GO:0045054	Homo sapiens
Q15907	GO:0045055	Homo sapiens
Q15907	GO:0071468	Homo sapiens
Q15907	GO:0090150	Homo sapiens
Q15907	GO:0150093	Homo sapiens
Q15907	GO:2000008	Homo sapiens
Q15907	GO:2001135	Homo sapiens
P01031	GO:0006935	Homo sapiens
P01031	GO:0006954	Homo sapiens
P01031	GO:0006957	Homo sapiens
P01031	GO:0006958	Homo sapiens
P01031	GO:0007166	Homo sapiens
P01031	GO:0007186	Homo sapiens
P01031	GO:0010575	Homo sapiens
P01031	GO:0010760	Homo sapiens
P01031	GO:0031640	Homo sapiens
P01031	GO:0032722	Homo sapiens
P63165	GO:0006281	Homo sapiens
P63165	GO:0010621	Homo sapiens
P63165	GO:0016925	Homo sapiens
P63165	GO:0031334	Homo sapiens
P63165	GO:0032436	Homo sapiens
P63165	GO:0032880	Homo sapiens
P63165	GO:0034605	Homo sapiens
P63165	GO:0042308	Homo sapiens
P63165	GO:0043392	Homo sapiens
P63165	GO:0043433	Homo sapiens
P63165	GO:0045759	Homo sapiens
P63165	GO:0045892	Homo sapiens
P63165	GO:0050821	Homo sapiens
P63165	GO:0060021	Homo sapiens
P63165	GO:0071276	Homo sapiens
P63165	GO:1902260	Homo sapiens
G2XKQ0	GO:0016925	Homo sapiens
G2XKQ0	GO:0030578	Homo sapiens
P02452	GO:0001501	Homo sapiens
P02452	GO:0001503	Homo sapiens
P02452	GO:0001568	Homo sapiens
P02452	GO:0001649	Homo sapiens
P02452	GO:0001957	Homo sapiens
P02452	GO:0001958	Homo sapiens
P02452	GO:0007601	Homo sapiens
P02452	GO:0007605	Homo sapiens
P02452	GO:0009410	Homo sapiens
P02452	GO:0009612	Homo sapiens
P02452	GO:0010718	Homo sapiens
P02452	GO:0010812	Homo sapiens
P02452	GO:0015031	Homo sapiens
P02452	GO:0030198	Homo sapiens
P02452	GO:0030199	Homo sapiens
P02452	GO:0030335	Homo sapiens
P02452	GO:0032355	Homo sapiens
P02452	GO:0032868	Homo sapiens
P02452	GO:0032964	Homo sapiens
P02452	GO:0034504	Homo sapiens
P02452	GO:0034505	Homo sapiens
P02452	GO:0038063	Homo sapiens
P02452	GO:0042542	Homo sapiens
P02452	GO:0043588	Homo sapiens
P02452	GO:0043589	Homo sapiens
P02452	GO:0044344	Homo sapiens
P02452	GO:0045893	Homo sapiens
P02452	GO:0048545	Homo sapiens
P02452	GO:0048706	Homo sapiens
P02452	GO:0051591	Homo sapiens
P02452	GO:0055093	Homo sapiens
P02452	GO:0060325	Homo sapiens
P02452	GO:0060346	Homo sapiens
P02452	GO:0060351	Homo sapiens
P02452	GO:0071230	Homo sapiens
P02452	GO:0071260	Homo sapiens
P02452	GO:0071300	Homo sapiens
P02452	GO:0071306	Homo sapiens
P02452	GO:0071333	Homo sapiens
P02452	GO:0071356	Homo sapiens
P02452	GO:0071364	Homo sapiens
P02452	GO:0071560	Homo sapiens
P02452	GO:0090263	Homo sapiens
P02452	GO:1902618	Homo sapiens
P01133	GO:0001525	Homo sapiens
P01133	GO:0001938	Homo sapiens
P01133	GO:0002092	Homo sapiens
P01133	GO:0007173	Homo sapiens
P01133	GO:0008284	Homo sapiens
P01133	GO:0010595	Homo sapiens
P01133	GO:0010628	Homo sapiens
P01133	GO:0010800	Homo sapiens
P01133	GO:0021930	Homo sapiens
P01133	GO:0021940	Homo sapiens
P01133	GO:0030335	Homo sapiens
P01133	GO:0038134	Homo sapiens
P01133	GO:0042327	Homo sapiens
P01133	GO:0043388	Homo sapiens
P01133	GO:0043406	Homo sapiens
P01133	GO:0043410	Homo sapiens
P01133	GO:0045840	Homo sapiens
P01133	GO:0045893	Homo sapiens
P01133	GO:0046425	Homo sapiens
P01133	GO:0048754	Homo sapiens
P01133	GO:0050673	Homo sapiens
P01133	GO:0050731	Homo sapiens
P01133	GO:0051048	Homo sapiens
P01133	GO:0051897	Homo sapiens
P01133	GO:0060749	Homo sapiens
P01133	GO:0070371	Homo sapiens
P01133	GO:0090263	Homo sapiens
P01133	GO:0090279	Homo sapiens
P01133	GO:0090370	Homo sapiens
P01133	GO:1900127	Homo sapiens
P01133	GO:1902966	Homo sapiens
P01133	GO:1905278	Homo sapiens
P01133	GO:2000008	Homo sapiens
P01133	GO:2000060	Homo sapiens
P10145	GO:0001525	Homo sapiens
P10145	GO:0002237	Homo sapiens
P10145	GO:0006935	Homo sapiens
P10145	GO:0006954	Homo sapiens
P10145	GO:0007165	Homo sapiens
P10145	GO:0007186	Homo sapiens
P10145	GO:0008285	Homo sapiens
P10145	GO:0010628	Homo sapiens
P10145	GO:0010629	Homo sapiens
P10145	GO:0019722	Homo sapiens
P10145	GO:0030155	Homo sapiens
P10145	GO:0030593	Homo sapiens
P10145	GO:0031328	Homo sapiens
P10145	GO:0031623	Homo sapiens
P10145	GO:0034976	Homo sapiens
P10145	GO:0035556	Homo sapiens
P10145	GO:0042119	Homo sapiens
P10145	GO:0044344	Homo sapiens
P10145	GO:0045091	Homo sapiens
P10145	GO:0045744	Homo sapiens
P10145	GO:0045766	Homo sapiens
P10145	GO:0048566	Homo sapiens
P10145	GO:0050930	Homo sapiens
P10145	GO:0060354	Homo sapiens
P10145	GO:0061844	Homo sapiens
P10145	GO:0070098	Homo sapiens
P10145	GO:0071222	Homo sapiens
P10145	GO:0071347	Homo sapiens
P10145	GO:0071356	Homo sapiens
P10145	GO:0090023	Homo sapiens
P10145	GO:2000535	Homo sapiens
O60271	GO:0001933	Homo sapiens
O60271	GO:0016192	Homo sapiens
O60271	GO:0030335	Homo sapiens
O60271	GO:0032418	Homo sapiens
O60271	GO:0042147	Homo sapiens
O60271	GO:0045665	Homo sapiens
O60271	GO:0045666	Homo sapiens
O60271	GO:0051146	Homo sapiens
O60271	GO:1903860	Homo sapiens
Q9NYU2	GO:0018279	Homo sapiens
Q9NYU2	GO:0051084	Homo sapiens
Q9NYU2	GO:0071712	Homo sapiens
Q96Q89	GO:0001843	Homo sapiens
Q96Q89	GO:0007018	Homo sapiens
Q96Q89	GO:0007049	Homo sapiens
Q96Q89	GO:0007088	Homo sapiens
Q96Q89	GO:0008284	Homo sapiens
Q96Q89	GO:0032467	Homo sapiens
Q96Q89	GO:0035372	Homo sapiens
Q96Q89	GO:0048812	Homo sapiens
Q96Q89	GO:0051301	Homo sapiens
Q96Q89	GO:0051726	Homo sapiens
Q96Q89	GO:0090316	Homo sapiens
Q96Q89	GO:1903438	Homo sapiens
Q96Q89	GO:2000114	Homo sapiens
[truncated: 133 more rows]

## Sheet: Table S69
Table S69. DF-7 X!Tandem analysis GO Cellular Component (CC).
Protein(ID)	GO(Term)	Species
P13639	GO:0005576	Homo sapiens
P13639	GO:0005634	Homo sapiens
P13639	GO:0005737	Homo sapiens
P13639	GO:0005829	Homo sapiens
P13639	GO:0005840	Homo sapiens
P13639	GO:0005886	Homo sapiens
P13639	GO:0016020	Homo sapiens
P13639	GO:0016235	Homo sapiens
P13639	GO:0034774	Homo sapiens
P13639	GO:0045202	Homo sapiens
P13639	GO:0070062	Homo sapiens
P13639	GO:1904813	Homo sapiens
P13639	GO:1990904	Homo sapiens
P02788	GO:0005576	Homo sapiens
P02788	GO:0005615	Homo sapiens
P02788	GO:0005634	Homo sapiens
P02788	GO:0005737	Homo sapiens
P02788	GO:0005769	Homo sapiens
P02788	GO:0005886	Homo sapiens
P02788	GO:0009986	Homo sapiens
P02788	GO:0030141	Homo sapiens
P02788	GO:0032991	Homo sapiens
P02788	GO:0035580	Homo sapiens
P02788	GO:0042581	Homo sapiens
P02788	GO:0055037	Homo sapiens
P02788	GO:0070062	Homo sapiens
P02788	GO:0097013	Homo sapiens
P02788	GO:1904724	Homo sapiens
P11142	GO:0000974	Homo sapiens
P11142	GO:0005576	Homo sapiens
P11142	GO:0005615	Homo sapiens
P11142	GO:0005634	Homo sapiens
P11142	GO:0005654	Homo sapiens
P11142	GO:0005681	Homo sapiens
P11142	GO:0005730	Homo sapiens
P11142	GO:0005737	Homo sapiens
P11142	GO:0005764	Homo sapiens
P11142	GO:0005765	Homo sapiens
P11142	GO:0005776	Homo sapiens
P11142	GO:0005829	Homo sapiens
P11142	GO:0005886	Homo sapiens
P11142	GO:0005925	Homo sapiens
P11142	GO:0016020	Homo sapiens
P11142	GO:0030425	Homo sapiens
P11142	GO:0034774	Homo sapiens
P11142	GO:0042470	Homo sapiens
P11142	GO:0043195	Homo sapiens
P11142	GO:0043202	Homo sapiens
P11142	GO:0061202	Homo sapiens
P11142	GO:0070062	Homo sapiens
P11142	GO:0072562	Homo sapiens
P11142	GO:0098575	Homo sapiens
P11142	GO:0099523	Homo sapiens
P11142	GO:0099524	Homo sapiens
P11142	GO:0101031	Homo sapiens
P11142	GO:1904813	Homo sapiens
P11142	GO:1990904	Homo sapiens
P54652	GO:0000795	Homo sapiens
P54652	GO:0001673	Homo sapiens
P54652	GO:0005634	Homo sapiens
P54652	GO:0005737	Homo sapiens
P54652	GO:0005829	Homo sapiens
P54652	GO:0005886	Homo sapiens
P54652	GO:0009986	Homo sapiens
P54652	GO:0016020	Homo sapiens
P54652	GO:0036128	Homo sapiens
P54652	GO:0070062	Homo sapiens
P54652	GO:0072562	Homo sapiens
P54652	GO:0072687	Homo sapiens
P34931	GO:0002199	Homo sapiens
P34931	GO:0005634	Homo sapiens
P34931	GO:0005654	Homo sapiens
P34931	GO:0005737	Homo sapiens
P34931	GO:0005759	Homo sapiens
P34931	GO:0005829	Homo sapiens
P34931	GO:0044297	Homo sapiens
P34931	GO:0072562	Homo sapiens
P11021	GO:0005634	Homo sapiens
P11021	GO:0005737	Homo sapiens
P11021	GO:0005739	Homo sapiens
P11021	GO:0005783	Homo sapiens
P11021	GO:0005788	Homo sapiens
P11021	GO:0005789	Homo sapiens
P11021	GO:0005793	Homo sapiens
P11021	GO:0005829	Homo sapiens
P11021	GO:0005886	Homo sapiens
P11021	GO:0005925	Homo sapiens
P11021	GO:0009986	Homo sapiens
P11021	GO:0016020	Homo sapiens
P11021	GO:0030496	Homo sapiens
P11021	GO:0032991	Homo sapiens
P11021	GO:0034663	Homo sapiens
P11021	GO:0042470	Homo sapiens
P11021	GO:0043231	Homo sapiens
P11021	GO:0070062	Homo sapiens
P0DMV8	GO:0005576	Homo sapiens
P0DMV8	GO:0005615	Homo sapiens
P0DMV8	GO:0005634	Homo sapiens
P0DMV8	GO:0005654	Homo sapiens
P0DMV8	GO:0005737	Homo sapiens
P0DMV8	GO:0005739	Homo sapiens
P0DMV8	GO:0005783	Homo sapiens
P0DMV8	GO:0005813	Homo sapiens
P0DMV8	GO:0005814	Homo sapiens
P0DMV8	GO:0005829	Homo sapiens
P0DMV8	GO:0005925	Homo sapiens
P0DMV8	GO:0016234	Homo sapiens
P0DMV8	GO:0016235	Homo sapiens
P0DMV8	GO:0016607	Homo sapiens
P0DMV8	GO:0031982	Homo sapiens
P0DMV8	GO:0032991	Homo sapiens
P0DMV8	GO:0048471	Homo sapiens
P0DMV8	GO:0070062	Homo sapiens
P0DMV8	GO:0072562	Homo sapiens
P0DMV8	GO:1904813	Homo sapiens
P0DMV8	GO:1990904	Homo sapiens
P0DMV9	GO:0005576	Homo sapiens
P0DMV9	GO:0005634	Homo sapiens
P0DMV9	GO:0005654	Homo sapiens
P0DMV9	GO:0005737	Homo sapiens
P0DMV9	GO:0005739	Homo sapiens
P0DMV9	GO:0005783	Homo sapiens
P0DMV9	GO:0005813	Homo sapiens
P0DMV9	GO:0005814	Homo sapiens
P0DMV9	GO:0005829	Homo sapiens
P0DMV9	GO:0005925	Homo sapiens
P0DMV9	GO:0016234	Homo sapiens
P0DMV9	GO:0016235	Homo sapiens
P0DMV9	GO:0016607	Homo sapiens
P0DMV9	GO:0031982	Homo sapiens
P0DMV9	GO:0032991	Homo sapiens
P0DMV9	GO:0048471	Homo sapiens
P0DMV9	GO:0070062	Homo sapiens
P0DMV9	GO:0072562	Homo sapiens
P0DMV9	GO:1904813	Homo sapiens
P0DMV9	GO:1990904	Homo sapiens
P17066	GO:0005576	Homo sapiens
P17066	GO:0005634	Homo sapiens
P17066	GO:0005737	Homo sapiens
P17066	GO:0005814	Homo sapiens
P17066	GO:0005829	Homo sapiens
P17066	GO:0034774	Homo sapiens
P17066	GO:0070062	Homo sapiens
P17066	GO:0072562	Homo sapiens
P17066	GO:1904813	Homo sapiens
P48741	GO:0005634	Homo sapiens
P48741	GO:0005737	Homo sapiens
P48741	GO:0070062	Homo sapiens
P48741	GO:0072562	Homo sapiens
P08238	GO:0005576	Homo sapiens
P08238	GO:0005634	Homo sapiens
P08238	GO:0005654	Homo sapiens
P08238	GO:0005737	Homo sapiens
P08238	GO:0005739	Homo sapiens
P08238	GO:0005829	Homo sapiens
P08238	GO:0005886	Homo sapiens
P08238	GO:0009986	Homo sapiens
P08238	GO:0016020	Homo sapiens
P08238	GO:0032991	Homo sapiens
P08238	GO:0034751	Homo sapiens
P08238	GO:0034774	Homo sapiens
P08238	GO:0042470	Homo sapiens
P08238	GO:0043025	Homo sapiens
P08238	GO:0044294	Homo sapiens
P08238	GO:0044295	Homo sapiens
P08238	GO:0048471	Homo sapiens
P08238	GO:0070062	Homo sapiens
P08238	GO:0120293	Homo sapiens
P08238	GO:1904813	Homo sapiens
P08238	GO:1990565	Homo sapiens
P14625	GO:0005576	Homo sapiens
P14625	GO:0005634	Homo sapiens
P14625	GO:0005783	Homo sapiens
P14625	GO:0005788	Homo sapiens
P14625	GO:0005789	Homo sapiens
P14625	GO:0005790	Homo sapiens
P14625	GO:0005829	Homo sapiens
P14625	GO:0005925	Homo sapiens
P14625	GO:0016020	Homo sapiens
P14625	GO:0030496	Homo sapiens
P14625	GO:0032991	Homo sapiens
P14625	GO:0033018	Homo sapiens
P14625	GO:0034663	Homo sapiens
P14625	GO:0042470	Homo sapiens
P14625	GO:0048471	Homo sapiens
P14625	GO:0062023	Homo sapiens
P14625	GO:0070062	Homo sapiens
P14625	GO:0071682	Homo sapiens
P14625	GO:0097524	Homo sapiens
P07900	GO:0005576	Homo sapiens
P07900	GO:0005634	Homo sapiens
P07900	GO:0005654	Homo sapiens
P07900	GO:0005737	Homo sapiens
P07900	GO:0005739	Homo sapiens
P07900	GO:0005829	Homo sapiens
P07900	GO:0005886	Homo sapiens
P07900	GO:0009986	Homo sapiens
P07900	GO:0016020	Homo sapiens
P07900	GO:0016323	Homo sapiens
P07900	GO:0016324	Homo sapiens
P07900	GO:0031526	Homo sapiens
P07900	GO:0032991	Homo sapiens
P07900	GO:0034774	Homo sapiens
P07900	GO:0042470	Homo sapiens
P07900	GO:0043025	Homo sapiens
P07900	GO:0043202	Homo sapiens
P07900	GO:0043209	Homo sapiens
P07900	GO:0044294	Homo sapiens
P07900	GO:0044295	Homo sapiens
P07900	GO:0048471	Homo sapiens
P07900	GO:0062023	Homo sapiens
P07900	GO:0070062	Homo sapiens
P07900	GO:0071682	Homo sapiens
P07900	GO:0097226	Homo sapiens
P07900	GO:0097524	Homo sapiens
P07900	GO:1904813	Homo sapiens
Q12931	GO:0005654	Homo sapiens
Q12931	GO:0005739	Homo sapiens
Q12931	GO:0005743	Homo sapiens
Q12931	GO:0005758	Homo sapiens
Q12931	GO:0005759	Homo sapiens
Q12931	GO:0016020	Homo sapiens
Q12931	GO:0071944	Homo sapiens
P02768	GO:0005576	Homo sapiens
P02768	GO:0005615	Homo sapiens
P02768	GO:0005634	Homo sapiens
P02768	GO:0005737	Homo sapiens
P02768	GO:0005783	Homo sapiens
P02768	GO:0005788	Homo sapiens
P02768	GO:0005794	Homo sapiens
P02768	GO:0031093	Homo sapiens
P02768	GO:0032991	Homo sapiens
P02768	GO:0070062	Homo sapiens
P02768	GO:0072562	Homo sapiens
O14556	GO:0005634	Homo sapiens
O14556	GO:0005829	Homo sapiens
P52209	GO:0005634	Homo sapiens
P52209	GO:0005829	Homo sapiens
P52209	GO:0070062	Homo sapiens
P02787	GO:0005576	Homo sapiens
P02787	GO:0005615	Homo sapiens
P02787	GO:0005769	Homo sapiens
P02787	GO:0005770	Homo sapiens
P02787	GO:0005788	Homo sapiens
P02787	GO:0005886	Homo sapiens
P02787	GO:0005905	Homo sapiens
P02787	GO:0009925	Homo sapiens
P02787	GO:0009986	Homo sapiens
P02787	GO:0010008	Homo sapiens
P02787	GO:0016324	Homo sapiens
P02787	GO:0030139	Homo sapiens
P02787	GO:0030669	Homo sapiens
P02787	GO:0031410	Homo sapiens
P02787	GO:0031982	Homo sapiens
P02787	GO:0034774	Homo sapiens
P02787	GO:0045178	Homo sapiens
P02787	GO:0048471	Homo sapiens
P02787	GO:0055037	Homo sapiens
P02787	GO:0070062	Homo sapiens
P02787	GO:0072562	Homo sapiens
P02787	GO:1990712	Homo sapiens
P04040	GO:0005576	Homo sapiens
P04040	GO:0005737	Homo sapiens
P04040	GO:0005739	Homo sapiens
P04040	GO:0005777	Homo sapiens
P04040	GO:0005778	Homo sapiens
P04040	GO:0005782	Homo sapiens
P04040	GO:0005829	Homo sapiens
P04040	GO:0005925	Homo sapiens
P04040	GO:0016020	Homo sapiens
P04040	GO:0032991	Homo sapiens
P04040	GO:0034774	Homo sapiens
P04040	GO:0043231	Homo sapiens
P04040	GO:0062151	Homo sapiens
P04040	GO:0070062	Homo sapiens
P04040	GO:1904813	Homo sapiens
P06576	GO:0005634	Homo sapiens
P06576	GO:0005739	Homo sapiens
P06576	GO:0005743	Homo sapiens
P06576	GO:0005753	Homo sapiens
P06576	GO:0005754	Homo sapiens
P06576	GO:0005759	Homo sapiens
P06576	GO:0005886	Homo sapiens
P06576	GO:0009986	Homo sapiens
P06576	GO:0016020	Homo sapiens
P06576	GO:0031966	Homo sapiens
P06576	GO:0042645	Homo sapiens
P06576	GO:0045259	Homo sapiens
P06576	GO:0045261	Homo sapiens
P06576	GO:0070062	Homo sapiens
P06396	GO:0002102	Homo sapiens
P06396	GO:0005576	Homo sapiens
P06396	GO:0005615	Homo sapiens
P06396	GO:0005737	Homo sapiens
P06396	GO:0005829	Homo sapiens
P06396	GO:0005886	Homo sapiens
P06396	GO:0005925	Homo sapiens
P06396	GO:0015629	Homo sapiens
P06396	GO:0016528	Homo sapiens
P06396	GO:0030027	Homo sapiens
P06396	GO:0030478	Homo sapiens
P06396	GO:0030864	Homo sapiens
P06396	GO:0034774	Homo sapiens
P06396	GO:0045335	Homo sapiens
P06396	GO:0070062	Homo sapiens
P06396	GO:0072562	Homo sapiens
P06396	GO:1904813	Homo sapiens
P27348	GO:0005737	Homo sapiens
P27348	GO:0005829	Homo sapiens
P27348	GO:0005925	Homo sapiens
P27348	GO:0016020	Homo sapiens
P27348	GO:0032991	Homo sapiens
P27348	GO:0045202	Homo sapiens
P27348	GO:0070062	Homo sapiens
P31946	GO:0005737	Homo sapiens
P31946	GO:0005774	Homo sapiens
P31946	GO:0005829	Homo sapiens
P31946	GO:0005925	Homo sapiens
P31946	GO:0016020	Homo sapiens
P31946	GO:0042470	Homo sapiens
P31946	GO:0048471	Homo sapiens
P31946	GO:0070062	Homo sapiens
P31947	GO:0005615	Homo sapiens
P31947	GO:0005634	Homo sapiens
P31947	GO:0005737	Homo sapiens
P31947	GO:0005829	Homo sapiens
P31947	GO:0070062	Homo sapiens
P61981	GO:0005737	Homo sapiens
P61981	GO:0005829	Homo sapiens
P61981	GO:0005925	Homo sapiens
P61981	GO:0016020	Homo sapiens
P61981	GO:0070062	Homo sapiens
P61981	GO:0098793	Homo sapiens
P62258	GO:0005634	Homo sapiens
P62258	GO:0005737	Homo sapiens
P62258	GO:0005829	Homo sapiens
P62258	GO:0005925	Homo sapiens
P62258	GO:0016020	Homo sapiens
P62258	GO:0031966	Homo sapiens
P62258	GO:0042470	Homo sapiens
P62258	GO:0070062	Homo sapiens
P63104	GO:0005615	Homo sapiens
P63104	GO:0005634	Homo sapiens
P63104	GO:0005654	Homo sapiens
P63104	GO:0005737	Homo sapiens
P63104	GO:0005829	Homo sapiens
P63104	GO:0005925	Homo sapiens
P63104	GO:0031982	Homo sapiens
P63104	GO:0042470	Homo sapiens
P63104	GO:0070062	Homo sapiens
P63104	GO:0072562	Homo sapiens
P63104	GO:0098978	Homo sapiens
Q04917	GO:0005737	Homo sapiens
Q04917	GO:0005829	Homo sapiens
Q04917	GO:0005886	Homo sapiens
Q04917	GO:0014704	Homo sapiens
Q04917	GO:0070062	Homo sapiens
Q04917	GO:0098793	Homo sapiens
Q04917	GO:0150048	Homo sapiens
P12081	GO:0005737	Homo sapiens
P12081	GO:0005739	Homo sapiens
P12081	GO:0005829	Homo sapiens
P49590	GO:0005739	Homo sapiens
P49590	GO:0005759	Homo sapiens
P49590	GO:0005829	Homo sapiens
P60709	GO:0000776	Homo sapiens
P60709	GO:0000785	Homo sapiens
P60709	GO:0000786	Homo sapiens
P60709	GO:0005615	Homo sapiens
P60709	GO:0005634	Homo sapiens
P60709	GO:0005654	Homo sapiens
P60709	GO:0005737	Homo sapiens
P60709	GO:0005829	Homo sapiens
P60709	GO:0005856	Homo sapiens
P60709	GO:0005884	Homo sapiens
P60709	GO:0005886	Homo sapiens
P60709	GO:0005903	Homo sapiens
P60709	GO:0005911	Homo sapiens
P60709	GO:0005912	Homo sapiens
P60709	GO:0005925	Homo sapiens
P60709	GO:0015629	Homo sapiens
P60709	GO:0016020	Homo sapiens
P60709	GO:0016363	Homo sapiens
P60709	GO:0016514	Homo sapiens
P60709	GO:0016586	Homo sapiens
P60709	GO:0030027	Homo sapiens
P60709	GO:0030424	Homo sapiens
P60709	GO:0030863	Homo sapiens
P60709	GO:0031982	Homo sapiens
P60709	GO:0032991	Homo sapiens
P60709	GO:0035060	Homo sapiens
P60709	GO:0035267	Homo sapiens
P60709	GO:0036464	Homo sapiens
P60709	GO:0043296	Homo sapiens
P60709	GO:0044305	Homo sapiens
P60709	GO:0045202	Homo sapiens
P60709	GO:0070062	Homo sapiens
P60709	GO:0070160	Homo sapiens
P60709	GO:0071564	Homo sapiens
P60709	GO:0071565	Homo sapiens
P60709	GO:0072562	Homo sapiens
P60709	GO:0097433	Homo sapiens
P60709	GO:0098685	Homo sapiens
P60709	GO:0098793	Homo sapiens
P60709	GO:0098871	Homo sapiens
P60709	GO:0098978	Homo sapiens
P60709	GO:0140092	Homo sapiens
P60709	GO:0140288	Homo sapiens
P60709	GO:1990904	Homo sapiens
P63261	GO:0005615	Homo sapiens
P63261	GO:0005634	Homo sapiens
P63261	GO:0005737	Homo sapiens
P63261	GO:0005829	Homo sapiens
P63261	GO:0005856	Homo sapiens
P63261	GO:0005884	Homo sapiens
P63261	GO:0005886	Homo sapiens
P63261	GO:0005911	Homo sapiens
P63261	GO:0005925	Homo sapiens
P63261	GO:0016020	Homo sapiens
P63261	GO:0030016	Homo sapiens
P63261	GO:0030424	Homo sapiens
P63261	GO:0031941	Homo sapiens
P63261	GO:0035267	Homo sapiens
P63261	GO:0043296	Homo sapiens
P63261	GO:0044305	Homo sapiens
P63261	GO:0045202	Homo sapiens
P63261	GO:0045335	Homo sapiens
P63261	GO:0070062	Homo sapiens
P63261	GO:0072562	Homo sapiens
P63261	GO:0097433	Homo sapiens
P63261	GO:0098685	Homo sapiens
P63261	GO:0120220	Homo sapiens
A5A3E0	GO:0005615	Homo sapiens
A5A3E0	GO:0005737	Homo sapiens
A5A3E0	GO:0005884	Homo sapiens
A5A3E0	GO:0005938	Homo sapiens
A5A3E0	GO:0016020	Homo sapiens
A5A3E0	GO:0030424	Homo sapiens
A5A3E0	GO:0035267	Homo sapiens
A5A3E0	GO:0045202	Homo sapiens
A5A3E0	GO:0070062	Homo sapiens
A5A3E0	GO:0072562	Homo sapiens
P68032	GO:0005615	Homo sapiens
P68032	GO:0005737	Homo sapiens
P68032	GO:0005829	Homo sapiens
P68032	GO:0005884	Homo sapiens
P68032	GO:0005925	Homo sapiens
P68032	GO:0016020	Homo sapiens
P68032	GO:0030017	Homo sapiens
P68032	GO:0030027	Homo sapiens
P68032	GO:0030175	Homo sapiens
P68032	GO:0031674	Homo sapiens
P68032	GO:0044297	Homo sapiens
P68032	GO:0070062	Homo sapiens
P68032	GO:0072562	Homo sapiens
P68032	GO:0098978	Homo sapiens
P68133	GO:0001725	Homo sapiens
P68133	GO:0005615	Homo sapiens
P68133	GO:0005829	Homo sapiens
P68133	GO:0005865	Homo sapiens
P68133	GO:0005884	Homo sapiens
P68133	GO:0015629	Homo sapiens
P68133	GO:0030017	Homo sapiens
P68133	GO:0030027	Homo sapiens
P68133	GO:0030175	Homo sapiens
P68133	GO:0044297	Homo sapiens
P68133	GO:0070062	Homo sapiens
P68133	GO:0072562	Homo sapiens
Q6S8J3	GO:0005615	Homo sapiens
Q6S8J3	GO:0005737	Homo sapiens
Q6S8J3	GO:0005884	Homo sapiens
Q6S8J3	GO:0016020	Homo sapiens
Q6S8J3	GO:0030424	Homo sapiens
Q6S8J3	GO:0035267	Homo sapiens
Q6S8J3	GO:0045202	Homo sapiens
Q6S8J3	GO:0070062	Homo sapiens
Q6S8J3	GO:0072562	Homo sapiens
P62736	GO:0001725	Homo sapiens
P62736	GO:0005604	Homo sapiens
P62736	GO:0005615	Homo sapiens
P62736	GO:0005737	Homo sapiens
P62736	GO:0005829	Homo sapiens
P62736	GO:0030027	Homo sapiens
P62736	GO:0030175	Homo sapiens
P62736	GO:0030485	Homo sapiens
P62736	GO:0031514	Homo sapiens
P62736	GO:0032991	Homo sapiens
P62736	GO:0044297	Homo sapiens
P62736	GO:0070062	Homo sapiens
P63267	GO:0005615	Homo sapiens
P63267	GO:0005737	Homo sapiens
P63267	GO:0005829	Homo sapiens
P63267	GO:0005856	Homo sapiens
P63267	GO:0030027	Homo sapiens
P63267	GO:0030175	Homo sapiens
P63267	GO:0032982	Homo sapiens
P63267	GO:0044297	Homo sapiens
P63267	GO:0070062	Homo sapiens
P63267	GO:0071944	Homo sapiens
P63267	GO:0072562	Homo sapiens
P0CG38	GO:0005615	Homo sapiens
P0CG38	GO:0005737	Homo sapiens
P0CG38	GO:0005884	Homo sapiens
P0CG38	GO:0016020	Homo sapiens
P0CG38	GO:0030424	Homo sapiens
P0CG38	GO:0035267	Homo sapiens
P0CG38	GO:0045202	Homo sapiens
P0CG38	GO:0070062	Homo sapiens
P0CG39	GO:0005615	Homo sapiens
P0CG39	GO:0005737	Homo sapiens
P0CG39	GO:0005884	Homo sapiens
P0CG39	GO:0016020	Homo sapiens
P0CG39	GO:0030424	Homo sapiens
P0CG39	GO:0035267	Homo sapiens
P0CG39	GO:0045202	Homo sapiens
P0CG39	GO:0070062	Homo sapiens
Q9BYX7	GO:0005576	Homo sapiens
Q9BYX7	GO:0005737	Homo sapiens
Q9BYX7	GO:0005829	Homo sapiens
Q9BYX7	GO:0005884	Homo sapiens
Q9BYX7	GO:0016020	Homo sapiens
Q9BYX7	GO:0030424	Homo sapiens
Q9BYX7	GO:0035267	Homo sapiens
Q9BYX7	GO:0045202	Homo sapiens
Q9BYX7	GO:0070062	Homo sapiens
Q562R1	GO:0005615	Homo sapiens
Q562R1	GO:0005737	Homo sapiens
Q562R1	GO:0005884	Homo sapiens
Q562R1	GO:0016020	Homo sapiens
Q562R1	GO:0030424	Homo sapiens
Q562R1	GO:0035267	Homo sapiens
Q562R1	GO:0070062	Homo sapiens
Q562R1	GO:0098978	Homo sapiens
P68104	GO:0005576	Homo sapiens
P68104	GO:0005615	Homo sapiens
P68104	GO:0005634	Homo sapiens
P68104	GO:0005730	Homo sapiens
P68104	GO:0005737	Homo sapiens
P68104	GO:0005829	Homo sapiens
P68104	GO:0005840	Homo sapiens
P68104	GO:0005853	Homo sapiens
P68104	GO:0005886	Homo sapiens
P68104	GO:0016020	Homo sapiens
P68104	GO:0022626	Homo sapiens
P68104	GO:0030864	Homo sapiens
P68104	GO:0032587	Homo sapiens
P68104	GO:0034774	Homo sapiens
P68104	GO:0070062	Homo sapiens
P68104	GO:0098574	Homo sapiens
P68104	GO:1904813	Homo sapiens
Q05639	GO:0005737	Homo sapiens
Q05639	GO:0005853	Homo sapiens
Q05639	GO:0045202	Homo sapiens
Q05639	GO:0098574	Homo sapiens
Q5VTE0	GO:0005615	Homo sapiens
Q5VTE0	GO:0005634	Homo sapiens
Q5VTE0	GO:0005737	Homo sapiens
Q5VTE0	GO:0070062	Homo sapiens
P38646	GO:0001401	Homo sapiens
P38646	GO:0005634	Homo sapiens
P38646	GO:0005730	Homo sapiens
P38646	GO:0005737	Homo sapiens
P38646	GO:0005739	Homo sapiens
P38646	GO:0005743	Homo sapiens
P38646	GO:0005744	Homo sapiens
P38646	GO:0005759	Homo sapiens
P38646	GO:0005925	Homo sapiens
P38646	GO:0042645	Homo sapiens
P38646	GO:0070062	Homo sapiens
P38646	GO:0140275	Homo sapiens
P06732	GO:0005615	Homo sapiens
P06732	GO:0005829	Homo sapiens
P48735	GO:0005739	Homo sapiens
P48735	GO:0005759	Homo sapiens
P48735	GO:0005777	Homo sapiens
P48735	GO:0005829	Homo sapiens
P48735	GO:0070062	Homo sapiens
P36578	GO:0005634	Homo sapiens
P36578	GO:0005730	Homo sapiens
P36578	GO:0005737	Homo sapiens
P36578	GO:0005791	Homo sapiens
P36578	GO:0005829	Homo sapiens
P36578	GO:0005925	Homo sapiens
P36578	GO:0016020	Homo sapiens
P36578	GO:0022625	Homo sapiens
P36578	GO:0022626	Homo sapiens
P36578	GO:0070062	Homo sapiens
P36578	GO:1990904	Homo sapiens
P23526	GO:0005634	Homo sapiens
P23526	GO:0005783	Homo sapiens
P23526	GO:0005829	Homo sapiens
P23526	GO:0042470	Homo sapiens
P23526	GO:0070062	Homo sapiens
P01008	GO:0005576	Homo sapiens
P01008	GO:0005615	Homo sapiens
P01008	GO:0005788	Homo sapiens
P01008	GO:0005886	Homo sapiens
P01008	GO:0062023	Homo sapiens
P01008	GO:0070062	Homo sapiens
P01008	GO:0072562	Homo sapiens
P10636	GO:0005576	Homo sapiens
P10636	GO:0005634	Homo sapiens
P10636	GO:0005737	Homo sapiens
P10636	GO:0005739	Homo sapiens
P10636	GO:0005829	Homo sapiens
P10636	GO:0005874	Homo sapiens
P10636	GO:0005886	Homo sapiens
P10636	GO:0015630	Homo sapiens
P10636	GO:0016607	Homo sapiens
P10636	GO:0030424	Homo sapiens
P10636	GO:0030425	Homo sapiens
P10636	GO:0030426	Homo sapiens
P10636	GO:0030673	Homo sapiens
P10636	GO:0034399	Homo sapiens
P10636	GO:0036464	Homo sapiens
P10636	GO:0036477	Homo sapiens
P10636	GO:0043005	Homo sapiens
P10636	GO:0043025	Homo sapiens
P10636	GO:0043197	Homo sapiens
P10636	GO:0044297	Homo sapiens
P10636	GO:0044304	Homo sapiens
P10636	GO:0045121	Homo sapiens
P10636	GO:0045298	Homo sapiens
P10636	GO:0097386	Homo sapiens
P10636	GO:0097418	Homo sapiens
P10636	GO:1904115	Homo sapiens
P25705	GO:0005739	Homo sapiens
P25705	GO:0005743	Homo sapiens
P25705	GO:0005753	Homo sapiens
P25705	GO:0005754	Homo sapiens
P25705	GO:0005759	Homo sapiens
P25705	GO:0005886	Homo sapiens
P25705	GO:0009986	Homo sapiens
P25705	GO:0016020	Homo sapiens
P25705	GO:0045121	Homo sapiens
P25705	GO:0045259	Homo sapiens
P25705	GO:0045261	Homo sapiens
P25705	GO:0070062	Homo sapiens
P14868	GO:0005737	Homo sapiens
P14868	GO:0005829	Homo sapiens
P14868	GO:0016020	Homo sapiens
P14868	GO:0017101	Homo sapiens
P14868	GO:0045202	Homo sapiens
P14868	GO:0070062	Homo sapiens
O76070	GO:0005737	Homo sapiens
O76070	GO:0005813	Homo sapiens
O76070	GO:0005819	Homo sapiens
O76070	GO:0043025	Homo sapiens
O76070	GO:0043679	Homo sapiens
O76070	GO:0048471	Homo sapiens
O76070	GO:0070062	Homo sapiens
P54868	GO:0005739	Homo sapiens
P54868	GO:0005759	Homo sapiens
Q01581	GO:0005737	Homo sapiens
Q01581	GO:0005829	Homo sapiens
P05141	GO:0005634	Homo sapiens
P05141	GO:0005739	Homo sapiens
P05141	GO:0005743	Homo sapiens
P05141	GO:0005757	Homo sapiens
P05141	GO:0005886	Homo sapiens
P05141	GO:0016020	Homo sapiens
P05141	GO:0042645	Homo sapiens
P05141	GO:0071817	Homo sapiens
P12235	GO:0005739	Homo sapiens
P12235	GO:0005743	Homo sapiens
P12235	GO:0005757	Homo sapiens
P12235	GO:0005886	Homo sapiens
P12235	GO:0016020	Homo sapiens
P12235	GO:0031966	Homo sapiens
P12236	GO:0005634	Homo sapiens
P12236	GO:0005739	Homo sapiens
P12236	GO:0005743	Homo sapiens
P12236	GO:0005744	Homo sapiens
P12236	GO:0016020	Homo sapiens
Q9H0C2	GO:0005634	Homo sapiens
Q9H0C2	GO:0005739	Homo sapiens
Q9H0C2	GO:0005743	Homo sapiens
Q9H0C2	GO:0005757	Homo sapiens
Q9H0C2	GO:0005886	Homo sapiens
Q9H0C2	GO:0016020	Homo sapiens
Q9H0C2	GO:0031514	Homo sapiens
P16083	GO:0005654	Homo sapiens
P16083	GO:0005829	Homo sapiens
P16083	GO:0070062	Homo sapiens
P08758	GO:0005576	Homo sapiens
P08758	GO:0005737	Homo sapiens
P08758	GO:0005829	Homo sapiens
P08758	GO:0005925	Homo sapiens
P08758	GO:0009897	Homo sapiens
P08758	GO:0016020	Homo sapiens
P08758	GO:0042383	Homo sapiens
P08758	GO:0062023	Homo sapiens
P08758	GO:0070062	Homo sapiens
P08758	GO:0072563	Homo sapiens
P55957	GO:0005739	Homo sapiens
P55957	GO:0005741	Homo sapiens
P55957	GO:0005829	Homo sapiens
P55957	GO:0016020	Homo sapiens
Q7LFX5	GO:0000139	Homo sapiens
Q7LFX5	GO:0016020	Homo sapiens
P68871	GO:0005576	Homo sapiens
P68871	GO:0005615	Homo sapiens
P68871	GO:0005829	Homo sapiens
P68871	GO:0005833	Homo sapiens
P68871	GO:0031838	Homo sapiens
P68871	GO:0070062	Homo sapiens
P68871	GO:0071682	Homo sapiens
P68871	GO:0072562	Homo sapiens
P68871	GO:1904724	Homo sapiens
P68871	GO:1904813	Homo sapiens
P02042	GO:0005829	Homo sapiens
P02042	GO:0005833	Homo sapiens
P02042	GO:0031838	Homo sapiens
P02042	GO:0072562	Homo sapiens
O00762	GO:0000151	Homo sapiens
O00762	GO:0005634	Homo sapiens
O00762	GO:0005654	Homo sapiens
O00762	GO:0005680	Homo sapiens
O00762	GO:0005829	Homo sapiens
O00762	GO:0005886	Homo sapiens
A2RTX5	GO:0005634	Homo sapiens
A2RTX5	GO:0005737	Homo sapiens
P26639	GO:0005829	Homo sapiens
P26639	GO:0070062	Homo sapiens
P00915	GO:0005829	Homo sapiens
P00915	GO:0070062	Homo sapiens
P05413	GO:0005615	Homo sapiens
P05413	GO:0005634	Homo sapiens
P05413	GO:0005829	Homo sapiens
P05413	GO:0070062	Homo sapiens
P46781	GO:0005634	Homo sapiens
P46781	GO:0005654	Homo sapiens
P46781	GO:0005730	Homo sapiens
P46781	GO:0005737	Homo sapiens
P46781	GO:0005829	Homo sapiens
P46781	GO:0005840	Homo sapiens
P46781	GO:0005925	Homo sapiens
P46781	GO:0016020	Homo sapiens
P46781	GO:0022626	Homo sapiens
P46781	GO:0022627	Homo sapiens
P46781	GO:0032040	Homo sapiens
P46781	GO:0045202	Homo sapiens
P46781	GO:0070062	Homo sapiens
P46781	GO:1990904	Homo sapiens
P62826	GO:0000785	Homo sapiens
P62826	GO:0001673	Homo sapiens
P62826	GO:0002177	Homo sapiens
P62826	GO:0005634	Homo sapiens
P62826	GO:0005635	Homo sapiens
P62826	GO:0005643	Homo sapiens
P62826	GO:0005654	Homo sapiens
P62826	GO:0005730	Homo sapiens
P62826	GO:0005737	Homo sapiens
P62826	GO:0005814	Homo sapiens
P62826	GO:0005829	Homo sapiens
P62826	GO:0016020	Homo sapiens
P62826	GO:0030496	Homo sapiens
P62826	GO:0032991	Homo sapiens
P62826	GO:0036126	Homo sapiens
P62826	GO:0042470	Homo sapiens
P62826	GO:0042565	Homo sapiens
P62826	GO:0055037	Homo sapiens
P62826	GO:0070062	Homo sapiens
P02144	GO:0005829	Homo sapiens
P02144	GO:0016528	Homo sapiens
P02144	GO:0070062	Homo sapiens
P54819	GO:0005737	Homo sapiens
P54819	GO:0005739	Homo sapiens
P54819	GO:0005758	Homo sapiens
P54819	GO:0070062	Homo sapiens
P54819	GO:0097226	Homo sapiens
P0CG47	GO:0005615	Homo sapiens
P0CG47	GO:0005634	Homo sapiens
P0CG47	GO:0005654	Homo sapiens
P0CG47	GO:0005739	Homo sapiens
P0CG47	GO:0005741	Homo sapiens
P0CG47	GO:0005789	Homo sapiens
P0CG47	GO:0005829	Homo sapiens
P0CG47	GO:0005886	Homo sapiens
P0CG47	GO:0010008	Homo sapiens
P0CG47	GO:0030666	Homo sapiens
P0CG47	GO:0031982	Homo sapiens
P0CG47	GO:0043005	Homo sapiens
P0CG47	GO:0043025	Homo sapiens
P0CG47	GO:0070062	Homo sapiens
P0CG48	GO:0005615	Homo sapiens
P0CG48	GO:0005634	Homo sapiens
P0CG48	GO:0005654	Homo sapiens
P0CG48	GO:0005741	Homo sapiens
P0CG48	GO:0005789	Homo sapiens
P0CG48	GO:0005829	Homo sapiens
P0CG48	GO:0005886	Homo sapiens
P0CG48	GO:0010008	Homo sapiens
P0CG48	GO:0030666	Homo sapiens
P0CG48	GO:0031982	Homo sapiens
P0CG48	GO:0070062	Homo sapiens
P62979	GO:0005615	Homo sapiens
P62979	GO:0005634	Homo sapiens
P62979	GO:0005654	Homo sapiens
P62979	GO:0005730	Homo sapiens
P62979	GO:0005737	Homo sapiens
P62979	GO:0005741	Homo sapiens
P62979	GO:0005789	Homo sapiens
P62979	GO:0005829	Homo sapiens
P62979	GO:0005886	Homo sapiens
P62979	GO:0010008	Homo sapiens
P62979	GO:0016020	Homo sapiens
P62979	GO:0022626	Homo sapiens
P62979	GO:0022627	Homo sapiens
P62979	GO:0030666	Homo sapiens
P62979	GO:0031982	Homo sapiens
P62979	GO:0032040	Homo sapiens
P62979	GO:0045202	Homo sapiens
P62979	GO:0070062	Homo sapiens
P62987	GO:0005615	Homo sapiens
P62987	GO:0005634	Homo sapiens
P62987	GO:0005654	Homo sapiens
P62987	GO:0005737	Homo sapiens
P62987	GO:0005741	Homo sapiens
P62987	GO:0005765	Homo sapiens
P62987	GO:0005783	Homo sapiens
P62987	GO:0005789	Homo sapiens
P62987	GO:0005829	Homo sapiens
P62987	GO:0005886	Homo sapiens
P62987	GO:0010008	Homo sapiens
P62987	GO:0022625	Homo sapiens
P62987	GO:0022626	Homo sapiens
P62987	GO:0022627	Homo sapiens
P62987	GO:0030666	Homo sapiens
P62987	GO:0031982	Homo sapiens
P62987	GO:0070062	Homo sapiens
Q8WZ42	GO:0000794	Homo sapiens
Q8WZ42	GO:0005576	Homo sapiens
Q8WZ42	GO:0005829	Homo sapiens
Q8WZ42	GO:0005865	Homo sapiens
Q8WZ42	GO:0030018	Homo sapiens
Q8WZ42	GO:0031430	Homo sapiens
Q8WZ42	GO:0031674	Homo sapiens
Q8WZ42	GO:0070062	Homo sapiens
P62277	GO:0005634	Homo sapiens
P62277	GO:0005654	Homo sapiens
P62277	GO:0005730	Homo sapiens
P62277	GO:0005737	Homo sapiens
P62277	GO:0005829	Homo sapiens
P62277	GO:0005840	Homo sapiens
P62277	GO:0005925	Homo sapiens
P62277	GO:0014069	Homo sapiens
P62277	GO:0016020	Homo sapiens
P62277	GO:0022626	Homo sapiens
P62277	GO:0022627	Homo sapiens
P62277	GO:0032040	Homo sapiens
P62277	GO:0070062	Homo sapiens
Q13232	GO:0005737	Homo sapiens
Q13232	GO:0005741	Homo sapiens
Q13232	GO:0005829	Homo sapiens
Q13232	GO:0036064	Homo sapiens
P00918	GO:0005737	Homo sapiens
P00918	GO:0005829	Homo sapiens
P00918	GO:0005886	Homo sapiens
P00918	GO:0043209	Homo sapiens
P00918	GO:0045177	Homo sapiens
P00918	GO:0070062	Homo sapiens
P31939	GO:0005829	Homo sapiens
P31939	GO:0005886	Homo sapiens
P31939	GO:0016020	Homo sapiens
P31939	GO:0070062	Homo sapiens
P41159	GO:0005576	Homo sapiens
P41159	GO:0005615	Homo sapiens
P41159	GO:0005829	Homo sapiens
P02753	GO:0005576	Homo sapiens
P02753	GO:0005615	Homo sapiens
P02753	GO:0070062	Homo sapiens
P00167	GO:0005741	Homo sapiens
P00167	GO:0005789	Homo sapiens
P00167	GO:0005829	Homo sapiens
P00167	GO:0016020	Homo sapiens
P00167	GO:0043231	Homo sapiens
P01579	GO:0005576	Homo sapiens
P01579	GO:0005615	Homo sapiens
P01375	GO:0001891	Homo sapiens
P01375	GO:0005576	Homo sapiens
P01375	GO:0005615	Homo sapiens
P01375	GO:0005886	Homo sapiens
P01375	GO:0009897	Homo sapiens
P01375	GO:0009986	Homo sapiens
P01375	GO:0043025	Homo sapiens
P01375	GO:0045121	Homo sapiens
P01375	GO:0055037	Homo sapiens
P99999	GO:0005634	Homo sapiens
P99999	GO:0005739	Homo sapiens
P99999	GO:0005743	Homo sapiens
P99999	GO:0005758	Homo sapiens
P99999	GO:0005829	Homo sapiens
P99999	GO:0043293	Homo sapiens
P99999	GO:0070469	Homo sapiens
P00709	GO:0000139	Homo sapiens
P00709	GO:0005615	Homo sapiens
P00709	GO:0005796	Homo sapiens
P00709	GO:0032991	Homo sapiens
P62829	GO:0005654	Homo sapiens
P62829	GO:0005730	Homo sapiens
P62829	GO:0005737	Homo sapiens
P62829	GO:0005829	Homo sapiens
P62829	GO:0005840	Homo sapiens
P62829	GO:0005925	Homo sapiens
P62829	GO:0016020	Homo sapiens
P62829	GO:0022625	Homo sapiens
P62829	GO:0022626	Homo sapiens
P62829	GO:0032991	Homo sapiens
P62829	GO:0045202	Homo sapiens
P62829	GO:0070062	Homo sapiens
P01112	GO:0000139	Homo sapiens
P01112	GO:0005654	Homo sapiens
P01112	GO:0005737	Homo sapiens
P01112	GO:0005789	Homo sapiens
P01112	GO:0005794	Homo sapiens
P01112	GO:0005829	Homo sapiens
P01112	GO:0005886	Homo sapiens
P01112	GO:0048471	Homo sapiens
P01112	GO:0098978	Homo sapiens
P01112	GO:1905360	Homo sapiens
P01116	GO:0000139	Homo sapiens
P01116	GO:0005737	Homo sapiens
P01116	GO:0005741	Homo sapiens
P01116	GO:0005789	Homo sapiens
P01116	GO:0005829	Homo sapiens
P01116	GO:0005886	Homo sapiens
P01116	GO:0005925	Homo sapiens
P01116	GO:0009898	Homo sapiens
P01116	GO:0016020	Homo sapiens
P01111	GO:0000139	Homo sapiens
P01111	GO:0005789	Homo sapiens
P01111	GO:0005794	Homo sapiens
P01111	GO:0005829	Homo sapiens
P01111	GO:0005886	Homo sapiens
P01111	GO:0016020	Homo sapiens
P01111	GO:0070062	Homo sapiens
P01111	GO:0070821	Homo sapiens
Q06830	GO:0005615	Homo sapiens
Q06830	GO:0005634	Homo sapiens
Q06830	GO:0005737	Homo sapiens
Q06830	GO:0005829	Homo sapiens
Q06830	GO:0042470	Homo sapiens
Q06830	GO:0070062	Homo sapiens
P15559	GO:0005634	Homo sapiens
P15559	GO:0005737	Homo sapiens
P15559	GO:0005829	Homo sapiens
P15559	GO:0030425	Homo sapiens
P15559	GO:0043025	Homo sapiens
P15559	GO:0045202	Homo sapiens
P08263	GO:0005829	Homo sapiens
P08263	GO:0070062	Homo sapiens
P09210	GO:0005829	Homo sapiens
P09210	GO:0070062	Homo sapiens
Q16772	GO:0005829	Homo sapiens
Q16772	GO:0070062	Homo sapiens
P05452	GO:0001652	Homo sapiens
P05452	GO:0005576	Homo sapiens
P05452	GO:0005615	Homo sapiens
P05452	GO:0005737	Homo sapiens
P05452	GO:0031089	Homo sapiens
P05452	GO:0062023	Homo sapiens
P05452	GO:0070062	Homo sapiens
P13645	GO:0001533	Homo sapiens
P13645	GO:0005615	Homo sapiens
P13645	GO:0005634	Homo sapiens
P13645	GO:0005737	Homo sapiens
P13645	GO:0005829	Homo sapiens
P13645	GO:0005856	Homo sapiens
P13645	GO:0005882	Homo sapiens
P13645	GO:0009986	Homo sapiens
P13645	GO:0016020	Homo sapiens
P13645	GO:0045095	Homo sapiens
P13645	GO:0070062	Homo sapiens
P04264	GO:0001533	Homo sapiens
P04264	GO:0005576	Homo sapiens
P04264	GO:0005615	Homo sapiens
P04264	GO:0005634	Homo sapiens
P04264	GO:0005737	Homo sapiens
P04264	GO:0005829	Homo sapiens
P04264	GO:0005856	Homo sapiens
P04264	GO:0016020	Homo sapiens
P04264	GO:0045095	Homo sapiens
P04264	GO:0062023	Homo sapiens
P04264	GO:0070062	Homo sapiens
P04264	GO:0072562	Homo sapiens
P04264	GO:1904813	Homo sapiens
P35908	GO:0001533	Homo sapiens
P35908	GO:0005615	Homo sapiens
P35908	GO:0005634	Homo sapiens
P35908	GO:0005737	Homo sapiens
P35908	GO:0005829	Homo sapiens
P35908	GO:0005882	Homo sapiens
P35908	GO:0016020	Homo sapiens
P35908	GO:0045095	Homo sapiens
P35908	GO:0070062	Homo sapiens
Q7Z794	GO:0001533	Homo sapiens
Q7Z794	GO:0005829	Homo sapiens
Q7Z794	GO:0005856	Homo sapiens
Q7Z794	GO:0045095	Homo sapiens
Q7Z794	GO:0070062	Homo sapiens
P61626	GO:0005576	Homo sapiens
P61626	GO:0005615	Homo sapiens
P61626	GO:0035578	Homo sapiens
P61626	GO:0035580	Homo sapiens
P61626	GO:0070062	Homo sapiens
P61626	GO:1904724	Homo sapiens
P31153	GO:0005829	Homo sapiens
P31153	GO:0048269	Homo sapiens
P63279	GO:0000795	Homo sapiens
P63279	GO:0005634	Homo sapiens
P63279	GO:0005635	Homo sapiens
P63279	GO:0005643	Homo sapiens
P63279	GO:0005654	Homo sapiens
P63279	GO:0005737	Homo sapiens
P63279	GO:0005829	Homo sapiens
P63279	GO:0016605	Homo sapiens
P63279	GO:0048471	Homo sapiens
P63279	GO:0106068	Homo sapiens
P63279	GO:1990234	Homo sapiens
P00441	GO:0005576	Homo sapiens
P00441	GO:0005615	Homo sapiens
P00441	GO:0005634	Homo sapiens
P00441	GO:0005654	Homo sapiens
P00441	GO:0005737	Homo sapiens
P00441	GO:0005739	Homo sapiens
P00441	GO:0005758	Homo sapiens
P00441	GO:0005759	Homo sapiens
P00441	GO:0005777	Homo sapiens
P00441	GO:0005829	Homo sapiens
P00441	GO:0031410	Homo sapiens
P00441	GO:0032839	Homo sapiens
P00441	GO:0032991	Homo sapiens
P00441	GO:0043025	Homo sapiens
P00441	GO:0070062	Homo sapiens
P00441	GO:1904115	Homo sapiens
P61769	GO:0000139	Homo sapiens
P61769	GO:0005576	Homo sapiens
P61769	GO:0005615	Homo sapiens
P61769	GO:0005765	Homo sapiens
P61769	GO:0005783	Homo sapiens
P61769	GO:0005788	Homo sapiens
P61769	GO:0005794	Homo sapiens
P61769	GO:0005829	Homo sapiens
P61769	GO:0005886	Homo sapiens
P61769	GO:0005925	Homo sapiens
P61769	GO:0009897	Homo sapiens
P61769	GO:0012507	Homo sapiens
P61769	GO:0016020	Homo sapiens
P61769	GO:0030670	Homo sapiens
P61769	GO:0031901	Homo sapiens
P61769	GO:0031902	Homo sapiens
P61769	GO:0031905	Homo sapiens
P61769	GO:0035580	Homo sapiens
P61769	GO:0042612	Homo sapiens
P61769	GO:0042613	Homo sapiens
P61769	GO:0042824	Homo sapiens
P61769	GO:0055038	Homo sapiens
P61769	GO:0070062	Homo sapiens
P61769	GO:1904724	Homo sapiens
P61769	GO:1990712	Homo sapiens
P62937	GO:0005576	Homo sapiens
P62937	GO:0005615	Homo sapiens
P62937	GO:0005634	Homo sapiens
P62937	GO:0005737	Homo sapiens
P62937	GO:0005829	Homo sapiens
P62937	GO:0005925	Homo sapiens
P62937	GO:0016020	Homo sapiens
P62937	GO:0031982	Homo sapiens
P62937	GO:0032991	Homo sapiens
P62937	GO:0034774	Homo sapiens
P62937	GO:0070062	Homo sapiens
P62937	GO:1904813	Homo sapiens
P09211	GO:0005576	Homo sapiens
P09211	GO:0005615	Homo sapiens
P09211	GO:0005634	Homo sapiens
P09211	GO:0005737	Homo sapiens
P09211	GO:0005739	Homo sapiens
P09211	GO:0005829	Homo sapiens
P09211	GO:0031982	Homo sapiens
P09211	GO:0034774	Homo sapiens
P09211	GO:0070062	Homo sapiens
P09211	GO:0097057	Homo sapiens
P09211	GO:1904813	Homo sapiens
P16104	GO:0000786	Homo sapiens
P16104	GO:0000794	Homo sapiens
P16104	GO:0001673	Homo sapiens
P16104	GO:0001741	Homo sapiens
P16104	GO:0005634	Homo sapiens
P16104	GO:0005654	Homo sapiens
P16104	GO:0005657	Homo sapiens
P16104	GO:0005813	Homo sapiens
P16104	GO:0016607	Homo sapiens
P16104	GO:0035861	Homo sapiens
P16104	GO:0070062	Homo sapiens
P16104	GO:0090734	Homo sapiens
P01344	GO:0005576	Homo sapiens
P01344	GO:0005615	Homo sapiens
P01344	GO:0031093	Homo sapiens
P01127	GO:0000139	Homo sapiens
P01127	GO:0005576	Homo sapiens
P01127	GO:0005615	Homo sapiens
P01127	GO:0005737	Homo sapiens
P01127	GO:0005788	Homo sapiens
P01127	GO:0005796	Homo sapiens
P01127	GO:0009986	Homo sapiens
P01127	GO:0016323	Homo sapiens
P01127	GO:0031093	Homo sapiens
P01127	GO:0062023	Homo sapiens
P01127	GO:1990265	Homo sapiens
P10599	GO:0005576	Homo sapiens
P10599	GO:0005634	Homo sapiens
P10599	GO:0005654	Homo sapiens
P10599	GO:0005737	Homo sapiens
P10599	GO:0005829	Homo sapiens
P10599	GO:0070062	Homo sapiens
P51965	GO:0000151	Homo sapiens
P51965	GO:0005634	Homo sapiens
P51965	GO:0005654	Homo sapiens
P51965	GO:0005829	Homo sapiens
Q969T4	GO:0005634	Homo sapiens
Q969T4	GO:0005654	Homo sapiens
Q969T4	GO:0005829	Homo sapiens
Q96LR5	GO:0005634	Homo sapiens
P02741	GO:0005576	Homo sapiens
P02741	GO:0005615	Homo sapiens
P69905	GO:0005576	Homo sapiens
P69905	GO:0005615	Homo sapiens
P69905	GO:0005829	Homo sapiens
P69905	GO:0005833	Homo sapiens
P69905	GO:0016020	Homo sapiens
P69905	GO:0031838	Homo sapiens
P69905	GO:0070062	Homo sapiens
P69905	GO:0071682	Homo sapiens
P69905	GO:0072562	Homo sapiens
P62491	GO:0000139	Homo sapiens
P62491	GO:0000922	Homo sapiens
P62491	GO:0005771	Homo sapiens
P62491	GO:0005794	Homo sapiens
P62491	GO:0005802	Homo sapiens
P62491	GO:0005813	Homo sapiens
P62491	GO:0005814	Homo sapiens
P62491	GO:0005829	Homo sapiens
P62491	GO:0030133	Homo sapiens
P62491	GO:0030659	Homo sapiens
P62491	GO:0030666	Homo sapiens
P62491	GO:0031410	Homo sapiens
P62491	GO:0031982	Homo sapiens
P62491	GO:0032154	Homo sapiens
P62491	GO:0032588	Homo sapiens
P62491	GO:0032991	Homo sapiens
P62491	GO:0034451	Homo sapiens
P62491	GO:0043231	Homo sapiens
P62491	GO:0045335	Homo sapiens
P62491	GO:0055037	Homo sapiens
P62491	GO:0055038	Homo sapiens
P62491	GO:0070062	Homo sapiens
P62491	GO:0098837	Homo sapiens
P62491	GO:0098978	Homo sapiens
Q15907	GO:0005794	Homo sapiens
Q15907	GO:0005829	Homo sapiens
Q15907	GO:0008021	Homo sapiens
Q15907	GO:0030670	Homo sapiens
Q15907	GO:0030672	Homo sapiens
Q15907	GO:0045335	Homo sapiens
Q15907	GO:0055037	Homo sapiens
Q15907	GO:0055038	Homo sapiens
Q15907	GO:0070062	Homo sapiens
P01031	GO:0005576	Homo sapiens
P01031	GO:0005579	Homo sapiens
P01031	GO:0005615	Homo sapiens
P01031	GO:0070062	Homo sapiens
P63165	GO:0005634	Homo sapiens
P63165	GO:0005643	Homo sapiens
P63165	GO:0005654	Homo sapiens
P63165	GO:0005730	Homo sapiens
P63165	GO:0005829	Homo sapiens
P63165	GO:0005886	Homo sapiens
P63165	GO:0016604	Homo sapiens
P63165	GO:0016605	Homo sapiens
P63165	GO:0016607	Homo sapiens
P63165	GO:0031965	Homo sapiens
P63165	GO:0097165	Homo sapiens
G2XKQ0	GO:0005634	Homo sapiens
P02452	GO:0005576	Homo sapiens
P02452	GO:0005584	Homo sapiens
P02452	GO:0005615	Homo sapiens
P02452	GO:0005737	Homo sapiens
P02452	GO:0005788	Homo sapiens
P02452	GO:0030141	Homo sapiens
P02452	GO:0062023	Homo sapiens
P01133	GO:0005576	Homo sapiens
P01133	GO:0005615	Homo sapiens
P01133	GO:0005765	Homo sapiens
P01133	GO:0005886	Homo sapiens
P01133	GO:0030669	Homo sapiens
P01133	GO:0031093	Homo sapiens
P01133	GO:0070062	Homo sapiens
P10145	GO:0005576	Homo sapiens
P10145	GO:0005615	Homo sapiens
O60271	GO:0001669	Homo sapiens
O60271	GO:0005737	Homo sapiens
O60271	GO:0005765	Homo sapiens
O60271	GO:0005829	Homo sapiens
O60271	GO:0034451	Homo sapiens
O60271	GO:0048471	Homo sapiens
O60271	GO:0070062	Homo sapiens
Q9NYU2	GO:0005783	Homo sapiens
Q9NYU2	GO:0005788	Homo sapiens
Q9NYU2	GO:0005793	Homo sapiens
Q9NYU2	GO:0032991	Homo sapiens
Q9NYU2	GO:0070062	Homo sapiens
Q96Q89	GO:0005634	Homo sapiens
Q96Q89	GO:0005654	Homo sapiens
Q96Q89	GO:0005730	Homo sapiens
Q96Q89	GO:0005737	Homo sapiens
Q96Q89	GO:0005813	Homo sapiens
Q96Q89	GO:0005829	Homo sapiens
Q96Q89	GO:0005871	Homo sapiens
Q96Q89	GO:0005874	Homo sapiens
Q96Q89	GO:0030426	Homo sapiens
Q96Q89	GO:0030496	Homo sapiens
Q96Q89	GO:0045171	Homo sapiens
Q96Q89	GO:0048471	Homo sapiens
Q96Q89	GO:0051233	Homo sapiens
Q96Q89	GO:0070938	Homo sapiens
Q96Q89	GO:0097431	Homo sapiens
Q96Q89	GO:1990023	Homo sapiens
P51828	GO:0005886	Homo sapiens
P51828	GO:0016020	Homo sapiens
O95613	GO:0005813	Homo sapiens
O95613	GO:0005814	Homo sapiens
O95613	GO:0005829	Homo sapiens
O95613	GO:0005874	Homo sapiens
O95613	GO:0016020	Homo sapiens
O95613	GO:0034451	Homo sapiens
P28066	GO:0000502	Homo sapiens
P28066	GO:0005576	Homo sapiens
P28066	GO:0005634	Homo sapiens
P28066	GO:0005654	Homo sapiens
P28066	GO:0005737	Homo sapiens
P28066	GO:0005829	Homo sapiens
P28066	GO:0005839	Homo sapiens
P28066	GO:0019773	Homo sapiens
P28066	GO:0034774	Homo sapiens
P28066	GO:0070062	Homo sapiens
P28066	GO:1904813	Homo sapiens
Q9H3T2	GO:0005737	Homo sapiens
Q9H3T2	GO:0005886	Homo sapiens
Q9H3T2	GO:0009986	Homo sapiens
Q15843	GO:0005634	Homo sapiens
Q15843	GO:0005654	Homo sapiens
Q15843	GO:0005829	Homo sapiens
Q15843	GO:0070062	Homo sapiens
Q7L3T8	GO:0005739	Homo sapiens
Q7L3T8	GO:0005759	Homo sapiens
Q2UY09	GO:0005576	Homo sapiens
Q2UY09	GO:0005588	Homo sapiens
Q2UY09	GO:0005604	Homo sapiens
Q2UY09	GO:0005615	Homo sapiens
Q2UY09	GO:0005788	Homo sapiens
Q2UY09	GO:0062023	Homo sapiens
Q9UDY8	GO:0001650	Homo sapiens
Q9UDY8	GO:0002096	Homo sapiens
Q9UDY8	GO:0005634	Homo sapiens
Q9UDY8	GO:0005737	Homo sapiens
Q9UDY8	GO:0005829	Homo sapiens
Q9UDY8	GO:0032449	Homo sapiens
Q9UDY8	GO:0032991	Homo sapiens
Q9UDY8	GO:0048471	Homo sapiens
Q9HC77	GO:0005737	Homo sapiens
Q9HC77	GO:0005813	Homo sapiens
Q9HC77	GO:0005814	Homo sapiens
Q9HC77	GO:0005829	Homo sapiens
Q9HC77	GO:0005874	Homo sapiens
Q9HC77	GO:0008275	Homo sapiens
Q9HC77	GO:0036064	Homo sapiens
Q9HC77	GO:0120099	Homo sapiens
P20339	GO:0001726	Homo sapiens
P20339	GO:0005654	Homo sapiens
P20339	GO:0005737	Homo sapiens
P20339	GO:0005768	Homo sapiens
P20339	GO:0005769	Homo sapiens
P20339	GO:0005829	Homo sapiens
P20339	GO:0005886	Homo sapiens
P20339	GO:0008021	Homo sapiens
P20339	GO:0010008	Homo sapiens
P20339	GO:0012505	Homo sapiens
P20339	GO:0015629	Homo sapiens
P20339	GO:0030424	Homo sapiens
P20339	GO:0030425	Homo sapiens
P20339	GO:0030669	Homo sapiens
P20339	GO:0030670	Homo sapiens
P20339	GO:0031901	Homo sapiens
P20339	GO:0032009	Homo sapiens
P20339	GO:0036477	Homo sapiens
P20339	GO:0042470	Homo sapiens
P20339	GO:0043025	Homo sapiens
P20339	GO:0043195	Homo sapiens
P20339	GO:0043231	Homo sapiens
P20339	GO:0043679	Homo sapiens
P20339	GO:0045121	Homo sapiens
P20339	GO:0045335	Homo sapiens
P20339	GO:0070062	Homo sapiens
P20339	GO:0098559	Homo sapiens
P20339	GO:0098842	Homo sapiens
P51148	GO:0005765	Homo sapiens
P51148	GO:0005768	Homo sapiens
P51148	GO:0005811	Homo sapiens
P51148	GO:0005886	Homo sapiens
P51148	GO:0012505	Homo sapiens
P51148	GO:0031901	Homo sapiens
P51148	GO:0035577	Homo sapiens
P51148	GO:0042470	Homo sapiens
P51148	GO:0070062	Homo sapiens
P61020	GO:0005768	Homo sapiens
P61020	GO:0005769	Homo sapiens
P61020	GO:0005886	Homo sapiens
P61020	GO:0012505	Homo sapiens
P61020	GO:0016020	Homo sapiens
P61020	GO:0030139	Homo sapiens
P61020	GO:0030667	Homo sapiens
P61020	GO:0030672	Homo sapiens
P61020	GO:0031901	Homo sapiens
P61020	GO:0042470	Homo sapiens
P61020	GO:0043231	Homo sapiens
P61020	GO:0070062	Homo sapiens
Q9Y4C0	GO:0005886	Homo sapiens
Q9Y4C0	GO:0042734	Homo sapiens
Q9Y4C0	GO:0042995	Homo sapiens
P10412	GO:0000786	Homo sapiens
P10412	GO:0000792	Homo sapiens
P10412	GO:0005634	Homo sapiens
Q15413	GO:0005790	Homo sapiens
Q15413	GO:0016020	Homo sapiens
Q15413	GO:0030018	Homo sapiens
Q15413	GO:0033017	Homo sapiens
Q15413	GO:0034704	Homo sapiens
Q15413	GO:0042383	Homo sapiens
Q68DC2	GO:0005737	Homo sapiens
Q68DC2	GO:0097543	Homo sapiens
Q8N1W1	GO:0005829	Homo sapiens
Q8N1W1	GO:0005886	Homo sapiens

## Sheet: Table S70
Table S70. DF-7 X!Tandem analysis GO Molecular Function (MF).
Protein(ID)	GO(Term)	Species
P13639	GO:0003723	Homo sapiens
P13639	GO:0003746	Homo sapiens
P13639	GO:0003924	Homo sapiens
P13639	GO:0005525	Homo sapiens
P13639	GO:0019901	Homo sapiens
P13639	GO:0043022	Homo sapiens
P13639	GO:0045296	Homo sapiens
P02788	GO:0001530	Homo sapiens
P02788	GO:0003677	Homo sapiens
P02788	GO:0004252	Homo sapiens
P02788	GO:0004869	Homo sapiens
P02788	GO:0005506	Homo sapiens
P02788	GO:0008201	Homo sapiens
P02788	GO:0043539	Homo sapiens
P02788	GO:0140912	Homo sapiens
P11142	GO:0001664	Homo sapiens
P11142	GO:0003723	Homo sapiens
P11142	GO:0005524	Homo sapiens
P11142	GO:0016887	Homo sapiens
P11142	GO:0019899	Homo sapiens
P11142	GO:0023026	Homo sapiens
P11142	GO:0030674	Homo sapiens
P11142	GO:0031072	Homo sapiens
P11142	GO:0031625	Homo sapiens
P11142	GO:0044183	Homo sapiens
P11142	GO:0045296	Homo sapiens
P11142	GO:0051082	Homo sapiens
P11142	GO:0051087	Homo sapiens
P11142	GO:0055131	Homo sapiens
P11142	GO:0140545	Homo sapiens
P11142	GO:0140597	Homo sapiens
P11142	GO:0140662	Homo sapiens
P11142	GO:1990833	Homo sapiens
P54652	GO:0005524	Homo sapiens
P54652	GO:0016887	Homo sapiens
P54652	GO:0019899	Homo sapiens
P54652	GO:0031072	Homo sapiens
P54652	GO:0044183	Homo sapiens
P54652	GO:0048156	Homo sapiens
P54652	GO:0051082	Homo sapiens
P54652	GO:0051087	Homo sapiens
P54652	GO:0051861	Homo sapiens
P54652	GO:0097718	Homo sapiens
P54652	GO:0140662	Homo sapiens
P34931	GO:0005524	Homo sapiens
P34931	GO:0016887	Homo sapiens
P34931	GO:0031072	Homo sapiens
P34931	GO:0031625	Homo sapiens
P34931	GO:0044183	Homo sapiens
P34931	GO:0051082	Homo sapiens
P34931	GO:0140662	Homo sapiens
P11021	GO:0005509	Homo sapiens
P11021	GO:0005524	Homo sapiens
P11021	GO:0016887	Homo sapiens
P11021	GO:0019899	Homo sapiens
P11021	GO:0019904	Homo sapiens
P11021	GO:0031072	Homo sapiens
P11021	GO:0031625	Homo sapiens
P11021	GO:0043022	Homo sapiens
P11021	GO:0044183	Homo sapiens
P11021	GO:0045296	Homo sapiens
P11021	GO:0051082	Homo sapiens
P11021	GO:0051087	Homo sapiens
P11021	GO:0051787	Homo sapiens
P11021	GO:0140662	Homo sapiens
P0DMV8	GO:0001618	Homo sapiens
P0DMV8	GO:0001664	Homo sapiens
P0DMV8	GO:0003714	Homo sapiens
P0DMV8	GO:0003723	Homo sapiens
P0DMV8	GO:0005102	Homo sapiens
P0DMV8	GO:0005524	Homo sapiens
P0DMV8	GO:0016887	Homo sapiens
P0DMV8	GO:0019899	Homo sapiens
P0DMV8	GO:0031072	Homo sapiens
P0DMV8	GO:0031249	Homo sapiens
P0DMV8	GO:0031625	Homo sapiens
P0DMV8	GO:0038177	Homo sapiens
P0DMV8	GO:0042826	Homo sapiens
P0DMV8	GO:0044183	Homo sapiens
P0DMV8	GO:0045296	Homo sapiens
P0DMV8	GO:0048018	Homo sapiens
P0DMV8	GO:0051082	Homo sapiens
P0DMV8	GO:0051787	Homo sapiens
P0DMV8	GO:0055131	Homo sapiens
P0DMV8	GO:0097718	Homo sapiens
P0DMV8	GO:0140416	Homo sapiens
P0DMV8	GO:0140545	Homo sapiens
P0DMV8	GO:0140662	Homo sapiens
P0DMV9	GO:0001618	Homo sapiens
P0DMV9	GO:0001664	Homo sapiens
P0DMV9	GO:0003723	Homo sapiens
P0DMV9	GO:0005102	Homo sapiens
P0DMV9	GO:0005524	Homo sapiens
P0DMV9	GO:0016887	Homo sapiens
P0DMV9	GO:0019899	Homo sapiens
P0DMV9	GO:0031072	Homo sapiens
P0DMV9	GO:0031625	Homo sapiens
P0DMV9	GO:0042826	Homo sapiens
P0DMV9	GO:0044183	Homo sapiens
P0DMV9	GO:0051082	Homo sapiens
P0DMV9	GO:0055131	Homo sapiens
P0DMV9	GO:0140545	Homo sapiens
P0DMV9	GO:0140662	Homo sapiens
P17066	GO:0005524	Homo sapiens
P17066	GO:0016887	Homo sapiens
P17066	GO:0019899	Homo sapiens
P17066	GO:0031072	Homo sapiens
P17066	GO:0031625	Homo sapiens
P17066	GO:0044183	Homo sapiens
P17066	GO:0051082	Homo sapiens
P17066	GO:0140662	Homo sapiens
P48741	GO:0005524	Homo sapiens
P48741	GO:0016887	Homo sapiens
P48741	GO:0031072	Homo sapiens
P48741	GO:0031625	Homo sapiens
P48741	GO:0044183	Homo sapiens
P48741	GO:0140662	Homo sapiens
P08238	GO:0003723	Homo sapiens
P08238	GO:0003725	Homo sapiens
P08238	GO:0005524	Homo sapiens
P08238	GO:0016887	Homo sapiens
P08238	GO:0019887	Homo sapiens
P08238	GO:0019900	Homo sapiens
P08238	GO:0019901	Homo sapiens
P08238	GO:0023026	Homo sapiens
P08238	GO:0030235	Homo sapiens
P08238	GO:0030911	Homo sapiens
P08238	GO:0031072	Homo sapiens
P08238	GO:0031625	Homo sapiens
P08238	GO:0042277	Homo sapiens
P08238	GO:0042802	Homo sapiens
P08238	GO:0042803	Homo sapiens
P08238	GO:0042826	Homo sapiens
P08238	GO:0043008	Homo sapiens
P08238	GO:0045296	Homo sapiens
P08238	GO:0046983	Homo sapiens
P08238	GO:0048156	Homo sapiens
P08238	GO:0051082	Homo sapiens
P08238	GO:0070182	Homo sapiens
P08238	GO:0097718	Homo sapiens
P08238	GO:0140662	Homo sapiens
P08238	GO:1990226	Homo sapiens
P14625	GO:0003723	Homo sapiens
P14625	GO:0005509	Homo sapiens
P14625	GO:0005524	Homo sapiens
P14625	GO:0016887	Homo sapiens
P14625	GO:0019903	Homo sapiens
P14625	GO:0050750	Homo sapiens
P14625	GO:0051082	Homo sapiens
P14625	GO:0140662	Homo sapiens
P07900	GO:0002134	Homo sapiens
P07900	GO:0002135	Homo sapiens
P07900	GO:0003723	Homo sapiens
P07900	GO:0003729	Homo sapiens
P07900	GO:0005524	Homo sapiens
P07900	GO:0005525	Homo sapiens
P07900	GO:0016887	Homo sapiens
P07900	GO:0017098	Homo sapiens
P07900	GO:0019903	Homo sapiens
P07900	GO:0023026	Homo sapiens
P07900	GO:0030235	Homo sapiens
P07900	GO:0030911	Homo sapiens
P07900	GO:0031625	Homo sapiens
P07900	GO:0032564	Homo sapiens
P07900	GO:0042802	Homo sapiens
P07900	GO:0042803	Homo sapiens
P07900	GO:0042826	Homo sapiens
P07900	GO:0044325	Homo sapiens
P07900	GO:0048156	Homo sapiens
P07900	GO:0051020	Homo sapiens
P07900	GO:0051022	Homo sapiens
P07900	GO:0051082	Homo sapiens
P07900	GO:0070182	Homo sapiens
P07900	GO:0097110	Homo sapiens
P07900	GO:0097718	Homo sapiens
P07900	GO:0140662	Homo sapiens
P07900	GO:1990782	Homo sapiens
Q12931	GO:0003723	Homo sapiens
Q12931	GO:0005164	Homo sapiens
Q12931	GO:0005524	Homo sapiens
Q12931	GO:0016887	Homo sapiens
Q12931	GO:0019901	Homo sapiens
Q12931	GO:0051082	Homo sapiens
Q12931	GO:0140662	Homo sapiens
P02768	GO:0003677	Homo sapiens
P02768	GO:0005504	Homo sapiens
P02768	GO:0005507	Homo sapiens
P02768	GO:0015643	Homo sapiens
P02768	GO:0016209	Homo sapiens
P02768	GO:0030170	Homo sapiens
P02768	GO:0042802	Homo sapiens
P02768	GO:0051087	Homo sapiens
P02768	GO:0140272	Homo sapiens
P02768	GO:1903981	Homo sapiens
O14556	GO:0004365	Homo sapiens
O14556	GO:0050661	Homo sapiens
O14556	GO:0051287	Homo sapiens
P52209	GO:0004616	Homo sapiens
P52209	GO:0050661	Homo sapiens
P02787	GO:0008198	Homo sapiens
P02787	GO:0008199	Homo sapiens
P02787	GO:0034986	Homo sapiens
P02787	GO:1990459	Homo sapiens
P04040	GO:0004046	Homo sapiens
P04040	GO:0004096	Homo sapiens
P04040	GO:0016209	Homo sapiens
P04040	GO:0016684	Homo sapiens
P04040	GO:0019899	Homo sapiens
P04040	GO:0020037	Homo sapiens
P04040	GO:0042802	Homo sapiens
P04040	GO:0042803	Homo sapiens
P04040	GO:0046872	Homo sapiens
P04040	GO:0050661	Homo sapiens
P06576	GO:0005524	Homo sapiens
P06576	GO:0016887	Homo sapiens
P06576	GO:0042288	Homo sapiens
P06576	GO:0043532	Homo sapiens
P06576	GO:0046933	Homo sapiens
P06576	GO:0046961	Homo sapiens
P06396	GO:0003779	Homo sapiens
P06396	GO:0005509	Homo sapiens
P06396	GO:0005546	Homo sapiens
P06396	GO:0036313	Homo sapiens
P06396	GO:0045159	Homo sapiens
P06396	GO:0051015	Homo sapiens
P27348	GO:0019904	Homo sapiens
P27348	GO:0042802	Homo sapiens
P27348	GO:0044325	Homo sapiens
P27348	GO:0071889	Homo sapiens
P31946	GO:0004860	Homo sapiens
P31946	GO:0019899	Homo sapiens
P31946	GO:0019904	Homo sapiens
P31946	GO:0042802	Homo sapiens
P31946	GO:0042826	Homo sapiens
P31946	GO:0045296	Homo sapiens
P31946	GO:0050815	Homo sapiens
P31946	GO:0051219	Homo sapiens
P31947	GO:0008426	Homo sapiens
P31947	GO:0019901	Homo sapiens
P31947	GO:0042802	Homo sapiens
P31947	GO:0045296	Homo sapiens
P31947	GO:0050815	Homo sapiens
P31947	GO:0140311	Homo sapiens
P61981	GO:0003723	Homo sapiens
P61981	GO:0005080	Homo sapiens
P61981	GO:0005159	Homo sapiens
P61981	GO:0008426	Homo sapiens
P61981	GO:0019904	Homo sapiens
P61981	GO:0030971	Homo sapiens
P61981	GO:0042802	Homo sapiens
P61981	GO:0050815	Homo sapiens
P61981	GO:0140311	Homo sapiens
P62258	GO:0003723	Homo sapiens
P62258	GO:0005246	Homo sapiens
P62258	GO:0015459	Homo sapiens
P62258	GO:0019899	Homo sapiens
P62258	GO:0019903	Homo sapiens
P62258	GO:0019904	Homo sapiens
P62258	GO:0023026	Homo sapiens
P62258	GO:0031625	Homo sapiens
P62258	GO:0035591	Homo sapiens
P62258	GO:0042802	Homo sapiens
P62258	GO:0042826	Homo sapiens
P62258	GO:0044325	Homo sapiens
P62258	GO:0045296	Homo sapiens
P62258	GO:0046982	Homo sapiens
P62258	GO:0050815	Homo sapiens
P62258	GO:0051219	Homo sapiens
P62258	GO:0097110	Homo sapiens
P62258	GO:0140311	Homo sapiens
P63104	GO:0003723	Homo sapiens
P63104	GO:0019901	Homo sapiens
P63104	GO:0031625	Homo sapiens
P63104	GO:0042802	Homo sapiens
P63104	GO:0044325	Homo sapiens
P63104	GO:0045296	Homo sapiens
P63104	GO:0050815	Homo sapiens
P63104	GO:0140297	Homo sapiens
P63104	GO:0140311	Homo sapiens
Q04917	GO:0003779	Homo sapiens
Q04917	GO:0005159	Homo sapiens
Q04917	GO:0017080	Homo sapiens
Q04917	GO:0019899	Homo sapiens
Q04917	GO:0019904	Homo sapiens
Q04917	GO:0035259	Homo sapiens
Q04917	GO:0042802	Homo sapiens
Q04917	GO:0044325	Homo sapiens
Q04917	GO:0046982	Homo sapiens
P12081	GO:0003723	Homo sapiens
P12081	GO:0004821	Homo sapiens
P12081	GO:0005524	Homo sapiens
P12081	GO:0042802	Homo sapiens
P12081	GO:0042803	Homo sapiens
P49590	GO:0003723	Homo sapiens
P49590	GO:0004821	Homo sapiens
P49590	GO:0005524	Homo sapiens
P49590	GO:0042802	Homo sapiens
P60709	GO:0005200	Homo sapiens
P60709	GO:0005524	Homo sapiens
P60709	GO:0016787	Homo sapiens
P60709	GO:0019894	Homo sapiens
P60709	GO:0019901	Homo sapiens
P60709	GO:0030957	Homo sapiens
P60709	GO:0042802	Homo sapiens
P60709	GO:0048156	Homo sapiens
P60709	GO:0050998	Homo sapiens
P60709	GO:0098973	Homo sapiens
P63261	GO:0005200	Homo sapiens
P63261	GO:0005522	Homo sapiens
P63261	GO:0005524	Homo sapiens
P63261	GO:0016787	Homo sapiens
P63261	GO:0019901	Homo sapiens
P63261	GO:0031625	Homo sapiens
P63261	GO:0042802	Homo sapiens
P63261	GO:0098973	Homo sapiens
A5A3E0	GO:0019901	Homo sapiens
A5A3E0	GO:0098973	Homo sapiens
P68032	GO:0000146	Homo sapiens
P68032	GO:0005524	Homo sapiens
P68032	GO:0016787	Homo sapiens
P68032	GO:0017022	Homo sapiens
P68133	GO:0005200	Homo sapiens
P68133	GO:0005524	Homo sapiens
P68133	GO:0016787	Homo sapiens
P68133	GO:0017022	Homo sapiens
P68133	GO:0043531	Homo sapiens
Q6S8J3	GO:0019901	Homo sapiens
Q6S8J3	GO:0098973	Homo sapiens
P62736	GO:0005524	Homo sapiens
P62736	GO:0016787	Homo sapiens
P62736	GO:0019901	Homo sapiens
P63267	GO:0005524	Homo sapiens
P63267	GO:0016787	Homo sapiens
P0CG38	GO:0019901	Homo sapiens
P0CG38	GO:0098973	Homo sapiens
P0CG39	GO:0019901	Homo sapiens
P0CG39	GO:0098973	Homo sapiens
Q9BYX7	GO:0005524	Homo sapiens
Q9BYX7	GO:0019901	Homo sapiens
Q9BYX7	GO:0098973	Homo sapiens
Q562R1	GO:0005524	Homo sapiens
Q562R1	GO:0019901	Homo sapiens
Q562R1	GO:0098973	Homo sapiens
P68104	GO:0000049	Homo sapiens
P68104	GO:0003723	Homo sapiens
P68104	GO:0003746	Homo sapiens
P68104	GO:0003924	Homo sapiens
P68104	GO:0005525	Homo sapiens
P68104	GO:0019900	Homo sapiens
P68104	GO:0019901	Homo sapiens
P68104	GO:0060090	Homo sapiens
Q05639	GO:0003746	Homo sapiens
Q05639	GO:0003924	Homo sapiens
Q05639	GO:0005525	Homo sapiens
Q05639	GO:0008135	Homo sapiens
Q05639	GO:0019901	Homo sapiens
Q5VTE0	GO:0003746	Homo sapiens
Q5VTE0	GO:0003924	Homo sapiens
Q5VTE0	GO:0005525	Homo sapiens
P38646	GO:0003723	Homo sapiens
P38646	GO:0005524	Homo sapiens
P38646	GO:0016887	Homo sapiens
P38646	GO:0031072	Homo sapiens
P38646	GO:0031625	Homo sapiens
P38646	GO:0044183	Homo sapiens
P38646	GO:0051082	Homo sapiens
P38646	GO:0140662	Homo sapiens
P06732	GO:0004111	Homo sapiens
P06732	GO:0005524	Homo sapiens
P48735	GO:0000287	Homo sapiens
P48735	GO:0004450	Homo sapiens
P48735	GO:0051287	Homo sapiens
P36578	GO:0003723	Homo sapiens
P36578	GO:0003735	Homo sapiens
P23526	GO:0004013	Homo sapiens
P01008	GO:0002020	Homo sapiens
P01008	GO:0004867	Homo sapiens
P01008	GO:0008201	Homo sapiens
P01008	GO:0042802	Homo sapiens
P10636	GO:0003677	Homo sapiens
P10636	GO:0003680	Homo sapiens
P10636	GO:0003690	Homo sapiens
P10636	GO:0003697	Homo sapiens
P10636	GO:0003723	Homo sapiens
P10636	GO:0003779	Homo sapiens
P10636	GO:0008017	Homo sapiens
P10636	GO:0017124	Homo sapiens
P10636	GO:0019899	Homo sapiens
P10636	GO:0019901	Homo sapiens
P10636	GO:0030674	Homo sapiens
P10636	GO:0034185	Homo sapiens
P10636	GO:0034452	Homo sapiens
P10636	GO:0035091	Homo sapiens
P10636	GO:0042802	Homo sapiens
P10636	GO:0043565	Homo sapiens
P10636	GO:0051087	Homo sapiens
P10636	GO:0051721	Homo sapiens
P10636	GO:0051879	Homo sapiens
P10636	GO:0071813	Homo sapiens
P10636	GO:0099077	Homo sapiens
P10636	GO:0099609	Homo sapiens
P10636	GO:1902936	Homo sapiens
P25705	GO:0002020	Homo sapiens
P25705	GO:0003723	Homo sapiens
P25705	GO:0005524	Homo sapiens
P25705	GO:0016887	Homo sapiens
P25705	GO:0042288	Homo sapiens
P25705	GO:0043531	Homo sapiens
P25705	GO:0043532	Homo sapiens
P25705	GO:0046933	Homo sapiens
P14868	GO:0003723	Homo sapiens
P14868	GO:0004046	Homo sapiens
P14868	GO:0004815	Homo sapiens
P14868	GO:0005524	Homo sapiens
O76070	GO:1903136	Homo sapiens
P54868	GO:0004421	Homo sapiens
P54868	GO:0042802	Homo sapiens
Q01581	GO:0004421	Homo sapiens
Q01581	GO:0042803	Homo sapiens
P05141	GO:0000295	Homo sapiens
P05141	GO:0003723	Homo sapiens
P05141	GO:0005471	Homo sapiens
P05141	GO:0015078	Homo sapiens
P05141	GO:0015207	Homo sapiens
P05141	GO:0017077	Homo sapiens
P05141	GO:0031625	Homo sapiens
P12235	GO:0005471	Homo sapiens
P12235	GO:0015078	Homo sapiens
P12235	GO:0015207	Homo sapiens
P12235	GO:0017077	Homo sapiens
P12236	GO:0005471	Homo sapiens
Q9H0C2	GO:0005471	Homo sapiens
P16083	GO:0001512	Homo sapiens
P16083	GO:0003955	Homo sapiens
P16083	GO:0008270	Homo sapiens
P16083	GO:0009055	Homo sapiens
P16083	GO:0016491	Homo sapiens
P16083	GO:0016661	Homo sapiens
P16083	GO:0031404	Homo sapiens
P16083	GO:0042803	Homo sapiens
P16083	GO:0071949	Homo sapiens
P16083	GO:1904408	Homo sapiens
P16083	GO:1905594	Homo sapiens
P08758	GO:0001786	Homo sapiens
P08758	GO:0004859	Homo sapiens
P08758	GO:0005509	Homo sapiens
P08758	GO:0005543	Homo sapiens
P08758	GO:0005544	Homo sapiens
P55957	GO:0005123	Homo sapiens
P55957	GO:0031625	Homo sapiens
P55957	GO:0043028	Homo sapiens
Q7LFX5	GO:0050656	Homo sapiens
Q7LFX5	GO:0050659	Homo sapiens
P68871	GO:0005344	Homo sapiens
P68871	GO:0019825	Homo sapiens
P68871	GO:0020037	Homo sapiens
P68871	GO:0030492	Homo sapiens
P68871	GO:0031721	Homo sapiens
P68871	GO:0043177	Homo sapiens
P68871	GO:0046872	Homo sapiens
P02042	GO:0005344	Homo sapiens
P02042	GO:0019825	Homo sapiens
P02042	GO:0020037	Homo sapiens
P02042	GO:0031721	Homo sapiens
P02042	GO:0043177	Homo sapiens
P02042	GO:0046872	Homo sapiens
O00762	GO:0004842	Homo sapiens
O00762	GO:0005524	Homo sapiens
O00762	GO:0044389	Homo sapiens
O00762	GO:0061630	Homo sapiens
O00762	GO:0061631	Homo sapiens
A2RTX5	GO:0004829	Homo sapiens
A2RTX5	GO:0005524	Homo sapiens
A2RTX5	GO:0042802	Homo sapiens
P26639	GO:0000049	Homo sapiens
P26639	GO:0004829	Homo sapiens
P26639	GO:0005524	Homo sapiens
P26639	GO:0008270	Homo sapiens
P26639	GO:0042802	Homo sapiens
P00915	GO:0004064	Homo sapiens
P00915	GO:0004089	Homo sapiens
P00915	GO:0008270	Homo sapiens
P00915	GO:0016836	Homo sapiens
P00915	GO:0018820	Homo sapiens
P05413	GO:0008092	Homo sapiens
P05413	GO:0036041	Homo sapiens
P05413	GO:0070538	Homo sapiens
P46781	GO:0003723	Homo sapiens
P46781	GO:0003735	Homo sapiens
P46781	GO:0019843	Homo sapiens
P46781	GO:0045182	Homo sapiens
P62826	GO:0000287	Homo sapiens
P62826	GO:0003682	Homo sapiens
P62826	GO:0003723	Homo sapiens
P62826	GO:0003924	Homo sapiens
P62826	GO:0003925	Homo sapiens
P62826	GO:0005525	Homo sapiens
P62826	GO:0019003	Homo sapiens
P62826	GO:0019904	Homo sapiens
P62826	GO:0045296	Homo sapiens
P62826	GO:0045505	Homo sapiens
P62826	GO:0046982	Homo sapiens
P62826	GO:0061676	Homo sapiens
P02144	GO:0004601	Homo sapiens
P02144	GO:0005344	Homo sapiens
P02144	GO:0019825	Homo sapiens
P02144	GO:0020037	Homo sapiens
P02144	GO:0046872	Homo sapiens
P02144	GO:0098809	Homo sapiens
P54819	GO:0004017	Homo sapiens
P54819	GO:0005524	Homo sapiens
P0CG47	GO:0031386	Homo sapiens
P0CG47	GO:0031625	Homo sapiens
P0CG48	GO:0002020	Homo sapiens
P0CG48	GO:0003723	Homo sapiens
P0CG48	GO:0031386	Homo sapiens
P0CG48	GO:0031625	Homo sapiens
P62979	GO:0003723	Homo sapiens
P62979	GO:0003735	Homo sapiens
P62979	GO:0031386	Homo sapiens
P62979	GO:0031625	Homo sapiens
P62979	GO:0046872	Homo sapiens
P62987	GO:0003735	Homo sapiens
P62987	GO:0031386	Homo sapiens
P62987	GO:0031625	Homo sapiens
Q8WZ42	GO:0002020	Homo sapiens
Q8WZ42	GO:0004674	Homo sapiens
Q8WZ42	GO:0004713	Homo sapiens
Q8WZ42	GO:0005509	Homo sapiens
Q8WZ42	GO:0005516	Homo sapiens
Q8WZ42	GO:0005524	Homo sapiens
Q8WZ42	GO:0008307	Homo sapiens
Q8WZ42	GO:0019899	Homo sapiens
Q8WZ42	GO:0019901	Homo sapiens
Q8WZ42	GO:0031433	Homo sapiens
Q8WZ42	GO:0042802	Homo sapiens
Q8WZ42	GO:0042805	Homo sapiens
Q8WZ42	GO:0043621	Homo sapiens
Q8WZ42	GO:0051015	Homo sapiens
Q8WZ42	GO:0051371	Homo sapiens
Q8WZ42	GO:0097493	Homo sapiens
Q8WZ42	GO:0106310	Homo sapiens
P62277	GO:0003723	Homo sapiens
P62277	GO:0003729	Homo sapiens
P62277	GO:0003735	Homo sapiens
P62277	GO:0048027	Homo sapiens
P62277	GO:0070181	Homo sapiens
Q13232	GO:0004550	Homo sapiens
Q13232	GO:0005524	Homo sapiens
Q13232	GO:0046872	Homo sapiens
P00918	GO:0004064	Homo sapiens
P00918	GO:0004089	Homo sapiens
P00918	GO:0008270	Homo sapiens
P00918	GO:0018820	Homo sapiens
P31939	GO:0003937	Homo sapiens
P31939	GO:0004643	Homo sapiens
P31939	GO:0042803	Homo sapiens
P31939	GO:0045296	Homo sapiens
P41159	GO:0003677	Homo sapiens
P41159	GO:0005179	Homo sapiens
P41159	GO:0051428	Homo sapiens
P41159	GO:1990460	Homo sapiens
P02753	GO:0016918	Homo sapiens
P02753	GO:0019841	Homo sapiens
P02753	GO:0034632	Homo sapiens
P00167	GO:0004129	Homo sapiens
P00167	GO:0019899	Homo sapiens
P00167	GO:0020037	Homo sapiens
P00167	GO:0046872	Homo sapiens
P01579	GO:0005125	Homo sapiens
P01579	GO:0005133	Homo sapiens
P01375	GO:0000976	Homo sapiens
P01375	GO:0002020	Homo sapiens
P01375	GO:0005125	Homo sapiens
P01375	GO:0005164	Homo sapiens
P01375	GO:0038177	Homo sapiens
P01375	GO:0042802	Homo sapiens
P99999	GO:0009055	Homo sapiens
P99999	GO:0020037	Homo sapiens
P99999	GO:0046872	Homo sapiens
P00709	GO:0003796	Homo sapiens
P00709	GO:0004461	Homo sapiens
P00709	GO:0005509	Homo sapiens
P62829	GO:0001223	Homo sapiens
P62829	GO:0003723	Homo sapiens
P62829	GO:0003735	Homo sapiens
P62829	GO:0031625	Homo sapiens
P62829	GO:0070180	Homo sapiens
P62829	GO:1990948	Homo sapiens
P01112	GO:0003924	Homo sapiens
P01112	GO:0003925	Homo sapiens
P01112	GO:0005525	Homo sapiens
P01112	GO:0019003	Homo sapiens
P01112	GO:0043495	Homo sapiens
P01116	GO:0003924	Homo sapiens
P01116	GO:0003925	Homo sapiens
P01116	GO:0005525	Homo sapiens
P01116	GO:0019003	Homo sapiens
P01116	GO:0042802	Homo sapiens
P01116	GO:0043495	Homo sapiens
P01116	GO:0044877	Homo sapiens
P01111	GO:0003924	Homo sapiens
P01111	GO:0003925	Homo sapiens
P01111	GO:0005525	Homo sapiens
P01111	GO:0019003	Homo sapiens
P01111	GO:0044877	Homo sapiens
Q06830	GO:0003723	Homo sapiens
Q06830	GO:0004601	Homo sapiens
Q06830	GO:0008379	Homo sapiens
Q06830	GO:0042802	Homo sapiens
Q06830	GO:0045296	Homo sapiens
P15559	GO:0003723	Homo sapiens
P15559	GO:0003955	Homo sapiens
P15559	GO:0004128	Homo sapiens
P15559	GO:0004784	Homo sapiens
P15559	GO:0008753	Homo sapiens
P15559	GO:0042802	Homo sapiens
P15559	GO:0050136	Homo sapiens
P08263	GO:0004364	Homo sapiens
P08263	GO:0004602	Homo sapiens
P08263	GO:0004769	Homo sapiens
P08263	GO:0005504	Homo sapiens
P09210	GO:0004364	Homo sapiens
Q16772	GO:0004364	Homo sapiens
P05452	GO:0005509	Homo sapiens
P05452	GO:0008201	Homo sapiens
P05452	GO:0030246	Homo sapiens
P05452	GO:0036143	Homo sapiens
P13645	GO:0030280	Homo sapiens
P13645	GO:0046982	Homo sapiens
P04264	GO:0030246	Homo sapiens
P04264	GO:0030280	Homo sapiens
P04264	GO:0038023	Homo sapiens
P04264	GO:0046982	Homo sapiens
P35908	GO:0005200	Homo sapiens
P35908	GO:0008092	Homo sapiens
P35908	GO:0030280	Homo sapiens
Q7Z794	GO:0030280	Homo sapiens
P61626	GO:0003796	Homo sapiens
P61626	GO:0042802	Homo sapiens
P31153	GO:0004478	Homo sapiens
P31153	GO:0005524	Homo sapiens
P31153	GO:0036094	Homo sapiens
P31153	GO:0042802	Homo sapiens
P31153	GO:0046872	Homo sapiens
P63279	GO:0001221	Homo sapiens
P63279	GO:0003723	Homo sapiens
P63279	GO:0005524	Homo sapiens
P63279	GO:0008134	Homo sapiens
P63279	GO:0019789	Homo sapiens
P63279	GO:0019899	Homo sapiens
P63279	GO:0044388	Homo sapiens
P63279	GO:0061656	Homo sapiens
P63279	GO:0071535	Homo sapiens
P00441	GO:0004784	Homo sapiens
P00441	GO:0005507	Homo sapiens
P00441	GO:0008270	Homo sapiens
P00441	GO:0030346	Homo sapiens
P00441	GO:0031267	Homo sapiens
P00441	GO:0042802	Homo sapiens
P00441	GO:0051087	Homo sapiens
P61769	GO:0005198	Homo sapiens
P61769	GO:0023026	Homo sapiens
P61769	GO:0042605	Homo sapiens
P61769	GO:0042802	Homo sapiens
P61769	GO:0042803	Homo sapiens
P62937	GO:0003723	Homo sapiens
P62937	GO:0003755	Homo sapiens
P62937	GO:0005178	Homo sapiens
P62937	GO:0016018	Homo sapiens
P62937	GO:0046790	Homo sapiens
P62937	GO:0051082	Homo sapiens
P62937	GO:1904399	Homo sapiens
P09211	GO:0004364	Homo sapiens
P09211	GO:0004602	Homo sapiens
P09211	GO:0005504	Homo sapiens
P09211	GO:0008432	Homo sapiens
P09211	GO:0019207	Homo sapiens
P09211	GO:0035730	Homo sapiens
P09211	GO:0035731	Homo sapiens
P09211	GO:0070026	Homo sapiens
P16104	GO:0003677	Homo sapiens
P16104	GO:0003684	Homo sapiens
P16104	GO:0019899	Homo sapiens
P16104	GO:0030527	Homo sapiens
P16104	GO:0042393	Homo sapiens
P16104	GO:0046982	Homo sapiens
P01344	GO:0005158	Homo sapiens
P01344	GO:0005159	Homo sapiens
P01344	GO:0005178	Homo sapiens
P01344	GO:0005179	Homo sapiens
P01344	GO:0008083	Homo sapiens
P01344	GO:0030297	Homo sapiens
P01344	GO:0043539	Homo sapiens
P01344	GO:0048018	Homo sapiens
P01127	GO:0005161	Homo sapiens
P01127	GO:0005518	Homo sapiens
P01127	GO:0008083	Homo sapiens
P01127	GO:0016176	Homo sapiens
P01127	GO:0042056	Homo sapiens
P01127	GO:0042802	Homo sapiens
P01127	GO:0042803	Homo sapiens
P01127	GO:0046982	Homo sapiens
P01127	GO:0048407	Homo sapiens
P10599	GO:0003723	Homo sapiens
P10599	GO:0004791	Homo sapiens
P10599	GO:0015035	Homo sapiens
P10599	GO:0042803	Homo sapiens
P10599	GO:0047134	Homo sapiens
P51965	GO:0004842	Homo sapiens
P51965	GO:0005524	Homo sapiens
P51965	GO:0042296	Homo sapiens
P51965	GO:0061631	Homo sapiens
Q969T4	GO:0004842	Homo sapiens
Q969T4	GO:0005524	Homo sapiens
Q969T4	GO:0061631	Homo sapiens
Q96LR5	GO:0004842	Homo sapiens
Q96LR5	GO:0005524	Homo sapiens
Q96LR5	GO:0042296	Homo sapiens
Q96LR5	GO:0061631	Homo sapiens
P02741	GO:0001849	Homo sapiens
P02741	GO:0005509	Homo sapiens
P02741	GO:0030169	Homo sapiens
P02741	GO:0033265	Homo sapiens
P02741	GO:0042802	Homo sapiens
P02741	GO:0050750	Homo sapiens
P69905	GO:0005344	Homo sapiens
P69905	GO:0005506	Homo sapiens
P69905	GO:0019825	Homo sapiens
P69905	GO:0020037	Homo sapiens
P69905	GO:0043177	Homo sapiens
P62491	GO:0003924	Homo sapiens
P62491	GO:0003925	Homo sapiens
P62491	GO:0005525	Homo sapiens
P62491	GO:0008017	Homo sapiens
P62491	GO:0019905	Homo sapiens
P62491	GO:0031489	Homo sapiens
P62491	GO:0051959	Homo sapiens
Q15907	GO:0003924	Homo sapiens
Q15907	GO:0003925	Homo sapiens
Q15907	GO:0005525	Homo sapiens
Q15907	GO:0019003	Homo sapiens
Q15907	GO:0031489	Homo sapiens
Q15907	GO:0045296	Homo sapiens
P01031	GO:0004866	Homo sapiens
P01031	GO:0005102	Homo sapiens
P01031	GO:0008009	Homo sapiens
P63165	GO:0003723	Homo sapiens
P63165	GO:0008134	Homo sapiens
P63165	GO:0015459	Homo sapiens
P63165	GO:0019899	Homo sapiens
P63165	GO:0031386	Homo sapiens
P63165	GO:0031625	Homo sapiens
P63165	GO:0044388	Homo sapiens
P63165	GO:0044389	Homo sapiens
P63165	GO:1990381	Homo sapiens
G2XKQ0	GO:0008134	Homo sapiens
G2XKQ0	GO:0031386	Homo sapiens
G2XKQ0	GO:0042802	Homo sapiens
G2XKQ0	GO:0044389	Homo sapiens
P02452	GO:0002020	Homo sapiens
P02452	GO:0030020	Homo sapiens
P02452	GO:0042802	Homo sapiens
P02452	GO:0046872	Homo sapiens
P02452	GO:0048407	Homo sapiens
P01133	GO:0005085	Homo sapiens
P01133	GO:0005154	Homo sapiens
P01133	GO:0005509	Homo sapiens
P01133	GO:0008083	Homo sapiens
P01133	GO:0030297	Homo sapiens
P01133	GO:0048018	Homo sapiens
P10145	GO:0005153	Homo sapiens
P10145	GO:0008009	Homo sapiens
P10145	GO:0008201	Homo sapiens
P10145	GO:0045236	Homo sapiens
O60271	GO:0005078	Homo sapiens
O60271	GO:0008432	Homo sapiens
O60271	GO:0019894	Homo sapiens
O60271	GO:0030159	Homo sapiens
O60271	GO:0042802	Homo sapiens
Q9NYU2	GO:0003980	Homo sapiens
Q9NYU2	GO:0051082	Homo sapiens
Q96Q89	GO:0003777	Homo sapiens
Q96Q89	GO:0005524	Homo sapiens
Q96Q89	GO:0008017	Homo sapiens
Q96Q89	GO:0008574	Homo sapiens
Q96Q89	GO:0016887	Homo sapiens
Q96Q89	GO:0042803	Homo sapiens
Q96Q89	GO:0050699	Homo sapiens
P51828	GO:0004016	Homo sapiens
P51828	GO:0005524	Homo sapiens
P51828	GO:0046872	Homo sapiens
O95613	GO:0005516	Homo sapiens
O95613	GO:0060090	Homo sapiens
Q9H3T2	GO:0030215	Homo sapiens
Q9H3T2	GO:0045499	Homo sapiens
Q15843	GO:0031386	Homo sapiens
Q15843	GO:0031625	Homo sapiens
Q7L3T8	GO:0004827	Homo sapiens
Q7L3T8	GO:0005524	Homo sapiens
Q7L3T8	GO:0042802	Homo sapiens
Q2UY09	GO:0004867	Homo sapiens
Q2UY09	GO:0008201	Homo sapiens
Q2UY09	GO:0030020	Homo sapiens
Q9UDY8	GO:0002020	Homo sapiens
Q9UDY8	GO:0004175	Homo sapiens
Q9UDY8	GO:0004197	Homo sapiens
Q9UDY8	GO:0004842	Homo sapiens
Q9UDY8	GO:0008233	Homo sapiens
Q9UDY8	GO:0036094	Homo sapiens
Q9UDY8	GO:0042802	Homo sapiens
Q9UDY8	GO:0043621	Homo sapiens
Q9HC77	GO:0003713	Homo sapiens
Q9HC77	GO:0015631	Homo sapiens
Q9HC77	GO:0019901	Homo sapiens
Q9HC77	GO:0019904	Homo sapiens
Q9HC77	GO:0042802	Homo sapiens
Q9HC77	GO:0043015	Homo sapiens
P20339	GO:0003924	Homo sapiens
P20339	GO:0003925	Homo sapiens
P20339	GO:0005525	Homo sapiens
P20339	GO:0019003	Homo sapiens
P51148	GO:0003924	Homo sapiens
P51148	GO:0003925	Homo sapiens
P51148	GO:0005525	Homo sapiens
P51148	GO:0019003	Homo sapiens
P61020	GO:0003924	Homo sapiens
P61020	GO:0003925	Homo sapiens
P61020	GO:0005525	Homo sapiens
P61020	GO:0019003	Homo sapiens
P61020	GO:0030742	Homo sapiens
Q9Y4C0	GO:0038023	Homo sapiens
Q9Y4C0	GO:0046872	Homo sapiens
Q9Y4C0	GO:0050839	Homo sapiens
Q9Y4C0	GO:0097109	Homo sapiens
P10412	GO:0003690	Homo sapiens
P10412	GO:0003723	Homo sapiens
P10412	GO:0030527	Homo sapiens
P10412	GO:0031490	Homo sapiens
P10412	GO:0031492	Homo sapiens
P10412	GO:0042826	Homo sapiens
Q15413	GO:0005219	Homo sapiens
Q15413	GO:0005509	Homo sapiens
Q15413	GO:0005516	Homo sapiens
Q15413	GO:0015278	Homo sapiens
Q15413	GO:0048763	Homo sapiens
Q8N1W1	GO:0003723	Homo sapiens
Q8N1W1	GO:0005085	Homo sapiens
Q8N1W1	GO:0046872	Homo sapiens

## Sheet: Table S71
Table S71. DF-8 X!Tandem analysis GO Biological Process (BP).
Protein(ID)	GO(Term)	Species
P13639	GO:0002244	Homo sapiens
P13639	GO:0006414	Homo sapiens
P13639	GO:0045727	Homo sapiens
P02788	GO:0001503	Homo sapiens
P02788	GO:0001817	Homo sapiens
P02788	GO:0002227	Homo sapiens
P02788	GO:0006508	Homo sapiens
P02788	GO:0006826	Homo sapiens
P02788	GO:0006959	Homo sapiens
P02788	GO:0019731	Homo sapiens
P02788	GO:0019732	Homo sapiens
P02788	GO:0031640	Homo sapiens
P02788	GO:0031665	Homo sapiens
P02788	GO:0032680	Homo sapiens
P02788	GO:0032780	Homo sapiens
P02788	GO:0033690	Homo sapiens
P02788	GO:0034145	Homo sapiens
P02788	GO:0043066	Homo sapiens
P02788	GO:0043123	Homo sapiens
P02788	GO:0044793	Homo sapiens
P02788	GO:0045071	Homo sapiens
P02788	GO:0045669	Homo sapiens
P02788	GO:0048525	Homo sapiens
P02788	GO:0050829	Homo sapiens
P02788	GO:0051092	Homo sapiens
P02788	GO:0060349	Homo sapiens
P02788	GO:0061844	Homo sapiens
P02788	GO:0071902	Homo sapiens
P02788	GO:1900159	Homo sapiens
P02788	GO:1900229	Homo sapiens
P02788	GO:1902732	Homo sapiens
P02788	GO:2000117	Homo sapiens
P02788	GO:2000308	Homo sapiens
P02788	GO:2001205	Homo sapiens
P11142	GO:0000398	Homo sapiens
P11142	GO:0006457	Homo sapiens
P11142	GO:0006986	Homo sapiens
P11142	GO:0009267	Homo sapiens
P11142	GO:0031647	Homo sapiens
P11142	GO:0042026	Homo sapiens
P11142	GO:0043254	Homo sapiens
P11142	GO:0045892	Homo sapiens
P11142	GO:0046034	Homo sapiens
P11142	GO:0051085	Homo sapiens
P11142	GO:0061024	Homo sapiens
P11142	GO:0061635	Homo sapiens
P11142	GO:0061684	Homo sapiens
P11142	GO:0061738	Homo sapiens
P11142	GO:0061740	Homo sapiens
P11142	GO:0071383	Homo sapiens
P11142	GO:0072318	Homo sapiens
P11142	GO:1900226	Homo sapiens
P11142	GO:1902904	Homo sapiens
P11142	GO:1904589	Homo sapiens
P11142	GO:1904764	Homo sapiens
P11142	GO:1990832	Homo sapiens
P34931	GO:0006986	Homo sapiens
P34931	GO:0007339	Homo sapiens
P34931	GO:0042026	Homo sapiens
P34931	GO:0051085	Homo sapiens
P34931	GO:1903955	Homo sapiens
P54652	GO:0001934	Homo sapiens
P54652	GO:0006986	Homo sapiens
P54652	GO:0007140	Homo sapiens
P54652	GO:0007141	Homo sapiens
P54652	GO:0007283	Homo sapiens
P54652	GO:0007286	Homo sapiens
P54652	GO:0009408	Homo sapiens
P54652	GO:0009409	Homo sapiens
P54652	GO:0010971	Homo sapiens
P54652	GO:0042026	Homo sapiens
P54652	GO:0051085	Homo sapiens
P54652	GO:0070194	Homo sapiens
P54652	GO:0090084	Homo sapiens
P11021	GO:0006983	Homo sapiens
P11021	GO:0021589	Homo sapiens
P11021	GO:0021680	Homo sapiens
P11021	GO:0021762	Homo sapiens
P11021	GO:0030335	Homo sapiens
P11021	GO:0030433	Homo sapiens
P11021	GO:0030512	Homo sapiens
P11021	GO:0030968	Homo sapiens
P11021	GO:0031204	Homo sapiens
P11021	GO:0031333	Homo sapiens
P11021	GO:0031398	Homo sapiens
P11021	GO:0034975	Homo sapiens
P11021	GO:0034976	Homo sapiens
P11021	GO:0035437	Homo sapiens
P11021	GO:0036503	Homo sapiens
P11021	GO:0042026	Homo sapiens
P11021	GO:0042149	Homo sapiens
P11021	GO:0043066	Homo sapiens
P11021	GO:0045944	Homo sapiens
P11021	GO:0051085	Homo sapiens
P11021	GO:0060904	Homo sapiens
P11021	GO:0071353	Homo sapiens
P11021	GO:1903891	Homo sapiens
P11021	GO:1903894	Homo sapiens
P11021	GO:1903895	Homo sapiens
P11021	GO:1903897	Homo sapiens
P17066	GO:0006986	Homo sapiens
P17066	GO:0034605	Homo sapiens
P17066	GO:0042026	Homo sapiens
P17066	GO:0051085	Homo sapiens
P0DMV8	GO:0000122	Homo sapiens
P0DMV8	GO:0006402	Homo sapiens
P0DMV8	GO:0006986	Homo sapiens
P0DMV8	GO:0007041	Homo sapiens
P0DMV8	GO:0008285	Homo sapiens
P0DMV8	GO:0010628	Homo sapiens
P0DMV8	GO:0030308	Homo sapiens
P0DMV8	GO:0030512	Homo sapiens
P0DMV8	GO:0031396	Homo sapiens
P0DMV8	GO:0031397	Homo sapiens
P0DMV8	GO:0032436	Homo sapiens
P0DMV8	GO:0032757	Homo sapiens
P0DMV8	GO:0033120	Homo sapiens
P0DMV8	GO:0034599	Homo sapiens
P0DMV8	GO:0034605	Homo sapiens
P0DMV8	GO:0034620	Homo sapiens
P0DMV8	GO:0042026	Homo sapiens
P0DMV8	GO:0043066	Homo sapiens
P0DMV8	GO:0045648	Homo sapiens
P0DMV8	GO:0046034	Homo sapiens
P0DMV8	GO:0050821	Homo sapiens
P0DMV8	GO:0051085	Homo sapiens
P0DMV8	GO:0051092	Homo sapiens
P0DMV8	GO:0051131	Homo sapiens
P0DMV8	GO:0070370	Homo sapiens
P0DMV8	GO:0070434	Homo sapiens
P0DMV8	GO:0071383	Homo sapiens
P0DMV8	GO:0090063	Homo sapiens
P0DMV8	GO:0090084	Homo sapiens
P0DMV8	GO:1901029	Homo sapiens
P0DMV8	GO:1901673	Homo sapiens
P0DMV8	GO:1902236	Homo sapiens
P0DMV8	GO:1902380	Homo sapiens
P0DMV8	GO:1903265	Homo sapiens
P0DMV8	GO:2001240	Homo sapiens
P0DMV9	GO:0006402	Homo sapiens
P0DMV9	GO:0008285	Homo sapiens
P0DMV9	GO:0010628	Homo sapiens
P0DMV9	GO:0030308	Homo sapiens
P0DMV9	GO:0031396	Homo sapiens
P0DMV9	GO:0031397	Homo sapiens
P0DMV9	GO:0032436	Homo sapiens
P0DMV9	GO:0032757	Homo sapiens
P0DMV9	GO:0034599	Homo sapiens
P0DMV9	GO:0034605	Homo sapiens
P0DMV9	GO:0042026	Homo sapiens
P0DMV9	GO:0043066	Homo sapiens
P0DMV9	GO:0045648	Homo sapiens
P0DMV9	GO:0046034	Homo sapiens
P0DMV9	GO:0050821	Homo sapiens
P0DMV9	GO:0051085	Homo sapiens
P0DMV9	GO:0051092	Homo sapiens
P0DMV9	GO:0070370	Homo sapiens
P0DMV9	GO:0070434	Homo sapiens
P0DMV9	GO:0071383	Homo sapiens
P0DMV9	GO:0090063	Homo sapiens
P0DMV9	GO:0090084	Homo sapiens
P0DMV9	GO:1901673	Homo sapiens
P0DMV9	GO:1903265	Homo sapiens
P0DMV9	GO:2001240	Homo sapiens
P48741	GO:0042026	Homo sapiens
P48741	GO:0051085	Homo sapiens
P09104	GO:0006094	Homo sapiens
P09104	GO:0006096	Homo sapiens
P09104	GO:0061621	Homo sapiens
P06733	GO:0000122	Homo sapiens
P06733	GO:0006094	Homo sapiens
P06733	GO:0006096	Homo sapiens
P06733	GO:0009615	Homo sapiens
P06733	GO:0010756	Homo sapiens
P06733	GO:0030308	Homo sapiens
P06733	GO:0045892	Homo sapiens
P06733	GO:0045933	Homo sapiens
P06733	GO:0061621	Homo sapiens
P06733	GO:1903298	Homo sapiens
P06733	GO:2001171	Homo sapiens
P08238	GO:0001890	Homo sapiens
P08238	GO:0006457	Homo sapiens
P08238	GO:0006986	Homo sapiens
P08238	GO:0007004	Homo sapiens
P08238	GO:0019062	Homo sapiens
P08238	GO:0030511	Homo sapiens
P08238	GO:0031396	Homo sapiens
P08238	GO:0032435	Homo sapiens
P08238	GO:0032516	Homo sapiens
P08238	GO:0032880	Homo sapiens
P08238	GO:0034605	Homo sapiens
P08238	GO:0043066	Homo sapiens
P08238	GO:0045429	Homo sapiens
P08238	GO:0045597	Homo sapiens
P08238	GO:0050821	Homo sapiens
P08238	GO:0051131	Homo sapiens
P08238	GO:0051248	Homo sapiens
P08238	GO:0051726	Homo sapiens
P08238	GO:0051973	Homo sapiens
P08238	GO:0071353	Homo sapiens
P08238	GO:0097435	Homo sapiens
P08238	GO:1901389	Homo sapiens
P08238	GO:1901799	Homo sapiens
P08238	GO:1902949	Homo sapiens
P08238	GO:1904031	Homo sapiens
P08238	GO:1905323	Homo sapiens
P08238	GO:2000010	Homo sapiens
P14625	GO:0001666	Homo sapiens
P14625	GO:0006457	Homo sapiens
P14625	GO:0015031	Homo sapiens
P14625	GO:0030433	Homo sapiens
P14625	GO:0030970	Homo sapiens
P14625	GO:0031247	Homo sapiens
P14625	GO:0034975	Homo sapiens
P14625	GO:0034976	Homo sapiens
P14625	GO:0043066	Homo sapiens
P14625	GO:0043666	Homo sapiens
P14625	GO:0051208	Homo sapiens
P14625	GO:0071287	Homo sapiens
P14625	GO:0071318	Homo sapiens
P07900	GO:0001764	Homo sapiens
P07900	GO:0001934	Homo sapiens
P07900	GO:0002218	Homo sapiens
P07900	GO:0002230	Homo sapiens
P07900	GO:0003009	Homo sapiens
P07900	GO:0006457	Homo sapiens
P07900	GO:0006839	Homo sapiens
P07900	GO:0006986	Homo sapiens
P07900	GO:0007004	Homo sapiens
P07900	GO:0009408	Homo sapiens
P07900	GO:0009409	Homo sapiens
P07900	GO:0009410	Homo sapiens
P07900	GO:0009651	Homo sapiens
P07900	GO:0010592	Homo sapiens
P07900	GO:0010659	Homo sapiens
P07900	GO:0031396	Homo sapiens
P07900	GO:0032273	Homo sapiens
P07900	GO:0032728	Homo sapiens
P07900	GO:0032880	Homo sapiens
P07900	GO:0034605	Homo sapiens
P07900	GO:0042026	Homo sapiens
P07900	GO:0042220	Homo sapiens
P07900	GO:0042307	Homo sapiens
P07900	GO:0042981	Homo sapiens
P07900	GO:0043254	Homo sapiens
P07900	GO:0043335	Homo sapiens
P07900	GO:0043627	Homo sapiens
P07900	GO:0045040	Homo sapiens
P07900	GO:0045429	Homo sapiens
P07900	GO:0045732	Homo sapiens
P07900	GO:0045793	Homo sapiens
P07900	GO:0046677	Homo sapiens
P07900	GO:0050821	Homo sapiens
P07900	GO:0051131	Homo sapiens
P07900	GO:0051973	Homo sapiens
P07900	GO:0060452	Homo sapiens
P07900	GO:0061684	Homo sapiens
P07900	GO:0098586	Homo sapiens
P07900	GO:0099072	Homo sapiens
P07900	GO:1902949	Homo sapiens
P07900	GO:1905323	Homo sapiens
Q12931	GO:0006457	Homo sapiens
Q12931	GO:0009386	Homo sapiens
Q12931	GO:0061077	Homo sapiens
Q12931	GO:1901856	Homo sapiens
Q12931	GO:1903427	Homo sapiens
Q12931	GO:1903751	Homo sapiens
P02768	GO:0009267	Homo sapiens
P02768	GO:0051902	Homo sapiens
P02768	GO:0072732	Homo sapiens
P02787	GO:0006826	Homo sapiens
P02787	GO:0006879	Homo sapiens
P02787	GO:0007015	Homo sapiens
P02787	GO:0019731	Homo sapiens
P02787	GO:0030316	Homo sapiens
P02787	GO:0031647	Homo sapiens
P02787	GO:0034756	Homo sapiens
P02787	GO:0042327	Homo sapiens
P02787	GO:0045780	Homo sapiens
P02787	GO:0045893	Homo sapiens
P02787	GO:0048260	Homo sapiens
P02787	GO:0070371	Homo sapiens
P02787	GO:0071281	Homo sapiens
P02787	GO:2000147	Homo sapiens
P52209	GO:0006098	Homo sapiens
P52209	GO:0009051	Homo sapiens
P52209	GO:0019322	Homo sapiens
P52209	GO:0046177	Homo sapiens
P04040	GO:0000302	Homo sapiens
P04040	GO:0001649	Homo sapiens
P04040	GO:0001657	Homo sapiens
P04040	GO:0001666	Homo sapiens
P04040	GO:0006641	Homo sapiens
P04040	GO:0008203	Homo sapiens
P04040	GO:0009060	Homo sapiens
P04040	GO:0009410	Homo sapiens
P04040	GO:0009642	Homo sapiens
P04040	GO:0009650	Homo sapiens
P04040	GO:0010193	Homo sapiens
P04040	GO:0010288	Homo sapiens
P04040	GO:0014823	Homo sapiens
P04040	GO:0014854	Homo sapiens
P04040	GO:0020027	Homo sapiens
P04040	GO:0032355	Homo sapiens
P04040	GO:0032868	Homo sapiens
P04040	GO:0033189	Homo sapiens
P04040	GO:0033197	Homo sapiens
P04040	GO:0033591	Homo sapiens
P04040	GO:0042542	Homo sapiens
P04040	GO:0042744	Homo sapiens
P04040	GO:0043066	Homo sapiens
P04040	GO:0045471	Homo sapiens
P04040	GO:0046686	Homo sapiens
P04040	GO:0051781	Homo sapiens
P04040	GO:0051897	Homo sapiens
P04040	GO:0055093	Homo sapiens
P04040	GO:0061692	Homo sapiens
P04040	GO:0070542	Homo sapiens
P04040	GO:0071363	Homo sapiens
P04040	GO:0080184	Homo sapiens
P06396	GO:0006911	Homo sapiens
P06396	GO:0007015	Homo sapiens
P06396	GO:0007417	Homo sapiens
P06396	GO:0008154	Homo sapiens
P06396	GO:0010628	Homo sapiens
P06396	GO:0014891	Homo sapiens
P06396	GO:0030031	Homo sapiens
P06396	GO:0030041	Homo sapiens
P06396	GO:0030042	Homo sapiens
P06396	GO:0031648	Homo sapiens
P06396	GO:0035994	Homo sapiens
P06396	GO:0042989	Homo sapiens
P06396	GO:0046597	Homo sapiens
P06396	GO:0051014	Homo sapiens
P06396	GO:0051016	Homo sapiens
P06396	GO:0051127	Homo sapiens
P06396	GO:0051693	Homo sapiens
P06396	GO:0055119	Homo sapiens
P06396	GO:0060271	Homo sapiens
P06396	GO:0071346	Homo sapiens
P06396	GO:0071801	Homo sapiens
P06396	GO:0086003	Homo sapiens
P06396	GO:0097017	Homo sapiens
P06396	GO:0097284	Homo sapiens
P06396	GO:1902174	Homo sapiens
P06396	GO:1903903	Homo sapiens
P06396	GO:1903906	Homo sapiens
P06396	GO:1903909	Homo sapiens
P06396	GO:1903923	Homo sapiens
P06396	GO:1990000	Homo sapiens
P06396	GO:2001269	Homo sapiens
P06576	GO:0001525	Homo sapiens
P06576	GO:0001649	Homo sapiens
P06576	GO:0006091	Homo sapiens
P06576	GO:0006629	Homo sapiens
P06576	GO:0006754	Homo sapiens
P06576	GO:0006933	Homo sapiens
P06576	GO:0015986	Homo sapiens
P06576	GO:0042776	Homo sapiens
P06576	GO:0043536	Homo sapiens
P06576	GO:0051453	Homo sapiens
P06576	GO:0098761	Homo sapiens
P06576	GO:1902600	Homo sapiens
P27348	GO:0006605	Homo sapiens
P27348	GO:0007165	Homo sapiens
P27348	GO:0007264	Homo sapiens
P27348	GO:0021762	Homo sapiens
P27348	GO:0034766	Homo sapiens
P27348	GO:0045892	Homo sapiens
P31946	GO:0006605	Homo sapiens
P31946	GO:0007165	Homo sapiens
P31946	GO:0035308	Homo sapiens
P31946	GO:0043085	Homo sapiens
P31946	GO:0045744	Homo sapiens
P31946	GO:0051220	Homo sapiens
P31947	GO:0000122	Homo sapiens
P31947	GO:0001836	Homo sapiens
P31947	GO:0003334	Homo sapiens
P31947	GO:0006469	Homo sapiens
P31947	GO:0006611	Homo sapiens
P31947	GO:0007165	Homo sapiens
P31947	GO:0008630	Homo sapiens
P31947	GO:0010482	Homo sapiens
P31947	GO:0010737	Homo sapiens
P31947	GO:0010839	Homo sapiens
P31947	GO:0030307	Homo sapiens
P31947	GO:0031424	Homo sapiens
P31947	GO:0043154	Homo sapiens
P31947	GO:0043616	Homo sapiens
P31947	GO:0045606	Homo sapiens
P31947	GO:0045824	Homo sapiens
P31947	GO:0046827	Homo sapiens
P31947	GO:0051726	Homo sapiens
P31947	GO:0061436	Homo sapiens
P31947	GO:0072089	Homo sapiens
P31947	GO:2000647	Homo sapiens
P61981	GO:0006469	Homo sapiens
P61981	GO:0006605	Homo sapiens
P61981	GO:0007165	Homo sapiens
P61981	GO:0009966	Homo sapiens
P61981	GO:0032869	Homo sapiens
P61981	GO:0042149	Homo sapiens
P61981	GO:0045664	Homo sapiens
P61981	GO:0048167	Homo sapiens
P61981	GO:1904262	Homo sapiens
P62258	GO:0000165	Homo sapiens
P62258	GO:0001764	Homo sapiens
P62258	GO:0002753	Homo sapiens
P62258	GO:0003064	Homo sapiens
P62258	GO:0006605	Homo sapiens
P62258	GO:0007165	Homo sapiens
P62258	GO:0007346	Homo sapiens
P62258	GO:0021762	Homo sapiens
P62258	GO:0021766	Homo sapiens
P62258	GO:0021987	Homo sapiens
P62258	GO:0034504	Homo sapiens
P62258	GO:0034605	Homo sapiens
P62258	GO:0035556	Homo sapiens
P62258	GO:0046827	Homo sapiens
P62258	GO:0051480	Homo sapiens
P62258	GO:0060306	Homo sapiens
P62258	GO:0086013	Homo sapiens
P62258	GO:0086091	Homo sapiens
P62258	GO:1901016	Homo sapiens
P62258	GO:1901020	Homo sapiens
P62258	GO:1902309	Homo sapiens
P62258	GO:1905913	Homo sapiens
P63104	GO:0000122	Homo sapiens
P63104	GO:0006468	Homo sapiens
P63104	GO:0007165	Homo sapiens
P63104	GO:0042149	Homo sapiens
P63104	GO:0043066	Homo sapiens
P63104	GO:0045824	Homo sapiens
P63104	GO:0051683	Homo sapiens
P63104	GO:0070372	Homo sapiens
P63104	GO:0090128	Homo sapiens
P63104	GO:0090168	Homo sapiens
P63104	GO:1900181	Homo sapiens
P63104	GO:1904262	Homo sapiens
Q04917	GO:0002028	Homo sapiens
Q04917	GO:0006713	Homo sapiens
Q04917	GO:0006886	Homo sapiens
Q04917	GO:0007165	Homo sapiens
Q04917	GO:0021762	Homo sapiens
Q04917	GO:0042921	Homo sapiens
Q04917	GO:0045664	Homo sapiens
Q04917	GO:0045893	Homo sapiens
Q04917	GO:0048167	Homo sapiens
Q04917	GO:0050774	Homo sapiens
Q04917	GO:0086010	Homo sapiens
Q04917	GO:0099171	Homo sapiens
Q04917	GO:2000649	Homo sapiens
P12081	GO:0006412	Homo sapiens
P12081	GO:0006418	Homo sapiens
P12081	GO:0006427	Homo sapiens
P12081	GO:0032543	Homo sapiens
P49590	GO:0006412	Homo sapiens
P49590	GO:0006418	Homo sapiens
P49590	GO:0006427	Homo sapiens
P68104	GO:0006412	Homo sapiens
P68104	GO:0006414	Homo sapiens
P68104	GO:0044829	Homo sapiens
P68104	GO:0071364	Homo sapiens
P68104	GO:1900022	Homo sapiens
P68104	GO:1904714	Homo sapiens
Q05639	GO:0006412	Homo sapiens
Q05639	GO:0006414	Homo sapiens
Q05639	GO:0043065	Homo sapiens
Q05639	GO:0090218	Homo sapiens
Q05639	GO:1904714	Homo sapiens
Q5VTE0	GO:0006412	Homo sapiens
Q5VTE0	GO:0006414	Homo sapiens
P48735	GO:0005975	Homo sapiens
P48735	GO:0006097	Homo sapiens
P48735	GO:0006099	Homo sapiens
P48735	GO:0006102	Homo sapiens
P48735	GO:0006103	Homo sapiens
P48735	GO:0006739	Homo sapiens
P60709	GO:0000079	Homo sapiens
P60709	GO:0001738	Homo sapiens
P60709	GO:0006338	Homo sapiens
P60709	GO:0006357	Homo sapiens
P60709	GO:0007163	Homo sapiens
P60709	GO:0007409	Homo sapiens
P60709	GO:0008284	Homo sapiens
P60709	GO:0021762	Homo sapiens
P60709	GO:0022898	Homo sapiens
P60709	GO:0030071	Homo sapiens
P60709	GO:0032091	Homo sapiens
P60709	GO:0034333	Homo sapiens
P60709	GO:0035633	Homo sapiens
P60709	GO:0042981	Homo sapiens
P60709	GO:0045176	Homo sapiens
P60709	GO:0045582	Homo sapiens
P60709	GO:0045596	Homo sapiens
P60709	GO:0045597	Homo sapiens
P60709	GO:0045663	Homo sapiens
P60709	GO:0045893	Homo sapiens
P60709	GO:0048870	Homo sapiens
P60709	GO:0051621	Homo sapiens
P60709	GO:0051623	Homo sapiens
P60709	GO:0051726	Homo sapiens
P60709	GO:0070316	Homo sapiens
P60709	GO:0070527	Homo sapiens
P60709	GO:0071896	Homo sapiens
P60709	GO:0072749	Homo sapiens
P60709	GO:0098974	Homo sapiens
P60709	GO:0150111	Homo sapiens
P60709	GO:1900242	Homo sapiens
P60709	GO:1902459	Homo sapiens
P60709	GO:1903076	Homo sapiens
P60709	GO:1905168	Homo sapiens
P60709	GO:2000045	Homo sapiens
P60709	GO:2000779	Homo sapiens
P60709	GO:2000781	Homo sapiens
P60709	GO:2000819	Homo sapiens
P63261	GO:0001525	Homo sapiens
P63261	GO:0001738	Homo sapiens
P63261	GO:0007409	Homo sapiens
P63261	GO:0010628	Homo sapiens
P63261	GO:0030335	Homo sapiens
P63261	GO:0035633	Homo sapiens
P63261	GO:0045214	Homo sapiens
P63261	GO:0048870	Homo sapiens
P63261	GO:0051492	Homo sapiens
P63261	GO:0051893	Homo sapiens
P63261	GO:0070527	Homo sapiens
P63261	GO:0071346	Homo sapiens
P63261	GO:0090303	Homo sapiens
P63261	GO:0120192	Homo sapiens
P63261	GO:0150111	Homo sapiens
P63261	GO:1900242	Homo sapiens
P63261	GO:1902396	Homo sapiens
A5A3E0	GO:0007409	Homo sapiens
A5A3E0	GO:0048870	Homo sapiens
P68032	GO:0007015	Homo sapiens
P68032	GO:0010628	Homo sapiens
P68032	GO:0030048	Homo sapiens
P68032	GO:0030240	Homo sapiens
P68032	GO:0031032	Homo sapiens
P68032	GO:0033275	Homo sapiens
P68032	GO:0043066	Homo sapiens
P68032	GO:0055003	Homo sapiens
P68032	GO:0055008	Homo sapiens
P68032	GO:0060047	Homo sapiens
P68032	GO:0090131	Homo sapiens
P68133	GO:0006936	Homo sapiens
P68133	GO:0009612	Homo sapiens
P68133	GO:0009991	Homo sapiens
P68133	GO:0010628	Homo sapiens
P68133	GO:0030240	Homo sapiens
P68133	GO:0043503	Homo sapiens
P68133	GO:0048545	Homo sapiens
P68133	GO:0048741	Homo sapiens
P68133	GO:0071417	Homo sapiens
P68133	GO:0090131	Homo sapiens
Q6S8J3	GO:0007409	Homo sapiens
Q6S8J3	GO:0021762	Homo sapiens
Q6S8J3	GO:0048870	Homo sapiens
P62736	GO:0008217	Homo sapiens
P62736	GO:0009615	Homo sapiens
P62736	GO:0010628	Homo sapiens
P62736	GO:0014829	Homo sapiens
P62736	GO:0061870	Homo sapiens
P62736	GO:0061874	Homo sapiens
P62736	GO:0070374	Homo sapiens
P62736	GO:0071560	Homo sapiens
P62736	GO:0072051	Homo sapiens
P62736	GO:0072144	Homo sapiens
P62736	GO:0090131	Homo sapiens
P62736	GO:2000491	Homo sapiens
P63267	GO:0010628	Homo sapiens
P63267	GO:0090131	Homo sapiens
P0CG38	GO:0007409	Homo sapiens
P0CG38	GO:0048870	Homo sapiens
P0CG39	GO:0007409	Homo sapiens
P0CG39	GO:0048870	Homo sapiens
Q9BYX7	GO:0007409	Homo sapiens
Q9BYX7	GO:0048870	Homo sapiens
Q562R1	GO:0007409	Homo sapiens
Q562R1	GO:0048870	Homo sapiens
P10636	GO:0000226	Homo sapiens
P10636	GO:0001774	Homo sapiens
P10636	GO:0006475	Homo sapiens
P10636	GO:0006919	Homo sapiens
P10636	GO:0006974	Homo sapiens
P10636	GO:0007267	Homo sapiens
P10636	GO:0007416	Homo sapiens
P10636	GO:0007611	Homo sapiens
P10636	GO:0007613	Homo sapiens
P10636	GO:0010288	Homo sapiens
P10636	GO:0010506	Homo sapiens
P10636	GO:0010629	Homo sapiens
P10636	GO:0010917	Homo sapiens
P10636	GO:0016072	Homo sapiens
P10636	GO:0019896	Homo sapiens
P10636	GO:0021954	Homo sapiens
P10636	GO:0031110	Homo sapiens
P10636	GO:0031113	Homo sapiens
P10636	GO:0031116	Homo sapiens
P10636	GO:0031122	Homo sapiens
P10636	GO:0031175	Homo sapiens
P10636	GO:0032930	Homo sapiens
P10636	GO:0033044	Homo sapiens
P10636	GO:0033673	Homo sapiens
P10636	GO:0034063	Homo sapiens
P10636	GO:0034605	Homo sapiens
P10636	GO:0034614	Homo sapiens
P10636	GO:0045773	Homo sapiens
P10636	GO:0046785	Homo sapiens
P10636	GO:0048143	Homo sapiens
P10636	GO:0048167	Homo sapiens
P10636	GO:0048312	Homo sapiens
P10636	GO:0048699	Homo sapiens
P10636	GO:0050808	Homo sapiens
P10636	GO:0050848	Homo sapiens
P10636	GO:0051258	Homo sapiens
P10636	GO:0051260	Homo sapiens
P10636	GO:0061564	Homo sapiens
P10636	GO:0070507	Homo sapiens
P10636	GO:0072386	Homo sapiens
P10636	GO:0090140	Homo sapiens
P10636	GO:0090258	Homo sapiens
P10636	GO:0097435	Homo sapiens
P10636	GO:0098930	Homo sapiens
P10636	GO:1900034	Homo sapiens
P10636	GO:1900452	Homo sapiens
P10636	GO:1902474	Homo sapiens
P10636	GO:1902988	Homo sapiens
P10636	GO:1903748	Homo sapiens
P10636	GO:1903829	Homo sapiens
P10636	GO:1904428	Homo sapiens
P10636	GO:1905689	Homo sapiens
P10636	GO:1990000	Homo sapiens
P10636	GO:1990090	Homo sapiens
P10636	GO:1990416	Homo sapiens
P06732	GO:0016310	Homo sapiens
P06732	GO:0046314	Homo sapiens
P23526	GO:0006730	Homo sapiens
P23526	GO:0033353	Homo sapiens
P36578	GO:0002181	Homo sapiens
P36578	GO:0006412	Homo sapiens
P14868	GO:0006412	Homo sapiens
P14868	GO:0006422	Homo sapiens
P14868	GO:0065003	Homo sapiens
P01008	GO:0007596	Homo sapiens
P01008	GO:0030193	Homo sapiens
O76070	GO:0007268	Homo sapiens
O76070	GO:0008344	Homo sapiens
O76070	GO:0009306	Homo sapiens
O76070	GO:0014059	Homo sapiens
O76070	GO:0046928	Homo sapiens
O76070	GO:0048488	Homo sapiens
O76070	GO:0050808	Homo sapiens
P25705	GO:0001937	Homo sapiens
P25705	GO:0006629	Homo sapiens
P25705	GO:0006754	Homo sapiens
P25705	GO:0014850	Homo sapiens
P25705	GO:0015986	Homo sapiens
P25705	GO:0042776	Homo sapiens
P25705	GO:0043536	Homo sapiens
P25705	GO:0045471	Homo sapiens
P25705	GO:0071549	Homo sapiens
P25705	GO:0071732	Homo sapiens
P54868	GO:0001822	Homo sapiens
P54868	GO:0001889	Homo sapiens
P54868	GO:0006084	Homo sapiens
P54868	GO:0006695	Homo sapiens
P54868	GO:0007494	Homo sapiens
P54868	GO:0007584	Homo sapiens
P54868	GO:0009266	Homo sapiens
P54868	GO:0009410	Homo sapiens
P54868	GO:0010038	Homo sapiens
P54868	GO:0010142	Homo sapiens
P54868	GO:0030324	Homo sapiens
P54868	GO:0032869	Homo sapiens
P54868	GO:0033555	Homo sapiens
P54868	GO:0033574	Homo sapiens
P54868	GO:0033762	Homo sapiens
P54868	GO:0034014	Homo sapiens
P54868	GO:0034284	Homo sapiens
P54868	GO:0034696	Homo sapiens
P54868	GO:0042594	Homo sapiens
P54868	GO:0045471	Homo sapiens
P54868	GO:0046951	Homo sapiens
P54868	GO:0051591	Homo sapiens
P54868	GO:0060416	Homo sapiens
P54868	GO:0060612	Homo sapiens
P54868	GO:0070543	Homo sapiens
P54868	GO:0071222	Homo sapiens
P54868	GO:0071230	Homo sapiens
P54868	GO:0071385	Homo sapiens
P54868	GO:0071398	Homo sapiens
Q01581	GO:0006084	Homo sapiens
Q01581	GO:0006629	Homo sapiens
Q01581	GO:0006695	Homo sapiens
Q01581	GO:0010142	Homo sapiens
P16083	GO:1901662	Homo sapiens
P08758	GO:0007165	Homo sapiens
P08758	GO:0007596	Homo sapiens
P08758	GO:0010033	Homo sapiens
P08758	GO:0043066	Homo sapiens
P08758	GO:0050819	Homo sapiens
P05141	GO:0007059	Homo sapiens
P05141	GO:0008284	Homo sapiens
P05141	GO:0030183	Homo sapiens
P05141	GO:0030218	Homo sapiens
P05141	GO:0046902	Homo sapiens
P05141	GO:0051503	Homo sapiens
P05141	GO:0140021	Homo sapiens
P05141	GO:1901029	Homo sapiens
P05141	GO:1901526	Homo sapiens
P05141	GO:1990544	Homo sapiens
P05141	GO:1990830	Homo sapiens
P05141	GO:1990845	Homo sapiens
P12235	GO:0000002	Homo sapiens
P12235	GO:0006091	Homo sapiens
P12235	GO:0008637	Homo sapiens
P12235	GO:0015866	Homo sapiens
P12235	GO:0046902	Homo sapiens
P12235	GO:0060546	Homo sapiens
P12235	GO:0140021	Homo sapiens
P12235	GO:1901029	Homo sapiens
P12235	GO:1901526	Homo sapiens
P12235	GO:1990544	Homo sapiens
P12235	GO:1990845	Homo sapiens
P12236	GO:0006915	Homo sapiens
P12236	GO:0140021	Homo sapiens
P12236	GO:1901029	Homo sapiens
P12236	GO:1990544	Homo sapiens
Q9H0C2	GO:0007141	Homo sapiens
Q9H0C2	GO:0007283	Homo sapiens
Q9H0C2	GO:0030154	Homo sapiens
Q9H0C2	GO:0046902	Homo sapiens
Q9H0C2	GO:0140021	Homo sapiens
Q9H0C2	GO:1901029	Homo sapiens
Q9H0C2	GO:1990544	Homo sapiens
P55072	GO:0006281	Homo sapiens
P55072	GO:0006302	Homo sapiens
P55072	GO:0006511	Homo sapiens
P55072	GO:0006734	Homo sapiens
P55072	GO:0006888	Homo sapiens
P55072	GO:0006914	Homo sapiens
P55072	GO:0006919	Homo sapiens
P55072	GO:0006974	Homo sapiens
P55072	GO:0010498	Homo sapiens
P55072	GO:0010918	Homo sapiens
P55072	GO:0016236	Homo sapiens
P55072	GO:0016567	Homo sapiens
P55072	GO:0019079	Homo sapiens
P55072	GO:0019985	Homo sapiens
P55072	GO:0030433	Homo sapiens
P55072	GO:0030968	Homo sapiens
P55072	GO:0030970	Homo sapiens
P55072	GO:0031334	Homo sapiens
P55072	GO:0032436	Homo sapiens
P55072	GO:0032510	Homo sapiens
P55072	GO:0034605	Homo sapiens
P55072	GO:0035617	Homo sapiens
P55072	GO:0036297	Homo sapiens
P55072	GO:0036503	Homo sapiens
P55072	GO:0042981	Homo sapiens
P55072	GO:0043161	Homo sapiens
P55072	GO:0045184	Homo sapiens
P55072	GO:0045732	Homo sapiens
P55072	GO:0045879	Homo sapiens
P55072	GO:0046034	Homo sapiens
P55072	GO:0050807	Homo sapiens
P55072	GO:0051228	Homo sapiens
P55072	GO:0061857	Homo sapiens
P55072	GO:0070842	Homo sapiens
P55072	GO:0071218	Homo sapiens
P55072	GO:0071712	Homo sapiens
P55072	GO:0072389	Homo sapiens
P55072	GO:0090263	Homo sapiens
P55072	GO:0097352	Homo sapiens
P55072	GO:0106300	Homo sapiens
P55072	GO:0120186	Homo sapiens
P55072	GO:1901224	Homo sapiens
P55072	GO:1903006	Homo sapiens
P55072	GO:1903007	Homo sapiens
P55072	GO:1903715	Homo sapiens
P55072	GO:1903843	Homo sapiens
P55072	GO:1903862	Homo sapiens
P55072	GO:1905634	Homo sapiens
P55072	GO:2001171	Homo sapiens
P18124	GO:0000463	Homo sapiens
P18124	GO:0002181	Homo sapiens
P18124	GO:0006364	Homo sapiens
P18124	GO:0006412	Homo sapiens
P18124	GO:0042273	Homo sapiens
P68871	GO:0008217	Homo sapiens
P68871	GO:0015670	Homo sapiens
P68871	GO:0015671	Homo sapiens
P68871	GO:0030185	Homo sapiens
P68871	GO:0042542	Homo sapiens
P68871	GO:0042744	Homo sapiens
P68871	GO:0045429	Homo sapiens
P68871	GO:0070293	Homo sapiens
P68871	GO:0070527	Homo sapiens
P68871	GO:0097746	Homo sapiens
P68871	GO:0098869	Homo sapiens
P02042	GO:0015670	Homo sapiens
P02042	GO:0015671	Homo sapiens
P02042	GO:0042744	Homo sapiens
P02042	GO:0098869	Homo sapiens
P31350	GO:0001824	Homo sapiens
P31350	GO:0009185	Homo sapiens
P31350	GO:0009263	Homo sapiens
P31350	GO:0009265	Homo sapiens
P31350	GO:0051290	Homo sapiens
P31350	GO:1900087	Homo sapiens
Q7LFX5	GO:0019319	Homo sapiens
Q7LFX5	GO:0030206	Homo sapiens
O00762	GO:0000209	Homo sapiens
O00762	GO:0006511	Homo sapiens
O00762	GO:0010458	Homo sapiens
O00762	GO:0010994	Homo sapiens
O00762	GO:0016567	Homo sapiens
O00762	GO:0030071	Homo sapiens
O00762	GO:0031145	Homo sapiens
O00762	GO:0031536	Homo sapiens
O00762	GO:0045842	Homo sapiens
O00762	GO:0051301	Homo sapiens
O00762	GO:0070936	Homo sapiens
O00762	GO:0070979	Homo sapiens
O00762	GO:1904668	Homo sapiens
P30050	GO:0002181	Homo sapiens
P30050	GO:0006412	Homo sapiens
P55957	GO:0001836	Homo sapiens
P55957	GO:0006626	Homo sapiens
P55957	GO:0008625	Homo sapiens
P55957	GO:0008637	Homo sapiens
P55957	GO:0010918	Homo sapiens
P55957	GO:0031334	Homo sapiens
P55957	GO:0042129	Homo sapiens
P55957	GO:0042770	Homo sapiens
P55957	GO:0042775	Homo sapiens
P55957	GO:0043065	Homo sapiens
P55957	GO:0050678	Homo sapiens
P55957	GO:0051402	Homo sapiens
P55957	GO:0065003	Homo sapiens
P55957	GO:0090150	Homo sapiens
P55957	GO:0090200	Homo sapiens
P55957	GO:0097284	Homo sapiens
P55957	GO:0097345	Homo sapiens
P55957	GO:0097435	Homo sapiens
P55957	GO:1902230	Homo sapiens
P55957	GO:2000045	Homo sapiens
P55957	GO:2000271	Homo sapiens
P55957	GO:2001238	Homo sapiens
P55957	GO:2001244	Homo sapiens
P02144	GO:0001666	Homo sapiens
P02144	GO:0007507	Homo sapiens
P02144	GO:0015671	Homo sapiens
P02144	GO:0019430	Homo sapiens
P02144	GO:0043353	Homo sapiens
P02144	GO:0050873	Homo sapiens
P00915	GO:0006730	Homo sapiens
Q13232	GO:0006183	Homo sapiens
Q13232	GO:0006228	Homo sapiens
Q13232	GO:0006241	Homo sapiens
Q13232	GO:0006281	Homo sapiens
Q13232	GO:0006915	Homo sapiens
Q13232	GO:0008053	Homo sapiens
Q13232	GO:0009142	Homo sapiens
Q13232	GO:0016310	Homo sapiens
P05413	GO:0008285	Homo sapiens
P05413	GO:0015909	Homo sapiens
P05413	GO:0032365	Homo sapiens
P05413	GO:0042632	Homo sapiens
P05413	GO:0046320	Homo sapiens
P05413	GO:0050873	Homo sapiens
P05413	GO:0055091	Homo sapiens
P05413	GO:0071073	Homo sapiens
P05413	GO:0140214	Homo sapiens
P05413	GO:2001245	Homo sapiens
P00918	GO:0002009	Homo sapiens
P00918	GO:0006730	Homo sapiens
P00918	GO:0015670	Homo sapiens
P00918	GO:0032230	Homo sapiens
P00918	GO:0032849	Homo sapiens
P00918	GO:0038166	Homo sapiens
P00918	GO:0044070	Homo sapiens
P00918	GO:0046903	Homo sapiens
P00918	GO:0051453	Homo sapiens
P00918	GO:0070050	Homo sapiens
P00918	GO:2001150	Homo sapiens
P00918	GO:2001225	Homo sapiens
P05452	GO:0001503	Homo sapiens
P05452	GO:0010756	Homo sapiens
P05452	GO:0030282	Homo sapiens
P05452	GO:0071310	Homo sapiens
P05452	GO:0071560	Homo sapiens
P62826	GO:0000054	Homo sapiens
P62826	GO:0000055	Homo sapiens
P62826	GO:0000056	Homo sapiens
P62826	GO:0000070	Homo sapiens
P62826	GO:0000278	Homo sapiens
P62826	GO:0006259	Homo sapiens
P62826	GO:0006606	Homo sapiens
P62826	GO:0006611	Homo sapiens
P62826	GO:0007052	Homo sapiens
P62826	GO:0007286	Homo sapiens
P62826	GO:0016032	Homo sapiens
P62826	GO:0021766	Homo sapiens
P62826	GO:0030036	Homo sapiens
P62826	GO:0032092	Homo sapiens
P62826	GO:0035281	Homo sapiens
P62826	GO:0042307	Homo sapiens
P62826	GO:0046039	Homo sapiens
P62826	GO:0051301	Homo sapiens
P62826	GO:0061015	Homo sapiens
P62826	GO:0071389	Homo sapiens
P62826	GO:1902570	Homo sapiens
Q06830	GO:0001501	Homo sapiens
Q06830	GO:0006979	Homo sapiens
Q06830	GO:0007249	Homo sapiens
Q06830	GO:0008283	Homo sapiens
Q06830	GO:0019430	Homo sapiens
Q06830	GO:0030101	Homo sapiens
Q06830	GO:0032872	Homo sapiens
Q06830	GO:0034101	Homo sapiens
Q06830	GO:0042267	Homo sapiens
Q06830	GO:0042744	Homo sapiens
Q06830	GO:0045321	Homo sapiens
Q06830	GO:0045454	Homo sapiens
Q06830	GO:0048144	Homo sapiens
Q06830	GO:1901222	Homo sapiens
P0CG47	GO:0007141	Homo sapiens
P0CG47	GO:0007144	Homo sapiens
P0CG47	GO:0008585	Homo sapiens
P0CG47	GO:0016567	Homo sapiens
P0CG47	GO:0019941	Homo sapiens
P0CG47	GO:0021888	Homo sapiens
P0CG47	GO:0031398	Homo sapiens
P0CG47	GO:0043523	Homo sapiens
P0CG47	GO:0047497	Homo sapiens
P0CG47	GO:0048812	Homo sapiens
P0CG47	GO:0051881	Homo sapiens
P0CG47	GO:0060613	Homo sapiens
P0CG47	GO:0061136	Homo sapiens
P0CG47	GO:0072520	Homo sapiens
P0CG47	GO:0097009	Homo sapiens
P0CG47	GO:1902255	Homo sapiens
P0CG47	GO:1902527	Homo sapiens
P0CG48	GO:0016567	Homo sapiens
P0CG48	GO:0019941	Homo sapiens
P62979	GO:0002181	Homo sapiens
P62979	GO:0006412	Homo sapiens
P62979	GO:0016567	Homo sapiens
P62979	GO:0019941	Homo sapiens
P62987	GO:0002181	Homo sapiens
P62987	GO:0016567	Homo sapiens
P62987	GO:0019941	Homo sapiens
P62987	GO:0036211	Homo sapiens
P62277	GO:0002181	Homo sapiens
P62277	GO:0006412	Homo sapiens
P62277	GO:0033119	Homo sapiens
P62277	GO:0042274	Homo sapiens
P01579	GO:0000122	Homo sapiens
P01579	GO:0001774	Homo sapiens
P01579	GO:0001819	Homo sapiens
P01579	GO:0002250	Homo sapiens
P01579	GO:0002281	Homo sapiens
P01579	GO:0006915	Homo sapiens
P01579	GO:0006959	Homo sapiens
P01579	GO:0007166	Homo sapiens
P01579	GO:0007259	Homo sapiens
P01579	GO:0008284	Homo sapiens
P01579	GO:0009615	Homo sapiens
P01579	GO:0010508	Homo sapiens
P01579	GO:0010628	Homo sapiens
P01579	GO:0010629	Homo sapiens
P01579	GO:0010634	Homo sapiens
P01579	GO:0030225	Homo sapiens
P01579	GO:0030857	Homo sapiens
P01579	GO:0031334	Homo sapiens
P01579	GO:0032700	Homo sapiens
P01579	GO:0032722	Homo sapiens
P01579	GO:0032731	Homo sapiens
P01579	GO:0032735	Homo sapiens
P01579	GO:0032747	Homo sapiens
P01579	GO:0032755	Homo sapiens
P01579	GO:0032760	Homo sapiens
P01579	GO:0032834	Homo sapiens
P01579	GO:0033141	Homo sapiens
P01579	GO:0034393	Homo sapiens
P01579	GO:0038196	Homo sapiens
P01579	GO:0042307	Homo sapiens
P01579	GO:0042531	Homo sapiens
P01579	GO:0045348	Homo sapiens
P01579	GO:0045429	Homo sapiens
P01579	GO:0045672	Homo sapiens
P01579	GO:0045821	Homo sapiens
P01579	GO:0045892	Homo sapiens
P01579	GO:0048143	Homo sapiens
P01579	GO:0048662	Homo sapiens
P01579	GO:0050729	Homo sapiens
P01579	GO:0050766	Homo sapiens
P01579	GO:0050769	Homo sapiens
P01579	GO:0050796	Homo sapiens
P01579	GO:0051044	Homo sapiens
P01579	GO:0051173	Homo sapiens
P01579	GO:0051607	Homo sapiens
P01579	GO:0051712	Homo sapiens
P01579	GO:0051770	Homo sapiens
P01579	GO:0060333	Homo sapiens
P01579	GO:0060550	Homo sapiens
P01579	GO:0060552	Homo sapiens
P01579	GO:0060557	Homo sapiens
P01579	GO:0060559	Homo sapiens
P01579	GO:0071902	Homo sapiens
P01579	GO:0090312	Homo sapiens
P01579	GO:0097191	Homo sapiens
P01579	GO:0098586	Homo sapiens
P01579	GO:0150076	Homo sapiens
P01579	GO:1900222	Homo sapiens
P01579	GO:1901857	Homo sapiens
P01579	GO:1902004	Homo sapiens
P01579	GO:1902948	Homo sapiens
P01579	GO:1903078	Homo sapiens
P01579	GO:1903543	Homo sapiens
P01579	GO:1904440	Homo sapiens
P01579	GO:1904783	Homo sapiens
P01579	GO:1904798	Homo sapiens
P01579	GO:2000273	Homo sapiens
P01579	GO:2000309	Homo sapiens
P41159	GO:0000122	Homo sapiens
P41159	GO:0001525	Homo sapiens
P41159	GO:0001542	Homo sapiens
P41159	GO:0001666	Homo sapiens
P41159	GO:0001890	Homo sapiens
P41159	GO:0001934	Homo sapiens
P41159	GO:0001936	Homo sapiens
P41159	GO:0002021	Homo sapiens
P41159	GO:0003300	Homo sapiens
P41159	GO:0006006	Homo sapiens
P41159	GO:0006111	Homo sapiens
P41159	GO:0006112	Homo sapiens
P41159	GO:0006114	Homo sapiens
P41159	GO:0006629	Homo sapiens
P41159	GO:0006635	Homo sapiens
P41159	GO:0006909	Homo sapiens
P41159	GO:0007565	Homo sapiens
P41159	GO:0007623	Homo sapiens
P41159	GO:0008203	Homo sapiens
P41159	GO:0008206	Homo sapiens
P41159	GO:0008217	Homo sapiens
P41159	GO:0008340	Homo sapiens
P41159	GO:0008343	Homo sapiens
P41159	GO:0010507	Homo sapiens
P41159	GO:0010888	Homo sapiens
P41159	GO:0014823	Homo sapiens
P41159	GO:0019953	Homo sapiens
P41159	GO:0021954	Homo sapiens
P41159	GO:0030073	Homo sapiens
P41159	GO:0030217	Homo sapiens
P41159	GO:0030300	Homo sapiens
P41159	GO:0032008	Homo sapiens
P41159	GO:0032099	Homo sapiens
P41159	GO:0032310	Homo sapiens
P41159	GO:0032355	Homo sapiens
P41159	GO:0032735	Homo sapiens
P41159	GO:0032755	Homo sapiens
P41159	GO:0032757	Homo sapiens
P41159	GO:0032760	Homo sapiens
P41159	GO:0032814	Homo sapiens
P41159	GO:0032817	Homo sapiens
P41159	GO:0032868	Homo sapiens
P41159	GO:0032869	Homo sapiens
P41159	GO:0033197	Homo sapiens
P41159	GO:0033210	Homo sapiens
P41159	GO:0033686	Homo sapiens
P41159	GO:0035360	Homo sapiens
P41159	GO:0035556	Homo sapiens
P41159	GO:0035630	Homo sapiens
P41159	GO:0035904	Homo sapiens
P41159	GO:0038108	Homo sapiens
P41159	GO:0042102	Homo sapiens
P41159	GO:0042269	Homo sapiens
P41159	GO:0042307	Homo sapiens
P41159	GO:0042445	Homo sapiens
P41159	GO:0042531	Homo sapiens
P41159	GO:0042593	Homo sapiens
P41159	GO:0042755	Homo sapiens
P41159	GO:0043066	Homo sapiens
P41159	GO:0043270	Homo sapiens
P41159	GO:0043410	Homo sapiens
P41159	GO:0044320	Homo sapiens
P41159	GO:0045471	Homo sapiens
P41159	GO:0045765	Homo sapiens
P41159	GO:0045906	Homo sapiens
P41159	GO:0046325	Homo sapiens
P41159	GO:0046427	Homo sapiens
P41159	GO:0046628	Homo sapiens
P41159	GO:0046850	Homo sapiens
P41159	GO:0046881	Homo sapiens
P41159	GO:0048639	Homo sapiens
P41159	GO:0050796	Homo sapiens
P41159	GO:0050810	Homo sapiens
P41159	GO:0050892	Homo sapiens
P41159	GO:0050901	Homo sapiens
P41159	GO:0050999	Homo sapiens
P41159	GO:0051541	Homo sapiens
P41159	GO:0051726	Homo sapiens
P41159	GO:0051897	Homo sapiens
P41159	GO:0060587	Homo sapiens
P41159	GO:0060612	Homo sapiens
P41159	GO:0061037	Homo sapiens
P41159	GO:0070093	Homo sapiens
P41159	GO:0071298	Homo sapiens
P41159	GO:0071300	Homo sapiens
P41159	GO:0090335	Homo sapiens
P41159	GO:0098868	Homo sapiens
P41159	GO:0120162	Homo sapiens
P41159	GO:1900015	Homo sapiens
P41159	GO:1900745	Homo sapiens
P41159	GO:1904651	Homo sapiens
P41159	GO:1990051	Homo sapiens
P41159	GO:2000379	Homo sapiens
P41159	GO:2000486	Homo sapiens
P41159	GO:2000491	Homo sapiens
P02753	GO:0001654	Homo sapiens
P02753	GO:0002639	Homo sapiens
P02753	GO:0006094	Homo sapiens
P02753	GO:0007507	Homo sapiens
P02753	GO:0007601	Homo sapiens
P02753	GO:0030277	Homo sapiens
P02753	GO:0030324	Homo sapiens
P02753	GO:0032024	Homo sapiens
P02753	GO:0032526	Homo sapiens
P02753	GO:0034633	Homo sapiens
P02753	GO:0042572	Homo sapiens
P02753	GO:0042593	Homo sapiens
P02753	GO:0048562	Homo sapiens
P02753	GO:0048706	Homo sapiens
P02753	GO:0048738	Homo sapiens
P02753	GO:0048807	Homo sapiens
P02753	GO:0060044	Homo sapiens
P02753	GO:0060059	Homo sapiens
P02753	GO:0060065	Homo sapiens
P02753	GO:0060068	Homo sapiens
P02753	GO:0060157	Homo sapiens
P02753	GO:0060347	Homo sapiens
P01375	GO:0000122	Homo sapiens
P01375	GO:0001666	Homo sapiens
P01375	GO:0001774	Homo sapiens
P01375	GO:0001819	Homo sapiens
P01375	GO:0001934	Homo sapiens
P01375	GO:0001937	Homo sapiens
P01375	GO:0002037	Homo sapiens
P01375	GO:0002281	Homo sapiens
P01375	GO:0002439	Homo sapiens
P01375	GO:0002523	Homo sapiens
P01375	GO:0002637	Homo sapiens
P01375	GO:0002719	Homo sapiens
P01375	GO:0002876	Homo sapiens
P01375	GO:0002925	Homo sapiens
P01375	GO:0003009	Homo sapiens
P01375	GO:0003085	Homo sapiens
P01375	GO:0006006	Homo sapiens
P01375	GO:0006919	Homo sapiens
P01375	GO:0006954	Homo sapiens
P01375	GO:0006959	Homo sapiens
P01375	GO:0007254	Homo sapiens
P01375	GO:0007623	Homo sapiens
P01375	GO:0008625	Homo sapiens
P01375	GO:0008630	Homo sapiens
P01375	GO:0009410	Homo sapiens
P01375	GO:0009615	Homo sapiens
P01375	GO:0009651	Homo sapiens
P01375	GO:0009750	Homo sapiens
P01375	GO:0010459	Homo sapiens
P01375	GO:0010573	Homo sapiens
P01375	GO:0010628	Homo sapiens
P01375	GO:0010629	Homo sapiens
P01375	GO:0010888	Homo sapiens
P01375	GO:0014823	Homo sapiens
P01375	GO:0019722	Homo sapiens
P01375	GO:0030198	Homo sapiens
P01375	GO:0030316	Homo sapiens
P01375	GO:0030730	Homo sapiens
P01375	GO:0030866	Homo sapiens
P01375	GO:0031334	Homo sapiens
P01375	GO:0031622	Homo sapiens
P01375	GO:0031642	Homo sapiens
P01375	GO:0031667	Homo sapiens
P01375	GO:0032715	Homo sapiens
P01375	GO:0032722	Homo sapiens
P01375	GO:0032724	Homo sapiens
P01375	GO:0032729	Homo sapiens
P01375	GO:0032731	Homo sapiens
P01375	GO:0032741	Homo sapiens
P01375	GO:0032755	Homo sapiens
P01375	GO:0032757	Homo sapiens
P01375	GO:0033138	Homo sapiens
P01375	GO:0033209	Homo sapiens
P01375	GO:0034116	Homo sapiens
P01375	GO:0034138	Homo sapiens
P01375	GO:0035509	Homo sapiens
P01375	GO:0035900	Homo sapiens
P01375	GO:0036005	Homo sapiens
P01375	GO:0042311	Homo sapiens
P01375	GO:0042531	Homo sapiens
P01375	GO:0043065	Homo sapiens
P01375	GO:0043068	Homo sapiens
P01375	GO:0043122	Homo sapiens
P01375	GO:0043123	Homo sapiens
P01375	GO:0043154	Homo sapiens
P01375	GO:0043242	Homo sapiens
P01375	GO:0043243	Homo sapiens
P01375	GO:0043280	Homo sapiens
P01375	GO:0043406	Homo sapiens
P01375	GO:0043410	Homo sapiens
P01375	GO:0043491	Homo sapiens
P01375	GO:0043507	Homo sapiens
P01375	GO:0043525	Homo sapiens
P01375	GO:0043537	Homo sapiens
P01375	GO:0045071	Homo sapiens
P01375	GO:0045429	Homo sapiens
P01375	GO:0045471	Homo sapiens
P01375	GO:0045598	Homo sapiens
P01375	GO:0045599	Homo sapiens
P01375	GO:0045662	Homo sapiens
P01375	GO:0045668	Homo sapiens
P01375	GO:0045672	Homo sapiens
P01375	GO:0045732	Homo sapiens
P01375	GO:0045760	Homo sapiens
P01375	GO:0045785	Homo sapiens
P01375	GO:0045840	Homo sapiens
P01375	GO:0045892	Homo sapiens
P01375	GO:0045893	Homo sapiens
P01375	GO:0045930	Homo sapiens
P01375	GO:0045944	Homo sapiens
P01375	GO:0045994	Homo sapiens
P01375	GO:0046325	Homo sapiens
P01375	GO:0046330	Homo sapiens
P01375	GO:0046427	Homo sapiens
P01375	GO:0048143	Homo sapiens
P01375	GO:0048566	Homo sapiens
P01375	GO:0048661	Homo sapiens
P01375	GO:0050729	Homo sapiens
P01375	GO:0050768	Homo sapiens
P01375	GO:0050796	Homo sapiens
P01375	GO:0050806	Homo sapiens
P01375	GO:0050807	Homo sapiens
P01375	GO:0050830	Homo sapiens
P01375	GO:0050890	Homo sapiens
P01375	GO:0050901	Homo sapiens
P01375	GO:0050966	Homo sapiens
P01375	GO:0050995	Homo sapiens
P01375	GO:0051044	Homo sapiens
P01375	GO:0051091	Homo sapiens
P01375	GO:0051092	Homo sapiens
P01375	GO:0051173	Homo sapiens
P01375	GO:0051222	Homo sapiens
P01375	GO:0051384	Homo sapiens
P01375	GO:0051798	Homo sapiens
P01375	GO:0051897	Homo sapiens
P01375	GO:0051966	Homo sapiens
P01375	GO:0060252	Homo sapiens
P01375	GO:0060557	Homo sapiens
P01375	GO:0060559	Homo sapiens
P01375	GO:0060664	Homo sapiens
P01375	GO:0060693	Homo sapiens
P01375	GO:0061044	Homo sapiens
P01375	GO:0061048	Homo sapiens
P01375	GO:0070374	Homo sapiens
P01375	GO:0070886	Homo sapiens
P01375	GO:0071222	Homo sapiens
P01375	GO:0071230	Homo sapiens
P01375	GO:0071300	Homo sapiens
P01375	GO:0071316	Homo sapiens
P01375	GO:0071346	Homo sapiens
P01375	GO:0071677	Homo sapiens
P01375	GO:0071803	Homo sapiens
P01375	GO:0072577	Homo sapiens
P01375	GO:0072659	Homo sapiens
P01375	GO:0090324	Homo sapiens
P01375	GO:0090594	Homo sapiens
P01375	GO:0097191	Homo sapiens
P01375	GO:0097237	Homo sapiens
P01375	GO:0097421	Homo sapiens
P01375	GO:0097527	Homo sapiens
P01375	GO:0120190	Homo sapiens
P01375	GO:0140374	Homo sapiens
P01375	GO:0140460	Homo sapiens
P01375	GO:0150078	Homo sapiens
P01375	GO:0150129	Homo sapiens
P01375	GO:1900017	Homo sapiens
P01375	GO:1900222	Homo sapiens
P01375	GO:1901224	Homo sapiens
P01375	GO:1901647	Homo sapiens
P01375	GO:1901671	Homo sapiens
P01375	GO:1902004	Homo sapiens
P01375	GO:1902065	Homo sapiens
P01375	GO:1902565	Homo sapiens
P01375	GO:1902894	Homo sapiens
P01375	GO:1902895	Homo sapiens
P01375	GO:1903078	Homo sapiens
P01375	GO:1903140	Homo sapiens
P01375	GO:1903347	Homo sapiens
P01375	GO:1903721	Homo sapiens
P01375	GO:1904646	Homo sapiens
P01375	GO:1904707	Homo sapiens
P01375	GO:1904996	Homo sapiens
P01375	GO:1904999	Homo sapiens
P01375	GO:1905038	Homo sapiens
P01375	GO:1905242	Homo sapiens
P01375	GO:1990268	Homo sapiens
P01375	GO:2000010	Homo sapiens
P01375	GO:2000272	Homo sapiens
P01375	GO:2000334	Homo sapiens
P01375	GO:2000343	Homo sapiens
P01375	GO:2000347	Homo sapiens
P01375	GO:2000351	Homo sapiens
P01375	GO:2000377	Homo sapiens
P01375	GO:2000573	Homo sapiens
P01375	GO:2001234	Homo sapiens
P01375	GO:2001238	Homo sapiens
P01375	GO:2001240	Homo sapiens
P31153	GO:0006556	Homo sapiens
P31153	GO:0006730	Homo sapiens
P31153	GO:0034214	Homo sapiens
P31153	GO:0051291	Homo sapiens
P31153	GO:1990830	Homo sapiens
P00709	GO:0005989	Homo sapiens
P00709	GO:0006915	Homo sapiens
P00709	GO:0007165	Homo sapiens
P00709	GO:0007267	Homo sapiens
P00709	GO:0042742	Homo sapiens
P62829	GO:0000122	Homo sapiens
P62829	GO:0002181	Homo sapiens
P62829	GO:0006412	Homo sapiens
P62829	GO:0006610	Homo sapiens
P62829	GO:0008284	Homo sapiens
P62829	GO:0010628	Homo sapiens
P62829	GO:0032986	Homo sapiens
P62829	GO:0050821	Homo sapiens
P62829	GO:0070314	Homo sapiens
P62829	GO:0072717	Homo sapiens
P62829	GO:1901798	Homo sapiens
P62829	GO:1903450	Homo sapiens
P62829	GO:1904667	Homo sapiens
P62829	GO:2000059	Homo sapiens
P99999	GO:0006122	Homo sapiens
P99999	GO:0006123	Homo sapiens
P99999	GO:0008635	Homo sapiens
P99999	GO:0045333	Homo sapiens
P99999	GO:0097193	Homo sapiens
P01112	GO:0000165	Homo sapiens
P01112	GO:0001934	Homo sapiens
P01112	GO:0006357	Homo sapiens
P01112	GO:0006897	Homo sapiens
P01112	GO:0006935	Homo sapiens
P01112	GO:0007165	Homo sapiens
P01112	GO:0007166	Homo sapiens
P01112	GO:0007265	Homo sapiens
P01112	GO:0008284	Homo sapiens
P01112	GO:0008285	Homo sapiens
P01112	GO:0008286	Homo sapiens
P01112	GO:0009887	Homo sapiens
P01112	GO:0010629	Homo sapiens
P01112	GO:0010863	Homo sapiens
P01112	GO:0014044	Homo sapiens
P01112	GO:0030335	Homo sapiens
P01112	GO:0032729	Homo sapiens
P01112	GO:0032956	Homo sapiens
P01112	GO:0034260	Homo sapiens
P01112	GO:0042088	Homo sapiens
P01112	GO:0042127	Homo sapiens
P01112	GO:0042552	Homo sapiens
P01112	GO:0042832	Homo sapiens
P01112	GO:0043406	Homo sapiens
P01112	GO:0043410	Homo sapiens
P01112	GO:0043524	Homo sapiens
P01112	GO:0043547	Homo sapiens
P01112	GO:0045944	Homo sapiens
P01112	GO:0046330	Homo sapiens
P01112	GO:0048144	Homo sapiens
P01112	GO:0048146	Homo sapiens
P01112	GO:0048169	Homo sapiens
P01112	GO:0050679	Homo sapiens
P01112	GO:0050852	Homo sapiens
P01112	GO:0051402	Homo sapiens
P01112	GO:0051726	Homo sapiens
P01112	GO:0060612	Homo sapiens
P01112	GO:0070374	Homo sapiens
P01112	GO:0071480	Homo sapiens
P01112	GO:0090303	Homo sapiens
P01112	GO:0090314	Homo sapiens
P01112	GO:0090398	Homo sapiens
P01112	GO:0090402	Homo sapiens
P01112	GO:0097193	Homo sapiens
P01112	GO:0098696	Homo sapiens
P01112	GO:1900029	Homo sapiens
P01112	GO:2000630	Homo sapiens
P01116	GO:0000165	Homo sapiens
P01116	GO:0001934	Homo sapiens
P01116	GO:0007265	Homo sapiens
P01116	GO:0008542	Homo sapiens
P01116	GO:0010467	Homo sapiens
P01116	GO:0010628	Homo sapiens
P01116	GO:0014009	Homo sapiens
P01116	GO:0016601	Homo sapiens
P01116	GO:0021897	Homo sapiens
P01116	GO:0030036	Homo sapiens
P01116	GO:0030857	Homo sapiens
P01116	GO:0032228	Homo sapiens
P01116	GO:0035022	Homo sapiens
P01116	GO:0035914	Homo sapiens
P01116	GO:0043524	Homo sapiens
P01116	GO:0048169	Homo sapiens
P01116	GO:0048873	Homo sapiens
P01116	GO:0051146	Homo sapiens
P01116	GO:0051402	Homo sapiens
P01116	GO:0060252	Homo sapiens
P01116	GO:0060441	Homo sapiens
P01116	GO:0060509	Homo sapiens
P01111	GO:0000165	Homo sapiens
P01111	GO:0001938	Homo sapiens
P01111	GO:0007265	Homo sapiens
P01111	GO:0045445	Homo sapiens
P31939	GO:0003360	Homo sapiens
P31939	GO:0006139	Homo sapiens
P31939	GO:0006177	Homo sapiens
P31939	GO:0006189	Homo sapiens
P31939	GO:0010035	Homo sapiens
P31939	GO:0021549	Homo sapiens
P31939	GO:0021987	Homo sapiens
P31939	GO:0031100	Homo sapiens
P31939	GO:0044208	Homo sapiens
P31939	GO:0046452	Homo sapiens
P31939	GO:0046654	Homo sapiens
P31939	GO:0097294	Homo sapiens
P31939	GO:0098761	Homo sapiens
P13645	GO:0008544	Homo sapiens
P13645	GO:0018149	Homo sapiens
P13645	GO:0030216	Homo sapiens
P13645	GO:0030855	Homo sapiens
P13645	GO:0045109	Homo sapiens
P13645	GO:0045684	Homo sapiens
P13645	GO:0051290	Homo sapiens
P04264	GO:0001867	Homo sapiens
P04264	GO:0006979	Homo sapiens
P04264	GO:0018149	Homo sapiens
P04264	GO:0031424	Homo sapiens
P04264	GO:0042730	Homo sapiens
P04264	GO:0045109	Homo sapiens
P04264	GO:0045765	Homo sapiens
P04264	GO:0050728	Homo sapiens
P04264	GO:0051290	Homo sapiens
P04264	GO:0061436	Homo sapiens
P35908	GO:0003334	Homo sapiens
P35908	GO:0008544	Homo sapiens
P35908	GO:0018149	Homo sapiens
P35908	GO:0031424	Homo sapiens
P35908	GO:0032980	Homo sapiens
P35908	GO:0043616	Homo sapiens
P35908	GO:0045109	Homo sapiens
P35908	GO:0045684	Homo sapiens
P35908	GO:0051546	Homo sapiens
Q7Z794	GO:0031424	Homo sapiens
Q7Z794	GO:0045109	Homo sapiens
P15559	GO:0000209	Homo sapiens
P15559	GO:0002931	Homo sapiens
P15559	GO:0006116	Homo sapiens
P15559	GO:0006743	Homo sapiens
P15559	GO:0006805	Homo sapiens
P15559	GO:0006809	Homo sapiens
P15559	GO:0006979	Homo sapiens
P15559	GO:0007271	Homo sapiens
P15559	GO:0007584	Homo sapiens
P15559	GO:0009636	Homo sapiens
P15559	GO:0009725	Homo sapiens
P15559	GO:0009743	Homo sapiens
P15559	GO:0014075	Homo sapiens
P15559	GO:0019430	Homo sapiens
P15559	GO:0030163	Homo sapiens
P15559	GO:0032355	Homo sapiens
P15559	GO:0032496	Homo sapiens
P15559	GO:0033574	Homo sapiens
P15559	GO:0034599	Homo sapiens
P15559	GO:0042177	Homo sapiens
P15559	GO:0042360	Homo sapiens
P15559	GO:0042373	Homo sapiens
P15559	GO:0043066	Homo sapiens
P15559	GO:0043279	Homo sapiens
P15559	GO:0043525	Homo sapiens
P15559	GO:0045087	Homo sapiens
P15559	GO:0045454	Homo sapiens
P15559	GO:0045471	Homo sapiens
P15559	GO:0051602	Homo sapiens
P15559	GO:0070301	Homo sapiens
P15559	GO:0070995	Homo sapiens
P15559	GO:0071248	Homo sapiens
P15559	GO:1904772	Homo sapiens
P15559	GO:1904844	Homo sapiens
P15559	GO:1904880	Homo sapiens
P15559	GO:1905395	Homo sapiens
P08263	GO:0006693	Homo sapiens
P08263	GO:0006749	Homo sapiens
P08263	GO:0006805	Homo sapiens
P08263	GO:0030855	Homo sapiens
P08263	GO:0043651	Homo sapiens
P08263	GO:1901687	Homo sapiens
P09210	GO:0006749	Homo sapiens
P09210	GO:0006805	Homo sapiens
P09210	GO:0030855	Homo sapiens
Q16772	GO:0006629	Homo sapiens
Q16772	GO:0006749	Homo sapiens
Q16772	GO:0006805	Homo sapiens
P01031	GO:0006935	Homo sapiens
P01031	GO:0006954	Homo sapiens
P01031	GO:0006957	Homo sapiens
P01031	GO:0006958	Homo sapiens
P01031	GO:0007166	Homo sapiens
P01031	GO:0007186	Homo sapiens
P01031	GO:0010575	Homo sapiens
P01031	GO:0010760	Homo sapiens
P01031	GO:0031640	Homo sapiens
P01031	GO:0032722	Homo sapiens
P61626	GO:0006954	Homo sapiens
P61626	GO:0008152	Homo sapiens
P61626	GO:0019730	Homo sapiens
P61626	GO:0031640	Homo sapiens
P61626	GO:0042742	Homo sapiens
P61626	GO:0050829	Homo sapiens
P61626	GO:0050830	Homo sapiens
P63279	GO:0000122	Homo sapiens
P63279	GO:0006511	Homo sapiens
P63279	GO:0007059	Homo sapiens
P63279	GO:0007084	Homo sapiens
P63279	GO:0016925	Homo sapiens
P63279	GO:0030335	Homo sapiens
P63279	GO:0036211	Homo sapiens
P63279	GO:0045892	Homo sapiens
P63279	GO:0051168	Homo sapiens
P63279	GO:0051301	Homo sapiens
P63279	GO:1903755	Homo sapiens
P00441	GO:0000303	Homo sapiens
P00441	GO:0001541	Homo sapiens
P00441	GO:0001819	Homo sapiens
P00441	GO:0001890	Homo sapiens
P00441	GO:0001895	Homo sapiens
P00441	GO:0002262	Homo sapiens
P00441	GO:0006749	Homo sapiens
P00441	GO:0006801	Homo sapiens
P00441	GO:0006879	Homo sapiens
P00441	GO:0006915	Homo sapiens
P00441	GO:0007283	Homo sapiens
P00441	GO:0007566	Homo sapiens
P00441	GO:0007605	Homo sapiens
P00441	GO:0007626	Homo sapiens
P00441	GO:0008089	Homo sapiens
P00441	GO:0008090	Homo sapiens
P00441	GO:0008217	Homo sapiens
P00441	GO:0008340	Homo sapiens
P00441	GO:0009408	Homo sapiens
P00441	GO:0009410	Homo sapiens
P00441	GO:0010033	Homo sapiens
P00441	GO:0010467	Homo sapiens
P00441	GO:0019226	Homo sapiens
P00441	GO:0019228	Homo sapiens
P00441	GO:0019430	Homo sapiens
P00441	GO:0032287	Homo sapiens
P00441	GO:0032930	Homo sapiens
P00441	GO:0033081	Homo sapiens
P00441	GO:0035234	Homo sapiens
P00441	GO:0040014	Homo sapiens
P00441	GO:0042542	Homo sapiens
P00441	GO:0042554	Homo sapiens
P00441	GO:0043065	Homo sapiens
P00441	GO:0043085	Homo sapiens
P00441	GO:0043087	Homo sapiens
P00441	GO:0043410	Homo sapiens
P00441	GO:0043524	Homo sapiens
P00441	GO:0045471	Homo sapiens
P00441	GO:0045541	Homo sapiens
P00441	GO:0045859	Homo sapiens
P00441	GO:0046620	Homo sapiens
P00441	GO:0046716	Homo sapiens
P00441	GO:0048538	Homo sapiens
P00441	GO:0048678	Homo sapiens
P00441	GO:0050665	Homo sapiens
P00441	GO:0050728	Homo sapiens
P00441	GO:0050766	Homo sapiens
P00441	GO:0051093	Homo sapiens
P00441	GO:0051881	Homo sapiens
P00441	GO:0060047	Homo sapiens
P00441	GO:0060052	Homo sapiens
P00441	GO:0060087	Homo sapiens
P00441	GO:0060088	Homo sapiens
P00441	GO:0072593	Homo sapiens
P00441	GO:0099610	Homo sapiens
P00441	GO:1902177	Homo sapiens
P00441	GO:2000242	Homo sapiens
P01127	GO:0001892	Homo sapiens
P01127	GO:0001938	Homo sapiens
P01127	GO:0002548	Homo sapiens
P01127	GO:0003104	Homo sapiens
P01127	GO:0006468	Homo sapiens
P01127	GO:0007507	Homo sapiens
P01127	GO:0008284	Homo sapiens
P01127	GO:0009611	Homo sapiens
P01127	GO:0010467	Homo sapiens
P01127	GO:0010512	Homo sapiens
P01127	GO:0010544	Homo sapiens
P01127	GO:0010628	Homo sapiens
P01127	GO:0010629	Homo sapiens
P01127	GO:0010811	Homo sapiens
P01127	GO:0014911	Homo sapiens
P01127	GO:0018108	Homo sapiens
P01127	GO:0030335	Homo sapiens
P01127	GO:0031954	Homo sapiens
P01127	GO:0032091	Homo sapiens
P01127	GO:0035655	Homo sapiens
P01127	GO:0035793	Homo sapiens
P01127	GO:0036120	Homo sapiens
P01127	GO:0038001	Homo sapiens
P01127	GO:0043406	Homo sapiens
P01127	GO:0043410	Homo sapiens
P01127	GO:0043536	Homo sapiens
P01127	GO:0045840	Homo sapiens
P01127	GO:0045892	Homo sapiens
P01127	GO:0045893	Homo sapiens
P01127	GO:0048008	Homo sapiens
P01127	GO:0048146	Homo sapiens
P01127	GO:0048661	Homo sapiens
P01127	GO:0050731	Homo sapiens
P01127	GO:0050921	Homo sapiens
P01127	GO:0051781	Homo sapiens
P01127	GO:0051897	Homo sapiens
P01127	GO:0060326	Homo sapiens
P01127	GO:0070374	Homo sapiens
P01127	GO:0070528	Homo sapiens
P01127	GO:0071363	Homo sapiens
P01127	GO:0071506	Homo sapiens
P01127	GO:0072126	Homo sapiens
P01127	GO:0072255	Homo sapiens
P01127	GO:0072593	Homo sapiens
P01127	GO:0090280	Homo sapiens
P01127	GO:1900127	Homo sapiens
P01127	GO:1902894	Homo sapiens
P01127	GO:1902895	Homo sapiens
P01127	GO:1904707	Homo sapiens
P01127	GO:1904754	Homo sapiens
P01127	GO:1905064	Homo sapiens
P01127	GO:1905176	Homo sapiens
P01127	GO:2000379	Homo sapiens
P01127	GO:2000573	Homo sapiens
P01127	GO:2000591	Homo sapiens
P51965	GO:0000209	Homo sapiens
P51965	GO:0006511	Homo sapiens
P51965	GO:0016567	Homo sapiens
P51965	GO:0032020	Homo sapiens
P51965	GO:0045944	Homo sapiens
P51965	GO:0070936	Homo sapiens
Q96LR5	GO:0006974	Homo sapiens
Q96LR5	GO:0032020	Homo sapiens
Q96LR5	GO:0070534	Homo sapiens
Q96LR5	GO:0070936	Homo sapiens
Q96LR5	GO:0070979	Homo sapiens
Q96LR5	GO:1900087	Homo sapiens
Q969T4	GO:0070534	Homo sapiens
Q969T4	GO:0070936	Homo sapiens
Q969T4	GO:0070979	Homo sapiens
P10599	GO:0000122	Homo sapiens
P10599	GO:0009314	Homo sapiens
P10599	GO:0032148	Homo sapiens
P10599	GO:0033138	Homo sapiens
P10599	GO:0043388	Homo sapiens
P10599	GO:0045454	Homo sapiens
P10599	GO:0046826	Homo sapiens
P10599	GO:0051897	Homo sapiens
P10599	GO:0061692	Homo sapiens
P10599	GO:0071731	Homo sapiens
P10599	GO:2000170	Homo sapiens
P01344	GO:0000122	Homo sapiens
P01344	GO:0001649	Homo sapiens
P01344	GO:0001701	Homo sapiens
P01344	GO:0001892	Homo sapiens
P01344	GO:0006006	Homo sapiens
P01344	GO:0006355	Homo sapiens
P01344	GO:0008284	Homo sapiens
P01344	GO:0008286	Homo sapiens
P01344	GO:0009887	Homo sapiens
P01344	GO:0031017	Homo sapiens
P01344	GO:0040018	Homo sapiens
P01344	GO:0042104	Homo sapiens
P01344	GO:0043410	Homo sapiens
P01344	GO:0045725	Homo sapiens
P01344	GO:0045840	Homo sapiens
P01344	GO:0045944	Homo sapiens
P01344	GO:0046622	Homo sapiens
P01344	GO:0046628	Homo sapiens
P01344	GO:0048009	Homo sapiens
P01344	GO:0048633	Homo sapiens
P01344	GO:0050731	Homo sapiens
P01344	GO:0051146	Homo sapiens
P01344	GO:0051147	Homo sapiens
P01344	GO:0051148	Homo sapiens
P01344	GO:0051781	Homo sapiens
P01344	GO:0051897	Homo sapiens
P01344	GO:0060669	Homo sapiens
P01344	GO:0060720	Homo sapiens
P01344	GO:0071514	Homo sapiens
P01344	GO:1905564	Homo sapiens
P62937	GO:0000413	Homo sapiens
P62937	GO:0001933	Homo sapiens
P62937	GO:0001934	Homo sapiens
P62937	GO:0006457	Homo sapiens
P62937	GO:0006469	Homo sapiens
P62937	GO:0006915	Homo sapiens
P62937	GO:0019076	Homo sapiens
P62937	GO:0030168	Homo sapiens
P62937	GO:0030182	Homo sapiens
P62937	GO:0030593	Homo sapiens
P62937	GO:0030595	Homo sapiens
P62937	GO:0032148	Homo sapiens
P62937	GO:0032873	Homo sapiens
P62937	GO:0034389	Homo sapiens
P62937	GO:0034599	Homo sapiens
P62937	GO:0035307	Homo sapiens
P62937	GO:0042118	Homo sapiens
P62937	GO:0043410	Homo sapiens
P62937	GO:0045069	Homo sapiens
P62937	GO:0045070	Homo sapiens
P62937	GO:0050714	Homo sapiens
P62937	GO:0051092	Homo sapiens
P62937	GO:0060352	Homo sapiens
P62937	GO:0061944	Homo sapiens
P62937	GO:0070527	Homo sapiens
P62937	GO:1902176	Homo sapiens
P62937	GO:1903901	Homo sapiens
P62937	GO:2001233	Homo sapiens
P61769	GO:0001913	Homo sapiens
P61769	GO:0001916	Homo sapiens
P61769	GO:0002237	Homo sapiens
P61769	GO:0002481	Homo sapiens
P61769	GO:0002502	Homo sapiens
P61769	GO:0002503	Homo sapiens
P61769	GO:0002726	Homo sapiens
P61769	GO:0006826	Homo sapiens
P61769	GO:0006879	Homo sapiens
P61769	GO:0007608	Homo sapiens
P61769	GO:0007611	Homo sapiens
P61769	GO:0010977	Homo sapiens
P61769	GO:0019885	Homo sapiens
P61769	GO:0019886	Homo sapiens
P61769	GO:0032092	Homo sapiens
P61769	GO:0033077	Homo sapiens
P61769	GO:0034756	Homo sapiens
P61769	GO:0042026	Homo sapiens
P61769	GO:0045646	Homo sapiens
P61769	GO:0048260	Homo sapiens
P61769	GO:0050680	Homo sapiens
P61769	GO:0050768	Homo sapiens
P61769	GO:0050778	Homo sapiens
P61769	GO:0050870	Homo sapiens
P61769	GO:0051289	Homo sapiens
P61769	GO:0060586	Homo sapiens
P61769	GO:0071281	Homo sapiens
P61769	GO:0071283	Homo sapiens
P61769	GO:0071316	Homo sapiens
P61769	GO:1900121	Homo sapiens
P61769	GO:1900122	Homo sapiens
P61769	GO:1904434	Homo sapiens
P61769	GO:1904437	Homo sapiens
P61769	GO:1990000	Homo sapiens
P61769	GO:2000774	Homo sapiens
P61769	GO:2000978	Homo sapiens
P62820	GO:0000045	Homo sapiens
P62820	GO:0006886	Homo sapiens
P62820	GO:0006888	Homo sapiens
P62820	GO:0006897	Homo sapiens
P62820	GO:0006914	Homo sapiens
P62820	GO:0007030	Homo sapiens
P62820	GO:0016192	Homo sapiens
P62820	GO:0016477	Homo sapiens
P62820	GO:0019068	Homo sapiens
P62820	GO:0030252	Homo sapiens
P62820	GO:0032402	Homo sapiens
P62820	GO:0032757	Homo sapiens
P62820	GO:0034446	Homo sapiens
P62820	GO:0042742	Homo sapiens
P62820	GO:0047496	Homo sapiens
P62820	GO:0090110	Homo sapiens
P62820	GO:1903020	Homo sapiens
Q9H0U4	GO:0000045	Homo sapiens
Q9H0U4	GO:0006886	Homo sapiens
Q9H0U4	GO:0006888	Homo sapiens
Q9H0U4	GO:0007030	Homo sapiens
Q9H0U4	GO:0019068	Homo sapiens
Q9H0U4	GO:1903020	Homo sapiens
Q9H0U4	GO:2000785	Homo sapiens
Q92928	GO:0000045	Homo sapiens
Q92928	GO:0006886	Homo sapiens
P09211	GO:0000302	Homo sapiens
P09211	GO:0002674	Homo sapiens
P09211	GO:0006469	Homo sapiens
P09211	GO:0006693	Homo sapiens
P09211	GO:0006749	Homo sapiens
P09211	GO:0006805	Homo sapiens
P09211	GO:0007417	Homo sapiens
P09211	GO:0009890	Homo sapiens
P09211	GO:0010804	Homo sapiens
P09211	GO:0032691	Homo sapiens
P09211	GO:0032720	Homo sapiens
P09211	GO:0032872	Homo sapiens
P09211	GO:0032873	Homo sapiens
P09211	GO:0032930	Homo sapiens
P09211	GO:0035726	Homo sapiens
P09211	GO:0035732	Homo sapiens
P09211	GO:0043066	Homo sapiens
P09211	GO:0043124	Homo sapiens
P09211	GO:0043407	Homo sapiens
P09211	GO:0043409	Homo sapiens
P09211	GO:0043508	Homo sapiens
P09211	GO:0043651	Homo sapiens
P09211	GO:0048147	Homo sapiens
P09211	GO:0051122	Homo sapiens
P09211	GO:0051771	Homo sapiens
P09211	GO:0070372	Homo sapiens
P09211	GO:0070373	Homo sapiens
P09211	GO:0070664	Homo sapiens
P09211	GO:0071222	Homo sapiens
P09211	GO:0071638	Homo sapiens
P09211	GO:1901687	Homo sapiens
P09211	GO:2001237	Homo sapiens
P02741	GO:0006953	Homo sapiens
P02741	GO:0006954	Homo sapiens
P02741	GO:0008228	Homo sapiens
P02741	GO:0010628	Homo sapiens
P02741	GO:0010745	Homo sapiens
P02741	GO:0010888	Homo sapiens
P02741	GO:0032677	Homo sapiens
P02741	GO:0032930	Homo sapiens
P02741	GO:0032945	Homo sapiens
P02741	GO:0042310	Homo sapiens
P02741	GO:0045087	Homo sapiens
P02741	GO:0050830	Homo sapiens
P10145	GO:0001525	Homo sapiens
P10145	GO:0002237	Homo sapiens
P10145	GO:0006935	Homo sapiens
P10145	GO:0006954	Homo sapiens
P10145	GO:0007165	Homo sapiens
P10145	GO:0007186	Homo sapiens
P10145	GO:0008285	Homo sapiens
P10145	GO:0010628	Homo sapiens
P10145	GO:0010629	Homo sapiens
P10145	GO:0019722	Homo sapiens
P10145	GO:0030155	Homo sapiens
P10145	GO:0030593	Homo sapiens
P10145	GO:0031328	Homo sapiens
P10145	GO:0031623	Homo sapiens
P10145	GO:0034976	Homo sapiens
P10145	GO:0035556	Homo sapiens
P10145	GO:0042119	Homo sapiens
P10145	GO:0044344	Homo sapiens
P10145	GO:0045091	Homo sapiens
P10145	GO:0045744	Homo sapiens
P10145	GO:0045766	Homo sapiens
P10145	GO:0048566	Homo sapiens
P10145	GO:0050930	Homo sapiens
P10145	GO:0060354	Homo sapiens
P10145	GO:0061844	Homo sapiens
P10145	GO:0070098	Homo sapiens
P10145	GO:0071222	Homo sapiens
P10145	GO:0071347	Homo sapiens
P10145	GO:0071356	Homo sapiens
P10145	GO:0090023	Homo sapiens
P10145	GO:2000535	Homo sapiens
P01133	GO:0001525	Homo sapiens
P01133	GO:0001938	Homo sapiens
P01133	GO:0002092	Homo sapiens
P01133	GO:0007173	Homo sapiens
P01133	GO:0008284	Homo sapiens
P01133	GO:0010595	Homo sapiens
P01133	GO:0010628	Homo sapiens
P01133	GO:0010800	Homo sapiens
P01133	GO:0021930	Homo sapiens
P01133	GO:0021940	Homo sapiens
P01133	GO:0030335	Homo sapiens
P01133	GO:0038134	Homo sapiens
P01133	GO:0042327	Homo sapiens
P01133	GO:0043388	Homo sapiens
P01133	GO:0043406	Homo sapiens
P01133	GO:0043410	Homo sapiens
P01133	GO:0045840	Homo sapiens
P01133	GO:0045893	Homo sapiens
P01133	GO:0046425	Homo sapiens
P01133	GO:0048754	Homo sapiens
P01133	GO:0050673	Homo sapiens
P01133	GO:0050731	Homo sapiens
P01133	GO:0051048	Homo sapiens
P01133	GO:0051897	Homo sapiens
P01133	GO:0060749	Homo sapiens
P01133	GO:0070371	Homo sapiens
P01133	GO:0090263	Homo sapiens
P01133	GO:0090279	Homo sapiens
P01133	GO:0090370	Homo sapiens
P01133	GO:1900127	Homo sapiens
P01133	GO:1902966	Homo sapiens
P01133	GO:1905278	Homo sapiens
P01133	GO:2000008	Homo sapiens
P01133	GO:2000060	Homo sapiens
P02452	GO:0001501	Homo sapiens
P02452	GO:0001503	Homo sapiens
P02452	GO:0001568	Homo sapiens
P02452	GO:0001649	Homo sapiens
P02452	GO:0001957	Homo sapiens
P02452	GO:0001958	Homo sapiens
P02452	GO:0007601	Homo sapiens
P02452	GO:0007605	Homo sapiens
P02452	GO:0009410	Homo sapiens
P02452	GO:0009612	Homo sapiens
P02452	GO:0010718	Homo sapiens
P02452	GO:0010812	Homo sapiens
P02452	GO:0015031	Homo sapiens
P02452	GO:0030198	Homo sapiens
P02452	GO:0030199	Homo sapiens
P02452	GO:0030335	Homo sapiens
P02452	GO:0032355	Homo sapiens
P02452	GO:0032868	Homo sapiens
P02452	GO:0032964	Homo sapiens
P02452	GO:0034504	Homo sapiens
P02452	GO:0034505	Homo sapiens
P02452	GO:0038063	Homo sapiens
P02452	GO:0042542	Homo sapiens
P02452	GO:0043588	Homo sapiens
P02452	GO:0043589	Homo sapiens
P02452	GO:0044344	Homo sapiens
P02452	GO:0045893	Homo sapiens
P02452	GO:0048545	Homo sapiens
P02452	GO:0048706	Homo sapiens
P02452	GO:0051591	Homo sapiens
P02452	GO:0055093	Homo sapiens
P02452	GO:0060325	Homo sapiens
P02452	GO:0060346	Homo sapiens
P02452	GO:0060351	Homo sapiens
P02452	GO:0071230	Homo sapiens
P02452	GO:0071260	Homo sapiens
P02452	GO:0071300	Homo sapiens
P02452	GO:0071306	Homo sapiens
P02452	GO:0071333	Homo sapiens
P02452	GO:0071356	Homo sapiens
P02452	GO:0071364	Homo sapiens
P02452	GO:0071560	Homo sapiens
P02452	GO:0090263	Homo sapiens
P02452	GO:1902618	Homo sapiens
P62491	GO:0006887	Homo sapiens
P62491	GO:0007080	Homo sapiens
P62491	GO:0010634	Homo sapiens
P62491	GO:0010796	Homo sapiens
P62491	GO:0010971	Homo sapiens
P62491	GO:0016192	Homo sapiens
P62491	GO:0030953	Homo sapiens
P62491	GO:0031175	Homo sapiens
P62491	GO:0032402	Homo sapiens
P62491	GO:0032465	Homo sapiens
P62491	GO:0034394	Homo sapiens
P62491	GO:0036258	Homo sapiens
P62491	GO:0048227	Homo sapiens
P62491	GO:0051650	Homo sapiens
P62491	GO:0060627	Homo sapiens
P62491	GO:0061512	Homo sapiens
P62491	GO:0072594	Homo sapiens
P62491	GO:0072659	Homo sapiens
P62491	GO:0090150	Homo sapiens
P62491	GO:0090307	Homo sapiens
P62491	GO:0098887	Homo sapiens
P62491	GO:0150093	Homo sapiens
P62491	GO:1902017	Homo sapiens
P62491	GO:1902954	Homo sapiens
P62491	GO:1904779	Homo sapiens
P62491	GO:1990182	Homo sapiens
P62491	GO:2001135	Homo sapiens
Q15907	GO:0001881	Homo sapiens
Q15907	GO:0032402	Homo sapiens
Q15907	GO:0032456	Homo sapiens
Q15907	GO:0033572	Homo sapiens
Q15907	GO:0035773	Homo sapiens
Q15907	GO:0044070	Homo sapiens
Q15907	GO:0045054	Homo sapiens
Q15907	GO:0045055	Homo sapiens
Q15907	GO:0071468	Homo sapiens
Q15907	GO:0090150	Homo sapiens
Q15907	GO:0150093	Homo sapiens
Q15907	GO:2000008	Homo sapiens
Q15907	GO:2001135	Homo sapiens
Q92817	GO:0008544	Homo sapiens
Q92817	GO:0018149	Homo sapiens
Q92817	GO:0030216	Homo sapiens
Q92817	GO:0031424	Homo sapiens
Q92817	GO:0042060	Homo sapiens
Q92817	GO:0045104	Homo sapiens
[truncated: 77 more rows]

## Sheet: Table S72
Table S72. DF-8 X!Tandem analysis GO Cellular Component (CC).
Protein(ID)	GO(Term)	Species
P13639	GO:0005576	Homo sapiens
P13639	GO:0005634	Homo sapiens
P13639	GO:0005737	Homo sapiens
P13639	GO:0005829	Homo sapiens
P13639	GO:0005840	Homo sapiens
P13639	GO:0005886	Homo sapiens
P13639	GO:0016020	Homo sapiens
P13639	GO:0016235	Homo sapiens
P13639	GO:0034774	Homo sapiens
P13639	GO:0045202	Homo sapiens
P13639	GO:0070062	Homo sapiens
P13639	GO:1904813	Homo sapiens
P13639	GO:1990904	Homo sapiens
P02788	GO:0005576	Homo sapiens
P02788	GO:0005615	Homo sapiens
P02788	GO:0005634	Homo sapiens
P02788	GO:0005737	Homo sapiens
P02788	GO:0005769	Homo sapiens
P02788	GO:0005886	Homo sapiens
P02788	GO:0009986	Homo sapiens
P02788	GO:0030141	Homo sapiens
P02788	GO:0032991	Homo sapiens
P02788	GO:0035580	Homo sapiens
P02788	GO:0042581	Homo sapiens
P02788	GO:0055037	Homo sapiens
P02788	GO:0070062	Homo sapiens
P02788	GO:0097013	Homo sapiens
P02788	GO:1904724	Homo sapiens
P11142	GO:0000974	Homo sapiens
P11142	GO:0005576	Homo sapiens
P11142	GO:0005615	Homo sapiens
P11142	GO:0005634	Homo sapiens
P11142	GO:0005654	Homo sapiens
P11142	GO:0005681	Homo sapiens
P11142	GO:0005730	Homo sapiens
P11142	GO:0005737	Homo sapiens
P11142	GO:0005764	Homo sapiens
P11142	GO:0005765	Homo sapiens
P11142	GO:0005776	Homo sapiens
P11142	GO:0005829	Homo sapiens
P11142	GO:0005886	Homo sapiens
P11142	GO:0005925	Homo sapiens
P11142	GO:0016020	Homo sapiens
P11142	GO:0030425	Homo sapiens
P11142	GO:0034774	Homo sapiens
P11142	GO:0042470	Homo sapiens
P11142	GO:0043195	Homo sapiens
P11142	GO:0043202	Homo sapiens
P11142	GO:0061202	Homo sapiens
P11142	GO:0070062	Homo sapiens
P11142	GO:0072562	Homo sapiens
P11142	GO:0098575	Homo sapiens
P11142	GO:0099523	Homo sapiens
P11142	GO:0099524	Homo sapiens
P11142	GO:0101031	Homo sapiens
P11142	GO:1904813	Homo sapiens
P11142	GO:1990904	Homo sapiens
P34931	GO:0002199	Homo sapiens
P34931	GO:0005634	Homo sapiens
P34931	GO:0005654	Homo sapiens
P34931	GO:0005737	Homo sapiens
P34931	GO:0005759	Homo sapiens
P34931	GO:0005829	Homo sapiens
P34931	GO:0044297	Homo sapiens
P34931	GO:0072562	Homo sapiens
P54652	GO:0000795	Homo sapiens
P54652	GO:0001673	Homo sapiens
P54652	GO:0005634	Homo sapiens
P54652	GO:0005737	Homo sapiens
P54652	GO:0005829	Homo sapiens
P54652	GO:0005886	Homo sapiens
P54652	GO:0009986	Homo sapiens
P54652	GO:0016020	Homo sapiens
P54652	GO:0036128	Homo sapiens
P54652	GO:0070062	Homo sapiens
P54652	GO:0072562	Homo sapiens
P54652	GO:0072687	Homo sapiens
P11021	GO:0005634	Homo sapiens
P11021	GO:0005737	Homo sapiens
P11021	GO:0005739	Homo sapiens
P11021	GO:0005783	Homo sapiens
P11021	GO:0005788	Homo sapiens
P11021	GO:0005789	Homo sapiens
P11021	GO:0005793	Homo sapiens
P11021	GO:0005829	Homo sapiens
P11021	GO:0005886	Homo sapiens
P11021	GO:0005925	Homo sapiens
P11021	GO:0009986	Homo sapiens
P11021	GO:0016020	Homo sapiens
P11021	GO:0030496	Homo sapiens
P11021	GO:0032991	Homo sapiens
P11021	GO:0034663	Homo sapiens
P11021	GO:0042470	Homo sapiens
P11021	GO:0043231	Homo sapiens
P11021	GO:0070062	Homo sapiens
P17066	GO:0005576	Homo sapiens
P17066	GO:0005634	Homo sapiens
P17066	GO:0005737	Homo sapiens
P17066	GO:0005814	Homo sapiens
P17066	GO:0005829	Homo sapiens
P17066	GO:0034774	Homo sapiens
P17066	GO:0070062	Homo sapiens
P17066	GO:0072562	Homo sapiens
P17066	GO:1904813	Homo sapiens
P0DMV8	GO:0005576	Homo sapiens
P0DMV8	GO:0005615	Homo sapiens
P0DMV8	GO:0005634	Homo sapiens
P0DMV8	GO:0005654	Homo sapiens
P0DMV8	GO:0005737	Homo sapiens
P0DMV8	GO:0005739	Homo sapiens
P0DMV8	GO:0005783	Homo sapiens
P0DMV8	GO:0005813	Homo sapiens
P0DMV8	GO:0005814	Homo sapiens
P0DMV8	GO:0005829	Homo sapiens
P0DMV8	GO:0005925	Homo sapiens
P0DMV8	GO:0016234	Homo sapiens
P0DMV8	GO:0016235	Homo sapiens
P0DMV8	GO:0016607	Homo sapiens
P0DMV8	GO:0031982	Homo sapiens
P0DMV8	GO:0032991	Homo sapiens
P0DMV8	GO:0048471	Homo sapiens
P0DMV8	GO:0070062	Homo sapiens
P0DMV8	GO:0072562	Homo sapiens
P0DMV8	GO:1904813	Homo sapiens
P0DMV8	GO:1990904	Homo sapiens
P0DMV9	GO:0005576	Homo sapiens
P0DMV9	GO:0005634	Homo sapiens
P0DMV9	GO:0005654	Homo sapiens
P0DMV9	GO:0005737	Homo sapiens
P0DMV9	GO:0005739	Homo sapiens
P0DMV9	GO:0005783	Homo sapiens
P0DMV9	GO:0005813	Homo sapiens
P0DMV9	GO:0005814	Homo sapiens
P0DMV9	GO:0005829	Homo sapiens
P0DMV9	GO:0005925	Homo sapiens
P0DMV9	GO:0016234	Homo sapiens
P0DMV9	GO:0016235	Homo sapiens
P0DMV9	GO:0016607	Homo sapiens
P0DMV9	GO:0031982	Homo sapiens
P0DMV9	GO:0032991	Homo sapiens
P0DMV9	GO:0048471	Homo sapiens
P0DMV9	GO:0070062	Homo sapiens
P0DMV9	GO:0072562	Homo sapiens
P0DMV9	GO:1904813	Homo sapiens
P0DMV9	GO:1990904	Homo sapiens
P48741	GO:0005634	Homo sapiens
P48741	GO:0005737	Homo sapiens
P48741	GO:0070062	Homo sapiens
P48741	GO:0072562	Homo sapiens
P09104	GO:0000015	Homo sapiens
P09104	GO:0001917	Homo sapiens
P09104	GO:0005615	Homo sapiens
P09104	GO:0005829	Homo sapiens
P09104	GO:0005886	Homo sapiens
P09104	GO:0016020	Homo sapiens
P09104	GO:0043204	Homo sapiens
P09104	GO:0070062	Homo sapiens
P06733	GO:0000015	Homo sapiens
P06733	GO:0005615	Homo sapiens
P06733	GO:0005634	Homo sapiens
P06733	GO:0005640	Homo sapiens
P06733	GO:0005737	Homo sapiens
P06733	GO:0005829	Homo sapiens
P06733	GO:0005886	Homo sapiens
P06733	GO:0005938	Homo sapiens
P06733	GO:0009986	Homo sapiens
P06733	GO:0016020	Homo sapiens
P06733	GO:0031430	Homo sapiens
P06733	GO:0070062	Homo sapiens
P08238	GO:0005576	Homo sapiens
P08238	GO:0005634	Homo sapiens
P08238	GO:0005654	Homo sapiens
P08238	GO:0005737	Homo sapiens
P08238	GO:0005739	Homo sapiens
P08238	GO:0005829	Homo sapiens
P08238	GO:0005886	Homo sapiens
P08238	GO:0009986	Homo sapiens
P08238	GO:0016020	Homo sapiens
P08238	GO:0032991	Homo sapiens
P08238	GO:0034751	Homo sapiens
P08238	GO:0034774	Homo sapiens
P08238	GO:0042470	Homo sapiens
P08238	GO:0043025	Homo sapiens
P08238	GO:0044294	Homo sapiens
P08238	GO:0044295	Homo sapiens
P08238	GO:0048471	Homo sapiens
P08238	GO:0070062	Homo sapiens
P08238	GO:0120293	Homo sapiens
P08238	GO:1904813	Homo sapiens
P08238	GO:1990565	Homo sapiens
P14625	GO:0005576	Homo sapiens
P14625	GO:0005634	Homo sapiens
P14625	GO:0005783	Homo sapiens
P14625	GO:0005788	Homo sapiens
P14625	GO:0005789	Homo sapiens
P14625	GO:0005790	Homo sapiens
P14625	GO:0005829	Homo sapiens
P14625	GO:0005925	Homo sapiens
P14625	GO:0016020	Homo sapiens
P14625	GO:0030496	Homo sapiens
P14625	GO:0032991	Homo sapiens
P14625	GO:0033018	Homo sapiens
P14625	GO:0034663	Homo sapiens
P14625	GO:0042470	Homo sapiens
P14625	GO:0048471	Homo sapiens
P14625	GO:0062023	Homo sapiens
P14625	GO:0070062	Homo sapiens
P14625	GO:0071682	Homo sapiens
P14625	GO:0097524	Homo sapiens
P07900	GO:0005576	Homo sapiens
P07900	GO:0005634	Homo sapiens
P07900	GO:0005654	Homo sapiens
P07900	GO:0005737	Homo sapiens
P07900	GO:0005739	Homo sapiens
P07900	GO:0005829	Homo sapiens
P07900	GO:0005886	Homo sapiens
P07900	GO:0009986	Homo sapiens
P07900	GO:0016020	Homo sapiens
P07900	GO:0016323	Homo sapiens
P07900	GO:0016324	Homo sapiens
P07900	GO:0031526	Homo sapiens
P07900	GO:0032991	Homo sapiens
P07900	GO:0034774	Homo sapiens
P07900	GO:0042470	Homo sapiens
P07900	GO:0043025	Homo sapiens
P07900	GO:0043202	Homo sapiens
P07900	GO:0043209	Homo sapiens
P07900	GO:0044294	Homo sapiens
P07900	GO:0044295	Homo sapiens
P07900	GO:0048471	Homo sapiens
P07900	GO:0062023	Homo sapiens
P07900	GO:0070062	Homo sapiens
P07900	GO:0071682	Homo sapiens
P07900	GO:0097226	Homo sapiens
P07900	GO:0097524	Homo sapiens
P07900	GO:1904813	Homo sapiens
Q12931	GO:0005654	Homo sapiens
Q12931	GO:0005739	Homo sapiens
Q12931	GO:0005743	Homo sapiens
Q12931	GO:0005758	Homo sapiens
Q12931	GO:0005759	Homo sapiens
Q12931	GO:0016020	Homo sapiens
Q12931	GO:0071944	Homo sapiens
P02768	GO:0005576	Homo sapiens
P02768	GO:0005615	Homo sapiens
P02768	GO:0005634	Homo sapiens
P02768	GO:0005737	Homo sapiens
P02768	GO:0005783	Homo sapiens
P02768	GO:0005788	Homo sapiens
P02768	GO:0005794	Homo sapiens
P02768	GO:0031093	Homo sapiens
P02768	GO:0032991	Homo sapiens
P02768	GO:0070062	Homo sapiens
P02768	GO:0072562	Homo sapiens
P02787	GO:0005576	Homo sapiens
P02787	GO:0005615	Homo sapiens
P02787	GO:0005769	Homo sapiens
P02787	GO:0005770	Homo sapiens
P02787	GO:0005788	Homo sapiens
P02787	GO:0005886	Homo sapiens
P02787	GO:0005905	Homo sapiens
P02787	GO:0009925	Homo sapiens
P02787	GO:0009986	Homo sapiens
P02787	GO:0010008	Homo sapiens
P02787	GO:0016324	Homo sapiens
P02787	GO:0030139	Homo sapiens
P02787	GO:0030669	Homo sapiens
P02787	GO:0031410	Homo sapiens
P02787	GO:0031982	Homo sapiens
P02787	GO:0034774	Homo sapiens
P02787	GO:0045178	Homo sapiens
P02787	GO:0048471	Homo sapiens
P02787	GO:0055037	Homo sapiens
P02787	GO:0070062	Homo sapiens
P02787	GO:0072562	Homo sapiens
P02787	GO:1990712	Homo sapiens
P52209	GO:0005634	Homo sapiens
P52209	GO:0005829	Homo sapiens
P52209	GO:0070062	Homo sapiens
P04040	GO:0005576	Homo sapiens
P04040	GO:0005737	Homo sapiens
P04040	GO:0005739	Homo sapiens
P04040	GO:0005777	Homo sapiens
P04040	GO:0005778	Homo sapiens
P04040	GO:0005782	Homo sapiens
P04040	GO:0005829	Homo sapiens
P04040	GO:0005925	Homo sapiens
P04040	GO:0016020	Homo sapiens
P04040	GO:0032991	Homo sapiens
P04040	GO:0034774	Homo sapiens
P04040	GO:0043231	Homo sapiens
P04040	GO:0062151	Homo sapiens
P04040	GO:0070062	Homo sapiens
P04040	GO:1904813	Homo sapiens
P06396	GO:0002102	Homo sapiens
P06396	GO:0005576	Homo sapiens
P06396	GO:0005615	Homo sapiens
P06396	GO:0005737	Homo sapiens
P06396	GO:0005829	Homo sapiens
P06396	GO:0005886	Homo sapiens
P06396	GO:0005925	Homo sapiens
P06396	GO:0015629	Homo sapiens
P06396	GO:0016528	Homo sapiens
P06396	GO:0030027	Homo sapiens
P06396	GO:0030478	Homo sapiens
P06396	GO:0030864	Homo sapiens
P06396	GO:0034774	Homo sapiens
P06396	GO:0045335	Homo sapiens
P06396	GO:0070062	Homo sapiens
P06396	GO:0072562	Homo sapiens
P06396	GO:1904813	Homo sapiens
P06576	GO:0005634	Homo sapiens
P06576	GO:0005739	Homo sapiens
P06576	GO:0005743	Homo sapiens
P06576	GO:0005753	Homo sapiens
P06576	GO:0005754	Homo sapiens
P06576	GO:0005759	Homo sapiens
P06576	GO:0005886	Homo sapiens
P06576	GO:0009986	Homo sapiens
P06576	GO:0016020	Homo sapiens
P06576	GO:0031966	Homo sapiens
P06576	GO:0042645	Homo sapiens
P06576	GO:0045259	Homo sapiens
P06576	GO:0045261	Homo sapiens
P06576	GO:0070062	Homo sapiens
P27348	GO:0005737	Homo sapiens
P27348	GO:0005829	Homo sapiens
P27348	GO:0005925	Homo sapiens
P27348	GO:0016020	Homo sapiens
P27348	GO:0032991	Homo sapiens
P27348	GO:0045202	Homo sapiens
P27348	GO:0070062	Homo sapiens
P31946	GO:0005737	Homo sapiens
P31946	GO:0005774	Homo sapiens
P31946	GO:0005829	Homo sapiens
P31946	GO:0005925	Homo sapiens
P31946	GO:0016020	Homo sapiens
P31946	GO:0042470	Homo sapiens
P31946	GO:0048471	Homo sapiens
P31946	GO:0070062	Homo sapiens
P31947	GO:0005615	Homo sapiens
P31947	GO:0005634	Homo sapiens
P31947	GO:0005737	Homo sapiens
P31947	GO:0005829	Homo sapiens
P31947	GO:0070062	Homo sapiens
P61981	GO:0005737	Homo sapiens
P61981	GO:0005829	Homo sapiens
P61981	GO:0005925	Homo sapiens
P61981	GO:0016020	Homo sapiens
P61981	GO:0070062	Homo sapiens
P61981	GO:0098793	Homo sapiens
P62258	GO:0005634	Homo sapiens
P62258	GO:0005737	Homo sapiens
P62258	GO:0005829	Homo sapiens
P62258	GO:0005925	Homo sapiens
P62258	GO:0016020	Homo sapiens
P62258	GO:0031966	Homo sapiens
P62258	GO:0042470	Homo sapiens
P62258	GO:0070062	Homo sapiens
P63104	GO:0005615	Homo sapiens
P63104	GO:0005634	Homo sapiens
P63104	GO:0005654	Homo sapiens
P63104	GO:0005737	Homo sapiens
P63104	GO:0005829	Homo sapiens
P63104	GO:0005925	Homo sapiens
P63104	GO:0031982	Homo sapiens
P63104	GO:0042470	Homo sapiens
P63104	GO:0070062	Homo sapiens
P63104	GO:0072562	Homo sapiens
P63104	GO:0098978	Homo sapiens
Q04917	GO:0005737	Homo sapiens
Q04917	GO:0005829	Homo sapiens
Q04917	GO:0005886	Homo sapiens
Q04917	GO:0014704	Homo sapiens
Q04917	GO:0070062	Homo sapiens
Q04917	GO:0098793	Homo sapiens
Q04917	GO:0150048	Homo sapiens
P12081	GO:0005737	Homo sapiens
P12081	GO:0005739	Homo sapiens
P12081	GO:0005829	Homo sapiens
P49590	GO:0005739	Homo sapiens
P49590	GO:0005759	Homo sapiens
P49590	GO:0005829	Homo sapiens
P68104	GO:0005576	Homo sapiens
P68104	GO:0005615	Homo sapiens
P68104	GO:0005634	Homo sapiens
P68104	GO:0005730	Homo sapiens
P68104	GO:0005737	Homo sapiens
P68104	GO:0005829	Homo sapiens
P68104	GO:0005840	Homo sapiens
P68104	GO:0005853	Homo sapiens
P68104	GO:0005886	Homo sapiens
P68104	GO:0016020	Homo sapiens
P68104	GO:0022626	Homo sapiens
P68104	GO:0030864	Homo sapiens
P68104	GO:0032587	Homo sapiens
P68104	GO:0034774	Homo sapiens
P68104	GO:0070062	Homo sapiens
P68104	GO:0098574	Homo sapiens
P68104	GO:1904813	Homo sapiens
Q05639	GO:0005737	Homo sapiens
Q05639	GO:0005853	Homo sapiens
Q05639	GO:0045202	Homo sapiens
Q05639	GO:0098574	Homo sapiens
Q5VTE0	GO:0005615	Homo sapiens
Q5VTE0	GO:0005634	Homo sapiens
Q5VTE0	GO:0005737	Homo sapiens
Q5VTE0	GO:0070062	Homo sapiens
P48735	GO:0005739	Homo sapiens
P48735	GO:0005759	Homo sapiens
P48735	GO:0005777	Homo sapiens
P48735	GO:0005829	Homo sapiens
P48735	GO:0070062	Homo sapiens
P60709	GO:0000776	Homo sapiens
P60709	GO:0000785	Homo sapiens
P60709	GO:0000786	Homo sapiens
P60709	GO:0005615	Homo sapiens
P60709	GO:0005634	Homo sapiens
P60709	GO:0005654	Homo sapiens
P60709	GO:0005737	Homo sapiens
P60709	GO:0005829	Homo sapiens
P60709	GO:0005856	Homo sapiens
P60709	GO:0005884	Homo sapiens
P60709	GO:0005886	Homo sapiens
P60709	GO:0005903	Homo sapiens
P60709	GO:0005911	Homo sapiens
P60709	GO:0005912	Homo sapiens
P60709	GO:0005925	Homo sapiens
P60709	GO:0015629	Homo sapiens
P60709	GO:0016020	Homo sapiens
P60709	GO:0016363	Homo sapiens
P60709	GO:0016514	Homo sapiens
P60709	GO:0016586	Homo sapiens
P60709	GO:0030027	Homo sapiens
P60709	GO:0030424	Homo sapiens
P60709	GO:0030863	Homo sapiens
P60709	GO:0031982	Homo sapiens
P60709	GO:0032991	Homo sapiens
P60709	GO:0035060	Homo sapiens
P60709	GO:0035267	Homo sapiens
P60709	GO:0036464	Homo sapiens
P60709	GO:0043296	Homo sapiens
P60709	GO:0044305	Homo sapiens
P60709	GO:0045202	Homo sapiens
P60709	GO:0070062	Homo sapiens
P60709	GO:0070160	Homo sapiens
P60709	GO:0071564	Homo sapiens
P60709	GO:0071565	Homo sapiens
P60709	GO:0072562	Homo sapiens
P60709	GO:0097433	Homo sapiens
P60709	GO:0098685	Homo sapiens
P60709	GO:0098793	Homo sapiens
P60709	GO:0098871	Homo sapiens
P60709	GO:0098978	Homo sapiens
P60709	GO:0140092	Homo sapiens
P60709	GO:0140288	Homo sapiens
P60709	GO:1990904	Homo sapiens
P63261	GO:0005615	Homo sapiens
P63261	GO:0005634	Homo sapiens
P63261	GO:0005737	Homo sapiens
P63261	GO:0005829	Homo sapiens
P63261	GO:0005856	Homo sapiens
P63261	GO:0005884	Homo sapiens
P63261	GO:0005886	Homo sapiens
P63261	GO:0005911	Homo sapiens
P63261	GO:0005925	Homo sapiens
P63261	GO:0016020	Homo sapiens
P63261	GO:0030016	Homo sapiens
P63261	GO:0030424	Homo sapiens
P63261	GO:0031941	Homo sapiens
P63261	GO:0035267	Homo sapiens
P63261	GO:0043296	Homo sapiens
P63261	GO:0044305	Homo sapiens
P63261	GO:0045202	Homo sapiens
P63261	GO:0045335	Homo sapiens
P63261	GO:0070062	Homo sapiens
P63261	GO:0072562	Homo sapiens
P63261	GO:0097433	Homo sapiens
P63261	GO:0098685	Homo sapiens
P63261	GO:0120220	Homo sapiens
A5A3E0	GO:0005615	Homo sapiens
A5A3E0	GO:0005737	Homo sapiens
A5A3E0	GO:0005884	Homo sapiens
A5A3E0	GO:0005938	Homo sapiens
A5A3E0	GO:0016020	Homo sapiens
A5A3E0	GO:0030424	Homo sapiens
A5A3E0	GO:0035267	Homo sapiens
A5A3E0	GO:0045202	Homo sapiens
A5A3E0	GO:0070062	Homo sapiens
A5A3E0	GO:0072562	Homo sapiens
P68032	GO:0005615	Homo sapiens
P68032	GO:0005737	Homo sapiens
P68032	GO:0005829	Homo sapiens
P68032	GO:0005884	Homo sapiens
P68032	GO:0005925	Homo sapiens
P68032	GO:0016020	Homo sapiens
P68032	GO:0030017	Homo sapiens
P68032	GO:0030027	Homo sapiens
P68032	GO:0030175	Homo sapiens
P68032	GO:0031674	Homo sapiens
P68032	GO:0044297	Homo sapiens
P68032	GO:0070062	Homo sapiens
P68032	GO:0072562	Homo sapiens
P68032	GO:0098978	Homo sapiens
P68133	GO:0001725	Homo sapiens
P68133	GO:0005615	Homo sapiens
P68133	GO:0005829	Homo sapiens
P68133	GO:0005865	Homo sapiens
P68133	GO:0005884	Homo sapiens
P68133	GO:0015629	Homo sapiens
P68133	GO:0030017	Homo sapiens
P68133	GO:0030027	Homo sapiens
P68133	GO:0030175	Homo sapiens
P68133	GO:0044297	Homo sapiens
P68133	GO:0070062	Homo sapiens
P68133	GO:0072562	Homo sapiens
Q6S8J3	GO:0005615	Homo sapiens
Q6S8J3	GO:0005737	Homo sapiens
Q6S8J3	GO:0005884	Homo sapiens
Q6S8J3	GO:0016020	Homo sapiens
Q6S8J3	GO:0030424	Homo sapiens
Q6S8J3	GO:0035267	Homo sapiens
Q6S8J3	GO:0045202	Homo sapiens
Q6S8J3	GO:0070062	Homo sapiens
Q6S8J3	GO:0072562	Homo sapiens
P62736	GO:0001725	Homo sapiens
P62736	GO:0005604	Homo sapiens
P62736	GO:0005615	Homo sapiens
P62736	GO:0005737	Homo sapiens
P62736	GO:0005829	Homo sapiens
P62736	GO:0030027	Homo sapiens
P62736	GO:0030175	Homo sapiens
P62736	GO:0030485	Homo sapiens
P62736	GO:0031514	Homo sapiens
P62736	GO:0032991	Homo sapiens
P62736	GO:0044297	Homo sapiens
P62736	GO:0070062	Homo sapiens
P63267	GO:0005615	Homo sapiens
P63267	GO:0005737	Homo sapiens
P63267	GO:0005829	Homo sapiens
P63267	GO:0005856	Homo sapiens
P63267	GO:0030027	Homo sapiens
P63267	GO:0030175	Homo sapiens
P63267	GO:0032982	Homo sapiens
P63267	GO:0044297	Homo sapiens
P63267	GO:0070062	Homo sapiens
P63267	GO:0071944	Homo sapiens
P63267	GO:0072562	Homo sapiens
P0CG38	GO:0005615	Homo sapiens
P0CG38	GO:0005737	Homo sapiens
P0CG38	GO:0005884	Homo sapiens
P0CG38	GO:0016020	Homo sapiens
P0CG38	GO:0030424	Homo sapiens
P0CG38	GO:0035267	Homo sapiens
P0CG38	GO:0045202	Homo sapiens
P0CG38	GO:0070062	Homo sapiens
P0CG39	GO:0005615	Homo sapiens
P0CG39	GO:0005737	Homo sapiens
P0CG39	GO:0005884	Homo sapiens
P0CG39	GO:0016020	Homo sapiens
P0CG39	GO:0030424	Homo sapiens
P0CG39	GO:0035267	Homo sapiens
P0CG39	GO:0045202	Homo sapiens
P0CG39	GO:0070062	Homo sapiens
Q9BYX7	GO:0005576	Homo sapiens
Q9BYX7	GO:0005737	Homo sapiens
Q9BYX7	GO:0005829	Homo sapiens
Q9BYX7	GO:0005884	Homo sapiens
Q9BYX7	GO:0016020	Homo sapiens
Q9BYX7	GO:0030424	Homo sapiens
Q9BYX7	GO:0035267	Homo sapiens
Q9BYX7	GO:0045202	Homo sapiens
Q9BYX7	GO:0070062	Homo sapiens
Q562R1	GO:0005615	Homo sapiens
Q562R1	GO:0005737	Homo sapiens
Q562R1	GO:0005884	Homo sapiens
Q562R1	GO:0016020	Homo sapiens
Q562R1	GO:0030424	Homo sapiens
Q562R1	GO:0035267	Homo sapiens
Q562R1	GO:0070062	Homo sapiens
Q562R1	GO:0098978	Homo sapiens
P10636	GO:0005576	Homo sapiens
P10636	GO:0005634	Homo sapiens
P10636	GO:0005737	Homo sapiens
P10636	GO:0005739	Homo sapiens
P10636	GO:0005829	Homo sapiens
P10636	GO:0005874	Homo sapiens
P10636	GO:0005886	Homo sapiens
P10636	GO:0015630	Homo sapiens
P10636	GO:0016607	Homo sapiens
P10636	GO:0030424	Homo sapiens
P10636	GO:0030425	Homo sapiens
P10636	GO:0030426	Homo sapiens
P10636	GO:0030673	Homo sapiens
P10636	GO:0034399	Homo sapiens
P10636	GO:0036464	Homo sapiens
P10636	GO:0036477	Homo sapiens
P10636	GO:0043005	Homo sapiens
P10636	GO:0043025	Homo sapiens
P10636	GO:0043197	Homo sapiens
P10636	GO:0044297	Homo sapiens
P10636	GO:0044304	Homo sapiens
P10636	GO:0045121	Homo sapiens
P10636	GO:0045298	Homo sapiens
P10636	GO:0097386	Homo sapiens
P10636	GO:0097418	Homo sapiens
P10636	GO:1904115	Homo sapiens
P06732	GO:0005615	Homo sapiens
P06732	GO:0005829	Homo sapiens
P23526	GO:0005634	Homo sapiens
P23526	GO:0005783	Homo sapiens
P23526	GO:0005829	Homo sapiens
P23526	GO:0042470	Homo sapiens
P23526	GO:0070062	Homo sapiens
P36578	GO:0005634	Homo sapiens
P36578	GO:0005730	Homo sapiens
P36578	GO:0005737	Homo sapiens
P36578	GO:0005791	Homo sapiens
P36578	GO:0005829	Homo sapiens
P36578	GO:0005925	Homo sapiens
P36578	GO:0016020	Homo sapiens
P36578	GO:0022625	Homo sapiens
P36578	GO:0022626	Homo sapiens
P36578	GO:0070062	Homo sapiens
P36578	GO:1990904	Homo sapiens
P14868	GO:0005737	Homo sapiens
P14868	GO:0005829	Homo sapiens
P14868	GO:0016020	Homo sapiens
P14868	GO:0017101	Homo sapiens
P14868	GO:0045202	Homo sapiens
P14868	GO:0070062	Homo sapiens
P01008	GO:0005576	Homo sapiens
P01008	GO:0005615	Homo sapiens
P01008	GO:0005788	Homo sapiens
P01008	GO:0005886	Homo sapiens
P01008	GO:0062023	Homo sapiens
P01008	GO:0070062	Homo sapiens
P01008	GO:0072562	Homo sapiens
O76070	GO:0005737	Homo sapiens
O76070	GO:0005813	Homo sapiens
O76070	GO:0005819	Homo sapiens
O76070	GO:0043025	Homo sapiens
O76070	GO:0043679	Homo sapiens
O76070	GO:0048471	Homo sapiens
O76070	GO:0070062	Homo sapiens
P25705	GO:0005739	Homo sapiens
P25705	GO:0005743	Homo sapiens
P25705	GO:0005753	Homo sapiens
P25705	GO:0005754	Homo sapiens
P25705	GO:0005759	Homo sapiens
P25705	GO:0005886	Homo sapiens
P25705	GO:0009986	Homo sapiens
P25705	GO:0016020	Homo sapiens
P25705	GO:0045121	Homo sapiens
P25705	GO:0045259	Homo sapiens
P25705	GO:0045261	Homo sapiens
P25705	GO:0070062	Homo sapiens
P54868	GO:0005739	Homo sapiens
P54868	GO:0005759	Homo sapiens
Q01581	GO:0005737	Homo sapiens
Q01581	GO:0005829	Homo sapiens
P16083	GO:0005654	Homo sapiens
P16083	GO:0005829	Homo sapiens
P16083	GO:0070062	Homo sapiens
P08758	GO:0005576	Homo sapiens
P08758	GO:0005737	Homo sapiens
P08758	GO:0005829	Homo sapiens
P08758	GO:0005925	Homo sapiens
P08758	GO:0009897	Homo sapiens
P08758	GO:0016020	Homo sapiens
P08758	GO:0042383	Homo sapiens
P08758	GO:0062023	Homo sapiens
P08758	GO:0070062	Homo sapiens
P08758	GO:0072563	Homo sapiens
P05141	GO:0005634	Homo sapiens
P05141	GO:0005739	Homo sapiens
P05141	GO:0005743	Homo sapiens
P05141	GO:0005757	Homo sapiens
P05141	GO:0005886	Homo sapiens
P05141	GO:0016020	Homo sapiens
P05141	GO:0042645	Homo sapiens
P05141	GO:0071817	Homo sapiens
P12235	GO:0005739	Homo sapiens
P12235	GO:0005743	Homo sapiens
P12235	GO:0005757	Homo sapiens
P12235	GO:0005886	Homo sapiens
P12235	GO:0016020	Homo sapiens
P12235	GO:0031966	Homo sapiens
P12236	GO:0005634	Homo sapiens
P12236	GO:0005739	Homo sapiens
P12236	GO:0005743	Homo sapiens
P12236	GO:0005744	Homo sapiens
P12236	GO:0016020	Homo sapiens
Q9H0C2	GO:0005634	Homo sapiens
Q9H0C2	GO:0005739	Homo sapiens
Q9H0C2	GO:0005743	Homo sapiens
Q9H0C2	GO:0005757	Homo sapiens
Q9H0C2	GO:0005886	Homo sapiens
Q9H0C2	GO:0016020	Homo sapiens
Q9H0C2	GO:0031514	Homo sapiens
P55072	GO:0000502	Homo sapiens
P55072	GO:0005576	Homo sapiens
P55072	GO:0005634	Homo sapiens
P55072	GO:0005654	Homo sapiens
P55072	GO:0005737	Homo sapiens
P55072	GO:0005783	Homo sapiens
P55072	GO:0005789	Homo sapiens
P55072	GO:0005811	Homo sapiens
P55072	GO:0005829	Homo sapiens
P55072	GO:0010494	Homo sapiens
P55072	GO:0032991	Homo sapiens
P55072	GO:0034098	Homo sapiens
P55072	GO:0034774	Homo sapiens
P55072	GO:0035578	Homo sapiens
P55072	GO:0035861	Homo sapiens
P55072	GO:0036513	Homo sapiens
P55072	GO:0043231	Homo sapiens
P55072	GO:0048471	Homo sapiens
P55072	GO:0070062	Homo sapiens
P55072	GO:0098978	Homo sapiens
P55072	GO:1904813	Homo sapiens
P55072	GO:1904949	Homo sapiens
P55072	GO:1990730	Homo sapiens
P18124	GO:0005634	Homo sapiens
P18124	GO:0005730	Homo sapiens
P18124	GO:0005737	Homo sapiens
P18124	GO:0005829	Homo sapiens
P18124	GO:0005925	Homo sapiens
P18124	GO:0014069	Homo sapiens
P18124	GO:0016020	Homo sapiens
P18124	GO:0022625	Homo sapiens
P18124	GO:0022626	Homo sapiens
P18124	GO:1990904	Homo sapiens
P68871	GO:0005576	Homo sapiens
P68871	GO:0005615	Homo sapiens
P68871	GO:0005829	Homo sapiens
P68871	GO:0005833	Homo sapiens
P68871	GO:0031838	Homo sapiens
P68871	GO:0070062	Homo sapiens
P68871	GO:0071682	Homo sapiens
P68871	GO:0072562	Homo sapiens
P68871	GO:1904724	Homo sapiens
P68871	GO:1904813	Homo sapiens
P02042	GO:0005829	Homo sapiens
P02042	GO:0005833	Homo sapiens
P02042	GO:0031838	Homo sapiens
P02042	GO:0072562	Homo sapiens
P31350	GO:0005634	Homo sapiens
P31350	GO:0005829	Homo sapiens
P31350	GO:0005971	Homo sapiens
Q7LFX5	GO:0000139	Homo sapiens
Q7LFX5	GO:0016020	Homo sapiens
O00762	GO:0000151	Homo sapiens
O00762	GO:0005634	Homo sapiens
O00762	GO:0005654	Homo sapiens
O00762	GO:0005680	Homo sapiens
O00762	GO:0005829	Homo sapiens
O00762	GO:0005886	Homo sapiens
P30050	GO:0005730	Homo sapiens
P30050	GO:0005737	Homo sapiens
P30050	GO:0005829	Homo sapiens
P30050	GO:0005925	Homo sapiens
P30050	GO:0014069	Homo sapiens
P30050	GO:0016020	Homo sapiens
P30050	GO:0022625	Homo sapiens
P30050	GO:0022626	Homo sapiens
P30050	GO:0070062	Homo sapiens
P55957	GO:0005739	Homo sapiens
P55957	GO:0005741	Homo sapiens
P55957	GO:0005829	Homo sapiens
P55957	GO:0016020	Homo sapiens
P02144	GO:0005829	Homo sapiens
P02144	GO:0016528	Homo sapiens
P02144	GO:0070062	Homo sapiens
P00915	GO:0005829	Homo sapiens
P00915	GO:0070062	Homo sapiens
Q13232	GO:0005737	Homo sapiens
Q13232	GO:0005741	Homo sapiens
Q13232	GO:0005829	Homo sapiens
Q13232	GO:0036064	Homo sapiens
P05413	GO:0005615	Homo sapiens
P05413	GO:0005634	Homo sapiens
P05413	GO:0005829	Homo sapiens
P05413	GO:0070062	Homo sapiens
P00918	GO:0005737	Homo sapiens
P00918	GO:0005829	Homo sapiens
P00918	GO:0005886	Homo sapiens
P00918	GO:0043209	Homo sapiens
P00918	GO:0045177	Homo sapiens
P00918	GO:0070062	Homo sapiens
P05452	GO:0001652	Homo sapiens
P05452	GO:0005576	Homo sapiens
P05452	GO:0005615	Homo sapiens
P05452	GO:0005737	Homo sapiens
P05452	GO:0031089	Homo sapiens
P05452	GO:0062023	Homo sapiens
P05452	GO:0070062	Homo sapiens
P62826	GO:0000785	Homo sapiens
P62826	GO:0001673	Homo sapiens
P62826	GO:0002177	Homo sapiens
P62826	GO:0005634	Homo sapiens
P62826	GO:0005635	Homo sapiens
P62826	GO:0005643	Homo sapiens
P62826	GO:0005654	Homo sapiens
P62826	GO:0005730	Homo sapiens
P62826	GO:0005737	Homo sapiens
P62826	GO:0005814	Homo sapiens
P62826	GO:0005829	Homo sapiens
P62826	GO:0016020	Homo sapiens
P62826	GO:0030496	Homo sapiens
P62826	GO:0032991	Homo sapiens
P62826	GO:0036126	Homo sapiens
P62826	GO:0042470	Homo sapiens
P62826	GO:0042565	Homo sapiens
P62826	GO:0055037	Homo sapiens
P62826	GO:0070062	Homo sapiens
P00167	GO:0005741	Homo sapiens
P00167	GO:0005789	Homo sapiens
P00167	GO:0005829	Homo sapiens
P00167	GO:0016020	Homo sapiens
P00167	GO:0043231	Homo sapiens
Q06830	GO:0005615	Homo sapiens
Q06830	GO:0005634	Homo sapiens
Q06830	GO:0005737	Homo sapiens
Q06830	GO:0005829	Homo sapiens
Q06830	GO:0042470	Homo sapiens
Q06830	GO:0070062	Homo sapiens
P0CG47	GO:0005615	Homo sapiens
P0CG47	GO:0005634	Homo sapiens
P0CG47	GO:0005654	Homo sapiens
P0CG47	GO:0005739	Homo sapiens
P0CG47	GO:0005741	Homo sapiens
P0CG47	GO:0005789	Homo sapiens
P0CG47	GO:0005829	Homo sapiens
P0CG47	GO:0005886	Homo sapiens
P0CG47	GO:0010008	Homo sapiens
P0CG47	GO:0030666	Homo sapiens
P0CG47	GO:0031982	Homo sapiens
P0CG47	GO:0043005	Homo sapiens
P0CG47	GO:0043025	Homo sapiens
P0CG47	GO:0070062	Homo sapiens
P0CG48	GO:0005615	Homo sapiens
P0CG48	GO:0005634	Homo sapiens
P0CG48	GO:0005654	Homo sapiens
P0CG48	GO:0005741	Homo sapiens
P0CG48	GO:0005789	Homo sapiens
P0CG48	GO:0005829	Homo sapiens
P0CG48	GO:0005886	Homo sapiens
P0CG48	GO:0010008	Homo sapiens
P0CG48	GO:0030666	Homo sapiens
P0CG48	GO:0031982	Homo sapiens
P0CG48	GO:0070062	Homo sapiens
P62979	GO:0005615	Homo sapiens
P62979	GO:0005634	Homo sapiens
P62979	GO:0005654	Homo sapiens
P62979	GO:0005730	Homo sapiens
P62979	GO:0005737	Homo sapiens
P62979	GO:0005741	Homo sapiens
P62979	GO:0005789	Homo sapiens
P62979	GO:0005829	Homo sapiens
P62979	GO:0005886	Homo sapiens
P62979	GO:0010008	Homo sapiens
P62979	GO:0016020	Homo sapiens
P62979	GO:0022626	Homo sapiens
P62979	GO:0022627	Homo sapiens
P62979	GO:0030666	Homo sapiens
P62979	GO:0031982	Homo sapiens
P62979	GO:0032040	Homo sapiens
P62979	GO:0045202	Homo sapiens
P62979	GO:0070062	Homo sapiens
P62987	GO:0005615	Homo sapiens
P62987	GO:0005634	Homo sapiens
P62987	GO:0005654	Homo sapiens
P62987	GO:0005737	Homo sapiens
P62987	GO:0005741	Homo sapiens
P62987	GO:0005765	Homo sapiens
P62987	GO:0005783	Homo sapiens
P62987	GO:0005789	Homo sapiens
P62987	GO:0005829	Homo sapiens
P62987	GO:0005886	Homo sapiens
P62987	GO:0010008	Homo sapiens
P62987	GO:0022625	Homo sapiens
P62987	GO:0022626	Homo sapiens
P62987	GO:0022627	Homo sapiens
P62987	GO:0030666	Homo sapiens
P62987	GO:0031982	Homo sapiens
P62987	GO:0070062	Homo sapiens
P62277	GO:0005634	Homo sapiens
P62277	GO:0005654	Homo sapiens
P62277	GO:0005730	Homo sapiens
P62277	GO:0005737	Homo sapiens
P62277	GO:0005829	Homo sapiens
P62277	GO:0005840	Homo sapiens
P62277	GO:0005925	Homo sapiens
P62277	GO:0014069	Homo sapiens
P62277	GO:0016020	Homo sapiens
P62277	GO:0022626	Homo sapiens
P62277	GO:0022627	Homo sapiens
P62277	GO:0032040	Homo sapiens
P62277	GO:0070062	Homo sapiens
P01579	GO:0005576	Homo sapiens
P01579	GO:0005615	Homo sapiens
P41159	GO:0005576	Homo sapiens
P41159	GO:0005615	Homo sapiens
P41159	GO:0005829	Homo sapiens
P02753	GO:0005576	Homo sapiens
P02753	GO:0005615	Homo sapiens
P02753	GO:0070062	Homo sapiens
P01375	GO:0001891	Homo sapiens
P01375	GO:0005576	Homo sapiens
P01375	GO:0005615	Homo sapiens
P01375	GO:0005886	Homo sapiens
P01375	GO:0009897	Homo sapiens
P01375	GO:0009986	Homo sapiens
P01375	GO:0043025	Homo sapiens
P01375	GO:0045121	Homo sapiens
P01375	GO:0055037	Homo sapiens
P31153	GO:0005829	Homo sapiens
P31153	GO:0048269	Homo sapiens
P00709	GO:0000139	Homo sapiens
P00709	GO:0005615	Homo sapiens
P00709	GO:0005796	Homo sapiens
P00709	GO:0032991	Homo sapiens
P62829	GO:0005654	Homo sapiens
P62829	GO:0005730	Homo sapiens
P62829	GO:0005737	Homo sapiens
P62829	GO:0005829	Homo sapiens
P62829	GO:0005840	Homo sapiens
P62829	GO:0005925	Homo sapiens
P62829	GO:0016020	Homo sapiens
P62829	GO:0022625	Homo sapiens
P62829	GO:0022626	Homo sapiens
P62829	GO:0032991	Homo sapiens
P62829	GO:0045202	Homo sapiens
P62829	GO:0070062	Homo sapiens
P99999	GO:0005634	Homo sapiens
P99999	GO:0005739	Homo sapiens
P99999	GO:0005743	Homo sapiens
P99999	GO:0005758	Homo sapiens
P99999	GO:0005829	Homo sapiens
P99999	GO:0043293	Homo sapiens
P99999	GO:0070469	Homo sapiens
P01112	GO:0000139	Homo sapiens
P01112	GO:0005654	Homo sapiens
P01112	GO:0005737	Homo sapiens
P01112	GO:0005789	Homo sapiens
P01112	GO:0005794	Homo sapiens
P01112	GO:0005829	Homo sapiens
P01112	GO:0005886	Homo sapiens
P01112	GO:0048471	Homo sapiens
P01112	GO:0098978	Homo sapiens
P01112	GO:1905360	Homo sapiens
P01116	GO:0000139	Homo sapiens
P01116	GO:0005737	Homo sapiens
P01116	GO:0005741	Homo sapiens
P01116	GO:0005789	Homo sapiens
P01116	GO:0005829	Homo sapiens
P01116	GO:0005886	Homo sapiens
P01116	GO:0005925	Homo sapiens
P01116	GO:0009898	Homo sapiens
P01116	GO:0016020	Homo sapiens
P01111	GO:0000139	Homo sapiens
P01111	GO:0005789	Homo sapiens
P01111	GO:0005794	Homo sapiens
P01111	GO:0005829	Homo sapiens
P01111	GO:0005886	Homo sapiens
P01111	GO:0016020	Homo sapiens
P01111	GO:0070062	Homo sapiens
P01111	GO:0070821	Homo sapiens
P31939	GO:0005829	Homo sapiens
P31939	GO:0005886	Homo sapiens
P31939	GO:0016020	Homo sapiens
P31939	GO:0070062	Homo sapiens
P13645	GO:0001533	Homo sapiens
P13645	GO:0005615	Homo sapiens
P13645	GO:0005634	Homo sapiens
P13645	GO:0005737	Homo sapiens
P13645	GO:0005829	Homo sapiens
P13645	GO:0005856	Homo sapiens
P13645	GO:0005882	Homo sapiens
P13645	GO:0009986	Homo sapiens
P13645	GO:0016020	Homo sapiens
P13645	GO:0045095	Homo sapiens
P13645	GO:0070062	Homo sapiens
P04264	GO:0001533	Homo sapiens
P04264	GO:0005576	Homo sapiens
P04264	GO:0005615	Homo sapiens
P04264	GO:0005634	Homo sapiens
P04264	GO:0005737	Homo sapiens
P04264	GO:0005829	Homo sapiens
P04264	GO:0005856	Homo sapiens
P04264	GO:0016020	Homo sapiens
P04264	GO:0045095	Homo sapiens
P04264	GO:0062023	Homo sapiens
P04264	GO:0070062	Homo sapiens
P04264	GO:0072562	Homo sapiens
P04264	GO:1904813	Homo sapiens
P35908	GO:0001533	Homo sapiens
P35908	GO:0005615	Homo sapiens
P35908	GO:0005634	Homo sapiens
P35908	GO:0005737	Homo sapiens
P35908	GO:0005829	Homo sapiens
P35908	GO:0005882	Homo sapiens
P35908	GO:0016020	Homo sapiens
P35908	GO:0045095	Homo sapiens
P35908	GO:0070062	Homo sapiens
Q7Z794	GO:0001533	Homo sapiens
Q7Z794	GO:0005829	Homo sapiens
Q7Z794	GO:0005856	Homo sapiens
Q7Z794	GO:0045095	Homo sapiens
Q7Z794	GO:0070062	Homo sapiens
P15559	GO:0005634	Homo sapiens
P15559	GO:0005737	Homo sapiens
P15559	GO:0005829	Homo sapiens
P15559	GO:0030425	Homo sapiens
P15559	GO:0043025	Homo sapiens
P15559	GO:0045202	Homo sapiens
P08263	GO:0005829	Homo sapiens
P08263	GO:0070062	Homo sapiens
P09210	GO:0005829	Homo sapiens
P09210	GO:0070062	Homo sapiens
Q16772	GO:0005829	Homo sapiens
Q16772	GO:0070062	Homo sapiens
P01031	GO:0005576	Homo sapiens
P01031	GO:0005579	Homo sapiens
P01031	GO:0005615	Homo sapiens
P01031	GO:0070062	Homo sapiens
P61626	GO:0005576	Homo sapiens
P61626	GO:0005615	Homo sapiens
P61626	GO:0035578	Homo sapiens
P61626	GO:0035580	Homo sapiens
P61626	GO:0070062	Homo sapiens
P61626	GO:1904724	Homo sapiens
P63279	GO:0000795	Homo sapiens
P63279	GO:0005634	Homo sapiens
P63279	GO:0005635	Homo sapiens
P63279	GO:0005643	Homo sapiens
P63279	GO:0005654	Homo sapiens
P63279	GO:0005737	Homo sapiens
P63279	GO:0005829	Homo sapiens
P63279	GO:0016605	Homo sapiens
P63279	GO:0048471	Homo sapiens
P63279	GO:0106068	Homo sapiens
P63279	GO:1990234	Homo sapiens
P00441	GO:0005576	Homo sapiens
P00441	GO:0005615	Homo sapiens
P00441	GO:0005634	Homo sapiens
P00441	GO:0005654	Homo sapiens
P00441	GO:0005737	Homo sapiens
P00441	GO:0005739	Homo sapiens
P00441	GO:0005758	Homo sapiens
P00441	GO:0005759	Homo sapiens
P00441	GO:0005777	Homo sapiens
P00441	GO:0005829	Homo sapiens
P00441	GO:0031410	Homo sapiens
P00441	GO:0032839	Homo sapiens
P00441	GO:0032991	Homo sapiens
P00441	GO:0043025	Homo sapiens
P00441	GO:0070062	Homo sapiens
P00441	GO:1904115	Homo sapiens
P01127	GO:0000139	Homo sapiens
P01127	GO:0005576	Homo sapiens
P01127	GO:0005615	Homo sapiens
P01127	GO:0005737	Homo sapiens
P01127	GO:0005788	Homo sapiens
P01127	GO:0005796	Homo sapiens
P01127	GO:0009986	Homo sapiens
P01127	GO:0016323	Homo sapiens
P01127	GO:0031093	Homo sapiens
P01127	GO:0062023	Homo sapiens
P01127	GO:1990265	Homo sapiens
P51965	GO:0000151	Homo sapiens
P51965	GO:0005634	Homo sapiens
P51965	GO:0005654	Homo sapiens
P51965	GO:0005829	Homo sapiens
Q96LR5	GO:0005634	Homo sapiens
Q969T4	GO:0005634	Homo sapiens
Q969T4	GO:0005654	Homo sapiens
Q969T4	GO:0005829	Homo sapiens
P10599	GO:0005576	Homo sapiens
P10599	GO:0005634	Homo sapiens
P10599	GO:0005654	Homo sapiens
P10599	GO:0005737	Homo sapiens
P10599	GO:0005829	Homo sapiens
P10599	GO:0070062	Homo sapiens
P01344	GO:0005576	Homo sapiens
P01344	GO:0005615	Homo sapiens
P01344	GO:0031093	Homo sapiens
P62937	GO:0005576	Homo sapiens
P62937	GO:0005615	Homo sapiens
P62937	GO:0005634	Homo sapiens
P62937	GO:0005737	Homo sapiens
P62937	GO:0005829	Homo sapiens
P62937	GO:0005925	Homo sapiens
P62937	GO:0016020	Homo sapiens
P62937	GO:0031982	Homo sapiens
P62937	GO:0032991	Homo sapiens
P62937	GO:0034774	Homo sapiens
P62937	GO:0070062	Homo sapiens
P62937	GO:1904813	Homo sapiens
P61769	GO:0000139	Homo sapiens
P61769	GO:0005576	Homo sapiens
P61769	GO:0005615	Homo sapiens
P61769	GO:0005765	Homo sapiens
P61769	GO:0005783	Homo sapiens
P61769	GO:0005788	Homo sapiens
P61769	GO:0005794	Homo sapiens
P61769	GO:0005829	Homo sapiens
P61769	GO:0005886	Homo sapiens
P61769	GO:0005925	Homo sapiens
P61769	GO:0009897	Homo sapiens
P61769	GO:0012507	Homo sapiens
P61769	GO:0016020	Homo sapiens
P61769	GO:0030670	Homo sapiens
P61769	GO:0031901	Homo sapiens
P61769	GO:0031902	Homo sapiens
P61769	GO:0031905	Homo sapiens
P61769	GO:0035580	Homo sapiens
P61769	GO:0042612	Homo sapiens
P61769	GO:0042613	Homo sapiens
P61769	GO:0042824	Homo sapiens
P61769	GO:0055038	Homo sapiens
P61769	GO:0070062	Homo sapiens
P61769	GO:1904724	Homo sapiens
P61769	GO:1990712	Homo sapiens
P62820	GO:0000139	Homo sapiens
P62820	GO:0005769	Homo sapiens
P62820	GO:0005783	Homo sapiens
P62820	GO:0005794	Homo sapiens
P62820	GO:0005829	Homo sapiens
P62820	GO:0012505	Homo sapiens
P62820	GO:0030658	Homo sapiens
P62820	GO:0042470	Homo sapiens
P62820	GO:0070062	Homo sapiens
Q9H0U4	GO:0000139	Homo sapiens
Q9H0U4	GO:0005789	Homo sapiens
Q9H0U4	GO:0005794	Homo sapiens
Q9H0U4	GO:0005829	Homo sapiens
Q9H0U4	GO:0012505	Homo sapiens
Q9H0U4	GO:0030133	Homo sapiens
Q9H0U4	GO:0033116	Homo sapiens
Q9H0U4	GO:0034045	Homo sapiens
Q9H0U4	GO:0048471	Homo sapiens
Q9H0U4	GO:0070062	Homo sapiens
Q92928	GO:0005737	Homo sapiens
Q92928	GO:0012505	Homo sapiens
Q92928	GO:0016020	Homo sapiens
P09211	GO:0005576	Homo sapiens
P09211	GO:0005615	Homo sapiens
P09211	GO:0005634	Homo sapiens
P09211	GO:0005737	Homo sapiens
P09211	GO:0005739	Homo sapiens
P09211	GO:0005829	Homo sapiens
P09211	GO:0031982	Homo sapiens
P09211	GO:0034774	Homo sapiens
P09211	GO:0070062	Homo sapiens
P09211	GO:0097057	Homo sapiens
P09211	GO:1904813	Homo sapiens
P02741	GO:0005576	Homo sapiens
P02741	GO:0005615	Homo sapiens
P10145	GO:0005576	Homo sapiens
P10145	GO:0005615	Homo sapiens
P01133	GO:0005576	Homo sapiens
P01133	GO:0005615	Homo sapiens
P01133	GO:0005765	Homo sapiens
P01133	GO:0005886	Homo sapiens
P01133	GO:0030669	Homo sapiens
P01133	GO:0031093	Homo sapiens
P01133	GO:0070062	Homo sapiens
P02452	GO:0005576	Homo sapiens
P02452	GO:0005584	Homo sapiens
P02452	GO:0005615	Homo sapiens
P02452	GO:0005737	Homo sapiens
P02452	GO:0005788	Homo sapiens
P02452	GO:0030141	Homo sapiens
P02452	GO:0062023	Homo sapiens
P62491	GO:0000139	Homo sapiens
P62491	GO:0000922	Homo sapiens
P62491	GO:0005771	Homo sapiens
P62491	GO:0005794	Homo sapiens
P62491	GO:0005802	Homo sapiens
P62491	GO:0005813	Homo sapiens
P62491	GO:0005814	Homo sapiens
P62491	GO:0005829	Homo sapiens
P62491	GO:0030133	Homo sapiens
P62491	GO:0030659	Homo sapiens
P62491	GO:0030666	Homo sapiens
P62491	GO:0031410	Homo sapiens
P62491	GO:0031982	Homo sapiens
P62491	GO:0032154	Homo sapiens
P62491	GO:0032588	Homo sapiens
P62491	GO:0032991	Homo sapiens
P62491	GO:0034451	Homo sapiens
P62491	GO:0043231	Homo sapiens
P62491	GO:0045335	Homo sapiens
P62491	GO:0055037	Homo sapiens
P62491	GO:0055038	Homo sapiens
P62491	GO:0070062	Homo sapiens
P62491	GO:0098837	Homo sapiens
P62491	GO:0098978	Homo sapiens
Q15907	GO:0005794	Homo sapiens
Q15907	GO:0005829	Homo sapiens
Q15907	GO:0008021	Homo sapiens
Q15907	GO:0030670	Homo sapiens
Q15907	GO:0030672	Homo sapiens
Q15907	GO:0045335	Homo sapiens
Q15907	GO:0055037	Homo sapiens
Q15907	GO:0055038	Homo sapiens
Q15907	GO:0070062	Homo sapiens
Q92817	GO:0001533	Homo sapiens
Q92817	GO:0005737	Homo sapiens
Q92817	GO:0005829	Homo sapiens
Q92817	GO:0016020	Homo sapiens
Q92817	GO:0030057	Homo sapiens
Q92817	GO:0045111	Homo sapiens
Q92817	GO:0070062	Homo sapiens
O95613	GO:0005813	Homo sapiens
O95613	GO:0005814	Homo sapiens
O95613	GO:0005829	Homo sapiens
O95613	GO:0005874	Homo sapiens
O95613	GO:0016020	Homo sapiens
O95613	GO:0034451	Homo sapiens
Q92845	GO:0000794	Homo sapiens
Q92845	GO:0001750	Homo sapiens
Q92845	GO:0001917	Homo sapiens
Q92845	GO:0005783	Homo sapiens
Q92845	GO:0005794	Homo sapiens
Q92845	GO:0005813	Homo sapiens
Q92845	GO:0005829	Homo sapiens
Q92845	GO:0005929	Homo sapiens
Q92845	GO:0005930	Homo sapiens
Q92845	GO:0015630	Homo sapiens
Q92845	GO:0016939	Homo sapiens
Q92845	GO:0032391	Homo sapiens
Q92845	GO:0035869	Homo sapiens
Q92845	GO:0036064	Homo sapiens
Q92845	GO:0097542	Homo sapiens
Q92845	GO:1990075	Homo sapiens
G2XKQ0	GO:0005634	Homo sapiens
P63165	GO:0005634	Homo sapiens
P63165	GO:0005643	Homo sapiens
P63165	GO:0005654	Homo sapiens
P63165	GO:0005730	Homo sapiens
P63165	GO:0005829	Homo sapiens
P63165	GO:0005886	Homo sapiens
P63165	GO:0016604	Homo sapiens
P63165	GO:0016605	Homo sapiens
P63165	GO:0016607	Homo sapiens
P63165	GO:0031965	Homo sapiens
P63165	GO:0097165	Homo sapiens
O75923	GO:0005768	Homo sapiens
O75923	GO:0005769	Homo sapiens
O75923	GO:0005770	Homo sapiens
O75923	GO:0005886	Homo sapiens
O75923	GO:0030139	Homo sapiens
O75923	GO:0030315	Homo sapiens
O75923	GO:0030659	Homo sapiens
O75923	GO:0030672	Homo sapiens
O75923	GO:0034451	Homo sapiens
O75923	GO:0042383	Homo sapiens
O75923	GO:0070062	Homo sapiens
Q15843	GO:0005634	Homo sapiens
Q15843	GO:0005654	Homo sapiens
Q15843	GO:0005829	Homo sapiens
Q15843	GO:0070062	Homo sapiens
P10412	GO:0000786	Homo sapiens
P10412	GO:0000792	Homo sapiens
P10412	GO:0005634	Homo sapiens
Q15413	GO:0005790	Homo sapiens
Q15413	GO:0016020	Homo sapiens
Q15413	GO:0030018	Homo sapiens
Q15413	GO:0033017	Homo sapiens
Q15413	GO:0034704	Homo sapiens
Q15413	GO:0042383	Homo sapiens
P69905	GO:0005576	Homo sapiens
P69905	GO:0005615	Homo sapiens
P69905	GO:0005829	Homo sapiens
P69905	GO:0005833	Homo sapiens
P69905	GO:0016020	Homo sapiens
P69905	GO:0031838	Homo sapiens
P69905	GO:0070062	Homo sapiens
P69905	GO:0071682	Homo sapiens
P69905	GO:0072562	Homo sapiens
Q9Y4C0	GO:0005886	Homo sapiens
Q9Y4C0	GO:0042734	Homo sapiens
Q9Y4C0	GO:0042995	Homo sapiens

## Sheet: Table S73
Table S73. DF-8 X!Tandem analysis GO Molecular Function (MF).
Protein(ID)	GO(Term)	Species
P13639	GO:0003723	Homo sapiens
P13639	GO:0003746	Homo sapiens
P13639	GO:0003924	Homo sapiens
P13639	GO:0005525	Homo sapiens
P13639	GO:0019901	Homo sapiens
P13639	GO:0043022	Homo sapiens
P13639	GO:0045296	Homo sapiens
P02788	GO:0001530	Homo sapiens
P02788	GO:0003677	Homo sapiens
P02788	GO:0004252	Homo sapiens
P02788	GO:0004869	Homo sapiens
P02788	GO:0005506	Homo sapiens
P02788	GO:0008201	Homo sapiens
P02788	GO:0043539	Homo sapiens
P02788	GO:0140912	Homo sapiens
P11142	GO:0001664	Homo sapiens
P11142	GO:0003723	Homo sapiens
P11142	GO:0005524	Homo sapiens
P11142	GO:0016887	Homo sapiens
P11142	GO:0019899	Homo sapiens
P11142	GO:0023026	Homo sapiens
P11142	GO:0030674	Homo sapiens
P11142	GO:0031072	Homo sapiens
P11142	GO:0031625	Homo sapiens
P11142	GO:0044183	Homo sapiens
P11142	GO:0045296	Homo sapiens
P11142	GO:0051082	Homo sapiens
P11142	GO:0051087	Homo sapiens
P11142	GO:0055131	Homo sapiens
P11142	GO:0140545	Homo sapiens
P11142	GO:0140597	Homo sapiens
P11142	GO:0140662	Homo sapiens
P11142	GO:1990833	Homo sapiens
P34931	GO:0005524	Homo sapiens
P34931	GO:0016887	Homo sapiens
P34931	GO:0031072	Homo sapiens
P34931	GO:0031625	Homo sapiens
P34931	GO:0044183	Homo sapiens
P34931	GO:0051082	Homo sapiens
P34931	GO:0140662	Homo sapiens
P54652	GO:0005524	Homo sapiens
P54652	GO:0016887	Homo sapiens
P54652	GO:0019899	Homo sapiens
P54652	GO:0031072	Homo sapiens
P54652	GO:0044183	Homo sapiens
P54652	GO:0048156	Homo sapiens
P54652	GO:0051082	Homo sapiens
P54652	GO:0051087	Homo sapiens
P54652	GO:0051861	Homo sapiens
P54652	GO:0097718	Homo sapiens
P54652	GO:0140662	Homo sapiens
P11021	GO:0005509	Homo sapiens
P11021	GO:0005524	Homo sapiens
P11021	GO:0016887	Homo sapiens
P11021	GO:0019899	Homo sapiens
P11021	GO:0019904	Homo sapiens
P11021	GO:0031072	Homo sapiens
P11021	GO:0031625	Homo sapiens
P11021	GO:0043022	Homo sapiens
P11021	GO:0044183	Homo sapiens
P11021	GO:0045296	Homo sapiens
P11021	GO:0051082	Homo sapiens
P11021	GO:0051087	Homo sapiens
P11021	GO:0051787	Homo sapiens
P11021	GO:0140662	Homo sapiens
P17066	GO:0005524	Homo sapiens
P17066	GO:0016887	Homo sapiens
P17066	GO:0019899	Homo sapiens
P17066	GO:0031072	Homo sapiens
P17066	GO:0031625	Homo sapiens
P17066	GO:0044183	Homo sapiens
P17066	GO:0051082	Homo sapiens
P17066	GO:0140662	Homo sapiens
P0DMV8	GO:0001618	Homo sapiens
P0DMV8	GO:0001664	Homo sapiens
P0DMV8	GO:0003714	Homo sapiens
P0DMV8	GO:0003723	Homo sapiens
P0DMV8	GO:0005102	Homo sapiens
P0DMV8	GO:0005524	Homo sapiens
P0DMV8	GO:0016887	Homo sapiens
P0DMV8	GO:0019899	Homo sapiens
P0DMV8	GO:0031072	Homo sapiens
P0DMV8	GO:0031249	Homo sapiens
P0DMV8	GO:0031625	Homo sapiens
P0DMV8	GO:0038177	Homo sapiens
P0DMV8	GO:0042826	Homo sapiens
P0DMV8	GO:0044183	Homo sapiens
P0DMV8	GO:0045296	Homo sapiens
P0DMV8	GO:0048018	Homo sapiens
P0DMV8	GO:0051082	Homo sapiens
P0DMV8	GO:0051787	Homo sapiens
P0DMV8	GO:0055131	Homo sapiens
P0DMV8	GO:0097718	Homo sapiens
P0DMV8	GO:0140416	Homo sapiens
P0DMV8	GO:0140545	Homo sapiens
P0DMV8	GO:0140662	Homo sapiens
P0DMV9	GO:0001618	Homo sapiens
P0DMV9	GO:0001664	Homo sapiens
P0DMV9	GO:0003723	Homo sapiens
P0DMV9	GO:0005102	Homo sapiens
P0DMV9	GO:0005524	Homo sapiens
P0DMV9	GO:0016887	Homo sapiens
P0DMV9	GO:0019899	Homo sapiens
P0DMV9	GO:0031072	Homo sapiens
P0DMV9	GO:0031625	Homo sapiens
P0DMV9	GO:0042826	Homo sapiens
P0DMV9	GO:0044183	Homo sapiens
P0DMV9	GO:0051082	Homo sapiens
P0DMV9	GO:0055131	Homo sapiens
P0DMV9	GO:0140545	Homo sapiens
P0DMV9	GO:0140662	Homo sapiens
P48741	GO:0005524	Homo sapiens
P48741	GO:0016887	Homo sapiens
P48741	GO:0031072	Homo sapiens
P48741	GO:0031625	Homo sapiens
P48741	GO:0044183	Homo sapiens
P48741	GO:0140662	Homo sapiens
P09104	GO:0000287	Homo sapiens
P09104	GO:0004634	Homo sapiens
P06733	GO:0000287	Homo sapiens
P06733	GO:0000977	Homo sapiens
P06733	GO:0001222	Homo sapiens
P06733	GO:0001227	Homo sapiens
P06733	GO:0003714	Homo sapiens
P06733	GO:0003723	Homo sapiens
P06733	GO:0004634	Homo sapiens
P06733	GO:0042803	Homo sapiens
P06733	GO:0045296	Homo sapiens
P06733	GO:0051020	Homo sapiens
P08238	GO:0003723	Homo sapiens
P08238	GO:0003725	Homo sapiens
P08238	GO:0005524	Homo sapiens
P08238	GO:0016887	Homo sapiens
P08238	GO:0019887	Homo sapiens
P08238	GO:0019900	Homo sapiens
P08238	GO:0019901	Homo sapiens
P08238	GO:0023026	Homo sapiens
P08238	GO:0030235	Homo sapiens
P08238	GO:0030911	Homo sapiens
P08238	GO:0031072	Homo sapiens
P08238	GO:0031625	Homo sapiens
P08238	GO:0042277	Homo sapiens
P08238	GO:0042802	Homo sapiens
P08238	GO:0042803	Homo sapiens
P08238	GO:0042826	Homo sapiens
P08238	GO:0043008	Homo sapiens
P08238	GO:0045296	Homo sapiens
P08238	GO:0046983	Homo sapiens
P08238	GO:0048156	Homo sapiens
P08238	GO:0051082	Homo sapiens
P08238	GO:0070182	Homo sapiens
P08238	GO:0097718	Homo sapiens
P08238	GO:0140662	Homo sapiens
P08238	GO:1990226	Homo sapiens
P14625	GO:0003723	Homo sapiens
P14625	GO:0005509	Homo sapiens
P14625	GO:0005524	Homo sapiens
P14625	GO:0016887	Homo sapiens
P14625	GO:0019903	Homo sapiens
P14625	GO:0050750	Homo sapiens
P14625	GO:0051082	Homo sapiens
P14625	GO:0140662	Homo sapiens
P07900	GO:0002134	Homo sapiens
P07900	GO:0002135	Homo sapiens
P07900	GO:0003723	Homo sapiens
P07900	GO:0003729	Homo sapiens
P07900	GO:0005524	Homo sapiens
P07900	GO:0005525	Homo sapiens
P07900	GO:0016887	Homo sapiens
P07900	GO:0017098	Homo sapiens
P07900	GO:0019903	Homo sapiens
P07900	GO:0023026	Homo sapiens
P07900	GO:0030235	Homo sapiens
P07900	GO:0030911	Homo sapiens
P07900	GO:0031625	Homo sapiens
P07900	GO:0032564	Homo sapiens
P07900	GO:0042802	Homo sapiens
P07900	GO:0042803	Homo sapiens
P07900	GO:0042826	Homo sapiens
P07900	GO:0044325	Homo sapiens
P07900	GO:0048156	Homo sapiens
P07900	GO:0051020	Homo sapiens
P07900	GO:0051022	Homo sapiens
P07900	GO:0051082	Homo sapiens
P07900	GO:0070182	Homo sapiens
P07900	GO:0097110	Homo sapiens
P07900	GO:0097718	Homo sapiens
P07900	GO:0140662	Homo sapiens
P07900	GO:1990782	Homo sapiens
Q12931	GO:0003723	Homo sapiens
Q12931	GO:0005164	Homo sapiens
Q12931	GO:0005524	Homo sapiens
Q12931	GO:0016887	Homo sapiens
Q12931	GO:0019901	Homo sapiens
Q12931	GO:0051082	Homo sapiens
Q12931	GO:0140662	Homo sapiens
P02768	GO:0003677	Homo sapiens
P02768	GO:0005504	Homo sapiens
P02768	GO:0005507	Homo sapiens
P02768	GO:0015643	Homo sapiens
P02768	GO:0016209	Homo sapiens
P02768	GO:0030170	Homo sapiens
P02768	GO:0042802	Homo sapiens
P02768	GO:0051087	Homo sapiens
P02768	GO:0140272	Homo sapiens
P02768	GO:1903981	Homo sapiens
P02787	GO:0008198	Homo sapiens
P02787	GO:0008199	Homo sapiens
P02787	GO:0034986	Homo sapiens
P02787	GO:1990459	Homo sapiens
P52209	GO:0004616	Homo sapiens
P52209	GO:0050661	Homo sapiens
P04040	GO:0004046	Homo sapiens
P04040	GO:0004096	Homo sapiens
P04040	GO:0016209	Homo sapiens
P04040	GO:0016684	Homo sapiens
P04040	GO:0019899	Homo sapiens
P04040	GO:0020037	Homo sapiens
P04040	GO:0042802	Homo sapiens
P04040	GO:0042803	Homo sapiens
P04040	GO:0046872	Homo sapiens
P04040	GO:0050661	Homo sapiens
P06396	GO:0003779	Homo sapiens
P06396	GO:0005509	Homo sapiens
P06396	GO:0005546	Homo sapiens
P06396	GO:0036313	Homo sapiens
P06396	GO:0045159	Homo sapiens
P06396	GO:0051015	Homo sapiens
P06576	GO:0005524	Homo sapiens
P06576	GO:0016887	Homo sapiens
P06576	GO:0042288	Homo sapiens
P06576	GO:0043532	Homo sapiens
P06576	GO:0046933	Homo sapiens
P06576	GO:0046961	Homo sapiens
P27348	GO:0019904	Homo sapiens
P27348	GO:0042802	Homo sapiens
P27348	GO:0044325	Homo sapiens
P27348	GO:0071889	Homo sapiens
P31946	GO:0004860	Homo sapiens
P31946	GO:0019899	Homo sapiens
P31946	GO:0019904	Homo sapiens
P31946	GO:0042802	Homo sapiens
P31946	GO:0042826	Homo sapiens
P31946	GO:0045296	Homo sapiens
P31946	GO:0050815	Homo sapiens
P31946	GO:0051219	Homo sapiens
P31947	GO:0008426	Homo sapiens
P31947	GO:0019901	Homo sapiens
P31947	GO:0042802	Homo sapiens
P31947	GO:0045296	Homo sapiens
P31947	GO:0050815	Homo sapiens
P31947	GO:0140311	Homo sapiens
P61981	GO:0003723	Homo sapiens
P61981	GO:0005080	Homo sapiens
P61981	GO:0005159	Homo sapiens
P61981	GO:0008426	Homo sapiens
P61981	GO:0019904	Homo sapiens
P61981	GO:0030971	Homo sapiens
P61981	GO:0042802	Homo sapiens
P61981	GO:0050815	Homo sapiens
P61981	GO:0140311	Homo sapiens
P62258	GO:0003723	Homo sapiens
P62258	GO:0005246	Homo sapiens
P62258	GO:0015459	Homo sapiens
P62258	GO:0019899	Homo sapiens
P62258	GO:0019903	Homo sapiens
P62258	GO:0019904	Homo sapiens
P62258	GO:0023026	Homo sapiens
P62258	GO:0031625	Homo sapiens
P62258	GO:0035591	Homo sapiens
P62258	GO:0042802	Homo sapiens
P62258	GO:0042826	Homo sapiens
P62258	GO:0044325	Homo sapiens
P62258	GO:0045296	Homo sapiens
P62258	GO:0046982	Homo sapiens
P62258	GO:0050815	Homo sapiens
P62258	GO:0051219	Homo sapiens
P62258	GO:0097110	Homo sapiens
P62258	GO:0140311	Homo sapiens
P63104	GO:0003723	Homo sapiens
P63104	GO:0019901	Homo sapiens
P63104	GO:0031625	Homo sapiens
P63104	GO:0042802	Homo sapiens
P63104	GO:0044325	Homo sapiens
P63104	GO:0045296	Homo sapiens
P63104	GO:0050815	Homo sapiens
P63104	GO:0140297	Homo sapiens
P63104	GO:0140311	Homo sapiens
Q04917	GO:0003779	Homo sapiens
Q04917	GO:0005159	Homo sapiens
Q04917	GO:0017080	Homo sapiens
Q04917	GO:0019899	Homo sapiens
Q04917	GO:0019904	Homo sapiens
Q04917	GO:0035259	Homo sapiens
Q04917	GO:0042802	Homo sapiens
Q04917	GO:0044325	Homo sapiens
Q04917	GO:0046982	Homo sapiens
P12081	GO:0003723	Homo sapiens
P12081	GO:0004821	Homo sapiens
P12081	GO:0005524	Homo sapiens
P12081	GO:0042802	Homo sapiens
P12081	GO:0042803	Homo sapiens
P49590	GO:0003723	Homo sapiens
P49590	GO:0004821	Homo sapiens
P49590	GO:0005524	Homo sapiens
P49590	GO:0042802	Homo sapiens
P68104	GO:0000049	Homo sapiens
P68104	GO:0003723	Homo sapiens
P68104	GO:0003746	Homo sapiens
P68104	GO:0003924	Homo sapiens
P68104	GO:0005525	Homo sapiens
P68104	GO:0019900	Homo sapiens
P68104	GO:0019901	Homo sapiens
P68104	GO:0060090	Homo sapiens
Q05639	GO:0003746	Homo sapiens
Q05639	GO:0003924	Homo sapiens
Q05639	GO:0005525	Homo sapiens
Q05639	GO:0008135	Homo sapiens
Q05639	GO:0019901	Homo sapiens
Q5VTE0	GO:0003746	Homo sapiens
Q5VTE0	GO:0003924	Homo sapiens
Q5VTE0	GO:0005525	Homo sapiens
P48735	GO:0000287	Homo sapiens
P48735	GO:0004450	Homo sapiens
P48735	GO:0051287	Homo sapiens
P60709	GO:0005200	Homo sapiens
P60709	GO:0005524	Homo sapiens
P60709	GO:0016787	Homo sapiens
P60709	GO:0019894	Homo sapiens
P60709	GO:0019901	Homo sapiens
P60709	GO:0030957	Homo sapiens
P60709	GO:0042802	Homo sapiens
P60709	GO:0048156	Homo sapiens
P60709	GO:0050998	Homo sapiens
P60709	GO:0098973	Homo sapiens
P63261	GO:0005200	Homo sapiens
P63261	GO:0005522	Homo sapiens
P63261	GO:0005524	Homo sapiens
P63261	GO:0016787	Homo sapiens
P63261	GO:0019901	Homo sapiens
P63261	GO:0031625	Homo sapiens
P63261	GO:0042802	Homo sapiens
P63261	GO:0098973	Homo sapiens
A5A3E0	GO:0019901	Homo sapiens
A5A3E0	GO:0098973	Homo sapiens
P68032	GO:0000146	Homo sapiens
P68032	GO:0005524	Homo sapiens
P68032	GO:0016787	Homo sapiens
P68032	GO:0017022	Homo sapiens
P68133	GO:0005200	Homo sapiens
P68133	GO:0005524	Homo sapiens
P68133	GO:0016787	Homo sapiens
P68133	GO:0017022	Homo sapiens
P68133	GO:0043531	Homo sapiens
Q6S8J3	GO:0019901	Homo sapiens
Q6S8J3	GO:0098973	Homo sapiens
P62736	GO:0005524	Homo sapiens
P62736	GO:0016787	Homo sapiens
P62736	GO:0019901	Homo sapiens
P63267	GO:0005524	Homo sapiens
P63267	GO:0016787	Homo sapiens
P0CG38	GO:0019901	Homo sapiens
P0CG38	GO:0098973	Homo sapiens
P0CG39	GO:0019901	Homo sapiens
P0CG39	GO:0098973	Homo sapiens
Q9BYX7	GO:0005524	Homo sapiens
Q9BYX7	GO:0019901	Homo sapiens
Q9BYX7	GO:0098973	Homo sapiens
Q562R1	GO:0005524	Homo sapiens
Q562R1	GO:0019901	Homo sapiens
Q562R1	GO:0098973	Homo sapiens
P10636	GO:0003677	Homo sapiens
P10636	GO:0003680	Homo sapiens
P10636	GO:0003690	Homo sapiens
P10636	GO:0003697	Homo sapiens
P10636	GO:0003723	Homo sapiens
P10636	GO:0003779	Homo sapiens
P10636	GO:0008017	Homo sapiens
P10636	GO:0017124	Homo sapiens
P10636	GO:0019899	Homo sapiens
P10636	GO:0019901	Homo sapiens
P10636	GO:0030674	Homo sapiens
P10636	GO:0034185	Homo sapiens
P10636	GO:0034452	Homo sapiens
P10636	GO:0035091	Homo sapiens
P10636	GO:0042802	Homo sapiens
P10636	GO:0043565	Homo sapiens
P10636	GO:0051087	Homo sapiens
P10636	GO:0051721	Homo sapiens
P10636	GO:0051879	Homo sapiens
P10636	GO:0071813	Homo sapiens
P10636	GO:0099077	Homo sapiens
P10636	GO:0099609	Homo sapiens
P10636	GO:1902936	Homo sapiens
P06732	GO:0004111	Homo sapiens
P06732	GO:0005524	Homo sapiens
P23526	GO:0004013	Homo sapiens
P36578	GO:0003723	Homo sapiens
P36578	GO:0003735	Homo sapiens
P14868	GO:0003723	Homo sapiens
P14868	GO:0004046	Homo sapiens
P14868	GO:0004815	Homo sapiens
P14868	GO:0005524	Homo sapiens
P01008	GO:0002020	Homo sapiens
P01008	GO:0004867	Homo sapiens
P01008	GO:0008201	Homo sapiens
P01008	GO:0042802	Homo sapiens
O76070	GO:1903136	Homo sapiens
P25705	GO:0002020	Homo sapiens
P25705	GO:0003723	Homo sapiens
P25705	GO:0005524	Homo sapiens
P25705	GO:0016887	Homo sapiens
P25705	GO:0042288	Homo sapiens
P25705	GO:0043531	Homo sapiens
P25705	GO:0043532	Homo sapiens
P25705	GO:0046933	Homo sapiens
P54868	GO:0004421	Homo sapiens
P54868	GO:0042802	Homo sapiens
Q01581	GO:0004421	Homo sapiens
Q01581	GO:0042803	Homo sapiens
P16083	GO:0001512	Homo sapiens
P16083	GO:0003955	Homo sapiens
P16083	GO:0008270	Homo sapiens
P16083	GO:0009055	Homo sapiens
P16083	GO:0016491	Homo sapiens
P16083	GO:0016661	Homo sapiens
P16083	GO:0031404	Homo sapiens
P16083	GO:0042803	Homo sapiens
P16083	GO:0071949	Homo sapiens
P16083	GO:1904408	Homo sapiens
P16083	GO:1905594	Homo sapiens
P08758	GO:0001786	Homo sapiens
P08758	GO:0004859	Homo sapiens
P08758	GO:0005509	Homo sapiens
P08758	GO:0005543	Homo sapiens
P08758	GO:0005544	Homo sapiens
P05141	GO:0000295	Homo sapiens
P05141	GO:0003723	Homo sapiens
P05141	GO:0005471	Homo sapiens
P05141	GO:0015078	Homo sapiens
P05141	GO:0015207	Homo sapiens
P05141	GO:0017077	Homo sapiens
P05141	GO:0031625	Homo sapiens
P12235	GO:0005471	Homo sapiens
P12235	GO:0015078	Homo sapiens
P12235	GO:0015207	Homo sapiens
P12235	GO:0017077	Homo sapiens
P12236	GO:0005471	Homo sapiens
Q9H0C2	GO:0005471	Homo sapiens
P55072	GO:0003723	Homo sapiens
P55072	GO:0005524	Homo sapiens
P55072	GO:0008289	Homo sapiens
P55072	GO:0016887	Homo sapiens
P55072	GO:0019903	Homo sapiens
P55072	GO:0019904	Homo sapiens
P55072	GO:0031593	Homo sapiens
P55072	GO:0031625	Homo sapiens
P55072	GO:0035800	Homo sapiens
P55072	GO:0036435	Homo sapiens
P55072	GO:0042288	Homo sapiens
P55072	GO:0042802	Homo sapiens
P55072	GO:0043531	Homo sapiens
P55072	GO:0044389	Homo sapiens
P55072	GO:0140036	Homo sapiens
P55072	GO:1904288	Homo sapiens
P55072	GO:1990381	Homo sapiens
P18124	GO:0003677	Homo sapiens
P18124	GO:0003723	Homo sapiens
P18124	GO:0003729	Homo sapiens
P18124	GO:0003735	Homo sapiens
P18124	GO:0042802	Homo sapiens
P68871	GO:0005344	Homo sapiens
P68871	GO:0019825	Homo sapiens
P68871	GO:0020037	Homo sapiens
P68871	GO:0030492	Homo sapiens
P68871	GO:0031721	Homo sapiens
P68871	GO:0043177	Homo sapiens
P68871	GO:0046872	Homo sapiens
P02042	GO:0005344	Homo sapiens
P02042	GO:0019825	Homo sapiens
P02042	GO:0020037	Homo sapiens
P02042	GO:0031721	Homo sapiens
P02042	GO:0043177	Homo sapiens
P02042	GO:0046872	Homo sapiens
P31350	GO:0004748	Homo sapiens
P31350	GO:0008199	Homo sapiens
P31350	GO:0042803	Homo sapiens
Q7LFX5	GO:0050656	Homo sapiens
Q7LFX5	GO:0050659	Homo sapiens
O00762	GO:0004842	Homo sapiens
O00762	GO:0005524	Homo sapiens
O00762	GO:0044389	Homo sapiens
O00762	GO:0061630	Homo sapiens
O00762	GO:0061631	Homo sapiens
P30050	GO:0003723	Homo sapiens
P30050	GO:0003735	Homo sapiens
P30050	GO:0070180	Homo sapiens
P55957	GO:0005123	Homo sapiens
P55957	GO:0031625	Homo sapiens
P55957	GO:0043028	Homo sapiens
P02144	GO:0004601	Homo sapiens
P02144	GO:0005344	Homo sapiens
P02144	GO:0019825	Homo sapiens
P02144	GO:0020037	Homo sapiens
P02144	GO:0046872	Homo sapiens
P02144	GO:0098809	Homo sapiens
P00915	GO:0004064	Homo sapiens
P00915	GO:0004089	Homo sapiens
P00915	GO:0008270	Homo sapiens
P00915	GO:0016836	Homo sapiens
P00915	GO:0018820	Homo sapiens
Q13232	GO:0004550	Homo sapiens
Q13232	GO:0005524	Homo sapiens
Q13232	GO:0046872	Homo sapiens
P05413	GO:0008092	Homo sapiens
P05413	GO:0036041	Homo sapiens
P05413	GO:0070538	Homo sapiens
P00918	GO:0004064	Homo sapiens
P00918	GO:0004089	Homo sapiens
P00918	GO:0008270	Homo sapiens
P00918	GO:0018820	Homo sapiens
P05452	GO:0005509	Homo sapiens
P05452	GO:0008201	Homo sapiens
P05452	GO:0030246	Homo sapiens
P05452	GO:0036143	Homo sapiens
P62826	GO:0000287	Homo sapiens
P62826	GO:0003682	Homo sapiens
P62826	GO:0003723	Homo sapiens
P62826	GO:0003924	Homo sapiens
P62826	GO:0003925	Homo sapiens
P62826	GO:0005525	Homo sapiens
P62826	GO:0019003	Homo sapiens
P62826	GO:0019904	Homo sapiens
P62826	GO:0045296	Homo sapiens
P62826	GO:0045505	Homo sapiens
P62826	GO:0046982	Homo sapiens
P62826	GO:0061676	Homo sapiens
P00167	GO:0004129	Homo sapiens
P00167	GO:0019899	Homo sapiens
P00167	GO:0020037	Homo sapiens
P00167	GO:0046872	Homo sapiens
Q06830	GO:0003723	Homo sapiens
Q06830	GO:0004601	Homo sapiens
Q06830	GO:0008379	Homo sapiens
Q06830	GO:0042802	Homo sapiens
Q06830	GO:0045296	Homo sapiens
P0CG47	GO:0031386	Homo sapiens
P0CG47	GO:0031625	Homo sapiens
P0CG48	GO:0002020	Homo sapiens
P0CG48	GO:0003723	Homo sapiens
P0CG48	GO:0031386	Homo sapiens
P0CG48	GO:0031625	Homo sapiens
P62979	GO:0003723	Homo sapiens
P62979	GO:0003735	Homo sapiens
P62979	GO:0031386	Homo sapiens
P62979	GO:0031625	Homo sapiens
P62979	GO:0046872	Homo sapiens
P62987	GO:0003735	Homo sapiens
P62987	GO:0031386	Homo sapiens
P62987	GO:0031625	Homo sapiens
P62277	GO:0003723	Homo sapiens
P62277	GO:0003729	Homo sapiens
P62277	GO:0003735	Homo sapiens
P62277	GO:0048027	Homo sapiens
P62277	GO:0070181	Homo sapiens
P01579	GO:0005125	Homo sapiens
P01579	GO:0005133	Homo sapiens
P41159	GO:0003677	Homo sapiens
P41159	GO:0005179	Homo sapiens
P41159	GO:0051428	Homo sapiens
P41159	GO:1990460	Homo sapiens
P02753	GO:0016918	Homo sapiens
P02753	GO:0019841	Homo sapiens
P02753	GO:0034632	Homo sapiens
P01375	GO:0000976	Homo sapiens
P01375	GO:0002020	Homo sapiens
P01375	GO:0005125	Homo sapiens
P01375	GO:0005164	Homo sapiens
P01375	GO:0038177	Homo sapiens
P01375	GO:0042802	Homo sapiens
P31153	GO:0004478	Homo sapiens
P31153	GO:0005524	Homo sapiens
P31153	GO:0036094	Homo sapiens
P31153	GO:0042802	Homo sapiens
P31153	GO:0046872	Homo sapiens
P00709	GO:0003796	Homo sapiens
P00709	GO:0004461	Homo sapiens
P00709	GO:0005509	Homo sapiens
P62829	GO:0001223	Homo sapiens
P62829	GO:0003723	Homo sapiens
P62829	GO:0003735	Homo sapiens
P62829	GO:0031625	Homo sapiens
P62829	GO:0070180	Homo sapiens
P62829	GO:1990948	Homo sapiens
P99999	GO:0009055	Homo sapiens
P99999	GO:0020037	Homo sapiens
P99999	GO:0046872	Homo sapiens
P01112	GO:0003924	Homo sapiens
P01112	GO:0003925	Homo sapiens
P01112	GO:0005525	Homo sapiens
P01112	GO:0019003	Homo sapiens
P01112	GO:0043495	Homo sapiens
P01116	GO:0003924	Homo sapiens
P01116	GO:0003925	Homo sapiens
P01116	GO:0005525	Homo sapiens
P01116	GO:0019003	Homo sapiens
P01116	GO:0042802	Homo sapiens
P01116	GO:0043495	Homo sapiens
P01116	GO:0044877	Homo sapiens
P01111	GO:0003924	Homo sapiens
P01111	GO:0003925	Homo sapiens
P01111	GO:0005525	Homo sapiens
P01111	GO:0019003	Homo sapiens
P01111	GO:0044877	Homo sapiens
P31939	GO:0003937	Homo sapiens
P31939	GO:0004643	Homo sapiens
P31939	GO:0042803	Homo sapiens
P31939	GO:0045296	Homo sapiens
P13645	GO:0030280	Homo sapiens
P13645	GO:0046982	Homo sapiens
P04264	GO:0030246	Homo sapiens
P04264	GO:0030280	Homo sapiens
P04264	GO:0038023	Homo sapiens
P04264	GO:0046982	Homo sapiens
P35908	GO:0005200	Homo sapiens
P35908	GO:0008092	Homo sapiens
P35908	GO:0030280	Homo sapiens
Q7Z794	GO:0030280	Homo sapiens
P15559	GO:0003723	Homo sapiens
P15559	GO:0003955	Homo sapiens
P15559	GO:0004128	Homo sapiens
P15559	GO:0004784	Homo sapiens
P15559	GO:0008753	Homo sapiens
P15559	GO:0042802	Homo sapiens
P15559	GO:0050136	Homo sapiens
P08263	GO:0004364	Homo sapiens
P08263	GO:0004602	Homo sapiens
P08263	GO:0004769	Homo sapiens
P08263	GO:0005504	Homo sapiens
P09210	GO:0004364	Homo sapiens
Q16772	GO:0004364	Homo sapiens
P01031	GO:0004866	Homo sapiens
P01031	GO:0005102	Homo sapiens
P01031	GO:0008009	Homo sapiens
P61626	GO:0003796	Homo sapiens
P61626	GO:0042802	Homo sapiens
P63279	GO:0001221	Homo sapiens
P63279	GO:0003723	Homo sapiens
P63279	GO:0005524	Homo sapiens
P63279	GO:0008134	Homo sapiens
P63279	GO:0019789	Homo sapiens
P63279	GO:0019899	Homo sapiens
P63279	GO:0044388	Homo sapiens
P63279	GO:0061656	Homo sapiens
P63279	GO:0071535	Homo sapiens
P00441	GO:0004784	Homo sapiens
P00441	GO:0005507	Homo sapiens
P00441	GO:0008270	Homo sapiens
P00441	GO:0030346	Homo sapiens
P00441	GO:0031267	Homo sapiens
P00441	GO:0042802	Homo sapiens
P00441	GO:0051087	Homo sapiens
P01127	GO:0005161	Homo sapiens
P01127	GO:0005518	Homo sapiens
P01127	GO:0008083	Homo sapiens
P01127	GO:0016176	Homo sapiens
P01127	GO:0042056	Homo sapiens
P01127	GO:0042802	Homo sapiens
P01127	GO:0042803	Homo sapiens
P01127	GO:0046982	Homo sapiens
P01127	GO:0048407	Homo sapiens
P51965	GO:0004842	Homo sapiens
P51965	GO:0005524	Homo sapiens
P51965	GO:0042296	Homo sapiens
P51965	GO:0061631	Homo sapiens
Q96LR5	GO:0004842	Homo sapiens
Q96LR5	GO:0005524	Homo sapiens
Q96LR5	GO:0042296	Homo sapiens
Q96LR5	GO:0061631	Homo sapiens
Q969T4	GO:0004842	Homo sapiens
Q969T4	GO:0005524	Homo sapiens
Q969T4	GO:0061631	Homo sapiens
P10599	GO:0003723	Homo sapiens
P10599	GO:0004791	Homo sapiens
P10599	GO:0015035	Homo sapiens
P10599	GO:0042803	Homo sapiens
P10599	GO:0047134	Homo sapiens
P01344	GO:0005158	Homo sapiens
P01344	GO:0005159	Homo sapiens
P01344	GO:0005178	Homo sapiens
P01344	GO:0005179	Homo sapiens
P01344	GO:0008083	Homo sapiens
P01344	GO:0030297	Homo sapiens
P01344	GO:0043539	Homo sapiens
P01344	GO:0048018	Homo sapiens
P62937	GO:0003723	Homo sapiens
P62937	GO:0003755	Homo sapiens
P62937	GO:0005178	Homo sapiens
P62937	GO:0016018	Homo sapiens
P62937	GO:0046790	Homo sapiens
P62937	GO:0051082	Homo sapiens
P62937	GO:1904399	Homo sapiens
P61769	GO:0005198	Homo sapiens
P61769	GO:0023026	Homo sapiens
P61769	GO:0042605	Homo sapiens
P61769	GO:0042802	Homo sapiens
P61769	GO:0042803	Homo sapiens
P62820	GO:0003924	Homo sapiens
P62820	GO:0003925	Homo sapiens
P62820	GO:0005525	Homo sapiens
P62820	GO:0045296	Homo sapiens
Q9H0U4	GO:0003924	Homo sapiens
Q9H0U4	GO:0003925	Homo sapiens
Q9H0U4	GO:0005525	Homo sapiens
Q92928	GO:0003924	Homo sapiens
Q92928	GO:0003925	Homo sapiens
Q92928	GO:0005525	Homo sapiens
P09211	GO:0004364	Homo sapiens
P09211	GO:0004602	Homo sapiens
P09211	GO:0005504	Homo sapiens
P09211	GO:0008432	Homo sapiens
P09211	GO:0019207	Homo sapiens
P09211	GO:0035730	Homo sapiens
P09211	GO:0035731	Homo sapiens
P09211	GO:0070026	Homo sapiens
P02741	GO:0001849	Homo sapiens
P02741	GO:0005509	Homo sapiens
P02741	GO:0030169	Homo sapiens
P02741	GO:0033265	Homo sapiens
P02741	GO:0042802	Homo sapiens
P02741	GO:0050750	Homo sapiens
P10145	GO:0005153	Homo sapiens
P10145	GO:0008009	Homo sapiens
P10145	GO:0008201	Homo sapiens
P10145	GO:0045236	Homo sapiens
P01133	GO:0005085	Homo sapiens
P01133	GO:0005154	Homo sapiens
P01133	GO:0005509	Homo sapiens
P01133	GO:0008083	Homo sapiens
P01133	GO:0030297	Homo sapiens
P01133	GO:0048018	Homo sapiens
P02452	GO:0002020	Homo sapiens
P02452	GO:0030020	Homo sapiens
P02452	GO:0042802	Homo sapiens
P02452	GO:0046872	Homo sapiens
P02452	GO:0048407	Homo sapiens
P62491	GO:0003924	Homo sapiens
P62491	GO:0003925	Homo sapiens
P62491	GO:0005525	Homo sapiens
P62491	GO:0008017	Homo sapiens
P62491	GO:0019905	Homo sapiens
P62491	GO:0031489	Homo sapiens
P62491	GO:0051959	Homo sapiens
Q15907	GO:0003924	Homo sapiens
Q15907	GO:0003925	Homo sapiens
Q15907	GO:0005525	Homo sapiens
Q15907	GO:0019003	Homo sapiens
Q15907	GO:0031489	Homo sapiens
Q15907	GO:0045296	Homo sapiens
Q92817	GO:0005198	Homo sapiens
Q92817	GO:0045296	Homo sapiens
O95613	GO:0005516	Homo sapiens
O95613	GO:0060090	Homo sapiens
Q92845	GO:0019894	Homo sapiens
Q92845	GO:0019903	Homo sapiens
Q92845	GO:0120170	Homo sapiens
G2XKQ0	GO:0008134	Homo sapiens
G2XKQ0	GO:0031386	Homo sapiens
G2XKQ0	GO:0042802	Homo sapiens
G2XKQ0	GO:0044389	Homo sapiens
P63165	GO:0003723	Homo sapiens
P63165	GO:0008134	Homo sapiens
P63165	GO:0015459	Homo sapiens
P63165	GO:0019899	Homo sapiens
P63165	GO:0031386	Homo sapiens
P63165	GO:0031625	Homo sapiens
P63165	GO:0044388	Homo sapiens
P63165	GO:0044389	Homo sapiens
P63165	GO:1990381	Homo sapiens
O75923	GO:0005509	Homo sapiens
O75923	GO:0005543	Homo sapiens
O75923	GO:0005544	Homo sapiens
Q15843	GO:0031386	Homo sapiens
Q15843	GO:0031625	Homo sapiens
P10412	GO:0003690	Homo sapiens
P10412	GO:0003723	Homo sapiens
P10412	GO:0030527	Homo sapiens
P10412	GO:0031490	Homo sapiens
P10412	GO:0031492	Homo sapiens
P10412	GO:0042826	Homo sapiens
Q15413	GO:0005219	Homo sapiens
Q15413	GO:0005509	Homo sapiens
Q15413	GO:0005516	Homo sapiens
Q15413	GO:0015278	Homo sapiens
Q15413	GO:0048763	Homo sapiens
P69905	GO:0005344	Homo sapiens
P69905	GO:0005506	Homo sapiens
P69905	GO:0019825	Homo sapiens
P69905	GO:0020037	Homo sapiens
P69905	GO:0043177	Homo sapiens
Q9Y4C0	GO:0038023	Homo sapiens
Q9Y4C0	GO:0046872	Homo sapiens
Q9Y4C0	GO:0050839	Homo sapiens
Q9Y4C0	GO:0097109	Homo sapiens

## Sheet: Table S74
Table S74. DF-9 X!Tandem analysis GO Biological Process (BP).
Protein(ID)	GO(Term)	Species
P13639	GO:0002244	Homo sapiens
P13639	GO:0006414	Homo sapiens
P13639	GO:0045727	Homo sapiens
P11142	GO:0000398	Homo sapiens
P11142	GO:0006457	Homo sapiens
P11142	GO:0006986	Homo sapiens
P11142	GO:0009267	Homo sapiens
P11142	GO:0031647	Homo sapiens
P11142	GO:0042026	Homo sapiens
P11142	GO:0043254	Homo sapiens
P11142	GO:0045892	Homo sapiens
P11142	GO:0046034	Homo sapiens
P11142	GO:0051085	Homo sapiens
P11142	GO:0061024	Homo sapiens
P11142	GO:0061635	Homo sapiens
P11142	GO:0061684	Homo sapiens
P11142	GO:0061738	Homo sapiens
P11142	GO:0061740	Homo sapiens
P11142	GO:0071383	Homo sapiens
P11142	GO:0072318	Homo sapiens
P11142	GO:1900226	Homo sapiens
P11142	GO:1902904	Homo sapiens
P11142	GO:1904589	Homo sapiens
P11142	GO:1904764	Homo sapiens
P11142	GO:1990832	Homo sapiens
P54652	GO:0001934	Homo sapiens
P54652	GO:0006986	Homo sapiens
P54652	GO:0007140	Homo sapiens
P54652	GO:0007141	Homo sapiens
P54652	GO:0007283	Homo sapiens
P54652	GO:0007286	Homo sapiens
P54652	GO:0009408	Homo sapiens
P54652	GO:0009409	Homo sapiens
P54652	GO:0010971	Homo sapiens
P54652	GO:0042026	Homo sapiens
P54652	GO:0051085	Homo sapiens
P54652	GO:0070194	Homo sapiens
P54652	GO:0090084	Homo sapiens
P34931	GO:0006986	Homo sapiens
P34931	GO:0007339	Homo sapiens
P34931	GO:0042026	Homo sapiens
P34931	GO:0051085	Homo sapiens
P34931	GO:1903955	Homo sapiens
P11021	GO:0006983	Homo sapiens
P11021	GO:0021589	Homo sapiens
P11021	GO:0021680	Homo sapiens
P11021	GO:0021762	Homo sapiens
P11021	GO:0030335	Homo sapiens
P11021	GO:0030433	Homo sapiens
P11021	GO:0030512	Homo sapiens
P11021	GO:0030968	Homo sapiens
P11021	GO:0031204	Homo sapiens
P11021	GO:0031333	Homo sapiens
P11021	GO:0031398	Homo sapiens
P11021	GO:0034975	Homo sapiens
P11021	GO:0034976	Homo sapiens
P11021	GO:0035437	Homo sapiens
P11021	GO:0036503	Homo sapiens
P11021	GO:0042026	Homo sapiens
P11021	GO:0042149	Homo sapiens
P11021	GO:0043066	Homo sapiens
P11021	GO:0045944	Homo sapiens
P11021	GO:0051085	Homo sapiens
P11021	GO:0060904	Homo sapiens
P11021	GO:0071353	Homo sapiens
P11021	GO:1903891	Homo sapiens
P11021	GO:1903894	Homo sapiens
P11021	GO:1903895	Homo sapiens
P11021	GO:1903897	Homo sapiens
P17066	GO:0006986	Homo sapiens
P17066	GO:0034605	Homo sapiens
P17066	GO:0042026	Homo sapiens
P17066	GO:0051085	Homo sapiens
P0DMV8	GO:0000122	Homo sapiens
P0DMV8	GO:0006402	Homo sapiens
P0DMV8	GO:0006986	Homo sapiens
P0DMV8	GO:0007041	Homo sapiens
P0DMV8	GO:0008285	Homo sapiens
P0DMV8	GO:0010628	Homo sapiens
P0DMV8	GO:0030308	Homo sapiens
P0DMV8	GO:0030512	Homo sapiens
P0DMV8	GO:0031396	Homo sapiens
P0DMV8	GO:0031397	Homo sapiens
P0DMV8	GO:0032436	Homo sapiens
P0DMV8	GO:0032757	Homo sapiens
P0DMV8	GO:0033120	Homo sapiens
P0DMV8	GO:0034599	Homo sapiens
P0DMV8	GO:0034605	Homo sapiens
P0DMV8	GO:0034620	Homo sapiens
P0DMV8	GO:0042026	Homo sapiens
P0DMV8	GO:0043066	Homo sapiens
P0DMV8	GO:0045648	Homo sapiens
P0DMV8	GO:0046034	Homo sapiens
P0DMV8	GO:0050821	Homo sapiens
P0DMV8	GO:0051085	Homo sapiens
P0DMV8	GO:0051092	Homo sapiens
P0DMV8	GO:0051131	Homo sapiens
P0DMV8	GO:0070370	Homo sapiens
P0DMV8	GO:0070434	Homo sapiens
P0DMV8	GO:0071383	Homo sapiens
P0DMV8	GO:0090063	Homo sapiens
P0DMV8	GO:0090084	Homo sapiens
P0DMV8	GO:1901029	Homo sapiens
P0DMV8	GO:1901673	Homo sapiens
P0DMV8	GO:1902236	Homo sapiens
P0DMV8	GO:1902380	Homo sapiens
P0DMV8	GO:1903265	Homo sapiens
P0DMV8	GO:2001240	Homo sapiens
P0DMV9	GO:0006402	Homo sapiens
P0DMV9	GO:0008285	Homo sapiens
P0DMV9	GO:0010628	Homo sapiens
P0DMV9	GO:0030308	Homo sapiens
P0DMV9	GO:0031396	Homo sapiens
P0DMV9	GO:0031397	Homo sapiens
P0DMV9	GO:0032436	Homo sapiens
P0DMV9	GO:0032757	Homo sapiens
P0DMV9	GO:0034599	Homo sapiens
P0DMV9	GO:0034605	Homo sapiens
P0DMV9	GO:0042026	Homo sapiens
P0DMV9	GO:0043066	Homo sapiens
P0DMV9	GO:0045648	Homo sapiens
P0DMV9	GO:0046034	Homo sapiens
P0DMV9	GO:0050821	Homo sapiens
P0DMV9	GO:0051085	Homo sapiens
P0DMV9	GO:0051092	Homo sapiens
P0DMV9	GO:0070370	Homo sapiens
P0DMV9	GO:0070434	Homo sapiens
P0DMV9	GO:0071383	Homo sapiens
P0DMV9	GO:0090063	Homo sapiens
P0DMV9	GO:0090084	Homo sapiens
P0DMV9	GO:1901673	Homo sapiens
P0DMV9	GO:1903265	Homo sapiens
P0DMV9	GO:2001240	Homo sapiens
P48741	GO:0042026	Homo sapiens
P48741	GO:0051085	Homo sapiens
P02788	GO:0001503	Homo sapiens
P02788	GO:0001817	Homo sapiens
P02788	GO:0002227	Homo sapiens
P02788	GO:0006508	Homo sapiens
P02788	GO:0006826	Homo sapiens
P02788	GO:0006959	Homo sapiens
P02788	GO:0019731	Homo sapiens
P02788	GO:0019732	Homo sapiens
P02788	GO:0031640	Homo sapiens
P02788	GO:0031665	Homo sapiens
P02788	GO:0032680	Homo sapiens
P02788	GO:0032780	Homo sapiens
P02788	GO:0033690	Homo sapiens
P02788	GO:0034145	Homo sapiens
P02788	GO:0043066	Homo sapiens
P02788	GO:0043123	Homo sapiens
P02788	GO:0044793	Homo sapiens
P02788	GO:0045071	Homo sapiens
P02788	GO:0045669	Homo sapiens
P02788	GO:0048525	Homo sapiens
P02788	GO:0050829	Homo sapiens
P02788	GO:0051092	Homo sapiens
P02788	GO:0060349	Homo sapiens
P02788	GO:0061844	Homo sapiens
P02788	GO:0071902	Homo sapiens
P02788	GO:1900159	Homo sapiens
P02788	GO:1900229	Homo sapiens
P02788	GO:1902732	Homo sapiens
P02788	GO:2000117	Homo sapiens
P02788	GO:2000308	Homo sapiens
P02788	GO:2001205	Homo sapiens
P08238	GO:0001890	Homo sapiens
P08238	GO:0006457	Homo sapiens
P08238	GO:0006986	Homo sapiens
P08238	GO:0007004	Homo sapiens
P08238	GO:0019062	Homo sapiens
P08238	GO:0030511	Homo sapiens
P08238	GO:0031396	Homo sapiens
P08238	GO:0032435	Homo sapiens
P08238	GO:0032516	Homo sapiens
P08238	GO:0032880	Homo sapiens
P08238	GO:0034605	Homo sapiens
P08238	GO:0043066	Homo sapiens
P08238	GO:0045429	Homo sapiens
P08238	GO:0045597	Homo sapiens
P08238	GO:0050821	Homo sapiens
P08238	GO:0051131	Homo sapiens
P08238	GO:0051248	Homo sapiens
P08238	GO:0051726	Homo sapiens
P08238	GO:0051973	Homo sapiens
P08238	GO:0071353	Homo sapiens
P08238	GO:0097435	Homo sapiens
P08238	GO:1901389	Homo sapiens
P08238	GO:1901799	Homo sapiens
P08238	GO:1902949	Homo sapiens
P08238	GO:1904031	Homo sapiens
P08238	GO:1905323	Homo sapiens
P08238	GO:2000010	Homo sapiens
P14625	GO:0001666	Homo sapiens
P14625	GO:0006457	Homo sapiens
P14625	GO:0015031	Homo sapiens
P14625	GO:0030433	Homo sapiens
P14625	GO:0030970	Homo sapiens
P14625	GO:0031247	Homo sapiens
P14625	GO:0034975	Homo sapiens
P14625	GO:0034976	Homo sapiens
P14625	GO:0043066	Homo sapiens
P14625	GO:0043666	Homo sapiens
P14625	GO:0051208	Homo sapiens
P14625	GO:0071287	Homo sapiens
P14625	GO:0071318	Homo sapiens
P07900	GO:0001764	Homo sapiens
P07900	GO:0001934	Homo sapiens
P07900	GO:0002218	Homo sapiens
P07900	GO:0002230	Homo sapiens
P07900	GO:0003009	Homo sapiens
P07900	GO:0006457	Homo sapiens
P07900	GO:0006839	Homo sapiens
P07900	GO:0006986	Homo sapiens
P07900	GO:0007004	Homo sapiens
P07900	GO:0009408	Homo sapiens
P07900	GO:0009409	Homo sapiens
P07900	GO:0009410	Homo sapiens
P07900	GO:0009651	Homo sapiens
P07900	GO:0010592	Homo sapiens
P07900	GO:0010659	Homo sapiens
P07900	GO:0031396	Homo sapiens
P07900	GO:0032273	Homo sapiens
P07900	GO:0032728	Homo sapiens
P07900	GO:0032880	Homo sapiens
P07900	GO:0034605	Homo sapiens
P07900	GO:0042026	Homo sapiens
P07900	GO:0042220	Homo sapiens
P07900	GO:0042307	Homo sapiens
P07900	GO:0042981	Homo sapiens
P07900	GO:0043254	Homo sapiens
P07900	GO:0043335	Homo sapiens
P07900	GO:0043627	Homo sapiens
P07900	GO:0045040	Homo sapiens
P07900	GO:0045429	Homo sapiens
P07900	GO:0045732	Homo sapiens
P07900	GO:0045793	Homo sapiens
P07900	GO:0046677	Homo sapiens
P07900	GO:0050821	Homo sapiens
P07900	GO:0051131	Homo sapiens
P07900	GO:0051973	Homo sapiens
P07900	GO:0060452	Homo sapiens
P07900	GO:0061684	Homo sapiens
P07900	GO:0098586	Homo sapiens
P07900	GO:0099072	Homo sapiens
P07900	GO:1902949	Homo sapiens
P07900	GO:1905323	Homo sapiens
Q12931	GO:0006457	Homo sapiens
Q12931	GO:0009386	Homo sapiens
Q12931	GO:0061077	Homo sapiens
Q12931	GO:1901856	Homo sapiens
Q12931	GO:1903427	Homo sapiens
Q12931	GO:1903751	Homo sapiens
P06733	GO:0000122	Homo sapiens
P06733	GO:0006094	Homo sapiens
P06733	GO:0006096	Homo sapiens
P06733	GO:0009615	Homo sapiens
P06733	GO:0010756	Homo sapiens
P06733	GO:0030308	Homo sapiens
P06733	GO:0045892	Homo sapiens
P06733	GO:0045933	Homo sapiens
P06733	GO:0061621	Homo sapiens
P06733	GO:1903298	Homo sapiens
P06733	GO:2001171	Homo sapiens
P02768	GO:0009267	Homo sapiens
P02768	GO:0051902	Homo sapiens
P02768	GO:0072732	Homo sapiens
O14556	GO:0006006	Homo sapiens
O14556	GO:0006096	Homo sapiens
O14556	GO:0030317	Homo sapiens
O14556	GO:0045821	Homo sapiens
P52209	GO:0006098	Homo sapiens
P52209	GO:0009051	Homo sapiens
P52209	GO:0019322	Homo sapiens
P52209	GO:0046177	Homo sapiens
P02787	GO:0006826	Homo sapiens
P02787	GO:0006879	Homo sapiens
P02787	GO:0007015	Homo sapiens
P02787	GO:0019731	Homo sapiens
P02787	GO:0030316	Homo sapiens
P02787	GO:0031647	Homo sapiens
P02787	GO:0034756	Homo sapiens
P02787	GO:0042327	Homo sapiens
P02787	GO:0045780	Homo sapiens
P02787	GO:0045893	Homo sapiens
P02787	GO:0048260	Homo sapiens
P02787	GO:0070371	Homo sapiens
P02787	GO:0071281	Homo sapiens
P02787	GO:2000147	Homo sapiens
P04040	GO:0000302	Homo sapiens
P04040	GO:0001649	Homo sapiens
P04040	GO:0001657	Homo sapiens
P04040	GO:0001666	Homo sapiens
P04040	GO:0006641	Homo sapiens
P04040	GO:0008203	Homo sapiens
P04040	GO:0009060	Homo sapiens
P04040	GO:0009410	Homo sapiens
P04040	GO:0009642	Homo sapiens
P04040	GO:0009650	Homo sapiens
P04040	GO:0010193	Homo sapiens
P04040	GO:0010288	Homo sapiens
P04040	GO:0014823	Homo sapiens
P04040	GO:0014854	Homo sapiens
P04040	GO:0020027	Homo sapiens
P04040	GO:0032355	Homo sapiens
P04040	GO:0032868	Homo sapiens
P04040	GO:0033189	Homo sapiens
P04040	GO:0033197	Homo sapiens
P04040	GO:0033591	Homo sapiens
P04040	GO:0042542	Homo sapiens
P04040	GO:0042744	Homo sapiens
P04040	GO:0043066	Homo sapiens
P04040	GO:0045471	Homo sapiens
P04040	GO:0046686	Homo sapiens
P04040	GO:0051781	Homo sapiens
P04040	GO:0051897	Homo sapiens
P04040	GO:0055093	Homo sapiens
P04040	GO:0061692	Homo sapiens
P04040	GO:0070542	Homo sapiens
P04040	GO:0071363	Homo sapiens
P04040	GO:0080184	Homo sapiens
P06396	GO:0006911	Homo sapiens
P06396	GO:0007015	Homo sapiens
P06396	GO:0007417	Homo sapiens
P06396	GO:0008154	Homo sapiens
P06396	GO:0010628	Homo sapiens
P06396	GO:0014891	Homo sapiens
P06396	GO:0030031	Homo sapiens
P06396	GO:0030041	Homo sapiens
P06396	GO:0030042	Homo sapiens
P06396	GO:0031648	Homo sapiens
P06396	GO:0035994	Homo sapiens
P06396	GO:0042989	Homo sapiens
P06396	GO:0046597	Homo sapiens
P06396	GO:0051014	Homo sapiens
P06396	GO:0051016	Homo sapiens
P06396	GO:0051127	Homo sapiens
P06396	GO:0051693	Homo sapiens
P06396	GO:0055119	Homo sapiens
P06396	GO:0060271	Homo sapiens
P06396	GO:0071346	Homo sapiens
P06396	GO:0071801	Homo sapiens
P06396	GO:0086003	Homo sapiens
P06396	GO:0097017	Homo sapiens
P06396	GO:0097284	Homo sapiens
P06396	GO:1902174	Homo sapiens
P06396	GO:1903903	Homo sapiens
P06396	GO:1903906	Homo sapiens
P06396	GO:1903909	Homo sapiens
P06396	GO:1903923	Homo sapiens
P06396	GO:1990000	Homo sapiens
P06396	GO:2001269	Homo sapiens
P06576	GO:0001525	Homo sapiens
P06576	GO:0001649	Homo sapiens
P06576	GO:0006091	Homo sapiens
P06576	GO:0006629	Homo sapiens
P06576	GO:0006754	Homo sapiens
P06576	GO:0006933	Homo sapiens
P06576	GO:0015986	Homo sapiens
P06576	GO:0042776	Homo sapiens
P06576	GO:0043536	Homo sapiens
P06576	GO:0051453	Homo sapiens
P06576	GO:0098761	Homo sapiens
P06576	GO:1902600	Homo sapiens
P12081	GO:0006412	Homo sapiens
P12081	GO:0006418	Homo sapiens
P12081	GO:0006427	Homo sapiens
P12081	GO:0032543	Homo sapiens
P49590	GO:0006412	Homo sapiens
P49590	GO:0006418	Homo sapiens
P49590	GO:0006427	Homo sapiens
Q04917	GO:0002028	Homo sapiens
Q04917	GO:0006713	Homo sapiens
Q04917	GO:0006886	Homo sapiens
Q04917	GO:0007165	Homo sapiens
Q04917	GO:0021762	Homo sapiens
Q04917	GO:0042921	Homo sapiens
Q04917	GO:0045664	Homo sapiens
Q04917	GO:0045893	Homo sapiens
Q04917	GO:0048167	Homo sapiens
Q04917	GO:0050774	Homo sapiens
Q04917	GO:0086010	Homo sapiens
Q04917	GO:0099171	Homo sapiens
Q04917	GO:2000649	Homo sapiens
P63104	GO:0000122	Homo sapiens
P63104	GO:0006468	Homo sapiens
P63104	GO:0007165	Homo sapiens
P63104	GO:0042149	Homo sapiens
P63104	GO:0043066	Homo sapiens
P63104	GO:0045824	Homo sapiens
P63104	GO:0051683	Homo sapiens
P63104	GO:0070372	Homo sapiens
P63104	GO:0090128	Homo sapiens
P63104	GO:0090168	Homo sapiens
P63104	GO:1900181	Homo sapiens
P63104	GO:1904262	Homo sapiens
P68104	GO:0006412	Homo sapiens
P68104	GO:0006414	Homo sapiens
P68104	GO:0044829	Homo sapiens
P68104	GO:0071364	Homo sapiens
P68104	GO:1900022	Homo sapiens
P68104	GO:1904714	Homo sapiens
Q05639	GO:0006412	Homo sapiens
Q05639	GO:0006414	Homo sapiens
Q05639	GO:0043065	Homo sapiens
Q05639	GO:0090218	Homo sapiens
Q05639	GO:1904714	Homo sapiens
Q5VTE0	GO:0006412	Homo sapiens
Q5VTE0	GO:0006414	Homo sapiens
P60709	GO:0000079	Homo sapiens
P60709	GO:0001738	Homo sapiens
P60709	GO:0006338	Homo sapiens
P60709	GO:0006357	Homo sapiens
P60709	GO:0007163	Homo sapiens
P60709	GO:0007409	Homo sapiens
P60709	GO:0008284	Homo sapiens
P60709	GO:0021762	Homo sapiens
P60709	GO:0022898	Homo sapiens
P60709	GO:0030071	Homo sapiens
P60709	GO:0032091	Homo sapiens
P60709	GO:0034333	Homo sapiens
P60709	GO:0035633	Homo sapiens
P60709	GO:0042981	Homo sapiens
P60709	GO:0045176	Homo sapiens
P60709	GO:0045582	Homo sapiens
P60709	GO:0045596	Homo sapiens
P60709	GO:0045597	Homo sapiens
P60709	GO:0045663	Homo sapiens
P60709	GO:0045893	Homo sapiens
P60709	GO:0048870	Homo sapiens
P60709	GO:0051621	Homo sapiens
P60709	GO:0051623	Homo sapiens
P60709	GO:0051726	Homo sapiens
P60709	GO:0070316	Homo sapiens
P60709	GO:0070527	Homo sapiens
P60709	GO:0071896	Homo sapiens
P60709	GO:0072749	Homo sapiens
P60709	GO:0098974	Homo sapiens
P60709	GO:0150111	Homo sapiens
P60709	GO:1900242	Homo sapiens
P60709	GO:1902459	Homo sapiens
P60709	GO:1903076	Homo sapiens
P60709	GO:1905168	Homo sapiens
P60709	GO:2000045	Homo sapiens
P60709	GO:2000779	Homo sapiens
P60709	GO:2000781	Homo sapiens
P60709	GO:2000819	Homo sapiens
P63261	GO:0001525	Homo sapiens
P63261	GO:0001738	Homo sapiens
P63261	GO:0007409	Homo sapiens
P63261	GO:0010628	Homo sapiens
P63261	GO:0030335	Homo sapiens
P63261	GO:0035633	Homo sapiens
P63261	GO:0045214	Homo sapiens
P63261	GO:0048870	Homo sapiens
P63261	GO:0051492	Homo sapiens
P63261	GO:0051893	Homo sapiens
P63261	GO:0070527	Homo sapiens
P63261	GO:0071346	Homo sapiens
P63261	GO:0090303	Homo sapiens
P63261	GO:0120192	Homo sapiens
P63261	GO:0150111	Homo sapiens
P63261	GO:1900242	Homo sapiens
P63261	GO:1902396	Homo sapiens
A5A3E0	GO:0007409	Homo sapiens
A5A3E0	GO:0048870	Homo sapiens
P68032	GO:0007015	Homo sapiens
P68032	GO:0010628	Homo sapiens
P68032	GO:0030048	Homo sapiens
P68032	GO:0030240	Homo sapiens
P68032	GO:0031032	Homo sapiens
P68032	GO:0033275	Homo sapiens
P68032	GO:0043066	Homo sapiens
P68032	GO:0055003	Homo sapiens
P68032	GO:0055008	Homo sapiens
P68032	GO:0060047	Homo sapiens
P68032	GO:0090131	Homo sapiens
P68133	GO:0006936	Homo sapiens
P68133	GO:0009612	Homo sapiens
P68133	GO:0009991	Homo sapiens
P68133	GO:0010628	Homo sapiens
P68133	GO:0030240	Homo sapiens
P68133	GO:0043503	Homo sapiens
P68133	GO:0048545	Homo sapiens
P68133	GO:0048741	Homo sapiens
P68133	GO:0071417	Homo sapiens
P68133	GO:0090131	Homo sapiens
Q6S8J3	GO:0007409	Homo sapiens
Q6S8J3	GO:0021762	Homo sapiens
Q6S8J3	GO:0048870	Homo sapiens
P62736	GO:0008217	Homo sapiens
P62736	GO:0009615	Homo sapiens
P62736	GO:0010628	Homo sapiens
P62736	GO:0014829	Homo sapiens
P62736	GO:0061870	Homo sapiens
P62736	GO:0061874	Homo sapiens
P62736	GO:0070374	Homo sapiens
P62736	GO:0071560	Homo sapiens
P62736	GO:0072051	Homo sapiens
P62736	GO:0072144	Homo sapiens
P62736	GO:0090131	Homo sapiens
P62736	GO:2000491	Homo sapiens
P63267	GO:0010628	Homo sapiens
P63267	GO:0090131	Homo sapiens
P0CG38	GO:0007409	Homo sapiens
P0CG38	GO:0048870	Homo sapiens
P0CG39	GO:0007409	Homo sapiens
P0CG39	GO:0048870	Homo sapiens
Q9BYX7	GO:0007409	Homo sapiens
Q9BYX7	GO:0048870	Homo sapiens
Q562R1	GO:0007409	Homo sapiens
Q562R1	GO:0048870	Homo sapiens
P23526	GO:0006730	Homo sapiens
P23526	GO:0033353	Homo sapiens
P06732	GO:0016310	Homo sapiens
P06732	GO:0046314	Homo sapiens
P10636	GO:0000226	Homo sapiens
P10636	GO:0001774	Homo sapiens
P10636	GO:0006475	Homo sapiens
P10636	GO:0006919	Homo sapiens
P10636	GO:0006974	Homo sapiens
P10636	GO:0007267	Homo sapiens
P10636	GO:0007416	Homo sapiens
P10636	GO:0007611	Homo sapiens
P10636	GO:0007613	Homo sapiens
P10636	GO:0010288	Homo sapiens
P10636	GO:0010506	Homo sapiens
P10636	GO:0010629	Homo sapiens
P10636	GO:0010917	Homo sapiens
P10636	GO:0016072	Homo sapiens
P10636	GO:0019896	Homo sapiens
P10636	GO:0021954	Homo sapiens
P10636	GO:0031110	Homo sapiens
P10636	GO:0031113	Homo sapiens
P10636	GO:0031116	Homo sapiens
P10636	GO:0031122	Homo sapiens
P10636	GO:0031175	Homo sapiens
P10636	GO:0032930	Homo sapiens
P10636	GO:0033044	Homo sapiens
P10636	GO:0033673	Homo sapiens
P10636	GO:0034063	Homo sapiens
P10636	GO:0034605	Homo sapiens
P10636	GO:0034614	Homo sapiens
P10636	GO:0045773	Homo sapiens
P10636	GO:0046785	Homo sapiens
P10636	GO:0048143	Homo sapiens
P10636	GO:0048167	Homo sapiens
P10636	GO:0048312	Homo sapiens
P10636	GO:0048699	Homo sapiens
P10636	GO:0050808	Homo sapiens
P10636	GO:0050848	Homo sapiens
P10636	GO:0051258	Homo sapiens
P10636	GO:0051260	Homo sapiens
P10636	GO:0061564	Homo sapiens
P10636	GO:0070507	Homo sapiens
P10636	GO:0072386	Homo sapiens
P10636	GO:0090140	Homo sapiens
P10636	GO:0090258	Homo sapiens
P10636	GO:0097435	Homo sapiens
P10636	GO:0098930	Homo sapiens
P10636	GO:1900034	Homo sapiens
P10636	GO:1900452	Homo sapiens
P10636	GO:1902474	Homo sapiens
P10636	GO:1902988	Homo sapiens
P10636	GO:1903748	Homo sapiens
P10636	GO:1903829	Homo sapiens
P10636	GO:1904428	Homo sapiens
P10636	GO:1905689	Homo sapiens
P10636	GO:1990000	Homo sapiens
P10636	GO:1990090	Homo sapiens
P10636	GO:1990416	Homo sapiens
P36578	GO:0002181	Homo sapiens
P36578	GO:0006412	Homo sapiens
O76070	GO:0007268	Homo sapiens
O76070	GO:0008344	Homo sapiens
O76070	GO:0009306	Homo sapiens
O76070	GO:0014059	Homo sapiens
O76070	GO:0046928	Homo sapiens
O76070	GO:0048488	Homo sapiens
O76070	GO:0050808	Homo sapiens
P54868	GO:0001822	Homo sapiens
P54868	GO:0001889	Homo sapiens
P54868	GO:0006084	Homo sapiens
P54868	GO:0006695	Homo sapiens
P54868	GO:0007494	Homo sapiens
P54868	GO:0007584	Homo sapiens
P54868	GO:0009266	Homo sapiens
P54868	GO:0009410	Homo sapiens
P54868	GO:0010038	Homo sapiens
P54868	GO:0010142	Homo sapiens
P54868	GO:0030324	Homo sapiens
P54868	GO:0032869	Homo sapiens
P54868	GO:0033555	Homo sapiens
P54868	GO:0033574	Homo sapiens
P54868	GO:0033762	Homo sapiens
P54868	GO:0034014	Homo sapiens
P54868	GO:0034284	Homo sapiens
P54868	GO:0034696	Homo sapiens
P54868	GO:0042594	Homo sapiens
P54868	GO:0045471	Homo sapiens
P54868	GO:0046951	Homo sapiens
P54868	GO:0051591	Homo sapiens
P54868	GO:0060416	Homo sapiens
P54868	GO:0060612	Homo sapiens
P54868	GO:0070543	Homo sapiens
P54868	GO:0071222	Homo sapiens
P54868	GO:0071230	Homo sapiens
P54868	GO:0071385	Homo sapiens
P54868	GO:0071398	Homo sapiens
Q01581	GO:0006084	Homo sapiens
Q01581	GO:0006629	Homo sapiens
Q01581	GO:0006695	Homo sapiens
Q01581	GO:0010142	Homo sapiens
P01008	GO:0007596	Homo sapiens
P01008	GO:0030193	Homo sapiens
P08758	GO:0007165	Homo sapiens
P08758	GO:0007596	Homo sapiens
P08758	GO:0010033	Homo sapiens
P08758	GO:0043066	Homo sapiens
P08758	GO:0050819	Homo sapiens
P14868	GO:0006412	Homo sapiens
P14868	GO:0006422	Homo sapiens
P14868	GO:0065003	Homo sapiens
P25705	GO:0001937	Homo sapiens
P25705	GO:0006629	Homo sapiens
P25705	GO:0006754	Homo sapiens
P25705	GO:0014850	Homo sapiens
P25705	GO:0015986	Homo sapiens
P25705	GO:0042776	Homo sapiens
P25705	GO:0043536	Homo sapiens
P25705	GO:0045471	Homo sapiens
P25705	GO:0071549	Homo sapiens
P25705	GO:0071732	Homo sapiens
P68871	GO:0008217	Homo sapiens
P68871	GO:0015670	Homo sapiens
P68871	GO:0015671	Homo sapiens
P68871	GO:0030185	Homo sapiens
P68871	GO:0042542	Homo sapiens
P68871	GO:0042744	Homo sapiens
P68871	GO:0045429	Homo sapiens
P68871	GO:0070293	Homo sapiens
P68871	GO:0070527	Homo sapiens
P68871	GO:0097746	Homo sapiens
P68871	GO:0098869	Homo sapiens
P02042	GO:0015670	Homo sapiens
P02042	GO:0015671	Homo sapiens
P02042	GO:0042744	Homo sapiens
P02042	GO:0098869	Homo sapiens
P16083	GO:1901662	Homo sapiens
Q7LFX5	GO:0019319	Homo sapiens
Q7LFX5	GO:0030206	Homo sapiens
P05141	GO:0007059	Homo sapiens
P05141	GO:0008284	Homo sapiens
P05141	GO:0030183	Homo sapiens
P05141	GO:0030218	Homo sapiens
P05141	GO:0046902	Homo sapiens
P05141	GO:0051503	Homo sapiens
P05141	GO:0140021	Homo sapiens
P05141	GO:1901029	Homo sapiens
P05141	GO:1901526	Homo sapiens
P05141	GO:1990544	Homo sapiens
P05141	GO:1990830	Homo sapiens
P05141	GO:1990845	Homo sapiens
P12235	GO:0000002	Homo sapiens
P12235	GO:0006091	Homo sapiens
P12235	GO:0008637	Homo sapiens
P12235	GO:0015866	Homo sapiens
P12235	GO:0046902	Homo sapiens
P12235	GO:0060546	Homo sapiens
P12235	GO:0140021	Homo sapiens
P12235	GO:1901029	Homo sapiens
P12235	GO:1901526	Homo sapiens
P12235	GO:1990544	Homo sapiens
P12235	GO:1990845	Homo sapiens
P12236	GO:0006915	Homo sapiens
P12236	GO:0140021	Homo sapiens
P12236	GO:1901029	Homo sapiens
P12236	GO:1990544	Homo sapiens
Q9H0C2	GO:0007141	Homo sapiens
Q9H0C2	GO:0007283	Homo sapiens
Q9H0C2	GO:0030154	Homo sapiens
Q9H0C2	GO:0046902	Homo sapiens
Q9H0C2	GO:0140021	Homo sapiens
Q9H0C2	GO:1901029	Homo sapiens
Q9H0C2	GO:1990544	Homo sapiens
O00762	GO:0000209	Homo sapiens
O00762	GO:0006511	Homo sapiens
O00762	GO:0010458	Homo sapiens
O00762	GO:0010994	Homo sapiens
O00762	GO:0016567	Homo sapiens
O00762	GO:0030071	Homo sapiens
O00762	GO:0031145	Homo sapiens
O00762	GO:0031536	Homo sapiens
O00762	GO:0045842	Homo sapiens
O00762	GO:0051301	Homo sapiens
O00762	GO:0070936	Homo sapiens
O00762	GO:0070979	Homo sapiens
O00762	GO:1904668	Homo sapiens
A2RTX5	GO:0006435	Homo sapiens
P26639	GO:0006435	Homo sapiens
P02144	GO:0001666	Homo sapiens
P02144	GO:0007507	Homo sapiens
P02144	GO:0015671	Homo sapiens
P02144	GO:0019430	Homo sapiens
P02144	GO:0043353	Homo sapiens
P02144	GO:0050873	Homo sapiens
Q06830	GO:0001501	Homo sapiens
Q06830	GO:0006979	Homo sapiens
Q06830	GO:0007249	Homo sapiens
Q06830	GO:0008283	Homo sapiens
Q06830	GO:0019430	Homo sapiens
Q06830	GO:0030101	Homo sapiens
Q06830	GO:0032872	Homo sapiens
Q06830	GO:0034101	Homo sapiens
Q06830	GO:0042267	Homo sapiens
Q06830	GO:0042744	Homo sapiens
Q06830	GO:0045321	Homo sapiens
Q06830	GO:0045454	Homo sapiens
Q06830	GO:0048144	Homo sapiens
Q06830	GO:1901222	Homo sapiens
P54819	GO:0006172	Homo sapiens
P54819	GO:0015949	Homo sapiens
P54819	GO:0016310	Homo sapiens
P54819	GO:0046033	Homo sapiens
P54819	GO:0046034	Homo sapiens
P30050	GO:0002181	Homo sapiens
P30050	GO:0006412	Homo sapiens
P05413	GO:0008285	Homo sapiens
P05413	GO:0015909	Homo sapiens
P05413	GO:0032365	Homo sapiens
P05413	GO:0042632	Homo sapiens
P05413	GO:0046320	Homo sapiens
P05413	GO:0050873	Homo sapiens
P05413	GO:0055091	Homo sapiens
P05413	GO:0071073	Homo sapiens
P05413	GO:0140214	Homo sapiens
P05413	GO:2001245	Homo sapiens
P01375	GO:0000122	Homo sapiens
P01375	GO:0001666	Homo sapiens
P01375	GO:0001774	Homo sapiens
P01375	GO:0001819	Homo sapiens
P01375	GO:0001934	Homo sapiens
P01375	GO:0001937	Homo sapiens
P01375	GO:0002037	Homo sapiens
P01375	GO:0002281	Homo sapiens
P01375	GO:0002439	Homo sapiens
P01375	GO:0002523	Homo sapiens
P01375	GO:0002637	Homo sapiens
P01375	GO:0002719	Homo sapiens
P01375	GO:0002876	Homo sapiens
P01375	GO:0002925	Homo sapiens
P01375	GO:0003009	Homo sapiens
P01375	GO:0003085	Homo sapiens
P01375	GO:0006006	Homo sapiens
P01375	GO:0006919	Homo sapiens
P01375	GO:0006954	Homo sapiens
P01375	GO:0006959	Homo sapiens
P01375	GO:0007254	Homo sapiens
P01375	GO:0007623	Homo sapiens
P01375	GO:0008625	Homo sapiens
P01375	GO:0008630	Homo sapiens
P01375	GO:0009410	Homo sapiens
P01375	GO:0009615	Homo sapiens
P01375	GO:0009651	Homo sapiens
P01375	GO:0009750	Homo sapiens
P01375	GO:0010459	Homo sapiens
P01375	GO:0010573	Homo sapiens
P01375	GO:0010628	Homo sapiens
P01375	GO:0010629	Homo sapiens
P01375	GO:0010888	Homo sapiens
P01375	GO:0014823	Homo sapiens
P01375	GO:0019722	Homo sapiens
P01375	GO:0030198	Homo sapiens
P01375	GO:0030316	Homo sapiens
P01375	GO:0030730	Homo sapiens
P01375	GO:0030866	Homo sapiens
P01375	GO:0031334	Homo sapiens
P01375	GO:0031622	Homo sapiens
P01375	GO:0031642	Homo sapiens
P01375	GO:0031667	Homo sapiens
P01375	GO:0032715	Homo sapiens
P01375	GO:0032722	Homo sapiens
P01375	GO:0032724	Homo sapiens
P01375	GO:0032729	Homo sapiens
P01375	GO:0032731	Homo sapiens
P01375	GO:0032741	Homo sapiens
P01375	GO:0032755	Homo sapiens
P01375	GO:0032757	Homo sapiens
P01375	GO:0033138	Homo sapiens
P01375	GO:0033209	Homo sapiens
P01375	GO:0034116	Homo sapiens
P01375	GO:0034138	Homo sapiens
P01375	GO:0035509	Homo sapiens
P01375	GO:0035900	Homo sapiens
P01375	GO:0036005	Homo sapiens
P01375	GO:0042311	Homo sapiens
P01375	GO:0042531	Homo sapiens
P01375	GO:0043065	Homo sapiens
P01375	GO:0043068	Homo sapiens
P01375	GO:0043122	Homo sapiens
P01375	GO:0043123	Homo sapiens
P01375	GO:0043154	Homo sapiens
P01375	GO:0043242	Homo sapiens
P01375	GO:0043243	Homo sapiens
P01375	GO:0043280	Homo sapiens
P01375	GO:0043406	Homo sapiens
P01375	GO:0043410	Homo sapiens
P01375	GO:0043491	Homo sapiens
P01375	GO:0043507	Homo sapiens
P01375	GO:0043525	Homo sapiens
P01375	GO:0043537	Homo sapiens
P01375	GO:0045071	Homo sapiens
P01375	GO:0045429	Homo sapiens
P01375	GO:0045471	Homo sapiens
P01375	GO:0045598	Homo sapiens
P01375	GO:0045599	Homo sapiens
P01375	GO:0045662	Homo sapiens
P01375	GO:0045668	Homo sapiens
P01375	GO:0045672	Homo sapiens
P01375	GO:0045732	Homo sapiens
P01375	GO:0045760	Homo sapiens
P01375	GO:0045785	Homo sapiens
P01375	GO:0045840	Homo sapiens
P01375	GO:0045892	Homo sapiens
P01375	GO:0045893	Homo sapiens
P01375	GO:0045930	Homo sapiens
P01375	GO:0045944	Homo sapiens
P01375	GO:0045994	Homo sapiens
P01375	GO:0046325	Homo sapiens
P01375	GO:0046330	Homo sapiens
P01375	GO:0046427	Homo sapiens
P01375	GO:0048143	Homo sapiens
P01375	GO:0048566	Homo sapiens
P01375	GO:0048661	Homo sapiens
P01375	GO:0050729	Homo sapiens
P01375	GO:0050768	Homo sapiens
P01375	GO:0050796	Homo sapiens
P01375	GO:0050806	Homo sapiens
P01375	GO:0050807	Homo sapiens
P01375	GO:0050830	Homo sapiens
P01375	GO:0050890	Homo sapiens
P01375	GO:0050901	Homo sapiens
P01375	GO:0050966	Homo sapiens
P01375	GO:0050995	Homo sapiens
P01375	GO:0051044	Homo sapiens
P01375	GO:0051091	Homo sapiens
P01375	GO:0051092	Homo sapiens
P01375	GO:0051173	Homo sapiens
P01375	GO:0051222	Homo sapiens
P01375	GO:0051384	Homo sapiens
P01375	GO:0051798	Homo sapiens
P01375	GO:0051897	Homo sapiens
P01375	GO:0051966	Homo sapiens
P01375	GO:0060252	Homo sapiens
P01375	GO:0060557	Homo sapiens
P01375	GO:0060559	Homo sapiens
P01375	GO:0060664	Homo sapiens
P01375	GO:0060693	Homo sapiens
P01375	GO:0061044	Homo sapiens
P01375	GO:0061048	Homo sapiens
P01375	GO:0070374	Homo sapiens
P01375	GO:0070886	Homo sapiens
P01375	GO:0071222	Homo sapiens
P01375	GO:0071230	Homo sapiens
P01375	GO:0071300	Homo sapiens
P01375	GO:0071316	Homo sapiens
P01375	GO:0071346	Homo sapiens
P01375	GO:0071677	Homo sapiens
P01375	GO:0071803	Homo sapiens
P01375	GO:0072577	Homo sapiens
P01375	GO:0072659	Homo sapiens
P01375	GO:0090324	Homo sapiens
P01375	GO:0090594	Homo sapiens
P01375	GO:0097191	Homo sapiens
P01375	GO:0097237	Homo sapiens
P01375	GO:0097421	Homo sapiens
P01375	GO:0097527	Homo sapiens
P01375	GO:0120190	Homo sapiens
P01375	GO:0140374	Homo sapiens
P01375	GO:0140460	Homo sapiens
P01375	GO:0150078	Homo sapiens
P01375	GO:0150129	Homo sapiens
P01375	GO:1900017	Homo sapiens
P01375	GO:1900222	Homo sapiens
P01375	GO:1901224	Homo sapiens
P01375	GO:1901647	Homo sapiens
P01375	GO:1901671	Homo sapiens
P01375	GO:1902004	Homo sapiens
P01375	GO:1902065	Homo sapiens
P01375	GO:1902565	Homo sapiens
P01375	GO:1902894	Homo sapiens
P01375	GO:1902895	Homo sapiens
P01375	GO:1903078	Homo sapiens
P01375	GO:1903140	Homo sapiens
P01375	GO:1903347	Homo sapiens
P01375	GO:1903721	Homo sapiens
P01375	GO:1904646	Homo sapiens
P01375	GO:1904707	Homo sapiens
P01375	GO:1904996	Homo sapiens
P01375	GO:1904999	Homo sapiens
P01375	GO:1905038	Homo sapiens
P01375	GO:1905242	Homo sapiens
P01375	GO:1990268	Homo sapiens
P01375	GO:2000010	Homo sapiens
P01375	GO:2000272	Homo sapiens
P01375	GO:2000334	Homo sapiens
P01375	GO:2000343	Homo sapiens
P01375	GO:2000347	Homo sapiens
P01375	GO:2000351	Homo sapiens
P01375	GO:2000377	Homo sapiens
P01375	GO:2000573	Homo sapiens
P01375	GO:2001234	Homo sapiens
P01375	GO:2001238	Homo sapiens
P01375	GO:2001240	Homo sapiens
P0CG47	GO:0007141	Homo sapiens
P0CG47	GO:0007144	Homo sapiens
P0CG47	GO:0008585	Homo sapiens
P0CG47	GO:0016567	Homo sapiens
P0CG47	GO:0019941	Homo sapiens
P0CG47	GO:0021888	Homo sapiens
P0CG47	GO:0031398	Homo sapiens
P0CG47	GO:0043523	Homo sapiens
P0CG47	GO:0047497	Homo sapiens
P0CG47	GO:0048812	Homo sapiens
P0CG47	GO:0051881	Homo sapiens
P0CG47	GO:0060613	Homo sapiens
P0CG47	GO:0061136	Homo sapiens
P0CG47	GO:0072520	Homo sapiens
P0CG47	GO:0097009	Homo sapiens
P0CG47	GO:1902255	Homo sapiens
P0CG47	GO:1902527	Homo sapiens
P0CG48	GO:0016567	Homo sapiens
P0CG48	GO:0019941	Homo sapiens
P62979	GO:0002181	Homo sapiens
P62979	GO:0006412	Homo sapiens
P62979	GO:0016567	Homo sapiens
P62979	GO:0019941	Homo sapiens
P62987	GO:0002181	Homo sapiens
P62987	GO:0016567	Homo sapiens
P62987	GO:0019941	Homo sapiens
P62987	GO:0036211	Homo sapiens
P55957	GO:0001836	Homo sapiens
P55957	GO:0006626	Homo sapiens
P55957	GO:0008625	Homo sapiens
P55957	GO:0008637	Homo sapiens
P55957	GO:0010918	Homo sapiens
P55957	GO:0031334	Homo sapiens
P55957	GO:0042129	Homo sapiens
P55957	GO:0042770	Homo sapiens
P55957	GO:0042775	Homo sapiens
P55957	GO:0043065	Homo sapiens
P55957	GO:0050678	Homo sapiens
P55957	GO:0051402	Homo sapiens
P55957	GO:0065003	Homo sapiens
P55957	GO:0090150	Homo sapiens
P55957	GO:0090200	Homo sapiens
P55957	GO:0097284	Homo sapiens
P55957	GO:0097345	Homo sapiens
P55957	GO:0097435	Homo sapiens
P55957	GO:1902230	Homo sapiens
P55957	GO:2000045	Homo sapiens
P55957	GO:2000271	Homo sapiens
P55957	GO:2001238	Homo sapiens
P55957	GO:2001244	Homo sapiens
Q13232	GO:0006183	Homo sapiens
Q13232	GO:0006228	Homo sapiens
Q13232	GO:0006241	Homo sapiens
Q13232	GO:0006281	Homo sapiens
Q13232	GO:0006915	Homo sapiens
Q13232	GO:0008053	Homo sapiens
Q13232	GO:0009142	Homo sapiens
Q13232	GO:0016310	Homo sapiens
P62826	GO:0000054	Homo sapiens
P62826	GO:0000055	Homo sapiens
P62826	GO:0000056	Homo sapiens
P62826	GO:0000070	Homo sapiens
P62826	GO:0000278	Homo sapiens
P62826	GO:0006259	Homo sapiens
P62826	GO:0006606	Homo sapiens
P62826	GO:0006611	Homo sapiens
P62826	GO:0007052	Homo sapiens
P62826	GO:0007286	Homo sapiens
P62826	GO:0016032	Homo sapiens
P62826	GO:0021766	Homo sapiens
P62826	GO:0030036	Homo sapiens
P62826	GO:0032092	Homo sapiens
P62826	GO:0035281	Homo sapiens
P62826	GO:0042307	Homo sapiens
P62826	GO:0046039	Homo sapiens
P62826	GO:0051301	Homo sapiens
P62826	GO:0061015	Homo sapiens
P62826	GO:0071389	Homo sapiens
P62826	GO:1902570	Homo sapiens
P00915	GO:0006730	Homo sapiens
P02753	GO:0001654	Homo sapiens
P02753	GO:0002639	Homo sapiens
P02753	GO:0006094	Homo sapiens
P02753	GO:0007507	Homo sapiens
P02753	GO:0007601	Homo sapiens
P02753	GO:0030277	Homo sapiens
P02753	GO:0030324	Homo sapiens
P02753	GO:0032024	Homo sapiens
P02753	GO:0032526	Homo sapiens
P02753	GO:0034633	Homo sapiens
P02753	GO:0042572	Homo sapiens
P02753	GO:0042593	Homo sapiens
P02753	GO:0048562	Homo sapiens
P02753	GO:0048706	Homo sapiens
P02753	GO:0048738	Homo sapiens
P02753	GO:0048807	Homo sapiens
P02753	GO:0060044	Homo sapiens
P02753	GO:0060059	Homo sapiens
P02753	GO:0060065	Homo sapiens
P02753	GO:0060068	Homo sapiens
P02753	GO:0060157	Homo sapiens
P02753	GO:0060347	Homo sapiens
P05452	GO:0001503	Homo sapiens
P05452	GO:0010756	Homo sapiens
P05452	GO:0030282	Homo sapiens
P05452	GO:0071310	Homo sapiens
P05452	GO:0071560	Homo sapiens
P41159	GO:0000122	Homo sapiens
P41159	GO:0001525	Homo sapiens
P41159	GO:0001542	Homo sapiens
P41159	GO:0001666	Homo sapiens
P41159	GO:0001890	Homo sapiens
P41159	GO:0001934	Homo sapiens
P41159	GO:0001936	Homo sapiens
P41159	GO:0002021	Homo sapiens
P41159	GO:0003300	Homo sapiens
P41159	GO:0006006	Homo sapiens
P41159	GO:0006111	Homo sapiens
P41159	GO:0006112	Homo sapiens
P41159	GO:0006114	Homo sapiens
P41159	GO:0006629	Homo sapiens
P41159	GO:0006635	Homo sapiens
P41159	GO:0006909	Homo sapiens
P41159	GO:0007565	Homo sapiens
P41159	GO:0007623	Homo sapiens
P41159	GO:0008203	Homo sapiens
P41159	GO:0008206	Homo sapiens
P41159	GO:0008217	Homo sapiens
P41159	GO:0008340	Homo sapiens
P41159	GO:0008343	Homo sapiens
P41159	GO:0010507	Homo sapiens
P41159	GO:0010888	Homo sapiens
P41159	GO:0014823	Homo sapiens
P41159	GO:0019953	Homo sapiens
P41159	GO:0021954	Homo sapiens
P41159	GO:0030073	Homo sapiens
P41159	GO:0030217	Homo sapiens
P41159	GO:0030300	Homo sapiens
P41159	GO:0032008	Homo sapiens
P41159	GO:0032099	Homo sapiens
P41159	GO:0032310	Homo sapiens
P41159	GO:0032355	Homo sapiens
P41159	GO:0032735	Homo sapiens
P41159	GO:0032755	Homo sapiens
P41159	GO:0032757	Homo sapiens
P41159	GO:0032760	Homo sapiens
P41159	GO:0032814	Homo sapiens
P41159	GO:0032817	Homo sapiens
P41159	GO:0032868	Homo sapiens
P41159	GO:0032869	Homo sapiens
P41159	GO:0033197	Homo sapiens
P41159	GO:0033210	Homo sapiens
P41159	GO:0033686	Homo sapiens
P41159	GO:0035360	Homo sapiens
P41159	GO:0035556	Homo sapiens
P41159	GO:0035630	Homo sapiens
P41159	GO:0035904	Homo sapiens
P41159	GO:0038108	Homo sapiens
P41159	GO:0042102	Homo sapiens
P41159	GO:0042269	Homo sapiens
P41159	GO:0042307	Homo sapiens
P41159	GO:0042445	Homo sapiens
P41159	GO:0042531	Homo sapiens
P41159	GO:0042593	Homo sapiens
P41159	GO:0042755	Homo sapiens
P41159	GO:0043066	Homo sapiens
P41159	GO:0043270	Homo sapiens
P41159	GO:0043410	Homo sapiens
P41159	GO:0044320	Homo sapiens
P41159	GO:0045471	Homo sapiens
P41159	GO:0045765	Homo sapiens
P41159	GO:0045906	Homo sapiens
P41159	GO:0046325	Homo sapiens
P41159	GO:0046427	Homo sapiens
P41159	GO:0046628	Homo sapiens
P41159	GO:0046850	Homo sapiens
P41159	GO:0046881	Homo sapiens
P41159	GO:0048639	Homo sapiens
P41159	GO:0050796	Homo sapiens
P41159	GO:0050810	Homo sapiens
P41159	GO:0050892	Homo sapiens
P41159	GO:0050901	Homo sapiens
P41159	GO:0050999	Homo sapiens
P41159	GO:0051541	Homo sapiens
P41159	GO:0051726	Homo sapiens
P41159	GO:0051897	Homo sapiens
P41159	GO:0060587	Homo sapiens
P41159	GO:0060612	Homo sapiens
P41159	GO:0061037	Homo sapiens
P41159	GO:0070093	Homo sapiens
P41159	GO:0071298	Homo sapiens
P41159	GO:0071300	Homo sapiens
P41159	GO:0090335	Homo sapiens
P41159	GO:0098868	Homo sapiens
P41159	GO:0120162	Homo sapiens
P41159	GO:1900015	Homo sapiens
P41159	GO:1900745	Homo sapiens
P41159	GO:1904651	Homo sapiens
P41159	GO:1990051	Homo sapiens
P41159	GO:2000379	Homo sapiens
P41159	GO:2000486	Homo sapiens
P41159	GO:2000491	Homo sapiens
P00918	GO:0002009	Homo sapiens
P00918	GO:0006730	Homo sapiens
P00918	GO:0015670	Homo sapiens
P00918	GO:0032230	Homo sapiens
P00918	GO:0032849	Homo sapiens
P00918	GO:0038166	Homo sapiens
P00918	GO:0044070	Homo sapiens
P00918	GO:0046903	Homo sapiens
P00918	GO:0051453	Homo sapiens
P00918	GO:0070050	Homo sapiens
P00918	GO:2001150	Homo sapiens
P00918	GO:2001225	Homo sapiens
P31939	GO:0003360	Homo sapiens
P31939	GO:0006139	Homo sapiens
P31939	GO:0006177	Homo sapiens
P31939	GO:0006189	Homo sapiens
P31939	GO:0010035	Homo sapiens
P31939	GO:0021549	Homo sapiens
P31939	GO:0021987	Homo sapiens
P31939	GO:0031100	Homo sapiens
P31939	GO:0044208	Homo sapiens
P31939	GO:0046452	Homo sapiens
P31939	GO:0046654	Homo sapiens
P31939	GO:0097294	Homo sapiens
P31939	GO:0098761	Homo sapiens
P62277	GO:0002181	Homo sapiens
P62277	GO:0006412	Homo sapiens
P62277	GO:0033119	Homo sapiens
P62277	GO:0042274	Homo sapiens
P01579	GO:0000122	Homo sapiens
P01579	GO:0001774	Homo sapiens
P01579	GO:0001819	Homo sapiens
P01579	GO:0002250	Homo sapiens
P01579	GO:0002281	Homo sapiens
P01579	GO:0006915	Homo sapiens
P01579	GO:0006959	Homo sapiens
P01579	GO:0007166	Homo sapiens
P01579	GO:0007259	Homo sapiens
P01579	GO:0008284	Homo sapiens
P01579	GO:0009615	Homo sapiens
P01579	GO:0010508	Homo sapiens
P01579	GO:0010628	Homo sapiens
P01579	GO:0010629	Homo sapiens
P01579	GO:0010634	Homo sapiens
P01579	GO:0030225	Homo sapiens
P01579	GO:0030857	Homo sapiens
P01579	GO:0031334	Homo sapiens
P01579	GO:0032700	Homo sapiens
P01579	GO:0032722	Homo sapiens
P01579	GO:0032731	Homo sapiens
P01579	GO:0032735	Homo sapiens
P01579	GO:0032747	Homo sapiens
P01579	GO:0032755	Homo sapiens
P01579	GO:0032760	Homo sapiens
P01579	GO:0032834	Homo sapiens
P01579	GO:0033141	Homo sapiens
P01579	GO:0034393	Homo sapiens
P01579	GO:0038196	Homo sapiens
P01579	GO:0042307	Homo sapiens
P01579	GO:0042531	Homo sapiens
P01579	GO:0045348	Homo sapiens
P01579	GO:0045429	Homo sapiens
P01579	GO:0045672	Homo sapiens
P01579	GO:0045821	Homo sapiens
P01579	GO:0045892	Homo sapiens
P01579	GO:0048143	Homo sapiens
P01579	GO:0048662	Homo sapiens
P01579	GO:0050729	Homo sapiens
P01579	GO:0050766	Homo sapiens
P01579	GO:0050769	Homo sapiens
P01579	GO:0050796	Homo sapiens
P01579	GO:0051044	Homo sapiens
P01579	GO:0051173	Homo sapiens
P01579	GO:0051607	Homo sapiens
P01579	GO:0051712	Homo sapiens
P01579	GO:0051770	Homo sapiens
P01579	GO:0060333	Homo sapiens
P01579	GO:0060550	Homo sapiens
P01579	GO:0060552	Homo sapiens
P01579	GO:0060557	Homo sapiens
P01579	GO:0060559	Homo sapiens
P01579	GO:0071902	Homo sapiens
P01579	GO:0090312	Homo sapiens
P01579	GO:0097191	Homo sapiens
P01579	GO:0098586	Homo sapiens
P01579	GO:0150076	Homo sapiens
P01579	GO:1900222	Homo sapiens
P01579	GO:1901857	Homo sapiens
P01579	GO:1902004	Homo sapiens
P01579	GO:1902948	Homo sapiens
P01579	GO:1903078	Homo sapiens
P01579	GO:1903543	Homo sapiens
P01579	GO:1904440	Homo sapiens
P01579	GO:1904783	Homo sapiens
P01579	GO:1904798	Homo sapiens
P01579	GO:2000273	Homo sapiens
P01579	GO:2000309	Homo sapiens
P13645	GO:0008544	Homo sapiens
P13645	GO:0018149	Homo sapiens
P13645	GO:0030216	Homo sapiens
P13645	GO:0030855	Homo sapiens
P13645	GO:0045109	Homo sapiens
P13645	GO:0045684	Homo sapiens
P13645	GO:0051290	Homo sapiens
P02533	GO:0008544	Homo sapiens
P02533	GO:0030216	Homo sapiens
P02533	GO:0030855	Homo sapiens
P02533	GO:0042633	Homo sapiens
P02533	GO:0045109	Homo sapiens
P02533	GO:0045110	Homo sapiens
P02533	GO:0048863	Homo sapiens
P08779	GO:0002009	Homo sapiens
P08779	GO:0006954	Homo sapiens
P08779	GO:0007010	Homo sapiens
P08779	GO:0030216	Homo sapiens
P08779	GO:0030336	Homo sapiens
P08779	GO:0030855	Homo sapiens
P08779	GO:0031424	Homo sapiens
P08779	GO:0042633	Homo sapiens
P08779	GO:0045087	Homo sapiens
P08779	GO:0045109	Homo sapiens
P08779	GO:0051546	Homo sapiens
P08779	GO:0061436	Homo sapiens
Q7Z3Y7	GO:0030855	Homo sapiens
Q7Z3Y7	GO:0031069	Homo sapiens
Q7Z3Y7	GO:0045109	Homo sapiens
Q7Z3Y8	GO:0030855	Homo sapiens
Q7Z3Y8	GO:0031069	Homo sapiens
Q7Z3Y8	GO:0045109	Homo sapiens
Q7Z3Y9	GO:0030855	Homo sapiens
Q7Z3Y9	GO:0045109	Homo sapiens
Q7Z3Z0	GO:0007010	Homo sapiens
Q7Z3Z0	GO:0030855	Homo sapiens
Q7Z3Z0	GO:0031069	Homo sapiens
Q7Z3Z0	GO:0042633	Homo sapiens
Q7Z3Z0	GO:0045109	Homo sapiens
P08263	GO:0006693	Homo sapiens
P08263	GO:0006749	Homo sapiens
P08263	GO:0006805	Homo sapiens
P08263	GO:0030855	Homo sapiens
P08263	GO:0043651	Homo sapiens
P08263	GO:1901687	Homo sapiens
P09210	GO:0006749	Homo sapiens
P09210	GO:0006805	Homo sapiens
P09210	GO:0030855	Homo sapiens
Q16772	GO:0006629	Homo sapiens
Q16772	GO:0006749	Homo sapiens
Q16772	GO:0006805	Homo sapiens
P01112	GO:0000165	Homo sapiens
P01112	GO:0001934	Homo sapiens
P01112	GO:0006357	Homo sapiens
P01112	GO:0006897	Homo sapiens
P01112	GO:0006935	Homo sapiens
P01112	GO:0007165	Homo sapiens
P01112	GO:0007166	Homo sapiens
P01112	GO:0007265	Homo sapiens
P01112	GO:0008284	Homo sapiens
P01112	GO:0008285	Homo sapiens
P01112	GO:0008286	Homo sapiens
P01112	GO:0009887	Homo sapiens
P01112	GO:0010629	Homo sapiens
P01112	GO:0010863	Homo sapiens
P01112	GO:0014044	Homo sapiens
P01112	GO:0030335	Homo sapiens
P01112	GO:0032729	Homo sapiens
P01112	GO:0032956	Homo sapiens
P01112	GO:0034260	Homo sapiens
P01112	GO:0042088	Homo sapiens
P01112	GO:0042127	Homo sapiens
P01112	GO:0042552	Homo sapiens
P01112	GO:0042832	Homo sapiens
P01112	GO:0043406	Homo sapiens
P01112	GO:0043410	Homo sapiens
P01112	GO:0043524	Homo sapiens
P01112	GO:0043547	Homo sapiens
P01112	GO:0045944	Homo sapiens
P01112	GO:0046330	Homo sapiens
P01112	GO:0048144	Homo sapiens
P01112	GO:0048146	Homo sapiens
P01112	GO:0048169	Homo sapiens
P01112	GO:0050679	Homo sapiens
P01112	GO:0050852	Homo sapiens
P01112	GO:0051402	Homo sapiens
P01112	GO:0051726	Homo sapiens
P01112	GO:0060612	Homo sapiens
P01112	GO:0070374	Homo sapiens
P01112	GO:0071480	Homo sapiens
P01112	GO:0090303	Homo sapiens
P01112	GO:0090314	Homo sapiens
P01112	GO:0090398	Homo sapiens
P01112	GO:0090402	Homo sapiens
P01112	GO:0097193	Homo sapiens
P01112	GO:0098696	Homo sapiens
P01112	GO:1900029	Homo sapiens
P01112	GO:2000630	Homo sapiens
P01116	GO:0000165	Homo sapiens
P01116	GO:0001934	Homo sapiens
P01116	GO:0007265	Homo sapiens
P01116	GO:0008542	Homo sapiens
P01116	GO:0010467	Homo sapiens
P01116	GO:0010628	Homo sapiens
P01116	GO:0014009	Homo sapiens
P01116	GO:0016601	Homo sapiens
P01116	GO:0021897	Homo sapiens
P01116	GO:0030036	Homo sapiens
P01116	GO:0030857	Homo sapiens
P01116	GO:0032228	Homo sapiens
P01116	GO:0035022	Homo sapiens
P01116	GO:0035914	Homo sapiens
P01116	GO:0043524	Homo sapiens
P01116	GO:0048169	Homo sapiens
P01116	GO:0048873	Homo sapiens
P01116	GO:0051146	Homo sapiens
P01116	GO:0051402	Homo sapiens
P01116	GO:0060252	Homo sapiens
P01116	GO:0060441	Homo sapiens
P01116	GO:0060509	Homo sapiens
P01111	GO:0000165	Homo sapiens
P01111	GO:0001938	Homo sapiens
P01111	GO:0007265	Homo sapiens
P01111	GO:0045445	Homo sapiens
P99999	GO:0006122	Homo sapiens
P99999	GO:0006123	Homo sapiens
P99999	GO:0008635	Homo sapiens
P99999	GO:0045333	Homo sapiens
P99999	GO:0097193	Homo sapiens
P00709	GO:0005989	Homo sapiens
P00709	GO:0006915	Homo sapiens
P00709	GO:0007165	Homo sapiens
P00709	GO:0007267	Homo sapiens
P00709	GO:0042742	Homo sapiens
P15559	GO:0000209	Homo sapiens
P15559	GO:0002931	Homo sapiens
P15559	GO:0006116	Homo sapiens
P15559	GO:0006743	Homo sapiens
P15559	GO:0006805	Homo sapiens
P15559	GO:0006809	Homo sapiens
P15559	GO:0006979	Homo sapiens
P15559	GO:0007271	Homo sapiens
P15559	GO:0007584	Homo sapiens
P15559	GO:0009636	Homo sapiens
P15559	GO:0009725	Homo sapiens
P15559	GO:0009743	Homo sapiens
P15559	GO:0014075	Homo sapiens
P15559	GO:0019430	Homo sapiens
P15559	GO:0030163	Homo sapiens
P15559	GO:0032355	Homo sapiens
P15559	GO:0032496	Homo sapiens
P15559	GO:0033574	Homo sapiens
P15559	GO:0034599	Homo sapiens
P15559	GO:0042177	Homo sapiens
P15559	GO:0042360	Homo sapiens
P15559	GO:0042373	Homo sapiens
P15559	GO:0043066	Homo sapiens
P15559	GO:0043279	Homo sapiens
P15559	GO:0043525	Homo sapiens
P15559	GO:0045087	Homo sapiens
P15559	GO:0045454	Homo sapiens
P15559	GO:0045471	Homo sapiens
P15559	GO:0051602	Homo sapiens
P15559	GO:0070301	Homo sapiens
P15559	GO:0070995	Homo sapiens
P15559	GO:0071248	Homo sapiens
P15559	GO:1904772	Homo sapiens
P15559	GO:1904844	Homo sapiens
P15559	GO:1904880	Homo sapiens
P15559	GO:1905395	Homo sapiens
P62829	GO:0000122	Homo sapiens
P62829	GO:0002181	Homo sapiens
P62829	GO:0006412	Homo sapiens
P62829	GO:0006610	Homo sapiens
P62829	GO:0008284	Homo sapiens
P62829	GO:0010628	Homo sapiens
P62829	GO:0032986	Homo sapiens
P62829	GO:0050821	Homo sapiens
P62829	GO:0070314	Homo sapiens
P62829	GO:0072717	Homo sapiens
P62829	GO:1901798	Homo sapiens
P62829	GO:1903450	Homo sapiens
P62829	GO:1904667	Homo sapiens
P62829	GO:2000059	Homo sapiens
P31153	GO:0006556	Homo sapiens
P31153	GO:0006730	Homo sapiens
P31153	GO:0034214	Homo sapiens
P31153	GO:0051291	Homo sapiens
P31153	GO:1990830	Homo sapiens
P61626	GO:0006954	Homo sapiens
P61626	GO:0008152	Homo sapiens
P61626	GO:0019730	Homo sapiens
P61626	GO:0031640	Homo sapiens
P61626	GO:0042742	Homo sapiens
P61626	GO:0050829	Homo sapiens
P61626	GO:0050830	Homo sapiens
P63279	GO:0000122	Homo sapiens
P63279	GO:0006511	Homo sapiens
P63279	GO:0007059	Homo sapiens
P63279	GO:0007084	Homo sapiens
P63279	GO:0016925	Homo sapiens
P63279	GO:0030335	Homo sapiens
P63279	GO:0036211	Homo sapiens
P63279	GO:0045892	Homo sapiens
P63279	GO:0051168	Homo sapiens
P63279	GO:0051301	Homo sapiens
P63279	GO:1903755	Homo sapiens
P04264	GO:0001867	Homo sapiens
P04264	GO:0006979	Homo sapiens
P04264	GO:0018149	Homo sapiens
P04264	GO:0031424	Homo sapiens
P04264	GO:0042730	Homo sapiens
P04264	GO:0045109	Homo sapiens
P04264	GO:0045765	Homo sapiens
P04264	GO:0050728	Homo sapiens
P04264	GO:0051290	Homo sapiens
P04264	GO:0061436	Homo sapiens
P35908	GO:0003334	Homo sapiens
P35908	GO:0008544	Homo sapiens
P35908	GO:0018149	Homo sapiens
P35908	GO:0031424	Homo sapiens
P35908	GO:0032980	Homo sapiens
P35908	GO:0043616	Homo sapiens
P35908	GO:0045109	Homo sapiens
P35908	GO:0045684	Homo sapiens
P35908	GO:0051546	Homo sapiens
Q7Z794	GO:0031424	Homo sapiens
Q7Z794	GO:0045109	Homo sapiens
P00441	GO:0000303	Homo sapiens
P00441	GO:0001541	Homo sapiens
P00441	GO:0001819	Homo sapiens
P00441	GO:0001890	Homo sapiens
P00441	GO:0001895	Homo sapiens
P00441	GO:0002262	Homo sapiens
P00441	GO:0006749	Homo sapiens
P00441	GO:0006801	Homo sapiens
P00441	GO:0006879	Homo sapiens
P00441	GO:0006915	Homo sapiens
P00441	GO:0007283	Homo sapiens
P00441	GO:0007566	Homo sapiens
P00441	GO:0007605	Homo sapiens
P00441	GO:0007626	Homo sapiens
P00441	GO:0008089	Homo sapiens
P00441	GO:0008090	Homo sapiens
P00441	GO:0008217	Homo sapiens
P00441	GO:0008340	Homo sapiens
P00441	GO:0009408	Homo sapiens
P00441	GO:0009410	Homo sapiens
P00441	GO:0010033	Homo sapiens
P00441	GO:0010467	Homo sapiens
P00441	GO:0019226	Homo sapiens
P00441	GO:0019228	Homo sapiens
P00441	GO:0019430	Homo sapiens
P00441	GO:0032287	Homo sapiens
P00441	GO:0032930	Homo sapiens
P00441	GO:0033081	Homo sapiens
P00441	GO:0035234	Homo sapiens
P00441	GO:0040014	Homo sapiens
P00441	GO:0042542	Homo sapiens
P00441	GO:0042554	Homo sapiens
P00441	GO:0043065	Homo sapiens
P00441	GO:0043085	Homo sapiens
P00441	GO:0043087	Homo sapiens
P00441	GO:0043410	Homo sapiens
P00441	GO:0043524	Homo sapiens
P00441	GO:0045471	Homo sapiens
P00441	GO:0045541	Homo sapiens
P00441	GO:0045859	Homo sapiens
P00441	GO:0046620	Homo sapiens
P00441	GO:0046716	Homo sapiens
P00441	GO:0048538	Homo sapiens
P00441	GO:0048678	Homo sapiens
P00441	GO:0050665	Homo sapiens
P00441	GO:0050728	Homo sapiens
P00441	GO:0050766	Homo sapiens
P00441	GO:0051093	Homo sapiens
P00441	GO:0051881	Homo sapiens
P00441	GO:0060047	Homo sapiens
P00441	GO:0060052	Homo sapiens
P00441	GO:0060087	Homo sapiens
P00441	GO:0060088	Homo sapiens
P00441	GO:0072593	Homo sapiens
P00441	GO:0099610	Homo sapiens
P00441	GO:1902177	Homo sapiens
P00441	GO:2000242	Homo sapiens
P01127	GO:0001892	Homo sapiens
P01127	GO:0001938	Homo sapiens
P01127	GO:0002548	Homo sapiens
P01127	GO:0003104	Homo sapiens
P01127	GO:0006468	Homo sapiens
P01127	GO:0007507	Homo sapiens
P01127	GO:0008284	Homo sapiens
P01127	GO:0009611	Homo sapiens
P01127	GO:0010467	Homo sapiens
P01127	GO:0010512	Homo sapiens
P01127	GO:0010544	Homo sapiens
P01127	GO:0010628	Homo sapiens
P01127	GO:0010629	Homo sapiens
P01127	GO:0010811	Homo sapiens
P01127	GO:0014911	Homo sapiens
P01127	GO:0018108	Homo sapiens
P01127	GO:0030335	Homo sapiens
P01127	GO:0031954	Homo sapiens
P01127	GO:0032091	Homo sapiens
P01127	GO:0035655	Homo sapiens
P01127	GO:0035793	Homo sapiens
P01127	GO:0036120	Homo sapiens
P01127	GO:0038001	Homo sapiens
P01127	GO:0043406	Homo sapiens
P01127	GO:0043410	Homo sapiens
P01127	GO:0043536	Homo sapiens
P01127	GO:0045840	Homo sapiens
P01127	GO:0045892	Homo sapiens
P01127	GO:0045893	Homo sapiens
P01127	GO:0048008	Homo sapiens
P01127	GO:0048146	Homo sapiens
P01127	GO:0048661	Homo sapiens
P01127	GO:0050731	Homo sapiens
P01127	GO:0050921	Homo sapiens
P01127	GO:0051781	Homo sapiens
P01127	GO:0051897	Homo sapiens
P01127	GO:0060326	Homo sapiens
P01127	GO:0070374	Homo sapiens
P01127	GO:0070528	Homo sapiens
P01127	GO:0071363	Homo sapiens
P01127	GO:0071506	Homo sapiens
P01127	GO:0072126	Homo sapiens
P01127	GO:0072255	Homo sapiens
P01127	GO:0072593	Homo sapiens
P01127	GO:0090280	Homo sapiens
P01127	GO:1900127	Homo sapiens
P01127	GO:1902894	Homo sapiens
P01127	GO:1902895	Homo sapiens
P01127	GO:1904707	Homo sapiens
P01127	GO:1904754	Homo sapiens
P01127	GO:1905064	Homo sapiens
P01127	GO:1905176	Homo sapiens
P01127	GO:2000379	Homo sapiens
P01127	GO:2000573	Homo sapiens
P01127	GO:2000591	Homo sapiens
P09211	GO:0000302	Homo sapiens
P09211	GO:0002674	Homo sapiens
P09211	GO:0006469	Homo sapiens
P09211	GO:0006693	Homo sapiens
P09211	GO:0006749	Homo sapiens
P09211	GO:0006805	Homo sapiens
P09211	GO:0007417	Homo sapiens
P09211	GO:0009890	Homo sapiens
P09211	GO:0010804	Homo sapiens
P09211	GO:0032691	Homo sapiens
P09211	GO:0032720	Homo sapiens
P09211	GO:0032872	Homo sapiens
P09211	GO:0032873	Homo sapiens
P09211	GO:0032930	Homo sapiens
P09211	GO:0035726	Homo sapiens
P09211	GO:0035732	Homo sapiens
P09211	GO:0043066	Homo sapiens
P09211	GO:0043124	Homo sapiens
P09211	GO:0043407	Homo sapiens
P09211	GO:0043409	Homo sapiens
P09211	GO:0043508	Homo sapiens
P09211	GO:0043651	Homo sapiens
P09211	GO:0048147	Homo sapiens
P09211	GO:0051122	Homo sapiens
P09211	GO:0051771	Homo sapiens
P09211	GO:0070372	Homo sapiens
P09211	GO:0070373	Homo sapiens
P09211	GO:0070664	Homo sapiens
P09211	GO:0071222	Homo sapiens
P09211	GO:0071638	Homo sapiens
P09211	GO:1901687	Homo sapiens
P09211	GO:2001237	Homo sapiens
P62937	GO:0000413	Homo sapiens
P62937	GO:0001933	Homo sapiens
P62937	GO:0001934	Homo sapiens
P62937	GO:0006457	Homo sapiens
P62937	GO:0006469	Homo sapiens
P62937	GO:0006915	Homo sapiens
P62937	GO:0019076	Homo sapiens
P62937	GO:0030168	Homo sapiens
P62937	GO:0030182	Homo sapiens
P62937	GO:0030593	Homo sapiens
P62937	GO:0030595	Homo sapiens
P62937	GO:0032148	Homo sapiens
P62937	GO:0032873	Homo sapiens
P62937	GO:0034389	Homo sapiens
P62937	GO:0034599	Homo sapiens
P62937	GO:0035307	Homo sapiens
P62937	GO:0042118	Homo sapiens
P62937	GO:0043410	Homo sapiens
P62937	GO:0045069	Homo sapiens
P62937	GO:0045070	Homo sapiens
P62937	GO:0050714	Homo sapiens
P62937	GO:0051092	Homo sapiens
P62937	GO:0060352	Homo sapiens
P62937	GO:0061944	Homo sapiens
P62937	GO:0070527	Homo sapiens
P62937	GO:1902176	Homo sapiens
P62937	GO:1903901	Homo sapiens
P62937	GO:2001233	Homo sapiens
P10599	GO:0000122	Homo sapiens
P10599	GO:0009314	Homo sapiens
P10599	GO:0032148	Homo sapiens
P10599	GO:0033138	Homo sapiens
P10599	GO:0043388	Homo sapiens
P10599	GO:0045454	Homo sapiens
P10599	GO:0046826	Homo sapiens
P10599	GO:0051897	Homo sapiens
P10599	GO:0061692	Homo sapiens
P10599	GO:0071731	Homo sapiens
P10599	GO:2000170	Homo sapiens
P01031	GO:0006935	Homo sapiens
P01031	GO:0006954	Homo sapiens
P01031	GO:0006957	Homo sapiens
P01031	GO:0006958	Homo sapiens
P01031	GO:0007166	Homo sapiens
P01031	GO:0007186	Homo sapiens
P01031	GO:0010575	Homo sapiens
P01031	GO:0010760	Homo sapiens
P01031	GO:0031640	Homo sapiens
P01031	GO:0032722	Homo sapiens
P61769	GO:0001913	Homo sapiens
P61769	GO:0001916	Homo sapiens
P61769	GO:0002237	Homo sapiens
P61769	GO:0002481	Homo sapiens
P61769	GO:0002502	Homo sapiens
P61769	GO:0002503	Homo sapiens
P61769	GO:0002726	Homo sapiens
P61769	GO:0006826	Homo sapiens
P61769	GO:0006879	Homo sapiens
P61769	GO:0007608	Homo sapiens
P61769	GO:0007611	Homo sapiens
P61769	GO:0010977	Homo sapiens
P61769	GO:0019885	Homo sapiens
P61769	GO:0019886	Homo sapiens
P61769	GO:0032092	Homo sapiens
P61769	GO:0033077	Homo sapiens
P61769	GO:0034756	Homo sapiens
P61769	GO:0042026	Homo sapiens
P61769	GO:0045646	Homo sapiens
P61769	GO:0048260	Homo sapiens
P61769	GO:0050680	Homo sapiens
P61769	GO:0050768	Homo sapiens
P61769	GO:0050778	Homo sapiens
P61769	GO:0050870	Homo sapiens
P61769	GO:0051289	Homo sapiens
P61769	GO:0060586	Homo sapiens
P61769	GO:0071281	Homo sapiens
P61769	GO:0071283	Homo sapiens
P61769	GO:0071316	Homo sapiens
P61769	GO:1900121	Homo sapiens
P61769	GO:1900122	Homo sapiens
P61769	GO:1904434	Homo sapiens
P61769	GO:1904437	Homo sapiens
P61769	GO:1990000	Homo sapiens
P61769	GO:2000774	Homo sapiens
P61769	GO:2000978	Homo sapiens
P02741	GO:0006953	Homo sapiens
P02741	GO:0006954	Homo sapiens
P02741	GO:0008228	Homo sapiens
P02741	GO:0010628	Homo sapiens
P02741	GO:0010745	Homo sapiens
P02741	GO:0010888	Homo sapiens
P02741	GO:0032677	Homo sapiens
P02741	GO:0032930	Homo sapiens
P02741	GO:0032945	Homo sapiens
P02741	GO:0042310	Homo sapiens
P02741	GO:0045087	Homo sapiens
P02741	GO:0050830	Homo sapiens
P01344	GO:0000122	Homo sapiens
P01344	GO:0001649	Homo sapiens
P01344	GO:0001701	Homo sapiens
P01344	GO:0001892	Homo sapiens
P01344	GO:0006006	Homo sapiens
P01344	GO:0006355	Homo sapiens
P01344	GO:0008284	Homo sapiens
P01344	GO:0008286	Homo sapiens
P01344	GO:0009887	Homo sapiens
P01344	GO:0031017	Homo sapiens
P01344	GO:0040018	Homo sapiens
P01344	GO:0042104	Homo sapiens
P01344	GO:0043410	Homo sapiens
P01344	GO:0045725	Homo sapiens
P01344	GO:0045840	Homo sapiens
P01344	GO:0045944	Homo sapiens
P01344	GO:0046622	Homo sapiens
P01344	GO:0046628	Homo sapiens
P01344	GO:0048009	Homo sapiens
P01344	GO:0048633	Homo sapiens
P01344	GO:0050731	Homo sapiens
P01344	GO:0051146	Homo sapiens
P01344	GO:0051147	Homo sapiens
P01344	GO:0051148	Homo sapiens
P01344	GO:0051781	Homo sapiens
P01344	GO:0051897	Homo sapiens
P01344	GO:0060669	Homo sapiens
P01344	GO:0060720	Homo sapiens
P01344	GO:0071514	Homo sapiens
P01344	GO:1905564	Homo sapiens
P51965	GO:0000209	Homo sapiens
P51965	GO:0006511	Homo sapiens
P51965	GO:0016567	Homo sapiens
P51965	GO:0032020	Homo sapiens
P51965	GO:0045944	Homo sapiens
P51965	GO:0070936	Homo sapiens
Q969T4	GO:0070534	Homo sapiens
Q969T4	GO:0070936	Homo sapiens
Q969T4	GO:0070979	Homo sapiens
Q96LR5	GO:0006974	Homo sapiens
Q96LR5	GO:0032020	Homo sapiens
Q96LR5	GO:0070534	Homo sapiens
Q96LR5	GO:0070936	Homo sapiens
Q96LR5	GO:0070979	Homo sapiens
Q96LR5	GO:1900087	Homo sapiens
P10145	GO:0001525	Homo sapiens
P10145	GO:0002237	Homo sapiens
P10145	GO:0006935	Homo sapiens
P10145	GO:0006954	Homo sapiens
P10145	GO:0007165	Homo sapiens
P10145	GO:0007186	Homo sapiens
P10145	GO:0008285	Homo sapiens
P10145	GO:0010628	Homo sapiens
P10145	GO:0010629	Homo sapiens
P10145	GO:0019722	Homo sapiens
P10145	GO:0030155	Homo sapiens
P10145	GO:0030593	Homo sapiens
P10145	GO:0031328	Homo sapiens
P10145	GO:0031623	Homo sapiens
P10145	GO:0034976	Homo sapiens
P10145	GO:0035556	Homo sapiens
P10145	GO:0042119	Homo sapiens
P10145	GO:0044344	Homo sapiens
P10145	GO:0045091	Homo sapiens
P10145	GO:0045744	Homo sapiens
P10145	GO:0045766	Homo sapiens
P10145	GO:0048566	Homo sapiens
P10145	GO:0050930	Homo sapiens
P10145	GO:0060354	Homo sapiens
P10145	GO:0061844	Homo sapiens
P10145	GO:0070098	Homo sapiens
P10145	GO:0071222	Homo sapiens
P10145	GO:0071347	Homo sapiens
P10145	GO:0071356	Homo sapiens
P10145	GO:0090023	Homo sapiens
P10145	GO:2000535	Homo sapiens
Q8IVF4	GO:0060294	Homo sapiens
P01133	GO:0001525	Homo sapiens
P01133	GO:0001938	Homo sapiens
P01133	GO:0002092	Homo sapiens
P01133	GO:0007173	Homo sapiens
P01133	GO:0008284	Homo sapiens
P01133	GO:0010595	Homo sapiens
P01133	GO:0010628	Homo sapiens
P01133	GO:0010800	Homo sapiens
P01133	GO:0021930	Homo sapiens
P01133	GO:0021940	Homo sapiens
P01133	GO:0030335	Homo sapiens
P01133	GO:0038134	Homo sapiens
P01133	GO:0042327	Homo sapiens
P01133	GO:0043388	Homo sapiens
P01133	GO:0043406	Homo sapiens
P01133	GO:0043410	Homo sapiens
P01133	GO:0045840	Homo sapiens
P01133	GO:0045893	Homo sapiens
P01133	GO:0046425	Homo sapiens
P01133	GO:0048754	Homo sapiens
P01133	GO:0050673	Homo sapiens
P01133	GO:0050731	Homo sapiens
P01133	GO:0051048	Homo sapiens
P01133	GO:0051897	Homo sapiens
P01133	GO:0060749	Homo sapiens
P01133	GO:0070371	Homo sapiens
P01133	GO:0090263	Homo sapiens
P01133	GO:0090279	Homo sapiens
P01133	GO:0090370	Homo sapiens
P01133	GO:1900127	Homo sapiens
P01133	GO:1902966	Homo sapiens
P01133	GO:1905278	Homo sapiens
P01133	GO:2000008	Homo sapiens
P01133	GO:2000060	Homo sapiens
P02452	GO:0001501	Homo sapiens
P02452	GO:0001503	Homo sapiens
P02452	GO:0001568	Homo sapiens
P02452	GO:0001649	Homo sapiens
P02452	GO:0001957	Homo sapiens
P02452	GO:0001958	Homo sapiens
P02452	GO:0007601	Homo sapiens
P02452	GO:0007605	Homo sapiens
P02452	GO:0009410	Homo sapiens
P02452	GO:0009612	Homo sapiens
P02452	GO:0010718	Homo sapiens
P02452	GO:0010812	Homo sapiens
P02452	GO:0015031	Homo sapiens
P02452	GO:0030198	Homo sapiens
P02452	GO:0030199	Homo sapiens
P02452	GO:0030335	Homo sapiens
P02452	GO:0032355	Homo sapiens
P02452	GO:0032868	Homo sapiens
P02452	GO:0032964	Homo sapiens
P02452	GO:0034504	Homo sapiens
P02452	GO:0034505	Homo sapiens
P02452	GO:0038063	Homo sapiens
P02452	GO:0042542	Homo sapiens
P02452	GO:0043588	Homo sapiens
P02452	GO:0043589	Homo sapiens
P02452	GO:0044344	Homo sapiens
P02452	GO:0045893	Homo sapiens
P02452	GO:0048545	Homo sapiens
P02452	GO:0048706	Homo sapiens
P02452	GO:0051591	Homo sapiens
P02452	GO:0055093	Homo sapiens
P02452	GO:0060325	Homo sapiens
P02452	GO:0060346	Homo sapiens
P02452	GO:0060351	Homo sapiens
P02452	GO:0071230	Homo sapiens
P02452	GO:0071260	Homo sapiens
P02452	GO:0071300	Homo sapiens
P02452	GO:0071306	Homo sapiens
P02452	GO:0071333	Homo sapiens
P02452	GO:0071356	Homo sapiens
P02452	GO:0071364	Homo sapiens
P02452	GO:0071560	Homo sapiens
P02452	GO:0090263	Homo sapiens
P02452	GO:1902618	Homo sapiens
P63165	GO:0006281	Homo sapiens
P63165	GO:0010621	Homo sapiens
P63165	GO:0016925	Homo sapiens
P63165	GO:0031334	Homo sapiens
P63165	GO:0032436	Homo sapiens
P63165	GO:0032880	Homo sapiens
P63165	GO:0034605	Homo sapiens
P63165	GO:0042308	Homo sapiens
P63165	GO:0043392	Homo sapiens
P63165	GO:0043433	Homo sapiens
P63165	GO:0045759	Homo sapiens
P63165	GO:0045892	Homo sapiens
P63165	GO:0050821	Homo sapiens
P63165	GO:0060021	Homo sapiens
P63165	GO:0071276	Homo sapiens
P63165	GO:1902260	Homo sapiens
G2XKQ0	GO:0016925	Homo sapiens
G2XKQ0	GO:0030578	Homo sapiens
P28066	GO:0010498	Homo sapiens
P28066	GO:0043161	Homo sapiens
P62491	GO:0006887	Homo sapiens
P62491	GO:0007080	Homo sapiens
P62491	GO:0010634	Homo sapiens
P62491	GO:0010796	Homo sapiens
P62491	GO:0010971	Homo sapiens
P62491	GO:0016192	Homo sapiens
P62491	GO:0030953	Homo sapiens
P62491	GO:0031175	Homo sapiens
P62491	GO:0032402	Homo sapiens
P62491	GO:0032465	Homo sapiens
P62491	GO:0034394	Homo sapiens
P62491	GO:0036258	Homo sapiens
P62491	GO:0048227	Homo sapiens
P62491	GO:0051650	Homo sapiens
P62491	GO:0060627	Homo sapiens
P62491	GO:0061512	Homo sapiens
P62491	GO:0072594	Homo sapiens
P62491	GO:0072659	Homo sapiens
P62491	GO:0090150	Homo sapiens
P62491	GO:0090307	Homo sapiens
P62491	GO:0098887	Homo sapiens
P62491	GO:0150093	Homo sapiens
P62491	GO:1902017	Homo sapiens
P62491	GO:1902954	Homo sapiens
P62491	GO:1904779	Homo sapiens
P62491	GO:1990182	Homo sapiens
P62491	GO:2001135	Homo sapiens
Q15907	GO:0001881	Homo sapiens
Q15907	GO:0032402	Homo sapiens
Q15907	GO:0032456	Homo sapiens
Q15907	GO:0033572	Homo sapiens
Q15907	GO:0035773	Homo sapiens
Q15907	GO:0044070	Homo sapiens
Q15907	GO:0045054	Homo sapiens
Q15907	GO:0045055	Homo sapiens
Q15907	GO:0071468	Homo sapiens
Q15907	GO:0090150	Homo sapiens
Q15907	GO:0150093	Homo sapiens
Q15907	GO:2000008	Homo sapiens
Q15907	GO:2001135	Homo sapiens
O95613	GO:0000226	Homo sapiens
O95613	GO:0007052	Homo sapiens
O95613	GO:0007165	Homo sapiens
O95613	GO:0060271	Homo sapiens
O95613	GO:0090316	Homo sapiens
Q9UDY8	GO:0001923	Homo sapiens
Q9UDY8	GO:0002726	Homo sapiens
Q9UDY8	GO:0006508	Homo sapiens
Q9UDY8	GO:0006952	Homo sapiens
Q9UDY8	GO:0007250	Homo sapiens
Q9UDY8	GO:0009620	Homo sapiens
Q9UDY8	GO:0031398	Homo sapiens
Q9UDY8	GO:0031663	Homo sapiens
Q9UDY8	GO:0032731	Homo sapiens
Q9UDY8	GO:0032743	Homo sapiens
Q9UDY8	GO:0042098	Homo sapiens
Q9UDY8	GO:0042113	Homo sapiens
Q9UDY8	GO:0042981	Homo sapiens
Q9UDY8	GO:0043066	Homo sapiens
Q9UDY8	GO:0043123	Homo sapiens
Q9UDY8	GO:0043280	Homo sapiens
Q9UDY8	GO:0045087	Homo sapiens
Q9UDY8	GO:0050852	Homo sapiens
Q9UDY8	GO:0050856	Homo sapiens
Q9UDY8	GO:0051092	Homo sapiens
Q9UDY8	GO:0051168	Homo sapiens
Q9UDY8	GO:0051603	Homo sapiens
Q9UDY8	GO:2000321	Homo sapiens
Q70UQ0	GO:0010165	Homo sapiens
P69905	GO:0015670	Homo sapiens
P69905	GO:0015671	Homo sapiens
P69905	GO:0030185	Homo sapiens
P69905	GO:0042542	Homo sapiens
P69905	GO:0042744	Homo sapiens
P69905	GO:0098869	Homo sapiens
Q15843	GO:0006357	Homo sapiens
Q15843	GO:0006508	Homo sapiens
Q15843	GO:0006511	Homo sapiens
Q15843	GO:0008104	Homo sapiens
Q15843	GO:0009653	Homo sapiens
Q15843	GO:0019941	Homo sapiens
Q15843	GO:0030162	Homo sapiens
Q15843	GO:0036211	Homo sapiens
Q15843	GO:0045116	Homo sapiens
Q15413	GO:0006816	Homo sapiens
Q15413	GO:0006874	Homo sapiens
Q15413	GO:0006941	Homo sapiens
Q15413	GO:0014808	Homo sapiens
Q15413	GO:0051209	Homo sapiens
Q15413	GO:0051289	Homo sapiens
Q15413	GO:0070588	Homo sapiens
Q15413	GO:0071277	Homo sapiens
Q15413	GO:0071286	Homo sapiens
Q15413	GO:0071313	Homo sapiens
Q15413	GO:0071318	Homo sapiens
P62891	GO:0002181	Homo sapiens
P62891	GO:0002227	Homo sapiens
P62891	GO:0006412	Homo sapiens
P62891	GO:0019731	Homo sapiens
P62891	GO:0050830	Homo sapiens
P62891	GO:0061844	Homo sapiens
Q59GN2	GO:0006412	Homo sapiens
P04439	GO:0001913	Homo sapiens
P04439	GO:0001916	Homo sapiens
P04439	GO:0002419	Homo sapiens
P04439	GO:0002476	Homo sapiens
P04439	GO:0002485	Homo sapiens
P04439	GO:0002486	Homo sapiens
P04439	GO:0002502	Homo sapiens
P04439	GO:0002726	Homo sapiens
P04439	GO:0006955	Homo sapiens
P04439	GO:0016045	Homo sapiens
P04439	GO:0019731	Homo sapiens
P04439	GO:0019885	Homo sapiens
P04439	GO:0032729	Homo sapiens
P04439	GO:0036037	Homo sapiens
P04439	GO:0042270	Homo sapiens
P04439	GO:0042590	Homo sapiens
P04439	GO:0045087	Homo sapiens
P04439	GO:0050830	Homo sapiens
P04439	GO:0050852	Homo sapiens
P04439	GO:2000566	Homo sapiens
P04439	GO:2000568	Homo sapiens
P04439	GO:2001187	Homo sapiens
Q15311	GO:0001934	Homo sapiens
Q15311	GO:0006897	Homo sapiens
Q15311	GO:0006935	Homo sapiens
Q15311	GO:0007264	Homo sapiens
Q15311	GO:0032489	Homo sapiens
Q15311	GO:0043087	Homo sapiens
Q15311	GO:0043547	Homo sapiens
Q15311	GO:0051056	Homo sapiens
Q15311	GO:0055085	Homo sapiens
Q15311	GO:0090141	Homo sapiens
Q15311	GO:1900753	Homo sapiens
Q15311	GO:1990961	Homo sapiens
Q9Y4C0	GO:0007158	Homo sapiens
Q9Y4C0	GO:0007411	Homo sapiens
Q9Y4C0	GO:0007612	Homo sapiens
Q9Y4C0	GO:0030534	Homo sapiens
Q9Y4C0	GO:0035176	Homo sapiens
[truncated: 38 more rows]

## Sheet: Table S75
Table S75. DF-9 X!Tandem analysis GO Cellular Component (CC).
Protein(ID)	GO(Term)	Species
P13639	GO:0005576	Homo sapiens
P13639	GO:0005634	Homo sapiens
P13639	GO:0005737	Homo sapiens
P13639	GO:0005829	Homo sapiens
P13639	GO:0005840	Homo sapiens
P13639	GO:0005886	Homo sapiens
P13639	GO:0016020	Homo sapiens
P13639	GO:0016235	Homo sapiens
P13639	GO:0034774	Homo sapiens
P13639	GO:0045202	Homo sapiens
P13639	GO:0070062	Homo sapiens
P13639	GO:1904813	Homo sapiens
P13639	GO:1990904	Homo sapiens
P11142	GO:0000974	Homo sapiens
P11142	GO:0005576	Homo sapiens
P11142	GO:0005615	Homo sapiens
P11142	GO:0005634	Homo sapiens
P11142	GO:0005654	Homo sapiens
P11142	GO:0005681	Homo sapiens
P11142	GO:0005730	Homo sapiens
P11142	GO:0005737	Homo sapiens
P11142	GO:0005764	Homo sapiens
P11142	GO:0005765	Homo sapiens
P11142	GO:0005776	Homo sapiens
P11142	GO:0005829	Homo sapiens
P11142	GO:0005886	Homo sapiens
P11142	GO:0005925	Homo sapiens
P11142	GO:0016020	Homo sapiens
P11142	GO:0030425	Homo sapiens
P11142	GO:0034774	Homo sapiens
P11142	GO:0042470	Homo sapiens
P11142	GO:0043195	Homo sapiens
P11142	GO:0043202	Homo sapiens
P11142	GO:0061202	Homo sapiens
P11142	GO:0070062	Homo sapiens
P11142	GO:0072562	Homo sapiens
P11142	GO:0098575	Homo sapiens
P11142	GO:0099523	Homo sapiens
P11142	GO:0099524	Homo sapiens
P11142	GO:0101031	Homo sapiens
P11142	GO:1904813	Homo sapiens
P11142	GO:1990904	Homo sapiens
P54652	GO:0000795	Homo sapiens
P54652	GO:0001673	Homo sapiens
P54652	GO:0005634	Homo sapiens
P54652	GO:0005737	Homo sapiens
P54652	GO:0005829	Homo sapiens
P54652	GO:0005886	Homo sapiens
P54652	GO:0009986	Homo sapiens
P54652	GO:0016020	Homo sapiens
P54652	GO:0036128	Homo sapiens
P54652	GO:0070062	Homo sapiens
P54652	GO:0072562	Homo sapiens
P54652	GO:0072687	Homo sapiens
P34931	GO:0002199	Homo sapiens
P34931	GO:0005634	Homo sapiens
P34931	GO:0005654	Homo sapiens
P34931	GO:0005737	Homo sapiens
P34931	GO:0005759	Homo sapiens
P34931	GO:0005829	Homo sapiens
P34931	GO:0044297	Homo sapiens
P34931	GO:0072562	Homo sapiens
P11021	GO:0005634	Homo sapiens
P11021	GO:0005737	Homo sapiens
P11021	GO:0005739	Homo sapiens
P11021	GO:0005783	Homo sapiens
P11021	GO:0005788	Homo sapiens
P11021	GO:0005789	Homo sapiens
P11021	GO:0005793	Homo sapiens
P11021	GO:0005829	Homo sapiens
P11021	GO:0005886	Homo sapiens
P11021	GO:0005925	Homo sapiens
P11021	GO:0009986	Homo sapiens
P11021	GO:0016020	Homo sapiens
P11021	GO:0030496	Homo sapiens
P11021	GO:0032991	Homo sapiens
P11021	GO:0034663	Homo sapiens
P11021	GO:0042470	Homo sapiens
P11021	GO:0043231	Homo sapiens
P11021	GO:0070062	Homo sapiens
P17066	GO:0005576	Homo sapiens
P17066	GO:0005634	Homo sapiens
P17066	GO:0005737	Homo sapiens
P17066	GO:0005814	Homo sapiens
P17066	GO:0005829	Homo sapiens
P17066	GO:0034774	Homo sapiens
P17066	GO:0070062	Homo sapiens
P17066	GO:0072562	Homo sapiens
P17066	GO:1904813	Homo sapiens
P0DMV8	GO:0005576	Homo sapiens
P0DMV8	GO:0005615	Homo sapiens
P0DMV8	GO:0005634	Homo sapiens
P0DMV8	GO:0005654	Homo sapiens
P0DMV8	GO:0005737	Homo sapiens
P0DMV8	GO:0005739	Homo sapiens
P0DMV8	GO:0005783	Homo sapiens
P0DMV8	GO:0005813	Homo sapiens
P0DMV8	GO:0005814	Homo sapiens
P0DMV8	GO:0005829	Homo sapiens
P0DMV8	GO:0005925	Homo sapiens
P0DMV8	GO:0016234	Homo sapiens
P0DMV8	GO:0016235	Homo sapiens
P0DMV8	GO:0016607	Homo sapiens
P0DMV8	GO:0031982	Homo sapiens
P0DMV8	GO:0032991	Homo sapiens
P0DMV8	GO:0048471	Homo sapiens
P0DMV8	GO:0070062	Homo sapiens
P0DMV8	GO:0072562	Homo sapiens
P0DMV8	GO:1904813	Homo sapiens
P0DMV8	GO:1990904	Homo sapiens
P0DMV9	GO:0005576	Homo sapiens
P0DMV9	GO:0005634	Homo sapiens
P0DMV9	GO:0005654	Homo sapiens
P0DMV9	GO:0005737	Homo sapiens
P0DMV9	GO:0005739	Homo sapiens
P0DMV9	GO:0005783	Homo sapiens
P0DMV9	GO:0005813	Homo sapiens
P0DMV9	GO:0005814	Homo sapiens
P0DMV9	GO:0005829	Homo sapiens
P0DMV9	GO:0005925	Homo sapiens
P0DMV9	GO:0016234	Homo sapiens
P0DMV9	GO:0016235	Homo sapiens
P0DMV9	GO:0016607	Homo sapiens
P0DMV9	GO:0031982	Homo sapiens
P0DMV9	GO:0032991	Homo sapiens
P0DMV9	GO:0048471	Homo sapiens
P0DMV9	GO:0070062	Homo sapiens
P0DMV9	GO:0072562	Homo sapiens
P0DMV9	GO:1904813	Homo sapiens
P0DMV9	GO:1990904	Homo sapiens
P48741	GO:0005634	Homo sapiens
P48741	GO:0005737	Homo sapiens
P48741	GO:0070062	Homo sapiens
P48741	GO:0072562	Homo sapiens
P02788	GO:0005576	Homo sapiens
P02788	GO:0005615	Homo sapiens
P02788	GO:0005634	Homo sapiens
P02788	GO:0005737	Homo sapiens
P02788	GO:0005769	Homo sapiens
P02788	GO:0005886	Homo sapiens
P02788	GO:0009986	Homo sapiens
P02788	GO:0030141	Homo sapiens
P02788	GO:0032991	Homo sapiens
P02788	GO:0035580	Homo sapiens
P02788	GO:0042581	Homo sapiens
P02788	GO:0055037	Homo sapiens
P02788	GO:0070062	Homo sapiens
P02788	GO:0097013	Homo sapiens
P02788	GO:1904724	Homo sapiens
P08238	GO:0005576	Homo sapiens
P08238	GO:0005634	Homo sapiens
P08238	GO:0005654	Homo sapiens
P08238	GO:0005737	Homo sapiens
P08238	GO:0005739	Homo sapiens
P08238	GO:0005829	Homo sapiens
P08238	GO:0005886	Homo sapiens
P08238	GO:0009986	Homo sapiens
P08238	GO:0016020	Homo sapiens
P08238	GO:0032991	Homo sapiens
P08238	GO:0034751	Homo sapiens
P08238	GO:0034774	Homo sapiens
P08238	GO:0042470	Homo sapiens
P08238	GO:0043025	Homo sapiens
P08238	GO:0044294	Homo sapiens
P08238	GO:0044295	Homo sapiens
P08238	GO:0048471	Homo sapiens
P08238	GO:0070062	Homo sapiens
P08238	GO:0120293	Homo sapiens
P08238	GO:1904813	Homo sapiens
P08238	GO:1990565	Homo sapiens
P14625	GO:0005576	Homo sapiens
P14625	GO:0005634	Homo sapiens
P14625	GO:0005783	Homo sapiens
P14625	GO:0005788	Homo sapiens
P14625	GO:0005789	Homo sapiens
P14625	GO:0005790	Homo sapiens
P14625	GO:0005829	Homo sapiens
P14625	GO:0005925	Homo sapiens
P14625	GO:0016020	Homo sapiens
P14625	GO:0030496	Homo sapiens
P14625	GO:0032991	Homo sapiens
P14625	GO:0033018	Homo sapiens
P14625	GO:0034663	Homo sapiens
P14625	GO:0042470	Homo sapiens
P14625	GO:0048471	Homo sapiens
P14625	GO:0062023	Homo sapiens
P14625	GO:0070062	Homo sapiens
P14625	GO:0071682	Homo sapiens
P14625	GO:0097524	Homo sapiens
P07900	GO:0005576	Homo sapiens
P07900	GO:0005634	Homo sapiens
P07900	GO:0005654	Homo sapiens
P07900	GO:0005737	Homo sapiens
P07900	GO:0005739	Homo sapiens
P07900	GO:0005829	Homo sapiens
P07900	GO:0005886	Homo sapiens
P07900	GO:0009986	Homo sapiens
P07900	GO:0016020	Homo sapiens
P07900	GO:0016323	Homo sapiens
P07900	GO:0016324	Homo sapiens
P07900	GO:0031526	Homo sapiens
P07900	GO:0032991	Homo sapiens
P07900	GO:0034774	Homo sapiens
P07900	GO:0042470	Homo sapiens
P07900	GO:0043025	Homo sapiens
P07900	GO:0043202	Homo sapiens
P07900	GO:0043209	Homo sapiens
P07900	GO:0044294	Homo sapiens
P07900	GO:0044295	Homo sapiens
P07900	GO:0048471	Homo sapiens
P07900	GO:0062023	Homo sapiens
P07900	GO:0070062	Homo sapiens
P07900	GO:0071682	Homo sapiens
P07900	GO:0097226	Homo sapiens
P07900	GO:0097524	Homo sapiens
P07900	GO:1904813	Homo sapiens
Q12931	GO:0005654	Homo sapiens
Q12931	GO:0005739	Homo sapiens
Q12931	GO:0005743	Homo sapiens
Q12931	GO:0005758	Homo sapiens
Q12931	GO:0005759	Homo sapiens
Q12931	GO:0016020	Homo sapiens
Q12931	GO:0071944	Homo sapiens
P06733	GO:0000015	Homo sapiens
P06733	GO:0005615	Homo sapiens
P06733	GO:0005634	Homo sapiens
P06733	GO:0005640	Homo sapiens
P06733	GO:0005737	Homo sapiens
P06733	GO:0005829	Homo sapiens
P06733	GO:0005886	Homo sapiens
P06733	GO:0005938	Homo sapiens
P06733	GO:0009986	Homo sapiens
P06733	GO:0016020	Homo sapiens
P06733	GO:0031430	Homo sapiens
P06733	GO:0070062	Homo sapiens
P02768	GO:0005576	Homo sapiens
P02768	GO:0005615	Homo sapiens
P02768	GO:0005634	Homo sapiens
P02768	GO:0005737	Homo sapiens
P02768	GO:0005783	Homo sapiens
P02768	GO:0005788	Homo sapiens
P02768	GO:0005794	Homo sapiens
P02768	GO:0031093	Homo sapiens
P02768	GO:0032991	Homo sapiens
P02768	GO:0070062	Homo sapiens
P02768	GO:0072562	Homo sapiens
O14556	GO:0005634	Homo sapiens
O14556	GO:0005829	Homo sapiens
P52209	GO:0005634	Homo sapiens
P52209	GO:0005829	Homo sapiens
P52209	GO:0070062	Homo sapiens
P02787	GO:0005576	Homo sapiens
P02787	GO:0005615	Homo sapiens
P02787	GO:0005769	Homo sapiens
P02787	GO:0005770	Homo sapiens
P02787	GO:0005788	Homo sapiens
P02787	GO:0005886	Homo sapiens
P02787	GO:0005905	Homo sapiens
P02787	GO:0009925	Homo sapiens
P02787	GO:0009986	Homo sapiens
P02787	GO:0010008	Homo sapiens
P02787	GO:0016324	Homo sapiens
P02787	GO:0030139	Homo sapiens
P02787	GO:0030669	Homo sapiens
P02787	GO:0031410	Homo sapiens
P02787	GO:0031982	Homo sapiens
P02787	GO:0034774	Homo sapiens
P02787	GO:0045178	Homo sapiens
P02787	GO:0048471	Homo sapiens
P02787	GO:0055037	Homo sapiens
P02787	GO:0070062	Homo sapiens
P02787	GO:0072562	Homo sapiens
P02787	GO:1990712	Homo sapiens
P04040	GO:0005576	Homo sapiens
P04040	GO:0005737	Homo sapiens
P04040	GO:0005739	Homo sapiens
P04040	GO:0005777	Homo sapiens
P04040	GO:0005778	Homo sapiens
P04040	GO:0005782	Homo sapiens
P04040	GO:0005829	Homo sapiens
P04040	GO:0005925	Homo sapiens
P04040	GO:0016020	Homo sapiens
P04040	GO:0032991	Homo sapiens
P04040	GO:0034774	Homo sapiens
P04040	GO:0043231	Homo sapiens
P04040	GO:0062151	Homo sapiens
P04040	GO:0070062	Homo sapiens
P04040	GO:1904813	Homo sapiens
P06396	GO:0002102	Homo sapiens
P06396	GO:0005576	Homo sapiens
P06396	GO:0005615	Homo sapiens
P06396	GO:0005737	Homo sapiens
P06396	GO:0005829	Homo sapiens
P06396	GO:0005886	Homo sapiens
P06396	GO:0005925	Homo sapiens
P06396	GO:0015629	Homo sapiens
P06396	GO:0016528	Homo sapiens
P06396	GO:0030027	Homo sapiens
P06396	GO:0030478	Homo sapiens
P06396	GO:0030864	Homo sapiens
P06396	GO:0034774	Homo sapiens
P06396	GO:0045335	Homo sapiens
P06396	GO:0070062	Homo sapiens
P06396	GO:0072562	Homo sapiens
P06396	GO:1904813	Homo sapiens
P06576	GO:0005634	Homo sapiens
P06576	GO:0005739	Homo sapiens
P06576	GO:0005743	Homo sapiens
P06576	GO:0005753	Homo sapiens
P06576	GO:0005754	Homo sapiens
P06576	GO:0005759	Homo sapiens
P06576	GO:0005886	Homo sapiens
P06576	GO:0009986	Homo sapiens
P06576	GO:0016020	Homo sapiens
P06576	GO:0031966	Homo sapiens
P06576	GO:0042645	Homo sapiens
P06576	GO:0045259	Homo sapiens
P06576	GO:0045261	Homo sapiens
P06576	GO:0070062	Homo sapiens
P12081	GO:0005737	Homo sapiens
P12081	GO:0005739	Homo sapiens
P12081	GO:0005829	Homo sapiens
P49590	GO:0005739	Homo sapiens
P49590	GO:0005759	Homo sapiens
P49590	GO:0005829	Homo sapiens
Q04917	GO:0005737	Homo sapiens
Q04917	GO:0005829	Homo sapiens
Q04917	GO:0005886	Homo sapiens
Q04917	GO:0014704	Homo sapiens
Q04917	GO:0070062	Homo sapiens
Q04917	GO:0098793	Homo sapiens
Q04917	GO:0150048	Homo sapiens
P63104	GO:0005615	Homo sapiens
P63104	GO:0005634	Homo sapiens
P63104	GO:0005654	Homo sapiens
P63104	GO:0005737	Homo sapiens
P63104	GO:0005829	Homo sapiens
P63104	GO:0005925	Homo sapiens
P63104	GO:0031982	Homo sapiens
P63104	GO:0042470	Homo sapiens
P63104	GO:0070062	Homo sapiens
P63104	GO:0072562	Homo sapiens
P63104	GO:0098978	Homo sapiens
P68104	GO:0005576	Homo sapiens
P68104	GO:0005615	Homo sapiens
P68104	GO:0005634	Homo sapiens
P68104	GO:0005730	Homo sapiens
P68104	GO:0005737	Homo sapiens
P68104	GO:0005829	Homo sapiens
P68104	GO:0005840	Homo sapiens
P68104	GO:0005853	Homo sapiens
P68104	GO:0005886	Homo sapiens
P68104	GO:0016020	Homo sapiens
P68104	GO:0022626	Homo sapiens
P68104	GO:0030864	Homo sapiens
P68104	GO:0032587	Homo sapiens
P68104	GO:0034774	Homo sapiens
P68104	GO:0070062	Homo sapiens
P68104	GO:0098574	Homo sapiens
P68104	GO:1904813	Homo sapiens
Q05639	GO:0005737	Homo sapiens
Q05639	GO:0005853	Homo sapiens
Q05639	GO:0045202	Homo sapiens
Q05639	GO:0098574	Homo sapiens
Q5VTE0	GO:0005615	Homo sapiens
Q5VTE0	GO:0005634	Homo sapiens
Q5VTE0	GO:0005737	Homo sapiens
Q5VTE0	GO:0070062	Homo sapiens
P60709	GO:0000776	Homo sapiens
P60709	GO:0000785	Homo sapiens
P60709	GO:0000786	Homo sapiens
P60709	GO:0005615	Homo sapiens
P60709	GO:0005634	Homo sapiens
P60709	GO:0005654	Homo sapiens
P60709	GO:0005737	Homo sapiens
P60709	GO:0005829	Homo sapiens
P60709	GO:0005856	Homo sapiens
P60709	GO:0005884	Homo sapiens
P60709	GO:0005886	Homo sapiens
P60709	GO:0005903	Homo sapiens
P60709	GO:0005911	Homo sapiens
P60709	GO:0005912	Homo sapiens
P60709	GO:0005925	Homo sapiens
P60709	GO:0015629	Homo sapiens
P60709	GO:0016020	Homo sapiens
P60709	GO:0016363	Homo sapiens
P60709	GO:0016514	Homo sapiens
P60709	GO:0016586	Homo sapiens
P60709	GO:0030027	Homo sapiens
P60709	GO:0030424	Homo sapiens
P60709	GO:0030863	Homo sapiens
P60709	GO:0031982	Homo sapiens
P60709	GO:0032991	Homo sapiens
P60709	GO:0035060	Homo sapiens
P60709	GO:0035267	Homo sapiens
P60709	GO:0036464	Homo sapiens
P60709	GO:0043296	Homo sapiens
P60709	GO:0044305	Homo sapiens
P60709	GO:0045202	Homo sapiens
P60709	GO:0070062	Homo sapiens
P60709	GO:0070160	Homo sapiens
P60709	GO:0071564	Homo sapiens
P60709	GO:0071565	Homo sapiens
P60709	GO:0072562	Homo sapiens
P60709	GO:0097433	Homo sapiens
P60709	GO:0098685	Homo sapiens
P60709	GO:0098793	Homo sapiens
P60709	GO:0098871	Homo sapiens
P60709	GO:0098978	Homo sapiens
P60709	GO:0140092	Homo sapiens
P60709	GO:0140288	Homo sapiens
P60709	GO:1990904	Homo sapiens
P63261	GO:0005615	Homo sapiens
P63261	GO:0005634	Homo sapiens
P63261	GO:0005737	Homo sapiens
P63261	GO:0005829	Homo sapiens
P63261	GO:0005856	Homo sapiens
P63261	GO:0005884	Homo sapiens
P63261	GO:0005886	Homo sapiens
P63261	GO:0005911	Homo sapiens
P63261	GO:0005925	Homo sapiens
P63261	GO:0016020	Homo sapiens
P63261	GO:0030016	Homo sapiens
P63261	GO:0030424	Homo sapiens
P63261	GO:0031941	Homo sapiens
P63261	GO:0035267	Homo sapiens
P63261	GO:0043296	Homo sapiens
P63261	GO:0044305	Homo sapiens
P63261	GO:0045202	Homo sapiens
P63261	GO:0045335	Homo sapiens
P63261	GO:0070062	Homo sapiens
P63261	GO:0072562	Homo sapiens
P63261	GO:0097433	Homo sapiens
P63261	GO:0098685	Homo sapiens
P63261	GO:0120220	Homo sapiens
A5A3E0	GO:0005615	Homo sapiens
A5A3E0	GO:0005737	Homo sapiens
A5A3E0	GO:0005884	Homo sapiens
A5A3E0	GO:0005938	Homo sapiens
A5A3E0	GO:0016020	Homo sapiens
A5A3E0	GO:0030424	Homo sapiens
A5A3E0	GO:0035267	Homo sapiens
A5A3E0	GO:0045202	Homo sapiens
A5A3E0	GO:0070062	Homo sapiens
A5A3E0	GO:0072562	Homo sapiens
P68032	GO:0005615	Homo sapiens
P68032	GO:0005737	Homo sapiens
P68032	GO:0005829	Homo sapiens
P68032	GO:0005884	Homo sapiens
P68032	GO:0005925	Homo sapiens
P68032	GO:0016020	Homo sapiens
P68032	GO:0030017	Homo sapiens
P68032	GO:0030027	Homo sapiens
P68032	GO:0030175	Homo sapiens
P68032	GO:0031674	Homo sapiens
P68032	GO:0044297	Homo sapiens
P68032	GO:0070062	Homo sapiens
P68032	GO:0072562	Homo sapiens
P68032	GO:0098978	Homo sapiens
P68133	GO:0001725	Homo sapiens
P68133	GO:0005615	Homo sapiens
P68133	GO:0005829	Homo sapiens
P68133	GO:0005865	Homo sapiens
P68133	GO:0005884	Homo sapiens
P68133	GO:0015629	Homo sapiens
P68133	GO:0030017	Homo sapiens
P68133	GO:0030027	Homo sapiens
P68133	GO:0030175	Homo sapiens
P68133	GO:0044297	Homo sapiens
P68133	GO:0070062	Homo sapiens
P68133	GO:0072562	Homo sapiens
Q6S8J3	GO:0005615	Homo sapiens
Q6S8J3	GO:0005737	Homo sapiens
Q6S8J3	GO:0005884	Homo sapiens
Q6S8J3	GO:0016020	Homo sapiens
Q6S8J3	GO:0030424	Homo sapiens
Q6S8J3	GO:0035267	Homo sapiens
Q6S8J3	GO:0045202	Homo sapiens
Q6S8J3	GO:0070062	Homo sapiens
Q6S8J3	GO:0072562	Homo sapiens
P62736	GO:0001725	Homo sapiens
P62736	GO:0005604	Homo sapiens
P62736	GO:0005615	Homo sapiens
P62736	GO:0005737	Homo sapiens
P62736	GO:0005829	Homo sapiens
P62736	GO:0030027	Homo sapiens
P62736	GO:0030175	Homo sapiens
P62736	GO:0030485	Homo sapiens
P62736	GO:0031514	Homo sapiens
P62736	GO:0032991	Homo sapiens
P62736	GO:0044297	Homo sapiens
P62736	GO:0070062	Homo sapiens
P63267	GO:0005615	Homo sapiens
P63267	GO:0005737	Homo sapiens
P63267	GO:0005829	Homo sapiens
P63267	GO:0005856	Homo sapiens
P63267	GO:0030027	Homo sapiens
P63267	GO:0030175	Homo sapiens
P63267	GO:0032982	Homo sapiens
P63267	GO:0044297	Homo sapiens
P63267	GO:0070062	Homo sapiens
P63267	GO:0071944	Homo sapiens
P63267	GO:0072562	Homo sapiens
P0CG38	GO:0005615	Homo sapiens
P0CG38	GO:0005737	Homo sapiens
P0CG38	GO:0005884	Homo sapiens
P0CG38	GO:0016020	Homo sapiens
P0CG38	GO:0030424	Homo sapiens
P0CG38	GO:0035267	Homo sapiens
P0CG38	GO:0045202	Homo sapiens
P0CG38	GO:0070062	Homo sapiens
P0CG39	GO:0005615	Homo sapiens
P0CG39	GO:0005737	Homo sapiens
P0CG39	GO:0005884	Homo sapiens
P0CG39	GO:0016020	Homo sapiens
P0CG39	GO:0030424	Homo sapiens
P0CG39	GO:0035267	Homo sapiens
P0CG39	GO:0045202	Homo sapiens
P0CG39	GO:0070062	Homo sapiens
Q9BYX7	GO:0005576	Homo sapiens
Q9BYX7	GO:0005737	Homo sapiens
Q9BYX7	GO:0005829	Homo sapiens
Q9BYX7	GO:0005884	Homo sapiens
Q9BYX7	GO:0016020	Homo sapiens
Q9BYX7	GO:0030424	Homo sapiens
Q9BYX7	GO:0035267	Homo sapiens
Q9BYX7	GO:0045202	Homo sapiens
Q9BYX7	GO:0070062	Homo sapiens
Q562R1	GO:0005615	Homo sapiens
Q562R1	GO:0005737	Homo sapiens
Q562R1	GO:0005884	Homo sapiens
Q562R1	GO:0016020	Homo sapiens
Q562R1	GO:0030424	Homo sapiens
Q562R1	GO:0035267	Homo sapiens
Q562R1	GO:0070062	Homo sapiens
Q562R1	GO:0098978	Homo sapiens
P23526	GO:0005634	Homo sapiens
P23526	GO:0005783	Homo sapiens
P23526	GO:0005829	Homo sapiens
P23526	GO:0042470	Homo sapiens
P23526	GO:0070062	Homo sapiens
P06732	GO:0005615	Homo sapiens
P06732	GO:0005829	Homo sapiens
P10636	GO:0005576	Homo sapiens
P10636	GO:0005634	Homo sapiens
P10636	GO:0005737	Homo sapiens
P10636	GO:0005739	Homo sapiens
P10636	GO:0005829	Homo sapiens
P10636	GO:0005874	Homo sapiens
P10636	GO:0005886	Homo sapiens
P10636	GO:0015630	Homo sapiens
P10636	GO:0016607	Homo sapiens
P10636	GO:0030424	Homo sapiens
P10636	GO:0030425	Homo sapiens
P10636	GO:0030426	Homo sapiens
P10636	GO:0030673	Homo sapiens
P10636	GO:0034399	Homo sapiens
P10636	GO:0036464	Homo sapiens
P10636	GO:0036477	Homo sapiens
P10636	GO:0043005	Homo sapiens
P10636	GO:0043025	Homo sapiens
P10636	GO:0043197	Homo sapiens
P10636	GO:0044297	Homo sapiens
P10636	GO:0044304	Homo sapiens
P10636	GO:0045121	Homo sapiens
P10636	GO:0045298	Homo sapiens
P10636	GO:0097386	Homo sapiens
P10636	GO:0097418	Homo sapiens
P10636	GO:1904115	Homo sapiens
P36578	GO:0005634	Homo sapiens
P36578	GO:0005730	Homo sapiens
P36578	GO:0005737	Homo sapiens
P36578	GO:0005791	Homo sapiens
P36578	GO:0005829	Homo sapiens
P36578	GO:0005925	Homo sapiens
P36578	GO:0016020	Homo sapiens
P36578	GO:0022625	Homo sapiens
P36578	GO:0022626	Homo sapiens
P36578	GO:0070062	Homo sapiens
P36578	GO:1990904	Homo sapiens
O76070	GO:0005737	Homo sapiens
O76070	GO:0005813	Homo sapiens
O76070	GO:0005819	Homo sapiens
O76070	GO:0043025	Homo sapiens
O76070	GO:0043679	Homo sapiens
O76070	GO:0048471	Homo sapiens
O76070	GO:0070062	Homo sapiens
P54868	GO:0005739	Homo sapiens
P54868	GO:0005759	Homo sapiens
Q01581	GO:0005737	Homo sapiens
Q01581	GO:0005829	Homo sapiens
P01008	GO:0005576	Homo sapiens
P01008	GO:0005615	Homo sapiens
P01008	GO:0005788	Homo sapiens
P01008	GO:0005886	Homo sapiens
P01008	GO:0062023	Homo sapiens
P01008	GO:0070062	Homo sapiens
P01008	GO:0072562	Homo sapiens
P08758	GO:0005576	Homo sapiens
P08758	GO:0005737	Homo sapiens
P08758	GO:0005829	Homo sapiens
P08758	GO:0005925	Homo sapiens
P08758	GO:0009897	Homo sapiens
P08758	GO:0016020	Homo sapiens
P08758	GO:0042383	Homo sapiens
P08758	GO:0062023	Homo sapiens
P08758	GO:0070062	Homo sapiens
P08758	GO:0072563	Homo sapiens
P14868	GO:0005737	Homo sapiens
P14868	GO:0005829	Homo sapiens
P14868	GO:0016020	Homo sapiens
P14868	GO:0017101	Homo sapiens
P14868	GO:0045202	Homo sapiens
P14868	GO:0070062	Homo sapiens
P25705	GO:0005739	Homo sapiens
P25705	GO:0005743	Homo sapiens
P25705	GO:0005753	Homo sapiens
P25705	GO:0005754	Homo sapiens
P25705	GO:0005759	Homo sapiens
P25705	GO:0005886	Homo sapiens
P25705	GO:0009986	Homo sapiens
P25705	GO:0016020	Homo sapiens
P25705	GO:0045121	Homo sapiens
P25705	GO:0045259	Homo sapiens
P25705	GO:0045261	Homo sapiens
P25705	GO:0070062	Homo sapiens
P68871	GO:0005576	Homo sapiens
P68871	GO:0005615	Homo sapiens
P68871	GO:0005829	Homo sapiens
P68871	GO:0005833	Homo sapiens
P68871	GO:0031838	Homo sapiens
P68871	GO:0070062	Homo sapiens
P68871	GO:0071682	Homo sapiens
P68871	GO:0072562	Homo sapiens
P68871	GO:1904724	Homo sapiens
P68871	GO:1904813	Homo sapiens
P02042	GO:0005829	Homo sapiens
P02042	GO:0005833	Homo sapiens
P02042	GO:0031838	Homo sapiens
P02042	GO:0072562	Homo sapiens
P16083	GO:0005654	Homo sapiens
P16083	GO:0005829	Homo sapiens
P16083	GO:0070062	Homo sapiens
Q7LFX5	GO:0000139	Homo sapiens
Q7LFX5	GO:0016020	Homo sapiens
P05141	GO:0005634	Homo sapiens
P05141	GO:0005739	Homo sapiens
P05141	GO:0005743	Homo sapiens
P05141	GO:0005757	Homo sapiens
P05141	GO:0005886	Homo sapiens
P05141	GO:0016020	Homo sapiens
P05141	GO:0042645	Homo sapiens
P05141	GO:0071817	Homo sapiens
P12235	GO:0005739	Homo sapiens
P12235	GO:0005743	Homo sapiens
P12235	GO:0005757	Homo sapiens
P12235	GO:0005886	Homo sapiens
P12235	GO:0016020	Homo sapiens
P12235	GO:0031966	Homo sapiens
P12236	GO:0005634	Homo sapiens
P12236	GO:0005739	Homo sapiens
P12236	GO:0005743	Homo sapiens
P12236	GO:0005744	Homo sapiens
P12236	GO:0016020	Homo sapiens
Q9H0C2	GO:0005634	Homo sapiens
Q9H0C2	GO:0005739	Homo sapiens
Q9H0C2	GO:0005743	Homo sapiens
Q9H0C2	GO:0005757	Homo sapiens
Q9H0C2	GO:0005886	Homo sapiens
Q9H0C2	GO:0016020	Homo sapiens
Q9H0C2	GO:0031514	Homo sapiens
O00762	GO:0000151	Homo sapiens
O00762	GO:0005634	Homo sapiens
O00762	GO:0005654	Homo sapiens
O00762	GO:0005680	Homo sapiens
O00762	GO:0005829	Homo sapiens
O00762	GO:0005886	Homo sapiens
A2RTX5	GO:0005634	Homo sapiens
A2RTX5	GO:0005737	Homo sapiens
P26639	GO:0005829	Homo sapiens
P26639	GO:0070062	Homo sapiens
P02144	GO:0005829	Homo sapiens
P02144	GO:0016528	Homo sapiens
P02144	GO:0070062	Homo sapiens
Q06830	GO:0005615	Homo sapiens
Q06830	GO:0005634	Homo sapiens
Q06830	GO:0005737	Homo sapiens
Q06830	GO:0005829	Homo sapiens
Q06830	GO:0042470	Homo sapiens
Q06830	GO:0070062	Homo sapiens
P54819	GO:0005737	Homo sapiens
P54819	GO:0005739	Homo sapiens
P54819	GO:0005758	Homo sapiens
P54819	GO:0070062	Homo sapiens
P54819	GO:0097226	Homo sapiens
P30050	GO:0005730	Homo sapiens
P30050	GO:0005737	Homo sapiens
P30050	GO:0005829	Homo sapiens
P30050	GO:0005925	Homo sapiens
P30050	GO:0014069	Homo sapiens
P30050	GO:0016020	Homo sapiens
P30050	GO:0022625	Homo sapiens
P30050	GO:0022626	Homo sapiens
P30050	GO:0070062	Homo sapiens
P05413	GO:0005615	Homo sapiens
P05413	GO:0005634	Homo sapiens
P05413	GO:0005829	Homo sapiens
P05413	GO:0070062	Homo sapiens
P01375	GO:0001891	Homo sapiens
P01375	GO:0005576	Homo sapiens
P01375	GO:0005615	Homo sapiens
P01375	GO:0005886	Homo sapiens
P01375	GO:0009897	Homo sapiens
P01375	GO:0009986	Homo sapiens
P01375	GO:0043025	Homo sapiens
P01375	GO:0045121	Homo sapiens
P01375	GO:0055037	Homo sapiens
P0CG47	GO:0005615	Homo sapiens
P0CG47	GO:0005634	Homo sapiens
P0CG47	GO:0005654	Homo sapiens
P0CG47	GO:0005739	Homo sapiens
P0CG47	GO:0005741	Homo sapiens
P0CG47	GO:0005789	Homo sapiens
P0CG47	GO:0005829	Homo sapiens
P0CG47	GO:0005886	Homo sapiens
P0CG47	GO:0010008	Homo sapiens
P0CG47	GO:0030666	Homo sapiens
P0CG47	GO:0031982	Homo sapiens
P0CG47	GO:0043005	Homo sapiens
P0CG47	GO:0043025	Homo sapiens
P0CG47	GO:0070062	Homo sapiens
P0CG48	GO:0005615	Homo sapiens
P0CG48	GO:0005634	Homo sapiens
P0CG48	GO:0005654	Homo sapiens
P0CG48	GO:0005741	Homo sapiens
P0CG48	GO:0005789	Homo sapiens
P0CG48	GO:0005829	Homo sapiens
P0CG48	GO:0005886	Homo sapiens
P0CG48	GO:0010008	Homo sapiens
P0CG48	GO:0030666	Homo sapiens
P0CG48	GO:0031982	Homo sapiens
P0CG48	GO:0070062	Homo sapiens
P62979	GO:0005615	Homo sapiens
P62979	GO:0005634	Homo sapiens
P62979	GO:0005654	Homo sapiens
P62979	GO:0005730	Homo sapiens
P62979	GO:0005737	Homo sapiens
P62979	GO:0005741	Homo sapiens
P62979	GO:0005789	Homo sapiens
P62979	GO:0005829	Homo sapiens
P62979	GO:0005886	Homo sapiens
P62979	GO:0010008	Homo sapiens
P62979	GO:0016020	Homo sapiens
P62979	GO:0022626	Homo sapiens
P62979	GO:0022627	Homo sapiens
P62979	GO:0030666	Homo sapiens
P62979	GO:0031982	Homo sapiens
P62979	GO:0032040	Homo sapiens
P62979	GO:0045202	Homo sapiens
P62979	GO:0070062	Homo sapiens
P62987	GO:0005615	Homo sapiens
P62987	GO:0005634	Homo sapiens
P62987	GO:0005654	Homo sapiens
P62987	GO:0005737	Homo sapiens
P62987	GO:0005741	Homo sapiens
P62987	GO:0005765	Homo sapiens
P62987	GO:0005783	Homo sapiens
P62987	GO:0005789	Homo sapiens
P62987	GO:0005829	Homo sapiens
P62987	GO:0005886	Homo sapiens
P62987	GO:0010008	Homo sapiens
P62987	GO:0022625	Homo sapiens
P62987	GO:0022626	Homo sapiens
P62987	GO:0022627	Homo sapiens
P62987	GO:0030666	Homo sapiens
P62987	GO:0031982	Homo sapiens
P62987	GO:0070062	Homo sapiens
P55957	GO:0005739	Homo sapiens
P55957	GO:0005741	Homo sapiens
P55957	GO:0005829	Homo sapiens
P55957	GO:0016020	Homo sapiens
Q13232	GO:0005737	Homo sapiens
Q13232	GO:0005741	Homo sapiens
Q13232	GO:0005829	Homo sapiens
Q13232	GO:0036064	Homo sapiens
P62826	GO:0000785	Homo sapiens
P62826	GO:0001673	Homo sapiens
P62826	GO:0002177	Homo sapiens
P62826	GO:0005634	Homo sapiens
P62826	GO:0005635	Homo sapiens
P62826	GO:0005643	Homo sapiens
P62826	GO:0005654	Homo sapiens
P62826	GO:0005730	Homo sapiens
P62826	GO:0005737	Homo sapiens
P62826	GO:0005814	Homo sapiens
P62826	GO:0005829	Homo sapiens
P62826	GO:0016020	Homo sapiens
P62826	GO:0030496	Homo sapiens
P62826	GO:0032991	Homo sapiens
P62826	GO:0036126	Homo sapiens
P62826	GO:0042470	Homo sapiens
P62826	GO:0042565	Homo sapiens
P62826	GO:0055037	Homo sapiens
P62826	GO:0070062	Homo sapiens
P00915	GO:0005829	Homo sapiens
P00915	GO:0070062	Homo sapiens
P02753	GO:0005576	Homo sapiens
P02753	GO:0005615	Homo sapiens
P02753	GO:0070062	Homo sapiens
P05452	GO:0001652	Homo sapiens
P05452	GO:0005576	Homo sapiens
P05452	GO:0005615	Homo sapiens
P05452	GO:0005737	Homo sapiens
P05452	GO:0031089	Homo sapiens
P05452	GO:0062023	Homo sapiens
P05452	GO:0070062	Homo sapiens
P41159	GO:0005576	Homo sapiens
P41159	GO:0005615	Homo sapiens
P41159	GO:0005829	Homo sapiens
P00918	GO:0005737	Homo sapiens
P00918	GO:0005829	Homo sapiens
P00918	GO:0005886	Homo sapiens
P00918	GO:0043209	Homo sapiens
P00918	GO:0045177	Homo sapiens
P00918	GO:0070062	Homo sapiens
P31939	GO:0005829	Homo sapiens
P31939	GO:0005886	Homo sapiens
P31939	GO:0016020	Homo sapiens
P31939	GO:0070062	Homo sapiens
P62277	GO:0005634	Homo sapiens
P62277	GO:0005654	Homo sapiens
P62277	GO:0005730	Homo sapiens
P62277	GO:0005737	Homo sapiens
P62277	GO:0005829	Homo sapiens
P62277	GO:0005840	Homo sapiens
P62277	GO:0005925	Homo sapiens
P62277	GO:0014069	Homo sapiens
P62277	GO:0016020	Homo sapiens
P62277	GO:0022626	Homo sapiens
P62277	GO:0022627	Homo sapiens
P62277	GO:0032040	Homo sapiens
P62277	GO:0070062	Homo sapiens
P01579	GO:0005576	Homo sapiens
P01579	GO:0005615	Homo sapiens
P13645	GO:0001533	Homo sapiens
P13645	GO:0005615	Homo sapiens
P13645	GO:0005634	Homo sapiens
P13645	GO:0005737	Homo sapiens
P13645	GO:0005829	Homo sapiens
P13645	GO:0005856	Homo sapiens
P13645	GO:0005882	Homo sapiens
P13645	GO:0009986	Homo sapiens
P13645	GO:0016020	Homo sapiens
P13645	GO:0045095	Homo sapiens
P13645	GO:0070062	Homo sapiens
P02533	GO:0001533	Homo sapiens
P02533	GO:0005634	Homo sapiens
P02533	GO:0005737	Homo sapiens
P02533	GO:0005829	Homo sapiens
P02533	GO:0005856	Homo sapiens
P02533	GO:0005882	Homo sapiens
P02533	GO:0045095	Homo sapiens
P02533	GO:0045178	Homo sapiens
P02533	GO:0070062	Homo sapiens
P08779	GO:0001533	Homo sapiens
P08779	GO:0005634	Homo sapiens
P08779	GO:0005829	Homo sapiens
P08779	GO:0005856	Homo sapiens
P08779	GO:0005882	Homo sapiens
P08779	GO:0045095	Homo sapiens
P08779	GO:0070062	Homo sapiens
Q7Z3Y7	GO:0005829	Homo sapiens
Q7Z3Y7	GO:0005856	Homo sapiens
Q7Z3Y7	GO:0005882	Homo sapiens
Q7Z3Y7	GO:0070062	Homo sapiens
Q7Z3Y8	GO:0005829	Homo sapiens
Q7Z3Y8	GO:0005856	Homo sapiens
Q7Z3Y8	GO:0005882	Homo sapiens
Q7Z3Y8	GO:0070062	Homo sapiens
Q7Z3Y9	GO:0005829	Homo sapiens
Q7Z3Y9	GO:0005856	Homo sapiens
Q7Z3Y9	GO:0005882	Homo sapiens
Q7Z3Y9	GO:0070062	Homo sapiens
Q7Z3Z0	GO:0005829	Homo sapiens
Q7Z3Z0	GO:0005856	Homo sapiens
Q7Z3Z0	GO:0045095	Homo sapiens
Q7Z3Z0	GO:0070062	Homo sapiens
P00167	GO:0005741	Homo sapiens
P00167	GO:0005789	Homo sapiens
P00167	GO:0005829	Homo sapiens
P00167	GO:0016020	Homo sapiens
P00167	GO:0043231	Homo sapiens
P08263	GO:0005829	Homo sapiens
P08263	GO:0070062	Homo sapiens
P09210	GO:0005829	Homo sapiens
P09210	GO:0070062	Homo sapiens
Q16772	GO:0005829	Homo sapiens
Q16772	GO:0070062	Homo sapiens
P01112	GO:0000139	Homo sapiens
P01112	GO:0005654	Homo sapiens
P01112	GO:0005737	Homo sapiens
P01112	GO:0005789	Homo sapiens
P01112	GO:0005794	Homo sapiens
P01112	GO:0005829	Homo sapiens
P01112	GO:0005886	Homo sapiens
P01112	GO:0048471	Homo sapiens
P01112	GO:0098978	Homo sapiens
P01112	GO:1905360	Homo sapiens
P01116	GO:0000139	Homo sapiens
P01116	GO:0005737	Homo sapiens
P01116	GO:0005741	Homo sapiens
P01116	GO:0005789	Homo sapiens
P01116	GO:0005829	Homo sapiens
P01116	GO:0005886	Homo sapiens
P01116	GO:0005925	Homo sapiens
P01116	GO:0009898	Homo sapiens
P01116	GO:0016020	Homo sapiens
P01111	GO:0000139	Homo sapiens
P01111	GO:0005789	Homo sapiens
P01111	GO:0005794	Homo sapiens
P01111	GO:0005829	Homo sapiens
P01111	GO:0005886	Homo sapiens
P01111	GO:0016020	Homo sapiens
P01111	GO:0070062	Homo sapiens
P01111	GO:0070821	Homo sapiens
P99999	GO:0005634	Homo sapiens
P99999	GO:0005739	Homo sapiens
P99999	GO:0005743	Homo sapiens
P99999	GO:0005758	Homo sapiens
P99999	GO:0005829	Homo sapiens
P99999	GO:0043293	Homo sapiens
P99999	GO:0070469	Homo sapiens
P00709	GO:0000139	Homo sapiens
P00709	GO:0005615	Homo sapiens
P00709	GO:0005796	Homo sapiens
P00709	GO:0032991	Homo sapiens
P15559	GO:0005634	Homo sapiens
P15559	GO:0005737	Homo sapiens
P15559	GO:0005829	Homo sapiens
P15559	GO:0030425	Homo sapiens
P15559	GO:0043025	Homo sapiens
P15559	GO:0045202	Homo sapiens
P62829	GO:0005654	Homo sapiens
P62829	GO:0005730	Homo sapiens
P62829	GO:0005737	Homo sapiens
P62829	GO:0005829	Homo sapiens
P62829	GO:0005840	Homo sapiens
P62829	GO:0005925	Homo sapiens
P62829	GO:0016020	Homo sapiens
P62829	GO:0022625	Homo sapiens
P62829	GO:0022626	Homo sapiens
P62829	GO:0032991	Homo sapiens
P62829	GO:0045202	Homo sapiens
P62829	GO:0070062	Homo sapiens
P31153	GO:0005829	Homo sapiens
P31153	GO:0048269	Homo sapiens
P61626	GO:0005576	Homo sapiens
P61626	GO:0005615	Homo sapiens
P61626	GO:0035578	Homo sapiens
P61626	GO:0035580	Homo sapiens
P61626	GO:0070062	Homo sapiens
P61626	GO:1904724	Homo sapiens
P63279	GO:0000795	Homo sapiens
P63279	GO:0005634	Homo sapiens
P63279	GO:0005635	Homo sapiens
P63279	GO:0005643	Homo sapiens
P63279	GO:0005654	Homo sapiens
P63279	GO:0005737	Homo sapiens
P63279	GO:0005829	Homo sapiens
P63279	GO:0016605	Homo sapiens
P63279	GO:0048471	Homo sapiens
P63279	GO:0106068	Homo sapiens
P63279	GO:1990234	Homo sapiens
P04264	GO:0001533	Homo sapiens
P04264	GO:0005576	Homo sapiens
P04264	GO:0005615	Homo sapiens
P04264	GO:0005634	Homo sapiens
P04264	GO:0005737	Homo sapiens
P04264	GO:0005829	Homo sapiens
P04264	GO:0005856	Homo sapiens
P04264	GO:0016020	Homo sapiens
P04264	GO:0045095	Homo sapiens
P04264	GO:0062023	Homo sapiens
P04264	GO:0070062	Homo sapiens
P04264	GO:0072562	Homo sapiens
P04264	GO:1904813	Homo sapiens
P35908	GO:0001533	Homo sapiens
P35908	GO:0005615	Homo sapiens
P35908	GO:0005634	Homo sapiens
P35908	GO:0005737	Homo sapiens
P35908	GO:0005829	Homo sapiens
P35908	GO:0005882	Homo sapiens
P35908	GO:0016020	Homo sapiens
P35908	GO:0045095	Homo sapiens
P35908	GO:0070062	Homo sapiens
Q7Z794	GO:0001533	Homo sapiens
Q7Z794	GO:0005829	Homo sapiens
Q7Z794	GO:0005856	Homo sapiens
Q7Z794	GO:0045095	Homo sapiens
Q7Z794	GO:0070062	Homo sapiens
P00441	GO:0005576	Homo sapiens
P00441	GO:0005615	Homo sapiens
P00441	GO:0005634	Homo sapiens
P00441	GO:0005654	Homo sapiens
P00441	GO:0005737	Homo sapiens
P00441	GO:0005739	Homo sapiens
P00441	GO:0005758	Homo sapiens
P00441	GO:0005759	Homo sapiens
P00441	GO:0005777	Homo sapiens
P00441	GO:0005829	Homo sapiens
P00441	GO:0031410	Homo sapiens
P00441	GO:0032839	Homo sapiens
P00441	GO:0032991	Homo sapiens
P00441	GO:0043025	Homo sapiens
P00441	GO:0070062	Homo sapiens
P00441	GO:1904115	Homo sapiens
P01127	GO:0000139	Homo sapiens
P01127	GO:0005576	Homo sapiens
P01127	GO:0005615	Homo sapiens
P01127	GO:0005737	Homo sapiens
P01127	GO:0005788	Homo sapiens
P01127	GO:0005796	Homo sapiens
P01127	GO:0009986	Homo sapiens
P01127	GO:0016323	Homo sapiens
P01127	GO:0031093	Homo sapiens
P01127	GO:0062023	Homo sapiens
P01127	GO:1990265	Homo sapiens
P09211	GO:0005576	Homo sapiens
P09211	GO:0005615	Homo sapiens
P09211	GO:0005634	Homo sapiens
P09211	GO:0005737	Homo sapiens
P09211	GO:0005739	Homo sapiens
P09211	GO:0005829	Homo sapiens
P09211	GO:0031982	Homo sapiens
P09211	GO:0034774	Homo sapiens
P09211	GO:0070062	Homo sapiens
P09211	GO:0097057	Homo sapiens
P09211	GO:1904813	Homo sapiens
P62937	GO:0005576	Homo sapiens
P62937	GO:0005615	Homo sapiens
P62937	GO:0005634	Homo sapiens
P62937	GO:0005737	Homo sapiens
P62937	GO:0005829	Homo sapiens
P62937	GO:0005925	Homo sapiens
P62937	GO:0016020	Homo sapiens
P62937	GO:0031982	Homo sapiens
P62937	GO:0032991	Homo sapiens
P62937	GO:0034774	Homo sapiens
P62937	GO:0070062	Homo sapiens
P62937	GO:1904813	Homo sapiens
P10599	GO:0005576	Homo sapiens
P10599	GO:0005634	Homo sapiens
P10599	GO:0005654	Homo sapiens
P10599	GO:0005737	Homo sapiens
P10599	GO:0005829	Homo sapiens
P10599	GO:0070062	Homo sapiens
P01031	GO:0005576	Homo sapiens
P01031	GO:0005579	Homo sapiens
P01031	GO:0005615	Homo sapiens
P01031	GO:0070062	Homo sapiens
P61769	GO:0000139	Homo sapiens
P61769	GO:0005576	Homo sapiens
P61769	GO:0005615	Homo sapiens
P61769	GO:0005765	Homo sapiens
P61769	GO:0005783	Homo sapiens
P61769	GO:0005788	Homo sapiens
P61769	GO:0005794	Homo sapiens
P61769	GO:0005829	Homo sapiens
P61769	GO:0005886	Homo sapiens
P61769	GO:0005925	Homo sapiens
P61769	GO:0009897	Homo sapiens
P61769	GO:0012507	Homo sapiens
P61769	GO:0016020	Homo sapiens
P61769	GO:0030670	Homo sapiens
P61769	GO:0031901	Homo sapiens
P61769	GO:0031902	Homo sapiens
P61769	GO:0031905	Homo sapiens
P61769	GO:0035580	Homo sapiens
P61769	GO:0042612	Homo sapiens
P61769	GO:0042613	Homo sapiens
P61769	GO:0042824	Homo sapiens
P61769	GO:0055038	Homo sapiens
P61769	GO:0070062	Homo sapiens
P61769	GO:1904724	Homo sapiens
P61769	GO:1990712	Homo sapiens
P02741	GO:0005576	Homo sapiens
P02741	GO:0005615	Homo sapiens
P01344	GO:0005576	Homo sapiens
P01344	GO:0005615	Homo sapiens
P01344	GO:0031093	Homo sapiens
P51965	GO:0000151	Homo sapiens
P51965	GO:0005634	Homo sapiens
P51965	GO:0005654	Homo sapiens
P51965	GO:0005829	Homo sapiens
Q969T4	GO:0005634	Homo sapiens
Q969T4	GO:0005654	Homo sapiens
Q969T4	GO:0005829	Homo sapiens
Q96LR5	GO:0005634	Homo sapiens
P10145	GO:0005576	Homo sapiens
P10145	GO:0005615	Homo sapiens
Q8IVF4	GO:0005874	Homo sapiens
Q8IVF4	GO:0005930	Homo sapiens
Q8IVF4	GO:0030286	Homo sapiens
Q8IVF4	GO:0097729	Homo sapiens
P01133	GO:0005576	Homo sapiens
P01133	GO:0005615	Homo sapiens
P01133	GO:0005765	Homo sapiens
P01133	GO:0005886	Homo sapiens
P01133	GO:0030669	Homo sapiens
P01133	GO:0031093	Homo sapiens
P01133	GO:0070062	Homo sapiens
P02452	GO:0005576	Homo sapiens
P02452	GO:0005584	Homo sapiens
P02452	GO:0005615	Homo sapiens
P02452	GO:0005737	Homo sapiens
P02452	GO:0005788	Homo sapiens
P02452	GO:0030141	Homo sapiens
P02452	GO:0062023	Homo sapiens
P63165	GO:0005634	Homo sapiens
P63165	GO:0005643	Homo sapiens
P63165	GO:0005654	Homo sapiens
P63165	GO:0005730	Homo sapiens
P63165	GO:0005829	Homo sapiens
P63165	GO:0005886	Homo sapiens
P63165	GO:0016604	Homo sapiens
P63165	GO:0016605	Homo sapiens
P63165	GO:0016607	Homo sapiens
P63165	GO:0031965	Homo sapiens
P63165	GO:0097165	Homo sapiens
G2XKQ0	GO:0005634	Homo sapiens
P28066	GO:0000502	Homo sapiens
P28066	GO:0005576	Homo sapiens
P28066	GO:0005634	Homo sapiens
P28066	GO:0005654	Homo sapiens
P28066	GO:0005737	Homo sapiens
P28066	GO:0005829	Homo sapiens
P28066	GO:0005839	Homo sapiens
P28066	GO:0019773	Homo sapiens
P28066	GO:0034774	Homo sapiens
P28066	GO:0070062	Homo sapiens
P28066	GO:1904813	Homo sapiens
P62491	GO:0000139	Homo sapiens
P62491	GO:0000922	Homo sapiens
P62491	GO:0005771	Homo sapiens
P62491	GO:0005794	Homo sapiens
P62491	GO:0005802	Homo sapiens
P62491	GO:0005813	Homo sapiens
P62491	GO:0005814	Homo sapiens
P62491	GO:0005829	Homo sapiens
P62491	GO:0030133	Homo sapiens
P62491	GO:0030659	Homo sapiens
P62491	GO:0030666	Homo sapiens
P62491	GO:0031410	Homo sapiens
P62491	GO:0031982	Homo sapiens
P62491	GO:0032154	Homo sapiens
P62491	GO:0032588	Homo sapiens
P62491	GO:0032991	Homo sapiens
P62491	GO:0034451	Homo sapiens
P62491	GO:0043231	Homo sapiens
P62491	GO:0045335	Homo sapiens
P62491	GO:0055037	Homo sapiens
P62491	GO:0055038	Homo sapiens
P62491	GO:0070062	Homo sapiens
P62491	GO:0098837	Homo sapiens
P62491	GO:0098978	Homo sapiens
Q15907	GO:0005794	Homo sapiens
Q15907	GO:0005829	Homo sapiens
Q15907	GO:0008021	Homo sapiens
Q15907	GO:0030670	Homo sapiens
Q15907	GO:0030672	Homo sapiens
Q15907	GO:0045335	Homo sapiens
Q15907	GO:0055037	Homo sapiens
Q15907	GO:0055038	Homo sapiens
Q15907	GO:0070062	Homo sapiens
O95613	GO:0005813	Homo sapiens
O95613	GO:0005814	Homo sapiens
O95613	GO:0005829	Homo sapiens
O95613	GO:0005874	Homo sapiens
O95613	GO:0016020	Homo sapiens
O95613	GO:0034451	Homo sapiens
Q9UDY8	GO:0001650	Homo sapiens
Q9UDY8	GO:0002096	Homo sapiens
Q9UDY8	GO:0005634	Homo sapiens
Q9UDY8	GO:0005737	Homo sapiens
Q9UDY8	GO:0005829	Homo sapiens
Q9UDY8	GO:0032449	Homo sapiens
Q9UDY8	GO:0032991	Homo sapiens
Q9UDY8	GO:0048471	Homo sapiens
Q70UQ0	GO:0005730	Homo sapiens
Q70UQ0	GO:0005783	Homo sapiens
Q70UQ0	GO:0005789	Homo sapiens
Q70UQ0	GO:0016020	Homo sapiens
P69905	GO:0005576	Homo sapiens
P69905	GO:0005615	Homo sapiens
P69905	GO:0005829	Homo sapiens
P69905	GO:0005833	Homo sapiens
P69905	GO:0016020	Homo sapiens
P69905	GO:0031838	Homo sapiens
P69905	GO:0070062	Homo sapiens
P69905	GO:0071682	Homo sapiens
P69905	GO:0072562	Homo sapiens
Q15843	GO:0005634	Homo sapiens
Q15843	GO:0005654	Homo sapiens
Q15843	GO:0005829	Homo sapiens
Q15843	GO:0070062	Homo sapiens
Q15413	GO:0005790	Homo sapiens
Q15413	GO:0016020	Homo sapiens
Q15413	GO:0030018	Homo sapiens
Q15413	GO:0033017	Homo sapiens
Q15413	GO:0034704	Homo sapiens
Q15413	GO:0042383	Homo sapiens
P62891	GO:0005615	Homo sapiens
P62891	GO:0005829	Homo sapiens
P62891	GO:0022625	Homo sapiens
P62891	GO:0022626	Homo sapiens
Q59GN2	GO:0022625	Homo sapiens
P04439	GO:0000139	Homo sapiens
P04439	GO:0005615	Homo sapiens
P04439	GO:0005783	Homo sapiens
P04439	GO:0005789	Homo sapiens
P04439	GO:0005794	Homo sapiens
P04439	GO:0005797	Homo sapiens
P04439	GO:0005886	Homo sapiens
P04439	GO:0009897	Homo sapiens
P04439	GO:0009986	Homo sapiens
P04439	GO:0012507	Homo sapiens
P04439	GO:0016020	Homo sapiens
P04439	GO:0030670	Homo sapiens
P04439	GO:0031901	Homo sapiens
P04439	GO:0042612	Homo sapiens
P04439	GO:0042824	Homo sapiens
P04439	GO:0055038	Homo sapiens
P04439	GO:0070062	Homo sapiens
P04439	GO:0070971	Homo sapiens
P04439	GO:0098553	Homo sapiens
Q15311	GO:0000922	Homo sapiens
Q15311	GO:0005654	Homo sapiens
Q15311	GO:0005739	Homo sapiens
Q15311	GO:0005829	Homo sapiens
Q15311	GO:0005886	Homo sapiens
Q15311	GO:0016020	Homo sapiens
Q15311	GO:0016604	Homo sapiens
Q9Y4C0	GO:0005886	Homo sapiens
Q9Y4C0	GO:0042734	Homo sapiens
Q9Y4C0	GO:0042995	Homo sapiens
Q9UPR5	GO:0005886	Homo sapiens
Q9UPR5	GO:0014069	Homo sapiens
Q9UPR5	GO:0016323	Homo sapiens
Q9UPR5	GO:0030424	Homo sapiens
Q9UPR5	GO:0030425	Homo sapiens
Q9UPR5	GO:0042383	Homo sapiens
Q9UPR5	GO:0043025	Homo sapiens
Q9UPR5	GO:0043197	Homo sapiens
Q9UPR5	GO:0043204	Homo sapiens
Q9UPR5	GO:0043679	Homo sapiens
Q9UPR5	GO:0045202	Homo sapiens
Q9UPR5	GO:0098793	Homo sapiens
Q9UPR5	GO:0098794	Homo sapiens
P10412	GO:0000786	Homo sapiens
P10412	GO:0000792	Homo sapiens
P10412	GO:0005634	Homo sapiens
Q14147	GO:0016020	Homo sapiens
Q6UXZ4	GO:0005886	Homo sapiens
Q6UXZ4	GO:0009986	Homo sapiens

## Sheet: Table S76
Table S76. DF-9 X!Tandem analysis GO Molecular Function (MF).
Protein(ID)	GO(Term)	Species
P13639	GO:0003723	Homo sapiens
P13639	GO:0003746	Homo sapiens
P13639	GO:0003924	Homo sapiens
P13639	GO:0005525	Homo sapiens
P13639	GO:0019901	Homo sapiens
P13639	GO:0043022	Homo sapiens
P13639	GO:0045296	Homo sapiens
P11142	GO:0001664	Homo sapiens
P11142	GO:0003723	Homo sapiens
P11142	GO:0005524	Homo sapiens
P11142	GO:0016887	Homo sapiens
P11142	GO:0019899	Homo sapiens
P11142	GO:0023026	Homo sapiens
P11142	GO:0030674	Homo sapiens
P11142	GO:0031072	Homo sapiens
P11142	GO:0031625	Homo sapiens
P11142	GO:0044183	Homo sapiens
P11142	GO:0045296	Homo sapiens
P11142	GO:0051082	Homo sapiens
P11142	GO:0051087	Homo sapiens
P11142	GO:0055131	Homo sapiens
P11142	GO:0140545	Homo sapiens
P11142	GO:0140597	Homo sapiens
P11142	GO:0140662	Homo sapiens
P11142	GO:1990833	Homo sapiens
P54652	GO:0005524	Homo sapiens
P54652	GO:0016887	Homo sapiens
P54652	GO:0019899	Homo sapiens
P54652	GO:0031072	Homo sapiens
P54652	GO:0044183	Homo sapiens
P54652	GO:0048156	Homo sapiens
P54652	GO:0051082	Homo sapiens
P54652	GO:0051087	Homo sapiens
P54652	GO:0051861	Homo sapiens
P54652	GO:0097718	Homo sapiens
P54652	GO:0140662	Homo sapiens
P34931	GO:0005524	Homo sapiens
P34931	GO:0016887	Homo sapiens
P34931	GO:0031072	Homo sapiens
P34931	GO:0031625	Homo sapiens
P34931	GO:0044183	Homo sapiens
P34931	GO:0051082	Homo sapiens
P34931	GO:0140662	Homo sapiens
P11021	GO:0005509	Homo sapiens
P11021	GO:0005524	Homo sapiens
P11021	GO:0016887	Homo sapiens
P11021	GO:0019899	Homo sapiens
P11021	GO:0019904	Homo sapiens
P11021	GO:0031072	Homo sapiens
P11021	GO:0031625	Homo sapiens
P11021	GO:0043022	Homo sapiens
P11021	GO:0044183	Homo sapiens
P11021	GO:0045296	Homo sapiens
P11021	GO:0051082	Homo sapiens
P11021	GO:0051087	Homo sapiens
P11021	GO:0051787	Homo sapiens
P11021	GO:0140662	Homo sapiens
P17066	GO:0005524	Homo sapiens
P17066	GO:0016887	Homo sapiens
P17066	GO:0019899	Homo sapiens
P17066	GO:0031072	Homo sapiens
P17066	GO:0031625	Homo sapiens
P17066	GO:0044183	Homo sapiens
P17066	GO:0051082	Homo sapiens
P17066	GO:0140662	Homo sapiens
P0DMV8	GO:0001618	Homo sapiens
P0DMV8	GO:0001664	Homo sapiens
P0DMV8	GO:0003714	Homo sapiens
P0DMV8	GO:0003723	Homo sapiens
P0DMV8	GO:0005102	Homo sapiens
P0DMV8	GO:0005524	Homo sapiens
P0DMV8	GO:0016887	Homo sapiens
P0DMV8	GO:0019899	Homo sapiens
P0DMV8	GO:0031072	Homo sapiens
P0DMV8	GO:0031249	Homo sapiens
P0DMV8	GO:0031625	Homo sapiens
P0DMV8	GO:0038177	Homo sapiens
P0DMV8	GO:0042826	Homo sapiens
P0DMV8	GO:0044183	Homo sapiens
P0DMV8	GO:0045296	Homo sapiens
P0DMV8	GO:0048018	Homo sapiens
P0DMV8	GO:0051082	Homo sapiens
P0DMV8	GO:0051787	Homo sapiens
P0DMV8	GO:0055131	Homo sapiens
P0DMV8	GO:0097718	Homo sapiens
P0DMV8	GO:0140416	Homo sapiens
P0DMV8	GO:0140545	Homo sapiens
P0DMV8	GO:0140662	Homo sapiens
P0DMV9	GO:0001618	Homo sapiens
P0DMV9	GO:0001664	Homo sapiens
P0DMV9	GO:0003723	Homo sapiens
P0DMV9	GO:0005102	Homo sapiens
P0DMV9	GO:0005524	Homo sapiens
P0DMV9	GO:0016887	Homo sapiens
P0DMV9	GO:0019899	Homo sapiens
P0DMV9	GO:0031072	Homo sapiens
P0DMV9	GO:0031625	Homo sapiens
P0DMV9	GO:0042826	Homo sapiens
P0DMV9	GO:0044183	Homo sapiens
P0DMV9	GO:0051082	Homo sapiens
P0DMV9	GO:0055131	Homo sapiens
P0DMV9	GO:0140545	Homo sapiens
P0DMV9	GO:0140662	Homo sapiens
P48741	GO:0005524	Homo sapiens
P48741	GO:0016887	Homo sapiens
P48741	GO:0031072	Homo sapiens
P48741	GO:0031625	Homo sapiens
P48741	GO:0044183	Homo sapiens
P48741	GO:0140662	Homo sapiens
P02788	GO:0001530	Homo sapiens
P02788	GO:0003677	Homo sapiens
P02788	GO:0004252	Homo sapiens
P02788	GO:0004869	Homo sapiens
P02788	GO:0005506	Homo sapiens
P02788	GO:0008201	Homo sapiens
P02788	GO:0043539	Homo sapiens
P02788	GO:0140912	Homo sapiens
P08238	GO:0003723	Homo sapiens
P08238	GO:0003725	Homo sapiens
P08238	GO:0005524	Homo sapiens
P08238	GO:0016887	Homo sapiens
P08238	GO:0019887	Homo sapiens
P08238	GO:0019900	Homo sapiens
P08238	GO:0019901	Homo sapiens
P08238	GO:0023026	Homo sapiens
P08238	GO:0030235	Homo sapiens
P08238	GO:0030911	Homo sapiens
P08238	GO:0031072	Homo sapiens
P08238	GO:0031625	Homo sapiens
P08238	GO:0042277	Homo sapiens
P08238	GO:0042802	Homo sapiens
P08238	GO:0042803	Homo sapiens
P08238	GO:0042826	Homo sapiens
P08238	GO:0043008	Homo sapiens
P08238	GO:0045296	Homo sapiens
P08238	GO:0046983	Homo sapiens
P08238	GO:0048156	Homo sapiens
P08238	GO:0051082	Homo sapiens
P08238	GO:0070182	Homo sapiens
P08238	GO:0097718	Homo sapiens
P08238	GO:0140662	Homo sapiens
P08238	GO:1990226	Homo sapiens
P14625	GO:0003723	Homo sapiens
P14625	GO:0005509	Homo sapiens
P14625	GO:0005524	Homo sapiens
P14625	GO:0016887	Homo sapiens
P14625	GO:0019903	Homo sapiens
P14625	GO:0050750	Homo sapiens
P14625	GO:0051082	Homo sapiens
P14625	GO:0140662	Homo sapiens
P07900	GO:0002134	Homo sapiens
P07900	GO:0002135	Homo sapiens
P07900	GO:0003723	Homo sapiens
P07900	GO:0003729	Homo sapiens
P07900	GO:0005524	Homo sapiens
P07900	GO:0005525	Homo sapiens
P07900	GO:0016887	Homo sapiens
P07900	GO:0017098	Homo sapiens
P07900	GO:0019903	Homo sapiens
P07900	GO:0023026	Homo sapiens
P07900	GO:0030235	Homo sapiens
P07900	GO:0030911	Homo sapiens
P07900	GO:0031625	Homo sapiens
P07900	GO:0032564	Homo sapiens
P07900	GO:0042802	Homo sapiens
P07900	GO:0042803	Homo sapiens
P07900	GO:0042826	Homo sapiens
P07900	GO:0044325	Homo sapiens
P07900	GO:0048156	Homo sapiens
P07900	GO:0051020	Homo sapiens
P07900	GO:0051022	Homo sapiens
P07900	GO:0051082	Homo sapiens
P07900	GO:0070182	Homo sapiens
P07900	GO:0097110	Homo sapiens
P07900	GO:0097718	Homo sapiens
P07900	GO:0140662	Homo sapiens
P07900	GO:1990782	Homo sapiens
Q12931	GO:0003723	Homo sapiens
Q12931	GO:0005164	Homo sapiens
Q12931	GO:0005524	Homo sapiens
Q12931	GO:0016887	Homo sapiens
Q12931	GO:0019901	Homo sapiens
Q12931	GO:0051082	Homo sapiens
Q12931	GO:0140662	Homo sapiens
P06733	GO:0000287	Homo sapiens
P06733	GO:0000977	Homo sapiens
P06733	GO:0001222	Homo sapiens
P06733	GO:0001227	Homo sapiens
P06733	GO:0003714	Homo sapiens
P06733	GO:0003723	Homo sapiens
P06733	GO:0004634	Homo sapiens
P06733	GO:0042803	Homo sapiens
P06733	GO:0045296	Homo sapiens
P06733	GO:0051020	Homo sapiens
P02768	GO:0003677	Homo sapiens
P02768	GO:0005504	Homo sapiens
P02768	GO:0005507	Homo sapiens
P02768	GO:0015643	Homo sapiens
P02768	GO:0016209	Homo sapiens
P02768	GO:0030170	Homo sapiens
P02768	GO:0042802	Homo sapiens
P02768	GO:0051087	Homo sapiens
P02768	GO:0140272	Homo sapiens
P02768	GO:1903981	Homo sapiens
O14556	GO:0004365	Homo sapiens
O14556	GO:0050661	Homo sapiens
O14556	GO:0051287	Homo sapiens
P52209	GO:0004616	Homo sapiens
P52209	GO:0050661	Homo sapiens
P02787	GO:0008198	Homo sapiens
P02787	GO:0008199	Homo sapiens
P02787	GO:0034986	Homo sapiens
P02787	GO:1990459	Homo sapiens
P04040	GO:0004046	Homo sapiens
P04040	GO:0004096	Homo sapiens
P04040	GO:0016209	Homo sapiens
P04040	GO:0016684	Homo sapiens
P04040	GO:0019899	Homo sapiens
P04040	GO:0020037	Homo sapiens
P04040	GO:0042802	Homo sapiens
P04040	GO:0042803	Homo sapiens
P04040	GO:0046872	Homo sapiens
P04040	GO:0050661	Homo sapiens
P06396	GO:0003779	Homo sapiens
P06396	GO:0005509	Homo sapiens
P06396	GO:0005546	Homo sapiens
P06396	GO:0036313	Homo sapiens
P06396	GO:0045159	Homo sapiens
P06396	GO:0051015	Homo sapiens
P06576	GO:0005524	Homo sapiens
P06576	GO:0016887	Homo sapiens
P06576	GO:0042288	Homo sapiens
P06576	GO:0043532	Homo sapiens
P06576	GO:0046933	Homo sapiens
P06576	GO:0046961	Homo sapiens
P12081	GO:0003723	Homo sapiens
P12081	GO:0004821	Homo sapiens
P12081	GO:0005524	Homo sapiens
P12081	GO:0042802	Homo sapiens
P12081	GO:0042803	Homo sapiens
P49590	GO:0003723	Homo sapiens
P49590	GO:0004821	Homo sapiens
P49590	GO:0005524	Homo sapiens
P49590	GO:0042802	Homo sapiens
Q04917	GO:0003779	Homo sapiens
Q04917	GO:0005159	Homo sapiens
Q04917	GO:0017080	Homo sapiens
Q04917	GO:0019899	Homo sapiens
Q04917	GO:0019904	Homo sapiens
Q04917	GO:0035259	Homo sapiens
Q04917	GO:0042802	Homo sapiens
Q04917	GO:0044325	Homo sapiens
Q04917	GO:0046982	Homo sapiens
P63104	GO:0003723	Homo sapiens
P63104	GO:0019901	Homo sapiens
P63104	GO:0031625	Homo sapiens
P63104	GO:0042802	Homo sapiens
P63104	GO:0044325	Homo sapiens
P63104	GO:0045296	Homo sapiens
P63104	GO:0050815	Homo sapiens
P63104	GO:0140297	Homo sapiens
P63104	GO:0140311	Homo sapiens
P68104	GO:0000049	Homo sapiens
P68104	GO:0003723	Homo sapiens
P68104	GO:0003746	Homo sapiens
P68104	GO:0003924	Homo sapiens
P68104	GO:0005525	Homo sapiens
P68104	GO:0019900	Homo sapiens
P68104	GO:0019901	Homo sapiens
P68104	GO:0060090	Homo sapiens
Q05639	GO:0003746	Homo sapiens
Q05639	GO:0003924	Homo sapiens
Q05639	GO:0005525	Homo sapiens
Q05639	GO:0008135	Homo sapiens
Q05639	GO:0019901	Homo sapiens
Q5VTE0	GO:0003746	Homo sapiens
Q5VTE0	GO:0003924	Homo sapiens
Q5VTE0	GO:0005525	Homo sapiens
P60709	GO:0005200	Homo sapiens
P60709	GO:0005524	Homo sapiens
P60709	GO:0016787	Homo sapiens
P60709	GO:0019894	Homo sapiens
P60709	GO:0019901	Homo sapiens
P60709	GO:0030957	Homo sapiens
P60709	GO:0042802	Homo sapiens
P60709	GO:0048156	Homo sapiens
P60709	GO:0050998	Homo sapiens
P60709	GO:0098973	Homo sapiens
P63261	GO:0005200	Homo sapiens
P63261	GO:0005522	Homo sapiens
P63261	GO:0005524	Homo sapiens
P63261	GO:0016787	Homo sapiens
P63261	GO:0019901	Homo sapiens
P63261	GO:0031625	Homo sapiens
P63261	GO:0042802	Homo sapiens
P63261	GO:0098973	Homo sapiens
A5A3E0	GO:0019901	Homo sapiens
A5A3E0	GO:0098973	Homo sapiens
P68032	GO:0000146	Homo sapiens
P68032	GO:0005524	Homo sapiens
P68032	GO:0016787	Homo sapiens
P68032	GO:0017022	Homo sapiens
P68133	GO:0005200	Homo sapiens
P68133	GO:0005524	Homo sapiens
P68133	GO:0016787	Homo sapiens
P68133	GO:0017022	Homo sapiens
P68133	GO:0043531	Homo sapiens
Q6S8J3	GO:0019901	Homo sapiens
Q6S8J3	GO:0098973	Homo sapiens
P62736	GO:0005524	Homo sapiens
P62736	GO:0016787	Homo sapiens
P62736	GO:0019901	Homo sapiens
P63267	GO:0005524	Homo sapiens
P63267	GO:0016787	Homo sapiens
P0CG38	GO:0019901	Homo sapiens
P0CG38	GO:0098973	Homo sapiens
P0CG39	GO:0019901	Homo sapiens
P0CG39	GO:0098973	Homo sapiens
Q9BYX7	GO:0005524	Homo sapiens
Q9BYX7	GO:0019901	Homo sapiens
Q9BYX7	GO:0098973	Homo sapiens
Q562R1	GO:0005524	Homo sapiens
Q562R1	GO:0019901	Homo sapiens
Q562R1	GO:0098973	Homo sapiens
P23526	GO:0004013	Homo sapiens
P06732	GO:0004111	Homo sapiens
P06732	GO:0005524	Homo sapiens
P10636	GO:0003677	Homo sapiens
P10636	GO:0003680	Homo sapiens
P10636	GO:0003690	Homo sapiens
P10636	GO:0003697	Homo sapiens
P10636	GO:0003723	Homo sapiens
P10636	GO:0003779	Homo sapiens
P10636	GO:0008017	Homo sapiens
P10636	GO:0017124	Homo sapiens
P10636	GO:0019899	Homo sapiens
P10636	GO:0019901	Homo sapiens
P10636	GO:0030674	Homo sapiens
P10636	GO:0034185	Homo sapiens
P10636	GO:0034452	Homo sapiens
P10636	GO:0035091	Homo sapiens
P10636	GO:0042802	Homo sapiens
P10636	GO:0043565	Homo sapiens
P10636	GO:0051087	Homo sapiens
P10636	GO:0051721	Homo sapiens
P10636	GO:0051879	Homo sapiens
P10636	GO:0071813	Homo sapiens
P10636	GO:0099077	Homo sapiens
P10636	GO:0099609	Homo sapiens
P10636	GO:1902936	Homo sapiens
P36578	GO:0003723	Homo sapiens
P36578	GO:0003735	Homo sapiens
O76070	GO:1903136	Homo sapiens
P54868	GO:0004421	Homo sapiens
P54868	GO:0042802	Homo sapiens
Q01581	GO:0004421	Homo sapiens
Q01581	GO:0042803	Homo sapiens
P01008	GO:0002020	Homo sapiens
P01008	GO:0004867	Homo sapiens
P01008	GO:0008201	Homo sapiens
P01008	GO:0042802	Homo sapiens
P08758	GO:0001786	Homo sapiens
P08758	GO:0004859	Homo sapiens
P08758	GO:0005509	Homo sapiens
P08758	GO:0005543	Homo sapiens
P08758	GO:0005544	Homo sapiens
P14868	GO:0003723	Homo sapiens
P14868	GO:0004046	Homo sapiens
P14868	GO:0004815	Homo sapiens
P14868	GO:0005524	Homo sapiens
P25705	GO:0002020	Homo sapiens
P25705	GO:0003723	Homo sapiens
P25705	GO:0005524	Homo sapiens
P25705	GO:0016887	Homo sapiens
P25705	GO:0042288	Homo sapiens
P25705	GO:0043531	Homo sapiens
P25705	GO:0043532	Homo sapiens
P25705	GO:0046933	Homo sapiens
P68871	GO:0005344	Homo sapiens
P68871	GO:0019825	Homo sapiens
P68871	GO:0020037	Homo sapiens
P68871	GO:0030492	Homo sapiens
P68871	GO:0031721	Homo sapiens
P68871	GO:0043177	Homo sapiens
P68871	GO:0046872	Homo sapiens
P02042	GO:0005344	Homo sapiens
P02042	GO:0019825	Homo sapiens
P02042	GO:0020037	Homo sapiens
P02042	GO:0031721	Homo sapiens
P02042	GO:0043177	Homo sapiens
P02042	GO:0046872	Homo sapiens
P16083	GO:0001512	Homo sapiens
P16083	GO:0003955	Homo sapiens
P16083	GO:0008270	Homo sapiens
P16083	GO:0009055	Homo sapiens
P16083	GO:0016491	Homo sapiens
P16083	GO:0016661	Homo sapiens
P16083	GO:0031404	Homo sapiens
P16083	GO:0042803	Homo sapiens
P16083	GO:0071949	Homo sapiens
P16083	GO:1904408	Homo sapiens
P16083	GO:1905594	Homo sapiens
Q7LFX5	GO:0050656	Homo sapiens
Q7LFX5	GO:0050659	Homo sapiens
P05141	GO:0000295	Homo sapiens
P05141	GO:0003723	Homo sapiens
P05141	GO:0005471	Homo sapiens
P05141	GO:0015078	Homo sapiens
P05141	GO:0015207	Homo sapiens
P05141	GO:0017077	Homo sapiens
P05141	GO:0031625	Homo sapiens
P12235	GO:0005471	Homo sapiens
P12235	GO:0015078	Homo sapiens
P12235	GO:0015207	Homo sapiens
P12235	GO:0017077	Homo sapiens
P12236	GO:0005471	Homo sapiens
Q9H0C2	GO:0005471	Homo sapiens
O00762	GO:0004842	Homo sapiens
O00762	GO:0005524	Homo sapiens
O00762	GO:0044389	Homo sapiens
O00762	GO:0061630	Homo sapiens
O00762	GO:0061631	Homo sapiens
A2RTX5	GO:0004829	Homo sapiens
A2RTX5	GO:0005524	Homo sapiens
A2RTX5	GO:0042802	Homo sapiens
P26639	GO:0000049	Homo sapiens
P26639	GO:0004829	Homo sapiens
P26639	GO:0005524	Homo sapiens
P26639	GO:0008270	Homo sapiens
P26639	GO:0042802	Homo sapiens
P02144	GO:0004601	Homo sapiens
P02144	GO:0005344	Homo sapiens
P02144	GO:0019825	Homo sapiens
P02144	GO:0020037	Homo sapiens
P02144	GO:0046872	Homo sapiens
P02144	GO:0098809	Homo sapiens
Q06830	GO:0003723	Homo sapiens
Q06830	GO:0004601	Homo sapiens
Q06830	GO:0008379	Homo sapiens
Q06830	GO:0042802	Homo sapiens
Q06830	GO:0045296	Homo sapiens
P54819	GO:0004017	Homo sapiens
P54819	GO:0005524	Homo sapiens
P30050	GO:0003723	Homo sapiens
P30050	GO:0003735	Homo sapiens
P30050	GO:0070180	Homo sapiens
P05413	GO:0008092	Homo sapiens
P05413	GO:0036041	Homo sapiens
P05413	GO:0070538	Homo sapiens
P01375	GO:0000976	Homo sapiens
P01375	GO:0002020	Homo sapiens
P01375	GO:0005125	Homo sapiens
P01375	GO:0005164	Homo sapiens
P01375	GO:0038177	Homo sapiens
P01375	GO:0042802	Homo sapiens
P0CG47	GO:0031386	Homo sapiens
P0CG47	GO:0031625	Homo sapiens
P0CG48	GO:0002020	Homo sapiens
P0CG48	GO:0003723	Homo sapiens
P0CG48	GO:0031386	Homo sapiens
P0CG48	GO:0031625	Homo sapiens
P62979	GO:0003723	Homo sapiens
P62979	GO:0003735	Homo sapiens
P62979	GO:0031386	Homo sapiens
P62979	GO:0031625	Homo sapiens
P62979	GO:0046872	Homo sapiens
P62987	GO:0003735	Homo sapiens
P62987	GO:0031386	Homo sapiens
P62987	GO:0031625	Homo sapiens
P55957	GO:0005123	Homo sapiens
P55957	GO:0031625	Homo sapiens
P55957	GO:0043028	Homo sapiens
Q13232	GO:0004550	Homo sapiens
Q13232	GO:0005524	Homo sapiens
Q13232	GO:0046872	Homo sapiens
P62826	GO:0000287	Homo sapiens
P62826	GO:0003682	Homo sapiens
P62826	GO:0003723	Homo sapiens
P62826	GO:0003924	Homo sapiens
P62826	GO:0003925	Homo sapiens
P62826	GO:0005525	Homo sapiens
P62826	GO:0019003	Homo sapiens
P62826	GO:0019904	Homo sapiens
P62826	GO:0045296	Homo sapiens
P62826	GO:0045505	Homo sapiens
P62826	GO:0046982	Homo sapiens
P62826	GO:0061676	Homo sapiens
P00915	GO:0004064	Homo sapiens
P00915	GO:0004089	Homo sapiens
P00915	GO:0008270	Homo sapiens
P00915	GO:0016836	Homo sapiens
P00915	GO:0018820	Homo sapiens
P02753	GO:0016918	Homo sapiens
P02753	GO:0019841	Homo sapiens
P02753	GO:0034632	Homo sapiens
P05452	GO:0005509	Homo sapiens
P05452	GO:0008201	Homo sapiens
P05452	GO:0030246	Homo sapiens
P05452	GO:0036143	Homo sapiens
P41159	GO:0003677	Homo sapiens
P41159	GO:0005179	Homo sapiens
P41159	GO:0051428	Homo sapiens
P41159	GO:1990460	Homo sapiens
P00918	GO:0004064	Homo sapiens
P00918	GO:0004089	Homo sapiens
P00918	GO:0008270	Homo sapiens
P00918	GO:0018820	Homo sapiens
P31939	GO:0003937	Homo sapiens
P31939	GO:0004643	Homo sapiens
P31939	GO:0042803	Homo sapiens
P31939	GO:0045296	Homo sapiens
P62277	GO:0003723	Homo sapiens
P62277	GO:0003729	Homo sapiens
P62277	GO:0003735	Homo sapiens
P62277	GO:0048027	Homo sapiens
P62277	GO:0070181	Homo sapiens
P01579	GO:0005125	Homo sapiens
P01579	GO:0005133	Homo sapiens
P13645	GO:0030280	Homo sapiens
P13645	GO:0046982	Homo sapiens
P02533	GO:0005200	Homo sapiens
P02533	GO:1990254	Homo sapiens
P08779	GO:0005200	Homo sapiens
Q7Z3Y7	GO:0005198	Homo sapiens
Q7Z3Y8	GO:0005198	Homo sapiens
Q7Z3Y9	GO:0005198	Homo sapiens
Q7Z3Z0	GO:0005198	Homo sapiens
Q7Z3Z0	GO:0046982	Homo sapiens
P00167	GO:0004129	Homo sapiens
P00167	GO:0019899	Homo sapiens
P00167	GO:0020037	Homo sapiens
P00167	GO:0046872	Homo sapiens
P08263	GO:0004364	Homo sapiens
P08263	GO:0004602	Homo sapiens
P08263	GO:0004769	Homo sapiens
P08263	GO:0005504	Homo sapiens
P09210	GO:0004364	Homo sapiens
Q16772	GO:0004364	Homo sapiens
P01112	GO:0003924	Homo sapiens
P01112	GO:0003925	Homo sapiens
P01112	GO:0005525	Homo sapiens
P01112	GO:0019003	Homo sapiens
P01112	GO:0043495	Homo sapiens
P01116	GO:0003924	Homo sapiens
P01116	GO:0003925	Homo sapiens
P01116	GO:0005525	Homo sapiens
P01116	GO:0019003	Homo sapiens
P01116	GO:0042802	Homo sapiens
P01116	GO:0043495	Homo sapiens
P01116	GO:0044877	Homo sapiens
P01111	GO:0003924	Homo sapiens
P01111	GO:0003925	Homo sapiens
P01111	GO:0005525	Homo sapiens
P01111	GO:0019003	Homo sapiens
P01111	GO:0044877	Homo sapiens
P99999	GO:0009055	Homo sapiens
P99999	GO:0020037	Homo sapiens
P99999	GO:0046872	Homo sapiens
P00709	GO:0003796	Homo sapiens
P00709	GO:0004461	Homo sapiens
P00709	GO:0005509	Homo sapiens
P15559	GO:0003723	Homo sapiens
P15559	GO:0003955	Homo sapiens
P15559	GO:0004128	Homo sapiens
P15559	GO:0004784	Homo sapiens
P15559	GO:0008753	Homo sapiens
P15559	GO:0042802	Homo sapiens
P15559	GO:0050136	Homo sapiens
P62829	GO:0001223	Homo sapiens
P62829	GO:0003723	Homo sapiens
P62829	GO:0003735	Homo sapiens
P62829	GO:0031625	Homo sapiens
P62829	GO:0070180	Homo sapiens
P62829	GO:1990948	Homo sapiens
P31153	GO:0004478	Homo sapiens
P31153	GO:0005524	Homo sapiens
P31153	GO:0036094	Homo sapiens
P31153	GO:0042802	Homo sapiens
P31153	GO:0046872	Homo sapiens
P61626	GO:0003796	Homo sapiens
P61626	GO:0042802	Homo sapiens
P63279	GO:0001221	Homo sapiens
P63279	GO:0003723	Homo sapiens
P63279	GO:0005524	Homo sapiens
P63279	GO:0008134	Homo sapiens
P63279	GO:0019789	Homo sapiens
P63279	GO:0019899	Homo sapiens
P63279	GO:0044388	Homo sapiens
P63279	GO:0061656	Homo sapiens
P63279	GO:0071535	Homo sapiens
P04264	GO:0030246	Homo sapiens
P04264	GO:0030280	Homo sapiens
P04264	GO:0038023	Homo sapiens
P04264	GO:0046982	Homo sapiens
P35908	GO:0005200	Homo sapiens
P35908	GO:0008092	Homo sapiens
P35908	GO:0030280	Homo sapiens
Q7Z794	GO:0030280	Homo sapiens
P00441	GO:0004784	Homo sapiens
P00441	GO:0005507	Homo sapiens
P00441	GO:0008270	Homo sapiens
P00441	GO:0030346	Homo sapiens
P00441	GO:0031267	Homo sapiens
P00441	GO:0042802	Homo sapiens
P00441	GO:0051087	Homo sapiens
P01127	GO:0005161	Homo sapiens
P01127	GO:0005518	Homo sapiens
P01127	GO:0008083	Homo sapiens
P01127	GO:0016176	Homo sapiens
P01127	GO:0042056	Homo sapiens
P01127	GO:0042802	Homo sapiens
P01127	GO:0042803	Homo sapiens
P01127	GO:0046982	Homo sapiens
P01127	GO:0048407	Homo sapiens
P09211	GO:0004364	Homo sapiens
P09211	GO:0004602	Homo sapiens
P09211	GO:0005504	Homo sapiens
P09211	GO:0008432	Homo sapiens
P09211	GO:0019207	Homo sapiens
P09211	GO:0035730	Homo sapiens
P09211	GO:0035731	Homo sapiens
P09211	GO:0070026	Homo sapiens
P62937	GO:0003723	Homo sapiens
P62937	GO:0003755	Homo sapiens
P62937	GO:0005178	Homo sapiens
P62937	GO:0016018	Homo sapiens
P62937	GO:0046790	Homo sapiens
P62937	GO:0051082	Homo sapiens
P62937	GO:1904399	Homo sapiens
P10599	GO:0003723	Homo sapiens
P10599	GO:0004791	Homo sapiens
P10599	GO:0015035	Homo sapiens
P10599	GO:0042803	Homo sapiens
P10599	GO:0047134	Homo sapiens
P01031	GO:0004866	Homo sapiens
P01031	GO:0005102	Homo sapiens
P01031	GO:0008009	Homo sapiens
P61769	GO:0005198	Homo sapiens
P61769	GO:0023026	Homo sapiens
P61769	GO:0042605	Homo sapiens
P61769	GO:0042802	Homo sapiens
P61769	GO:0042803	Homo sapiens
P02741	GO:0001849	Homo sapiens
P02741	GO:0005509	Homo sapiens
P02741	GO:0030169	Homo sapiens
P02741	GO:0033265	Homo sapiens
P02741	GO:0042802	Homo sapiens
P02741	GO:0050750	Homo sapiens
P01344	GO:0005158	Homo sapiens
P01344	GO:0005159	Homo sapiens
P01344	GO:0005178	Homo sapiens
P01344	GO:0005179	Homo sapiens
P01344	GO:0008083	Homo sapiens
P01344	GO:0030297	Homo sapiens
P01344	GO:0043539	Homo sapiens
P01344	GO:0048018	Homo sapiens
P51965	GO:0004842	Homo sapiens
P51965	GO:0005524	Homo sapiens
P51965	GO:0042296	Homo sapiens
P51965	GO:0061631	Homo sapiens
Q969T4	GO:0004842	Homo sapiens
Q969T4	GO:0005524	Homo sapiens
Q969T4	GO:0061631	Homo sapiens
Q96LR5	GO:0004842	Homo sapiens
Q96LR5	GO:0005524	Homo sapiens
Q96LR5	GO:0042296	Homo sapiens
Q96LR5	GO:0061631	Homo sapiens
P10145	GO:0005153	Homo sapiens
P10145	GO:0008009	Homo sapiens
P10145	GO:0008201	Homo sapiens
P10145	GO:0045236	Homo sapiens
Q8IVF4	GO:0005524	Homo sapiens
Q8IVF4	GO:0008569	Homo sapiens
Q8IVF4	GO:0016887	Homo sapiens
Q8IVF4	GO:0045505	Homo sapiens
Q8IVF4	GO:0051959	Homo sapiens
P01133	GO:0005085	Homo sapiens
P01133	GO:0005154	Homo sapiens
P01133	GO:0005509	Homo sapiens
P01133	GO:0008083	Homo sapiens
P01133	GO:0030297	Homo sapiens
P01133	GO:0048018	Homo sapiens
P02452	GO:0002020	Homo sapiens
P02452	GO:0030020	Homo sapiens
P02452	GO:0042802	Homo sapiens
P02452	GO:0046872	Homo sapiens
P02452	GO:0048407	Homo sapiens
P63165	GO:0003723	Homo sapiens
P63165	GO:0008134	Homo sapiens
P63165	GO:0015459	Homo sapiens
P63165	GO:0019899	Homo sapiens
P63165	GO:0031386	Homo sapiens
P63165	GO:0031625	Homo sapiens
P63165	GO:0044388	Homo sapiens
P63165	GO:0044389	Homo sapiens
P63165	GO:1990381	Homo sapiens
G2XKQ0	GO:0008134	Homo sapiens
G2XKQ0	GO:0031386	Homo sapiens
G2XKQ0	GO:0042802	Homo sapiens
G2XKQ0	GO:0044389	Homo sapiens
P62491	GO:0003924	Homo sapiens
P62491	GO:0003925	Homo sapiens
P62491	GO:0005525	Homo sapiens
P62491	GO:0008017	Homo sapiens
P62491	GO:0019905	Homo sapiens
P62491	GO:0031489	Homo sapiens
P62491	GO:0051959	Homo sapiens
Q15907	GO:0003924	Homo sapiens
Q15907	GO:0003925	Homo sapiens
Q15907	GO:0005525	Homo sapiens
Q15907	GO:0019003	Homo sapiens
Q15907	GO:0031489	Homo sapiens
Q15907	GO:0045296	Homo sapiens
O95613	GO:0005516	Homo sapiens
O95613	GO:0060090	Homo sapiens
Q9UDY8	GO:0002020	Homo sapiens
Q9UDY8	GO:0004175	Homo sapiens
Q9UDY8	GO:0004197	Homo sapiens
Q9UDY8	GO:0004842	Homo sapiens
Q9UDY8	GO:0008233	Homo sapiens
Q9UDY8	GO:0036094	Homo sapiens
Q9UDY8	GO:0042802	Homo sapiens
Q9UDY8	GO:0043621	Homo sapiens
P69905	GO:0005344	Homo sapiens
P69905	GO:0005506	Homo sapiens
P69905	GO:0019825	Homo sapiens
P69905	GO:0020037	Homo sapiens
P69905	GO:0043177	Homo sapiens
Q15843	GO:0031386	Homo sapiens
Q15843	GO:0031625	Homo sapiens
Q15413	GO:0005219	Homo sapiens
Q15413	GO:0005509	Homo sapiens
Q15413	GO:0005516	Homo sapiens
Q15413	GO:0015278	Homo sapiens
Q15413	GO:0048763	Homo sapiens
P62891	GO:0003723	Homo sapiens
P62891	GO:0003735	Homo sapiens
Q59GN2	GO:0003735	Homo sapiens
P04439	GO:0003723	Homo sapiens
P04439	GO:0005102	Homo sapiens
P04439	GO:0030881	Homo sapiens
P04439	GO:0042605	Homo sapiens
P04439	GO:0042608	Homo sapiens
P04439	GO:0042610	Homo sapiens
P04439	GO:0046977	Homo sapiens
P04439	GO:0062061	Homo sapiens
Q15311	GO:0005096	Homo sapiens
Q15311	GO:0005524	Homo sapiens
Q15311	GO:0008559	Homo sapiens
Q15311	GO:0015431	Homo sapiens
Q15311	GO:0022857	Homo sapiens
Q15311	GO:0031267	Homo sapiens
Q15311	GO:0042626	Homo sapiens
Q15311	GO:0042910	Homo sapiens
Q9Y4C0	GO:0038023	Homo sapiens
Q9Y4C0	GO:0046872	Homo sapiens
Q9Y4C0	GO:0050839	Homo sapiens
Q9Y4C0	GO:0097109	Homo sapiens
Q9UPR5	GO:0005432	Homo sapiens
Q9UPR5	GO:0005516	Homo sapiens
Q9UPR5	GO:0015081	Homo sapiens
Q9UPR5	GO:0015085	Homo sapiens
Q9UPR5	GO:0046872	Homo sapiens
Q9UPR5	GO:1905060	Homo sapiens
P10412	GO:0003690	Homo sapiens
P10412	GO:0003723	Homo sapiens
P10412	GO:0030527	Homo sapiens
P10412	GO:0031490	Homo sapiens
P10412	GO:0031492	Homo sapiens
P10412	GO:0042826	Homo sapiens
Q14147	GO:0003723	Homo sapiens
Q14147	GO:0003724	Homo sapiens
Q14147	GO:0004386	Homo sapiens
Q14147	GO:0005524	Homo sapiens
Q14147	GO:0016887	Homo sapiens
Q14147	GO:0044877	Homo sapiens
Q6UXZ4	GO:0005042	Homo sapiens

[truncated: 18 more sheets: Table S77, Table S78, Table S79, Table S80, Table S81, Table S82, Table S83, Table S84, Table S85, Table S86, Table S87, Table S88, Table S89, Table S90, Table S91, Table S92, Table S93, Table S94]
