# Supplementary material for: Biological Function Assignment across Taxonomic Levels in Mass-Spectrometry-Based Metaproteomics via a Modified Expectation Maximization Algorithm
Source: J Proteome Res. 2025 Jul 18;24(8):3818–32. doi: 10.1021/acs.jproteome.4c01125 (PMC12323002; doi:10.1021/acs.jproteome.4c01125)
Supplement: Supplementary file 1 [file pr4c01125_si_001.zip › Supplementary_Material_Tables_S_95-S157_Phylum.xlsx]

## Sheet: Table_of_Contents
Supplementary Materials for "Biological Function
Assignment Across Taxonomic Levels in
Mass-Spectrometry-Based Metaproteomics via a
Modified Expectation Maximization Algorithm"
Gelio Alves1, Aleksey Ogurtsov1, Yi-Kui Yu*1
1National Library of Medicine,
National Institutes of Health
Bethesda, MD 20894, USA
	Table of Contents
Sheet Order	Sheet Name	Sheet Contents
1	Table_of_Contents	Table of Contents
2	Table S95	DF-1 MiCId analysis GO Biological Process (BP) Phylum level
3	Table S96	DF-1 MiCId analysis GO Cellular Component (CC) Phylum level
4	Table S97	DF-1 MiCId analysis GO Molecular Function (MF) Phylum level
5	Table S98	DF-2 MiCId analysis GO Biological Process (BP) Phylum level
6	Table S99	DF-2 MiCId analysis GO Cellular Component (CC) Phylum level
7	Table S100	DF-2 MiCId analysis GO Molecular Function (MF) Phylum level
8	Table S101	DF-3 MiCId analysis GO Biological Process (BP) Phylum level
9	Table S102	DF-3 MiCId analysis GO Cellular Component (CC) Phylum level
10	Table S103	DF-3 MiCId analysis GO Molecular Function (MF) Phylum level
11	Table S104	DF-4 MiCId analysis GO Biological Process (BP) Phylum level
12	Table S105	DF-4 MiCId analysis GO Cellular Component (CC) Phylum level
13	Table S106	DF-4 MiCId analysis GO Molecular Function (MF) Phylum level
14	Table S107	DF-5 MiCId analysis GO Biological Process (BP) Phylum level
15	Table S108	DF-5 MiCId analysis GO Cellular Component (CC) Phylum level
16	Table S109	DF-5 MiCId analysis GO Molecular Function (MF) Phylum level
17	Table S110	DF-6 MiCId analysis GO Biological Process (BP) Phylum level
18	Table S111	DF-6 MiCId analysis GO Cellular Component (CC) Phylum level
19	Table S112	DF-6 MiCId analysis GO Molecular Function (MF) Phylum level
20	Table S113	DF-7 MiCId analysis GO Biological Process (BP) Phylum level
21	Table S114	DF-7 MiCId analysis GO Cellular Component (CC) Phylum level
22	Table S115	DF-7 MiCId analysis GO Molecular Function (MF) Phylum level
23	Table S116	DF-8 MiCId analysis GO Biological Process (BP) Phylum level
24	Table S117	DF-8 MiCId analysis GO Cellular Component (CC) Phylum level
25	Table S118	DF-8 MiCId analysis GO Molecular Function (MF) Phylum level
26	Table S119	DF-9 MiCId analysis GO Biological Process (BP) Phylum level
27	Table S120	DF-9 MiCId analysis GO Cellular Component (CC) Phylum level
28	Table S121	DF-9 MiCId analysis GO Molecular Function (MF) Phylum level
29	Table S122	DF-10 MiCId analysis GO Biological Process (BP) Phylum level
30	Table S123	DF-10 MiCId analysis GO Cellular Component (CC) Phylum level
31	Table S124	DF-10 MiCId analysis GO Molecular Function (MF) Phylum level
32	Table S125	DF-11 MiCId analysis GO Biological Process (BP) Phylum level
33	Table S126	DF-11 MiCId analysis GO Cellular Component (CC) Phylum level
34	Table S127	DF-11 MiCId analysis GO Molecular Function (MF) Phylum level
35	Table S128	DF-12 MiCId analysis GO Biological Process (BP) Phylum level
36	Table S129	DF-12 MiCId analysis GO Cellular Component (CC) Phylum level
37	Table S130	DF-12 MiCId analysis GO Molecular Function (MF) Phylum level
38	Table S131	DF-13 MiCId analysis GO Biological Process (BP) Phylum level
39	Table S132	DF-13 MiCId analysis GO Cellular Component (CC) Phylum level
40	Table S133	DF-13 MiCId analysis GO Molecular Function (MF) Phylum level
41	Table S134	DF-14 MiCId analysis GO Biological Process (BP) Phylum level
42	Table S135	DF-14 MiCId analysis GO Cellular Component (CC) Phylum level
43	Table S136	DF-14 MiCId analysis GO Molecular Function (MF) Phylum level
44	Table S137	DF-15 MiCId analysis GO Biological Process (BP) Phylum level
45	Table S138	DF-15 MiCId analysis GO Cellular Component (CC) Phylum level
46	Table S139	DF-15 MiCId analysis GO Molecular Function (MF) Phylum level
47	Table S140	DF-16 MiCId analysis GO Biological Process (BP) Phylum level
48	Table S141	DF-16 MiCId analysis GO Cellular Component (CC) Phylum level
49	Table S142	DF-16 MiCId analysis GO Molecular Function (MF) Phylum level
50	Table S143	DF-17 MiCId analysis GO Biological Process (BP) Phylum level
51	Table S144	DF-17 MiCId analysis GO Cellular Component (CC) Phylum level
52	Table S145	DF-17 MiCId analysis GO Molecular Function (MF) Phylum level
53	Table S146	DF-18 MiCId analysis GO Biological Process (BP) Phylum level
54	Table S147	DF-18 MiCId analysis GO Cellular Component (CC) Phylum level
55	Table S148	DF-18 MiCId analysis GO Molecular Function (MF) Phylum level
56	Table S149	DF-19 MiCId analysis GO Biological Process (BP) Phylum level
57	Table S150	DF-19 MiCId analysis GO Cellular Component (CC) Phylum level
58	Table S151	DF-19 MiCId analysis GO Molecular Function (MF) Phylum level
59	Table S152	DF-20 MiCId analysis GO Biological Process (BP) Phylum level
60	Table S153	DF-20 MiCId analysis GO Cellular Component (CC) Phylum level
61	Table S154	DF-20 MiCId analysis GO Molecular Function (MF) Phylum level
62	Table S155	DF-21 MiCId analysis GO Biological Process (BP) Phylum level
63	Table S156	DF-21 MiCId analysis GO Cellular Component (CC) Phylum level
64	Table S157	DF-21 MiCId analysis GO Molecular Function (MF) Phylum level

## Sheet: Table S95
Table S95. DF-1 MiCId analysis GO Biological Process (BP) Phylum level.
GO_Term	GO_Name	Taxon	Prior_GO(Relative_Abundance)	IonCount
GO.XXXXXXX	XXXXXXX	Ascomycota	0.9564	114700000000
GO:0000054	ribosomal subunit export from nucleus	Chordata	0.0001274	17210000
GO:0000055	ribosomal large subunit export from nucleus	Chordata	0.0001274	17210000
GO:0000056	ribosomal small subunit export from nucleus	Chordata	0.0001274	17210000
GO:0000070	mitotic sister chromatid segregation	Chordata	0.0001274	17210000
GO:0000122	negative regulation of transcription by RNA polymerase II	Chordata	0.0001356	18320000
GO:0000209	protein polyubiquitination	Chordata	7.818e-05	10570000
GO:0000226	microtubule cytoskeleton organization	Chordata	2.266e-05	3063000
GO:0000278	mitotic cell cycle	Chordata	0.0001274	17210000
GO:0000302	response to reactive oxygen species	Chordata	9.689e-05	13090000
GO:0000413	protein peptidyl-prolyl isomerization	Chordata	2.056e-05	2779000
GO:0001501	skeletal system development	Chordata	8.065e-05	10900000
GO:0001503	ossification	Chordata	5.955e-05	8047000
GO:0001525	angiogenesis	Chordata	0.0002425	32770000
GO:0001542	ovulation from ovarian follicle	Chordata	1.502e-05	2030000
GO:0001649	osteoblast differentiation	Chordata	0.0001272	17190000
GO:0001657	ureteric bud development	Chordata	8.121e-06	1098000
GO:0001666	response to hypoxia	Chordata	2.693e-05	3640000
GO:0001701	in utero embryonic development	Chordata	0.000101	13650000
GO:0001738	morphogenesis of a polarized epithelium	Chordata	0.0001417	19150000
GO:0001774	microglial cell activation	Chordata	5.997e-05	8105000
GO:0001817	regulation of cytokine production	Chordata	1.81e-05	2446000
GO:0001819	positive regulation of cytokine production	Chordata	3.081e-05	4164000
GO:0001822	kidney development	Chordata	8.121e-06	1098000
GO:0001836	release of cytochrome c from mitochondria	Chordata	6.635e-05	8968000
GO:0001881	receptor recycling	Chordata	2.32e-06	313500
GO:0001890	placenta development	Chordata	1.502e-05	2030000
GO:0001892	embryonic placenta development	Chordata	0.000101	13650000
GO:0001933	negative regulation of protein phosphorylation	Chordata	2.056e-05	2779000
GO:0001934	positive regulation of protein phosphorylation	Chordata	2.435e-05	3291000
GO:0001936	regulation of endothelial cell proliferation	Chordata	1.502e-05	2030000
GO:0001937	negative regulation of endothelial cell proliferation	Chordata	3.791e-06	512300
GO:0001938	positive regulation of endothelial cell proliferation	Chordata	2.219e-06	299900
GO:0002009	morphogenesis of an epithelium	Chordata	5.861e-05	7921000
GO:0002021	response to dietary excess	Chordata	3.004e-05	4059000
GO:0002037	negative regulation of L-glutamate import across plasma membrane	Chordata	3.791e-06	512300
GO:0002092	positive regulation of receptor internalization	Chordata	2.219e-06	299900
GO:0002227	innate immune response in mucosa	Chordata	9.05e-06	1223000
GO:0002250	adaptive immune response	Chordata	8.209e-06	1109000
GO:0002281	macrophage activation involved in immune response	Chordata	1.2e-05	1622000
GO:0002376	immune system process	Chordata	9.05e-06	1223000
GO:0002439	chronic inflammatory response to antigenic stimulus	Chordata	3.791e-06	512300
GO:0002523	leukocyte migration involved in inflammatory response	Chordata	3.791e-06	512300
GO:0002637	regulation of immunoglobulin production	Chordata	3.791e-06	512300
GO:0002719	negative regulation of cytokine production involved in immune response	Chordata	3.791e-06	512300
GO:0002876	positive regulation of chronic inflammatory response to antigenic stimulus	Chordata	3.791e-06	512300
GO:0002925	positive regulation of humoral immune response mediated by circulating immunoglobulin	Chordata	3.791e-06	512300
GO:0002931	response to ischemia	Chordata	1.416e-05	1914000
GO:0003009	skeletal muscle contraction	Chordata	3.791e-06	512300
GO:0003085	negative regulation of systemic arterial blood pressure	Chordata	3.791e-06	512300
GO:0003300	cardiac muscle hypertrophy	Chordata	1.502e-05	2030000
GO:0003360	brainstem development	Chordata	3.317e-06	448200
GO:0005989	lactose biosynthetic process	Chordata	0.0003345	45210000
GO:0006006	glucose metabolic process	Chordata	6.93e-05	9366000
GO:0006091	generation of precursor metabolites and energy	Chordata	6.854e-05	9263000
GO:0006111	regulation of gluconeogenesis	Chordata	1.502e-05	2030000
GO:0006112	energy reserve metabolic process	Chordata	4.505e-05	6089000
GO:0006114	glycerol biosynthetic process	Chordata	1.502e-05	2030000
GO:0006116	NADH oxidation	Chordata	1.416e-05	1914000
GO:0006139	nucleobase-containing compound metabolic process	Chordata	3.317e-06	448200
GO:0006164	purine nucleotide biosynthetic process	Chordata	6.633e-06	896500
GO:0006177	GMP biosynthetic process	Chordata	6.633e-06	896500
GO:0006189	'de novo' IMP biosynthetic process	Chordata	1.658e-05	2241000
GO:0006259	DNA metabolic process	Chordata	0.0001274	17210000
GO:0006355	regulation of DNA-templated transcription	Chordata	5.05e-05	6824000
GO:0006357	regulation of transcription by RNA polymerase II	Chordata	2.056e-05	2779000
GO:0006412	translation	Chordata	0.001034	139800000
GO:0006414	translational elongation	Chordata	0.00241	325700000
GO:0006418	tRNA aminoacylation for protein translation	Chordata	2.344e-05	3169000
GO:0006427	histidyl-tRNA aminoacylation	Chordata	7.033e-05	9506000
GO:0006457	protein folding	Chordata	8.225e-05	11120000
GO:0006469	negative regulation of protein kinase activity	Chordata	2.056e-05	2779000
GO:0006508	proteolysis	Chordata	9.05e-06	1223000
GO:0006511	ubiquitin-dependent protein catabolic process	Chordata	0.000128	17310000
GO:0006606	protein import into nucleus	Chordata	0.0005094	68850000
GO:0006611	protein export from nucleus	Chordata	0.0003821	51630000
GO:0006626	protein targeting to mitochondrion	Chordata	3.318e-05	4484000
GO:0006629	lipid metabolic process	Chordata	9.858e-05	13320000
GO:0006635	fatty acid beta-oxidation	Chordata	1.502e-05	2030000
GO:0006641	triglyceride metabolic process	Chordata	8.121e-06	1098000
GO:0006730	one-carbon metabolic process	Chordata	0.0005558	75120000
GO:0006743	ubiquinone metabolic process	Chordata	1.416e-05	1914000
GO:0006754	ATP biosynthetic process	Chordata	0.0002056	27790000
GO:0006801	superoxide metabolic process	Chordata	1.416e-05	1914000
GO:0006805	xenobiotic metabolic process	Chordata	1.416e-05	1914000
GO:0006809	nitric oxide biosynthetic process	Chordata	1.416e-05	1914000
GO:0006826	iron ion transport	Chordata	4.453e-05	6018000
GO:0006879	intracellular iron ion homeostasis	Chordata	1.321e-05	1786000
GO:0006909	phagocytosis	Chordata	3.004e-05	4059000
GO:0006911	phagocytosis, engulfment	Chordata	4.201e-06	567700
GO:0006913	nucleocytoplasmic transport	Chordata	0.0002547	34420000
GO:0006915	apoptotic process	Chordata	0.0002281	30830000
GO:0006933	negative regulation of cell adhesion involved in substrate-bound cell migration	Chordata	6.854e-05	9263000
GO:0006952	defense response	Chordata	3.791e-06	512300
GO:0006954	inflammatory response	Chordata	1.516e-05	2049000
GO:0006955	immune response	Chordata	1.579e-05	2134000
GO:0006959	humoral immune response	Chordata	2.105e-05	2845000
GO:0006974	DNA damage response	Chordata	7.555e-06	1021000
GO:0006979	response to oxidative stress	Chordata	0.0002281	30830000
GO:0006986	response to unfolded protein	Chordata	0.0002334	31550000
GO:0007015	actin filament organization	Chordata	8.707e-06	1177000
GO:0007052	mitotic spindle organization	Chordata	0.0001274	17210000
GO:0007154	cell communication	Chordata	3.791e-06	512300
GO:0007165	signal transduction	Chordata	0.0003492	47200000
GO:0007166	cell surface receptor signaling pathway	Chordata	8.209e-06	1109000
GO:0007173	epidermal growth factor receptor signaling pathway	Chordata	1.553e-05	2099000
GO:0007249	canonical NF-kappaB signal transduction	Chordata	8.065e-05	10900000
GO:0007254	JNK cascade	Chordata	3.791e-06	512300
GO:0007259	cell surface receptor signaling pathway via JAK-STAT	Chordata	3.902e-05	5273000
GO:0007267	cell-cell signaling	Chordata	9.119e-05	12320000
GO:0007268	chemical synaptic transmission	Chordata	0.0002164	29240000
GO:0007271	synaptic transmission, cholinergic	Chordata	1.416e-05	1914000
GO:0007339	binding of sperm to zona pellucida	Chordata	0.0002334	31550000
GO:0007409	axonogenesis	Chordata	0.0001417	19150000
GO:0007417	central nervous system development	Chordata	2.1e-06	283800
GO:0007565	female pregnancy	Chordata	1.502e-05	2030000
GO:0007584	response to nutrient	Chordata	2.918e-05	3943000
GO:0007596	blood coagulation	Chordata	0.0003006	40620000
GO:0007613	memory	Chordata	7.555e-06	1021000
GO:0007623	circadian rhythm	Chordata	1.881e-05	2542000
GO:0008154	actin polymerization or depolymerization	Chordata	2.1e-06	283800
GO:0008203	cholesterol metabolic process	Chordata	2.314e-05	3127000
GO:0008206	bile acid metabolic process	Chordata	1.502e-05	2030000
GO:0008217	regulation of blood pressure	Chordata	4.176e-05	5644000
GO:0008283	cell population proliferation	Chordata	8.287e-05	11200000
GO:0008284	positive regulation of cell population proliferation	Chordata	0.0001375	18590000
GO:0008285	negative regulation of cell population proliferation	Chordata	3.791e-06	512300
GO:0008286	insulin receptor signaling pathway	Chordata	0.0001515	20470000
GO:0008340	determination of adult lifespan	Chordata	1.502e-05	2030000
GO:0008343	adult feeding behavior	Chordata	3.004e-05	4059000
GO:0008344	adult locomotory behavior	Chordata	0.0001082	14620000
GO:0008625	extrinsic apoptotic signaling pathway via death domain receptors	Chordata	5.592e-05	7557000
GO:0008630	intrinsic apoptotic signaling pathway in response to DNA damage	Chordata	3.791e-06	512300
GO:0008637	apoptotic mitochondrial changes	Chordata	6.635e-05	8968000
GO:0009058	biosynthetic process	Chordata	3.317e-06	448200
GO:0009060	aerobic respiration	Chordata	8.121e-06	1098000
GO:0009062	fatty acid catabolic process	Chordata	1.502e-05	2030000
GO:0009267	cellular response to starvation	Chordata	8.932e-05	12070000
GO:0009306	protein secretion	Chordata	0.0001082	14620000
GO:0009410	response to xenobiotic stimulus	Chordata	2.607e-05	3523000
GO:0009411	response to UV	Chordata	8.121e-06	1098000
GO:0009612	response to mechanical stimulus	Chordata	3.791e-06	512300
GO:0009615	response to virus	Chordata	1.2e-05	1622000
GO:0009617	response to bacterium	Chordata	1.04e-05	1405000
GO:0009636	response to toxic substance	Chordata	2.228e-05	3011000
GO:0009642	response to light intensity	Chordata	8.121e-06	1098000
GO:0009650	UV protection	Chordata	1.624e-05	2195000
GO:0009651	response to salt stress	Chordata	3.791e-06	512300
GO:0009725	response to hormone	Chordata	1.416e-05	1914000
GO:0009743	response to carbohydrate	Chordata	1.416e-05	1914000
GO:0009750	response to fructose	Chordata	3.791e-06	512300
GO:0009887	animal organ morphogenesis	Chordata	5.429e-05	7337000
GO:0009892	negative regulation of metabolic process	Chordata	1.502e-05	2030000
GO:0010193	response to ozone	Chordata	8.121e-06	1098000
GO:0010288	response to lead ion	Chordata	1.568e-05	2119000
GO:0010458	exit from mitosis	Chordata	6.402e-05	8653000
GO:0010459	negative regulation of heart rate	Chordata	3.791e-06	512300
GO:0010506	regulation of autophagy	Chordata	7.555e-06	1021000
GO:0010507	negative regulation of autophagy	Chordata	3.004e-05	4059000
GO:0010508	positive regulation of autophagy	Chordata	1.642e-05	2219000
GO:0010573	vascular endothelial growth factor production	Chordata	3.791e-06	512300
GO:0010595	positive regulation of endothelial cell migration	Chordata	2.219e-06	299900
GO:0010628	positive regulation of gene expression	Chordata	0.0003229	43630000
GO:0010629	negative regulation of gene expression	Chordata	7.767e-05	10500000
GO:0010634	positive regulation of epithelial cell migration	Chordata	8.209e-06	1109000
GO:0010744	positive regulation of macrophage derived foam cell differentiation	Chordata	3.791e-06	512300
GO:0010800	positive regulation of peptidyl-threonine phosphorylation	Chordata	2.219e-06	299900
GO:0010888	negative regulation of lipid storage	Chordata	1.881e-05	2542000
GO:0010917	negative regulation of mitochondrial membrane potential	Chordata	7.555e-06	1021000
GO:0010918	positive regulation of mitochondrial membrane potential	Chordata	3.318e-05	4484000
GO:0010994	free ubiquitin chain polymerization	Chordata	6.402e-05	8653000
GO:0014059	regulation of dopamine secretion	Chordata	0.0001082	14620000
GO:0014070	response to organic cyclic compound	Chordata	1.795e-05	2426000
GO:0014075	response to amine	Chordata	1.416e-05	1914000
GO:0014823	response to activity	Chordata	2.693e-05	3640000
GO:0014854	response to inactivity	Chordata	8.121e-06	1098000
GO:0014891	striated muscle atrophy	Chordata	2.1e-06	283800
GO:0015031	protein transport	Chordata	0.0001285	17370000
GO:0015670	carbon dioxide transport	Chordata	0.0001974	26680000
GO:0015671	oxygen transport	Chordata	0.0002407	32530000
GO:0015986	proton motive force-driven ATP synthesis	Chordata	0.0003427	46320000
GO:0016032	viral process	Chordata	0.0001274	17210000
GO:0016072	rRNA metabolic process	Chordata	7.555e-06	1021000
GO:0016192	vesicle-mediated transport	Chordata	2.1e-06	283800
GO:0016567	protein ubiquitination	Chordata	0.003894	526300000
GO:0019076	viral release from host cell	Chordata	2.056e-05	2779000
GO:0019222	regulation of metabolic process	Chordata	3.081e-05	4164000
GO:0019430	removal of superoxide radicals	Chordata	0.0001755	23710000
GO:0019722	calcium-mediated signaling	Chordata	3.791e-06	512300
GO:0019731	antibacterial humoral response	Chordata	4.281e-05	5785000
GO:0019732	antifungal humoral response	Chordata	1.81e-05	2446000
GO:0019896	axonal transport of mitochondrion	Chordata	7.555e-06	1021000
GO:0019941	modification-dependent protein catabolic process	Chordata	0.003766	509000000
GO:0019953	sexual reproduction	Chordata	3.004e-05	4059000
GO:0020027	hemoglobin metabolic process	Chordata	8.121e-06	1098000
GO:0021549	cerebellum development	Chordata	3.317e-06	448200
GO:0021930	cerebellar granule cell precursor proliferation	Chordata	2.219e-06	299900
GO:0021940	positive regulation of cerebellar granule cell precursor proliferation	Chordata	2.219e-06	299900
GO:0021954	central nervous system neuron development	Chordata	2.257e-05	3051000
GO:0021987	cerebral cortex development	Chordata	3.317e-06	448200
GO:0022617	extracellular matrix disassembly	Chordata	2.1e-06	283800
GO:0023052	signaling	Chordata	3.791e-06	512300
GO:0030030	cell projection organization	Chordata	2.1e-06	283800
GO:0030031	cell projection assembly	Chordata	2.1e-06	283800
GO:0030036	actin cytoskeleton organization	Chordata	2.1e-06	283800
GO:0030041	actin filament polymerization	Chordata	6.301e-06	851500
GO:0030042	actin filament depolymerization	Chordata	4.201e-06	567700
GO:0030071	regulation of mitotic metaphase/anaphase transition	Chordata	6.402e-05	8653000
GO:0030073	insulin secretion	Chordata	1.502e-05	2030000
GO:0030101	natural killer cell activation	Chordata	8.065e-05	10900000
GO:0030163	protein catabolic process	Chordata	1.416e-05	1914000
GO:0030168	platelet activation	Chordata	4.113e-05	5558000
GO:0030182	neuron differentiation	Chordata	2.056e-05	2779000
GO:0030185	nitric oxide transport	Chordata	5.348e-05	7228000
GO:0030193	regulation of blood coagulation	Chordata	5e-05	6757000
GO:0030198	extracellular matrix organization	Chordata	3.791e-06	512300
GO:0030217	T cell differentiation	Chordata	3.004e-05	4059000
GO:0030225	macrophage differentiation	Chordata	8.209e-06	1109000
GO:0030300	regulation of intestinal cholesterol absorption	Chordata	1.502e-05	2030000
GO:0030316	osteoclast differentiation	Chordata	1.04e-05	1405000
GO:0030335	positive regulation of cell migration	Chordata	0.0001439	19450000
GO:0030593	neutrophil chemotaxis	Chordata	2.056e-05	2779000
GO:0030595	leukocyte chemotaxis	Chordata	2.056e-05	2779000
GO:0030857	negative regulation of epithelial cell differentiation	Chordata	8.209e-06	1109000
GO:0031017	exocrine pancreas development	Chordata	5.05e-05	6824000
GO:0031100	animal organ regeneration	Chordata	3.317e-06	448200
GO:0031110	regulation of microtubule polymerization or depolymerization	Chordata	7.555e-06	1021000
GO:0031113	regulation of microtubule polymerization	Chordata	2.266e-05	3063000
GO:0031116	positive regulation of microtubule polymerization	Chordata	1.511e-05	2042000
GO:0031122	cytoplasmic microtubule organization	Chordata	7.555e-06	1021000
GO:0031145	anaphase-promoting complex-dependent catabolic process	Chordata	0.0002561	34610000
GO:0031175	neuron projection development	Chordata	1.511e-05	2042000
GO:0031334	positive regulation of protein-containing complex assembly	Chordata	0.0001115	15070000
GO:0031536	positive regulation of exit from mitosis	Chordata	6.402e-05	8653000
GO:0031622	positive regulation of fever generation	Chordata	7.581e-06	1025000
GO:0031640	killing of cells of another organism	Chordata	4.525e-05	6116000
GO:0031642	negative regulation of myelination	Chordata	3.791e-06	512300
GO:0031647	regulation of protein stability	Chordata	6.607e-06	892900
GO:0031648	protein destabilization	Chordata	2.1e-06	283800
GO:0031665	negative regulation of lipopolysaccharide-mediated signaling pathway	Chordata	9.05e-06	1223000
GO:0031667	response to nutrient levels	Chordata	1.881e-05	2542000
GO:0032008	positive regulation of TOR signaling	Chordata	3.004e-05	4059000
GO:0032092	positive regulation of protein binding	Chordata	0.0001274	17210000
GO:0032099	negative regulation of appetite	Chordata	3.004e-05	4059000
GO:0032148	activation of protein kinase B activity	Chordata	2.056e-05	2779000
GO:0032230	positive regulation of synaptic transmission, GABAergic	Chordata	5.861e-05	7921000
GO:0032310	prostaglandin secretion	Chordata	1.502e-05	2030000
GO:0032355	response to estradiol	Chordata	3.73e-05	5041000
GO:0032402	melanosome transport	Chordata	2.32e-06	313500
GO:0032436	positive regulation of proteasomal ubiquitin-dependent protein catabolic process	Chordata	6.607e-06	892900
GO:0032446	protein modification by small protein conjugation	Chordata	6.402e-05	8653000
GO:0032456	endocytic recycling	Chordata	1.16e-06	156800
GO:0032496	response to lipopolysaccharide	Chordata	1.795e-05	2426000
GO:0032543	mitochondrial translation	Chordata	2.344e-05	3169000
GO:0032680	regulation of tumor necrosis factor production	Chordata	9.05e-06	1223000
GO:0032700	negative regulation of interleukin-17 production	Chordata	8.209e-06	1109000
GO:0032715	negative regulation of interleukin-6 production	Chordata	3.791e-06	512300
GO:0032722	positive regulation of chemokine production	Chordata	1.2e-05	1622000
GO:0032724	positive regulation of fractalkine production	Chordata	7.581e-06	1025000
GO:0032729	positive regulation of type II interferon production	Chordata	3.791e-06	512300
GO:0032731	positive regulation of interleukin-1 beta production	Chordata	1.2e-05	1622000
GO:0032735	positive regulation of interleukin-12 production	Chordata	3.144e-05	4249000
GO:0032741	positive regulation of interleukin-18 production	Chordata	3.791e-06	512300
GO:0032747	positive regulation of interleukin-23 production	Chordata	8.209e-06	1109000
GO:0032755	positive regulation of interleukin-6 production	Chordata	5.341e-05	7218000
GO:0032757	positive regulation of interleukin-8 production	Chordata	3.397e-05	4591000
GO:0032760	positive regulation of tumor necrosis factor production	Chordata	4.785e-05	6467000
GO:0032780	negative regulation of ATP-dependent activity	Chordata	9.05e-06	1223000
GO:0032814	regulation of natural killer cell activation	Chordata	1.502e-05	2030000
GO:0032817	regulation of natural killer cell proliferation	Chordata	1.502e-05	2030000
GO:0032834	positive regulation of CD4-positive, CD25-positive, alpha-beta regulatory T cell differentiation involved in immune response	Chordata	8.209e-06	1109000
GO:0032849	positive regulation of cellular pH reduction	Chordata	5.861e-05	7921000
GO:0032868	response to insulin	Chordata	3.816e-05	5157000
GO:0032869	cellular response to insulin stimulus	Chordata	1.502e-05	2030000
GO:0032872	regulation of stress-activated MAPK cascade	Chordata	8.065e-05	10900000
GO:0032873	negative regulation of stress-activated MAPK cascade	Chordata	2.056e-05	2779000
GO:0032930	positive regulation of superoxide anion generation	Chordata	7.555e-06	1021000
GO:0033044	regulation of chromosome organization	Chordata	7.555e-06	1021000
GO:0033141	positive regulation of peptidyl-serine phosphorylation of STAT protein	Chordata	8.209e-06	1109000
GO:0033189	response to vitamin A	Chordata	8.121e-06	1098000
GO:0033197	response to vitamin E	Chordata	2.314e-05	3127000
GO:0033209	tumor necrosis factor-mediated signaling pathway	Chordata	2.653e-05	3586000
GO:0033210	leptin-mediated signaling pathway	Chordata	7.509e-05	10150000
GO:0033353	S-adenosylmethionine cycle	Chordata	0.0005558	75120000
GO:0033572	transferrin transport	Chordata	2.32e-06	313500
GO:0033574	response to testosterone	Chordata	1.416e-05	1914000
GO:0033591	response to L-ascorbic acid	Chordata	8.121e-06	1098000
GO:0033686	positive regulation of luteinizing hormone secretion	Chordata	1.502e-05	2030000
GO:0033690	positive regulation of osteoblast proliferation	Chordata	9.05e-06	1223000
GO:0034063	stress granule assembly	Chordata	7.555e-06	1021000
GO:0034101	erythrocyte homeostasis	Chordata	8.065e-05	10900000
GO:0034116	positive regulation of heterotypic cell-cell adhesion	Chordata	1.137e-05	1537000
GO:0034138	toll-like receptor 3 signaling pathway	Chordata	3.791e-06	512300
GO:0034145	positive regulation of toll-like receptor 4 signaling pathway	Chordata	9.05e-06	1223000
GO:0034250	positive regulation of amide metabolic process	Chordata	3.791e-06	512300
GO:0034389	lipid droplet organization	Chordata	2.056e-05	2779000
GO:0034393	positive regulation of smooth muscle cell apoptotic process	Chordata	8.209e-06	1109000
GO:0034599	cellular response to oxidative stress	Chordata	3.472e-05	4693000
GO:0034605	cellular response to heat	Chordata	7.555e-06	1021000
GO:0034614	cellular response to reactive oxygen species	Chordata	7.555e-06	1021000
GO:0034756	regulation of iron ion transport	Chordata	6.607e-06	892900
GO:0035281	pre-miRNA export from nucleus	Chordata	0.0001274	17210000
GO:0035360	positive regulation of peroxisome proliferator activated receptor signaling pathway	Chordata	1.502e-05	2030000
GO:0035556	intracellular signal transduction	Chordata	1.502e-05	2030000
GO:0035630	bone mineralization involved in bone maturation	Chordata	1.502e-05	2030000
GO:0035633	maintenance of blood-brain barrier	Chordata	0.0001417	19150000
GO:0035773	insulin secretion involved in cellular response to glucose stimulus	Chordata	2.32e-06	313500
GO:0035900	response to isolation stress	Chordata	3.791e-06	512300
GO:0035904	aorta development	Chordata	1.502e-05	2030000
GO:0035994	response to muscle stretch	Chordata	4.201e-06	567700
GO:0036005	response to macrophage colony-stimulating factor	Chordata	3.791e-06	512300
GO:0038096	Fc-gamma receptor signaling pathway involved in phagocytosis	Chordata	8.209e-06	1109000
GO:0038108	negative regulation of appetite by leptin-mediated signaling pathway	Chordata	4.505e-05	6089000
GO:0038134	ERBB2-EGFR signaling pathway	Chordata	4.438e-06	599800
GO:0038166	angiotensin-activated signaling pathway	Chordata	5.861e-05	7921000
GO:0038196	type III interferon-mediated signaling pathway	Chordata	8.209e-06	1109000
GO:0040018	positive regulation of multicellular organism growth	Chordata	5.05e-05	6824000
GO:0042026	protein refolding	Chordata	0.0004668	63090000
GO:0042102	positive regulation of T cell proliferation	Chordata	1.502e-05	2030000
GO:0042104	positive regulation of activated T cell proliferation	Chordata	0.000101	13650000
GO:0042118	endothelial cell activation	Chordata	2.056e-05	2779000
GO:0042127	regulation of cell population proliferation	Chordata	7.581e-06	1025000
GO:0042129	regulation of T cell proliferation	Chordata	3.318e-05	4484000
GO:0042177	negative regulation of protein catabolic process	Chordata	1.416e-05	1914000
GO:0042267	natural killer cell mediated cytotoxicity	Chordata	8.065e-05	10900000
GO:0042269	regulation of natural killer cell mediated cytotoxicity	Chordata	1.502e-05	2030000
GO:0042307	positive regulation of protein import into nucleus	Chordata	0.0001506	20350000
GO:0042311	vasodilation	Chordata	3.791e-06	512300
GO:0042327	positive regulation of phosphorylation	Chordata	8.826e-06	1193000
GO:0042360	vitamin E metabolic process	Chordata	1.416e-05	1914000
GO:0042373	vitamin K metabolic process	Chordata	4.248e-05	5741000
GO:0042445	hormone metabolic process	Chordata	1.502e-05	2030000
GO:0042531	positive regulation of tyrosine phosphorylation of STAT protein	Chordata	8.209e-06	1109000
GO:0042542	response to hydrogen peroxide	Chordata	3.486e-05	4712000
GO:0042593	glucose homeostasis	Chordata	1.502e-05	2030000
GO:0042742	defense response to bacterium	Chordata	9.647e-05	13040000
GO:0042744	hydrogen peroxide catabolic process	Chordata	0.0003523	47610000
GO:0042755	eating behavior	Chordata	1.502e-05	2030000
GO:0042770	signal transduction in response to DNA damage	Chordata	3.318e-05	4484000
GO:0042775	mitochondrial ATP synthesis coupled electron transport	Chordata	3.318e-05	4484000
GO:0042776	proton motive force-driven mitochondrial ATP synthesis	Chordata	0.0001371	18530000
GO:0042981	regulation of apoptotic process	Chordata	3.318e-05	4484000
GO:0043065	positive regulation of apoptotic process	Chordata	0.0006337	85640000
GO:0043066	negative regulation of apoptotic process	Chordata	0.0003088	41740000
GO:0043068	positive regulation of programmed cell death	Chordata	3.791e-06	512300
GO:0043122	regulation of canonical NF-kappaB signal transduction	Chordata	3.791e-06	512300
GO:0043123	positive regulation of canonical NF-kappaB signal transduction	Chordata	5.454e-05	7370000
GO:0043161	proteasome-mediated ubiquitin-dependent protein catabolic process	Chordata	6.402e-05	8653000
GO:0043242	negative regulation of protein-containing complex disassembly	Chordata	3.791e-06	512300
GO:0043243	positive regulation of protein-containing complex disassembly	Chordata	7.581e-06	1025000
GO:0043270	positive regulation of monoatomic ion transport	Chordata	1.502e-05	2030000
GO:0043279	response to alkaloid	Chordata	1.416e-05	1914000
GO:0043388	positive regulation of DNA binding	Chordata	2.219e-06	299900
GO:0043406	positive regulation of MAP kinase activity	Chordata	7.581e-06	1025000
GO:0043410	positive regulation of MAPK cascade	Chordata	0.0002063	27880000
GO:0043491	phosphatidylinositol 3-kinase/protein kinase B signal transduction	Chordata	3.791e-06	512300
GO:0043507	positive regulation of JUN kinase activity	Chordata	3.791e-06	512300
GO:0043525	positive regulation of neuron apoptotic process	Chordata	2.553e-05	3450000
GO:0043536	positive regulation of blood vessel endothelial cell migration	Chordata	6.854e-05	9263000
GO:0043537	negative regulation of blood vessel endothelial cell migration	Chordata	3.791e-06	512300
GO:0044070	regulation of monoatomic anion transport	Chordata	5.977e-05	8078000
GO:0044208	'de novo' AMP biosynthetic process	Chordata	6.633e-06	896500
GO:0044320	cellular response to leptin stimulus	Chordata	1.502e-05	2030000
GO:0044793	negative regulation by host of viral process	Chordata	9.05e-06	1223000
GO:0045054	constitutive secretory pathway	Chordata	2.32e-06	313500
GO:0045055	regulated exocytosis	Chordata	3.48e-06	470300
GO:0045069	regulation of viral genome replication	Chordata	4.113e-05	5558000
GO:0045070	positive regulation of viral genome replication	Chordata	2.056e-05	2779000
GO:0045071	negative regulation of viral genome replication	Chordata	1.284e-05	1735000
GO:0045087	innate immune response	Chordata	1.416e-05	1914000
GO:0045123	cellular extravasation	Chordata	3.791e-06	512300
GO:0045214	sarcomere organization	Chordata	0.0001417	19150000
GO:0045321	leukocyte activation	Chordata	8.065e-05	10900000
GO:0045348	positive regulation of MHC class II biosynthetic process	Chordata	8.209e-06	1109000
GO:0045429	positive regulation of nitric oxide biosynthetic process	Chordata	3.874e-05	5236000
GO:0045454	cell redox homeostasis	Chordata	9.481e-05	12810000
GO:0045471	response to ethanol	Chordata	4.109e-05	5553000
GO:0045598	regulation of fat cell differentiation	Chordata	1.881e-05	2542000
GO:0045599	negative regulation of fat cell differentiation	Chordata	7.581e-06	1025000
GO:0045662	negative regulation of myoblast differentiation	Chordata	3.791e-06	512300
GO:0045668	negative regulation of osteoblast differentiation	Chordata	3.791e-06	512300
GO:0045669	positive regulation of osteoblast differentiation	Chordata	9.05e-06	1223000
GO:0045670	regulation of osteoclast differentiation	Chordata	3.791e-06	512300
GO:0045672	positive regulation of osteoclast differentiation	Chordata	1.2e-05	1622000
GO:0045725	positive regulation of glycogen biosynthetic process	Chordata	0.000101	13650000
GO:0045732	positive regulation of protein catabolic process	Chordata	3.791e-06	512300
GO:0045760	positive regulation of action potential	Chordata	3.791e-06	512300
GO:0045765	regulation of angiogenesis	Chordata	1.502e-05	2030000
GO:0045773	positive regulation of axon extension	Chordata	7.555e-06	1021000
GO:0045780	positive regulation of bone resorption	Chordata	6.607e-06	892900
GO:0045785	positive regulation of cell adhesion	Chordata	3.791e-06	512300
GO:0045821	positive regulation of glycolytic process	Chordata	8.209e-06	1109000
GO:0045834	positive regulation of lipid metabolic process	Chordata	3.791e-06	512300
GO:0045840	positive regulation of mitotic nuclear division	Chordata	5.651e-05	7637000
GO:0045842	positive regulation of mitotic metaphase/anaphase transition	Chordata	6.402e-05	8653000
GO:0045892	negative regulation of DNA-templated transcription	Chordata	1.579e-05	2134000
GO:0045893	positive regulation of DNA-templated transcription	Chordata	2.399e-05	3242000
GO:0045906	negative regulation of vasoconstriction	Chordata	1.502e-05	2030000
GO:0045930	negative regulation of mitotic cell cycle	Chordata	3.791e-06	512300
GO:0045944	positive regulation of transcription by RNA polymerase II	Chordata	0.0001477	19970000
GO:0045994	positive regulation of translational initiation by iron	Chordata	3.791e-06	512300
GO:0046039	GTP metabolic process	Chordata	0.0001274	17210000
GO:0046314	phosphocreatine biosynthetic process	Chordata	0.0005012	67740000
GO:0046325	negative regulation of D-glucose import	Chordata	2.26e-05	3054000
GO:0046330	positive regulation of JNK cascade	Chordata	7.581e-06	1025000
GO:0046425	regulation of receptor signaling pathway via JAK-STAT	Chordata	4.438e-06	599800
GO:0046427	positive regulation of receptor signaling pathway via JAK-STAT	Chordata	6.007e-05	8119000
GO:0046452	dihydrofolate metabolic process	Chordata	3.317e-06	448200
GO:0046597	negative regulation of viral entry into host cell	Chordata	2.1e-06	283800
GO:0046622	positive regulation of organ growth	Chordata	5.05e-05	6824000
GO:0046628	positive regulation of insulin receptor signaling pathway	Chordata	0.000116	15680000
GO:0046654	tetrahydrofolate biosynthetic process	Chordata	3.317e-06	448200
GO:0046686	response to cadmium ion	Chordata	8.121e-06	1098000
GO:0046785	microtubule polymerization	Chordata	7.555e-06	1021000
GO:0046850	regulation of bone remodeling	Chordata	3.004e-05	4059000
GO:0046881	positive regulation of follicle-stimulating hormone secretion	Chordata	1.502e-05	2030000
GO:0046890	regulation of lipid biosynthetic process	Chordata	1.502e-05	2030000
GO:0046903	secretion	Chordata	5.861e-05	7921000
GO:0046928	regulation of neurotransmitter secretion	Chordata	0.0001082	14620000
GO:0048009	insulin-like growth factor receptor signaling pathway	Chordata	5.05e-05	6824000
GO:0048143	astrocyte activation	Chordata	2.776e-05	3752000
GO:0048144	fibroblast proliferation	Chordata	8.065e-05	10900000
GO:0048167	regulation of synaptic plasticity	Chordata	7.555e-06	1021000
GO:0048260	positive regulation of receptor-mediated endocytosis	Chordata	1.321e-05	1786000
GO:0048312	intracellular distribution of mitochondria	Chordata	7.555e-06	1021000
GO:0048488	synaptic vesicle endocytosis	Chordata	0.0001082	14620000
GO:0048525	negative regulation of viral process	Chordata	9.05e-06	1223000
GO:0048566	embryonic digestive tract development	Chordata	3.791e-06	512300
GO:0048633	positive regulation of skeletal muscle tissue growth	Chordata	5.05e-05	6824000
GO:0048639	positive regulation of developmental growth	Chordata	1.502e-05	2030000
GO:0048661	positive regulation of smooth muscle cell proliferation	Chordata	3.791e-06	512300
GO:0048662	negative regulation of smooth muscle cell proliferation	Chordata	8.209e-06	1109000
GO:0048699	generation of neurons	Chordata	7.555e-06	1021000
GO:0048754	branching morphogenesis of an epithelial tube	Chordata	2.219e-06	299900
GO:0048870	cell motility	Chordata	0.0001417	19150000
GO:0050673	epithelial cell proliferation	Chordata	2.219e-06	299900
GO:0050678	regulation of epithelial cell proliferation	Chordata	3.318e-05	4484000
GO:0050679	positive regulation of epithelial cell proliferation	Chordata	2.219e-06	299900
GO:0050708	regulation of protein secretion	Chordata	3.791e-06	512300
GO:0050714	positive regulation of protein secretion	Chordata	2.056e-05	2779000
GO:0050727	regulation of inflammatory response	Chordata	3.791e-06	512300
GO:0050729	positive regulation of inflammatory response	Chordata	1.2e-05	1622000
GO:0050766	positive regulation of phagocytosis	Chordata	8.209e-06	1109000
GO:0050768	negative regulation of neurogenesis	Chordata	3.791e-06	512300
GO:0050769	positive regulation of neurogenesis	Chordata	8.209e-06	1109000
GO:0050793	regulation of developmental process	Chordata	3.791e-06	512300
GO:0050796	regulation of insulin secretion	Chordata	2.702e-05	3651000
GO:0050806	positive regulation of synaptic transmission	Chordata	1.516e-05	2049000
GO:0050807	regulation of synapse organization	Chordata	7.581e-06	1025000
GO:0050808	synapse organization	Chordata	0.0002239	30260000
GO:0050810	regulation of steroid biosynthetic process	Chordata	1.502e-05	2030000
GO:0050819	negative regulation of coagulation	Chordata	0.0002506	33870000
GO:0050829	defense response to Gram-negative bacterium	Chordata	9.268e-05	12530000
GO:0050830	defense response to Gram-positive bacterium	Chordata	8.742e-05	11810000
GO:0050848	regulation of calcium-mediated signaling	Chordata	7.555e-06	1021000
GO:0050890	cognition	Chordata	3.791e-06	512300
GO:0050892	intestinal absorption	Chordata	1.502e-05	2030000
GO:0050900	leukocyte migration	Chordata	3.791e-06	512300
GO:0050901	leukocyte tethering or rolling	Chordata	1.881e-05	2542000
GO:0050966	detection of mechanical stimulus involved in sensory perception of pain	Chordata	3.791e-06	512300
GO:0050995	negative regulation of lipid catabolic process	Chordata	3.791e-06	512300
GO:0050999	regulation of nitric-oxide synthase activity	Chordata	1.502e-05	2030000
GO:0051014	actin filament severing	Chordata	8.401e-06	1135000
GO:0051016	barbed-end actin filament capping	Chordata	4.201e-06	567700
GO:0051044	positive regulation of membrane protein ectodomain proteolysis	Chordata	1.2e-05	1622000
GO:0051046	regulation of secretion	Chordata	3.791e-06	512300
GO:0051048	negative regulation of secretion	Chordata	2.219e-06	299900
GO:0051085	chaperone cofactor-dependent protein refolding	Chordata	0.0002334	31550000
GO:0051092	positive regulation of NF-kappaB transcription factor activity	Chordata	6.913e-05	9342000
GO:0051127	positive regulation of actin nucleation	Chordata	2.1e-06	283800
GO:0051146	striated muscle cell differentiation	Chordata	5.05e-05	6824000
GO:0051147	regulation of muscle cell differentiation	Chordata	0.0001515	20470000
GO:0051148	negative regulation of muscle cell differentiation	Chordata	0.000101	13650000
GO:0051222	positive regulation of protein transport	Chordata	7.581e-06	1025000
GO:0051239	regulation of multicellular organismal process	Chordata	3.791e-06	512300
GO:0051258	protein polymerization	Chordata	7.555e-06	1021000
GO:0051301	cell division	Chordata	0.0001914	25860000
GO:0051384	response to glucocorticoid	Chordata	3.791e-06	512300
GO:0051402	neuron apoptotic process	Chordata	3.318e-05	4484000
GO:0051453	regulation of intracellular pH	Chordata	0.0002444	33030000
GO:0051492	regulation of stress fiber assembly	Chordata	0.0001417	19150000
GO:0051541	elastin metabolic process	Chordata	1.502e-05	2030000
GO:0051602	response to electrical stimulus	Chordata	1.416e-05	1914000
GO:0051607	defense response to virus	Chordata	8.209e-06	1109000
GO:0051693	actin filament capping	Chordata	8.401e-06	1135000
GO:0051726	regulation of cell cycle	Chordata	3.004e-05	4059000
GO:0051781	positive regulation of cell division	Chordata	5.862e-05	7922000
GO:0051798	positive regulation of hair follicle development	Chordata	3.791e-06	512300
GO:0051893	regulation of focal adhesion assembly	Chordata	0.0001417	19150000
GO:0051897	positive regulation of phosphatidylinositol 3-kinase/protein kinase B signal transduction	Chordata	0.0002355	31830000
GO:0051902	negative regulation of mitochondrial depolarization	Chordata	8.932e-05	12070000
GO:0051966	regulation of synaptic transmission, glutamatergic	Chordata	3.791e-06	512300
GO:0055093	response to hyperoxia	Chordata	8.121e-06	1098000
GO:0055119	relaxation of cardiac muscle	Chordata	4.201e-06	567700
GO:0060252	positive regulation of glial cell proliferation	Chordata	7.581e-06	1025000
GO:0060271	cilium assembly	Chordata	2.1e-06	283800
GO:0060333	type II interferon-mediated signaling pathway	Chordata	4.925e-05	6656000
GO:0060349	bone morphogenesis	Chordata	9.05e-06	1223000
GO:0060352	cell adhesion molecule production	Chordata	2.056e-05	2779000
GO:0060550	positive regulation of fructose 1,6-bisphosphate 1-phosphatase activity	Chordata	8.209e-06	1109000
GO:0060552	positive regulation of fructose 1,6-bisphosphate metabolic process	Chordata	8.209e-06	1109000
GO:0060557	positive regulation of vitamin D biosynthetic process	Chordata	1.2e-05	1622000
GO:0060559	positive regulation of calcidiol 1-monooxygenase activity	Chordata	1.2e-05	1622000
GO:0060586	multicellular organismal-level iron ion homeostasis	Chordata	6.607e-06	892900
GO:0060587	regulation of lipoprotein lipid oxidation	Chordata	1.502e-05	2030000
GO:0060612	adipose tissue development	Chordata	1.502e-05	2030000
GO:0060664	epithelial cell proliferation involved in salivary gland morphogenesis	Chordata	3.791e-06	512300
GO:0060669	embryonic placenta morphogenesis	Chordata	0.000101	13650000
GO:0060693	regulation of branching involved in salivary gland morphogenesis	Chordata	3.791e-06	512300
GO:0060749	mammary gland alveolus development	Chordata	2.219e-06	299900
GO:0061015	snRNA import into nucleus	Chordata	0.0001274	17210000
GO:0061037	negative regulation of cartilage development	Chordata	1.502e-05	2030000
GO:0061044	negative regulation of vascular wound healing	Chordata	3.791e-06	512300
GO:0061048	negative regulation of branching involved in lung morphogenesis	Chordata	3.791e-06	512300
GO:0061564	axon development	Chordata	7.555e-06	1021000
GO:0061692	cellular detoxification of hydrogen peroxide	Chordata	8.121e-06	1098000
GO:0061844	antimicrobial humoral immune response mediated by antimicrobial peptide	Chordata	9.05e-06	1223000
GO:0061944	negative regulation of protein K48-linked ubiquitination	Chordata	2.056e-05	2779000
GO:0065003	protein-containing complex assembly	Chordata	3.318e-05	4484000
GO:0065008	regulation of biological quality	Chordata	3.791e-06	512300
GO:0070050	neuron cellular homeostasis	Chordata	5.861e-05	7921000
GO:0070093	negative regulation of glucagon secretion	Chordata	1.502e-05	2030000
GO:0070293	renal absorption	Chordata	5.348e-05	7228000
GO:0070301	cellular response to hydrogen peroxide	Chordata	1.416e-05	1914000
GO:0070371	ERK1 and ERK2 cascade	Chordata	8.826e-06	1193000
GO:0070374	positive regulation of ERK1 and ERK2 cascade	Chordata	3.791e-06	512300
GO:0070507	regulation of microtubule cytoskeleton organization	Chordata	1.511e-05	2042000
GO:0070527	platelet aggregation	Chordata	0.0002095	28320000
GO:0070542	response to fatty acid	Chordata	8.121e-06	1098000
GO:0070886	positive regulation of calcineurin-NFAT signaling cascade	Chordata	3.791e-06	512300
GO:0070936	protein K48-linked ubiquitination	Chordata	6.402e-05	8653000
GO:0070979	protein K11-linked ubiquitination	Chordata	0.0002561	34610000
GO:0070995	NADPH oxidation	Chordata	1.416e-05	1914000
GO:0071219	cellular response to molecule of bacterial origin	Chordata	3.791e-06	512300
GO:0071222	cellular response to lipopolysaccharide	Chordata	7.581e-06	1025000
GO:0071230	cellular response to amino acid stimulus	Chordata	3.791e-06	512300
GO:0071248	cellular response to metal ion	Chordata	1.416e-05	1914000
GO:0071281	cellular response to iron ion	Chordata	6.607e-06	892900
GO:0071298	cellular response to L-ascorbic acid	Chordata	1.502e-05	2030000
GO:0071300	cellular response to retinoic acid	Chordata	1.881e-05	2542000
GO:0071316	cellular response to nicotine	Chordata	3.791e-06	512300
GO:0071346	cellular response to type II interferon	Chordata	0.0001514	20460000
GO:0071363	cellular response to growth factor stimulus	Chordata	8.121e-06	1098000
GO:0071468	cellular response to acidic pH	Chordata	1.16e-06	156800
GO:0071479	cellular response to ionizing radiation	Chordata	3.791e-06	512300
GO:0071514	genomic imprinting	Chordata	5.05e-05	6824000
GO:0071677	positive regulation of mononuclear cell migration	Chordata	3.791e-06	512300
GO:0071801	regulation of podosome assembly	Chordata	2.1e-06	283800
GO:0071803	positive regulation of podosome assembly	Chordata	3.791e-06	512300
GO:0071902	positive regulation of protein serine/threonine kinase activity	Chordata	1.726e-05	2333000
GO:0072386	plus-end-directed organelle transport along microtubule	Chordata	7.555e-06	1021000
GO:0072577	endothelial cell apoptotic process	Chordata	3.791e-06	512300
GO:0072659	protein localization to plasma membrane	Chordata	3.791e-06	512300
GO:0072722	response to amitrole	Chordata	8.121e-06	1098000
GO:0072732	cellular response to calcium ion starvation	Chordata	8.932e-05	12070000
GO:0080184	response to phenylpropanoid	Chordata	8.121e-06	1098000
GO:0086003	cardiac muscle cell contraction	Chordata	4.201e-06	567700
GO:0090140	regulation of mitochondrial fission	Chordata	7.555e-06	1021000
GO:0090150	establishment of protein localization to membrane	Chordata	3.434e-05	4641000
GO:0090200	positive regulation of release of cytochrome c from mitochondria	Chordata	0.0001991	26900000
GO:0090218	positive regulation of lipid kinase activity	Chordata	0.000482	65140000
GO:0090258	negative regulation of mitochondrial fission	Chordata	7.555e-06	1021000
GO:0090263	positive regulation of canonical Wnt signaling pathway	Chordata	2.219e-06	299900
GO:0090279	regulation of calcium ion import	Chordata	2.219e-06	299900
GO:0090303	positive regulation of wound healing	Chordata	0.0001417	19150000
GO:0090312	positive regulation of protein deacetylation	Chordata	8.209e-06	1109000
GO:0090324	negative regulation of oxidative phosphorylation	Chordata	3.791e-06	512300
GO:0090335	regulation of brown fat cell differentiation	Chordata	3.004e-05	4059000
GO:0090370	negative regulation of cholesterol efflux	Chordata	2.219e-06	299900
GO:0090594	inflammatory response to wounding	Chordata	7.581e-06	1025000
GO:0097009	energy homeostasis	Chordata	3.004e-05	4059000
GO:0097017	renal protein absorption	Chordata	2.1e-06	283800
GO:0097190	apoptotic signaling pathway	Chordata	3.791e-06	512300
GO:0097191	extrinsic apoptotic signaling pathway	Chordata	5.276e-05	7130000
GO:0097237	cellular response to toxic substance	Chordata	3.791e-06	512300
GO:0097284	hepatocyte apoptotic process	Chordata	6.845e-05	9251000
GO:0097294	'de novo' XMP biosynthetic process	Chordata	6.633e-06	896500
GO:0097345	mitochondrial outer membrane permeabilization	Chordata	3.318e-05	4484000
GO:0097421	liver regeneration	Chordata	3.791e-06	512300
GO:0097435	supramolecular fiber organization	Chordata	4.829e-05	6526000
GO:0097527	necroptotic signaling pathway	Chordata	1.895e-05	2561000
GO:0097696	cell surface receptor signaling pathway via STAT	Chordata	2.323e-05	3139000
GO:0097746	blood vessel diameter maintenance	Chordata	2.674e-05	3614000
GO:0098586	cellular response to virus	Chordata	1.642e-05	2219000
GO:0098761	cellular response to interleukin-7	Chordata	7.186e-05	9712000
GO:0098868	bone growth	Chordata	3.004e-05	4059000
GO:0098869	cellular oxidant detoxification	Chordata	0.0001161	15690000
GO:0098930	axonal transport	Chordata	1.511e-05	2042000
GO:0098974	postsynaptic actin cytoskeleton organization	Chordata	0.0001417	19150000
GO:0110076	negative regulation of ferroptosis	Chordata	1.416e-05	1914000
GO:0120162	positive regulation of cold-induced thermogenesis	Chordata	3.004e-05	4059000
GO:0120190	negative regulation of bile acid secretion	Chordata	3.791e-06	512300
GO:0120192	tight junction assembly	Chordata	0.0001417	19150000
GO:0140374	antiviral innate immune response	Chordata	3.791e-06	512300
GO:0140460	response to Gram-negative bacterium	Chordata	3.791e-06	512300
GO:0150076	neuroinflammatory response	Chordata	8.209e-06	1109000
GO:0150078	positive regulation of neuroinflammatory response	Chordata	7.581e-06	1025000
GO:0150093	amyloid-beta clearance by transcytosis	Chordata	1.16e-06	156800
GO:0150111	regulation of transepithelial transport	Chordata	0.0001417	19150000
GO:0150129	positive regulation of interleukin-33 production	Chordata	3.791e-06	512300
GO:1900015	regulation of cytokine production involved in inflammatory response	Chordata	1.502e-05	2030000
GO:1900017	positive regulation of cytokine production involved in inflammatory response	Chordata	7.581e-06	1025000
GO:1900034	regulation of cellular response to heat	Chordata	7.555e-06	1021000
GO:1900127	positive regulation of hyaluronan biosynthetic process	Chordata	2.219e-06	299900
GO:1900159	positive regulation of bone mineralization involved in bone maturation	Chordata	9.05e-06	1223000
GO:1900180	regulation of protein localization to nucleus	Chordata	1.502e-05	2030000
GO:1900222	negative regulation of amyloid-beta clearance	Chordata	1.579e-05	2134000
GO:1900229	negative regulation of single-species biofilm formation in or on host organism	Chordata	9.05e-06	1223000
GO:1900242	regulation of synaptic vesicle endocytosis	Chordata	0.0001417	19150000
GO:1900452	regulation of long-term synaptic depression	Chordata	7.555e-06	1021000
GO:1900745	positive regulation of p38MAPK cascade	Chordata	3.004e-05	4059000
GO:1901222	regulation of non-canonical NF-kappaB signal transduction	Chordata	8.065e-05	10900000
GO:1901224	positive regulation of non-canonical NF-kappaB signal transduction	Chordata	1.895e-05	2561000
GO:1901647	positive regulation of synoviocyte proliferation	Chordata	3.791e-06	512300
GO:1901662	quinone catabolic process	Chordata	0.001324	179000000
GO:1901857	positive regulation of cellular respiration	Chordata	8.209e-06	1109000
GO:1902004	positive regulation of amyloid-beta formation	Chordata	3.221e-05	4353000
GO:1902065	response to L-glutamate	Chordata	3.791e-06	512300
GO:1902108	regulation of mitochondrial membrane permeability involved in apoptotic process	Chordata	3.318e-05	4484000
GO:1902174	positive regulation of keratinocyte apoptotic process	Chordata	2.1e-06	283800
GO:1902176	negative regulation of oxidative stress-induced intrinsic apoptotic signaling pathway	Chordata	2.056e-05	2779000
GO:1902230	negative regulation of intrinsic apoptotic signaling pathway in response to DNA damage	Chordata	3.318e-05	4484000
GO:1902396	protein localization to bicellular tight junction	Chordata	0.0001417	19150000
GO:1902474	positive regulation of protein localization to synapse	Chordata	7.555e-06	1021000
GO:1902531	regulation of intracellular signal transduction	Chordata	3.318e-05	4484000
GO:1902565	positive regulation of neutrophil activation	Chordata	3.791e-06	512300
GO:1902570	protein localization to nucleolus	Chordata	0.0001274	17210000
GO:1902600	proton transmembrane transport	Chordata	0.0008121	109800000
GO:1902732	positive regulation of chondrocyte proliferation	Chordata	9.05e-06	1223000
GO:1902894	negative regulation of miRNA transcription	Chordata	3.791e-06	512300
GO:1902895	positive regulation of miRNA transcription	Chordata	3.791e-06	512300
GO:1902966	positive regulation of protein localization to early endosome	Chordata	2.219e-06	299900
GO:1902988	neurofibrillary tangle assembly	Chordata	7.555e-06	1021000
GO:1903078	positive regulation of protein localization to plasma membrane	Chordata	2.337e-05	3159000
GO:1903140	regulation of establishment of endothelial barrier	Chordata	3.791e-06	512300
GO:1903347	negative regulation of bicellular tight junction assembly	Chordata	3.791e-06	512300
GO:1903543	positive regulation of exosomal secretion	Chordata	8.209e-06	1109000
GO:1903748	negative regulation of establishment of protein localization to mitochondrion	Chordata	7.555e-06	1021000
GO:1903829	positive regulation of protein localization	Chordata	7.555e-06	1021000
GO:1903901	negative regulation of viral life cycle	Chordata	4.113e-05	5558000
GO:1903903	regulation of establishment of T cell polarity	Chordata	2.1e-06	283800
GO:1903906	regulation of plasma membrane raft polarization	Chordata	2.1e-06	283800
GO:1903909	regulation of receptor clustering	Chordata	2.1e-06	283800
GO:1903923	positive regulation of protein processing in phagocytic vesicle	Chordata	4.201e-06	567700
GO:1903955	positive regulation of protein targeting to mitochondrion	Chordata	0.0002334	31550000
GO:1904428	negative regulation of tubulin deacetylation	Chordata	1.511e-05	2042000
GO:1904440	positive regulation of iron ion import across plasma membrane	Chordata	8.209e-06	1109000
GO:1904646	cellular response to amyloid-beta	Chordata	3.791e-06	512300
GO:1904651	positive regulation of fat cell apoptotic process	Chordata	1.502e-05	2030000
GO:1904668	positive regulation of ubiquitin protein ligase activity	Chordata	6.402e-05	8653000
GO:1904707	positive regulation of vascular associated smooth muscle cell proliferation	Chordata	3.791e-06	512300
GO:1904714	regulation of chaperone-mediated autophagy	Chordata	0.000482	65140000
GO:1904772	response to tetrachloromethane	Chordata	1.416e-05	1914000
GO:1904783	positive regulation of NMDA glutamate receptor activity	Chordata	8.209e-06	1109000
GO:1904798	positive regulation of core promoter binding	Chordata	8.209e-06	1109000
GO:1904844	response to L-glutamine	Chordata	1.416e-05	1914000
GO:1904880	response to hydrogen sulfide	Chordata	1.416e-05	1914000
GO:1904996	positive regulation of leukocyte adhesion to vascular endothelial cell	Chordata	3.791e-06	512300
GO:1904999	positive regulation of leukocyte adhesion to arterial endothelial cell	Chordata	3.791e-06	512300
GO:1905038	regulation of membrane lipid metabolic process	Chordata	3.791e-06	512300
GO:1905242	response to 3,3',5-triiodo-L-thyronine	Chordata	3.791e-06	512300
GO:1905278	positive regulation of epithelial tube formation	Chordata	2.219e-06	299900
GO:1905395	response to flavonoid	Chordata	1.416e-05	1914000
GO:1905564	positive regulation of vascular endothelial cell proliferation	Chordata	5.05e-05	6824000
GO:1990000	amyloid fibril formation	Chordata	1.176e-05	1589000
GO:1990051	activation of protein kinase C activity	Chordata	1.502e-05	2030000
GO:1990090	cellular response to nerve growth factor stimulus	Chordata	7.555e-06	1021000
GO:1990268	response to gold nanoparticle	Chordata	3.791e-06	512300
GO:1990416	cellular response to brain-derived neurotrophic factor stimulus	Chordata	7.555e-06	1021000
GO:2000008	regulation of protein localization to cell surface	Chordata	3.379e-06	456700
GO:2000010	positive regulation of protein localization to cell surface	Chordata	3.791e-06	512300
GO:2000045	regulation of G1/S transition of mitotic cell cycle	Chordata	3.318e-05	4484000
GO:2000060	positive regulation of ubiquitin-dependent protein catabolic process	Chordata	2.219e-06	299900
GO:2000147	positive regulation of cell motility	Chordata	6.607e-06	892900
GO:2000271	positive regulation of fibroblast apoptotic process	Chordata	3.318e-05	4484000
GO:2000272	negative regulation of signaling receptor activity	Chordata	3.791e-06	512300
GO:2000308	negative regulation of tumor necrosis factor (ligand) superfamily member 11 production	Chordata	9.05e-06	1223000
GO:2000309	positive regulation of tumor necrosis factor (ligand) superfamily member 11 production	Chordata	8.209e-06	1109000
GO:2000334	positive regulation of blood microparticle formation	Chordata	3.791e-06	512300
GO:2000343	positive regulation of chemokine (C-X-C motif) ligand 2 production	Chordata	3.791e-06	512300
GO:2000347	positive regulation of hepatocyte proliferation	Chordata	3.791e-06	512300
GO:2000351	regulation of endothelial cell apoptotic process	Chordata	3.791e-06	512300
GO:2000377	regulation of reactive oxygen species metabolic process	Chordata	7.581e-06	1025000
GO:2000379	positive regulation of reactive oxygen species metabolic process	Chordata	1.502e-05	2030000
GO:2000486	negative regulation of glutamine transport	Chordata	1.502e-05	2030000
GO:2000491	positive regulation of hepatic stellate cell activation	Chordata	1.502e-05	2030000
GO:2000573	positive regulation of DNA biosynthetic process	Chordata	3.791e-06	512300
GO:2001135	regulation of endocytic recycling	Chordata	2.32e-06	313500
GO:2001150	positive regulation of dipeptide transmembrane transport	Chordata	0.0001172	15840000
GO:2001205	negative regulation of osteoclast development	Chordata	9.05e-06	1223000
GO:2001225	regulation of chloride transport	Chordata	5.861e-05	7921000
GO:2001233	regulation of apoptotic signaling pathway	Chordata	5.374e-05	7263000
GO:2001234	negative regulation of apoptotic signaling pathway	Chordata	3.791e-06	512300
GO:2001235	positive regulation of apoptotic signaling pathway	Chordata	3.318e-05	4484000
GO:2001238	positive regulation of extrinsic apoptotic signaling pathway	Chordata	7.394e-05	9992000
GO:2001240	negative regulation of extrinsic apoptotic signaling pathway in absence of ligand	Chordata	7.581e-06	1025000
GO:2001244	positive regulation of intrinsic apoptotic signaling pathway	Chordata	6.635e-05	8968000

## Sheet: Table S96
Table S96. DF-1 MiCId analysis GO Cellular Component (CC) Phylum level.
GO_Term	GO_Name	Taxon	Prior_GO(Relative_Abundance)	IonCount
GO.XXXXXXX	XXXXXXX	Ascomycota	0.9564	114700000000
GO:0000139	Golgi membrane	Chordata	0.0002389	32290000
GO:0000151	ubiquitin ligase complex	Chordata	3.272e-05	4422000
GO:0000785	chromatin	Chordata	5.586e-05	7549000
GO:0001891	phagocytic cup	Chordata	2.427e-05	3281000
GO:0002102	podosome	Chordata	2.45e-06	331200
GO:0002199	zona pellucida receptor complex	Chordata	0.0001167	15770000
GO:0005576	extracellular region	Chordata	0.005074	685700000
GO:0005615	extracellular space	Chordata	0.002254	304700000
GO:0005634	nucleus	Chordata	0.001849	249800000
GO:0005635	nuclear envelope	Chordata	0.0001117	15100000
GO:0005643	nuclear pore	Chordata	5.586e-05	7549000
GO:0005654	nucleoplasm	Chordata	0.003573	482900000
GO:0005680	anaphase-promoting complex	Chordata	9.817e-05	13270000
GO:0005730	nucleolus	Chordata	5.586e-05	7549000
GO:0005737	cytoplasm	Chordata	0.004272	577400000
GO:0005739	mitochondrion	Chordata	0.0006384	86280000
GO:0005741	mitochondrial outer membrane	Chordata	0.0005816	78600000
GO:0005743	mitochondrial inner membrane	Chordata	9.814e-05	13260000
GO:0005759	mitochondrial matrix	Chordata	0.0004438	59980000
GO:0005765	lysosomal membrane	Chordata	7.444e-07	100600
GO:0005768	endosome	Chordata	3.481e-06	470400
GO:0005769	early endosome	Chordata	1.642e-05	2218000
GO:0005770	late endosome	Chordata	2.137e-06	288900
GO:0005777	peroxisome	Chordata	0.0001147	15490000
GO:0005778	peroxisomal membrane	Chordata	2.293e-05	3099000
GO:0005782	peroxisomal matrix	Chordata	4.586e-05	6198000
GO:0005783	endoplasmic reticulum	Chordata	0.0002482	33540000
GO:0005788	endoplasmic reticulum lumen	Chordata	1.62e-05	2189000
GO:0005789	endoplasmic reticulum membrane	Chordata	0.0008123	109800000
GO:0005794	Golgi apparatus	Chordata	7.07e-05	9555000
GO:0005796	Golgi lumen	Chordata	0.0001195	16150000
GO:0005813	centrosome	Chordata	0.0001217	16450000
GO:0005814	centriole	Chordata	5.586e-05	7549000
GO:0005819	spindle	Chordata	6.085e-05	8224000
GO:0005829	cytosol	Chordata	0.01152	1556000000
GO:0005833	hemoglobin complex	Chordata	0.0001888	25510000
GO:0005853	eukaryotic translation elongation factor 1 complex	Chordata	0.0006886	93060000
GO:0005856	cytoskeleton	Chordata	0.0002304	31130000
GO:0005874	microtubule	Chordata	1.461e-05	1974000
GO:0005884	actin filament	Chordata	7.501e-05	10140000
GO:0005886	plasma membrane	Chordata	0.001576	213000000
GO:0005905	clathrin-coated pit	Chordata	4.275e-06	577800
GO:0005911	cell-cell junction	Chordata	3.75e-05	5068000
GO:0005925	focal adhesion	Chordata	0.0001289	17420000
GO:0008021	synaptic vesicle	Chordata	1.343e-06	181500
GO:0008180	COP9 signalosome	Chordata	0.0001167	15770000
GO:0009897	external side of plasma membrane	Chordata	9.906e-05	13390000
GO:0009925	basal plasma membrane	Chordata	2.137e-06	288900
GO:0009986	cell surface	Chordata	5.699e-05	7702000
GO:0010008	endosome membrane	Chordata	0.0001351	18250000
GO:0012506	vesicle membrane	Chordata	6.265e-05	8467000
GO:0015629	actin cytoskeleton	Chordata	7.991e-05	10800000
GO:0015630	microtubule cytoskeleton	Chordata	3.652e-05	4935000
GO:0016020	membrane	Chordata	0.0005783	78150000
GO:0016324	apical plasma membrane	Chordata	2.137e-06	288900
GO:0016469	proton-transporting two-sector ATPase complex	Chordata	3.271e-05	4421000
GO:0016528	sarcoplasm	Chordata	2.45e-06	331200
GO:0030016	myofibril	Chordata	3.75e-05	5068000
GO:0030027	lamellipodium	Chordata	2.45e-06	331200
GO:0030139	endocytic vesicle	Chordata	6.412e-06	866600
GO:0030141	secretory granule	Chordata	1e-05	1352000
GO:0030424	axon	Chordata	0.0001276	17240000
GO:0030425	dendrite	Chordata	6.983e-05	9438000
GO:0030426	growth cone	Chordata	7.303e-06	987000
GO:0030478	actin cap	Chordata	2.45e-06	331200
GO:0030496	midbody	Chordata	5.586e-05	7549000
GO:0030666	endocytic vesicle membrane	Chordata	1.429e-05	1932000
GO:0030669	clathrin-coated endocytic vesicle membrane	Chordata	2.017e-05	2726000
GO:0030670	phagocytic vesicle membrane	Chordata	1.343e-06	181500
GO:0030672	synaptic vesicle membrane	Chordata	1.343e-06	181500
GO:0030673	axolemma	Chordata	7.303e-06	987000
GO:0030864	cortical actin cytoskeleton	Chordata	4.901e-06	662300
GO:0031093	platelet alpha granule lumen	Chordata	8.668e-05	11710000
GO:0031410	cytoplasmic vesicle	Chordata	2.137e-06	288900
GO:0031838	haptoglobin-hemoglobin complex	Chordata	3.775e-05	5102000
GO:0031941	filamentous actin	Chordata	3.75e-05	5068000
GO:0031966	mitochondrial membrane	Chordata	8.358e-05	11300000
GO:0031982	vesicle	Chordata	2.883e-05	3897000
GO:0032991	protein-containing complex	Chordata	0.0002736	36970000
GO:0034399	nuclear periphery	Chordata	7.303e-06	987000
GO:0034774	secretory granule lumen	Chordata	2.846e-05	3846000
GO:0035267	NuA4 histone acetyltransferase complex	Chordata	3.75e-05	5068000
GO:0035580	specific granule lumen	Chordata	1e-05	1352000
GO:0036464	cytoplasmic ribonucleoprotein granule	Chordata	7.303e-06	987000
GO:0036477	somatodendritic compartment	Chordata	1.461e-05	1974000
GO:0042383	sarcolemma	Chordata	6.265e-05	8467000
GO:0042470	melanosome	Chordata	0.0002254	30460000
GO:0042565	RNA nuclear export complex	Chordata	5.586e-05	7549000
GO:0042581	specific granule	Chordata	1e-05	1352000
GO:0042645	mitochondrial nucleoid	Chordata	3.271e-05	4421000
GO:0042995	cell projection	Chordata	7.303e-06	987000
GO:0043005	neuron projection	Chordata	7.303e-06	987000
GO:0043025	neuronal cell body	Chordata	0.0001891	25550000
GO:0043197	dendritic spine	Chordata	7.303e-06	987000
GO:0043209	myelin sheath	Chordata	4.627e-05	6254000
GO:0043231	intracellular membrane-bounded organelle	Chordata	9.233e-05	12480000
GO:0043296	apical junction complex	Chordata	3.75e-05	5068000
GO:0043679	axon terminus	Chordata	6.085e-05	8224000
GO:0044297	cell body	Chordata	0.0001313	17750000
GO:0044304	main axon	Chordata	7.303e-06	987000
GO:0044305	calyx of Held	Chordata	3.75e-05	5068000
GO:0045121	membrane raft	Chordata	3.158e-05	4268000
GO:0045177	apical part of cell	Chordata	0.00013	17580000
GO:0045178	basal part of cell	Chordata	2.137e-06	288900
GO:0045202	synapse	Chordata	0.0007753	104800000
GO:0045259	proton-transporting ATP synthase complex	Chordata	0.0001963	26530000
GO:0045261	proton-transporting ATP synthase complex, catalytic core F(1)	Chordata	6.543e-05	8842000
GO:0045298	tubulin complex	Chordata	7.303e-06	987000
GO:0045335	phagocytic vesicle	Chordata	4.13e-05	5581000
GO:0048471	perinuclear region of cytoplasm	Chordata	6.513e-05	8802000
GO:0055037	recycling endosome	Chordata	0.0001006	13590000
GO:0055038	recycling endosome membrane	Chordata	4.029e-06	544600
GO:0062023	collagen-containing extracellular matrix	Chordata	0.0001364	18430000
GO:0062151	catalase complex	Chordata	1.147e-05	1549000
GO:0070062	extracellular exosome	Chordata	0.001745	235800000
GO:0071682	endocytic vesicle lumen	Chordata	1.888e-05	2551000
GO:0072562	blood microparticle	Chordata	0.0001917	25910000
GO:0072563	endothelial microparticle	Chordata	6.265e-05	8467000
GO:0090543	Flemming body	Chordata	5.586e-05	7549000
GO:0097013	phagocytic vesicle lumen	Chordata	4.001e-05	5407000
GO:0097386	glial cell projection	Chordata	7.303e-06	987000
GO:0097418	neurofibrillary tangle	Chordata	1.461e-05	1974000
GO:0097433	dense body	Chordata	3.75e-05	5068000
GO:0098574	cytoplasmic side of lysosomal membrane	Chordata	0.0006886	93060000
GO:0098685	Schaffer collateral - CA1 synapse	Chordata	3.75e-05	5068000
GO:0120220	basal body patch	Chordata	3.75e-05	5068000
GO:1902495	transmembrane transporter complex	Chordata	3.271e-05	4421000
GO:1904115	axon cytoplasm	Chordata	7.303e-06	987000
GO:1904724	tertiary granule lumen	Chordata	2.888e-05	3903000
GO:1904813	ficolin-1-rich granule lumen	Chordata	4.519e-05	6108000
GO:1990712	HFE-transferrin receptor complex	Chordata	2.137e-06	288900

## Sheet: Table S97
Table S97. DF-1 MiCId analysis GO Molecular Function (MF) Phylum level.
GO_Term	GO_Name	Taxon	Prior_GO(Relative_Abundance)	IonCount
GO.XXXXXXX	XXXXXXX	Ascomycota	0.9564	114700000000
GO:0000287	magnesium ion binding	Chordata	2.976e-05	4021000
GO:0000976	transcription cis-regulatory region binding	Chordata	1.521e-05	2055000
GO:0001512	dihydronicotinamide riboside quinone reductase activity	Chordata	0.0001589	21480000
GO:0001530	lipopolysaccharide binding	Chordata	1.226e-05	1657000
GO:0001786	phosphatidylserine binding	Chordata	0.0001432	19350000
GO:0002020	protease binding	Chordata	4.153e-05	5612000
GO:0003677	DNA binding	Chordata	0.0001924	26000000
GO:0003680	minor groove of adenine-thymine-rich DNA binding	Chordata	4.426e-06	598200
GO:0003682	chromatin binding	Chordata	1.488e-05	2011000
GO:0003690	double-stranded DNA binding	Chordata	4.426e-06	598200
GO:0003697	single-stranded DNA binding	Chordata	4.426e-06	598200
GO:0003723	RNA binding	Chordata	0.0002803	37880000
GO:0003746	translation elongation factor activity	Chordata	0.0008033	108600000
GO:0003755	peptidyl-prolyl cis-trans isomerase activity	Chordata	0.0001488	20110000
GO:0003779	actin binding	Chordata	1.47e-05	1987000
GO:0003796	lysozyme activity	Chordata	0.0001673	22600000
GO:0003924	GTPase activity	Chordata	0.0005739	77560000
GO:0003925	G protein activity	Chordata	1.553e-05	2099000
GO:0003937	IMP cyclohydrolase activity	Chordata	2.919e-05	3945000
GO:0003955	NAD(P)H dehydrogenase (quinone) activity	Chordata	0.0002087	28210000
GO:0004013	adenosylhomocysteinase activity	Chordata	0.000247	33390000
GO:0004046	aminoacylase activity	Chordata	1.499e-05	2026000
GO:0004064	arylesterase activity	Chordata	2.254e-05	3047000
GO:0004089	carbonate dehydratase activity	Chordata	0.0006763	91400000
GO:0004096	catalase activity	Chordata	0.0001499	20260000
GO:0004111	creatine kinase activity	Chordata	0.0001504	20320000
GO:0004128	cytochrome-b5 reductase activity, acting on NAD(P)H	Chordata	3.115e-05	4210000
GO:0004129	cytochrome-c oxidase activity	Chordata	4.665e-05	6305000
GO:0004252	serine-type endopeptidase activity	Chordata	2.452e-05	3314000
GO:0004461	lactose synthase activity	Chordata	0.0003345	45210000
GO:0004601	peroxidase activity	Chordata	0.0002231	30150000
GO:0004643	phosphoribosylaminoimidazolecarboxamide formyltransferase activity	Chordata	2.554e-05	3451000
GO:0004784	superoxide dismutase activity	Chordata	3.115e-05	4210000
GO:0004812	aminoacyl-tRNA ligase activity	Chordata	2.207e-05	2982000
GO:0004821	histidine-tRNA ligase activity	Chordata	8.826e-05	11930000
GO:0004842	ubiquitin-protein transferase activity	Chordata	0.0003681	49750000
GO:0004859	phospholipase inhibitor activity	Chordata	7.16e-05	9676000
GO:0004867	serine-type endopeptidase inhibitor activity	Chordata	4.444e-05	6006000
GO:0004869	cysteine-type endopeptidase inhibitor activity	Chordata	1.226e-05	1657000
GO:0005049	nuclear export signal receptor activity	Chordata	1.488e-05	2011000
GO:0005085	guanyl-nucleotide exchange factor activity	Chordata	4.201e-06	567700
GO:0005102	signaling receptor binding	Chordata	0.0001686	22790000
GO:0005123	death receptor binding	Chordata	3.815e-05	5156000
GO:0005125	cytokine activity	Chordata	0.0004549	61480000
GO:0005133	type II interferon receptor binding	Chordata	0.0001263	17070000
GO:0005154	epidermal growth factor receptor binding	Chordata	1.26e-05	1703000
GO:0005158	insulin receptor binding	Chordata	0.0001056	14270000
GO:0005159	insulin-like growth factor receptor binding	Chordata	0.0004223	57080000
GO:0005164	tumor necrosis factor receptor binding	Chordata	7.604e-05	10280000
GO:0005178	integrin binding	Chordata	0.0001304	17620000
GO:0005179	hormone activity	Chordata	0.001132	152900000
GO:0005200	structural constituent of cytoskeleton	Chordata	0.0001041	14070000
GO:0005344	oxygen carrier activity	Chordata	6.261e-05	8462000
GO:0005504	fatty acid binding	Chordata	5.359e-05	7243000
GO:0005506	iron ion binding	Chordata	2.452e-05	3314000
GO:0005507	copper ion binding	Chordata	1.786e-05	2414000
GO:0005509	calcium ion binding	Chordata	0.000244	32980000
GO:0005515	protein binding	Chordata	0.02536	3427000000
GO:0005522	profilin binding	Chordata	5.205e-05	7034000
GO:0005524	ATP binding	Chordata	0.0004956	66980000
GO:0005525	GTP binding	Chordata	0.0004287	57940000
GO:0005543	phospholipid binding	Chordata	7.16e-05	9676000
GO:0005544	calcium-dependent phospholipid binding	Chordata	0.0002864	38700000
GO:0005546	phosphatidylinositol-4,5-bisphosphate binding	Chordata	4.743e-07	64090
GO:0008017	microtubule binding	Chordata	3.541e-05	4785000
GO:0008083	growth factor activity	Chordata	0.0004391	59350000
GO:0008135	translation factor activity, RNA binding	Chordata	0.0001607	21710000
GO:0008198	ferrous iron binding	Chordata	3.461e-06	467700
GO:0008199	ferric iron binding	Chordata	3.461e-06	467700
GO:0008201	heparin binding	Chordata	3.563e-05	4816000
GO:0008233	peptidase activity	Chordata	1.226e-05	1657000
GO:0008236	serine-type peptidase activity	Chordata	1.226e-05	1657000
GO:0008270	zinc ion binding	Chordata	9.806e-05	13250000
GO:0008289	lipid binding	Chordata	1.786e-05	2414000
GO:0008379	thioredoxin peroxidase activity	Chordata	0.0001179	15930000
GO:0008753	NADPH dehydrogenase (quinone) activity	Chordata	3.115e-05	4210000
GO:0009055	electron transfer activity	Chordata	0.0001059	14320000
GO:0015643	toxic substance binding	Chordata	1.786e-05	2414000
GO:0016018	cyclosporin A binding	Chordata	1.24e-05	1676000
GO:0016209	antioxidant activity	Chordata	3.286e-05	4441000
GO:0016301	kinase activity	Chordata	2.506e-05	3387000
GO:0016491	oxidoreductase activity	Chordata	0.0001371	18530000
GO:0016661	oxidoreductase activity, acting on other nitrogenous compounds as donors	Chordata	5.297e-05	7159000
GO:0016684	oxidoreductase activity, acting on peroxide as acceptor	Chordata	2.999e-05	4053000
GO:0016740	transferase activity	Chordata	9.568e-05	12930000
GO:0016787	hydrolase activity	Chordata	0.000133	17970000
GO:0016829	lyase activity	Chordata	2.254e-05	3047000
GO:0016887	ATP hydrolysis activity	Chordata	0.0001467	19830000
GO:0017124	SH3 domain binding	Chordata	8.852e-06	1196000
GO:0018820	cyanamide hydratase activity	Chordata	2.254e-05	3047000
GO:0019003	GDP binding	Chordata	4.529e-05	6121000
GO:0019787	ubiquitin-like protein transferase activity	Chordata	9.203e-05	12440000
GO:0019825	oxygen binding	Chordata	8.048e-05	10880000
GO:0019899	enzyme binding	Chordata	0.000236	31900000
GO:0019901	protein kinase binding	Chordata	0.0002304	31140000
GO:0020037	heme binding	Chordata	0.0001846	24950000
GO:0030170	pyridoxal phosphate binding	Chordata	1.786e-05	2414000
GO:0030297	transmembrane receptor protein tyrosine kinase activator activity	Chordata	0.0002238	30240000
GO:0030492	hemoglobin binding	Chordata	1.565e-05	2116000
GO:0030674	protein-macromolecule adaptor activity	Chordata	4.426e-06	598200
GO:0031072	heat shock protein binding	Chordata	0.0002334	31550000
GO:0031386	protein tag activity	Chordata	6.124e-05	8277000
GO:0031404	chloride ion binding	Chordata	5.297e-05	7159000
GO:0031489	myosin V binding	Chordata	6.543e-07	88430
GO:0031625	ubiquitin protein ligase binding	Chordata	0.0002682	36240000
GO:0031720	haptoglobin binding	Chordata	3.131e-05	4231000
GO:0031721	hemoglobin alpha binding	Chordata	1.565e-05	2116000
GO:0034185	apolipoprotein binding	Chordata	4.426e-06	598200
GO:0034452	dynactin binding	Chordata	4.426e-06	598200
GO:0034986	iron chaperone activity	Chordata	3.461e-06	467700
GO:0035091	phosphatidylinositol binding	Chordata	4.426e-06	598200
GO:0036313	phosphatidylinositol 3-kinase catalytic subunit binding	Chordata	9.485e-07	128200
GO:0038177	death receptor agonist activity	Chordata	3.042e-05	4111000
GO:0042288	MHC class I protein binding	Chordata	2.999e-05	4053000
GO:0042802	identical protein binding	Chordata	0.0005084	68710000
GO:0042803	protein homodimerization activity	Chordata	8.63e-05	11660000
GO:0043532	angiostatin binding	Chordata	2.999e-05	4053000
GO:0043539	protein serine/threonine kinase activator activity	Chordata	0.000329	44460000
GO:0043565	sequence-specific DNA binding	Chordata	4.426e-06	598200
GO:0044183	protein folding chaperone	Chordata	0.0001167	15770000
GO:0044325	transmembrane transporter binding	Chordata	3.461e-06	467700
GO:0044389	ubiquitin-like protein ligase binding	Chordata	9.203e-05	12440000
GO:0045159	myosin II binding	Chordata	4.743e-07	64090
GO:0045296	cadherin binding	Chordata	7.811e-05	10560000
GO:0046790	virion binding	Chordata	1.24e-05	1676000
GO:0046872	metal ion binding	Chordata	0.000369	49870000
GO:0046933	proton-transporting ATP synthase activity, rotational mechanism	Chordata	0.0002399	32420000
GO:0046961	proton-transporting ATPase activity, rotational mechanism	Chordata	5.997e-05	8105000
GO:0046982	protein heterodimerization activity	Chordata	1.488e-05	2011000
GO:0048018	receptor ligand activity	Chordata	0.00025	33780000
GO:0050136	NADH:ubiquinone reductase (non-electrogenic) activity	Chordata	0.0001558	21050000
GO:0050661	NADP binding	Chordata	1.499e-05	2026000
GO:0051015	actin filament binding	Chordata	9.485e-07	128200
GO:0051082	unfolded protein binding	Chordata	0.0001291	17450000
GO:0051087	protein-folding chaperone binding	Chordata	2.229e-05	3012000
GO:0051428	peptide hormone receptor binding	Chordata	0.0003068	41460000
GO:0051721	protein phosphatase 2A binding	Chordata	4.426e-06	598200
GO:0051879	Hsp90 protein binding	Chordata	4.426e-06	598200
GO:0051920	peroxiredoxin activity	Chordata	5.893e-05	7965000
GO:0061630	ubiquitin protein ligase activity	Chordata	9.203e-05	12440000
GO:0061631	ubiquitin conjugating enzyme activity	Chordata	0.0003681	49750000
GO:0070883	pre-miRNA binding	Chordata	1.488e-05	2011000
GO:0071813	lipoprotein particle binding	Chordata	4.426e-06	598200
GO:0071949	FAD binding	Chordata	5.297e-05	7159000
GO:0098973	structural constituent of postsynaptic actin cytoskeleton	Chordata	5.205e-05	7034000
GO:0099077	histone-dependent DNA binding	Chordata	4.426e-06	598200
GO:0099609	microtubule lateral binding	Chordata	4.426e-06	598200
GO:0140272	exogenous protein binding	Chordata	1.786e-05	2414000
GO:0140662	ATP-dependent protein folding chaperone	Chordata	0.0001167	15770000
GO:0140824	thioredoxin-dependent peroxiredoxin activity	Chordata	0.0001179	15930000
GO:0140839	RNA polymerase II CTD heptapeptide repeat P3 isomerase activity	Chordata	1.24e-05	1676000
GO:0140840	RNA polymerase II CTD heptapeptide repeat P6 isomerase activity	Chordata	1.24e-05	1676000
GO:0140912	membrane destabilizing activity	Chordata	1.226e-05	1657000
GO:1902936	phosphatidylinositol bisphosphate binding	Chordata	4.426e-06	598200
GO:1903136	cuprous ion binding	Chordata	0.0004868	65790000
GO:1903981	enterobactin binding	Chordata	3.573e-05	4829000
GO:1904399	heparan sulfate binding	Chordata	1.24e-05	1676000
GO:1904408	melatonin binding	Chordata	5.297e-05	7159000
GO:1905594	resveratrol binding	Chordata	5.297e-05	7159000
GO:1990459	transferrin receptor binding	Chordata	2.076e-05	2806000
GO:1990460	leptin receptor binding	Chordata	0.0001534	20730000

## Sheet: Table S98
Table S98. DF-2 MiCId analysis GO Biological Process (BP) Phylum level.
GO_Term	GO_Name	Taxon	Prior_GO(Relative_Abundance)	IonCount
GO.XXXXXXX	XXXXXXX	Ascomycota	0.9531	112300000000
GO.XXXXXXX	XXXXXXX	Chordata	0.0003684	58660000
GO:0000054	ribosomal subunit export from nucleus	Chordata	0.0001193	18990000
GO:0000055	ribosomal large subunit export from nucleus	Chordata	0.0001193	18990000
GO:0000056	ribosomal small subunit export from nucleus	Chordata	0.0001193	18990000
GO:0000070	mitotic sister chromatid segregation	Chordata	0.0001193	18990000
GO:0000122	negative regulation of transcription by RNA polymerase II	Chordata	0.0001974	31440000
GO:0000209	protein polyubiquitination	Chordata	0.0001557	24780000
GO:0000226	microtubule cytoskeleton organization	Chordata	1.512e-05	2408000
GO:0000278	mitotic cell cycle	Chordata	0.0001193	18990000
GO:0000302	response to reactive oxygen species	Chordata	0.0001139	18130000
GO:0000413	protein peptidyl-prolyl isomerization	Chordata	1.367e-05	2176000
GO:0001501	skeletal system development	Chordata	9.894e-05	15750000
GO:0001503	ossification	Chordata	9.051e-05	14410000
GO:0001525	angiogenesis	Chordata	3.793e-05	6039000
GO:0001542	ovulation from ovarian follicle	Chordata	1.463e-05	2329000
GO:0001649	osteoblast differentiation	Chordata	9.746e-05	15520000
GO:0001657	ureteric bud development	Chordata	7.467e-06	1189000
GO:0001666	response to hypoxia	Chordata	2.587e-05	4119000
GO:0001701	in utero embryonic development	Chordata	0.0001644	26170000
GO:0001738	morphogenesis of a polarized epithelium	Chordata	2.845e-05	4530000
GO:0001774	microglial cell activation	Chordata	5.205e-05	8287000
GO:0001817	regulation of cytokine production	Chordata	1.666e-05	2652000
GO:0001819	positive regulation of cytokine production	Chordata	2.932e-05	4668000
GO:0001822	kidney development	Chordata	7.467e-06	1189000
GO:0001836	release of cytochrome c from mitochondria	Chordata	5.941e-05	9459000
GO:0001881	receptor recycling	Chordata	1.924e-07	30640
GO:0001890	placenta development	Chordata	1.463e-05	2329000
GO:0001892	embryonic placenta development	Chordata	0.0001644	26170000
GO:0001933	negative regulation of protein phosphorylation	Chordata	1.367e-05	2176000
GO:0001934	positive regulation of protein phosphorylation	Chordata	1.744e-05	2777000
GO:0001936	regulation of endothelial cell proliferation	Chordata	1.463e-05	2329000
GO:0001937	negative regulation of endothelial cell proliferation	Chordata	3.777e-06	601300
GO:0001938	positive regulation of endothelial cell proliferation	Chordata	8.583e-07	136600
GO:0002009	morphogenesis of an epithelium	Chordata	3.709e-05	5905000
GO:0002021	response to dietary excess	Chordata	2.926e-05	4658000
GO:0002037	negative regulation of L-glutamate import across plasma membrane	Chordata	3.777e-06	601300
GO:0002092	positive regulation of receptor internalization	Chordata	8.583e-07	136600
GO:0002227	innate immune response in mucosa	Chordata	8.329e-06	1326000
GO:0002250	adaptive immune response	Chordata	7.135e-06	1136000
GO:0002281	macrophage activation involved in immune response	Chordata	1.091e-05	1737000
GO:0002376	immune system process	Chordata	8.329e-06	1326000
GO:0002439	chronic inflammatory response to antigenic stimulus	Chordata	3.777e-06	601300
GO:0002523	leukocyte migration involved in inflammatory response	Chordata	3.777e-06	601300
GO:0002637	regulation of immunoglobulin production	Chordata	3.777e-06	601300
GO:0002719	negative regulation of cytokine production involved in immune response	Chordata	3.777e-06	601300
GO:0002876	positive regulation of chronic inflammatory response to antigenic stimulus	Chordata	3.777e-06	601300
GO:0002925	positive regulation of humoral immune response mediated by circulating immunoglobulin	Chordata	3.777e-06	601300
GO:0002931	response to ischemia	Chordata	1.612e-06	256600
GO:0003009	skeletal muscle contraction	Chordata	3.777e-06	601300
GO:0003085	negative regulation of systemic arterial blood pressure	Chordata	3.777e-06	601300
GO:0003300	cardiac muscle hypertrophy	Chordata	1.463e-05	2329000
GO:0003360	brainstem development	Chordata	2.754e-06	438500
GO:0005989	lactose biosynthetic process	Chordata	0.0004362	69450000
GO:0006006	glucose metabolic process	Chordata	0.0001006	16010000
GO:0006091	generation of precursor metabolites and energy	Chordata	7.818e-06	1245000
GO:0006111	regulation of gluconeogenesis	Chordata	1.463e-05	2329000
GO:0006112	energy reserve metabolic process	Chordata	4.389e-05	6987000
GO:0006114	glycerol biosynthetic process	Chordata	1.463e-05	2329000
GO:0006116	NADH oxidation	Chordata	1.612e-06	256600
GO:0006139	nucleobase-containing compound metabolic process	Chordata	2.754e-06	438500
GO:0006164	purine nucleotide biosynthetic process	Chordata	5.508e-06	877000
GO:0006177	GMP biosynthetic process	Chordata	5.508e-06	877000
GO:0006189	'de novo' IMP biosynthetic process	Chordata	1.377e-05	2192000
GO:0006259	DNA metabolic process	Chordata	0.0001193	18990000
GO:0006338	chromatin remodeling	Chordata	8.536e-05	13590000
GO:0006355	regulation of DNA-templated transcription	Chordata	8.218e-05	13080000
GO:0006357	regulation of transcription by RNA polymerase II	Chordata	0.0001559	24830000
GO:0006412	translation	Chordata	0.003808	606400000
GO:0006414	translational elongation	Chordata	0.00561	893200000
GO:0006418	tRNA aminoacylation for protein translation	Chordata	2.277e-05	3626000
GO:0006427	histidyl-tRNA aminoacylation	Chordata	6.832e-05	10880000
GO:0006457	protein folding	Chordata	5.467e-05	8704000
GO:0006469	negative regulation of protein kinase activity	Chordata	1.367e-05	2176000
GO:0006508	proteolysis	Chordata	8.329e-06	1326000
GO:0006511	ubiquitin-dependent protein catabolic process	Chordata	0.0001182	18820000
GO:0006513	protein monoubiquitination	Chordata	3.797e-05	6045000
GO:0006606	protein import into nucleus	Chordata	0.0004771	75970000
GO:0006611	protein export from nucleus	Chordata	0.0003579	56980000
GO:0006626	protein targeting to mitochondrion	Chordata	2.971e-05	4730000
GO:0006629	lipid metabolic process	Chordata	3.707e-05	5903000
GO:0006635	fatty acid beta-oxidation	Chordata	1.463e-05	2329000
GO:0006641	triglyceride metabolic process	Chordata	7.467e-06	1189000
GO:0006730	one-carbon metabolic process	Chordata	0.0003374	53710000
GO:0006743	ubiquinone metabolic process	Chordata	1.612e-06	256600
GO:0006754	ATP biosynthetic process	Chordata	2.345e-05	3734000
GO:0006801	superoxide metabolic process	Chordata	1.612e-06	256600
GO:0006805	xenobiotic metabolic process	Chordata	1.612e-06	256600
GO:0006809	nitric oxide biosynthetic process	Chordata	1.612e-06	256600
GO:0006826	iron ion transport	Chordata	4.186e-05	6665000
GO:0006879	intracellular iron ion homeostasis	Chordata	1.26e-05	2006000
GO:0006909	phagocytosis	Chordata	2.926e-05	4658000
GO:0006911	phagocytosis, engulfment	Chordata	5.773e-06	919100
GO:0006913	nucleocytoplasmic transport	Chordata	0.0002386	37980000
GO:0006915	apoptotic process	Chordata	0.0002237	35620000
GO:0006933	negative regulation of cell adhesion involved in substrate-bound cell migration	Chordata	7.818e-06	1245000
GO:0006952	defense response	Chordata	3.777e-06	601300
GO:0006954	inflammatory response	Chordata	0.0004206	66960000
GO:0006955	immune response	Chordata	1.469e-05	2339000
GO:0006959	humoral immune response	Chordata	1.924e-05	3064000
GO:0006974	DNA damage response	Chordata	5.041e-06	802500
GO:0006979	response to oxidative stress	Chordata	0.0002251	35840000
GO:0006986	response to unfolded protein	Chordata	5.185e-05	8256000
GO:0007010	cytoskeleton organization	Chordata	2.845e-05	4530000
GO:0007015	actin filament organization	Chordata	9.186e-06	1463000
GO:0007052	mitotic spindle organization	Chordata	0.0001193	18990000
GO:0007141	male meiosis I	Chordata	0.0003467	55200000
GO:0007144	female meiosis I	Chordata	0.0003467	55200000
GO:0007154	cell communication	Chordata	3.777e-06	601300
GO:0007163	establishment or maintenance of cell polarity	Chordata	2.845e-05	4530000
GO:0007165	signal transduction	Chordata	0.0003717	59180000
GO:0007166	cell surface receptor signaling pathway	Chordata	7.135e-06	1136000
GO:0007173	epidermal growth factor receptor signaling pathway	Chordata	6.008e-06	956500
GO:0007249	canonical NF-kappaB signal transduction	Chordata	9.894e-05	15750000
GO:0007254	JNK cascade	Chordata	3.777e-06	601300
GO:0007259	cell surface receptor signaling pathway via JAK-STAT	Chordata	3.645e-05	5804000
GO:0007267	cell-cell signaling	Chordata	0.0001141	18170000
GO:0007268	chemical synaptic transmission	Chordata	0.0003283	52270000
GO:0007271	synaptic transmission, cholinergic	Chordata	1.612e-06	256600
GO:0007339	binding of sperm to zona pellucida	Chordata	5.185e-05	8256000
GO:0007409	axonogenesis	Chordata	2.845e-05	4530000
GO:0007417	central nervous system development	Chordata	2.886e-06	459600
GO:0007565	female pregnancy	Chordata	1.463e-05	2329000
GO:0007584	response to nutrient	Chordata	1.624e-05	2586000
GO:0007596	blood coagulation	Chordata	0.0003253	51790000
GO:0007613	memory	Chordata	5.041e-06	802500
GO:0007623	circadian rhythm	Chordata	1.841e-05	2930000
GO:0008154	actin polymerization or depolymerization	Chordata	2.886e-06	459600
GO:0008203	cholesterol metabolic process	Chordata	2.21e-05	3518000
GO:0008206	bile acid metabolic process	Chordata	1.463e-05	2329000
GO:0008217	regulation of blood pressure	Chordata	1.463e-05	2329000
GO:0008283	cell population proliferation	Chordata	9.98e-05	15890000
GO:0008284	positive regulation of cell population proliferation	Chordata	0.0002197	34980000
GO:0008285	negative regulation of cell population proliferation	Chordata	3.777e-06	601300
GO:0008286	insulin receptor signaling pathway	Chordata	0.0002465	39250000
GO:0008340	determination of adult lifespan	Chordata	1.463e-05	2329000
GO:0008343	adult feeding behavior	Chordata	2.926e-05	4658000
GO:0008344	adult locomotory behavior	Chordata	0.0001642	26140000
GO:0008584	male gonad development	Chordata	0.0003467	55200000
GO:0008585	female gonad development	Chordata	0.0003467	55200000
GO:0008625	extrinsic apoptotic signaling pathway via death domain receptors	Chordata	5.237e-05	8338000
GO:0008630	intrinsic apoptotic signaling pathway in response to DNA damage	Chordata	3.777e-06	601300
GO:0008637	apoptotic mitochondrial changes	Chordata	5.941e-05	9459000
GO:0009058	biosynthetic process	Chordata	2.754e-06	438500
GO:0009060	aerobic respiration	Chordata	7.467e-06	1189000
GO:0009062	fatty acid catabolic process	Chordata	1.463e-05	2329000
GO:0009267	cellular response to starvation	Chordata	4.922e-05	7837000
GO:0009306	protein secretion	Chordata	0.0001642	26140000
GO:0009410	response to xenobiotic stimulus	Chordata	1.285e-05	2047000
GO:0009411	response to UV	Chordata	7.467e-06	1189000
GO:0009612	response to mechanical stimulus	Chordata	3.777e-06	601300
GO:0009615	response to virus	Chordata	1.091e-05	1737000
GO:0009617	response to bacterium	Chordata	1.008e-05	1604000
GO:0009636	response to toxic substance	Chordata	9.078e-06	1445000
GO:0009642	response to light intensity	Chordata	7.467e-06	1189000
GO:0009650	UV protection	Chordata	1.493e-05	2378000
GO:0009651	response to salt stress	Chordata	3.777e-06	601300
GO:0009725	response to hormone	Chordata	1.612e-06	256600
GO:0009743	response to carbohydrate	Chordata	1.612e-06	256600
GO:0009750	response to fructose	Chordata	3.777e-06	601300
GO:0009887	animal organ morphogenesis	Chordata	8.595e-05	13690000
GO:0009892	negative regulation of metabolic process	Chordata	1.463e-05	2329000
GO:0010193	response to ozone	Chordata	7.467e-06	1189000
GO:0010288	response to lead ion	Chordata	1.251e-05	1991000
GO:0010458	exit from mitosis	Chordata	4.013e-05	6389000
GO:0010459	negative regulation of heart rate	Chordata	3.777e-06	601300
GO:0010506	regulation of autophagy	Chordata	5.041e-06	802500
GO:0010507	negative regulation of autophagy	Chordata	2.926e-05	4658000
GO:0010508	positive regulation of autophagy	Chordata	1.427e-05	2272000
GO:0010573	vascular endothelial growth factor production	Chordata	3.777e-06	601300
GO:0010595	positive regulation of endothelial cell migration	Chordata	8.583e-07	136600
GO:0010628	positive regulation of gene expression	Chordata	0.0001695	26990000
GO:0010629	negative regulation of gene expression	Chordata	7.177e-05	11430000
GO:0010634	positive regulation of epithelial cell migration	Chordata	7.135e-06	1136000
GO:0010744	positive regulation of macrophage derived foam cell differentiation	Chordata	3.777e-06	601300
GO:0010800	positive regulation of peptidyl-threonine phosphorylation	Chordata	8.583e-07	136600
GO:0010888	negative regulation of lipid storage	Chordata	1.841e-05	2930000
GO:0010917	negative regulation of mitochondrial membrane potential	Chordata	5.041e-06	802500
GO:0010918	positive regulation of mitochondrial membrane potential	Chordata	2.971e-05	4730000
GO:0010994	free ubiquitin chain polymerization	Chordata	4.013e-05	6389000
GO:0014059	regulation of dopamine secretion	Chordata	0.0001642	26140000
GO:0014070	response to organic cyclic compound	Chordata	5.388e-06	857900
GO:0014075	response to amine	Chordata	1.612e-06	256600
GO:0014823	response to activity	Chordata	2.587e-05	4119000
GO:0014854	response to inactivity	Chordata	7.467e-06	1189000
GO:0014891	striated muscle atrophy	Chordata	2.886e-06	459600
GO:0015031	protein transport	Chordata	0.0001194	19010000
GO:0015670	carbon dioxide transport	Chordata	7.418e-05	11810000
GO:0015986	proton motive force-driven ATP synthesis	Chordata	3.909e-05	6223000
GO:0016032	viral process	Chordata	0.0001193	18990000
GO:0016072	rRNA metabolic process	Chordata	5.041e-06	802500
GO:0016192	vesicle-mediated transport	Chordata	2.886e-06	459600
GO:0016567	protein ubiquitination	Chordata	0.0005409	86110000
GO:0019076	viral release from host cell	Chordata	1.367e-05	2176000
GO:0019222	regulation of metabolic process	Chordata	2.932e-05	4668000
GO:0019430	removal of superoxide radicals	Chordata	0.0001995	31760000
GO:0019722	calcium-mediated signaling	Chordata	3.777e-06	601300
GO:0019730	antimicrobial humoral response	Chordata	0.0004054	64550000
GO:0019731	antibacterial humoral response	Chordata	3.962e-05	6308000
GO:0019732	antifungal humoral response	Chordata	1.666e-05	2652000
GO:0019896	axonal transport of mitochondrion	Chordata	5.041e-06	802500
GO:0019941	modification-dependent protein catabolic process	Chordata	0.0003467	55200000
GO:0019953	sexual reproduction	Chordata	2.926e-05	4658000
GO:0020027	hemoglobin metabolic process	Chordata	7.467e-06	1189000
GO:0021549	cerebellum development	Chordata	2.754e-06	438500
GO:0021762	substantia nigra development	Chordata	2.845e-05	4530000
GO:0021888	hypothalamus gonadotrophin-releasing hormone neuron development	Chordata	0.0003467	55200000
GO:0021930	cerebellar granule cell precursor proliferation	Chordata	8.583e-07	136600
GO:0021940	positive regulation of cerebellar granule cell precursor proliferation	Chordata	8.583e-07	136600
GO:0021954	central nervous system neuron development	Chordata	1.967e-05	3132000
GO:0021987	cerebral cortex development	Chordata	2.754e-06	438500
GO:0022617	extracellular matrix disassembly	Chordata	2.886e-06	459600
GO:0023052	signaling	Chordata	3.777e-06	601300
GO:0030030	cell projection organization	Chordata	2.886e-06	459600
GO:0030031	cell projection assembly	Chordata	2.886e-06	459600
GO:0030036	actin cytoskeleton organization	Chordata	2.886e-06	459600
GO:0030041	actin filament polymerization	Chordata	8.659e-06	1379000
GO:0030042	actin filament depolymerization	Chordata	5.773e-06	919100
GO:0030071	regulation of mitotic metaphase/anaphase transition	Chordata	9.704e-05	15450000
GO:0030073	insulin secretion	Chordata	1.463e-05	2329000
GO:0030101	natural killer cell activation	Chordata	9.894e-05	15750000
GO:0030163	protein catabolic process	Chordata	1.612e-06	256600
GO:0030168	platelet activation	Chordata	2.733e-05	4352000
GO:0030182	neuron differentiation	Chordata	1.367e-05	2176000
GO:0030193	regulation of blood coagulation	Chordata	7.725e-05	12300000
GO:0030198	extracellular matrix organization	Chordata	3.777e-06	601300
GO:0030217	T cell differentiation	Chordata	2.926e-05	4658000
GO:0030225	macrophage differentiation	Chordata	7.135e-06	1136000
GO:0030300	regulation of intestinal cholesterol absorption	Chordata	1.463e-05	2329000
GO:0030316	osteoclast differentiation	Chordata	1.008e-05	1604000
GO:0030335	positive regulation of cell migration	Chordata	8.583e-07	136600
GO:0030593	neutrophil chemotaxis	Chordata	1.367e-05	2176000
GO:0030595	leukocyte chemotaxis	Chordata	1.367e-05	2176000
GO:0030857	negative regulation of epithelial cell differentiation	Chordata	7.135e-06	1136000
GO:0031017	exocrine pancreas development	Chordata	8.218e-05	13080000
GO:0031100	animal organ regeneration	Chordata	2.754e-06	438500
GO:0031110	regulation of microtubule polymerization or depolymerization	Chordata	5.041e-06	802500
GO:0031113	regulation of microtubule polymerization	Chordata	1.512e-05	2408000
GO:0031116	positive regulation of microtubule polymerization	Chordata	1.008e-05	1605000
GO:0031122	cytoplasmic microtubule organization	Chordata	5.041e-06	802500
GO:0031145	anaphase-promoting complex-dependent catabolic process	Chordata	0.0001605	25560000
GO:0031175	neuron projection development	Chordata	1.008e-05	1605000
GO:0031334	positive regulation of protein-containing complex assembly	Chordata	0.0001	15930000
GO:0031398	positive regulation of protein ubiquitination	Chordata	0.0003467	55200000
GO:0031536	positive regulation of exit from mitosis	Chordata	4.013e-05	6389000
GO:0031622	positive regulation of fever generation	Chordata	7.554e-06	1203000
GO:0031640	killing of cells of another organism	Chordata	0.001663	264800000
GO:0031642	negative regulation of myelination	Chordata	3.777e-06	601300
GO:0031647	regulation of protein stability	Chordata	6.3e-06	1003000
GO:0031648	protein destabilization	Chordata	2.886e-06	459600
GO:0031665	negative regulation of lipopolysaccharide-mediated signaling pathway	Chordata	8.329e-06	1326000
GO:0031667	response to nutrient levels	Chordata	1.841e-05	2930000
GO:0032008	positive regulation of TOR signaling	Chordata	2.926e-05	4658000
GO:0032020	ISG15-protein conjugation	Chordata	7.594e-05	12090000
GO:0032092	positive regulation of protein binding	Chordata	0.0001193	18990000
GO:0032099	negative regulation of appetite	Chordata	2.926e-05	4658000
GO:0032148	activation of protein kinase B activity	Chordata	1.367e-05	2176000
GO:0032230	positive regulation of synaptic transmission, GABAergic	Chordata	3.709e-05	5905000
GO:0032310	prostaglandin secretion	Chordata	1.463e-05	2329000
GO:0032355	response to estradiol	Chordata	2.371e-05	3774000
GO:0032402	melanosome transport	Chordata	1.924e-07	30640
GO:0032436	positive regulation of proteasomal ubiquitin-dependent protein catabolic process	Chordata	6.3e-06	1003000
GO:0032446	protein modification by small protein conjugation	Chordata	4.013e-05	6389000
GO:0032456	endocytic recycling	Chordata	9.622e-08	15320
GO:0032496	response to lipopolysaccharide	Chordata	5.388e-06	857900
GO:0032543	mitochondrial translation	Chordata	2.277e-05	3626000
GO:0032680	regulation of tumor necrosis factor production	Chordata	8.329e-06	1326000
GO:0032700	negative regulation of interleukin-17 production	Chordata	7.135e-06	1136000
GO:0032715	negative regulation of interleukin-6 production	Chordata	3.777e-06	601300
GO:0032722	positive regulation of chemokine production	Chordata	1.091e-05	1737000
GO:0032724	positive regulation of fractalkine production	Chordata	7.554e-06	1203000
GO:0032729	positive regulation of type II interferon production	Chordata	3.777e-06	601300
GO:0032731	positive regulation of interleukin-1 beta production	Chordata	1.091e-05	1737000
GO:0032735	positive regulation of interleukin-12 production	Chordata	2.89e-05	4601000
GO:0032741	positive regulation of interleukin-18 production	Chordata	3.777e-06	601300
GO:0032747	positive regulation of interleukin-23 production	Chordata	7.135e-06	1136000
GO:0032755	positive regulation of interleukin-6 production	Chordata	5.15e-05	8199000
GO:0032757	positive regulation of interleukin-8 production	Chordata	3.351e-05	5336000
GO:0032760	positive regulation of tumor necrosis factor production	Chordata	4.317e-05	6873000
GO:0032780	negative regulation of ATP-dependent activity	Chordata	8.329e-06	1326000
GO:0032814	regulation of natural killer cell activation	Chordata	1.463e-05	2329000
GO:0032817	regulation of natural killer cell proliferation	Chordata	1.463e-05	2329000
GO:0032834	positive regulation of CD4-positive, CD25-positive, alpha-beta regulatory T cell differentiation involved in immune response	Chordata	7.135e-06	1136000
GO:0032849	positive regulation of cellular pH reduction	Chordata	3.709e-05	5905000
GO:0032868	response to insulin	Chordata	3.672e-05	5847000
GO:0032869	cellular response to insulin stimulus	Chordata	1.463e-05	2329000
GO:0032872	regulation of stress-activated MAPK cascade	Chordata	9.894e-05	15750000
GO:0032873	negative regulation of stress-activated MAPK cascade	Chordata	1.367e-05	2176000
GO:0032930	positive regulation of superoxide anion generation	Chordata	5.041e-06	802500
GO:0033044	regulation of chromosome organization	Chordata	5.041e-06	802500
GO:0033141	positive regulation of peptidyl-serine phosphorylation of STAT protein	Chordata	7.135e-06	1136000
GO:0033189	response to vitamin A	Chordata	7.467e-06	1189000
GO:0033197	response to vitamin E	Chordata	2.21e-05	3518000
GO:0033209	tumor necrosis factor-mediated signaling pathway	Chordata	2.644e-05	4209000
GO:0033210	leptin-mediated signaling pathway	Chordata	7.314e-05	11650000
GO:0033353	S-adenosylmethionine cycle	Chordata	0.0003374	53710000
GO:0033572	transferrin transport	Chordata	1.924e-07	30640
GO:0033574	response to testosterone	Chordata	1.612e-06	256600
GO:0033591	response to L-ascorbic acid	Chordata	7.467e-06	1189000
GO:0033686	positive regulation of luteinizing hormone secretion	Chordata	1.463e-05	2329000
GO:0033690	positive regulation of osteoblast proliferation	Chordata	8.329e-06	1326000
GO:0034063	stress granule assembly	Chordata	5.041e-06	802500
GO:0034101	erythrocyte homeostasis	Chordata	9.894e-05	15750000
GO:0034116	positive regulation of heterotypic cell-cell adhesion	Chordata	1.133e-05	1804000
GO:0034138	toll-like receptor 3 signaling pathway	Chordata	3.777e-06	601300
GO:0034145	positive regulation of toll-like receptor 4 signaling pathway	Chordata	8.329e-06	1326000
GO:0034250	positive regulation of amide metabolic process	Chordata	3.777e-06	601300
GO:0034333	adherens junction assembly	Chordata	2.845e-05	4530000
GO:0034389	lipid droplet organization	Chordata	1.367e-05	2176000
GO:0034393	positive regulation of smooth muscle cell apoptotic process	Chordata	7.135e-06	1136000
GO:0034599	cellular response to oxidative stress	Chordata	1.528e-05	2433000
GO:0034605	cellular response to heat	Chordata	5.041e-06	802500
GO:0034614	cellular response to reactive oxygen species	Chordata	5.041e-06	802500
GO:0034756	regulation of iron ion transport	Chordata	6.3e-06	1003000
GO:0035281	pre-miRNA export from nucleus	Chordata	0.0001193	18990000
GO:0035360	positive regulation of peroxisome proliferator activated receptor signaling pathway	Chordata	1.463e-05	2329000
GO:0035556	intracellular signal transduction	Chordata	1.463e-05	2329000
GO:0035630	bone mineralization involved in bone maturation	Chordata	1.463e-05	2329000
GO:0035633	maintenance of blood-brain barrier	Chordata	2.845e-05	4530000
GO:0035773	insulin secretion involved in cellular response to glucose stimulus	Chordata	1.924e-07	30640
GO:0035900	response to isolation stress	Chordata	3.777e-06	601300
GO:0035904	aorta development	Chordata	1.463e-05	2329000
GO:0035994	response to muscle stretch	Chordata	5.773e-06	919100
GO:0036005	response to macrophage colony-stimulating factor	Chordata	3.777e-06	601300
GO:0038096	Fc-gamma receptor signaling pathway involved in phagocytosis	Chordata	7.135e-06	1136000
GO:0038108	negative regulation of appetite by leptin-mediated signaling pathway	Chordata	4.389e-05	6987000
GO:0038134	ERBB2-EGFR signaling pathway	Chordata	1.717e-06	273300
GO:0038166	angiotensin-activated signaling pathway	Chordata	3.709e-05	5905000
GO:0038196	type III interferon-mediated signaling pathway	Chordata	7.135e-06	1136000
GO:0040018	positive regulation of multicellular organism growth	Chordata	8.218e-05	13080000
GO:0042026	protein refolding	Chordata	0.0001037	16510000
GO:0042102	positive regulation of T cell proliferation	Chordata	1.463e-05	2329000
GO:0042104	positive regulation of activated T cell proliferation	Chordata	0.0001644	26170000
GO:0042118	endothelial cell activation	Chordata	1.367e-05	2176000
GO:0042127	regulation of cell population proliferation	Chordata	7.554e-06	1203000
GO:0042129	regulation of T cell proliferation	Chordata	2.971e-05	4730000
GO:0042177	negative regulation of protein catabolic process	Chordata	1.612e-06	256600
GO:0042267	natural killer cell mediated cytotoxicity	Chordata	9.894e-05	15750000
GO:0042269	regulation of natural killer cell mediated cytotoxicity	Chordata	1.463e-05	2329000
GO:0042307	positive regulation of protein import into nucleus	Chordata	0.000141	22460000
GO:0042311	vasodilation	Chordata	3.777e-06	601300
GO:0042327	positive regulation of phosphorylation	Chordata	7.158e-06	1140000
GO:0042360	vitamin E metabolic process	Chordata	1.612e-06	256600
GO:0042373	vitamin K metabolic process	Chordata	4.835e-06	769700
GO:0042445	hormone metabolic process	Chordata	1.463e-05	2329000
GO:0042531	positive regulation of tyrosine phosphorylation of STAT protein	Chordata	7.135e-06	1136000
GO:0042542	response to hydrogen peroxide	Chordata	7.467e-06	1189000
GO:0042593	glucose homeostasis	Chordata	1.463e-05	2329000
GO:0042742	defense response to bacterium	Chordata	0.000932	148400000
GO:0042744	hydrogen peroxide catabolic process	Chordata	0.0003491	55580000
GO:0042755	eating behavior	Chordata	1.463e-05	2329000
GO:0042770	signal transduction in response to DNA damage	Chordata	2.971e-05	4730000
GO:0042775	mitochondrial ATP synthesis coupled electron transport	Chordata	2.971e-05	4730000
GO:0042776	proton motive force-driven mitochondrial ATP synthesis	Chordata	1.564e-05	2489000
GO:0042981	regulation of apoptotic process	Chordata	5.816e-05	9260000
GO:0043065	positive regulation of apoptotic process	Chordata	0.0001377	21930000
GO:0043066	negative regulation of apoptotic process	Chordata	0.0002913	46380000
GO:0043068	positive regulation of programmed cell death	Chordata	3.777e-06	601300
GO:0043122	regulation of canonical NF-kappaB signal transduction	Chordata	3.777e-06	601300
GO:0043123	positive regulation of canonical NF-kappaB signal transduction	Chordata	5.365e-05	8542000
GO:0043161	proteasome-mediated ubiquitin-dependent protein catabolic process	Chordata	4.013e-05	6389000
GO:0043242	negative regulation of protein-containing complex disassembly	Chordata	3.777e-06	601300
GO:0043243	positive regulation of protein-containing complex disassembly	Chordata	7.554e-06	1203000
GO:0043270	positive regulation of monoatomic ion transport	Chordata	1.463e-05	2329000
GO:0043279	response to alkaloid	Chordata	1.612e-06	256600
GO:0043388	positive regulation of DNA binding	Chordata	8.583e-07	136600
GO:0043406	positive regulation of MAP kinase activity	Chordata	7.554e-06	1203000
GO:0043410	positive regulation of MAPK cascade	Chordata	0.000253	40280000
GO:0043491	phosphatidylinositol 3-kinase/protein kinase B signal transduction	Chordata	3.777e-06	601300
GO:0043507	positive regulation of JUN kinase activity	Chordata	3.777e-06	601300
GO:0043523	regulation of neuron apoptotic process	Chordata	0.0003467	55200000
GO:0043525	positive regulation of neuron apoptotic process	Chordata	1.294e-05	2061000
GO:0043536	positive regulation of blood vessel endothelial cell migration	Chordata	7.818e-06	1245000
GO:0043537	negative regulation of blood vessel endothelial cell migration	Chordata	3.777e-06	601300
GO:0044070	regulation of monoatomic anion transport	Chordata	3.719e-05	5921000
GO:0044208	'de novo' AMP biosynthetic process	Chordata	5.508e-06	877000
GO:0044320	cellular response to leptin stimulus	Chordata	1.463e-05	2329000
GO:0044793	negative regulation by host of viral process	Chordata	8.329e-06	1326000
GO:0045054	constitutive secretory pathway	Chordata	1.924e-07	30640
GO:0045055	regulated exocytosis	Chordata	2.887e-07	45960
GO:0045069	regulation of viral genome replication	Chordata	2.733e-05	4352000
GO:0045070	positive regulation of viral genome replication	Chordata	1.367e-05	2176000
GO:0045071	negative regulation of viral genome replication	Chordata	1.211e-05	1927000
GO:0045087	innate immune response	Chordata	1.612e-06	256600
GO:0045123	cellular extravasation	Chordata	3.777e-06	601300
GO:0045176	apical protein localization	Chordata	2.845e-05	4530000
GO:0045321	leukocyte activation	Chordata	9.894e-05	15750000
GO:0045348	positive regulation of MHC class II biosynthetic process	Chordata	7.135e-06	1136000
GO:0045429	positive regulation of nitric oxide biosynthetic process	Chordata	1.091e-05	1737000
GO:0045454	cell redox homeostasis	Chordata	0.0001006	16010000
GO:0045471	response to ethanol	Chordata	2.748e-05	4376000
GO:0045582	positive regulation of T cell differentiation	Chordata	2.845e-05	4530000
GO:0045596	negative regulation of cell differentiation	Chordata	2.845e-05	4530000
GO:0045597	positive regulation of cell differentiation	Chordata	5.691e-05	9061000
GO:0045598	regulation of fat cell differentiation	Chordata	1.841e-05	2930000
GO:0045599	negative regulation of fat cell differentiation	Chordata	7.554e-06	1203000
GO:0045662	negative regulation of myoblast differentiation	Chordata	3.777e-06	601300
GO:0045663	positive regulation of myoblast differentiation	Chordata	5.691e-05	9061000
GO:0045668	negative regulation of osteoblast differentiation	Chordata	3.777e-06	601300
GO:0045669	positive regulation of osteoblast differentiation	Chordata	8.329e-06	1326000
GO:0045670	regulation of osteoclast differentiation	Chordata	3.777e-06	601300
GO:0045672	positive regulation of osteoclast differentiation	Chordata	1.091e-05	1737000
GO:0045725	positive regulation of glycogen biosynthetic process	Chordata	0.0001644	26170000
GO:0045732	positive regulation of protein catabolic process	Chordata	3.777e-06	601300
GO:0045760	positive regulation of action potential	Chordata	3.777e-06	601300
GO:0045765	regulation of angiogenesis	Chordata	1.463e-05	2329000
GO:0045773	positive regulation of axon extension	Chordata	5.041e-06	802500
GO:0045780	positive regulation of bone resorption	Chordata	6.3e-06	1003000
GO:0045785	positive regulation of cell adhesion	Chordata	3.777e-06	601300
GO:0045821	positive regulation of glycolytic process	Chordata	7.135e-06	1136000
GO:0045834	positive regulation of lipid metabolic process	Chordata	3.777e-06	601300
GO:0045840	positive regulation of mitotic nuclear division	Chordata	8.681e-05	13820000
GO:0045842	positive regulation of mitotic metaphase/anaphase transition	Chordata	4.013e-05	6389000
GO:0045892	negative regulation of DNA-templated transcription	Chordata	1.469e-05	2339000
GO:0045893	positive regulation of DNA-templated transcription	Chordata	5.072e-05	8075000
GO:0045906	negative regulation of vasoconstriction	Chordata	1.463e-05	2329000
GO:0045930	negative regulation of mitotic cell cycle	Chordata	3.777e-06	601300
GO:0045944	positive regulation of transcription by RNA polymerase II	Chordata	0.0002468	39300000
GO:0045994	positive regulation of translational initiation by iron	Chordata	3.777e-06	601300
GO:0046039	GTP metabolic process	Chordata	0.0001193	18990000
GO:0046314	phosphocreatine biosynthetic process	Chordata	0.0004048	64450000
GO:0046325	negative regulation of D-glucose import	Chordata	2.218e-05	3532000
GO:0046330	positive regulation of JNK cascade	Chordata	7.554e-06	1203000
GO:0046425	regulation of receptor signaling pathway via JAK-STAT	Chordata	1.717e-06	273300
GO:0046427	positive regulation of receptor signaling pathway via JAK-STAT	Chordata	5.851e-05	9316000
GO:0046452	dihydrofolate metabolic process	Chordata	2.754e-06	438500
GO:0046597	negative regulation of viral entry into host cell	Chordata	2.886e-06	459600
GO:0046622	positive regulation of organ growth	Chordata	8.218e-05	13080000
GO:0046628	positive regulation of insulin receptor signaling pathway	Chordata	0.000179	28500000
GO:0046654	tetrahydrofolate biosynthetic process	Chordata	2.754e-06	438500
GO:0046686	response to cadmium ion	Chordata	7.467e-06	1189000
GO:0046785	microtubule polymerization	Chordata	5.041e-06	802500
GO:0046850	regulation of bone remodeling	Chordata	2.926e-05	4658000
GO:0046881	positive regulation of follicle-stimulating hormone secretion	Chordata	1.463e-05	2329000
GO:0046890	regulation of lipid biosynthetic process	Chordata	1.463e-05	2329000
GO:0046903	secretion	Chordata	3.709e-05	5905000
GO:0046928	regulation of neurotransmitter secretion	Chordata	0.0001642	26140000
GO:0047497	mitochondrion transport along microtubule	Chordata	0.0003467	55200000
GO:0048009	insulin-like growth factor receptor signaling pathway	Chordata	8.218e-05	13080000
GO:0048143	astrocyte activation	Chordata	2.309e-05	3676000
GO:0048144	fibroblast proliferation	Chordata	9.894e-05	15750000
GO:0048167	regulation of synaptic plasticity	Chordata	5.041e-06	802500
GO:0048260	positive regulation of receptor-mediated endocytosis	Chordata	1.26e-05	2006000
GO:0048312	intracellular distribution of mitochondria	Chordata	5.041e-06	802500
GO:0048488	synaptic vesicle endocytosis	Chordata	0.0001642	26140000
GO:0048525	negative regulation of viral process	Chordata	8.329e-06	1326000
GO:0048566	embryonic digestive tract development	Chordata	3.777e-06	601300
GO:0048633	positive regulation of skeletal muscle tissue growth	Chordata	8.218e-05	13080000
GO:0048639	positive regulation of developmental growth	Chordata	1.463e-05	2329000
GO:0048661	positive regulation of smooth muscle cell proliferation	Chordata	3.777e-06	601300
GO:0048662	negative regulation of smooth muscle cell proliferation	Chordata	7.135e-06	1136000
GO:0048699	generation of neurons	Chordata	5.041e-06	802500
GO:0048754	branching morphogenesis of an epithelial tube	Chordata	8.583e-07	136600
GO:0048812	neuron projection morphogenesis	Chordata	0.0003467	55200000
GO:0048870	cell motility	Chordata	5.691e-05	9061000
GO:0050673	epithelial cell proliferation	Chordata	8.583e-07	136600
GO:0050678	regulation of epithelial cell proliferation	Chordata	2.971e-05	4730000
GO:0050679	positive regulation of epithelial cell proliferation	Chordata	8.583e-07	136600
GO:0050708	regulation of protein secretion	Chordata	3.777e-06	601300
GO:0050714	positive regulation of protein secretion	Chordata	1.367e-05	2176000
GO:0050727	regulation of inflammatory response	Chordata	3.777e-06	601300
GO:0050729	positive regulation of inflammatory response	Chordata	1.091e-05	1737000
GO:0050766	positive regulation of phagocytosis	Chordata	7.135e-06	1136000
GO:0050768	negative regulation of neurogenesis	Chordata	3.777e-06	601300
GO:0050769	positive regulation of neurogenesis	Chordata	7.135e-06	1136000
GO:0050793	regulation of developmental process	Chordata	3.777e-06	601300
GO:0050796	regulation of insulin secretion	Chordata	2.554e-05	4066000
GO:0050806	positive regulation of synaptic transmission	Chordata	1.511e-05	2405000
GO:0050807	regulation of synapse organization	Chordata	7.554e-06	1203000
GO:0050808	synapse organization	Chordata	0.0003334	53080000
GO:0050810	regulation of steroid biosynthetic process	Chordata	1.463e-05	2329000
GO:0050819	negative regulation of coagulation	Chordata	0.000248	39490000
GO:0050829	defense response to Gram-negative bacterium	Chordata	0.0005228	83240000
GO:0050830	defense response to Gram-positive bacterium	Chordata	0.001329	211600000
GO:0050848	regulation of calcium-mediated signaling	Chordata	5.041e-06	802500
GO:0050890	cognition	Chordata	3.777e-06	601300
GO:0050892	intestinal absorption	Chordata	1.463e-05	2329000
GO:0050900	leukocyte migration	Chordata	3.777e-06	601300
GO:0050901	leukocyte tethering or rolling	Chordata	1.841e-05	2930000
GO:0050966	detection of mechanical stimulus involved in sensory perception of pain	Chordata	3.777e-06	601300
GO:0050995	negative regulation of lipid catabolic process	Chordata	3.777e-06	601300
GO:0050999	regulation of nitric-oxide synthase activity	Chordata	1.463e-05	2329000
GO:0051014	actin filament severing	Chordata	1.155e-05	1838000
GO:0051016	barbed-end actin filament capping	Chordata	5.773e-06	919100
GO:0051044	positive regulation of membrane protein ectodomain proteolysis	Chordata	1.091e-05	1737000
GO:0051046	regulation of secretion	Chordata	3.777e-06	601300
GO:0051048	negative regulation of secretion	Chordata	8.583e-07	136600
GO:0051085	chaperone cofactor-dependent protein refolding	Chordata	5.185e-05	8256000
GO:0051092	positive regulation of NF-kappaB transcription factor activity	Chordata	5.455e-05	8685000
GO:0051127	positive regulation of actin nucleation	Chordata	2.886e-06	459600
GO:0051146	striated muscle cell differentiation	Chordata	8.218e-05	13080000
GO:0051147	regulation of muscle cell differentiation	Chordata	0.0002465	39250000
GO:0051148	negative regulation of muscle cell differentiation	Chordata	0.0001644	26170000
GO:0051222	positive regulation of protein transport	Chordata	7.554e-06	1203000
GO:0051239	regulation of multicellular organismal process	Chordata	3.777e-06	601300
GO:0051258	protein polymerization	Chordata	5.041e-06	802500
GO:0051301	cell division	Chordata	0.0001594	25380000
GO:0051384	response to glucocorticoid	Chordata	3.777e-06	601300
GO:0051402	neuron apoptotic process	Chordata	2.971e-05	4730000
GO:0051453	regulation of intracellular pH	Chordata	0.0001191	18960000
GO:0051541	elastin metabolic process	Chordata	1.463e-05	2329000
GO:0051602	response to electrical stimulus	Chordata	1.612e-06	256600
GO:0051607	defense response to virus	Chordata	7.135e-06	1136000
GO:0051621	regulation of norepinephrine uptake	Chordata	8.536e-05	13590000
GO:0051623	positive regulation of norepinephrine uptake	Chordata	2.845e-05	4530000
GO:0051693	actin filament capping	Chordata	1.155e-05	1838000
GO:0051726	regulation of cell cycle	Chordata	5.771e-05	9189000
GO:0051781	positive regulation of cell division	Chordata	8.964e-05	14270000
GO:0051798	positive regulation of hair follicle development	Chordata	3.777e-06	601300
GO:0051881	regulation of mitochondrial membrane potential	Chordata	0.0003467	55200000
GO:0051897	positive regulation of phosphatidylinositol 3-kinase/protein kinase B signal transduction	Chordata	0.0003256	51830000
GO:0051902	negative regulation of mitochondrial depolarization	Chordata	4.922e-05	7837000
GO:0051966	regulation of synaptic transmission, glutamatergic	Chordata	3.777e-06	601300
GO:0055093	response to hyperoxia	Chordata	7.467e-06	1189000
GO:0055119	relaxation of cardiac muscle	Chordata	5.773e-06	919100
GO:0060252	positive regulation of glial cell proliferation	Chordata	7.554e-06	1203000
GO:0060271	cilium assembly	Chordata	2.886e-06	459600
GO:0060333	type II interferon-mediated signaling pathway	Chordata	4.281e-05	6816000
GO:0060349	bone morphogenesis	Chordata	8.329e-06	1326000
GO:0060352	cell adhesion molecule production	Chordata	1.367e-05	2176000
GO:0060550	positive regulation of fructose 1,6-bisphosphate 1-phosphatase activity	Chordata	7.135e-06	1136000
GO:0060552	positive regulation of fructose 1,6-bisphosphate metabolic process	Chordata	7.135e-06	1136000
GO:0060557	positive regulation of vitamin D biosynthetic process	Chordata	1.091e-05	1737000
GO:0060559	positive regulation of calcidiol 1-monooxygenase activity	Chordata	1.091e-05	1737000
GO:0060586	multicellular organismal-level iron ion homeostasis	Chordata	6.3e-06	1003000
GO:0060587	regulation of lipoprotein lipid oxidation	Chordata	1.463e-05	2329000
GO:0060612	adipose tissue development	Chordata	0.0003613	57530000
GO:0060613	fat pad development	Chordata	0.0003467	55200000
GO:0060664	epithelial cell proliferation involved in salivary gland morphogenesis	Chordata	3.777e-06	601300
GO:0060669	embryonic placenta morphogenesis	Chordata	0.0001644	26170000
GO:0060693	regulation of branching involved in salivary gland morphogenesis	Chordata	3.777e-06	601300
GO:0060749	mammary gland alveolus development	Chordata	8.583e-07	136600
GO:0061015	snRNA import into nucleus	Chordata	0.0001193	18990000
GO:0061037	negative regulation of cartilage development	Chordata	1.463e-05	2329000
GO:0061044	negative regulation of vascular wound healing	Chordata	3.777e-06	601300
GO:0061048	negative regulation of branching involved in lung morphogenesis	Chordata	3.777e-06	601300
GO:0061136	regulation of proteasomal protein catabolic process	Chordata	0.0003467	55200000
GO:0061564	axon development	Chordata	5.041e-06	802500
GO:0061692	cellular detoxification of hydrogen peroxide	Chordata	7.467e-06	1189000
GO:0061844	antimicrobial humoral immune response mediated by antimicrobial peptide	Chordata	8.329e-06	1326000
GO:0061944	negative regulation of protein K48-linked ubiquitination	Chordata	1.367e-05	2176000
GO:0065003	protein-containing complex assembly	Chordata	2.971e-05	4730000
GO:0065008	regulation of biological quality	Chordata	3.777e-06	601300
GO:0070050	neuron cellular homeostasis	Chordata	3.709e-05	5905000
GO:0070093	negative regulation of glucagon secretion	Chordata	1.463e-05	2329000
GO:0070301	cellular response to hydrogen peroxide	Chordata	1.612e-06	256600
GO:0070316	regulation of G0 to G1 transition	Chordata	2.845e-05	4530000
GO:0070371	ERK1 and ERK2 cascade	Chordata	7.158e-06	1140000
GO:0070374	positive regulation of ERK1 and ERK2 cascade	Chordata	3.777e-06	601300
GO:0070507	regulation of microtubule cytoskeleton organization	Chordata	1.008e-05	1605000
GO:0070527	platelet aggregation	Chordata	5.579e-05	8882000
GO:0070542	response to fatty acid	Chordata	7.467e-06	1189000
GO:0070886	positive regulation of calcineurin-NFAT signaling cascade	Chordata	3.777e-06	601300
GO:0070936	protein K48-linked ubiquitination	Chordata	0.0001161	18480000
GO:0070979	protein K11-linked ubiquitination	Chordata	0.0001605	25560000
GO:0070995	NADPH oxidation	Chordata	1.612e-06	256600
GO:0071219	cellular response to molecule of bacterial origin	Chordata	3.777e-06	601300
GO:0071222	cellular response to lipopolysaccharide	Chordata	7.554e-06	1203000
GO:0071230	cellular response to amino acid stimulus	Chordata	3.777e-06	601300
GO:0071248	cellular response to metal ion	Chordata	1.612e-06	256600
GO:0071281	cellular response to iron ion	Chordata	6.3e-06	1003000
GO:0071298	cellular response to L-ascorbic acid	Chordata	1.463e-05	2329000
GO:0071300	cellular response to retinoic acid	Chordata	1.841e-05	2930000
GO:0071316	cellular response to nicotine	Chordata	3.777e-06	601300
GO:0071346	cellular response to type II interferon	Chordata	1.044e-05	1662000
GO:0071363	cellular response to growth factor stimulus	Chordata	7.467e-06	1189000
GO:0071468	cellular response to acidic pH	Chordata	9.622e-08	15320
GO:0071479	cellular response to ionizing radiation	Chordata	3.777e-06	601300
GO:0071514	genomic imprinting	Chordata	8.218e-05	13080000
GO:0071677	positive regulation of mononuclear cell migration	Chordata	3.777e-06	601300
GO:0071801	regulation of podosome assembly	Chordata	2.886e-06	459600
GO:0071803	positive regulation of podosome assembly	Chordata	3.777e-06	601300
GO:0071896	protein localization to adherens junction	Chordata	2.845e-05	4530000
GO:0071902	positive regulation of protein serine/threonine kinase activity	Chordata	1.546e-05	2462000
GO:0072386	plus-end-directed organelle transport along microtubule	Chordata	5.041e-06	802500
GO:0072520	seminiferous tubule development	Chordata	0.0003467	55200000
GO:0072577	endothelial cell apoptotic process	Chordata	3.777e-06	601300
GO:0072659	protein localization to plasma membrane	Chordata	3.777e-06	601300
GO:0072722	response to amitrole	Chordata	7.467e-06	1189000
GO:0072732	cellular response to calcium ion starvation	Chordata	4.922e-05	7837000
GO:0072749	cellular response to cytochalasin B	Chordata	2.845e-05	4530000
GO:0080184	response to phenylpropanoid	Chordata	7.467e-06	1189000
GO:0086003	cardiac muscle cell contraction	Chordata	5.773e-06	919100
GO:0090140	regulation of mitochondrial fission	Chordata	5.041e-06	802500
GO:0090150	establishment of protein localization to membrane	Chordata	2.98e-05	4745000
GO:0090200	positive regulation of release of cytochrome c from mitochondria	Chordata	0.0001782	28380000
GO:0090258	negative regulation of mitochondrial fission	Chordata	5.041e-06	802500
GO:0090263	positive regulation of canonical Wnt signaling pathway	Chordata	8.583e-07	136600
GO:0090279	regulation of calcium ion import	Chordata	8.583e-07	136600
GO:0090312	positive regulation of protein deacetylation	Chordata	7.135e-06	1136000
GO:0090324	negative regulation of oxidative phosphorylation	Chordata	3.777e-06	601300
GO:0090335	regulation of brown fat cell differentiation	Chordata	2.926e-05	4658000
GO:0090370	negative regulation of cholesterol efflux	Chordata	8.583e-07	136600
GO:0090594	inflammatory response to wounding	Chordata	7.554e-06	1203000
GO:0097009	energy homeostasis	Chordata	0.000376	59860000
GO:0097017	renal protein absorption	Chordata	2.886e-06	459600
GO:0097190	apoptotic signaling pathway	Chordata	3.777e-06	601300
GO:0097191	extrinsic apoptotic signaling pathway	Chordata	4.817e-05	7670000
GO:0097237	cellular response to toxic substance	Chordata	3.777e-06	601300
GO:0097284	hepatocyte apoptotic process	Chordata	6.23e-05	9919000
GO:0097294	'de novo' XMP biosynthetic process	Chordata	5.508e-06	877000
GO:0097345	mitochondrial outer membrane permeabilization	Chordata	2.971e-05	4730000
GO:0097421	liver regeneration	Chordata	3.777e-06	601300
GO:0097435	supramolecular fiber organization	Chordata	3.979e-05	6335000
GO:0097527	necroptotic signaling pathway	Chordata	1.888e-05	3007000
GO:0097696	cell surface receptor signaling pathway via STAT	Chordata	2.176e-05	3465000
GO:0098586	cellular response to virus	Chordata	1.427e-05	2272000
GO:0098761	cellular response to interleukin-7	Chordata	1.057e-05	1683000
GO:0098868	bone growth	Chordata	2.926e-05	4658000
GO:0098869	cellular oxidant detoxification	Chordata	4.922e-05	7837000
GO:0098930	axonal transport	Chordata	1.008e-05	1605000
GO:0098974	postsynaptic actin cytoskeleton organization	Chordata	2.845e-05	4530000
GO:0110076	negative regulation of ferroptosis	Chordata	1.612e-06	256600
GO:0120162	positive regulation of cold-induced thermogenesis	Chordata	2.926e-05	4658000
GO:0120190	negative regulation of bile acid secretion	Chordata	3.777e-06	601300
GO:0140374	antiviral innate immune response	Chordata	3.777e-06	601300
GO:0140460	response to Gram-negative bacterium	Chordata	3.777e-06	601300
GO:0150076	neuroinflammatory response	Chordata	7.135e-06	1136000
GO:0150078	positive regulation of neuroinflammatory response	Chordata	7.554e-06	1203000
GO:0150093	amyloid-beta clearance by transcytosis	Chordata	9.622e-08	15320
GO:0150111	regulation of transepithelial transport	Chordata	2.845e-05	4530000
GO:0150129	positive regulation of interleukin-33 production	Chordata	3.777e-06	601300
GO:1900015	regulation of cytokine production involved in inflammatory response	Chordata	1.463e-05	2329000
GO:1900017	positive regulation of cytokine production involved in inflammatory response	Chordata	7.554e-06	1203000
GO:1900034	regulation of cellular response to heat	Chordata	5.041e-06	802500
GO:1900127	positive regulation of hyaluronan biosynthetic process	Chordata	8.583e-07	136600
GO:1900159	positive regulation of bone mineralization involved in bone maturation	Chordata	8.329e-06	1326000
GO:1900180	regulation of protein localization to nucleus	Chordata	1.463e-05	2329000
GO:1900222	negative regulation of amyloid-beta clearance	Chordata	1.469e-05	2339000
GO:1900229	negative regulation of single-species biofilm formation in or on host organism	Chordata	8.329e-06	1326000
GO:1900242	regulation of synaptic vesicle endocytosis	Chordata	2.845e-05	4530000
GO:1900452	regulation of long-term synaptic depression	Chordata	5.041e-06	802500
GO:1900745	positive regulation of p38MAPK cascade	Chordata	2.926e-05	4658000
GO:1901222	regulation of non-canonical NF-kappaB signal transduction	Chordata	9.894e-05	15750000
GO:1901224	positive regulation of non-canonical NF-kappaB signal transduction	Chordata	1.888e-05	3007000
GO:1901647	positive regulation of synoviocyte proliferation	Chordata	3.777e-06	601300
GO:1901662	quinone catabolic process	Chordata	0.0006139	97740000
GO:1901857	positive regulation of cellular respiration	Chordata	7.135e-06	1136000
GO:1902004	positive regulation of amyloid-beta formation	Chordata	2.896e-05	4611000
GO:1902065	response to L-glutamate	Chordata	3.777e-06	601300
GO:1902108	regulation of mitochondrial membrane permeability involved in apoptotic process	Chordata	2.971e-05	4730000
GO:1902174	positive regulation of keratinocyte apoptotic process	Chordata	2.886e-06	459600
GO:1902176	negative regulation of oxidative stress-induced intrinsic apoptotic signaling pathway	Chordata	1.367e-05	2176000
GO:1902230	negative regulation of intrinsic apoptotic signaling pathway in response to DNA damage	Chordata	2.971e-05	4730000
GO:1902255	positive regulation of intrinsic apoptotic signaling pathway by p53 class mediator	Chordata	0.0003467	55200000
GO:1902459	positive regulation of stem cell population maintenance	Chordata	5.691e-05	9061000
GO:1902474	positive regulation of protein localization to synapse	Chordata	5.041e-06	802500
GO:1902527	positive regulation of protein monoubiquitination	Chordata	0.0003467	55200000
GO:1902531	regulation of intracellular signal transduction	Chordata	2.971e-05	4730000
GO:1902565	positive regulation of neutrophil activation	Chordata	3.777e-06	601300
GO:1902570	protein localization to nucleolus	Chordata	0.0001193	18990000
GO:1902600	proton transmembrane transport	Chordata	2.345e-05	3734000
GO:1902732	positive regulation of chondrocyte proliferation	Chordata	8.329e-06	1326000
GO:1902894	negative regulation of miRNA transcription	Chordata	3.777e-06	601300
GO:1902895	positive regulation of miRNA transcription	Chordata	3.777e-06	601300
GO:1902966	positive regulation of protein localization to early endosome	Chordata	8.583e-07	136600
GO:1902988	neurofibrillary tangle assembly	Chordata	5.041e-06	802500
GO:1903076	regulation of protein localization to plasma membrane	Chordata	2.845e-05	4530000
GO:1903078	positive regulation of protein localization to plasma membrane	Chordata	2.224e-05	3541000
GO:1903140	regulation of establishment of endothelial barrier	Chordata	3.777e-06	601300
GO:1903347	negative regulation of bicellular tight junction assembly	Chordata	3.777e-06	601300
GO:1903543	positive regulation of exosomal secretion	Chordata	7.135e-06	1136000
GO:1903748	negative regulation of establishment of protein localization to mitochondrion	Chordata	5.041e-06	802500
GO:1903829	positive regulation of protein localization	Chordata	5.041e-06	802500
GO:1903901	negative regulation of viral life cycle	Chordata	2.733e-05	4352000
GO:1903903	regulation of establishment of T cell polarity	Chordata	2.886e-06	459600
GO:1903906	regulation of plasma membrane raft polarization	Chordata	2.886e-06	459600
GO:1903909	regulation of receptor clustering	Chordata	2.886e-06	459600
GO:1903923	positive regulation of protein processing in phagocytic vesicle	Chordata	5.773e-06	919100
GO:1903955	positive regulation of protein targeting to mitochondrion	Chordata	5.185e-05	8256000
GO:1904428	negative regulation of tubulin deacetylation	Chordata	1.008e-05	1605000
GO:1904440	positive regulation of iron ion import across plasma membrane	Chordata	7.135e-06	1136000
GO:1904646	cellular response to amyloid-beta	Chordata	3.777e-06	601300
GO:1904651	positive regulation of fat cell apoptotic process	Chordata	1.463e-05	2329000
GO:1904668	positive regulation of ubiquitin protein ligase activity	Chordata	4.013e-05	6389000
GO:1904707	positive regulation of vascular associated smooth muscle cell proliferation	Chordata	3.777e-06	601300
GO:1904772	response to tetrachloromethane	Chordata	1.612e-06	256600
GO:1904783	positive regulation of NMDA glutamate receptor activity	Chordata	7.135e-06	1136000
GO:1904798	positive regulation of core promoter binding	Chordata	7.135e-06	1136000
GO:1904844	response to L-glutamine	Chordata	1.612e-06	256600
GO:1904880	response to hydrogen sulfide	Chordata	1.612e-06	256600
GO:1904996	positive regulation of leukocyte adhesion to vascular endothelial cell	Chordata	3.777e-06	601300
GO:1904999	positive regulation of leukocyte adhesion to arterial endothelial cell	Chordata	3.777e-06	601300
GO:1905038	regulation of membrane lipid metabolic process	Chordata	3.777e-06	601300
GO:1905168	positive regulation of double-strand break repair via homologous recombination	Chordata	2.845e-05	4530000
GO:1905242	response to 3,3',5-triiodo-L-thyronine	Chordata	3.777e-06	601300
GO:1905278	positive regulation of epithelial tube formation	Chordata	8.583e-07	136600
GO:1905395	response to flavonoid	Chordata	1.612e-06	256600
GO:1905564	positive regulation of vascular endothelial cell proliferation	Chordata	8.218e-05	13080000
GO:1990000	amyloid fibril formation	Chordata	1.081e-05	1722000
GO:1990051	activation of protein kinase C activity	Chordata	1.463e-05	2329000
GO:1990090	cellular response to nerve growth factor stimulus	Chordata	5.041e-06	802500
GO:1990268	response to gold nanoparticle	Chordata	3.777e-06	601300
GO:1990416	cellular response to brain-derived neurotrophic factor stimulus	Chordata	5.041e-06	802500
GO:2000008	regulation of protein localization to cell surface	Chordata	9.545e-07	152000
GO:2000010	positive regulation of protein localization to cell surface	Chordata	3.777e-06	601300
GO:2000045	regulation of G1/S transition of mitotic cell cycle	Chordata	5.816e-05	9260000
GO:2000060	positive regulation of ubiquitin-dependent protein catabolic process	Chordata	8.583e-07	136600
GO:2000147	positive regulation of cell motility	Chordata	6.3e-06	1003000
GO:2000271	positive regulation of fibroblast apoptotic process	Chordata	2.971e-05	4730000
GO:2000272	negative regulation of signaling receptor activity	Chordata	3.777e-06	601300
GO:2000308	negative regulation of tumor necrosis factor (ligand) superfamily member 11 production	Chordata	8.329e-06	1326000
GO:2000309	positive regulation of tumor necrosis factor (ligand) superfamily member 11 production	Chordata	7.135e-06	1136000
GO:2000334	positive regulation of blood microparticle formation	Chordata	3.777e-06	601300
GO:2000343	positive regulation of chemokine (C-X-C motif) ligand 2 production	Chordata	3.777e-06	601300
GO:2000347	positive regulation of hepatocyte proliferation	Chordata	3.777e-06	601300
GO:2000351	regulation of endothelial cell apoptotic process	Chordata	3.777e-06	601300
GO:2000377	regulation of reactive oxygen species metabolic process	Chordata	7.554e-06	1203000
GO:2000379	positive regulation of reactive oxygen species metabolic process	Chordata	1.463e-05	2329000
GO:2000486	negative regulation of glutamine transport	Chordata	1.463e-05	2329000
GO:2000491	positive regulation of hepatic stellate cell activation	Chordata	1.463e-05	2329000
GO:2000573	positive regulation of DNA biosynthetic process	Chordata	3.777e-06	601300
GO:2000779	regulation of double-strand break repair	Chordata	2.845e-05	4530000
GO:2000781	positive regulation of double-strand break repair	Chordata	5.691e-05	9061000
GO:2000819	regulation of nucleotide-excision repair	Chordata	2.845e-05	4530000
GO:2001135	regulation of endocytic recycling	Chordata	1.924e-07	30640
GO:2001150	positive regulation of dipeptide transmembrane transport	Chordata	7.418e-05	11810000
GO:2001205	negative regulation of osteoclast development	Chordata	8.329e-06	1326000
GO:2001225	regulation of chloride transport	Chordata	3.709e-05	5905000
GO:2001233	regulation of apoptotic signaling pathway	Chordata	4.337e-05	6906000
GO:2001234	negative regulation of apoptotic signaling pathway	Chordata	3.777e-06	601300
GO:2001235	positive regulation of apoptotic signaling pathway	Chordata	2.971e-05	4730000
GO:2001238	positive regulation of extrinsic apoptotic signaling pathway	Chordata	6.697e-05	10660000
GO:2001240	negative regulation of extrinsic apoptotic signaling pathway in absence of ligand	Chordata	7.554e-06	1203000
GO:2001244	positive regulation of intrinsic apoptotic signaling pathway	Chordata	5.941e-05	9459000

## Sheet: Table S99
Table S99. DF-2 MiCId analysis GO Cellular Component (CC) Phylum level.
GO_Term	GO_Name	Taxon	Prior_GO(Relative_Abundance)	IonCount
GO.XXXXXXX	XXXXXXX	Ascomycota	0.9531	112300000000
GO:0000139	Golgi membrane	Chordata	0.0003116	49610000
GO:0000151	ubiquitin ligase complex	Chordata	3.101e-05	4938000
GO:0000776	kinetochore	Chordata	1.248e-05	1987000
GO:0000785	chromatin	Chordata	8.976e-05	14290000
GO:0000786	nucleosome	Chordata	1.248e-05	1987000
GO:0001891	phagocytic cup	Chordata	2.419e-05	3851000
GO:0002102	podosome	Chordata	3.368e-06	536200
GO:0002199	zona pellucida receptor complex	Chordata	2.593e-05	4128000
GO:0005576	extracellular region	Chordata	0.008077	1286000000
GO:0005615	extracellular space	Chordata	0.005396	859100000
GO:0005634	nucleus	Chordata	0.002829	450500000
GO:0005635	nuclear envelope	Chordata	0.0001046	16660000
GO:0005643	nuclear pore	Chordata	5.232e-05	8330000
GO:0005654	nucleoplasm	Chordata	0.003122	497000000
GO:0005680	anaphase-promoting complex	Chordata	6.153e-05	9797000
GO:0005730	nucleolus	Chordata	5.232e-05	8330000
GO:0005737	cytoplasm	Chordata	0.006159	980500000
GO:0005739	mitochondrion	Chordata	0.000301	47930000
GO:0005741	mitochondrial outer membrane	Chordata	0.0004472	71210000
GO:0005743	mitochondrial inner membrane	Chordata	1.119e-05	1782000
GO:0005759	mitochondrial matrix	Chordata	6.324e-05	10070000
GO:0005765	lysosomal membrane	Chordata	2.879e-07	45840
GO:0005768	endosome	Chordata	2.15e-06	342300
GO:0005769	early endosome	Chordata	1.532e-05	2439000
GO:0005770	late endosome	Chordata	2.038e-06	324500
GO:0005777	peroxisome	Chordata	0.0001054	16780000
GO:0005778	peroxisomal membrane	Chordata	2.108e-05	3357000
GO:0005782	peroxisomal matrix	Chordata	4.216e-05	6713000
GO:0005783	endoplasmic reticulum	Chordata	0.0001011	16090000
GO:0005788	endoplasmic reticulum lumen	Chordata	1.531e-05	2437000
GO:0005789	endoplasmic reticulum membrane	Chordata	3.729e-05	5937000
GO:0005794	Golgi apparatus	Chordata	9.714e-05	15470000
GO:0005796	Golgi lumen	Chordata	0.0001558	24800000
GO:0005813	centrosome	Chordata	0.0001847	29400000
GO:0005814	centriole	Chordata	5.232e-05	8330000
GO:0005819	spindle	Chordata	9.234e-05	14700000
GO:0005829	cytosol	Chordata	0.00931	1482000000
GO:0005856	cytoskeleton	Chordata	0.0001962	31240000
GO:0005874	microtubule	Chordata	9.745e-06	1552000
GO:0005884	actin filament	Chordata	1.248e-05	1987000
GO:0005886	plasma membrane	Chordata	0.0009895	157500000
GO:0005903	brush border	Chordata	1.248e-05	1987000
GO:0005905	clathrin-coated pit	Chordata	4.076e-06	649000
GO:0005911	cell-cell junction	Chordata	1.248e-05	1987000
GO:0005912	adherens junction	Chordata	1.248e-05	1987000
GO:0005925	focal adhesion	Chordata	0.0001	15920000
GO:0008021	synaptic vesicle	Chordata	1.114e-07	17740
GO:0008180	COP9 signalosome	Chordata	2.593e-05	4128000
GO:0009897	external side of plasma membrane	Chordata	9.828e-05	15650000
GO:0009925	basal plasma membrane	Chordata	2.038e-06	324500
GO:0009986	cell surface	Chordata	2.707e-05	4310000
GO:0010008	endosome membrane	Chordata	0.000118	18780000
GO:0012506	vesicle membrane	Chordata	6.2e-05	9872000
GO:0015629	actin cytoskeleton	Chordata	3.17e-05	5046000
GO:0015630	microtubule cytoskeleton	Chordata	2.436e-05	3879000
GO:0016020	membrane	Chordata	0.0002938	46770000
GO:0016324	apical plasma membrane	Chordata	2.038e-06	324500
GO:0016363	nuclear matrix	Chordata	1.248e-05	1987000
GO:0016469	proton-transporting two-sector ATPase complex	Chordata	3.731e-06	594000
GO:0016514	SWI/SNF complex	Chordata	1.248e-05	1987000
GO:0016528	sarcoplasm	Chordata	3.368e-06	536200
GO:0016586	RSC-type complex	Chordata	1.248e-05	1987000
GO:0030027	lamellipodium	Chordata	1.585e-05	2523000
GO:0030139	endocytic vesicle	Chordata	6.115e-06	973500
GO:0030141	secretory granule	Chordata	9.206e-06	1466000
GO:0030424	axon	Chordata	0.0001243	19790000
GO:0030425	dendrite	Chordata	2.007e-05	3196000
GO:0030426	growth cone	Chordata	4.873e-06	775800
GO:0030478	actin cap	Chordata	3.368e-06	536200
GO:0030496	midbody	Chordata	5.232e-05	8330000
GO:0030666	endocytic vesicle membrane	Chordata	1.243e-05	1979000
GO:0030669	clathrin-coated endocytic vesicle membrane	Chordata	1.628e-05	2592000
GO:0030670	phagocytic vesicle membrane	Chordata	1.114e-07	17740
GO:0030672	synaptic vesicle membrane	Chordata	1.114e-07	17740
GO:0030673	axolemma	Chordata	4.873e-06	775800
GO:0030863	cortical cytoskeleton	Chordata	1.248e-05	1987000
GO:0030864	cortical actin cytoskeleton	Chordata	6.735e-06	1072000
GO:0031093	platelet alpha granule lumen	Chordata	0.000131	20850000
GO:0031410	cytoplasmic vesicle	Chordata	2.038e-06	324500
GO:0031966	mitochondrial membrane	Chordata	4.928e-05	7846000
GO:0031982	vesicle	Chordata	3.519e-05	5603000
GO:0032991	protein-containing complex	Chordata	0.0003305	52630000
GO:0034399	nuclear periphery	Chordata	4.873e-06	775800
GO:0034774	secretory granule lumen	Chordata	2.419e-05	3851000
GO:0035060	brahma complex	Chordata	1.248e-05	1987000
GO:0035267	NuA4 histone acetyltransferase complex	Chordata	3.744e-05	5961000
GO:0035578	azurophil granule lumen	Chordata	0.0002433	38730000
GO:0035580	specific granule lumen	Chordata	0.0002525	40200000
GO:0036464	cytoplasmic ribonucleoprotein granule	Chordata	1.735e-05	2763000
GO:0036477	somatodendritic compartment	Chordata	9.745e-06	1552000
GO:0042383	sarcolemma	Chordata	6.2e-05	9872000
GO:0042470	melanosome	Chordata	0.0002111	33610000
GO:0042565	RNA nuclear export complex	Chordata	5.232e-05	8330000
GO:0042581	specific granule	Chordata	9.206e-06	1466000
GO:0042645	mitochondrial nucleoid	Chordata	3.731e-06	594000
GO:0042995	cell projection	Chordata	4.873e-06	775800
GO:0043005	neuron projection	Chordata	1.73e-05	2755000
GO:0043025	neuronal cell body	Chordata	0.0002195	34950000
GO:0043197	dendritic spine	Chordata	4.873e-06	775800
GO:0043209	myelin sheath	Chordata	2.928e-05	4662000
GO:0043231	intracellular membrane-bounded organelle	Chordata	1.054e-05	1678000
GO:0043296	apical junction complex	Chordata	1.248e-05	1987000
GO:0043679	axon terminus	Chordata	9.234e-05	14700000
GO:0044297	cell body	Chordata	3.567e-05	5679000
GO:0044304	main axon	Chordata	4.873e-06	775800
GO:0044305	calyx of Held	Chordata	1.248e-05	1987000
GO:0045121	membrane raft	Chordata	2.906e-05	4627000
GO:0045177	apical part of cell	Chordata	5.856e-05	9324000
GO:0045178	basal part of cell	Chordata	2.038e-06	324500
GO:0045202	synapse	Chordata	1.805e-05	2873000
GO:0045259	proton-transporting ATP synthase complex	Chordata	2.239e-05	3564000
GO:0045261	proton-transporting ATP synthase complex, catalytic core F(1)	Chordata	7.462e-06	1188000
GO:0045298	tubulin complex	Chordata	4.873e-06	775800
GO:0045335	phagocytic vesicle	Chordata	3.479e-06	553900
GO:0048471	perinuclear region of cytoplasm	Chordata	9.642e-05	15350000
GO:0055037	recycling endosome	Chordata	9.216e-05	14670000
GO:0055038	recycling endosome membrane	Chordata	3.342e-07	53210
GO:0062023	collagen-containing extracellular matrix	Chordata	0.0001412	22480000
GO:0062151	catalase complex	Chordata	1.054e-05	1678000
GO:0070062	extracellular exosome	Chordata	0.003951	629000000
GO:0070160	tight junction	Chordata	1.248e-05	1987000
GO:0071564	npBAF complex	Chordata	1.248e-05	1987000
GO:0071565	nBAF complex	Chordata	1.248e-05	1987000
GO:0072562	blood microparticle	Chordata	5.708e-05	9088000
GO:0072563	endothelial microparticle	Chordata	6.2e-05	9872000
GO:0090543	Flemming body	Chordata	5.232e-05	8330000
GO:0097013	phagocytic vesicle lumen	Chordata	3.683e-05	5863000
GO:0097386	glial cell projection	Chordata	4.873e-06	775800
GO:0097418	neurofibrillary tangle	Chordata	9.745e-06	1552000
GO:0097433	dense body	Chordata	1.248e-05	1987000
GO:0098685	Schaffer collateral - CA1 synapse	Chordata	1.248e-05	1987000
GO:0098793	presynapse	Chordata	1.248e-05	1987000
GO:0098871	postsynaptic actin cytoskeleton	Chordata	3.744e-05	5961000
GO:0098978	glutamatergic synapse	Chordata	6.24e-05	9935000
GO:0140092	bBAF complex	Chordata	1.248e-05	1987000
GO:0140288	GBAF complex	Chordata	1.248e-05	1987000
GO:1902495	transmembrane transporter complex	Chordata	3.731e-06	594000
GO:1904115	axon cytoplasm	Chordata	4.873e-06	775800
GO:1904724	tertiary granule lumen	Chordata	0.0002525	40200000
GO:1904813	ficolin-1-rich granule lumen	Chordata	2.215e-05	3527000
GO:1990712	HFE-transferrin receptor complex	Chordata	2.038e-06	324500
GO:1990904	ribonucleoprotein complex	Chordata	1.248e-05	1987000

## Sheet: Table S100
Table S100. DF-2 MiCId analysis GO Molecular Function (MF) Phylum level.
GO_Term	GO_Name	Taxon	Prior_GO(Relative_Abundance)	IonCount
GO.XXXXXXX	XXXXXXX	Ascomycota	0.9531	112300000000
GO:0000287	magnesium ion binding	Chordata	2.787e-05	4437000
GO:0000976	transcription cis-regulatory region binding	Chordata	1.515e-05	2413000
GO:0001512	dihydronicotinamide riboside quinone reductase activity	Chordata	7.366e-05	11730000
GO:0001530	lipopolysaccharide binding	Chordata	1.129e-05	1797000
GO:0001786	phosphatidylserine binding	Chordata	0.0001417	22560000
GO:0002020	protease binding	Chordata	4.747e-05	7558000
GO:0003677	DNA binding	Chordata	0.0001765	28090000
GO:0003680	minor groove of adenine-thymine-rich DNA binding	Chordata	2.953e-06	470200
GO:0003682	chromatin binding	Chordata	1.394e-05	2219000
GO:0003690	double-stranded DNA binding	Chordata	2.953e-06	470200
GO:0003697	single-stranded DNA binding	Chordata	2.953e-06	470200
GO:0003723	RNA binding	Chordata	0.0002062	32830000
GO:0003746	translation elongation factor activity	Chordata	0.004007	638000000
GO:0003755	peptidyl-prolyl cis-trans isomerase activity	Chordata	9.892e-05	15750000
GO:0003779	actin binding	Chordata	1.081e-05	1722000
GO:0003796	lysozyme activity	Chordata	0.003693	588000000
GO:0003924	GTPase activity	Chordata	0.002755	438700000
GO:0003925	G protein activity	Chordata	1.399e-05	2227000
GO:0003937	IMP cyclohydrolase activity	Chordata	2.424e-05	3859000
GO:0003955	NAD(P)H dehydrogenase (quinone) activity	Chordata	4.228e-05	6732000
GO:0004013	adenosylhomocysteinase activity	Chordata	0.0001499	23870000
GO:0004046	aminoacylase activity	Chordata	1.378e-05	2195000
GO:0004064	arylesterase activity	Chordata	3.028e-05	4822000
GO:0004089	carbonate dehydratase activity	Chordata	0.0006522	103800000
GO:0004096	catalase activity	Chordata	0.0001378	21950000
GO:0004111	creatine kinase activity	Chordata	0.0001214	19340000
GO:0004128	cytochrome-b5 reductase activity, acting on NAD(P)H	Chordata	3.545e-06	564500
GO:0004252	serine-type endopeptidase activity	Chordata	2.257e-05	3593000
GO:0004461	lactose synthase activity	Chordata	0.0004362	69450000
GO:0004601	peroxidase activity	Chordata	0.0002307	36730000
GO:0004643	phosphoribosylaminoimidazolecarboxamide formyltransferase activity	Chordata	2.121e-05	3376000
GO:0004784	superoxide dismutase activity	Chordata	3.545e-06	564500
GO:0004812	aminoacyl-tRNA ligase activity	Chordata	2.143e-05	3412000
GO:0004821	histidine-tRNA ligase activity	Chordata	8.573e-05	13650000
GO:0004842	ubiquitin-protein transferase activity	Chordata	0.0003189	50770000
GO:0004859	phospholipase inhibitor activity	Chordata	7.086e-05	11280000
GO:0004867	serine-type endopeptidase inhibitor activity	Chordata	6.866e-05	10930000
GO:0004869	cysteine-type endopeptidase inhibitor activity	Chordata	1.129e-05	1797000
GO:0005049	nuclear export signal receptor activity	Chordata	1.394e-05	2219000
GO:0005085	guanyl-nucleotide exchange factor activity	Chordata	1.625e-06	258700
GO:0005102	signaling receptor binding	Chordata	0.0001646	26200000
GO:0005123	death receptor binding	Chordata	3.416e-05	5439000
GO:0005125	cytokine activity	Chordata	0.0004051	64490000
GO:0005133	type II interferon receptor binding	Chordata	0.0001098	17480000
GO:0005154	epidermal growth factor receptor binding	Chordata	4.874e-06	776000
GO:0005158	insulin receptor binding	Chordata	0.0001718	27360000
GO:0005159	insulin-like growth factor receptor binding	Chordata	0.0006873	109400000
GO:0005164	tumor necrosis factor receptor binding	Chordata	7.576e-05	12060000
GO:0005178	integrin binding	Chordata	0.0001883	29980000
GO:0005179	hormone activity	Chordata	0.00124	197500000
GO:0005200	structural constituent of cytoskeleton	Chordata	1.186e-05	1888000
GO:0005504	fatty acid binding	Chordata	2.953e-05	4702000
GO:0005506	iron ion binding	Chordata	2.257e-05	3593000
GO:0005507	copper ion binding	Chordata	9.844e-06	1567000
GO:0005509	calcium ion binding	Chordata	0.0002919	46470000
GO:0005515	protein binding	Chordata	0.0182	2898000000
GO:0005524	ATP binding	Chordata	0.0001983	31560000
GO:0005525	GTP binding	Chordata	0.002769	440900000
GO:0005543	phospholipid binding	Chordata	7.086e-05	11280000
GO:0005544	calcium-dependent phospholipid binding	Chordata	0.0002834	45130000
GO:0005546	phosphatidylinositol-4,5-bisphosphate binding	Chordata	6.518e-07	103800
GO:0008017	microtubule binding	Chordata	2.362e-05	3761000
GO:0008083	growth factor activity	Chordata	0.0006938	110500000
GO:0008198	ferrous iron binding	Chordata	3.3e-06	525400
GO:0008199	ferric iron binding	Chordata	3.3e-06	525400
GO:0008201	heparin binding	Chordata	3.974e-05	6327000
GO:0008233	peptidase activity	Chordata	1.129e-05	1797000
GO:0008236	serine-type peptidase activity	Chordata	1.129e-05	1797000
GO:0008270	zinc ion binding	Chordata	6.91e-05	11000000
GO:0008289	lipid binding	Chordata	9.844e-06	1567000
GO:0008379	thioredoxin peroxidase activity	Chordata	0.0001446	23020000
GO:0008753	NADPH dehydrogenase (quinone) activity	Chordata	3.545e-06	564500
GO:0009055	electron transfer activity	Chordata	4.911e-05	7819000
GO:0015643	toxic substance binding	Chordata	9.844e-06	1567000
GO:0016018	cyclosporin A binding	Chordata	8.244e-06	1313000
GO:0016209	antioxidant activity	Chordata	2.363e-05	3762000
GO:0016301	kinase activity	Chordata	2.024e-05	3223000
GO:0016491	oxidoreductase activity	Chordata	5.266e-05	8383000
GO:0016661	oxidoreductase activity, acting on other nitrogenous compounds as donors	Chordata	2.455e-05	3909000
GO:0016684	oxidoreductase activity, acting on peroxide as acceptor	Chordata	2.757e-05	4389000
GO:0016740	transferase activity	Chordata	7.835e-05	12470000
GO:0016787	hydrolase activity	Chordata	6.636e-05	10570000
GO:0016798	hydrolase activity, acting on glycosyl bonds	Chordata	0.000695	110700000
GO:0016829	lyase activity	Chordata	3.028e-05	4822000
GO:0016836	hydro-lyase activity	Chordata	1.602e-05	2550000
GO:0016887	ATP hydrolysis activity	Chordata	4.12e-05	6560000
GO:0017124	SH3 domain binding	Chordata	5.906e-06	940300
GO:0018820	cyanamide hydratase activity	Chordata	4.63e-05	7372000
GO:0019003	GDP binding	Chordata	4.186e-05	6665000
GO:0019787	ubiquitin-like protein transferase activity	Chordata	5.769e-05	9185000
GO:0019825	oxygen binding	Chordata	9.844e-06	1567000
GO:0019894	kinesin binding	Chordata	1.186e-05	1888000
GO:0019899	enzyme binding	Chordata	3.776e-05	6011000
GO:0019901	protein kinase binding	Chordata	3.552e-05	5656000
GO:0020037	heme binding	Chordata	5.514e-05	8779000
GO:0030170	pyridoxal phosphate binding	Chordata	9.844e-06	1567000
GO:0030297	transmembrane receptor protein tyrosine kinase activator activity	Chordata	0.0003485	55490000
GO:0030674	protein-macromolecule adaptor activity	Chordata	2.953e-06	470200
GO:0030957	Tat protein binding	Chordata	1.186e-05	1888000
GO:0031072	heat shock protein binding	Chordata	5.185e-05	8256000
GO:0031386	protein tag activity	Chordata	0.0001198	19070000
GO:0031404	chloride ion binding	Chordata	2.455e-05	3909000
GO:0031489	myosin V binding	Chordata	5.428e-08	8642
GO:0031492	nucleosomal DNA binding	Chordata	1.186e-05	1888000
GO:0031625	ubiquitin protein ligase binding	Chordata	0.0001799	28640000
GO:0034185	apolipoprotein binding	Chordata	2.953e-06	470200
GO:0034452	dynactin binding	Chordata	2.953e-06	470200
GO:0034986	iron chaperone activity	Chordata	3.3e-06	525400
GO:0035091	phosphatidylinositol binding	Chordata	2.953e-06	470200
GO:0036313	phosphatidylinositol 3-kinase catalytic subunit binding	Chordata	1.304e-06	207500
GO:0038177	death receptor agonist activity	Chordata	3.031e-05	4825000
GO:0042288	MHC class I protein binding	Chordata	3.42e-06	544500
GO:0042296	ISG15 transferase activity	Chordata	3.526e-05	5613000
GO:0042802	identical protein binding	Chordata	0.001097	174700000
GO:0042803	protein homodimerization activity	Chordata	5.511e-05	8775000
GO:0043532	angiostatin binding	Chordata	3.42e-06	544500
GO:0043539	protein serine/threonine kinase activator activity	Chordata	0.0005268	83870000
GO:0043565	sequence-specific DNA binding	Chordata	2.953e-06	470200
GO:0044183	protein folding chaperone	Chordata	2.593e-05	4128000
GO:0044325	transmembrane transporter binding	Chordata	3.3e-06	525400
GO:0044389	ubiquitin-like protein ligase binding	Chordata	5.769e-05	9185000
GO:0045159	myosin II binding	Chordata	6.518e-07	103800
GO:0045296	cadherin binding	Chordata	8.932e-05	14220000
GO:0046790	virion binding	Chordata	8.244e-06	1313000
GO:0046872	metal ion binding	Chordata	0.0003257	51860000
GO:0046933	proton-transporting ATP synthase activity, rotational mechanism	Chordata	2.736e-05	4356000
GO:0046961	proton-transporting ATPase activity, rotational mechanism	Chordata	6.84e-06	1089000
GO:0046982	protein heterodimerization activity	Chordata	1.394e-05	2219000
GO:0048018	receptor ligand activity	Chordata	0.0003772	60060000
GO:0048156	tau protein binding	Chordata	1.186e-05	1888000
GO:0050136	NADH:ubiquinone reductase (non-electrogenic) activity	Chordata	1.773e-05	2822000
GO:0050661	NADP binding	Chordata	1.378e-05	2195000
GO:0050998	nitric-oxide synthase binding	Chordata	1.186e-05	1888000
GO:0051015	actin filament binding	Chordata	1.304e-06	207500
GO:0051082	unfolded protein binding	Chordata	3.417e-05	5440000
GO:0051087	protein-folding chaperone binding	Chordata	1.28e-05	2038000
GO:0051428	peptide hormone receptor binding	Chordata	0.0002988	47580000
GO:0051721	protein phosphatase 2A binding	Chordata	2.953e-06	470200
GO:0051879	Hsp90 protein binding	Chordata	2.953e-06	470200
GO:0051920	peroxiredoxin activity	Chordata	7.23e-05	11510000
GO:0061630	ubiquitin protein ligase activity	Chordata	5.769e-05	9185000
GO:0061631	ubiquitin conjugating enzyme activity	Chordata	0.0003365	53580000
GO:0070883	pre-miRNA binding	Chordata	1.394e-05	2219000
GO:0071813	lipoprotein particle binding	Chordata	2.953e-06	470200
GO:0071949	FAD binding	Chordata	2.455e-05	3909000
GO:0098973	structural constituent of postsynaptic actin cytoskeleton	Chordata	7.114e-05	11330000
GO:0099077	histone-dependent DNA binding	Chordata	2.953e-06	470200
GO:0099609	microtubule lateral binding	Chordata	2.953e-06	470200
GO:0140272	exogenous protein binding	Chordata	9.844e-06	1567000
GO:0140662	ATP-dependent protein folding chaperone	Chordata	2.593e-05	4128000
GO:0140824	thioredoxin-dependent peroxiredoxin activity	Chordata	0.0001446	23020000
GO:0140839	RNA polymerase II CTD heptapeptide repeat P3 isomerase activity	Chordata	8.244e-06	1313000
GO:0140840	RNA polymerase II CTD heptapeptide repeat P6 isomerase activity	Chordata	8.244e-06	1313000
GO:0140912	membrane destabilizing activity	Chordata	1.129e-05	1797000
GO:0141108	transporter regulator activity	Chordata	1.186e-05	1888000
GO:1902936	phosphatidylinositol bisphosphate binding	Chordata	2.953e-06	470200
GO:1903136	cuprous ion binding	Chordata	0.0007387	117600000
GO:1903981	enterobactin binding	Chordata	1.969e-05	3135000
GO:1904399	heparan sulfate binding	Chordata	8.244e-06	1313000
GO:1904408	melatonin binding	Chordata	2.455e-05	3909000
GO:1905594	resveratrol binding	Chordata	2.455e-05	3909000
GO:1990459	transferrin receptor binding	Chordata	1.98e-05	3152000
GO:1990460	leptin receptor binding	Chordata	0.0001494	23790000

## Sheet: Table S101
Table S101. DF-3 MiCId analysis GO Biological Process (BP) Phylum level.
GO_Term	GO_Name	Taxon	Prior_GO(Relative_Abundance)	IonCount
GO.XXXXXXX	XXXXXXX	Ascomycota	0.9545	117200000000
GO.XXXXXXX	XXXXXXX	Chordata	0.0005008	74270000
GO:0000054	ribosomal subunit export from nucleus	Chordata	0.0001655	24540000
GO:0000055	ribosomal large subunit export from nucleus	Chordata	0.0001655	24540000
GO:0000056	ribosomal small subunit export from nucleus	Chordata	0.0001655	24540000
GO:0000070	mitotic sister chromatid segregation	Chordata	0.0001655	24540000
GO:0000122	negative regulation of transcription by RNA polymerase II	Chordata	0.0001685	24990000
GO:0000209	protein polyubiquitination	Chordata	3.444e-05	5107000
GO:0000226	microtubule cytoskeleton organization	Chordata	1.709e-05	2535000
GO:0000278	mitotic cell cycle	Chordata	0.0001655	24540000
GO:0000302	response to reactive oxygen species	Chordata	8.872e-05	13160000
GO:0000398	mRNA splicing, via spliceosome	Chordata	8.425e-09	1249
GO:0000413	protein peptidyl-prolyl isomerization	Chordata	1.757e-05	2605000
GO:0001501	skeletal system development	Chordata	7.115e-05	10550000
GO:0001503	ossification	Chordata	6.97e-05	10340000
GO:0001525	angiogenesis	Chordata	0.0001521	22550000
GO:0001542	ovulation from ovarian follicle	Chordata	2.087e-05	3095000
GO:0001649	osteoblast differentiation	Chordata	8.018e-05	11890000
GO:0001657	ureteric bud development	Chordata	8.785e-06	1303000
GO:0001666	response to hypoxia	Chordata	3.414e-05	5063000
GO:0001701	in utero embryonic development	Chordata	0.0001231	18260000
GO:0001738	morphogenesis of a polarized epithelium	Chordata	9.994e-05	14820000
GO:0001774	microglial cell activation	Chordata	7.464e-05	11070000
GO:0001817	regulation of cytokine production	Chordata	1.631e-05	2418000
GO:0001819	positive regulation of cytokine production	Chordata	4.094e-05	6072000
GO:0001822	kidney development	Chordata	8.785e-06	1303000
GO:0001836	release of cytochrome c from mitochondria	Chordata	6.571e-05	9745000
GO:0001890	placenta development	Chordata	8.917e-05	13220000
GO:0001892	embryonic placenta development	Chordata	0.0001231	18260000
GO:0001933	negative regulation of protein phosphorylation	Chordata	1.757e-05	2605000
GO:0001934	positive regulation of protein phosphorylation	Chordata	2.206e-05	3271000
GO:0001936	regulation of endothelial cell proliferation	Chordata	2.087e-05	3095000
GO:0001937	negative regulation of endothelial cell proliferation	Chordata	4.489e-06	665700
GO:0001938	positive regulation of endothelial cell proliferation	Chordata	5.708e-07	84650
GO:0002009	morphogenesis of an epithelium	Chordata	4.528e-05	6714000
GO:0002021	response to dietary excess	Chordata	4.174e-05	6190000
GO:0002037	negative regulation of L-glutamate import across plasma membrane	Chordata	4.489e-06	665700
GO:0002092	positive regulation of receptor internalization	Chordata	5.708e-07	84650
GO:0002181	cytoplasmic translation	Chordata	0.002019	299400000
GO:0002227	innate immune response in mucosa	Chordata	8.154e-06	1209000
GO:0002244	hematopoietic progenitor cell differentiation	Chordata	7.904e-05	11720000
GO:0002250	adaptive immune response	Chordata	1.11e-05	1645000
GO:0002281	macrophage activation involved in immune response	Chordata	1.558e-05	2311000
GO:0002376	immune system process	Chordata	8.154e-06	1209000
GO:0002439	chronic inflammatory response to antigenic stimulus	Chordata	4.489e-06	665700
GO:0002523	leukocyte migration involved in inflammatory response	Chordata	4.489e-06	665700
GO:0002637	regulation of immunoglobulin production	Chordata	4.489e-06	665700
GO:0002719	negative regulation of cytokine production involved in immune response	Chordata	4.489e-06	665700
GO:0002876	positive regulation of chronic inflammatory response to antigenic stimulus	Chordata	4.489e-06	665700
GO:0002925	positive regulation of humoral immune response mediated by circulating immunoglobulin	Chordata	4.489e-06	665700
GO:0003009	skeletal muscle contraction	Chordata	4.489e-06	665700
GO:0003085	negative regulation of systemic arterial blood pressure	Chordata	4.489e-06	665700
GO:0003300	cardiac muscle hypertrophy	Chordata	2.087e-05	3095000
GO:0003360	brainstem development	Chordata	1.026e-06	152100
GO:0005989	lactose biosynthetic process	Chordata	0.000346	51310000
GO:0006006	glucose metabolic process	Chordata	8.691e-05	12890000
GO:0006091	generation of precursor metabolites and energy	Chordata	9.845e-06	1460000
GO:0006111	regulation of gluconeogenesis	Chordata	2.087e-05	3095000
GO:0006112	energy reserve metabolic process	Chordata	6.261e-05	9285000
GO:0006114	glycerol biosynthetic process	Chordata	2.087e-05	3095000
GO:0006122	mitochondrial electron transport, ubiquinol to cytochrome c	Chordata	5.222e-05	7745000
GO:0006123	mitochondrial electron transport, cytochrome c to oxygen	Chordata	5.222e-05	7745000
GO:0006139	nucleobase-containing compound metabolic process	Chordata	1.026e-06	152100
GO:0006164	purine nucleotide biosynthetic process	Chordata	2.052e-06	304300
GO:0006177	GMP biosynthetic process	Chordata	2.052e-06	304300
GO:0006189	'de novo' IMP biosynthetic process	Chordata	5.13e-06	760700
GO:0006259	DNA metabolic process	Chordata	0.0001655	24540000
GO:0006355	regulation of DNA-templated transcription	Chordata	6.155e-05	9128000
GO:0006357	regulation of transcription by RNA polymerase II	Chordata	1.757e-05	2605000
GO:0006397	mRNA processing	Chordata	8.425e-09	1249
GO:0006412	translation	Chordata	0.002311	342700000
GO:0006414	translational elongation	Chordata	0.003847	570600000
GO:0006418	tRNA aminoacylation for protein translation	Chordata	2.24e-05	3323000
GO:0006427	histidyl-tRNA aminoacylation	Chordata	6.721e-05	9968000
GO:0006457	protein folding	Chordata	0.0002752	40810000
GO:0006469	negative regulation of protein kinase activity	Chordata	1.757e-05	2605000
GO:0006508	proteolysis	Chordata	8.154e-06	1209000
GO:0006511	ubiquitin-dependent protein catabolic process	Chordata	6.888e-05	10210000
GO:0006606	protein import into nucleus	Chordata	0.0006618	98140000
GO:0006611	protein export from nucleus	Chordata	0.0004964	73610000
GO:0006626	protein targeting to mitochondrion	Chordata	3.286e-05	4872000
GO:0006629	lipid metabolic process	Chordata	5.158e-05	7650000
GO:0006635	fatty acid beta-oxidation	Chordata	2.087e-05	3095000
GO:0006641	triglyceride metabolic process	Chordata	8.785e-06	1303000
GO:0006730	one-carbon metabolic process	Chordata	0.0002931	43470000
GO:0006754	ATP biosynthetic process	Chordata	2.954e-05	4380000
GO:0006826	iron ion transport	Chordata	5.136e-05	7617000
GO:0006879	intracellular iron ion homeostasis	Chordata	1.753e-05	2599000
GO:0006909	phagocytosis	Chordata	4.174e-05	6190000
GO:0006911	phagocytosis, engulfment	Chordata	3.061e-06	453900
GO:0006913	nucleocytoplasmic transport	Chordata	0.0003309	49070000
GO:0006914	autophagy	Chordata	8.425e-09	1249
GO:0006915	apoptotic process	Chordata	0.0002793	41420000
GO:0006933	negative regulation of cell adhesion involved in substrate-bound cell migration	Chordata	9.845e-06	1460000
GO:0006952	defense response	Chordata	4.489e-06	665700
GO:0006954	inflammatory response	Chordata	0.0002003	29700000
GO:0006955	immune response	Chordata	2.007e-05	2977000
GO:0006959	humoral immune response	Chordata	2.374e-05	3520000
GO:0006974	DNA damage response	Chordata	5.697e-06	844900
GO:0006979	response to oxidative stress	Chordata	0.0001687	25010000
GO:0006986	response to unfolded protein	Chordata	0.0002694	39950000
GO:0007004	telomere maintenance via telomerase	Chordata	6.83e-05	10130000
GO:0007015	actin filament organization	Chordata	1.029e-05	1527000
GO:0007052	mitotic spindle organization	Chordata	0.0001655	24540000
GO:0007154	cell communication	Chordata	4.489e-06	665700
GO:0007165	signal transduction	Chordata	0.0002883	42750000
GO:0007166	cell surface receptor signaling pathway	Chordata	1.11e-05	1645000
GO:0007173	epidermal growth factor receptor signaling pathway	Chordata	3.996e-06	592600
GO:0007249	canonical NF-kappaB signal transduction	Chordata	7.115e-05	10550000
GO:0007254	JNK cascade	Chordata	4.489e-06	665700
GO:0007259	cell surface receptor signaling pathway via JAK-STAT	Chordata	5.204e-05	7717000
GO:0007267	cell-cell signaling	Chordata	9.22e-05	13670000
GO:0007268	chemical synaptic transmission	Chordata	0.0001956	29010000
GO:0007339	binding of sperm to zona pellucida	Chordata	0.0002011	29820000
GO:0007409	axonogenesis	Chordata	9.994e-05	14820000
GO:0007417	central nervous system development	Chordata	1.53e-06	227000
GO:0007565	female pregnancy	Chordata	2.087e-05	3095000
GO:0007584	response to nutrient	Chordata	2.087e-05	3095000
GO:0007596	blood coagulation	Chordata	0.0002569	38090000
GO:0007613	memory	Chordata	5.697e-06	844900
GO:0007623	circadian rhythm	Chordata	2.536e-05	3761000
GO:0008154	actin polymerization or depolymerization	Chordata	1.53e-06	227000
GO:0008203	cholesterol metabolic process	Chordata	2.965e-05	4398000
GO:0008206	bile acid metabolic process	Chordata	2.087e-05	3095000
GO:0008217	regulation of blood pressure	Chordata	7.252e-05	10750000
GO:0008283	cell population proliferation	Chordata	7.172e-05	10640000
GO:0008284	positive regulation of cell population proliferation	Chordata	0.0001585	23500000
GO:0008285	negative regulation of cell population proliferation	Chordata	4.489e-06	665700
GO:0008286	insulin receptor signaling pathway	Chordata	0.0001847	27380000
GO:0008340	determination of adult lifespan	Chordata	2.087e-05	3095000
GO:0008343	adult feeding behavior	Chordata	4.174e-05	6190000
GO:0008344	adult locomotory behavior	Chordata	9.782e-05	14510000
GO:0008380	RNA splicing	Chordata	8.425e-09	1249
GO:0008625	extrinsic apoptotic signaling pathway via death domain receptors	Chordata	5.979e-05	8867000
GO:0008630	intrinsic apoptotic signaling pathway in response to DNA damage	Chordata	4.489e-06	665700
GO:0008637	apoptotic mitochondrial changes	Chordata	6.571e-05	9745000
GO:0009058	biosynthetic process	Chordata	1.026e-06	152100
GO:0009060	aerobic respiration	Chordata	8.785e-06	1303000
GO:0009062	fatty acid catabolic process	Chordata	2.087e-05	3095000
GO:0009267	cellular response to starvation	Chordata	7.838e-05	11620000
GO:0009306	protein secretion	Chordata	9.782e-05	14510000
GO:0009410	response to xenobiotic stimulus	Chordata	1.327e-05	1969000
GO:0009411	response to UV	Chordata	8.785e-06	1303000
GO:0009612	response to mechanical stimulus	Chordata	4.489e-06	665700
GO:0009615	response to virus	Chordata	1.558e-05	2311000
GO:0009617	response to bacterium	Chordata	1.325e-05	1965000
GO:0009636	response to toxic substance	Chordata	8.785e-06	1303000
GO:0009642	response to light intensity	Chordata	8.785e-06	1303000
GO:0009650	UV protection	Chordata	1.757e-05	2606000
GO:0009651	response to salt stress	Chordata	4.489e-06	665700
GO:0009750	response to fructose	Chordata	4.489e-06	665700
GO:0009887	animal organ morphogenesis	Chordata	6.604e-05	9793000
GO:0009892	negative regulation of metabolic process	Chordata	2.087e-05	3095000
GO:0010193	response to ozone	Chordata	8.785e-06	1303000
GO:0010288	response to lead ion	Chordata	1.448e-05	2148000
GO:0010458	exit from mitosis	Chordata	3.444e-05	5107000
GO:0010459	negative regulation of heart rate	Chordata	4.489e-06	665700
GO:0010506	regulation of autophagy	Chordata	5.697e-06	844900
GO:0010507	negative regulation of autophagy	Chordata	4.174e-05	6190000
GO:0010508	positive regulation of autophagy	Chordata	2.219e-05	3291000
GO:0010573	vascular endothelial growth factor production	Chordata	4.489e-06	665700
GO:0010595	positive regulation of endothelial cell migration	Chordata	5.708e-07	84650
GO:0010628	positive regulation of gene expression	Chordata	0.0003252	48230000
GO:0010629	negative regulation of gene expression	Chordata	9.285e-05	13770000
GO:0010634	positive regulation of epithelial cell migration	Chordata	1.11e-05	1645000
GO:0010744	positive regulation of macrophage derived foam cell differentiation	Chordata	4.489e-06	665700
GO:0010800	positive regulation of peptidyl-threonine phosphorylation	Chordata	5.708e-07	84650
GO:0010888	negative regulation of lipid storage	Chordata	2.536e-05	3761000
GO:0010917	negative regulation of mitochondrial membrane potential	Chordata	5.697e-06	844900
GO:0010918	positive regulation of mitochondrial membrane potential	Chordata	3.286e-05	4872000
GO:0010994	free ubiquitin chain polymerization	Chordata	3.444e-05	5107000
GO:0014059	regulation of dopamine secretion	Chordata	9.782e-05	14510000
GO:0014070	response to organic cyclic compound	Chordata	4.489e-06	665700
GO:0014823	response to activity	Chordata	3.414e-05	5063000
GO:0014854	response to inactivity	Chordata	8.785e-06	1303000
GO:0014891	striated muscle atrophy	Chordata	1.53e-06	227000
GO:0015031	protein transport	Chordata	0.0001655	24540000
GO:0015670	carbon dioxide transport	Chordata	0.0002455	36410000
GO:0015671	oxygen transport	Chordata	0.0004649	68940000
GO:0015986	proton motive force-driven ATP synthesis	Chordata	4.923e-05	7300000
GO:0016032	viral process	Chordata	0.0001655	24540000
GO:0016072	rRNA metabolic process	Chordata	5.697e-06	844900
GO:0016192	vesicle-mediated transport	Chordata	1.53e-06	227000
GO:0016567	protein ubiquitination	Chordata	0.0007419	110000000
GO:0019062	virion attachment to host cell	Chordata	6.83e-05	10130000
GO:0019076	viral release from host cell	Chordata	1.757e-05	2605000
GO:0019222	regulation of metabolic process	Chordata	4.094e-05	6072000
GO:0019430	removal of superoxide radicals	Chordata	0.0001423	21100000
GO:0019722	calcium-mediated signaling	Chordata	4.489e-06	665700
GO:0019730	antimicrobial humoral response	Chordata	0.0001823	27040000
GO:0019731	antibacterial humoral response	Chordata	4.138e-05	6136000
GO:0019732	antifungal humoral response	Chordata	1.631e-05	2418000
GO:0019896	axonal transport of mitochondrion	Chordata	5.697e-06	844900
GO:0019941	modification-dependent protein catabolic process	Chordata	0.000673	99810000
GO:0019953	sexual reproduction	Chordata	4.174e-05	6190000
GO:0020027	hemoglobin metabolic process	Chordata	8.785e-06	1303000
GO:0021549	cerebellum development	Chordata	1.026e-06	152100
GO:0021930	cerebellar granule cell precursor proliferation	Chordata	5.708e-07	84650
GO:0021940	positive regulation of cerebellar granule cell precursor proliferation	Chordata	5.708e-07	84650
GO:0021954	central nervous system neuron development	Chordata	2.657e-05	3940000
GO:0021987	cerebral cortex development	Chordata	1.026e-06	152100
GO:0022617	extracellular matrix disassembly	Chordata	1.53e-06	227000
GO:0023052	signaling	Chordata	4.489e-06	665700
GO:0030030	cell projection organization	Chordata	1.53e-06	227000
GO:0030031	cell projection assembly	Chordata	1.53e-06	227000
GO:0030036	actin cytoskeleton organization	Chordata	1.53e-06	227000
GO:0030041	actin filament polymerization	Chordata	4.591e-06	680900
GO:0030042	actin filament depolymerization	Chordata	3.061e-06	453900
GO:0030071	regulation of mitotic metaphase/anaphase transition	Chordata	3.444e-05	5107000
GO:0030073	insulin secretion	Chordata	2.087e-05	3095000
GO:0030101	natural killer cell activation	Chordata	7.115e-05	10550000
GO:0030168	platelet activation	Chordata	3.513e-05	5210000
GO:0030182	neuron differentiation	Chordata	1.757e-05	2605000
GO:0030185	nitric oxide transport	Chordata	0.0001033	15320000
GO:0030193	regulation of blood coagulation	Chordata	7.596e-05	11260000
GO:0030198	extracellular matrix organization	Chordata	4.489e-06	665700
GO:0030217	T cell differentiation	Chordata	4.174e-05	6190000
GO:0030225	macrophage differentiation	Chordata	1.11e-05	1645000
GO:0030300	regulation of intestinal cholesterol absorption	Chordata	2.087e-05	3095000
GO:0030316	osteoclast differentiation	Chordata	1.325e-05	1965000
GO:0030335	positive regulation of cell migration	Chordata	0.0001005	14910000
GO:0030511	positive regulation of transforming growth factor beta receptor signaling pathway	Chordata	6.83e-05	10130000
GO:0030593	neutrophil chemotaxis	Chordata	1.757e-05	2605000
GO:0030595	leukocyte chemotaxis	Chordata	1.757e-05	2605000
GO:0030857	negative regulation of epithelial cell differentiation	Chordata	1.11e-05	1645000
GO:0031017	exocrine pancreas development	Chordata	6.155e-05	9128000
GO:0031100	animal organ regeneration	Chordata	1.026e-06	152100
GO:0031110	regulation of microtubule polymerization or depolymerization	Chordata	5.697e-06	844900
GO:0031113	regulation of microtubule polymerization	Chordata	1.709e-05	2535000
GO:0031116	positive regulation of microtubule polymerization	Chordata	1.139e-05	1690000
GO:0031122	cytoplasmic microtubule organization	Chordata	5.697e-06	844900
GO:0031145	anaphase-promoting complex-dependent catabolic process	Chordata	0.0001378	20430000
GO:0031175	neuron projection development	Chordata	1.139e-05	1690000
GO:0031334	positive regulation of protein-containing complex assembly	Chordata	0.0001142	16930000
GO:0031396	regulation of protein ubiquitination	Chordata	6.83e-05	10130000
GO:0031536	positive regulation of exit from mitosis	Chordata	3.444e-05	5107000
GO:0031622	positive regulation of fever generation	Chordata	8.978e-06	1331000
GO:0031640	killing of cells of another organism	Chordata	0.0007701	114200000
GO:0031642	negative regulation of myelination	Chordata	4.489e-06	665700
GO:0031647	regulation of protein stability	Chordata	8.772e-06	1301000
GO:0031648	protein destabilization	Chordata	1.53e-06	227000
GO:0031665	negative regulation of lipopolysaccharide-mediated signaling pathway	Chordata	8.154e-06	1209000
GO:0031667	response to nutrient levels	Chordata	2.536e-05	3761000
GO:0032008	positive regulation of TOR signaling	Chordata	4.174e-05	6190000
GO:0032092	positive regulation of protein binding	Chordata	0.0001655	24540000
GO:0032099	negative regulation of appetite	Chordata	4.174e-05	6190000
GO:0032148	activation of protein kinase B activity	Chordata	1.757e-05	2605000
GO:0032230	positive regulation of synaptic transmission, GABAergic	Chordata	4.528e-05	6714000
GO:0032310	prostaglandin secretion	Chordata	2.087e-05	3095000
GO:0032355	response to estradiol	Chordata	2.965e-05	4398000
GO:0032435	negative regulation of proteasomal ubiquitin-dependent protein catabolic process	Chordata	6.83e-05	10130000
GO:0032436	positive regulation of proteasomal ubiquitin-dependent protein catabolic process	Chordata	8.763e-06	1300000
GO:0032446	protein modification by small protein conjugation	Chordata	3.444e-05	5107000
GO:0032496	response to lipopolysaccharide	Chordata	4.489e-06	665700
GO:0032543	mitochondrial translation	Chordata	2.24e-05	3323000
GO:0032680	regulation of tumor necrosis factor production	Chordata	8.154e-06	1209000
GO:0032700	negative regulation of interleukin-17 production	Chordata	1.11e-05	1645000
GO:0032715	negative regulation of interleukin-6 production	Chordata	4.489e-06	665700
GO:0032722	positive regulation of chemokine production	Chordata	1.558e-05	2311000
GO:0032724	positive regulation of fractalkine production	Chordata	8.978e-06	1331000
GO:0032729	positive regulation of type II interferon production	Chordata	4.489e-06	665700
GO:0032731	positive regulation of interleukin-1 beta production	Chordata	1.558e-05	2311000
GO:0032735	positive regulation of interleukin-12 production	Chordata	4.306e-05	6386000
GO:0032741	positive regulation of interleukin-18 production	Chordata	4.489e-06	665700
GO:0032747	positive regulation of interleukin-23 production	Chordata	1.11e-05	1645000
GO:0032755	positive regulation of interleukin-6 production	Chordata	7.079e-05	10500000
GO:0032757	positive regulation of interleukin-8 production	Chordata	4.332e-05	6423000
GO:0032760	positive regulation of tumor necrosis factor production	Chordata	6.525e-05	9677000
GO:0032780	negative regulation of ATP-dependent activity	Chordata	8.154e-06	1209000
GO:0032814	regulation of natural killer cell activation	Chordata	2.087e-05	3095000
GO:0032817	regulation of natural killer cell proliferation	Chordata	2.087e-05	3095000
GO:0032834	positive regulation of CD4-positive, CD25-positive, alpha-beta regulatory T cell differentiation involved in immune response	Chordata	1.11e-05	1645000
GO:0032849	positive regulation of cellular pH reduction	Chordata	4.528e-05	6714000
GO:0032868	response to insulin	Chordata	5.052e-05	7493000
GO:0032869	cellular response to insulin stimulus	Chordata	2.087e-05	3095000
GO:0032872	regulation of stress-activated MAPK cascade	Chordata	7.115e-05	10550000
GO:0032873	negative regulation of stress-activated MAPK cascade	Chordata	1.757e-05	2605000
GO:0032880	regulation of protein localization	Chordata	0.0001366	20260000
GO:0032930	positive regulation of superoxide anion generation	Chordata	5.697e-06	844900
GO:0033044	regulation of chromosome organization	Chordata	5.697e-06	844900
GO:0033141	positive regulation of peptidyl-serine phosphorylation of STAT protein	Chordata	1.11e-05	1645000
GO:0033189	response to vitamin A	Chordata	8.785e-06	1303000
GO:0033197	response to vitamin E	Chordata	2.965e-05	4398000
GO:0033209	tumor necrosis factor-mediated signaling pathway	Chordata	3.142e-05	4660000
GO:0033210	leptin-mediated signaling pathway	Chordata	0.0001043	15470000
GO:0033353	S-adenosylmethionine cycle	Chordata	0.0002931	43470000
GO:0033591	response to L-ascorbic acid	Chordata	8.785e-06	1303000
GO:0033686	positive regulation of luteinizing hormone secretion	Chordata	2.087e-05	3095000
GO:0033690	positive regulation of osteoblast proliferation	Chordata	8.154e-06	1209000
GO:0034063	stress granule assembly	Chordata	5.697e-06	844900
GO:0034101	erythrocyte homeostasis	Chordata	7.115e-05	10550000
GO:0034116	positive regulation of heterotypic cell-cell adhesion	Chordata	1.347e-05	1997000
GO:0034138	toll-like receptor 3 signaling pathway	Chordata	4.489e-06	665700
GO:0034145	positive regulation of toll-like receptor 4 signaling pathway	Chordata	8.154e-06	1209000
GO:0034250	positive regulation of amide metabolic process	Chordata	4.489e-06	665700
GO:0034389	lipid droplet organization	Chordata	1.757e-05	2605000
GO:0034393	positive regulation of smooth muscle cell apoptotic process	Chordata	1.11e-05	1645000
GO:0034599	cellular response to oxidative stress	Chordata	1.757e-05	2605000
GO:0034605	cellular response to heat	Chordata	0.0001423	21100000
GO:0034614	cellular response to reactive oxygen species	Chordata	5.697e-06	844900
GO:0034756	regulation of iron ion transport	Chordata	8.763e-06	1300000
GO:0035281	pre-miRNA export from nucleus	Chordata	0.0001655	24540000
GO:0035360	positive regulation of peroxisome proliferator activated receptor signaling pathway	Chordata	2.087e-05	3095000
GO:0035556	intracellular signal transduction	Chordata	2.087e-05	3095000
GO:0035630	bone mineralization involved in bone maturation	Chordata	2.087e-05	3095000
GO:0035633	maintenance of blood-brain barrier	Chordata	9.994e-05	14820000
GO:0035900	response to isolation stress	Chordata	4.489e-06	665700
GO:0035904	aorta development	Chordata	2.087e-05	3095000
GO:0035994	response to muscle stretch	Chordata	3.061e-06	453900
GO:0036005	response to macrophage colony-stimulating factor	Chordata	4.489e-06	665700
GO:0036211	protein modification process	Chordata	0.000673	99810000
GO:0038096	Fc-gamma receptor signaling pathway involved in phagocytosis	Chordata	1.11e-05	1645000
GO:0038108	negative regulation of appetite by leptin-mediated signaling pathway	Chordata	6.261e-05	9285000
GO:0038134	ERBB2-EGFR signaling pathway	Chordata	1.142e-06	169300
GO:0038166	angiotensin-activated signaling pathway	Chordata	4.528e-05	6714000
GO:0038196	type III interferon-mediated signaling pathway	Chordata	1.11e-05	1645000
GO:0040018	positive regulation of multicellular organism growth	Chordata	6.155e-05	9128000
GO:0042026	protein refolding	Chordata	0.0004022	59640000
GO:0042102	positive regulation of T cell proliferation	Chordata	2.087e-05	3095000
GO:0042104	positive regulation of activated T cell proliferation	Chordata	0.0001231	18260000
GO:0042118	endothelial cell activation	Chordata	1.757e-05	2605000
GO:0042127	regulation of cell population proliferation	Chordata	8.978e-06	1331000
GO:0042129	regulation of T cell proliferation	Chordata	3.286e-05	4872000
GO:0042267	natural killer cell mediated cytotoxicity	Chordata	7.115e-05	10550000
GO:0042269	regulation of natural killer cell mediated cytotoxicity	Chordata	2.087e-05	3095000
GO:0042307	positive regulation of protein import into nucleus	Chordata	0.0001974	29280000
GO:0042311	vasodilation	Chordata	4.489e-06	665700
GO:0042327	positive regulation of phosphorylation	Chordata	9.334e-06	1384000
GO:0042445	hormone metabolic process	Chordata	2.087e-05	3095000
GO:0042531	positive regulation of tyrosine phosphorylation of STAT protein	Chordata	1.11e-05	1645000
GO:0042542	response to hydrogen peroxide	Chordata	6.044e-05	8963000
GO:0042593	glucose homeostasis	Chordata	2.087e-05	3095000
GO:0042742	defense response to bacterium	Chordata	0.0004638	68780000
GO:0042744	hydrogen peroxide catabolic process	Chordata	0.0003783	56090000
GO:0042755	eating behavior	Chordata	2.087e-05	3095000
GO:0042770	signal transduction in response to DNA damage	Chordata	3.286e-05	4872000
GO:0042775	mitochondrial ATP synthesis coupled electron transport	Chordata	3.286e-05	4872000
GO:0042776	proton motive force-driven mitochondrial ATP synthesis	Chordata	1.969e-05	2920000
GO:0042981	regulation of apoptotic process	Chordata	3.286e-05	4872000
GO:0043065	positive regulation of apoptotic process	Chordata	0.0008601	127600000
GO:0043066	negative regulation of apoptotic process	Chordata	0.0003003	44530000
GO:0043068	positive regulation of programmed cell death	Chordata	4.489e-06	665700
GO:0043122	regulation of canonical NF-kappaB signal transduction	Chordata	4.489e-06	665700
GO:0043123	positive regulation of canonical NF-kappaB signal transduction	Chordata	6.202e-05	9198000
GO:0043161	proteasome-mediated ubiquitin-dependent protein catabolic process	Chordata	3.444e-05	5107000
GO:0043242	negative regulation of protein-containing complex disassembly	Chordata	4.489e-06	665700
GO:0043243	positive regulation of protein-containing complex disassembly	Chordata	8.978e-06	1331000
GO:0043254	regulation of protein-containing complex assembly	Chordata	8.425e-09	1249
GO:0043270	positive regulation of monoatomic ion transport	Chordata	2.087e-05	3095000
GO:0043388	positive regulation of DNA binding	Chordata	5.708e-07	84650
GO:0043406	positive regulation of MAP kinase activity	Chordata	8.978e-06	1331000
GO:0043410	positive regulation of MAPK cascade	Chordata	0.000241	35740000
GO:0043491	phosphatidylinositol 3-kinase/protein kinase B signal transduction	Chordata	4.489e-06	665700
GO:0043507	positive regulation of JUN kinase activity	Chordata	4.489e-06	665700
GO:0043525	positive regulation of neuron apoptotic process	Chordata	1.347e-05	1997000
GO:0043536	positive regulation of blood vessel endothelial cell migration	Chordata	9.845e-06	1460000
GO:0043537	negative regulation of blood vessel endothelial cell migration	Chordata	4.489e-06	665700
GO:0044070	regulation of monoatomic anion transport	Chordata	4.528e-05	6714000
GO:0044208	'de novo' AMP biosynthetic process	Chordata	2.052e-06	304300
GO:0044320	cellular response to leptin stimulus	Chordata	2.087e-05	3095000
GO:0044793	negative regulation by host of viral process	Chordata	8.154e-06	1209000
GO:0045069	regulation of viral genome replication	Chordata	3.513e-05	5210000
GO:0045070	positive regulation of viral genome replication	Chordata	1.757e-05	2605000
GO:0045071	negative regulation of viral genome replication	Chordata	1.264e-05	1875000
GO:0045123	cellular extravasation	Chordata	4.489e-06	665700
GO:0045214	sarcomere organization	Chordata	9.994e-05	14820000
GO:0045321	leukocyte activation	Chordata	7.115e-05	10550000
GO:0045333	cellular respiration	Chordata	5.222e-05	7745000
GO:0045348	positive regulation of MHC class II biosynthetic process	Chordata	1.11e-05	1645000
GO:0045429	positive regulation of nitric oxide biosynthetic process	Chordata	0.0001355	20100000
GO:0045454	cell redox homeostasis	Chordata	7.115e-05	10550000
GO:0045471	response to ethanol	Chordata	3.414e-05	5063000
GO:0045597	positive regulation of cell differentiation	Chordata	6.83e-05	10130000
GO:0045598	regulation of fat cell differentiation	Chordata	2.536e-05	3761000
GO:0045599	negative regulation of fat cell differentiation	Chordata	8.978e-06	1331000
GO:0045662	negative regulation of myoblast differentiation	Chordata	4.489e-06	665700
GO:0045668	negative regulation of osteoblast differentiation	Chordata	4.489e-06	665700
GO:0045669	positive regulation of osteoblast differentiation	Chordata	8.154e-06	1209000
GO:0045670	regulation of osteoclast differentiation	Chordata	4.489e-06	665700
GO:0045672	positive regulation of osteoclast differentiation	Chordata	1.558e-05	2311000
GO:0045725	positive regulation of glycogen biosynthetic process	Chordata	0.0001231	18260000
GO:0045727	positive regulation of translation	Chordata	7.904e-05	11720000
GO:0045732	positive regulation of protein catabolic process	Chordata	4.489e-06	665700
GO:0045760	positive regulation of action potential	Chordata	4.489e-06	665700
GO:0045765	regulation of angiogenesis	Chordata	2.087e-05	3095000
GO:0045773	positive regulation of axon extension	Chordata	5.697e-06	844900
GO:0045780	positive regulation of bone resorption	Chordata	8.763e-06	1300000
GO:0045785	positive regulation of cell adhesion	Chordata	4.489e-06	665700
GO:0045821	positive regulation of glycolytic process	Chordata	1.11e-05	1645000
GO:0045834	positive regulation of lipid metabolic process	Chordata	4.489e-06	665700
GO:0045840	positive regulation of mitotic nuclear division	Chordata	6.661e-05	9878000
GO:0045842	positive regulation of mitotic metaphase/anaphase transition	Chordata	3.444e-05	5107000
GO:0045892	negative regulation of DNA-templated transcription	Chordata	2.008e-05	2978000
GO:0045893	positive regulation of DNA-templated transcription	Chordata	2.729e-05	4047000
GO:0045906	negative regulation of vasoconstriction	Chordata	2.087e-05	3095000
GO:0045930	negative regulation of mitotic cell cycle	Chordata	4.489e-06	665700
GO:0045944	positive regulation of transcription by RNA polymerase II	Chordata	0.0001812	26870000
GO:0045994	positive regulation of translational initiation by iron	Chordata	4.489e-06	665700
GO:0046034	ATP metabolic process	Chordata	8.425e-09	1249
GO:0046039	GTP metabolic process	Chordata	0.0001655	24540000
GO:0046314	phosphocreatine biosynthetic process	Chordata	0.0005177	76780000
GO:0046325	negative regulation of D-glucose import	Chordata	2.985e-05	4426000
GO:0046330	positive regulation of JNK cascade	Chordata	8.978e-06	1331000
GO:0046425	regulation of receptor signaling pathway via JAK-STAT	Chordata	1.142e-06	169300
GO:0046427	positive regulation of receptor signaling pathway via JAK-STAT	Chordata	8.348e-05	12380000
GO:0046452	dihydrofolate metabolic process	Chordata	1.026e-06	152100
GO:0046597	negative regulation of viral entry into host cell	Chordata	1.53e-06	227000
GO:0046622	positive regulation of organ growth	Chordata	6.155e-05	9128000
GO:0046628	positive regulation of insulin receptor signaling pathway	Chordata	0.000144	21350000
GO:0046654	tetrahydrofolate biosynthetic process	Chordata	1.026e-06	152100
GO:0046686	response to cadmium ion	Chordata	8.785e-06	1303000
GO:0046785	microtubule polymerization	Chordata	5.697e-06	844900
GO:0046850	regulation of bone remodeling	Chordata	4.174e-05	6190000
GO:0046881	positive regulation of follicle-stimulating hormone secretion	Chordata	2.087e-05	3095000
GO:0046890	regulation of lipid biosynthetic process	Chordata	2.087e-05	3095000
GO:0046903	secretion	Chordata	4.528e-05	6714000
GO:0046928	regulation of neurotransmitter secretion	Chordata	9.782e-05	14510000
GO:0048009	insulin-like growth factor receptor signaling pathway	Chordata	6.155e-05	9128000
GO:0048143	astrocyte activation	Chordata	3.238e-05	4802000
GO:0048144	fibroblast proliferation	Chordata	7.115e-05	10550000
GO:0048167	regulation of synaptic plasticity	Chordata	5.697e-06	844900
GO:0048260	positive regulation of receptor-mediated endocytosis	Chordata	1.753e-05	2599000
GO:0048312	intracellular distribution of mitochondria	Chordata	5.697e-06	844900
GO:0048488	synaptic vesicle endocytosis	Chordata	9.782e-05	14510000
GO:0048525	negative regulation of viral process	Chordata	8.154e-06	1209000
GO:0048566	embryonic digestive tract development	Chordata	4.489e-06	665700
GO:0048633	positive regulation of skeletal muscle tissue growth	Chordata	6.155e-05	9128000
GO:0048639	positive regulation of developmental growth	Chordata	2.087e-05	3095000
GO:0048661	positive regulation of smooth muscle cell proliferation	Chordata	4.489e-06	665700
GO:0048662	negative regulation of smooth muscle cell proliferation	Chordata	1.11e-05	1645000
GO:0048699	generation of neurons	Chordata	5.697e-06	844900
GO:0048754	branching morphogenesis of an epithelial tube	Chordata	5.708e-07	84650
GO:0048870	cell motility	Chordata	9.994e-05	14820000
GO:0050673	epithelial cell proliferation	Chordata	5.708e-07	84650
GO:0050678	regulation of epithelial cell proliferation	Chordata	3.286e-05	4872000
GO:0050679	positive regulation of epithelial cell proliferation	Chordata	5.708e-07	84650
GO:0050708	regulation of protein secretion	Chordata	4.489e-06	665700
GO:0050714	positive regulation of protein secretion	Chordata	1.757e-05	2605000
GO:0050727	regulation of inflammatory response	Chordata	4.489e-06	665700
GO:0050729	positive regulation of inflammatory response	Chordata	1.558e-05	2311000
GO:0050766	positive regulation of phagocytosis	Chordata	1.11e-05	1645000
GO:0050768	negative regulation of neurogenesis	Chordata	4.489e-06	665700
GO:0050769	positive regulation of neurogenesis	Chordata	1.11e-05	1645000
GO:0050793	regulation of developmental process	Chordata	4.489e-06	665700
GO:0050796	regulation of insulin secretion	Chordata	3.645e-05	5406000
GO:0050806	positive regulation of synaptic transmission	Chordata	1.796e-05	2663000
GO:0050807	regulation of synapse organization	Chordata	8.978e-06	1331000
GO:0050808	synapse organization	Chordata	0.0002013	29860000
GO:0050810	regulation of steroid biosynthetic process	Chordata	2.087e-05	3095000
GO:0050819	negative regulation of coagulation	Chordata	0.0001809	26830000
GO:0050821	protein stabilization	Chordata	6.83e-05	10130000
GO:0050829	defense response to Gram-negative bacterium	Chordata	0.000277	41080000
GO:0050830	defense response to Gram-positive bacterium	Chordata	0.000638	94610000
GO:0050848	regulation of calcium-mediated signaling	Chordata	5.697e-06	844900
GO:0050890	cognition	Chordata	4.489e-06	665700
GO:0050892	intestinal absorption	Chordata	2.087e-05	3095000
GO:0050900	leukocyte migration	Chordata	4.489e-06	665700
GO:0050901	leukocyte tethering or rolling	Chordata	2.536e-05	3761000
GO:0050966	detection of mechanical stimulus involved in sensory perception of pain	Chordata	4.489e-06	665700
GO:0050995	negative regulation of lipid catabolic process	Chordata	4.489e-06	665700
GO:0050999	regulation of nitric-oxide synthase activity	Chordata	2.087e-05	3095000
GO:0051014	actin filament severing	Chordata	6.122e-06	907900
GO:0051016	barbed-end actin filament capping	Chordata	3.061e-06	453900
GO:0051044	positive regulation of membrane protein ectodomain proteolysis	Chordata	1.558e-05	2311000
GO:0051046	regulation of secretion	Chordata	4.489e-06	665700
GO:0051048	negative regulation of secretion	Chordata	5.708e-07	84650
GO:0051085	chaperone cofactor-dependent protein refolding	Chordata	0.0002011	29820000
GO:0051092	positive regulation of NF-kappaB transcription factor activity	Chordata	6.573e-05	9748000
GO:0051127	positive regulation of actin nucleation	Chordata	1.53e-06	227000
GO:0051131	chaperone-mediated protein complex assembly	Chordata	6.83e-05	10130000
GO:0051146	striated muscle cell differentiation	Chordata	6.155e-05	9128000
GO:0051147	regulation of muscle cell differentiation	Chordata	0.0001847	27380000
GO:0051148	negative regulation of muscle cell differentiation	Chordata	0.0001231	18260000
GO:0051222	positive regulation of protein transport	Chordata	8.978e-06	1331000
GO:0051239	regulation of multicellular organismal process	Chordata	4.489e-06	665700
GO:0051258	protein polymerization	Chordata	5.697e-06	844900
GO:0051301	cell division	Chordata	0.0001999	29640000
GO:0051384	response to glucocorticoid	Chordata	4.489e-06	665700
GO:0051402	neuron apoptotic process	Chordata	3.286e-05	4872000
GO:0051453	regulation of intracellular pH	Chordata	0.0001457	21600000
GO:0051492	regulation of stress fiber assembly	Chordata	9.994e-05	14820000
GO:0051541	elastin metabolic process	Chordata	2.087e-05	3095000
GO:0051607	defense response to virus	Chordata	1.11e-05	1645000
GO:0051693	actin filament capping	Chordata	6.122e-06	907900
GO:0051726	regulation of cell cycle	Chordata	0.00011	16320000
GO:0051781	positive regulation of cell division	Chordata	7.034e-05	10430000
GO:0051798	positive regulation of hair follicle development	Chordata	4.489e-06	665700
GO:0051893	regulation of focal adhesion assembly	Chordata	9.994e-05	14820000
GO:0051897	positive regulation of phosphatidylinositol 3-kinase/protein kinase B signal transduction	Chordata	0.0002915	43230000
GO:0051902	negative regulation of mitochondrial depolarization	Chordata	7.838e-05	11620000
GO:0051966	regulation of synaptic transmission, glutamatergic	Chordata	4.489e-06	665700
GO:0055093	response to hyperoxia	Chordata	8.785e-06	1303000
GO:0055119	relaxation of cardiac muscle	Chordata	3.061e-06	453900
GO:0060252	positive regulation of glial cell proliferation	Chordata	8.978e-06	1331000
GO:0060271	cilium assembly	Chordata	1.53e-06	227000
GO:0060333	type II interferon-mediated signaling pathway	Chordata	6.657e-05	9873000
GO:0060349	bone morphogenesis	Chordata	8.154e-06	1209000
GO:0060352	cell adhesion molecule production	Chordata	1.757e-05	2605000
GO:0060550	positive regulation of fructose 1,6-bisphosphate 1-phosphatase activity	Chordata	1.11e-05	1645000
GO:0060552	positive regulation of fructose 1,6-bisphosphate metabolic process	Chordata	1.11e-05	1645000
GO:0060557	positive regulation of vitamin D biosynthetic process	Chordata	1.558e-05	2311000
GO:0060559	positive regulation of calcidiol 1-monooxygenase activity	Chordata	1.558e-05	2311000
GO:0060586	multicellular organismal-level iron ion homeostasis	Chordata	8.763e-06	1300000
GO:0060587	regulation of lipoprotein lipid oxidation	Chordata	2.087e-05	3095000
GO:0060612	adipose tissue development	Chordata	2.087e-05	3095000
GO:0060664	epithelial cell proliferation involved in salivary gland morphogenesis	Chordata	4.489e-06	665700
GO:0060669	embryonic placenta morphogenesis	Chordata	0.0001231	18260000
GO:0060693	regulation of branching involved in salivary gland morphogenesis	Chordata	4.489e-06	665700
GO:0060749	mammary gland alveolus development	Chordata	5.708e-07	84650
GO:0061015	snRNA import into nucleus	Chordata	0.0001655	24540000
GO:0061024	membrane organization	Chordata	8.425e-09	1249
GO:0061037	negative regulation of cartilage development	Chordata	2.087e-05	3095000
GO:0061044	negative regulation of vascular wound healing	Chordata	4.489e-06	665700
GO:0061048	negative regulation of branching involved in lung morphogenesis	Chordata	4.489e-06	665700
GO:0061077	chaperone-mediated protein folding	Chordata	0.0001366	20260000
GO:0061564	axon development	Chordata	5.697e-06	844900
GO:0061635	regulation of protein complex stability	Chordata	8.425e-09	1249
GO:0061684	chaperone-mediated autophagy	Chordata	2.527e-08	3748
GO:0061692	cellular detoxification of hydrogen peroxide	Chordata	8.785e-06	1303000
GO:0061740	protein targeting to lysosome involved in chaperone-mediated autophagy	Chordata	3.37e-08	4997
GO:0061844	antimicrobial humoral immune response mediated by antimicrobial peptide	Chordata	8.154e-06	1209000
GO:0061944	negative regulation of protein K48-linked ubiquitination	Chordata	1.757e-05	2605000
GO:0065003	protein-containing complex assembly	Chordata	3.286e-05	4872000
GO:0065008	regulation of biological quality	Chordata	4.489e-06	665700
GO:0070050	neuron cellular homeostasis	Chordata	4.528e-05	6714000
GO:0070093	negative regulation of glucagon secretion	Chordata	2.087e-05	3095000
GO:0070293	renal absorption	Chordata	0.0001033	15320000
GO:0070371	ERK1 and ERK2 cascade	Chordata	9.334e-06	1384000
GO:0070374	positive regulation of ERK1 and ERK2 cascade	Chordata	4.489e-06	665700
GO:0070507	regulation of microtubule cytoskeleton organization	Chordata	1.139e-05	1690000
GO:0070527	platelet aggregation	Chordata	0.0001867	27690000
GO:0070542	response to fatty acid	Chordata	8.785e-06	1303000
GO:0070886	positive regulation of calcineurin-NFAT signaling cascade	Chordata	4.489e-06	665700
GO:0070936	protein K48-linked ubiquitination	Chordata	3.444e-05	5107000
GO:0070979	protein K11-linked ubiquitination	Chordata	0.0001378	20430000
GO:0071219	cellular response to molecule of bacterial origin	Chordata	4.489e-06	665700
GO:0071222	cellular response to lipopolysaccharide	Chordata	8.978e-06	1331000
GO:0071230	cellular response to amino acid stimulus	Chordata	4.489e-06	665700
GO:0071281	cellular response to iron ion	Chordata	8.763e-06	1300000
GO:0071298	cellular response to L-ascorbic acid	Chordata	2.087e-05	3095000
GO:0071300	cellular response to retinoic acid	Chordata	2.536e-05	3761000
GO:0071316	cellular response to nicotine	Chordata	4.489e-06	665700
GO:0071346	cellular response to type II interferon	Chordata	0.0001104	16380000
GO:0071353	cellular response to interleukin-4	Chordata	6.83e-05	10130000
GO:0071363	cellular response to growth factor stimulus	Chordata	8.785e-06	1303000
GO:0071383	cellular response to steroid hormone stimulus	Chordata	8.425e-09	1249
GO:0071479	cellular response to ionizing radiation	Chordata	4.489e-06	665700
GO:0071514	genomic imprinting	Chordata	6.155e-05	9128000
GO:0071677	positive regulation of mononuclear cell migration	Chordata	4.489e-06	665700
GO:0071801	regulation of podosome assembly	Chordata	1.53e-06	227000
GO:0071803	positive regulation of podosome assembly	Chordata	4.489e-06	665700
GO:0071902	positive regulation of protein serine/threonine kinase activity	Chordata	1.925e-05	2855000
GO:0072318	clathrin coat disassembly	Chordata	1.685e-08	2499
GO:0072386	plus-end-directed organelle transport along microtubule	Chordata	5.697e-06	844900
GO:0072577	endothelial cell apoptotic process	Chordata	4.489e-06	665700
GO:0072659	protein localization to plasma membrane	Chordata	4.489e-06	665700
GO:0072722	response to amitrole	Chordata	8.785e-06	1303000
GO:0072732	cellular response to calcium ion starvation	Chordata	7.838e-05	11620000
GO:0080184	response to phenylpropanoid	Chordata	8.785e-06	1303000
GO:0086003	cardiac muscle cell contraction	Chordata	3.061e-06	453900
GO:0090140	regulation of mitochondrial fission	Chordata	5.697e-06	844900
GO:0090150	establishment of protein localization to membrane	Chordata	3.286e-05	4872000
GO:0090200	positive regulation of release of cytochrome c from mitochondria	Chordata	0.0001971	29230000
GO:0090218	positive regulation of lipid kinase activity	Chordata	0.0007062	104700000
GO:0090258	negative regulation of mitochondrial fission	Chordata	5.697e-06	844900
GO:0090263	positive regulation of canonical Wnt signaling pathway	Chordata	5.708e-07	84650
GO:0090279	regulation of calcium ion import	Chordata	5.708e-07	84650
GO:0090303	positive regulation of wound healing	Chordata	9.994e-05	14820000
GO:0090312	positive regulation of protein deacetylation	Chordata	1.11e-05	1645000
GO:0090324	negative regulation of oxidative phosphorylation	Chordata	4.489e-06	665700
GO:0090335	regulation of brown fat cell differentiation	Chordata	4.174e-05	6190000
GO:0090370	negative regulation of cholesterol efflux	Chordata	5.708e-07	84650
GO:0090594	inflammatory response to wounding	Chordata	8.978e-06	1331000
GO:0097009	energy homeostasis	Chordata	4.174e-05	6190000
GO:0097017	renal protein absorption	Chordata	1.53e-06	227000
GO:0097190	apoptotic signaling pathway	Chordata	5.671e-05	8410000
GO:0097191	extrinsic apoptotic signaling pathway	Chordata	5.742e-05	8515000
GO:0097193	intrinsic apoptotic signaling pathway	Chordata	5.222e-05	7745000
GO:0097194	execution phase of apoptosis	Chordata	5.222e-05	7745000
GO:0097237	cellular response to toxic substance	Chordata	4.489e-06	665700
GO:0097284	hepatocyte apoptotic process	Chordata	6.724e-05	9972000
GO:0097294	'de novo' XMP biosynthetic process	Chordata	2.052e-06	304300
GO:0097345	mitochondrial outer membrane permeabilization	Chordata	3.286e-05	4872000
GO:0097421	liver regeneration	Chordata	4.489e-06	665700
GO:0097435	supramolecular fiber organization	Chordata	0.0001126	16690000
GO:0097527	necroptotic signaling pathway	Chordata	2.245e-05	3329000
GO:0097696	cell surface receptor signaling pathway via STAT	Chordata	3.197e-05	4740000
GO:0097746	blood vessel diameter maintenance	Chordata	5.165e-05	7660000
GO:0098586	cellular response to virus	Chordata	2.219e-05	3291000
GO:0098761	cellular response to interleukin-7	Chordata	1.087e-05	1612000
GO:0098868	bone growth	Chordata	4.174e-05	6190000
GO:0098869	cellular oxidant detoxification	Chordata	0.00013	19280000
GO:0098930	axonal transport	Chordata	1.139e-05	1690000
GO:0098974	postsynaptic actin cytoskeleton organization	Chordata	9.994e-05	14820000
GO:0120162	positive regulation of cold-induced thermogenesis	Chordata	4.174e-05	6190000
GO:0120190	negative regulation of bile acid secretion	Chordata	4.489e-06	665700
GO:0120192	tight junction assembly	Chordata	9.994e-05	14820000
GO:0140374	antiviral innate immune response	Chordata	4.489e-06	665700
GO:0140460	response to Gram-negative bacterium	Chordata	4.489e-06	665700
GO:0150076	neuroinflammatory response	Chordata	1.11e-05	1645000
GO:0150078	positive regulation of neuroinflammatory response	Chordata	8.978e-06	1331000
GO:0150111	regulation of transepithelial transport	Chordata	9.994e-05	14820000
GO:0150129	positive regulation of interleukin-33 production	Chordata	4.489e-06	665700
GO:1900015	regulation of cytokine production involved in inflammatory response	Chordata	2.087e-05	3095000
GO:1900017	positive regulation of cytokine production involved in inflammatory response	Chordata	8.978e-06	1331000
GO:1900034	regulation of cellular response to heat	Chordata	5.697e-06	844900
GO:1900127	positive regulation of hyaluronan biosynthetic process	Chordata	5.708e-07	84650
GO:1900159	positive regulation of bone mineralization involved in bone maturation	Chordata	8.154e-06	1209000
GO:1900180	regulation of protein localization to nucleus	Chordata	2.087e-05	3095000
GO:1900222	negative regulation of amyloid-beta clearance	Chordata	2.007e-05	2977000
GO:1900226	negative regulation of NLRP3 inflammasome complex assembly	Chordata	8.425e-09	1249
GO:1900229	negative regulation of single-species biofilm formation in or on host organism	Chordata	8.154e-06	1209000
GO:1900242	regulation of synaptic vesicle endocytosis	Chordata	9.994e-05	14820000
GO:1900452	regulation of long-term synaptic depression	Chordata	5.697e-06	844900
GO:1900745	positive regulation of p38MAPK cascade	Chordata	4.174e-05	6190000
GO:1901222	regulation of non-canonical NF-kappaB signal transduction	Chordata	7.115e-05	10550000
GO:1901224	positive regulation of non-canonical NF-kappaB signal transduction	Chordata	2.245e-05	3329000
GO:1901647	positive regulation of synoviocyte proliferation	Chordata	4.489e-06	665700
GO:1901662	quinone catabolic process	Chordata	0.0004637	68770000
GO:1901799	negative regulation of proteasomal protein catabolic process	Chordata	0.0001366	20260000
GO:1901857	positive regulation of cellular respiration	Chordata	1.11e-05	1645000
GO:1902004	positive regulation of amyloid-beta formation	Chordata	4.227e-05	6268000
GO:1902065	response to L-glutamate	Chordata	4.489e-06	665700
GO:1902108	regulation of mitochondrial membrane permeability involved in apoptotic process	Chordata	3.286e-05	4872000
GO:1902174	positive regulation of keratinocyte apoptotic process	Chordata	1.53e-06	227000
GO:1902176	negative regulation of oxidative stress-induced intrinsic apoptotic signaling pathway	Chordata	1.757e-05	2605000
GO:1902230	negative regulation of intrinsic apoptotic signaling pathway in response to DNA damage	Chordata	3.286e-05	4872000
GO:1902396	protein localization to bicellular tight junction	Chordata	9.994e-05	14820000
GO:1902474	positive regulation of protein localization to synapse	Chordata	5.697e-06	844900
GO:1902531	regulation of intracellular signal transduction	Chordata	3.286e-05	4872000
GO:1902565	positive regulation of neutrophil activation	Chordata	4.489e-06	665700
GO:1902570	protein localization to nucleolus	Chordata	0.0001655	24540000
GO:1902600	proton transmembrane transport	Chordata	2.954e-05	4380000
GO:1902732	positive regulation of chondrocyte proliferation	Chordata	8.154e-06	1209000
GO:1902894	negative regulation of miRNA transcription	Chordata	4.489e-06	665700
GO:1902895	positive regulation of miRNA transcription	Chordata	4.489e-06	665700
GO:1902904	negative regulation of supramolecular fiber organization	Chordata	8.425e-09	1249
GO:1902966	positive regulation of protein localization to early endosome	Chordata	5.708e-07	84650
GO:1902988	neurofibrillary tangle assembly	Chordata	5.697e-06	844900
GO:1903078	positive regulation of protein localization to plasma membrane	Chordata	2.905e-05	4308000
GO:1903140	regulation of establishment of endothelial barrier	Chordata	4.489e-06	665700
GO:1903347	negative regulation of bicellular tight junction assembly	Chordata	4.489e-06	665700
GO:1903543	positive regulation of exosomal secretion	Chordata	1.11e-05	1645000
GO:1903748	negative regulation of establishment of protein localization to mitochondrion	Chordata	5.697e-06	844900
GO:1903829	positive regulation of protein localization	Chordata	5.697e-06	844900
GO:1903901	negative regulation of viral life cycle	Chordata	3.513e-05	5210000
GO:1903903	regulation of establishment of T cell polarity	Chordata	1.53e-06	227000
GO:1903906	regulation of plasma membrane raft polarization	Chordata	1.53e-06	227000
GO:1903909	regulation of receptor clustering	Chordata	1.53e-06	227000
GO:1903923	positive regulation of protein processing in phagocytic vesicle	Chordata	3.061e-06	453900
GO:1903955	positive regulation of protein targeting to mitochondrion	Chordata	0.0002011	29820000
GO:1904428	negative regulation of tubulin deacetylation	Chordata	1.139e-05	1690000
GO:1904440	positive regulation of iron ion import across plasma membrane	Chordata	1.11e-05	1645000
GO:1904589	regulation of protein import	Chordata	8.425e-09	1249
GO:1904646	cellular response to amyloid-beta	Chordata	4.489e-06	665700
GO:1904651	positive regulation of fat cell apoptotic process	Chordata	2.087e-05	3095000
GO:1904668	positive regulation of ubiquitin protein ligase activity	Chordata	3.444e-05	5107000
GO:1904707	positive regulation of vascular associated smooth muscle cell proliferation	Chordata	4.489e-06	665700
GO:1904714	regulation of chaperone-mediated autophagy	Chordata	0.0007062	104700000
GO:1904764	chaperone-mediated autophagy translocation complex disassembly	Chordata	8.425e-09	1249
GO:1904783	positive regulation of NMDA glutamate receptor activity	Chordata	1.11e-05	1645000
GO:1904798	positive regulation of core promoter binding	Chordata	1.11e-05	1645000
GO:1904996	positive regulation of leukocyte adhesion to vascular endothelial cell	Chordata	4.489e-06	665700
GO:1904999	positive regulation of leukocyte adhesion to arterial endothelial cell	Chordata	4.489e-06	665700
GO:1905038	regulation of membrane lipid metabolic process	Chordata	4.489e-06	665700
GO:1905242	response to 3,3',5-triiodo-L-thyronine	Chordata	4.489e-06	665700
GO:1905278	positive regulation of epithelial tube formation	Chordata	5.708e-07	84650
GO:1905323	telomerase holoenzyme complex assembly	Chordata	6.83e-05	10130000
GO:1905564	positive regulation of vascular endothelial cell proliferation	Chordata	6.155e-05	9128000
GO:1990000	amyloid fibril formation	Chordata	8.758e-06	1299000
GO:1990051	activation of protein kinase C activity	Chordata	2.087e-05	3095000
GO:1990090	cellular response to nerve growth factor stimulus	Chordata	5.697e-06	844900
GO:1990268	response to gold nanoparticle	Chordata	4.489e-06	665700
GO:1990416	cellular response to brain-derived neurotrophic factor stimulus	Chordata	5.697e-06	844900
GO:2000008	regulation of protein localization to cell surface	Chordata	5.708e-07	84650
GO:2000010	positive regulation of protein localization to cell surface	Chordata	7.279e-05	10790000
GO:2000045	regulation of G1/S transition of mitotic cell cycle	Chordata	3.286e-05	4872000
GO:2000060	positive regulation of ubiquitin-dependent protein catabolic process	Chordata	5.708e-07	84650
GO:2000147	positive regulation of cell motility	Chordata	8.763e-06	1300000
GO:2000271	positive regulation of fibroblast apoptotic process	Chordata	3.286e-05	4872000
GO:2000272	negative regulation of signaling receptor activity	Chordata	4.489e-06	665700
GO:2000308	negative regulation of tumor necrosis factor (ligand) superfamily member 11 production	Chordata	8.154e-06	1209000
GO:2000309	positive regulation of tumor necrosis factor (ligand) superfamily member 11 production	Chordata	1.11e-05	1645000
GO:2000334	positive regulation of blood microparticle formation	Chordata	4.489e-06	665700
GO:2000343	positive regulation of chemokine (C-X-C motif) ligand 2 production	Chordata	4.489e-06	665700
GO:2000347	positive regulation of hepatocyte proliferation	Chordata	4.489e-06	665700
GO:2000351	regulation of endothelial cell apoptotic process	Chordata	4.489e-06	665700
GO:2000377	regulation of reactive oxygen species metabolic process	Chordata	8.978e-06	1331000
GO:2000379	positive regulation of reactive oxygen species metabolic process	Chordata	2.087e-05	3095000
GO:2000486	negative regulation of glutamine transport	Chordata	2.087e-05	3095000
GO:2000491	positive regulation of hepatic stellate cell activation	Chordata	2.087e-05	3095000
GO:2000573	positive regulation of DNA biosynthetic process	Chordata	4.489e-06	665700
GO:2001150	positive regulation of dipeptide transmembrane transport	Chordata	9.055e-05	13430000
GO:2001205	negative regulation of osteoclast development	Chordata	8.154e-06	1209000
GO:2001225	regulation of chloride transport	Chordata	4.528e-05	6714000
GO:2001233	regulation of apoptotic signaling pathway	Chordata	5.042e-05	7477000
GO:2001234	negative regulation of apoptotic signaling pathway	Chordata	4.489e-06	665700
GO:2001235	positive regulation of apoptotic signaling pathway	Chordata	3.286e-05	4872000
GO:2001238	positive regulation of extrinsic apoptotic signaling pathway	Chordata	7.469e-05	11080000
GO:2001240	negative regulation of extrinsic apoptotic signaling pathway in absence of ligand	Chordata	8.978e-06	1331000
GO:2001244	positive regulation of intrinsic apoptotic signaling pathway	Chordata	6.571e-05	9745000

## Sheet: Table S102
Table S102. DF-3 MiCId analysis GO Cellular Component (CC) Phylum level.
GO_Term	GO_Name	Taxon	Prior_GO(Relative_Abundance)	IonCount
GO.XXXXXXX	XXXXXXX	Ascomycota	0.9545	117200000000
GO:0000139	Golgi membrane	Chordata	0.0002471	36650000
GO:0000151	ubiquitin ligase complex	Chordata	1.76e-05	2610000
GO:0000785	chromatin	Chordata	7.257e-05	10760000
GO:0000974	Prp19 complex	Chordata	7.514e-09	1114
GO:0001891	phagocytic cup	Chordata	2.875e-05	4263000
GO:0002102	podosome	Chordata	1.786e-06	264800
GO:0002199	zona pellucida receptor complex	Chordata	0.0001005	14910000
GO:0005576	extracellular region	Chordata	0.007301	1083000000
GO:0005615	extracellular space	Chordata	0.00326	483400000
GO:0005634	nucleus	Chordata	0.002177	322900000
GO:0005635	nuclear envelope	Chordata	0.0001451	21520000
GO:0005643	nuclear pore	Chordata	7.257e-05	10760000
GO:0005654	nucleoplasm	Chordata	0.002964	439500000
GO:0005680	anaphase-promoting complex	Chordata	5.281e-05	7831000
GO:0005681	spliceosomal complex	Chordata	7.514e-09	1114
GO:0005730	nucleolus	Chordata	7.257e-05	10760000
GO:0005737	cytoplasm	Chordata	0.004717	699600000
GO:0005739	mitochondrion	Chordata	0.000458	67930000
GO:0005741	mitochondrial outer membrane	Chordata	0.000462	68520000
GO:0005743	mitochondrial inner membrane	Chordata	6.127e-05	9086000
GO:0005758	mitochondrial intermembrane space	Chordata	7.076e-05	10490000
GO:0005759	mitochondrial matrix	Chordata	0.0001475	21880000
GO:0005764	lysosome	Chordata	3.757e-09	557.2
GO:0005765	lysosomal membrane	Chordata	8.832e-06	1310000
GO:0005768	endosome	Chordata	2.835e-06	420400
GO:0005769	early endosome	Chordata	1.752e-05	2598000
GO:0005770	late endosome	Chordata	2.835e-06	420400
GO:0005777	peroxisome	Chordata	0.000124	18390000
GO:0005778	peroxisomal membrane	Chordata	2.481e-05	3679000
GO:0005782	peroxisomal matrix	Chordata	4.961e-05	7357000
GO:0005783	endoplasmic reticulum	Chordata	9.122e-05	13530000
GO:0005788	endoplasmic reticulum lumen	Chordata	1.874e-05	2779000
GO:0005789	endoplasmic reticulum membrane	Chordata	0.001035	153500000
GO:0005794	Golgi apparatus	Chordata	6.249e-05	9267000
GO:0005796	Golgi lumen	Chordata	0.0001236	18320000
GO:0005813	centrosome	Chordata	0.00011	16320000
GO:0005814	centriole	Chordata	7.257e-05	10760000
GO:0005819	spindle	Chordata	5.502e-05	8160000
GO:0005829	cytosol	Chordata	0.009586	1422000000
GO:0005833	hemoglobin complex	Chordata	0.0003646	54070000
GO:0005840	ribosome	Chordata	3.834e-05	5685000
GO:0005853	eukaryotic translation elongation factor 1 complex	Chordata	0.001009	149600000
GO:0005856	cytoskeleton	Chordata	0.0001754	26020000
GO:0005874	microtubule	Chordata	1.101e-05	1633000
GO:0005884	actin filament	Chordata	5.291e-05	7846000
GO:0005886	plasma membrane	Chordata	0.001475	218800000
GO:0005905	clathrin-coated pit	Chordata	5.67e-06	840900
GO:0005911	cell-cell junction	Chordata	2.645e-05	3923000
GO:0005925	focal adhesion	Chordata	9.825e-05	14570000
GO:0008180	COP9 signalosome	Chordata	0.0001197	17740000
GO:0009897	external side of plasma membrane	Chordata	8.834e-05	13100000
GO:0009925	basal plasma membrane	Chordata	2.835e-06	420400
GO:0009986	cell surface	Chordata	5.004e-05	7421000
GO:0010008	endosome membrane	Chordata	8.616e-05	12780000
GO:0012506	vesicle membrane	Chordata	4.522e-05	6706000
GO:0015629	actin cytoskeleton	Chordata	5.648e-05	8376000
GO:0015630	microtubule cytoskeleton	Chordata	2.754e-05	4084000
GO:0016020	membrane	Chordata	0.0003854	57160000
GO:0016235	aggresome	Chordata	2.108e-05	3126000
GO:0016324	apical plasma membrane	Chordata	2.835e-06	420400
GO:0016469	proton-transporting two-sector ATPase complex	Chordata	4.699e-06	696800
GO:0016528	sarcoplasm	Chordata	1.786e-06	264800
GO:0022625	cytosolic large ribosomal subunit	Chordata	8.629e-06	1280000
GO:0022626	cytosolic ribosome	Chordata	1.726e-05	2559000
GO:0030016	myofibril	Chordata	2.645e-05	3923000
GO:0030027	lamellipodium	Chordata	1.786e-06	264800
GO:0030139	endocytic vesicle	Chordata	8.506e-06	1261000
GO:0030141	secretory granule	Chordata	9.012e-06	1336000
GO:0030424	axon	Chordata	0.0001035	15350000
GO:0030425	dendrite	Chordata	1.652e-05	2450000
GO:0030426	growth cone	Chordata	5.507e-06	816700
GO:0030478	actin cap	Chordata	1.786e-06	264800
GO:0030496	midbody	Chordata	7.257e-05	10760000
GO:0030666	endocytic vesicle membrane	Chordata	8.629e-06	1280000
GO:0030669	clathrin-coated endocytic vesicle membrane	Chordata	2.119e-05	3142000
GO:0030673	axolemma	Chordata	5.507e-06	816700
GO:0030864	cortical actin cytoskeleton	Chordata	3.571e-06	529600
GO:0031093	platelet alpha granule lumen	Chordata	0.000102	15130000
GO:0031410	cytoplasmic vesicle	Chordata	2.835e-06	420400
GO:0031838	haptoglobin-hemoglobin complex	Chordata	7.292e-05	10810000
GO:0031941	filamentous actin	Chordata	2.645e-05	3923000
GO:0031966	mitochondrial membrane	Chordata	5.508e-05	8168000
GO:0031982	vesicle	Chordata	2.206e-05	3271000
GO:0032991	protein-containing complex	Chordata	0.0004038	59880000
GO:0034399	nuclear periphery	Chordata	5.507e-06	816700
GO:0034751	aryl hydrocarbon receptor complex	Chordata	1.913e-05	2836000
GO:0034774	secretory granule lumen	Chordata	6.783e-05	10060000
GO:0035267	NuA4 histone acetyltransferase complex	Chordata	2.645e-05	3923000
GO:0035578	azurophil granule lumen	Chordata	0.0001094	16220000
GO:0035580	specific granule lumen	Chordata	0.0001184	17560000
GO:0036464	cytoplasmic ribonucleoprotein granule	Chordata	5.507e-06	816700
GO:0036477	somatodendritic compartment	Chordata	1.101e-05	1633000
GO:0042383	sarcolemma	Chordata	4.522e-05	6706000
GO:0042470	melanosome	Chordata	0.0002131	31600000
GO:0042565	RNA nuclear export complex	Chordata	7.257e-05	10760000
GO:0042581	specific granule	Chordata	9.012e-06	1336000
GO:0042645	mitochondrial nucleoid	Chordata	4.699e-06	696800
GO:0042995	cell projection	Chordata	5.507e-06	816700
GO:0043005	neuron projection	Chordata	5.507e-06	816700
GO:0043025	neuronal cell body	Chordata	0.0001682	24940000
GO:0043197	dendritic spine	Chordata	5.507e-06	816700
GO:0043202	lysosomal lumen	Chordata	3.757e-09	557.2
GO:0043209	myelin sheath	Chordata	3.574e-05	5301000
GO:0043231	intracellular membrane-bounded organelle	Chordata	1.24e-05	1839000
GO:0043293	apoptosome	Chordata	1.179e-05	1749000
GO:0043296	apical junction complex	Chordata	2.645e-05	3923000
GO:0043679	axon terminus	Chordata	5.502e-05	8160000
GO:0044294	dendritic growth cone	Chordata	3.825e-05	5672000
GO:0044295	axonal growth cone	Chordata	3.825e-05	5672000
GO:0044297	cell body	Chordata	0.0001115	16540000
GO:0044304	main axon	Chordata	5.507e-06	816700
GO:0044305	calyx of Held	Chordata	2.645e-05	3923000
GO:0045121	membrane raft	Chordata	3.425e-05	5080000
GO:0045177	apical part of cell	Chordata	9.794e-05	14520000
GO:0045178	basal part of cell	Chordata	2.835e-06	420400
GO:0045202	synapse	Chordata	0.001056	156700000
GO:0045259	proton-transporting ATP synthase complex	Chordata	2.819e-05	4181000
GO:0045261	proton-transporting ATP synthase complex, catalytic core F(1)	Chordata	9.398e-06	1394000
GO:0045298	tubulin complex	Chordata	5.507e-06	816700
GO:0045335	phagocytic vesicle	Chordata	2.824e-05	4188000
GO:0048471	perinuclear region of cytoplasm	Chordata	0.0001181	17510000
GO:0055037	recycling endosome	Chordata	0.0001188	17620000
GO:0061202	clathrin-sculpted gamma-aminobutyric acid transport vesicle membrane	Chordata	7.514e-09	1114
GO:0062023	collagen-containing extracellular matrix	Chordata	0.0001073	15920000
GO:0062151	catalase complex	Chordata	1.24e-05	1839000
GO:0070062	extracellular exosome	Chordata	0.001733	257100000
GO:0071682	endocytic vesicle lumen	Chordata	3.646e-05	5407000
GO:0072562	blood microparticle	Chordata	0.000184	27280000
GO:0072563	endothelial microparticle	Chordata	4.522e-05	6706000
GO:0090543	Flemming body	Chordata	7.257e-05	10760000
GO:0097013	phagocytic vesicle lumen	Chordata	3.605e-05	5346000
GO:0097386	glial cell projection	Chordata	5.507e-06	816700
GO:0097418	neurofibrillary tangle	Chordata	1.101e-05	1633000
GO:0097433	dense body	Chordata	2.645e-05	3923000
GO:0098574	cytoplasmic side of lysosomal membrane	Chordata	0.001009	149600000
GO:0098575	lumenal side of lysosomal membrane	Chordata	3.757e-09	557.2
GO:0098685	Schaffer collateral - CA1 synapse	Chordata	2.645e-05	3923000
GO:0101031	protein folding chaperone complex	Chordata	3.825e-05	5673000
GO:0120220	basal body patch	Chordata	2.645e-05	3923000
GO:0120293	dynein axonemal particle	Chordata	3.825e-05	5672000
GO:1902495	transmembrane transporter complex	Chordata	4.699e-06	696800
GO:1904115	axon cytoplasm	Chordata	5.507e-06	816700
GO:1904724	tertiary granule lumen	Chordata	0.0001549	22970000
GO:1904813	ficolin-1-rich granule lumen	Chordata	0.0001015	15040000
GO:1990565	HSP90-CDC37 chaperone complex	Chordata	3.825e-05	5672000
GO:1990712	HFE-transferrin receptor complex	Chordata	2.835e-06	420400
GO:1990904	ribonucleoprotein complex	Chordata	5.079e-05	7532000

## Sheet: Table S103
Table S103. DF-3 MiCId analysis GO Molecular Function (MF) Phylum level.
GO_Term	GO_Name	Taxon	Prior_GO(Relative_Abundance)	IonCount
GO.XXXXXXX	XXXXXXX	Ascomycota	0.9545	117200000000
GO:0000287	magnesium ion binding	Chordata	3.866e-05	5733000
GO:0000976	transcription cis-regulatory region binding	Chordata	1.801e-05	2671000
GO:0001512	dihydronicotinamide riboside quinone reductase activity	Chordata	5.565e-05	8253000
GO:0001530	lipopolysaccharide binding	Chordata	1.105e-05	1638000
GO:0001664	G protein-coupled receptor binding	Chordata	1.829e-09	271.2
GO:0001786	phosphatidylserine binding	Chordata	0.0001034	15330000
GO:0002020	protease binding	Chordata	5.29e-05	7845000
GO:0003677	DNA binding	Chordata	0.0002466	36560000
GO:0003680	minor groove of adenine-thymine-rich DNA binding	Chordata	3.338e-06	495000
GO:0003682	chromatin binding	Chordata	1.933e-05	2866000
GO:0003690	double-stranded DNA binding	Chordata	3.338e-06	495000
GO:0003697	single-stranded DNA binding	Chordata	3.338e-06	495000
GO:0003723	RNA binding	Chordata	0.0002421	35910000
GO:0003725	double-stranded RNA binding	Chordata	4.711e-06	698600
GO:0003735	structural constituent of ribosome	Chordata	0.0006282	93160000
GO:0003746	translation elongation factor activity	Chordata	0.00126	186800000
GO:0003755	peptidyl-prolyl cis-trans isomerase activity	Chordata	0.0001271	18850000
GO:0003779	actin binding	Chordata	1.105e-05	1639000
GO:0003796	lysozyme activity	Chordata	0.001736	257400000
GO:0003924	GTPase activity	Chordata	0.0009322	138200000
GO:0003925	G protein activity	Chordata	1.933e-05	2866000
GO:0003937	IMP cyclohydrolase activity	Chordata	9.029e-06	1339000
GO:0003955	NAD(P)H dehydrogenase (quinone) activity	Chordata	1.855e-05	2751000
GO:0004013	adenosylhomocysteinase activity	Chordata	0.0001303	19320000
GO:0004046	aminoacylase activity	Chordata	1.622e-05	2405000
GO:0004064	arylesterase activity	Chordata	3.919e-05	5812000
GO:0004089	carbonate dehydratase activity	Chordata	0.0008273	122700000
GO:0004096	catalase activity	Chordata	0.0001622	24050000
GO:0004111	creatine kinase activity	Chordata	0.0001553	23030000
GO:0004252	serine-type endopeptidase activity	Chordata	2.209e-05	3276000
GO:0004461	lactose synthase activity	Chordata	0.000346	51310000
GO:0004601	peroxidase activity	Chordata	0.0002327	34500000
GO:0004643	phosphoribosylaminoimidazolecarboxamide formyltransferase activity	Chordata	7.9e-06	1172000
GO:0004812	aminoacyl-tRNA ligase activity	Chordata	2.109e-05	3127000
GO:0004821	histidine-tRNA ligase activity	Chordata	8.435e-05	12510000
GO:0004842	ubiquitin-protein transferase activity	Chordata	0.000198	29370000
GO:0004859	phospholipase inhibitor activity	Chordata	5.168e-05	7665000
GO:0004867	serine-type endopeptidase inhibitor activity	Chordata	6.752e-05	10010000
GO:0004869	cysteine-type endopeptidase inhibitor activity	Chordata	1.105e-05	1638000
GO:0005049	nuclear export signal receptor activity	Chordata	1.933e-05	2866000
GO:0005085	guanyl-nucleotide exchange factor activity	Chordata	1.081e-06	160200
GO:0005102	signaling receptor binding	Chordata	0.0002312	34280000
GO:0005123	death receptor binding	Chordata	3.778e-05	5603000
GO:0005125	cytokine activity	Chordata	0.0006022	89300000
GO:0005133	type II interferon receptor binding	Chordata	0.0001707	25310000
GO:0005154	epidermal growth factor receptor binding	Chordata	3.242e-06	480700
GO:0005158	insulin receptor binding	Chordata	0.0001287	19090000
GO:0005159	insulin-like growth factor receptor binding	Chordata	0.0005148	76340000
GO:0005164	tumor necrosis factor receptor binding	Chordata	9.005e-05	13350000
GO:0005178	integrin binding	Chordata	0.0001499	22230000
GO:0005179	hormone activity	Chordata	0.001536	227800000
GO:0005200	structural constituent of cytoskeleton	Chordata	7.342e-05	10890000
GO:0005344	oxygen carrier activity	Chordata	0.0001209	17940000
GO:0005504	fatty acid binding	Chordata	4.703e-05	6974000
GO:0005506	iron ion binding	Chordata	2.209e-05	3276000
GO:0005507	copper ion binding	Chordata	1.568e-05	2325000
GO:0005509	calcium ion binding	Chordata	0.0002265	33580000
GO:0005515	protein binding	Chordata	0.02396	3553000000
GO:0005522	profilin binding	Chordata	3.671e-05	5444000
GO:0005524	ATP binding	Chordata	0.000377	55900000
GO:0005525	GTP binding	Chordata	0.0006611	98040000
GO:0005543	phospholipid binding	Chordata	5.168e-05	7665000
GO:0005544	calcium-dependent phospholipid binding	Chordata	0.0002067	30660000
GO:0005546	phosphatidylinositol-4,5-bisphosphate binding	Chordata	3.456e-07	51250
GO:0008017	microtubule binding	Chordata	2.67e-05	3960000
GO:0008083	growth factor activity	Chordata	0.0005191	76980000
GO:0008135	translation factor activity, RNA binding	Chordata	0.0002354	34910000
GO:0008198	ferrous iron binding	Chordata	4.59e-06	680700
GO:0008199	ferric iron binding	Chordata	4.59e-06	680700
GO:0008201	heparin binding	Chordata	3.897e-05	5780000
GO:0008233	peptidase activity	Chordata	1.105e-05	1638000
GO:0008236	serine-type peptidase activity	Chordata	1.105e-05	1638000
GO:0008270	zinc ion binding	Chordata	7.515e-05	11140000
GO:0008289	lipid binding	Chordata	1.568e-05	2325000
GO:0008379	thioredoxin peroxidase activity	Chordata	0.000104	15420000
GO:0009055	electron transfer activity	Chordata	5.741e-05	8514000
GO:0015643	toxic substance binding	Chordata	1.568e-05	2325000
GO:0016018	cyclosporin A binding	Chordata	1.06e-05	1571000
GO:0016209	antioxidant activity	Chordata	3.189e-05	4730000
GO:0016301	kinase activity	Chordata	2.589e-05	3839000
GO:0016491	oxidoreductase activity	Chordata	3.71e-05	5502000
GO:0016661	oxidoreductase activity, acting on other nitrogenous compounds as donors	Chordata	1.855e-05	2751000
GO:0016684	oxidoreductase activity, acting on peroxide as acceptor	Chordata	3.244e-05	4810000
GO:0016740	transferase activity	Chordata	5.064e-05	7509000
GO:0016787	hydrolase activity	Chordata	0.0001172	17390000
GO:0016798	hydrolase activity, acting on glycosyl bonds	Chordata	0.0003126	46350000
GO:0016829	lyase activity	Chordata	3.919e-05	5812000
GO:0016836	hydro-lyase activity	Chordata	2.178e-05	3229000
GO:0016887	ATP hydrolysis activity	Chordata	0.000119	17640000
GO:0017124	SH3 domain binding	Chordata	6.676e-06	990000
GO:0018820	cyanamide hydratase activity	Chordata	6.096e-05	9041000
GO:0019003	GDP binding	Chordata	5.799e-05	8599000
GO:0019787	ubiquitin-like protein transferase activity	Chordata	4.951e-05	7342000
GO:0019825	oxygen binding	Chordata	0.0001366	20260000
GO:0019887	protein kinase regulator activity	Chordata	4.711e-06	698600
GO:0019899	enzyme binding	Chordata	4.418e-05	6551000
GO:0019900	kinase binding	Chordata	1.413e-05	2096000
GO:0019901	protein kinase binding	Chordata	0.0003177	47110000
GO:0020037	heme binding	Chordata	0.0001457	21600000
GO:0023026	MHC class II protein complex binding	Chordata	4.712e-06	698800
GO:0030170	pyridoxal phosphate binding	Chordata	1.568e-05	2325000
GO:0030235	nitric-oxide synthase regulator activity	Chordata	4.711e-06	698600
GO:0030297	transmembrane receptor protein tyrosine kinase activator activity	Chordata	0.0002606	38650000
GO:0030492	hemoglobin binding	Chordata	3.024e-05	4484000
GO:0030674	protein-macromolecule adaptor activity	Chordata	3.345e-06	496100
GO:0030911	TPR domain binding	Chordata	4.711e-06	698600
GO:0031072	heat shock protein binding	Chordata	0.0002058	30520000
GO:0031386	protein tag activity	Chordata	0.000157	23290000
GO:0031404	chloride ion binding	Chordata	1.855e-05	2751000
GO:0031625	ubiquitin protein ligase binding	Chordata	0.0003368	49940000
GO:0031720	haptoglobin binding	Chordata	6.047e-05	8968000
GO:0031721	hemoglobin alpha binding	Chordata	3.024e-05	4484000
GO:0034185	apolipoprotein binding	Chordata	3.338e-06	495000
GO:0034452	dynactin binding	Chordata	3.338e-06	495000
GO:0034986	iron chaperone activity	Chordata	4.59e-06	680700
GO:0035091	phosphatidylinositol binding	Chordata	3.338e-06	495000
GO:0036313	phosphatidylinositol 3-kinase catalytic subunit binding	Chordata	6.912e-07	102500
GO:0038177	death receptor agonist activity	Chordata	3.602e-05	5342000
GO:0042277	peptide binding	Chordata	4.711e-06	698600
GO:0042288	MHC class I protein binding	Chordata	4.307e-06	638800
GO:0042802	identical protein binding	Chordata	0.0007423	110100000
GO:0042803	protein homodimerization activity	Chordata	5.228e-05	7753000
GO:0042826	histone deacetylase binding	Chordata	4.711e-06	698600
GO:0043008	ATP-dependent protein binding	Chordata	9.421e-06	1397000
GO:0043022	ribosome binding	Chordata	5.499e-05	8154000
GO:0043532	angiostatin binding	Chordata	4.307e-06	638800
GO:0043539	protein serine/threonine kinase activator activity	Chordata	0.0003971	58890000
GO:0043565	sequence-specific DNA binding	Chordata	3.338e-06	495000
GO:0044183	protein folding chaperone	Chordata	0.00011	16310000
GO:0044325	transmembrane transporter binding	Chordata	4.59e-06	680700
GO:0044389	ubiquitin-like protein ligase binding	Chordata	4.951e-05	7342000
GO:0045159	myosin II binding	Chordata	3.456e-07	51250
GO:0045296	cadherin binding	Chordata	0.0001047	15520000
GO:0046790	virion binding	Chordata	1.06e-05	1571000
GO:0046872	metal ion binding	Chordata	0.0003383	50170000
GO:0046933	proton-transporting ATP synthase activity, rotational mechanism	Chordata	3.446e-05	5110000
GO:0046961	proton-transporting ATPase activity, rotational mechanism	Chordata	8.615e-06	1278000
GO:0046982	protein heterodimerization activity	Chordata	1.933e-05	2866000
GO:0046983	protein dimerization activity	Chordata	4.711e-06	698600
GO:0048018	receptor ligand activity	Chordata	0.0002956	43830000
GO:0048156	tau protein binding	Chordata	9.421e-06	1397000
GO:0050661	NADP binding	Chordata	1.622e-05	2405000
GO:0051015	actin filament binding	Chordata	6.912e-07	102500
GO:0051082	unfolded protein binding	Chordata	0.0001206	17880000
GO:0051087	protein-folding chaperone binding	Chordata	1.901e-05	2820000
GO:0051428	peptide hormone receptor binding	Chordata	0.0004263	63220000
GO:0051721	protein phosphatase 2A binding	Chordata	3.338e-06	495000
GO:0051879	Hsp90 protein binding	Chordata	3.338e-06	495000
GO:0051920	peroxiredoxin activity	Chordata	5.199e-05	7710000
GO:0055131	C3HC4-type RING finger domain binding	Chordata	1.829e-09	271.2
GO:0061630	ubiquitin protein ligase activity	Chordata	4.951e-05	7342000
GO:0061631	ubiquitin conjugating enzyme activity	Chordata	0.000198	29370000
GO:0070182	DNA polymerase binding	Chordata	9.421e-06	1397000
GO:0070883	pre-miRNA binding	Chordata	1.933e-05	2866000
GO:0071813	lipoprotein particle binding	Chordata	3.338e-06	495000
GO:0071949	FAD binding	Chordata	1.855e-05	2751000
GO:0072542	protein phosphatase activator activity	Chordata	4.711e-06	698600
GO:0097718	disordered domain specific binding	Chordata	9.421e-06	1397000
GO:0098973	structural constituent of postsynaptic actin cytoskeleton	Chordata	3.671e-05	5444000
GO:0099077	histone-dependent DNA binding	Chordata	3.338e-06	495000
GO:0099609	microtubule lateral binding	Chordata	3.338e-06	495000
GO:0106222	lncRNA binding	Chordata	2.749e-05	4077000
GO:0140272	exogenous protein binding	Chordata	1.568e-05	2325000
GO:0140545	ATP-dependent protein disaggregase activity	Chordata	1.829e-09	271.2
GO:0140597	protein carrier chaperone	Chordata	1.829e-09	271.2
GO:0140662	ATP-dependent protein folding chaperone	Chordata	0.0001052	15610000
GO:0140824	thioredoxin-dependent peroxiredoxin activity	Chordata	0.000104	15420000
GO:0140839	RNA polymerase II CTD heptapeptide repeat P3 isomerase activity	Chordata	1.06e-05	1571000
GO:0140840	RNA polymerase II CTD heptapeptide repeat P6 isomerase activity	Chordata	1.06e-05	1571000
GO:0140912	membrane destabilizing activity	Chordata	1.105e-05	1638000
GO:0141069	receptor ligand inhibitor activity	Chordata	4.711e-06	698600
GO:1902936	phosphatidylinositol bisphosphate binding	Chordata	3.338e-06	495000
GO:1903136	cuprous ion binding	Chordata	0.0004402	65280000
GO:1903981	enterobactin binding	Chordata	3.135e-05	4649000
GO:1904399	heparan sulfate binding	Chordata	1.06e-05	1571000
GO:1904408	melatonin binding	Chordata	1.855e-05	2751000
GO:1905594	resveratrol binding	Chordata	1.855e-05	2751000
GO:1990226	histone methyltransferase binding	Chordata	4.711e-06	698600
GO:1990459	transferrin receptor binding	Chordata	2.754e-05	4084000
GO:1990460	leptin receptor binding	Chordata	0.0002132	31610000

[truncated: 54 more sheets: Table S104, Table S105, Table S106, Table S107, Table S108, Table S109, Table S110, Table S111, Table S112, Table S113, Table S114, Table S115, Table S116, Table S117, Table S118, Table S119, Table S120, Table S121, Table S122, Table S123 …]
