# Supplementary material for: Biological Function Assignment across Taxonomic Levels in Mass-Spectrometry-Based Metaproteomics via a Modified Expectation Maximization Algorithm
Source: J Proteome Res. 2025 Jul 18;24(8):3818–32. doi: 10.1021/acs.jproteome.4c01125 (PMC12323002; doi:10.1021/acs.jproteome.4c01125)
Supplement: Supplementary file 1 [file pr4c01125_si_001.zip › Supplementary_Material_Tables_S__1-S__3.xlsx]

## Sheet: Table_of_Contents
Supplementary Materials for "Biological Function
Assignment Across Taxonomic Levels in
Mass-Spectrometry-Based Metaproteomics via a
Modified Expectation Maximization Algorithm"
Gelio Alves1, Aleksey Ogurtsov1, Yi-Kui Yu1*
1 National Library of Medicine,
National Institutes of Health
Bethesda, MD 20894, USA
	Table of Contents
Sheet Order	Sheet Name	Sheet Contents
1	Table of Contents	Table of Contents
2	Table S1	List of MS/MS data files.
3	Table S2	List of the scientific names and taxonomical identifiers (tid) for the orgnaisms used to build MiCId's and X!Tandem's target databases
4	Table S3	List of false positive species that were identified by MiCId, Unipept, and MetaGOmics
5	Table S3.1	List of confidently identified peptides at the 1% PFD by MiCId that were used to query Unipept.

## Sheet: Table S1
Table S1. List of MS/MS data files, its ProteomeXchange identifier number, precursor-ion resolution, product-ion resolution, sample composition ratio, cysteine modification, and name of true positive species and proteins included in the sample.
Data Files (DFs)	MS/MS Files	ProteomeXchange Database (PXD) Identifier	Precursor-ion (ppm)	Product-ion (ppm)	Max Number of True Positives	Cysteine Modification	True positive species and proteins
DF-1	UPS1_12500amol_R1.raw	PXD001819	15	300	2	Carbamidomethylation	48 Humans Proteins (UPS1) + Saccharomyces cerevisiae
DF-2	UPS1_12500amol_R2.raw	PXD001819	15	300	2	Carbamidomethylation	48 Humans Proteins (UPS1) + Saccharomyces cerevisiae
DF-3	UPS1_12500amol_R3.raw	PXD001819	15	300	2	Carbamidomethylation	48 Humans Proteins (UPS1) + Saccharomyces cerevisiae
DF-4	UPS1_25000amol_R1.raw	PXD001819	15	300	2	Carbamidomethylation	48 Humans Proteins (UPS1) + Saccharomyces cerevisiae
DF-5	UPS1_25000amol_R2.raw	PXD001819	15	300	2	Carbamidomethylation	48 Humans Proteins (UPS1) + Saccharomyces cerevisiae
DF-6	UPS1_25000amol_R3.raw	PXD001819	15	300	2	Carbamidomethylation	48 Humans Proteins (UPS1) + Saccharomyces cerevisiae
DF-7	UPS1_50000amol_R1.raw	PXD001819	15	300	2	Carbamidomethylation	48 Humans Proteins (UPS1) + Saccharomyces cerevisiae
DF-8	UPS1_50000amol_R2.raw	PXD001819	15	300	2	Carbamidomethylation	48 Humans Proteins (UPS1) + Saccharomyces cerevisiae
DF-9	UPS1_50000amol_R3.raw	PXD001819	15	300	2	Carbamidomethylation	48 Humans Proteins (UPS1) + Saccharomyces cerevisiae
DF-10	QE_150611_161.raw	PXD004321	15	30	4	Unmodified	Staphylococcus aureus;Pseudomonas aeruginosa;Escherichia coli;Streptococcus pneumoniae
DF-11	QE_150611_164.raw	PXD004321	15	30	4	Unmodified	Staphylococcus aureus;Pseudomonas aeruginosa;Escherichia coli;Streptococcus pneumoniae
DF-12	QE_150611_169.raw	PXD004321	15	30	4	Unmodified	Staphylococcus aureus;Pseudomonas aeruginosa;Escherichia coli;Streptococcus pneumoniae
DF-13	QE_160819_05.raw	PXD004321	15	30	4	Unmodified	Staphylococcus aureus;Pseudomonas aeruginosa;Escherichia coli;Streptococcus pneumoniae
DF-14	QE_160819_08.raw	PXD004321	15	30	4	Unmodified	Staphylococcus aureus;Pseudomonas aeruginosa;Escherichia coli;Streptococcus pneumoniae
DF-15	QE_160819_11.raw	PXD004321	15	30	4	Unmodified	Staphylococcus aureus;Pseudomonas aeruginosa;Escherichia coli;Streptococcus pneumoniae
DF-16	QE_160819_14.raw	PXD004321	15	30	4	Unmodified	Staphylococcus aureus;Pseudomonas aeruginosa;Escherichia coli;Streptococcus pneumoniae
DF-17	QE_160819_17.raw	PXD004321	15	30	4	Unmodified	Staphylococcus aureus;Pseudomonas aeruginosa;Escherichia coli;Streptococcus pneumoniae
DF-18	QE_160819_20.raw	PXD004321	15	30	4	Unmodified	Staphylococcus aureus;Pseudomonas aeruginosa;Escherichia coli;Streptococcus pneumoniae
DF-19	Q20516_Mix24X.raw	PXD005776	15	60	24	Carbamidomethylation	Bacillus cereus;Bacillus subtilis;Bacillus thuringiensis;Bordetella parapertussis;Cellulophaga lytica;Deinococcus deserti;Deinococcus geothermalis;Deinococcus proteolyticus;Kineococcus radiotolerans;Marivirga tractuosa;Oceanicola granulosus;Phaeobacter inhibens;Pseudomonas putida;Pseudopedobacter saltans;Rhizorhabdus wittichii;Roseobacter denitrificans;Roseovarius nubinhibens;Ruegeria pomeroyi;Sa…
DF-20	Q20517_Mix24X_160629055637.raw	PXD005776	15	60	24	Carbamidomethylation	Bacillus cereus;Bacillus subtilis;Bacillus thuringiensis;Bordetella parapertussis;Cellulophaga lytica;Deinococcus deserti;Deinococcus geothermalis;Deinococcus proteolyticus;Kineococcus radiotolerans;Marivirga tractuosa;Oceanicola granulosus;Phaeobacter inhibens;Pseudomonas putida;Pseudopedobacter saltans;Rhizorhabdus wittichii;Roseobacter denitrificans;Roseovarius nubinhibens;Ruegeria pomeroyi;Sa…
DF-21	Q20518_Mix24X.raw	PXD005776	15	60	24	Carbamidomethylation	Bacillus cereus;Bacillus subtilis;Bacillus thuringiensis;Bordetella parapertussis;Cellulophaga lytica;Deinococcus deserti;Deinococcus geothermalis;Deinococcus proteolyticus;Kineococcus radiotolerans;Marivirga tractuosa;Oceanicola granulosus;Phaeobacter inhibens;Pseudomonas putida;Pseudopedobacter saltans;Rhizorhabdus wittichii;Roseobacter denitrificans;Roseovarius nubinhibens;Ruegeria pomeroyi;Sa…
DF-22	jrudney_chenx096_20141119_14465_730NS_09_24.raw	PXD003151	10	30	n/a	Methyl disulfide	n/a
DF-23	jrudney_chenx096_20141119_14465_730NS_10_25.raw	PXD003151	10	30	n/a	Methyl disulfide	n/a
DF-24	jrudney_chenx096_20141119_14465_730NS_11_26.raw	PXD003151	10	30	n/a	Methyl disulfide	n/a
DF-25	jrudney_chenx096_20141119_14465_730NS_12_27.raw	PXD003151	10	30	n/a	Methyl disulfide	n/a
DF-26	jrudney_chenx096_20141119_14465_730NS_13_28.raw	PXD003151	10	30	n/a	Methyl disulfide	n/a
DF-27	jrudney_chenx096_20141119_14465_730NS_14_29.raw	PXD003151	10	30	n/a	Methyl disulfide	n/a
DF-28	jrudney_chenx096_20141119_14465_730NS_15_30.raw	PXD003151	10	30	n/a	Methyl disulfide	n/a
DF-29	jrudney_chenx096_20141119_14465_730NS_16_31.raw	PXD003151	10	30	n/a	Methyl disulfide	n/a
DF-30	jrudney_chenx096_20141119_14465_730NS_17_32.raw	PXD003151	10	30	n/a	Methyl disulfide	n/a
DF-31	jrudney_chenx096_20141119_14465_730NS_18_33.raw	PXD003151	10	30	n/a	Methyl disulfide	n/a
DF-32	jrudney_chenx096_20141119_14465_730NS_19_34.raw	PXD003151	10	30	n/a	Methyl disulfide	n/a
DF-33	jrudney_chenx096_20141119_14465_730NS_20_35.raw	PXD003151	10	30	n/a	Methyl disulfide	n/a
DF-34	jrudney_chenx096_20141119_14465_730NS_21_36.raw	PXD003151	10	30	n/a	Methyl disulfide	n/a
DF-35	jrudney_chenx096_20141119_14465_730NS_22_37.raw	PXD003151	10	30	n/a	Methyl disulfide	n/a
DF-36	jrudney_chenx096_20141120_14465_730WS_09_24.raw	PXD003151	10	30	n/a	Methyl disulfide	n/a
DF-37	jrudney_chenx096_20141120_14465_730WS_10_25.raw	PXD003151	10	30	n/a	Methyl disulfide	n/a
DF-38	jrudney_chenx096_20141120_14465_730WS_11_26.raw	PXD003151	10	30	n/a	Methyl disulfide	n/a
DF-39	jrudney_chenx096_20141120_14465_730WS_12_27.raw	PXD003151	10	30	n/a	Methyl disulfide	n/a
DF-40	jrudney_chenx096_20141120_14465_730WS_13_28.raw	PXD003151	10	30	n/a	Methyl disulfide	n/a
DF-41	jrudney_chenx096_20141120_14465_730WS_14_29.raw	PXD003151	10	30	n/a	Methyl disulfide	n/a
DF-42	jrudney_chenx096_20141120_14465_730WS_15_30.raw	PXD003151	10	30	n/a	Methyl disulfide	n/a
DF-43	jrudney_chenx096_20141120_14465_730WS_16_31.raw	PXD003151	10	30	n/a	Methyl disulfide	n/a
DF-44	jrudney_chenx096_20141120_14465_730WS_17_32.raw	PXD003151	10	30	n/a	Methyl disulfide	n/a
DF-45	jrudney_chenx096_20141120_14465_730WS_18_33.raw	PXD003151	10	30	n/a	Methyl disulfide	n/a
DF-46	jrudney_chenx096_20141120_14465_730WS_19_34.raw	PXD003151	10	30	n/a	Methyl disulfide	n/a
DF-47	jrudney_chenx096_20141120_14465_730WS_20_35.raw	PXD003151	10	30	n/a	Methyl disulfide	n/a
DF-48	jrudney_chenx096_20141120_14465_730WS_21_36.raw	PXD003151	10	30	n/a	Methyl disulfide	n/a
DF-49	jrudney_chenx096_20141120_14465_730WS_22_37.raw	PXD003151	10	30	n/a	Methyl disulfide	n/a
DF-50	jrudney_chenx096_20140112_13665_733NS_09_24.raw	PXD003151	10	30	n/a	Methyl disulfide	n/a
DF-51	jrudney_chenx096_20140112_13665_733NS_10_25.raw	PXD003151	10	30	n/a	Methyl disulfide	n/a
DF-52	jrudney_chenx096_20140112_13665_733NS_11_26.raw	PXD003151	10	30	n/a	Methyl disulfide	n/a
DF-53	jrudney_chenx096_20140112_13665_733NS_12_27.raw	PXD003151	10	30	n/a	Methyl disulfide	n/a
DF-54	jrudney_chenx096_20140112_13665_733NS_20_35.raw	PXD003151	10	30	n/a	Methyl disulfide	n/a
DF-55	jrudney_chenx096_20140221_13665_733NS_09_24.raw	PXD003151	10	30	n/a	Methyl disulfide	n/a
DF-56	jrudney_chenx096_20140221_13665_733NS_10_25.raw	PXD003151	10	30	n/a	Methyl disulfide	n/a
DF-57	jrudney_chenx096_20140221_13665_733NS_11_26.raw	PXD003151	10	30	n/a	Methyl disulfide	n/a
DF-58	jrudney_chenx096_20140221_13665_733NS_12_27.raw	PXD003151	10	30	n/a	Methyl disulfide	n/a
DF-59	jrudney_chenx096_20140221_13665_733NS_13_28.raw	PXD003151	10	30	n/a	Methyl disulfide	n/a
DF-60	jrudney_chenx096_20140221_13665_733NS_14_29.raw	PXD003151	10	30	n/a	Methyl disulfide	n/a
DF-61	jrudney_chenx096_20140221_13665_733NS_15_30.raw	PXD003151	10	30	n/a	Methyl disulfide	n/a
DF-62	jrudney_chenx096_20140221_13665_733NS_16_31.raw	PXD003151	10	30	n/a	Methyl disulfide	n/a
DF-63	jrudney_chenx096_20140221_13665_733NS_17_32.raw	PXD003151	10	30	n/a	Methyl disulfide	n/a
DF-64	jrudney_chenx096_20140221_13665_733NS_18_33.raw	PXD003151	10	30	n/a	Methyl disulfide	n/a
DF-65	jrudney_chenx096_20140221_13665_733NS_19_34.raw	PXD003151	10	30	n/a	Methyl disulfide	n/a
DF-66	jrudney_chenx096_20140221_13665_733NS_20_35.raw	PXD003151	10	30	n/a	Methyl disulfide	n/a
DF-67	jrudney_chenx096_20140221_13665_733NS_21_36.raw	PXD003151	10	30	n/a	Methyl disulfide	n/a
DF-68	jrudney_chenx096_20140221_13665_733NS_22_37.raw	PXD003151	10	30	n/a	Methyl disulfide	n/a
DF-69	jrudney_chenx096_20140221_13665_733NS_23_38.raw	PXD003151	10	30	n/a	Methyl disulfide	n/a
DF-70	jrudney_chenx096_20140301_13666_733WS_09_24.raw	PXD003151	10	30	n/a	Methyl disulfide	n/a
DF-71	jrudney_chenx096_20140301_13666_733WS_10_25.raw	PXD003151	10	30	n/a	Methyl disulfide	n/a
DF-72	jrudney_chenx096_20140301_13666_733WS_11_26.raw	PXD003151	10	30	n/a	Methyl disulfide	n/a
DF-73	jrudney_chenx096_20140301_13666_733WS_12_27.raw	PXD003151	10	30	n/a	Methyl disulfide	n/a
DF-74	jrudney_chenx096_20140301_13666_733WS_13_28.raw	PXD003151	10	30	n/a	Methyl disulfide	n/a
DF-75	jrudney_chenx096_20140301_13666_733WS_14_29.raw	PXD003151	10	30	n/a	Methyl disulfide	n/a
DF-76	jrudney_chenx096_20140301_13666_733WS_15_30.raw	PXD003151	10	30	n/a	Methyl disulfide	n/a
DF-77	jrudney_chenx096_20140301_13666_733WS_16_31.raw	PXD003151	10	30	n/a	Methyl disulfide	n/a
DF-78	jrudney_chenx096_20140301_13666_733WS_17_32.raw	PXD003151	10	30	n/a	Methyl disulfide	n/a
DF-79	jrudney_chenx096_20140301_13666_733WS_18_33.raw	PXD003151	10	30	n/a	Methyl disulfide	n/a
DF-80	jrudney_chenx096_20140301_13666_733WS_19_34.raw	PXD003151	10	30	n/a	Methyl disulfide	n/a
DF-81	jrudney_chenx096_20140301_13666_733WS_20_35.raw	PXD003151	10	30	n/a	Methyl disulfide	n/a
DF-82	jrudney_chenx096_20140301_13666_733WS_21_36.raw	PXD003151	10	30	n/a	Methyl disulfide	n/a
DF-83	jrudney_chenx096_20140301_13666_733WS_22_37.raw	PXD003151	10	30	n/a	Methyl disulfide	n/a
DF-84	jrudney_chenx096_20141202_14467_734NS_09_24.raw	PXD003151	10	30	n/a	Methyl disulfide	n/a
DF-85	jrudney_chenx096_20141202_14467_734NS_10_25.raw	PXD003151	10	30	n/a	Methyl disulfide	n/a
DF-86	jrudney_chenx096_20141202_14467_734NS_11_26.raw	PXD003151	10	30	n/a	Methyl disulfide	n/a
DF-87	jrudney_chenx096_20141202_14467_734NS_12_27.raw	PXD003151	10	30	n/a	Methyl disulfide	n/a
DF-88	jrudney_chenx096_20141202_14467_734NS_13_28.raw	PXD003151	10	30	n/a	Methyl disulfide	n/a
DF-89	jrudney_chenx096_20141202_14467_734NS_15_30.raw	PXD003151	10	30	n/a	Methyl disulfide	n/a
DF-90	jrudney_chenx096_20141202_14467_734NS_16_31.raw	PXD003151	10	30	n/a	Methyl disulfide	n/a
DF-91	jrudney_chenx096_20141202_14467_734NS_17_32.raw	PXD003151	10	30	n/a	Methyl disulfide	n/a
DF-92	jrudney_chenx096_20141202_14467_734NS_18_33.raw	PXD003151	10	30	n/a	Methyl disulfide	n/a
DF-93	jrudney_chenx096_20141202_14467_734NS_19_34.raw	PXD003151	10	30	n/a	Methyl disulfide	n/a
DF-94	jrudney_chenx096_20141202_14467_734NS_20_35.raw	PXD003151	10	30	n/a	Methyl disulfide	n/a
DF-95	jrudney_chenx096_20141202_14467_734NS_21_36.raw	PXD003151	10	30	n/a	Methyl disulfide	n/a
DF-96	jrudney_chenx096_20141202_14467_734NS_22_37.raw	PXD003151	10	30	n/a	Methyl disulfide	n/a
DF-97	jrudney_chenx096_20141202_14467_734NS_23_38.raw	PXD003151	10	30	n/a	Methyl disulfide	n/a
DF-98	jrudney_chenx096_20141204_14468_734WS_08_23.raw	PXD003151	10	30	n/a	Methyl disulfide	n/a
DF-99	jrudney_chenx096_20141204_14468_734WS_09_24.raw	PXD003151	10	30	n/a	Methyl disulfide	n/a
DF-100	jrudney_chenx096_20141204_14468_734WS_10_25.raw	PXD003151	10	30	n/a	Methyl disulfide	n/a
DF-101	jrudney_chenx096_20141204_14468_734WS_11_26.raw	PXD003151	10	30	n/a	Methyl disulfide	n/a
DF-102	jrudney_chenx096_20141204_14468_734WS_12_27.raw	PXD003151	10	30	n/a	Methyl disulfide	n/a
DF-103	jrudney_chenx096_20141204_14468_734WS_13_28.raw	PXD003151	10	30	n/a	Methyl disulfide	n/a
DF-104	jrudney_chenx096_20141204_14468_734WS_14_29.raw	PXD003151	10	30	n/a	Methyl disulfide	n/a
DF-105	jrudney_chenx096_20141204_14468_734WS_15_30.raw	PXD003151	10	30	n/a	Methyl disulfide	n/a
DF-106	jrudney_chenx096_20141204_14468_734WS_16_31.raw	PXD003151	10	30	n/a	Methyl disulfide	n/a
DF-107	jrudney_chenx096_20141204_14468_734WS_17_32.raw	PXD003151	10	30	n/a	Methyl disulfide	n/a
DF-108	jrudney_chenx096_20141204_14468_734WS_18_33.raw	PXD003151	10	30	n/a	Methyl disulfide	n/a
DF-109	jrudney_chenx096_20141204_14468_734WS_19_34.raw	PXD003151	10	30	n/a	Methyl disulfide	n/a
DF-110	jrudney_chenx096_20141204_14468_734WS_20_35.raw	PXD003151	10	30	n/a	Methyl disulfide	n/a
DF-111	jrudney_chenx096_20141204_14468_734WS_21_36.raw	PXD003151	10	30	n/a	Methyl disulfide	n/a
DF-112	jrudney_chenx096_20141204_14468_734WS_22_37.raw	PXD003151	10	30	n/a	Methyl disulfide	n/a
DF-113	jrudney_chenx096_20141204_14468_734WS_38.raw	PXD003151	10	30	n/a	Methyl disulfide	n/a
DF-114	jrudney_chenx096_20141205_14469_737NS_08_23.raw	PXD003151	10	30	n/a	Methyl disulfide	n/a
DF-115	jrudney_chenx096_20141205_14469_737NS_09_24.raw	PXD003151	10	30	n/a	Methyl disulfide	n/a
DF-116	jrudney_chenx096_20141205_14469_737NS_10_25.raw	PXD003151	10	30	n/a	Methyl disulfide	n/a
DF-117	jrudney_chenx096_20141205_14469_737NS_11_26.raw	PXD003151	10	30	n/a	Methyl disulfide	n/a
DF-118	jrudney_chenx096_20141205_14469_737NS_12_27.raw	PXD003151	10	30	n/a	Methyl disulfide	n/a
DF-119	jrudney_chenx096_20141205_14469_737NS_13_28.raw	PXD003151	10	30	n/a	Methyl disulfide	n/a
DF-120	jrudney_chenx096_20141205_14469_737NS_14_29.raw	PXD003151	10	30	n/a	Methyl disulfide	n/a
DF-121	jrudney_chenx096_20141205_14469_737NS_15_30.raw	PXD003151	10	30	n/a	Methyl disulfide	n/a
DF-122	jrudney_chenx096_20141205_14469_737NS_16_31.raw	PXD003151	10	30	n/a	Methyl disulfide	n/a
DF-123	jrudney_chenx096_20141205_14469_737NS_17_32.raw	PXD003151	10	30	n/a	Methyl disulfide	n/a
DF-124	jrudney_chenx096_20141205_14469_737NS_18_33.raw	PXD003151	10	30	n/a	Methyl disulfide	n/a
DF-125	jrudney_chenx096_20141205_14469_737NS_19_34.raw	PXD003151	10	30	n/a	Methyl disulfide	n/a
DF-126	jrudney_chenx096_20141205_14469_737NS_20_35.raw	PXD003151	10	30	n/a	Methyl disulfide	n/a
DF-127	jrudney_chenx096_20141205_14469_737NS_21_36.raw	PXD003151	10	30	n/a	Methyl disulfide	n/a
DF-128	jrudney_chenx096_20141205_14469_737NS_22_37.raw	PXD003151	10	30	n/a	Methyl disulfide	n/a
DF-129	jrudney_chenx096_20141211_14470_737ws_07_23.raw	PXD003151	10	30	n/a	Methyl disulfide	n/a
DF-130	jrudney_chenx096_20141211_14470_737ws_08_24.raw	PXD003151	10	30	n/a	Methyl disulfide	n/a
DF-131	jrudney_chenx096_20141211_14470_737ws_09_25.raw	PXD003151	10	30	n/a	Methyl disulfide	n/a
DF-132	jrudney_chenx096_20141211_14470_737ws_10_26.raw	PXD003151	10	30	n/a	Methyl disulfide	n/a
DF-133	jrudney_chenx096_20141211_14470_737ws_11_27.raw	PXD003151	10	30	n/a	Methyl disulfide	n/a
DF-134	jrudney_chenx096_20141211_14470_737ws_12_28.raw	PXD003151	10	30	n/a	Methyl disulfide	n/a
DF-135	jrudney_chenx096_20141211_14470_737ws_13_29.raw	PXD003151	10	30	n/a	Methyl disulfide	n/a
DF-136	jrudney_chenx096_20141211_14470_737ws_14_30.raw	PXD003151	10	30	n/a	Methyl disulfide	n/a
DF-137	jrudney_chenx096_20141211_14470_737ws_15_31.raw	PXD003151	10	30	n/a	Methyl disulfide	n/a
DF-138	jrudney_chenx096_20141211_14470_737ws_16_32.raw	PXD003151	10	30	n/a	Methyl disulfide	n/a
DF-139	jrudney_chenx096_20141211_14470_737ws_17_33.raw	PXD003151	10	30	n/a	Methyl disulfide	n/a
DF-140	jrudney_chenx096_20141211_14470_737ws_18_34.raw	PXD003151	10	30	n/a	Methyl disulfide	n/a
DF-141	jrudney_chenx096_20141211_14470_737ws_19_35.raw	PXD003151	10	30	n/a	Methyl disulfide	n/a
DF-142	jrudney_chenx096_20141211_14470_737ws_20_36.raw	PXD003151	10	30	n/a	Methyl disulfide	n/a
DF-143	jrudney_chenx096_20141211_14470_737ws_21_37.raw	PXD003151	10	30	n/a	Methyl disulfide	n/a
DF-144	jrudney_chenx096_20141211_14470_737ws_22_38.raw	PXD003151	10	30	n/a	Methyl disulfide	n/a
DF-145	jrudney_chenx096_20140924_14310_760NS_09_24.raw	PXD003151	10	30	n/a	Methyl disulfide	n/a
DF-146	jrudney_chenx096_20140924_14310_760NS_10_25.raw	PXD003151	10	30	n/a	Methyl disulfide	n/a
DF-147	jrudney_chenx096_20140924_14310_760NS_11_26.raw	PXD003151	10	30	n/a	Methyl disulfide	n/a
DF-148	jrudney_chenx096_20140924_14310_760NS_12_27.raw	PXD003151	10	30	n/a	Methyl disulfide	n/a
DF-149	jrudney_chenx096_20140924_14310_760NS_13_28.raw	PXD003151	10	30	n/a	Methyl disulfide	n/a
DF-150	jrudney_chenx096_20140924_14310_760NS_14_29.raw	PXD003151	10	30	n/a	Methyl disulfide	n/a
DF-151	jrudney_chenx096_20140924_14310_760NS_15_30.raw	PXD003151	10	30	n/a	Methyl disulfide	n/a
DF-152	jrudney_chenx096_20140924_14310_760NS_16_31.raw	PXD003151	10	30	n/a	Methyl disulfide	n/a
DF-153	jrudney_chenx096_20140924_14310_760NS_17_32.raw	PXD003151	10	30	n/a	Methyl disulfide	n/a
DF-154	jrudney_chenx096_20140924_14310_760NS_18_33.raw	PXD003151	10	30	n/a	Methyl disulfide	n/a
DF-155	jrudney_chenx096_20140924_14310_760NS_19_34.raw	PXD003151	10	30	n/a	Methyl disulfide	n/a
DF-156	jrudney_chenx096_20140924_14310_760NS_20_35.raw	PXD003151	10	30	n/a	Methyl disulfide	n/a
DF-157	jrudney_chenx096_20140924_14310_760NS_21_36.raw	PXD003151	10	30	n/a	Methyl disulfide	n/a
DF-158	jrudney_chenx096_20140924_14310_760NS_22_37.raw	PXD003151	10	30	n/a	Methyl disulfide	n/a
DF-159	jrudney_chenx096_20140924_14310_760NS_23_38.raw	PXD003151	10	30	n/a	Methyl disulfide	n/a
DF-160	jrudney_chenx096_20140925_14311_760WS_09_24.raw	PXD003151	10	30	n/a	Methyl disulfide	n/a
DF-161	jrudney_chenx096_20140925_14311_760WS_10_25.raw	PXD003151	10	30	n/a	Methyl disulfide	n/a
DF-162	jrudney_chenx096_20140925_14311_760WS_11_26.raw	PXD003151	10	30	n/a	Methyl disulfide	n/a
DF-163	jrudney_chenx096_20140925_14311_760WS_12_27.raw	PXD003151	10	30	n/a	Methyl disulfide	n/a
DF-164	jrudney_chenx096_20140925_14311_760WS_13_29.raw	PXD003151	10	30	n/a	Methyl disulfide	n/a
DF-165	jrudney_chenx096_20140925_14311_760WS_14_29a.raw	PXD003151	10	30	n/a	Methyl disulfide	n/a
DF-166	jrudney_chenx096_20140925_14311_760WS_15_30.raw	PXD003151	10	30	n/a	Methyl disulfide	n/a
DF-167	jrudney_chenx096_20140925_14311_760WS_16_31.raw	PXD003151	10	30	n/a	Methyl disulfide	n/a
DF-168	jrudney_chenx096_20140925_14311_760WS_17_32.raw	PXD003151	10	30	n/a	Methyl disulfide	n/a
DF-169	jrudney_chenx096_20140925_14311_760WS_18_33.raw	PXD003151	10	30	n/a	Methyl disulfide	n/a
DF-170	jrudney_chenx096_20140925_14311_760WS_19_34.raw	PXD003151	10	30	n/a	Methyl disulfide	n/a
DF-171	jrudney_chenx096_20140925_14311_760WS_20_35.raw	PXD003151	10	30	n/a	Methyl disulfide	n/a
DF-172	jrudney_chenx096_20140925_14311_760WS_21_36.raw	PXD003151	10	30	n/a	Methyl disulfide	n/a
DF-173	jrudney_chenx096_20140925_14311_760WS_22_37.raw	PXD003151	10	30	n/a	Methyl disulfide	n/a
DF-174	jrudney_chenx096_20140925_14311_760WS_23_38.raw	PXD003151	10	30	n/a	Methyl disulfide	n/a
DF-175	jrudney_chenx096_20140926_14312_769NS_09_24.raw	PXD003151	10	30	n/a	Methyl disulfide	n/a
DF-176	jrudney_chenx096_20140926_14312_769NS_10_25.raw	PXD003151	10	30	n/a	Methyl disulfide	n/a
DF-177	jrudney_chenx096_20140926_14312_769NS_11_26.raw	PXD003151	10	30	n/a	Methyl disulfide	n/a
DF-178	jrudney_chenx096_20140926_14312_769NS_12_27.raw	PXD003151	10	30	n/a	Methyl disulfide	n/a
DF-179	jrudney_chenx096_20140926_14312_769NS_13_28.raw	PXD003151	10	30	n/a	Methyl disulfide	n/a
DF-180	jrudney_chenx096_20140926_14312_769NS_14_29.raw	PXD003151	10	30	n/a	Methyl disulfide	n/a
DF-181	jrudney_chenx096_20140926_14312_769NS_15_30.raw	PXD003151	10	30	n/a	Methyl disulfide	n/a
DF-182	jrudney_chenx096_20140926_14312_769NS_16_31.raw	PXD003151	10	30	n/a	Methyl disulfide	n/a
DF-183	jrudney_chenx096_20140926_14312_769NS_17_32.raw	PXD003151	10	30	n/a	Methyl disulfide	n/a
DF-184	jrudney_chenx096_20140926_14312_769NS_18_33.raw	PXD003151	10	30	n/a	Methyl disulfide	n/a
DF-185	jrudney_chenx096_20140926_14312_769NS_19_34.raw	PXD003151	10	30	n/a	Methyl disulfide	n/a
DF-186	jrudney_chenx096_20140926_14312_769NS_20_35.raw	PXD003151	10	30	n/a	Methyl disulfide	n/a
DF-187	jrudney_chenx096_20140926_14312_769NS_21_36.raw	PXD003151	10	30	n/a	Methyl disulfide	n/a
DF-188	jrudney_chenx096_20140926_14312_769NS_22_37.raw	PXD003151	10	30	n/a	Methyl disulfide	n/a
DF-189	jrudney_chenx096_20140926_14312_769NS_23_38.raw	PXD003151	10	30	n/a	Methyl disulfide	n/a
DF-190	jrudney_chenx096_20140927_14313_769wS_09_24.raw	PXD003151	10	30	n/a	Methyl disulfide	n/a
DF-191	jrudney_chenx096_20140927_14313_769wS_10_25.raw	PXD003151	10	30	n/a	Methyl disulfide	n/a
DF-192	jrudney_chenx096_20140927_14313_769wS_11_26.raw	PXD003151	10	30	n/a	Methyl disulfide	n/a
DF-193	jrudney_chenx096_20140927_14313_769wS_12_27.raw	PXD003151	10	30	n/a	Methyl disulfide	n/a
DF-194	jrudney_chenx096_20140927_14313_769wS_13_28.raw	PXD003151	10	30	n/a	Methyl disulfide	n/a
DF-195	jrudney_chenx096_20140927_14313_769wS_14_29.raw	PXD003151	10	30	n/a	Methyl disulfide	n/a
DF-196	jrudney_chenx096_20140927_14313_769wS_15_30.raw	PXD003151	10	30	n/a	Methyl disulfide	n/a
DF-197	jrudney_chenx096_20140927_14313_769wS_16_31.raw	PXD003151	10	30	n/a	Methyl disulfide	n/a
DF-198	jrudney_chenx096_20140927_14313_769wS_17_32.raw	PXD003151	10	30	n/a	Methyl disulfide	n/a
DF-199	jrudney_chenx096_20140927_14313_769wS_18_33.raw	PXD003151	10	30	n/a	Methyl disulfide	n/a
DF-200	jrudney_chenx096_20140927_14313_769wS_19_34.raw	PXD003151	10	30	n/a	Methyl disulfide	n/a
DF-201	jrudney_chenx096_20140927_14313_769wS_20_35.raw	PXD003151	10	30	n/a	Methyl disulfide	n/a
DF-202	jrudney_chenx096_20140927_14313_769wS_21_36.raw	PXD003151	10	30	n/a	Methyl disulfide	n/a
DF-203	jrudney_chenx096_20140927_14313_769wS_22_37.raw	PXD003151	10	30	n/a	Methyl disulfide	n/a
DF-204	jrudney_chenx096_20140927_14313_769wS_23_38.raw	PXD003151	10	30	n/a	Methyl disulfide	n/a
DF-205	jrudney_chenx096_062313_12871_781NS_09_24.raw	PXD003151	10	30	n/a	Methyl disulfide	n/a
DF-206	jrudney_chenx096_062313_12871_781NS_10_25.raw	PXD003151	10	30	n/a	Methyl disulfide	n/a
DF-207	jrudney_chenx096_062313_12871_781NS_11_26.raw	PXD003151	10	30	n/a	Methyl disulfide	n/a
DF-208	jrudney_chenx096_062313_12871_781NS_12_27.raw	PXD003151	10	30	n/a	Methyl disulfide	n/a
DF-209	jrudney_chenx096_062313_12871_781NS_13_28.raw	PXD003151	10	30	n/a	Methyl disulfide	n/a
DF-210	jrudney_chenx096_062313_12871_781NS_14_29.raw	PXD003151	10	30	n/a	Methyl disulfide	n/a
DF-211	jrudney_chenx096_062313_12871_781NS_15_30.raw	PXD003151	10	30	n/a	Methyl disulfide	n/a
DF-212	jrudney_chenx096_062313_12871_781NS_16_31.raw	PXD003151	10	30	n/a	Methyl disulfide	n/a
DF-213	jrudney_chenx096_062313_12871_781NS_17_32.raw	PXD003151	10	30	n/a	Methyl disulfide	n/a
DF-214	jrudney_chenx096_062313_12871_781NS_18_33.raw	PXD003151	10	30	n/a	Methyl disulfide	n/a
DF-215	jrudney_chenx096_062313_12871_781NS_19_34.raw	PXD003151	10	30	n/a	Methyl disulfide	n/a
DF-216	jrudney_chenx096_062313_12871_781NS_20_35.raw	PXD003151	10	30	n/a	Methyl disulfide	n/a
DF-217	jrudney_chenx096_062313_12871_781NS_21_36.raw	PXD003151	10	30	n/a	Methyl disulfide	n/a
DF-218	jrudney_chenx096_062313_12871_781NS_22_37.raw	PXD003151	10	30	n/a	Methyl disulfide	n/a
DF-219	jrudney_chenx096_062313_12871_781NS_23_38.raw	PXD003151	10	30	n/a	Methyl disulfide	n/a
DF-220	jrudney_chenx096_070313_12873_781WS_09_24.raw	PXD003151	10	30	n/a	Methyl disulfide	n/a
DF-221	jrudney_chenx096_070313_12873_781WS_10_25.raw	PXD003151	10	30	n/a	Methyl disulfide	n/a
DF-222	jrudney_chenx096_070313_12873_781WS_11_26.raw	PXD003151	10	30	n/a	Methyl disulfide	n/a
DF-223	jrudney_chenx096_070313_12873_781WS_12_27.raw	PXD003151	10	30	n/a	Methyl disulfide	n/a
DF-224	jrudney_chenx096_070313_12873_781WS_13_28.raw	PXD003151	10	30	n/a	Methyl disulfide	n/a
DF-225	jrudney_chenx096_070313_12873_781WS_14_29.raw	PXD003151	10	30	n/a	Methyl disulfide	n/a
DF-226	jrudney_chenx096_070313_12873_781WS_15_30.raw	PXD003151	10	30	n/a	Methyl disulfide	n/a
DF-227	jrudney_chenx096_070313_12873_781WS_16_31.raw	PXD003151	10	30	n/a	Methyl disulfide	n/a
DF-228	jrudney_chenx096_070313_12873_781WS_17_32.raw	PXD003151	10	30	n/a	Methyl disulfide	n/a
DF-229	jrudney_chenx096_070313_12873_781WS_18_33.raw	PXD003151	10	30	n/a	Methyl disulfide	n/a
DF-230	jrudney_chenx096_070313_12873_781WS_19_34.raw	PXD003151	10	30	n/a	Methyl disulfide	n/a
DF-231	jrudney_chenx096_070313_12873_781WS_20_35.raw	PXD003151	10	30	n/a	Methyl disulfide	n/a
DF-232	jrudney_chenx096_070313_12873_781WS_21_36.raw	PXD003151	10	30	n/a	Methyl disulfide	n/a
DF-233	jrudney_chenx096_070313_12873_781WS_22_37.raw	PXD003151	10	30	n/a	Methyl disulfide	n/a
DF-234	jrudney_chenx096_070313_12873_781WS_23_38.raw	PXD003151	10	30	n/a	Methyl disulfide	n/a
DF-235	jrudney_chenx096_20141220_14471_795NS_07_23.raw	PXD003151	10	30	n/a	Methyl disulfide	n/a
DF-236	jrudney_chenx096_20141220_14471_795NS_08_24.raw	PXD003151	10	30	n/a	Methyl disulfide	n/a
DF-237	jrudney_chenx096_20141220_14471_795NS_09_25.raw	PXD003151	10	30	n/a	Methyl disulfide	n/a
DF-238	jrudney_chenx096_20141220_14471_795NS_10_26.raw	PXD003151	10	30	n/a	Methyl disulfide	n/a
DF-239	jrudney_chenx096_20141220_14471_795NS_11_27.raw	PXD003151	10	30	n/a	Methyl disulfide	n/a
DF-240	jrudney_chenx096_20141220_14471_795NS_12_28.raw	PXD003151	10	30	n/a	Methyl disulfide	n/a
DF-241	jrudney_chenx096_20141220_14471_795NS_13_29.raw	PXD003151	10	30	n/a	Methyl disulfide	n/a
DF-242	jrudney_chenx096_20141220_14471_795NS_14_30.raw	PXD003151	10	30	n/a	Methyl disulfide	n/a
DF-243	jrudney_chenx096_20141220_14471_795NS_15_31.raw	PXD003151	10	30	n/a	Methyl disulfide	n/a
DF-244	jrudney_chenx096_20141220_14471_795NS_16_32.raw	PXD003151	10	30	n/a	Methyl disulfide	n/a
DF-245	jrudney_chenx096_20141220_14471_795NS_17_33.raw	PXD003151	10	30	n/a	Methyl disulfide	n/a
DF-246	jrudney_chenx096_20141220_14471_795NS_18_34.raw	PXD003151	10	30	n/a	Methyl disulfide	n/a
DF-247	jrudney_chenx096_20141220_14471_795NS_19_35.raw	PXD003151	10	30	n/a	Methyl disulfide	n/a
DF-248	jrudney_chenx096_20141220_14471_795NS_20_36.raw	PXD003151	10	30	n/a	Methyl disulfide	n/a
DF-249	jrudney_chenx096_20141220_14471_795NS_21_37.raw	PXD003151	10	30	n/a	Methyl disulfide	n/a
DF-250	jrudney_chenx096_20141220_14471_795NS_22_38.raw	PXD003151	10	30	n/a	Methyl disulfide	n/a
DF-251	jrudney_chenx096_20141221_14472_795ws_07_23.raw	PXD003151	10	30	n/a	Methyl disulfide	n/a
DF-252	jrudney_chenx096_20141221_14472_795ws_08_24.raw	PXD003151	10	30	n/a	Methyl disulfide	n/a
DF-253	jrudney_chenx096_20141221_14472_795ws_09_25.raw	PXD003151	10	30	n/a	Methyl disulfide	n/a
DF-254	jrudney_chenx096_20141221_14472_795ws_10_26.raw	PXD003151	10	30	n/a	Methyl disulfide	n/a
DF-255	jrudney_chenx096_20141221_14472_795ws_11_27.raw	PXD003151	10	30	n/a	Methyl disulfide	n/a
DF-256	jrudney_chenx096_20141221_14472_795ws_12_28.raw	PXD003151	10	30	n/a	Methyl disulfide	n/a
DF-257	jrudney_chenx096_20141221_14472_795ws_13_29.raw	PXD003151	10	30	n/a	Methyl disulfide	n/a
DF-258	jrudney_chenx096_20141221_14472_795ws_14_30.raw	PXD003151	10	30	n/a	Methyl disulfide	n/a
DF-259	jrudney_chenx096_20141221_14472_795ws_15_31.raw	PXD003151	10	30	n/a	Methyl disulfide	n/a
DF-260	jrudney_chenx096_20141221_14472_795ws_16_32.raw	PXD003151	10	30	n/a	Methyl disulfide	n/a
DF-261	jrudney_chenx096_20141221_14472_795ws_17_33.raw	PXD003151	10	30	n/a	Methyl disulfide	n/a
DF-262	jrudney_chenx096_20141221_14472_795ws_18_34.raw	PXD003151	10	30	n/a	Methyl disulfide	n/a
DF-263	jrudney_chenx096_20141221_14472_795ws_19_35.raw	PXD003151	10	30	n/a	Methyl disulfide	n/a
DF-264	jrudney_chenx096_20141221_14472_795ws_20_36.raw	PXD003151	10	30	n/a	Methyl disulfide	n/a
DF-265	jrudney_chenx096_20141221_14472_795ws_21_37.raw	PXD003151	10	30	n/a	Methyl disulfide	n/a
DF-266	jrudney_chenx096_20141221_14472_795ws_22_38.raw	PXD003151	10	30	n/a	Methyl disulfide	n/a
DF-267	jrudney_chenx096_20141224_14473_852NS_07_23.raw	PXD003151	10	30	n/a	Methyl disulfide	n/a
DF-268	jrudney_chenx096_20141224_14473_852NS_08_24.raw	PXD003151	10	30	n/a	Methyl disulfide	n/a
DF-269	jrudney_chenx096_20141224_14473_852NS_09_25.raw	PXD003151	10	30	n/a	Methyl disulfide	n/a
DF-270	jrudney_chenx096_20141224_14473_852NS_10_26.raw	PXD003151	10	30	n/a	Methyl disulfide	n/a
DF-271	jrudney_chenx096_20141224_14473_852NS_11_27.raw	PXD003151	10	30	n/a	Methyl disulfide	n/a
DF-272	jrudney_chenx096_20141224_14473_852NS_12_28.raw	PXD003151	10	30	n/a	Methyl disulfide	n/a
DF-273	jrudney_chenx096_20141224_14473_852NS_13_29.raw	PXD003151	10	30	n/a	Methyl disulfide	n/a
DF-274	jrudney_chenx096_20141224_14473_852NS_14_30.raw	PXD003151	10	30	n/a	Methyl disulfide	n/a
DF-275	jrudney_chenx096_20141224_14473_852NS_15_31.raw	PXD003151	10	30	n/a	Methyl disulfide	n/a
DF-276	jrudney_chenx096_20141224_14473_852NS_16_32.raw	PXD003151	10	30	n/a	Methyl disulfide	n/a
DF-277	jrudney_chenx096_20141224_14473_852NS_17_33.raw	PXD003151	10	30	n/a	Methyl disulfide	n/a
DF-278	jrudney_chenx096_20141224_14473_852NS_18_34.raw	PXD003151	10	30	n/a	Methyl disulfide	n/a
DF-279	jrudney_chenx096_20141224_14473_852NS_19_35.raw	PXD003151	10	30	n/a	Methyl disulfide	n/a
DF-280	jrudney_chenx096_20141224_14473_852NS_20_36.raw	PXD003151	10	30	n/a	Methyl disulfide	n/a
DF-281	jrudney_chenx096_20141224_14473_852NS_21_37.raw	PXD003151	10	30	n/a	Methyl disulfide	n/a
DF-282	jrudney_chenx096_20141224_14473_852NS_22_38.raw	PXD003151	10	30	n/a	Methyl disulfide	n/a
DF-283	jrudney_chenx096_20141230_14474_852ws_07_23.raw	PXD003151	10	30	n/a	Methyl disulfide	n/a
DF-284	jrudney_chenx096_20141230_14474_852ws_08_24.raw	PXD003151	10	30	n/a	Methyl disulfide	n/a
DF-285	jrudney_chenx096_20141230_14474_852ws_09_25.raw	PXD003151	10	30	n/a	Methyl disulfide	n/a
DF-286	jrudney_chenx096_20141230_14474_852ws_10_26.raw	PXD003151	10	30	n/a	Methyl disulfide	n/a
DF-287	jrudney_chenx096_20141230_14474_852ws_11_27.raw	PXD003151	10	30	n/a	Methyl disulfide	n/a
DF-288	jrudney_chenx096_20141230_14474_852ws_12_28.raw	PXD003151	10	30	n/a	Methyl disulfide	n/a
DF-289	jrudney_chenx096_20141230_14474_852ws_13_29.raw	PXD003151	10	30	n/a	Methyl disulfide	n/a
DF-290	jrudney_chenx096_20141230_14474_852ws_14_30.raw	PXD003151	10	30	n/a	Methyl disulfide	n/a
DF-291	jrudney_chenx096_20141230_14474_852ws_15_31.raw	PXD003151	10	30	n/a	Methyl disulfide	n/a
DF-292	jrudney_chenx096_20141230_14474_852ws_16_32.raw	PXD003151	10	30	n/a	Methyl disulfide	n/a
DF-293	jrudney_chenx096_20141230_14474_852ws_17_33.raw	PXD003151	10	30	n/a	Methyl disulfide	n/a
DF-294	jrudney_chenx096_20141230_14474_852ws_18_34.raw	PXD003151	10	30	n/a	Methyl disulfide	n/a
DF-295	jrudney_chenx096_20141230_14474_852ws_19_35.raw	PXD003151	10	30	n/a	Methyl disulfide	n/a
DF-296	jrudney_chenx096_20141230_14474_852ws_20_36.raw	PXD003151	10	30	n/a	Methyl disulfide	n/a
DF-297	jrudney_chenx096_20141230_14474_852ws_21_37.raw	PXD003151	10	30	n/a	Methyl disulfide	n/a
DF-298	jrudney_chenx096_20141230_14474_852ws_22_38.raw	PXD003151	10	30	n/a	Methyl disulfide	n/a
DF-299	jrudney_chenx096_20140106_13679_861NS_09_24.raw	PXD003151	10	30	n/a	Methyl disulfide	n/a
DF-300	jrudney_chenx096_20140106_13679_861NS_10_25.raw	PXD003151	10	30	n/a	Methyl disulfide	n/a
DF-301	jrudney_chenx096_20140106_13679_861NS_11_26.raw	PXD003151	10	30	n/a	Methyl disulfide	n/a
DF-302	jrudney_chenx096_20140106_13679_861NS_12_27.raw	PXD003151	10	30	n/a	Methyl disulfide	n/a
DF-303	jrudney_chenx096_20140106_13679_861NS_13_28.raw	PXD003151	10	30	n/a	Methyl disulfide	n/a
DF-304	jrudney_chenx096_20140106_13679_861NS_14_29.raw	PXD003151	10	30	n/a	Methyl disulfide	n/a
DF-305	jrudney_chenx096_20140106_13679_861NS_15_30.raw	PXD003151	10	30	n/a	Methyl disulfide	n/a
DF-306	jrudney_chenx096_20140106_13679_861NS_16_31.raw	PXD003151	10	30	n/a	Methyl disulfide	n/a
DF-307	jrudney_chenx096_20140106_13679_861NS_17_32.raw	PXD003151	10	30	n/a	Methyl disulfide	n/a
DF-308	jrudney_chenx096_20140106_13679_861NS_18_33.raw	PXD003151	10	30	n/a	Methyl disulfide	n/a
DF-309	jrudney_chenx096_20140106_13679_861NS_19_34.raw	PXD003151	10	30	n/a	Methyl disulfide	n/a
DF-310	jrudney_chenx096_20140106_13679_861NS_20_35.raw	PXD003151	10	30	n/a	Methyl disulfide	n/a
DF-311	jrudney_chenx096_20140106_13679_861NS_21_36.raw	PXD003151	10	30	n/a	Methyl disulfide	n/a
DF-312	jrudney_chenx096_20140106_13679_861NS_22_37.raw	PXD003151	10	30	n/a	Methyl disulfide	n/a
DF-313	jrudney_chenx096_20140106_13679_861NS_23_38.raw	PXD003151	10	30	n/a	Methyl disulfide	n/a
DF-314	jrudney_chenx096_20140107_13679_861WS_09_24.raw	PXD003151	10	30	n/a	Methyl disulfide	n/a
DF-315	jrudney_chenx096_20140107_13679_861WS_10_25.raw	PXD003151	10	30	n/a	Methyl disulfide	n/a
DF-316	jrudney_chenx096_20140107_13679_861WS_11_26.raw	PXD003151	10	30	n/a	Methyl disulfide	n/a
DF-317	jrudney_chenx096_20140107_13679_861WS_12_27.raw	PXD003151	10	30	n/a	Methyl disulfide	n/a
DF-318	jrudney_chenx096_20140107_13679_861WS_13_28.raw	PXD003151	10	30	n/a	Methyl disulfide	n/a
DF-319	jrudney_chenx096_20140107_13679_861WS_14_29.raw	PXD003151	10	30	n/a	Methyl disulfide	n/a
DF-320	jrudney_chenx096_20140107_13679_861WS_15_30.raw	PXD003151	10	30	n/a	Methyl disulfide	n/a
DF-321	jrudney_chenx096_20140107_13679_861WS_16_31.raw	PXD003151	10	30	n/a	Methyl disulfide	n/a
DF-322	jrudney_chenx096_20140107_13679_861WS_17_32.raw	PXD003151	10	30	n/a	Methyl disulfide	n/a
DF-323	jrudney_chenx096_20140107_13679_861WS_18_33.raw	PXD003151	10	30	n/a	Methyl disulfide	n/a
DF-324	jrudney_chenx096_20140107_13679_861WS_19_34.raw	PXD003151	10	30	n/a	Methyl disulfide	n/a
DF-325	jrudney_chenx096_20140107_13679_861WS_20_35.raw	PXD003151	10	30	n/a	Methyl disulfide	n/a
DF-326	jrudney_chenx096_20140107_13679_861WS_21_36.raw	PXD003151	10	30	n/a	Methyl disulfide	n/a
DF-327	jrudney_chenx096_20140107_13679_861WS_22_37.raw	PXD003151	10	30	n/a	Methyl disulfide	n/a
DF-328	jrudney_chenx096_20140107_13679_861WS_23_38.raw	PXD003151	10	30	n/a	Methyl disulfide	n/a
DF-329	jrudney_chenx096_20140301_13666_733WS_23_38.raw	PXD003151	10	30	n/a	Methyl disulfide	n/a
DF-330	jrudney_chenx096_20140625_14045_866NS_10_25b2.raw	PXD003151	10	30	n/a	Methyl disulfide	n/a
DF-331	jrudney_chenx096_20140625_14045_866NS_11_26b2.raw	PXD003151	10	30	n/a	Methyl disulfide	n/a
DF-332	jrudney_chenx096_20140625_14045_866NS_12_27b2.raw	PXD003151	10	30	n/a	Methyl disulfide	n/a
DF-333	jrudney_chenx096_20140625_14045_866NS_13_28b2.raw	PXD003151	10	30	n/a	Methyl disulfide	n/a
DF-334	jrudney_chenx096_20140625_14045_866NS_14_29b2.raw	PXD003151	10	30	n/a	Methyl disulfide	n/a
DF-335	jrudney_chenx096_20140625_14045_866NS_15_30b2.raw	PXD003151	10	30	n/a	Methyl disulfide	n/a
DF-336	jrudney_chenx096_20140625_14045_866NS_16_31b2.raw	PXD003151	10	30	n/a	Methyl disulfide	n/a
DF-337	jrudney_chenx096_20140625_14045_866NS_17_32b2.raw	PXD003151	10	30	n/a	Methyl disulfide	n/a
DF-338	jrudney_chenx096_20140625_14045_866NS_18_33b2.raw	PXD003151	10	30	n/a	Methyl disulfide	n/a
DF-339	jrudney_chenx096_20140625_14045_866NS_19_34bre.raw	PXD003151	10	30	n/a	Methyl disulfide	n/a
DF-340	jrudney_chenx096_20140625_14045_866NS_20_35b2.raw	PXD003151	10	30	n/a	Methyl disulfide	n/a
DF-341	jrudney_chenx096_20140625_14045_866NS_21_36b2.raw	PXD003151	10	30	n/a	Methyl disulfide	n/a
DF-342	jrudney_chenx096_20140625_14045_866NS_22_37b2.raw	PXD003151	10	30	n/a	Methyl disulfide	n/a
DF-343	jrudney_chenx096_20140625_14045_866NS_23_38b2.raw	PXD003151	10	30	n/a	Methyl disulfide	n/a
DF-344	jrudney_chenx096_20140625_14045_866NS_9_24b2.raw	PXD003151	10	30	n/a	Methyl disulfide	n/a
DF-345	jrudney_chenx096_20140603_14046_866WS_08_23.raw	PXD003151	10	30	n/a	Methyl disulfide	n/a
DF-346	jrudney_chenx096_20140603_14046_866WS_09_24.raw	PXD003151	10	30	n/a	Methyl disulfide	n/a
DF-347	jrudney_chenx096_20140603_14046_866WS_10_25.raw	PXD003151	10	30	n/a	Methyl disulfide	n/a
DF-348	jrudney_chenx096_20140603_14046_866WS_11_26.raw	PXD003151	10	30	n/a	Methyl disulfide	n/a
DF-349	jrudney_chenx096_20140603_14046_866WS_12_27.raw	PXD003151	10	30	n/a	Methyl disulfide	n/a
DF-350	jrudney_chenx096_20140603_14046_866WS_13_28.raw	PXD003151	10	30	n/a	Methyl disulfide	n/a
DF-351	jrudney_chenx096_20140603_14046_866WS_14_29.raw	PXD003151	10	30	n/a	Methyl disulfide	n/a
DF-352	jrudney_chenx096_20140603_14046_866WS_15_30.raw	PXD003151	10	30	n/a	Methyl disulfide	n/a
DF-353	jrudney_chenx096_20140603_14046_866WS_16_31.raw	PXD003151	10	30	n/a	Methyl disulfide	n/a
DF-354	jrudney_chenx096_20140603_14046_866WS_17_32.raw	PXD003151	10	30	n/a	Methyl disulfide	n/a
DF-355	jrudney_chenx096_20140603_14046_866WS_18_33.raw	PXD003151	10	30	n/a	Methyl disulfide	n/a
DF-356	jrudney_chenx096_20140603_14046_866WS_19_34.raw	PXD003151	10	30	n/a	Methyl disulfide	n/a
DF-357	jrudney_chenx096_20140603_14046_866WS_20_35.raw	PXD003151	10	30	n/a	Methyl disulfide	n/a
DF-358	jrudney_chenx096_20140603_14046_866WS_22_37.raw	PXD003151	10	30	n/a	Methyl disulfide	n/a
DF-359	jrudney_chenx096_20141231_14475_867NS_07_23.raw	PXD003151	10	30	n/a	Methyl disulfide	n/a
DF-360	jrudney_chenx096_20141231_14475_867NS_08_24.raw	PXD003151	10	30	n/a	Methyl disulfide	n/a
DF-361	jrudney_chenx096_20141231_14475_867NS_09_25.raw	PXD003151	10	30	n/a	Methyl disulfide	n/a
DF-362	jrudney_chenx096_20141231_14475_867NS_10_26.raw	PXD003151	10	30	n/a	Methyl disulfide	n/a
DF-363	jrudney_chenx096_20141231_14475_867NS_11_27.raw	PXD003151	10	30	n/a	Methyl disulfide	n/a
DF-364	jrudney_chenx096_20141231_14475_867NS_12_28.raw	PXD003151	10	30	n/a	Methyl disulfide	n/a
DF-365	jrudney_chenx096_20141231_14475_867NS_13_29.raw	PXD003151	10	30	n/a	Methyl disulfide	n/a
DF-366	jrudney_chenx096_20141231_14475_867NS_14_30.raw	PXD003151	10	30	n/a	Methyl disulfide	n/a
DF-367	jrudney_chenx096_20141231_14475_867NS_15_31.raw	PXD003151	10	30	n/a	Methyl disulfide	n/a
DF-368	jrudney_chenx096_20141231_14475_867NS_16_32.raw	PXD003151	10	30	n/a	Methyl disulfide	n/a
DF-369	jrudney_chenx096_20141231_14475_867NS_17_33.raw	PXD003151	10	30	n/a	Methyl disulfide	n/a
DF-370	jrudney_chenx096_20141231_14475_867NS_18_34.raw	PXD003151	10	30	n/a	Methyl disulfide	n/a
DF-371	jrudney_chenx096_20141231_14475_867NS_19_35.raw	PXD003151	10	30	n/a	Methyl disulfide	n/a
DF-372	jrudney_chenx096_20141231_14475_867NS_20_36.raw	PXD003151	10	30	n/a	Methyl disulfide	n/a
DF-373	jrudney_chenx096_20141231_14475_867NS_21_37.raw	PXD003151	10	30	n/a	Methyl disulfide	n/a
DF-374	jrudney_chenx096_20141231_14475_867NS_22_38.raw	PXD003151	10	30	n/a	Methyl disulfide	n/a
DF-375	jrudney_chenx096_20150106_14476_867ws_07_23.raw	PXD003151	10	30	n/a	Methyl disulfide	n/a
DF-376	jrudney_chenx096_20150106_14476_867ws_08_24.raw	PXD003151	10	30	n/a	Methyl disulfide	n/a
DF-377	jrudney_chenx096_20150106_14476_867ws_09_25.raw	PXD003151	10	30	n/a	Methyl disulfide	n/a
DF-378	jrudney_chenx096_20150106_14476_867ws_10_26.raw	PXD003151	10	30	n/a	Methyl disulfide	n/a
DF-379	jrudney_chenx096_20150106_14476_867ws_11_27.raw	PXD003151	10	30	n/a	Methyl disulfide	n/a
DF-380	jrudney_chenx096_20150106_14476_867ws_12_28.raw	PXD003151	10	30	n/a	Methyl disulfide	n/a
DF-381	jrudney_chenx096_20150106_14476_867ws_13_29.raw	PXD003151	10	30	n/a	Methyl disulfide	n/a
DF-382	jrudney_chenx096_20150106_14476_867ws_14_30.raw	PXD003151	10	30	n/a	Methyl disulfide	n/a
DF-383	jrudney_chenx096_20150106_14476_867ws_15_31.raw	PXD003151	10	30	n/a	Methyl disulfide	n/a
DF-384	jrudney_chenx096_20150106_14476_867ws_16_32.raw	PXD003151	10	30	n/a	Methyl disulfide	n/a
DF-385	jrudney_chenx096_20150106_14476_867ws_17_33.raw	PXD003151	10	30	n/a	Methyl disulfide	n/a
DF-386	jrudney_chenx096_20150106_14476_867ws_18_34.raw	PXD003151	10	30	n/a	Methyl disulfide	n/a
DF-387	jrudney_chenx096_20150106_14476_867ws_19_35.raw	PXD003151	10	30	n/a	Methyl disulfide	n/a
DF-388	jrudney_chenx096_20150106_14476_867ws_20_36.raw	PXD003151	10	30	n/a	Methyl disulfide	n/a
DF-389	jrudney_chenx096_20150106_14476_867ws_21_37.raw	PXD003151	10	30	n/a	Methyl disulfide	n/a
DF-390	jrudney_chenx096_20150106_14476_867ws_22_38.raw	PXD003151	10	30	n/a	Methyl disulfide	n/a
DF-391	HM541_160903_Replicate1_F1.raw	PXD005619	4	30	n/a	Carbamidomethylation	n/a
DF-392	HM541_160903_Replicate1_F2.raw	PXD005619	4	30	n/a	Carbamidomethylation	n/a
DF-393	HM541_160903_Replicate1_F3.raw	PXD005619	4	30	n/a	Carbamidomethylation	n/a
DF-394	HM541_160903_Replicate1_F4.raw	PXD005619	4	30	n/a	Carbamidomethylation	n/a
DF-395	HM541_160903_Replicate1_F5.raw	PXD005619	4	30	n/a	Carbamidomethylation	n/a
DF-396	HM541_160903_Replicate2_F1.raw	PXD005619	4	30	n/a	Carbamidomethylation	n/a
DF-397	HM541_160903_Replicate2_F2.raw	PXD005619	4	30	n/a	Carbamidomethylation	n/a
DF-398	HM541_160903_Replicate2_F3.raw	PXD005619	4	30	n/a	Carbamidomethylation	n/a
DF-399	HM541_160903_Replicate2_F4.raw	PXD005619	4	30	n/a	Carbamidomethylation	n/a
DF-400	HM541_160903_Replicate2_F5.raw	PXD005619	4	30	n/a	Carbamidomethylation	n/a
DF-401	HM541_160903_Replicate3_F1.raw	PXD005619	4	30	n/a	Carbamidomethylation	n/a
DF-402	HM541_160903_Replicate3_F2.raw	PXD005619	4	30	n/a	Carbamidomethylation	n/a
DF-403	HM541_160903_Replicate3_F3.raw	PXD005619	4	30	n/a	Carbamidomethylation	n/a
DF-404	HM541_160903_Replicate3_F4.raw	PXD005619	4	30	n/a	Carbamidomethylation	n/a
DF-405	HM541_160903_Replicate3_F5.raw	PXD005619	4	30	n/a	Carbamidomethylation	n/a
DF-406	HM604_160903_Replicate1_F1.raw	PXD005619	4	30	n/a	Carbamidomethylation	n/a
DF-407	HM604_160903_Replicate1_F2.raw	PXD005619	4	30	n/a	Carbamidomethylation	n/a
DF-408	HM604_160903_Replicate1_F3.raw	PXD005619	4	30	n/a	Carbamidomethylation	n/a
DF-409	HM604_160903_Replicate1_F4.raw	PXD005619	4	30	n/a	Carbamidomethylation	n/a
DF-410	HM604_160903_Replicate1_F5.raw	PXD005619	4	30	n/a	Carbamidomethylation	n/a
DF-411	HM604_160903_Replicate2_F1.raw	PXD005619	4	30	n/a	Carbamidomethylation	n/a
DF-412	HM604_160903_Replicate2_F2.raw	PXD005619	4	30	n/a	Carbamidomethylation	n/a
DF-413	HM604_160903_Replicate2_F3.raw	PXD005619	4	30	n/a	Carbamidomethylation	n/a
DF-414	HM604_160903_Replicate2_F4.raw	PXD005619	4	30	n/a	Carbamidomethylation	n/a
DF-415	HM604_160903_Replicate2_F5.raw	PXD005619	4	30	n/a	Carbamidomethylation	n/a
DF-416	HM609_160903_Replicate1_F1.raw	PXD005619	4	30	n/a	Carbamidomethylation	n/a
DF-417	HM609_160903_Replicate1_F2.raw	PXD005619	4	30	n/a	Carbamidomethylation	n/a
DF-418	HM609_160903_Replicate1_F3.raw	PXD005619	4	30	n/a	Carbamidomethylation	n/a
DF-419	HM609_160903_Replicate1_F4.raw	PXD005619	4	30	n/a	Carbamidomethylation	n/a
DF-420	HM609_160903_Replicate1_F5.raw	PXD005619	4	30	n/a	Carbamidomethylation	n/a
DF-421	HM609_160903_Replicate2_F1.raw	PXD005619	4	30	n/a	Carbamidomethylation	n/a
DF-422	HM609_160903_Replicate2_F2.raw	PXD005619	4	30	n/a	Carbamidomethylation	n/a
DF-423	HM609_160903_Replicate2_F3.raw	PXD005619	4	30	n/a	Carbamidomethylation	n/a
DF-424	HM609_160903_Replicate2_F4.raw	PXD005619	4	30	n/a	Carbamidomethylation	n/a
DF-425	HM609_160903_Replicate2_F5.raw	PXD005619	4	30	n/a	Carbamidomethylation	n/a
DF-426	HM621_160903_Replicate1_F1.raw	PXD005619	4	30	n/a	Carbamidomethylation	n/a
DF-427	HM621_160903_Replicate1_F2.raw	PXD005619	4	30	n/a	Carbamidomethylation	n/a
DF-428	HM621_160903_Replicate1_F3.raw	PXD005619	4	30	n/a	Carbamidomethylation	n/a
DF-429	HM621_160903_Replicate1_F4.raw	PXD005619	4	30	n/a	Carbamidomethylation	n/a
DF-430	HM621_160903_Replicate1_F5.raw	PXD005619	4	30	n/a	Carbamidomethylation	n/a
DF-431	HM621_160903_Replicate2_F1.raw	PXD005619	4	30	n/a	Carbamidomethylation	n/a
DF-432	HM621_160903_Replicate2_F2.raw	PXD005619	4	30	n/a	Carbamidomethylation	n/a
DF-433	HM621_160903_Replicate2_F3.raw	PXD005619	4	30	n/a	Carbamidomethylation	n/a
DF-434	HM621_160903_Replicate2_F4.raw	PXD005619	4	30	n/a	Carbamidomethylation	n/a
DF-435	HM621_160903_Replicate2_F5.raw	PXD005619	4	30	n/a	Carbamidomethylation	n/a

## Sheet: Table S2
Table S2. List of the scientific names and taxonomical identifers (tid) all the organisms that were used to build target database DB 1-6. Target DB 1,5 and 6 were used as target database for MiCId and target DB 2,3, and 4 were used as target database for X!Tandem.
Scientific names and taxonomical identifiers of 963,728 organisms included in DB-1	Scientific names and taxonomical identifiers of 2 reference strains included in DB-2	Scientific names and taxonomical identifiers of 4 reference strains included in DB-3	Scientific names and taxonomical identifiers of 24 reference strains included in DB-4	Scientific names and taxonomical identifiers of 4,144 reference strains included in DB-5	Scientific names and taxonomical identifiers of 38,054 reference strains included in DB-6
'Abelmoschus esculentus' bunchy top phytoplasma tid3042590	Homo sapiens tid9606	Escherichia coli K 12 substr MG1655 tid511145	Bacillus cereus ATCC 14579 tid226900	Abiotrophia defectiva DRR247346 bin 23 MetaWRAP v1 3 MAG tid46125	Abiotrophia defectiva DRR247346 bin 23 MetaWRAP v1 3 MAG tid46125
'Achillea millefolium' yellows phytoplasma tid3042590	Saccharomyces cerevisiae S288C tid559292	Pseudomonas aeruginosa PAO1 tid208964	Bacillus subtilis subsp subtilis 168 tid224308	Abiotrophia defectiva ERR589701 bin 29 CONCOCT v1 1 MAG tid46125	Abiotrophia defectiva ERR589701 bin 29 CONCOCT v1 1 MAG tid46125
'Agallia albidula' phytoplasma tid3098986		Staphylococcus aureus subsp aureus NCTC 8325 tid93061	Bacillus thuringiensis serovar pingluonsis BGSC 4BX1 tid180881	Abiotrophia defectiva ERR9968709 bin 17 MetaWRAP v1 3 MAG tid46125	Abiotrophia defectiva ERR9968709 bin 17 MetaWRAP v1 3 MAG tid46125
'Agalliana sticticollis' phytoplasma tid3098986		Streptococcus pneumoniae Hu17 tid1313	Bordetella parapertussis Bpp5 tid1208660	Abiotrophia defectiva ERR9968714 bin 14 MetaWRAP v1 3 MAG tid46125	Abiotrophia defectiva ERR9968714 bin 14 MetaWRAP v1 3 MAG tid46125
'Ageratum conyzoide' phytoplasma tid3098986			Cellulophaga lytica DSM 7489 tid867900	Abiotrophia defectiva ERR9968757 bin 18 MetaWRAP v1 3 MAG tid46125	Abiotrophia defectiva ERR9968757 bin 18 MetaWRAP v1 3 MAG tid46125
'Allium ampeloprasum' phytoplasma tid3042590			Deinococcus deserti VCD115 tid546414	Abiotrophia defectiva ERR9968846 bin 15 MetaWRAP v1 3 MAG tid46125	Abiotrophia defectiva ERR9968846 bin 15 MetaWRAP v1 3 MAG tid46125
'Allium cepa' phytoplasma tid3098986			Deinococcus geothermalis DSM 11300 tid319795	Abiotrophia defectiva ERR9968990 bin 5 MetaWRAP v1 3 MAG tid46125	Abiotrophia defectiva ERR9968990 bin 5 MetaWRAP v1 3 MAG tid46125
'Alostomeria sp.' little leaf Phytoplasma tid3098986			Deinococcus proteolyticus MRP tid693977	Abiotrophia defectiva ERR9969046 bin 9 MetaWRAP v1 3 MAG tid46125	Abiotrophia defectiva ERR9969046 bin 9 MetaWRAP v1 3 MAG tid46125
'Alstroemeria sp.' phytoplasma tid3098986			Kineococcus radiotolerans ATCC BAA 149 SRS30216 tid266940	Abiotrophia defectiva ERR9969069 bin 11 MetaWRAP v1 3 MAG tid46125	Abiotrophia defectiva ERR9969069 bin 11 MetaWRAP v1 3 MAG tid46125
'Amaranth chlorisis' phytoplasma tid3098986			Marivirga tractuosa DSM 4126 tid643867	Abiotrophia defectiva ERR9969190 bin 1 MetaWRAP v1 3 MAG tid46125	Abiotrophia defectiva ERR9969190 bin 1 MetaWRAP v1 3 MAG tid46125
'Amaranthus caudatus' chlorosis phytoplasma tid3098986			Oceanicola granulosus HTCC2516 tid314256	Abiotrophia defectiva SRR13061535 bin 6 MetaWRAP v1 3 MAG tid46125	Abiotrophia defectiva SRR13061535 bin 6 MetaWRAP v1 3 MAG tid46125
'Amaranthus hypochondriacus' cladode phytoplasma tid3042590			Phaeobacter inhibens P54 tid221822	Abiotrophia defectiva SRR15001314 bin 1 MetaWRAP v1 3 MAG tid46125	Abiotrophia defectiva SRR15001314 bin 1 MetaWRAP v1 3 MAG tid46125
'Amaranthus hypochondriacus' phytoplasma tid3098986			Pseudomonas putida NBRC 14164 tid1211579	Abiotrophia defectiva SRR15443031 bin 9 MetaWRAP v1 3 MAG tid46125	Abiotrophia defectiva SRR15443031 bin 9 MetaWRAP v1 3 MAG tid46125
'Amaranthus retroflexus' phytoplasma tid85625			Pseudopedobacter saltans DSM 12145 tid762903	Abiotrophia defectiva SRR9217492 mag bin 12 tid46125	Absiella sp AM09 45 tid2291993
'Amaranthus sp.' phytoplasma Pantnagar tid180978			Rhizorhabdus wittichii MPO218 tid160791	Abiotrophia sp HMSC24B09 SRR9217435 mag bin 2 tid1581061	Absiella sp AM09 50 tid2291994
'Amblyomma variegatum' phytoplasma tid3098986			Roseobacter denitrificans FDAARGOS 309 tid2434	Abiotrophia sp JCVI 32 bin 17 tid76631	Absiella sp AM10 20 tid2291995
'Aphanamixis polystachya' phytoplasma tid3042590			Roseovarius nubinhibens ISM tid89187	Abiotrophia sp JCVI 44 bin 32 tid76631	Absiella sp AM22 9 tid2291996
'Apium graveolens' clover phyllody phytoplasma tid3042590			Ruegeria pomeroyi DSS 3 tid246200	Achromobacter marplatensis ERR9969197 bin 41 MetaWRAP v1 3 MAG tid470868	Absiella sp AM27 20 tid2292277
'Apium graveolens' phyllody phytoplasma tid3098986			Sagittula stellata E 37 tid388399	Achromobacter xylosoxidans 4124363476 tid85698	Absiella sp AM29 15 tid2292278
'Apocynun cannabinum' phytoplasma HD1 tid3098986			Salmonella bongori N268 08 tid1197719	Achromobacter xylosoxidans HMSC070F04 tid85698	Absiella sp AM54 8XD tid2292279
'Aporospora terricola' (nom. ined.) tid150231			Shigella flexneri 2a 301 tid198214	Acinetobacter baumannii 19B tid470	Acetivibrio ethanolgignens ACET 33324 tid290052
'Arachis pintoi' yellows phytoplasma tid85621			Staphylococcus carnosus NCTC13825 tid1281	Acinetobacter baumannii 20B tid470	Acetivibrio ethanolgignens MGYG HGUT 02464 tid290052
'Araucaria heterophylla' little leaf phytoplasma tid3098986			Sulfitobacter indolifex DSM 14862 tid225422	Acinetobacter baumannii 21B tid470	Acetomicrobium hydrogeniformans ATCC BAA 1850 OS1 tid592015
'Artemisia vulgaris' little leaf yellowing phytoplasma tid3098986			Vibrio harveyi KCTC 12724 NBRC 15634 ATCC 14126 tid1219071	Acinetobacter baumannii 22B tid470	Acetomicrobium hydrogeniformans MGYG HGUT 01339 tid649746
'Artemisia vulgaris' phytoplasma tid3098986				Acinetobacter baumannii 23B tid470	Achromobacter aegrifaciens L3024 tid1287736
'Asymmetrasca decedens' phytoplasma tid3098986				Acinetobacter baumannii 24B tid470	Achromobacter marplatensis ERR9969197 bin 41 MetaWRAP v1 3 MAG tid470868
'Atanus nitidus' phytoplasma tid3098986				Acinetobacter baumannii 25B tid470	Achromobacter xylosoxidans MGYG HGUT 00091 tid85698
'Atriplex halimus' phytoplasma tid3098986				Acinetobacter baumannii 26B tid470	Acidaminococcus fermentans DOME MAG 11628 tid905
'Atriplex rhagodioides' phytoplasma tid180978				Acinetobacter baumannii 7B tid470	Acidaminococcus fermentans ERR1190886 bin 65 CONCOCT v1 1 MAG tid905
'Austrocylindropuntia exaltata' phytoplasma tid85621				Acinetobacter baumannii 8B tid470	Acidaminococcus fermentans ERR1305892 bin 3 CONCOCT v1 1 MAG tid905
'Axonopus compressus' phytoplasma tid3098986				Acinetobacter baumannii 9B tid470	Acidaminococcus fermentans ERR9322428 bin 10 MetaWRAP v1 3 MAG tid905
'Balclutha hebe' phytoplasma Bh-Br01 tid85633				Acinetobacter baumannii A157 tid470	Acidaminococcus fermentans HRGM Genome 1265 tid905
'Barleria prionitis' yellowing phytoplasma tid180978				Acinetobacter baumannii AC1709 tid470	Acidaminococcus fermentans P005 38 tid905
'Bituminaria bituminosa' witches'-broom phytoplasma tid85621				Acinetobacter baumannii AC1712 tid470	Acidaminococcus fermentans P016 23 tid905
'Bois noir' phytoplasma tid85632				Acinetobacter baumannii AC1716 tid470	Acidaminococcus fermentans P021 40 tid905
'Brassica napus' phyllody phytoplasma tid3042590				Acinetobacter baumannii AC1752 tid470	Acidaminococcus fermentans P029 20 tid905
'Brassica napus' phytoplasma tid3042590				Acinetobacter baumannii AOR02 HL tid470	Acidaminococcus fermentans P044L1 5 tid905
'Brassica oleracea' cabbage stunting phytoplasma tid3042590				Acinetobacter baumannii AOR03 HL tid470	Acidaminococcus fermentans P050 19 tid905
'Brassica oleracea' chlorantie phytoplasma tid3098986				Acinetobacter baumannii AOR05 HL tid470	Acidaminococcus fermentans SRR20881984 bin 4 MetaWRAP v1 3 MAG tid905
'Brassica oleracea' fasciation phytoplasma tid3042590				Acinetobacter baumannii AOR06 HL tid470	Acidaminococcus hominis NSJ 142 tid2897706
'Brassica rapa' phyllody phytoplasma tid85629				Acinetobacter baumannii AOR08 HL tid470	Acidaminococcus intestini 43 1 85 tid187327
'Bupleurum falcatum' yellow dwarf phytoplasma tid3042590				Acinetobacter baumannii AOR09 HL tid470	Acidaminococcus intestini B617 019 tid187327
'Burkholderia humi' Srinivasan et al. 2013 tid32008				Acinetobacter baumannii AOR10 HL tid470	Acidaminococcus intestini C047 10 tid187327
'Callistephus chinensis' aster yellows phytoplasma tid3042590				Acinetobacter baumannii AOR13 HL tid470	Acidaminococcus intestini CAG 325 tid1263033
'Callistephus chinensis' phytoplasma tid3042590				Acinetobacter baumannii AOR16 HL tid470	Acidaminococcus intestini CD33 MAG30 tid187327
'Camelina' aster yellows phytoplasma tid3042590				Acinetobacter baumannii AOR17 HL tid470	Acidaminococcus intestini CHE503 018 tid187327
'Candidatus Bacilliplasma' mollicute tid467747				Acinetobacter baumannii AOR19 HL tid470	Acidaminococcus intestini CM229S 58 tid187327
'Capsicum annuum cv. Ixtapa' phytoplasma tid3042590				Acinetobacter baumannii AOR20 HL tid470	Acidaminococcus intestini D21 tid187327
'Capsicum annuum' leaf phytoplasma tid3042590				Acinetobacter baumannii AOR21 HL tid470	Acidaminococcus intestini DFI 1 226 tid187327
'Capsicum annuum' phytoplasma tid85623				Acinetobacter baumannii AOR22 HL tid470	Acidaminococcus intestini DFI 1 243 tid187327
'Capsicum chinense' little leaf phytoplasma tid3042590				Acinetobacter baumannii AOR23 HL tid470	Acidaminococcus intestini DFI 4 126 tid187327
'Carduus crispus' phytoplasma tid85623				Acinetobacter baumannii AOR24 HL tid470	Acidaminococcus intestini DOME MAG 9193 tid187327
'Carica papaya' phytoplasma tid3042590				Acinetobacter baumannii AOR25 HL tid470	Acidaminococcus intestini ERR414488 bin 37 CONCOCT v1 1 MAG tid187327
'Catalpa bungei' yellows phytoplasma tid3042590				Acinetobacter baumannii AOR26 HL tid470	Acidaminococcus intestini ERR4316496 bin 2 MetaWRAP v1 3 MAG tid187327
'Catharanthus roseus' Naxos yellows phytoplasma tid85629				Acinetobacter baumannii AOR29 HL tid470	Acidaminococcus intestini ERR9578174 bin 10 MetaWRAP v1 3 MAG tid187327
'Catharanthus roseus' aster yellows phytoplasma tid3042590				Acinetobacter baumannii AOR30 HL tid470	Acidaminococcus intestini L2 038 000M1 dasL2 038 000M1 concoct 57 tid187327
'Catharanthus roseus' little leaf phytoplasma tid3098986				Acinetobacter baumannii AOR32 HL tid470	Acidaminococcus intestini MGYG HGUT 01440 tid187327
'Catharanthus roseus' malformation phytoplasma tid85623				Acinetobacter baumannii AOR35 HL tid470	Acidaminococcus intestini MSK 17 8 tid187327
'Catharanthus roseus' phytoplasma II tid180978				Acinetobacter baumannii AOR36 HL tid470	Acidaminococcus intestini N1155 5 tid187327
'Catharanthus roseus' phytoplasma tid3098986				Acinetobacter baumannii AOR37 HL tid470	Acidaminococcus intestini N1162 2 tid187327
'Catharanthus roseus' virescence phytoplasma tid102260				Acinetobacter baumannii AOR45 HL tid470	Acidaminococcus intestini P004 15 tid187327
'Catharanthus roseus' x-disease phytoplasma tid85623				Acinetobacter baumannii AOR46 HL tid470	Acidaminococcus intestini P006L1 12 tid187327
'Celosia argentea' leaf malformation phytoplasma tid85623				Acinetobacter baumannii AOR48 HL tid470	Acidaminococcus intestini P011 36 tid187327
'Chenopodium morale' phytoplasma tid180978				Acinetobacter baumannii AOR49 HL tid470	Acidaminococcus intestini P018L1 43 tid187327
'Chlorochromatium aggregatum' nonphotosynthetic symbiont tid49928				Acinetobacter baumannii AbCTX14 tid470	Acidaminococcus intestini P019L1 20 tid187327
'Cicadulina bipunctata' phytoplasma tid3042590				Acinetobacter baumannii AbCTX17 tid470	Acidaminococcus intestini P020L1 31 tid187327
'Cicer arietinum' little leaf phytoplasma tid85621				Acinetobacter baumannii AbCTX1 tid470	Acidaminococcus intestini P028L1 32 tid187327
'Cinnamomum cassia' witches'-broom phytoplasma tid3098986				Acinetobacter baumannii AbCTX7 tid470	Acidaminococcus intestini P030 22 tid187327
'Cirsium arvense' phytoplasma tid85623				Acinetobacter baumannii B18 tid470	Acidaminococcus intestini P032L1 7 tid187327
'Citrus aurantifolia' phytoplasma tid3098986				Acinetobacter baumannii B34 tid470	Acidaminococcus intestini P041L1 18 tid187327
'Citrus sinensis' phytoplasma tid3098986				Acinetobacter baumannii CFSAN059618 tid470	Acidaminococcus intestini P043L1 26 tid187327
'Cocos nucifera' lethal yellowing phytoplasma tid1775906				Acinetobacter baumannii MGL 77 B5 tid470	Acidaminococcus intestini P046L1 29 tid187327
'Cocos nucifera' phyllody phytoplasma tid85621				Acinetobacter baumannii MSHR A62 tid470	Acidaminococcus intestini P053L1 6 tid187327
'Cocos nucifera' phytoplasma tid3048141				Acinetobacter baumannii NGCE922 tid470	Acidaminococcus intestini P058L1 19 tid187327
'Cocos nucifera' wilt phytoplasma tid3048141				Acinetobacter baumannii NGCE925 tid470	Acidaminococcus intestini P059 26 tid187327
'Convolvulus arvensis' cluster phytoplasma tid3098986				Acinetobacter baumannii NGCE927 tid470	Acidaminococcus intestini SL 3 03 tid187327
'Convolvulus arvensis' phytoplasma tid180978				Acinetobacter baumannii PWa10 3071 tid470	Acidaminococcus intestini SRR13494529 bin 5 MetaWRAP v1 3 MAG tid187327
'Convolvulus arvensis' stolbur phytoplasma tid85632				Acinetobacter baumannii PWa14 3071 tid470	Acidaminococcus intestini SRR16244398 bin 30 MetaWRAP v1 3 MAG tid187327
'Convolvulus cneorum' phytoplasma tid3098986				Acinetobacter baumannii PWa16 3071 tid470	Acidaminococcus intestini SRR17382091 bin 19 MetaWRAP v1 3 MAG tid187327
'Corchorus capsularis' phytoplasma tid3098986				Acinetobacter baumannii PWa17 1044 tid470	Acidaminococcus intestini SRR20881977 bin 33 MetaWRAP v1 3 MAG tid187327
'Corylus avellana' phytoplasma tid3042590				Acinetobacter baumannii PWa18 3071 tid470	Acidaminococcus intestini SRR413753 bin 12 tid187327
'Crepis biennis' yellows phytoplasma tid85623				Acinetobacter baumannii PWa26 2092 tid470	Acidaminococcus intestini TM05 7A tid187327
'Crotalaria juncea' shoot proliferation phytoplasma tid85627				Acinetobacter baumannii PWa2 3071 tid470	Acidaminococcus intestini i35 0019 2B8 tid187327
'Crotalaria pallida' witches'-broom phytoplasma tid3098986				Acinetobacter baumannii PWa32 3071 tid470	Acidaminococcus massiliensis AF80 14pH9TA tid1852375
'Crotalaria saltiana' phyllody phytoplasma tid3098986				Acinetobacter baumannii PWa3 2907 tid470	Acidaminococcus massiliensis D5214bin9 tid1852375
'Crotalaria sp. Thailand' witches'-broom phytoplasma tid3098986				Acinetobacter baumannii PWa41 3071 tid470	Acidaminococcus massiliensis ERR9353914 bin 18 MetaWRAP v1 3 MAG tid1852375
'Crotolaria spectabilis' phytoplasma tid3042590				Acinetobacter baumannii PWa43 3136 tid470	Acidaminococcus massiliensis MGYG HGUT 01556 tid1852375
'Croton sp.' phytoplasma tid3042590				Acinetobacter baumannii PWa47 3136 tid470	Acidaminococcus massiliensis SRR16280035 bin 30 MetaWRAP v1 3 MAG tid1852375
'Cryptotaenia japonica' witches'-broom phytoplasma tid3098986				Acinetobacter baumannii PWa53 3135 tid470	Acidaminococcus massiliensis SRR413681 bin 23 tid1852375
'Cucumis sativus' phyllody phytoplasma tid85621				Acinetobacter baumannii PWa57 3071 tid470	Acidaminococcus massiliensis SRR7721883 bin 29 CONCOCT v1 1 MAG tid1852375
'Cucurbita moschata' phytoplasma tid3042590				Acinetobacter baumannii PWa58 2082 tid470	Acidaminococcus provencensis AF67 04 b16A tid2058289
'Cynodon dactylon' phytoplasma tid3098986				Acinetobacter baumannii PWa60 3136 tid470	Acidaminococcus sp AM05 11 tid2291997
'Darwin carybdeid' sp. AGC-2001 tid168734				Acinetobacter baumannii PWa63 3071 tid470	Acidaminococcus sp AM33 14BH tid2292909
'Datura stramonium' phytoplasma tid3098986				Acinetobacter baumannii PWa72 3071 tid470	Acidaminococcus sp CAG 542 tid1262687
'Datura stramonium' witches'-broom phytoplasma tid85626				Acinetobacter baumannii PWa8 3139 tid470	Acidaminococcus sp D5167bin11 tid1872103
'Daucus carota' phytoplasma Pantnagar tid180978				Acinetobacter baumannii PWb10 2092 tid470	Acidaminococcus sp DS4831 tid3141399
'Desmodium ovalifolium' witches'-broom phytoplasma tid3098986				Acinetobacter baumannii PWb12 715 tid470	Acidaminococcus timonensis ERR1305887 bin 111 CONCOCT v1 1 MAG tid1871002
'Dianthus chinensis' elm yellows phytoplasma tid85625				Acinetobacter baumannii PWb13 2087 tid470	Acidaminococcus timonensis ERR1430471 bin 48 CONCOCT v1 1 MAG tid1871002
'Dioscorea oppositifolia' yellows phytoplasma tid3042590				Acinetobacter baumannii PWb15 3071 tid470	Acidaminococcus timonensis P003L1 12 tid1871002
'Duranta repens' yellows Phytoplasma tid3098986				Acinetobacter baumannii PWb17 2087 tid470	Acidaminococcus timonensis P007 41 tid1871002
'Elaeis guineensis' stunt phytoplasma tid3042590				Acinetobacter baumannii PWb1 3071 tid470	Acidaminococcus timonensis P009 113 tid1871002
'Eleusine indica' witches'-broom phytoplasma tid3042590				Acinetobacter baumannii PWb2 2082 tid470	Acidaminococcus timonensis P020 16 tid1871002
'Empoasca decipiens' phytoplasma tid180978				Acinetobacter baumannii PWb31 3071 tid470	Acidaminococcus timonensis P025 13 tid1871002
'Enicostema littorale' phytoplasma tid3098986				Acinetobacter baumannii PWb39 3071 tid470	Acidaminococcus timonensis P028L1 10 tid1871002
'Eryngium foetidum' witches'-broom phytoplasma tid3098986				Acinetobacter baumannii PWb42 512 tid470	Acidaminococcus timonensis P034 41 tid1871002
'Erysimum cheiri' phyllody phytoplasma tid85621				Acinetobacter baumannii PWb47 715 tid470	Acidaminococcus timonensis P047 4 tid1871002
'Euonymus japonicus' flat stem phytoplasma tid3098986				Acinetobacter baumannii PWb48 2085 tid470	Acidaminococcus timonensis P053L1 1 tid1871002
'Euonymus japonicus' phytoplasma tid3098986				Acinetobacter baumannii PWb4 2088 tid470	Acidaminococcus timonensis P056L1 26 tid1871002
'Euphorbia pulcherrima' phytoplasma tid85623				Acinetobacter baumannii PWb50 2082 tid470	Acinetobacter baumannii 13A264 tid470
'Euscelidius variegatus' phytoplasma tid3098986				Acinetobacter baumannii PWb51 2082 tid470	Acinetobacter baumannii 13A462 tid470
'Euscelidius variegatus' virescence and phyllody phytoplasma tid85623				Acinetobacter baumannii PWb52 2082 tid470	Acinetobacter baumannii 15946 tid470
'Euscelis lineolatus' phytoplasma tid3042590				Acinetobacter baumannii PWb56 2082 tid470	Acinetobacter baumannii 15A1044 tid470
'Exitianus indicus' phytoplasma tid3098986				Acinetobacter baumannii PWb59 3071 tid470	Acinetobacter baumannii 15A838 tid470
'Fallopia japonica' phytoplasma tid180978				Acinetobacter baumannii PWb5 512 tid470	Acinetobacter baumannii 16A1524 tid470
'Fedia cornucopiae' virescence phytoplasma tid3042590				Acinetobacter baumannii PWb60 2082 tid470	Acinetobacter baumannii 17A1625 tid470
'Fragaria multicipita' phytoplasma tid3098986				Acinetobacter baumannii PWb63 2087 tid470	Acinetobacter baumannii 17A1728 tid470
'Fraxinus excelsior' phytoplasma tid3042590				Acinetobacter baumannii PWb70 512 tid470	Acinetobacter baumannii 17A1818 tid470
'Fraxinus sp.' phytoplasma tid3042590				Acinetobacter baumannii RCS4 tid470	Acinetobacter baumannii 17A1877 tid470
'Gaillardia x grandiflora' phytoplasma tid3042590				Acinetobacter baumannii SZL15 tid470	Acinetobacter baumannii 17A1882 tid470
'Gerbera jamesonii' phytoplasma tid3042590				Acinetobacter baumannii Survcare007 tid470	Acinetobacter baumannii 17A1884 tid470
'Gerbera jamesonii' yellows phytoplasma tid3042590				Acinetobacter baumannii Survcare067 1 tid470	Acinetobacter baumannii 17A1911 tid470
'Gleditsia triacanthos' yellows phytoplasma tid85625				Acinetobacter baumannii Survcare148 tid470	Acinetobacter baumannii 18A2070 tid470
'Graminella nigrifrons' phytoplasma tid3042590				Acinetobacter baumannii ab1 HL tid470	Acinetobacter baumannii 18A2124 tid470
'Guazuma ulmifolia' witches'-broom phytoplasma tid102260				Acinetobacter bereziniae AOR47 HL tid106648	Acinetobacter baumannii 18A2182 tid470
'Gynura crepidioides' phyllody phytoplasma tid3098986				Acinetobacter geminorum J00019 tid2730922	Acinetobacter baumannii 18A2329 tid470
'Halosarcinochlamys cherokeensis' tid362822				Acinetobacter guillouiae ERR9969180 bin 4 MetaWRAP v1 3 MAG tid106649	Acinetobacter baumannii 18A2370 tid470
'Helianthus annus' witches'-broom phytoplasma SuWB2 tid85626				Acinetobacter guillouiae ERR9969194 bin 9 MetaWRAP v1 3 MAG tid106649	Acinetobacter baumannii 19A2520 tid470
'Helianthus annuus' fasciation phytoplasma tid3098986				Acinetobacter harbinensis ERR9968751 bin 7 MetaWRAP v1 3 MAG tid1353941	Acinetobacter baumannii 19A2521 tid470
'Helianthus annuus' phytoplasma tid85621				Acinetobacter junii AOR27 HL tid40215	Acinetobacter baumannii 19A2549 tid470
'Helianthus annuus' witches'-broom phytoplasma SuWB1 tid85621				Acinetobacter junii AOR28 HL tid40215	Acinetobacter baumannii 19A2582 tid470
'Helichrysum bracteatum' phytoplasma tid3098986				Acinetobacter junii CAM121 tid40215	Acinetobacter baumannii 19A2655 tid470
'Hermogenodendron concinnum' tid289778				Acinetobacter modestus ANC 5020 tid1776740	Acinetobacter baumannii 19A2710 tid470
'Hibiscus cannabinus' phytoplasma tid3098986				Acinetobacter modestus ANC 5918 tid1776740	Acinetobacter baumannii 19A2755 tid470
'Hibiscus rosa-sinensis' phytoplasma tid3042590				Acinetobacter nosocomialis 27B tid106654	Acinetobacter baumannii 19A2770 tid470
'Hishimonus phycitis' 16SrVI phytoplasma tid85626				Acinetobacter nosocomialis 2B tid106654	Acinetobacter baumannii 19A2777 tid470
'Homalodisca Liturata' phytoplasma tid85633				Acinetobacter nosocomialis 3B tid106654	Acinetobacter baumannii 19A2816 tid470
'Ipomoea pes-caprae' little leaf phytoplasma tid180978				Acinetobacter nosocomialis 4B tid106654	Acinetobacter baumannii 19A2837 tid470
'Ixeris chinensis' fasciation phytoplasma tid3042590				Acinetobacter nosocomialis 5B tid106654	Acinetobacter baumannii 19A2845 tid470
'Jasminum nudiflorum' phytoplasma tid3098986				Acinetobacter nosocomialis 6B tid106654	Acinetobacter baumannii 20A2875 tid470
'Jasminum nudiflorum' witches'-broom phytoplasma tid3042590				Acinetobacter pittii TG91976 tid48296	Acinetobacter baumannii 810CP tid470
'Juniperus occidentalis' witches'-broom phytoplasma tid85629				Acinetobacter schindleri ERR9968985 bin 25 MetaWRAP v1 3 MAG tid108981	Acinetobacter baumannii AB01 tid470
'Juniperus sp.' aster yellows phytoplasma tid3042590				Acinetobacter soli R1 9 tid487316	Acinetobacter baumannii AB02 tid470
'Kerria japonica' witches'-broom phytoplasma tid3042590				Acinetobacter soli R3 52 tid487316	Acinetobacter baumannii AB03 tid470
'Lactuca sativa' yellows phytoplasma tid3098986				Acinetobacter soli R6 61 tid487316	Acinetobacter baumannii AB04 tid470
'Leonurus cardiaca' phytoplasma tid3098986				Acinetobacter sp A165 CIP A165 tid40373	Acinetobacter baumannii AB05 tid470
'Ligustrum ovalifolium' phytoplasma tid85621				Acinetobacter sp ANC5681 tid2929504	Acinetobacter baumannii AB06 tid470
'Ligustrum quihoui' witches'-broom phytoplasma tid3042590				Acinetobacter sp AOR01 HL tid2919375	Acinetobacter baumannii AB07 tid470
'Lilium x hybridum' phytoplasma tid3098986				Acinetobacter sp AOR07 HL tid2919376	Acinetobacter baumannii AB08 tid470
'Linaria multicaulis' fasciation phytoplasma tid3042590				Acinetobacter sp AOR11 HL tid2919377	Acinetobacter baumannii AB09 tid470
'Liriodendron' yellow phytoplasma tid3042590				Acinetobacter sp AOR12 HL tid2919378	Acinetobacter baumannii AB10 tid470
'Loihi Seamount' perviate pogonophoran tid224373				Acinetobacter sp AOR14 HL tid2919379	Acinetobacter baumannii AB11 tid470
'Lycopersicon esculentum' deformation phytoplasma tid3042590				Acinetobacter sp AOR15 HL tid2919380	Acinetobacter baumannii AB12 tid470
'Macrosteles sexnotatus' phytoplasma tid3042590				Acinetobacter sp AOR18 HL tid2919381	Acinetobacter baumannii AB13 tid470
'Macrosteles sp.' phytoplasma tid3042590				Acinetobacter sp AOR31 HL tid2919382	Acinetobacter baumannii AB14 tid470
'Macrosteles striifrons' phytoplasma tid3042590				Acinetobacter sp AOR33 HL tid2919383	Acinetobacter baumannii AB15 tid470
'Mallotus japonicus' phytoplasma tid3042590				Acinetobacter sp AOR34 HL tid2919384	Acinetobacter baumannii AB16 tid470
'Malus spectabilis' x-disease phytoplasma tid85623				Acinetobacter sp AOR38 HL tid2919385	Acinetobacter baumannii AB174 tid470
'Mangifera indica' phyllody phytoplasma tid3098986				Acinetobacter sp AOR39 HL tid2919386	Acinetobacter baumannii AB17 tid470
'Manihot esculenta' witches'-broom phytoplasma tid85623				Acinetobacter sp AOR40 HL tid2919387	Acinetobacter baumannii AB18 tid470
'Manilkara zapota' phytoplasma tid180978				Acinetobacter sp AOR41 HL tid2919388	Acinetobacter baumannii AB19 tid470
'Matricaria chamomilla' phytoplasma tid3042590				Acinetobacter sp AOR42 HL tid2919389	Acinetobacter baumannii AB20 tid470
'Medicago sativa' phytoplasma tid3042590				Acinetobacter sp AOR43 HL tid2919390	Acinetobacter baumannii AB21 tid470
'Medicago sativa' yellowing phytoplasma tid180978				Acinetobacter sp AOR44 HL tid2919391	Acinetobacter baumannii AB22 tid470
'Melia azedarach' decline phytoplasma tid85623				Acinetobacter ursingii AOR04 HL tid108980	Acinetobacter baumannii AB23 tid470
'Melia azedarach' little leaf yellowing phytoplasma tid3098986				Actinobaculum massiliense SRR17798755 bin 6 MetaWRAP v1 3 MAG tid202789	Acinetobacter baumannii AB24 tid470
'Melia azedarach' phytoplasma tid3098986				Actinobaculum sp oral taxon 183 F0552 tid1227261	Acinetobacter baumannii AB25 tid470
'Mimosa pudica' phytoplasma (Indonesia) tid3042590				Actinomyces acetigenes VPI D163E 3 tid3050225	Acinetobacter baumannii AB26 tid470
'Mirabilis jalapa' little leaf phytoplasma tid180978				Actinomyces bouchesdurhonensis ERR10228871 bin 46 MetaWRAP v1 3 MAG tid1852361	Acinetobacter baumannii AB27 tid470
'Momordica charantia' phytoplasma tid3098986				Actinomyces bouchesdurhonensis ERR2764997 bin 10 metaWRAP v1 1 MAG tid1852361	Acinetobacter baumannii AB28 tid470
'Nasturtium officinale' phytoplasma tid3098986				Actinomyces bouchesdurhonensis SRR13061544 bin 23 MetaWRAP v1 3 MAG tid1852361	Acinetobacter baumannii AB29 tid470
'Neoaliturus fenestratus' phytoplasma tid3042590				Actinomyces bouchesdurhonensis SRR23388471 bin 26 MetaWRAP v1 3 MAG tid1852361	Acinetobacter baumannii AB30 tid470
'New Cross' cichlid tid175426				Actinomyces dentalis SRR15443040 bin 18 MetaWRAP v1 3 MAG tid272548	Acinetobacter baumannii AB31 tid470
'Nicotiana tabacum' yellowing phytoplasma tid3042590				Actinomyces dentalis SRR9217391 mag bin 19 tid272548	Acinetobacter baumannii AB357 tid470
'Nostoc azollae' 0708 tid1164				Actinomyces gerencseriae DSM 6844 tid1120943	Acinetobacter baumannii AB363 tid470
'Ocimum Basilicum' phytoplasma tid85621				Actinomyces gerencseriae SRR17738099 bin 4 MetaWRAP v1 3 MAG tid52769	Acinetobacter baumannii AB388 tid470
'Oenothera biennis' yellows phytoplasma tid3042590				Actinomyces gerencseriae SRR9217472 mag bin 2 tid52769	Acinetobacter baumannii AB432 tid470
'Opuntia ficus-indica' phytoplasma tid3098986				Actinomyces graevenitzii F0530 tid1321817	Acinetobacter baumannii AB4616 tid470
'Opuntia subulata' phytoplasma tid85621				Actinomyces israelii F0345 tid1659	Acinetobacter baumannii AB466 tid470
'Oreofraga morrisiana' tid99517				Actinomyces israelii SRR9217392 mag bin 2 tid1659	Acinetobacter baumannii AB559 tid470
'Orosius albicinctus' phytoplasma tid85626				Actinomyces johnsonii CCUG 34287T tid544581	Acinetobacter baumannii AB5 tid470
'Parthenium hysterophorus' witches'-broom phytoplasma tid3098986				Actinomyces johnsonii CCUG 34287 tid544581	Acinetobacter baumannii AB601 tid470
'Paspalum conjugatum' phytoplasma tid3098986				Actinomyces johnsonii ERR9969130 bin 9 MetaWRAP v1 3 MAG tid544581	Acinetobacter baumannii AB925 tid470
'Pelargonium capitatum' phytoplasma tid85621				Actinomyces johnsonii F0542 tid1321818	Acinetobacter baumannii ABUH404571 tid470
'Pennisetum glaucum' green ear phytoplasma tid3042590				Actinomyces massiliensis ERR9969120 bin 21 MetaWRAP v1 3 MAG tid461393	Acinetobacter baumannii ABUH474 tid470
'Periploca aphylla' witches'-broom phytoplasma tid3098986				Actinomyces massiliensis F0489 tid1125718	Acinetobacter baumannii ABUH627 tid470
'Phaseolus vulgaris' phytoplasma tid35779				Actinomyces massiliensis F0489 tid461393	Acinetobacter baumannii AB HZ S92 tid470
'Phlox drummondii' little leaf phytoplasma tid3098986				Actinomyces massiliensis SRR13061553 bin 6 MetaWRAP v1 3 MAG tid461393	Acinetobacter baumannii AC002 1 R4 S1 tid470
'Phoenix canariensis' lethal yellowing phytoplasma tid3048141				Actinomyces massiliensis SRR15443038 bin 26 MetaWRAP v1 3 MAG tid461393	Acinetobacter baumannii AC002 1 R4 tid470
'Phoenix dactylifera' lethal yellowing phytoplasma tid3098986				Actinomyces naeslundii ATCC 12104 tid1655	Acinetobacter baumannii AC002 tid470
'Phoenix dactylifera' phytoplasma tid180978				Actinomyces naeslundii ERR9968792 bin 7 MetaWRAP v1 3 MAG tid1655	Acinetobacter baumannii AF 401 tid470
'Phragmites australis' witches'-broom phytoplasma tid85625				Actinomyces naeslundii NCTC 10301 tid1655	Acinetobacter baumannii AK 2015 20 tid470
'Physalis angulata' little leaf phytoplasma tid3042590				Actinomyces naeslundii SRR15443047 bin 7 MetaWRAP v1 3 MAG tid1655	Acinetobacter baumannii AK 2015 22 tid470
'Picea pungens' phytoplasma tid3042590				Actinomyces naeslundii SRR9217428 mag bin 18 tid1655	Acinetobacter baumannii AK 2015 23 tid470
'Picris echioides' phyllody phytoplasma tid85621				Actinomyces oris 778 bin 12 tid544580	Acinetobacter baumannii AK 2015 25 tid470
'Picris echioides' phytoplasma tid85621				Actinomyces oris C16 tid544580	Acinetobacter baumannii AK 2015 28 tid470
'Picris echioides' yellows phytoplasma Cal tid85629				Actinomyces oris CCUG 34286 tid544580	Acinetobacter baumannii AK 2015 30 tid470
'Picris echoides' phyllody phytoplasma tid85621				Actinomyces oris ERR2764931 bin 4 metaWRAP v1 1 MAG tid544580	Acinetobacter baumannii AK 2015 31 tid470
'Picris hieracioides' bushy stunt phytoplasma tid85621				Actinomyces oris ERR9968709 bin 7 MetaWRAP v1 3 MAG tid544580	Acinetobacter baumannii AK 2015 32 tid470
'Picris hieracioides' phytoplasma tid85621				Actinomyces oris ERR9968821 bin 23 MetaWRAP v1 3 MAG tid544580	Acinetobacter baumannii A 71 190 tid470
'Pistacia vera' phytoplasma tid85621				Actinomyces oris ERR9969014 bin 21 MetaWRAP v1 3 MAG tid544580	Acinetobacter baumannii Ab17 tid470
'Pistacia vera' witches'-broom phytoplasma tid3098986				Actinomyces oris ERR9969097 bin 10 MetaWRAP v1 3 MAG tid544580	Acinetobacter baumannii AbCTX15 tid470
'Pittosporum undulatum' phytoplasma tid3042590				Actinomyces oris ERR9969114 bin 2 MetaWRAP v1 3 MAG tid544580	Acinetobacter baumannii AbCTX16 tid470
'Planicephalus flavicosta' phytoplasma tid3098986				Actinomyces oris ERR9969120 bin 28 MetaWRAP v1 3 MAG tid544580	Acinetobacter baumannii AbCTX18 tid470
'Plantago lanceolata' phytoplasma tid180978				Actinomyces oris ERR9969132 bin 30 MetaWRAP v1 3 MAG tid544580	Acinetobacter baumannii AbCTX19 tid470
'Pluchea indica' witches'-broom phytoplasma tid85625				Actinomyces oris ERR9969204 bin 13 MetaWRAP v1 3 MAG tid544580	Acinetobacter baumannii Ab NDM 1 tid470
'Polypogon monspelienses' phytoplasma tid3042590				Actinomyces oris K20 tid871541	Acinetobacter baumannii Aba1523 tid470
'Populus nigra' phytoplasma tid3042590				Actinomyces oris MG 1 tid544580	Acinetobacter baumannii Acb 26 tid470
'Populus sp.' phytoplasma tid3042590				Actinomyces oris ORNL 0101 tid544580	Acinetobacter baumannii Acb 28 tid470
'Prunus armeniaca' phytoplasma tid3098986				Actinomyces oris SRR13061518 bin 1 MetaWRAP v1 3 MAG tid544580	Acinetobacter baumannii Acb 29 tid470
'Prunus domestica' phytoplasma tid3098986				Actinomyces oris SRR15001316 bin 1 MetaWRAP v1 3 MAG tid544580	Acinetobacter baumannii Aci00835 tid470
'Prunus persica' decline phytoplasma tid3098986				Actinomyces oris SRR23388433 bin 7 MetaWRAP v1 3 MAG tid544580	Acinetobacter baumannii Aci00836 tid470
'Prunus persica' phytoplasma tid3042590				Actinomyces oris SRR23388436 bin 4 MetaWRAP v1 3 MAG tid544580	Acinetobacter baumannii Aci00839 tid470
'Prunus persica' x-disease phytoplasma tid479893				Actinomyces oris SRR5395394 bin 4 MetaWRAP v1 3 MAG tid544580	Acinetobacter baumannii Aci00841 tid470
'Prunus sp.' phytoplasma tid3098986				Actinomyces oris SRR8290071 bin 6 MetaWRAP v1 3 MAG tid544580	Acinetobacter baumannii Aci00844 tid470
'Psammotettix alienus' phytoplasma tid3042590				Actinomyces oris T14V tid544580	Acinetobacter baumannii Aci00848 tid470
'Psammotettix cephalotes' flower stunt phytoplasma tid85631				Actinomyces oris VPIIA 6 tid544580	Acinetobacter baumannii Aci00857 tid470
'Psammotettix striatus' phytoplasma tid3042590				Actinomyces oris WVU371 tid544580	Acinetobacter baumannii Aci00869 tid470
'Pseudophoenix sargentii' yellowing phytoplasma tid3098986				Actinomyces oris WVU626 tid544580	Acinetobacter baumannii Aci00871 tid470
'Puna chicory' flat stem phytoplasma tid85625				Actinomyces oris WVU627 tid544580	Acinetobacter baumannii CCBH7740 tid470
'Rehmannia glutinosa' phytoplasma tid3042590				Actinomyces radicidentis CCUG 36733 tid111015	Acinetobacter baumannii CCRI 24078 tid470
'Rhamnus cathartica' stunt phytoplasma tid590438				Actinomyces radicidentis DRR247351 bin 4 MetaWRAP v1 3 MAG tid111015	Acinetobacter baumannii CDA0601 tid470
'Rhododendron x hybridum' phytoplasma tid3042590				Actinomyces sp 460 bin 6 tid29317	Acinetobacter baumannii CDA1201 tid470
'Rosa damascena' phytoplasma tid3098986				Actinomyces sp HMT897 tid2789424	Acinetobacter baumannii CDA3001 tid470
'Rosa multiflora' witches'-broom phytoplasma tid3042590				Actinomyces sp HMT 175 tid2789425	Acinetobacter baumannii CDA3702 tid470
'Rosa xanthina' witches'-broom phytoplasma tid3042590				Actinomyces sp ICM47 DRR046096 mag bin 2 tid936548	Acinetobacter baumannii CDA4002 tid470
'Rubus fruticosus' phytoplasma Ks1 tid85632				Actinomyces sp ICM47 DRR241310 mag bin 5 tid936548	Acinetobacter baumannii CDA5101 tid470
'Rubus fruticosus' phytoplasma Stolbur-Rubus-Bg tid85632				Actinomyces sp ICM47 tid936548	Acinetobacter baumannii CDA5301 tid470
'Rubus fruticosus' phytoplasma tid3042590				Actinomyces sp oral taxon 169 F0496 tid712116	Acinetobacter baumannii CDA5701 tid470
'Rubus fruticosus' stolbur phytoplasma tid85632				Actinomyces sp oral taxon 170 F0386 tid762963	Acinetobacter baumannii CDA6401 tid470
'Rughidia cordata' tid99528				Actinomyces sp oral taxon 171 F0337 tid706439	Acinetobacter baumannii CDA6402 tid470
'Rughidia milleri' tid99528				Actinomyces sp oral taxon 172 F0311 tid1321775	Acinetobacter baumannii CDA7401 tid470
'Rumex bucephalophorus' dwarf phytoplasma tid3042590				Actinomyces sp oral taxon 175 F0384 tid944560	Acinetobacter baumannii CDA8002 tid470
'Sabal mexicana' decline phytoplasma tid3098986				Actinomyces sp oral taxon 180 F0310 tid888052	Acinetobacter baumannii CDA8301 tid470
'Sabal palmetto' decline phytoplasma tid3048141				Actinomyces sp oral taxon 181 F0379 tid1127690	Acinetobacter baumannii CRE245 tid470
'Sabal palmetto' lethal decline phytoplasma tid3048141				Actinomyces sp oral taxon 181 L3 102 125G1 dasL3 102 125G1 concoct 33 tid712121	Acinetobacter baumannii CRE645 tid470
'Sabal palmetto' lethal yellowing phytoplasma tid3098986				Actinomyces sp oral taxon 181 L3 114 000G1 dasL3 114 000G1 concoct 111 tid712121	Acinetobacter baumannii C 102 tid470
'Sabal palmetto' wilt phytoplasma tid3048141				Actinomyces sp oral taxon 414 F0588 tid712122	Acinetobacter baumannii C 15 tid470
'Sabina chinensis' yellows phytoplasma tid3042590				Actinomyces sp oral taxon 448 F0400 tid888056	Acinetobacter baumannii C 28 tid470
'Saccharum officinarum' phytoplasma tid3042590				Actinomyces sp oral taxon 448 SRR9217457 mag bin 3 tid712124	Acinetobacter baumannii C 39 tid470
'Salix tetradenia' witches'-broom phytoplasma tid3098986				Actinomyces sp oral taxon 849 F0330 tid653386	Acinetobacter baumannii C 55 tid470
'Salvadora persica' witches'-broom phytoplasma tid3042590				Actinomyces sp oral taxon 897 F0631 tid2081702	Acinetobacter baumannii C 59 tid470
'Sauropus androgynus' phytoplasma tid85626				Actinomyces stomatis PK606 tid3050227	Acinetobacter baumannii C 61 tid470
'Scorzonera hispanica' yellows phytoplasma tid3042590				Actinomyces viscosus ERR10228854 bin 7 MetaWRAP v1 3 MAG tid1656	Acinetobacter baumannii C 64 tid470
'Senna surattensis' stem fasciation phytoplasma tid85632				Actinomyces viscosus NCTC 10951 tid1656	Acinetobacter baumannii C 72 tid470
'Sesamum indicum' phyllody phytoplasma tid85621				Actinotignum sanguinis SRR17798722 bin 6 MetaWRAP v1 3 MAG tid1445614	Acinetobacter baumannii C 95 tid470
'Sesamum indicum' phytoplasma tid3042590				Actinotignum timonense SRR17798740 bin 4 MetaWRAP v1 3 MAG tid1870995	Acinetobacter baumannii C 98 tid470
'Sesamum indicum' witches'-broom phytoplasma tid3098986				Adlercreutzia equolifaciens subsp celatus MTG247 bin 17 fa tid394340	Acinetobacter baumannii DETAB P2 tid470
'Setaria viridis' witches'-broom phytoplasma tid3042590				Aedoeadaptatus coxii SRR17798758 bin 10 MetaWRAP v1 3 MAG tid755172	Acinetobacter baumannii DETAB P65 tid470
'Sida rhombifolia' witches'-broom phytoplasma tid3098986				Aerococcus sp Group 1 ACS 120 V Col10a tid2976812	Acinetobacter baumannii DETAB P90 tid470
'Silene vulgaris' yellows phytoplasma tid3042590				Aeromicrobium marinum DSM 15272 tid585531	Acinetobacter baumannii DETAB R21 tid470
'Solanum marginatum' big bud phytoplasma tid85623				Aeromonas piscicola ERR9968724 bin 20 MetaWRAP v1 3 MAG tid600645	Acinetobacter baumannii ED01498924 tid470
'Solanum melongena' little leaf phytoplasma tid3098986				Aeromonas taiwanensis ERR1474571 bin 29 CONCOCT v1 1 MAG tid633417	Acinetobacter baumannii ED01501266 1 tid470
'Solanum tuberosum' phytoplasma tid3098986				Aggregatibacter actinomycetemcomitans 102 A tid714	Acinetobacter baumannii ED01506083 tid470
'Sophora alopecuroides' witches'-broom phytoplasma tid85625				Aggregatibacter actinomycetemcomitans 102 B tid714	Acinetobacter baumannii ED01506443 tid470
'Sophora alopecuroides' yellows phytoplasma tid3042590				Aggregatibacter actinomycetemcomitans 14R tid714	Acinetobacter baumannii G6290164 tid470
'Sophora sp.' witches'-broom phytoplasma tid85625				Aggregatibacter actinomycetemcomitans 16R tid714	Acinetobacter baumannii GIMC5513 ABT 053183 tid470
'Spartium junceum' phytoplasma SI04-S4 tid3098986				Aggregatibacter actinomycetemcomitans 20R tid714	Acinetobacter baumannii KE1531 tid470
'Spartium junceum' witches'-broom phytoplasma MS tid85625				Aggregatibacter actinomycetemcomitans 23R tid714	Acinetobacter baumannii KE2667 tid470
'Spartium junceum' witches'-broom phytoplasma tid85630				Aggregatibacter actinomycetemcomitans 23S tid714	Acinetobacter baumannii KFMC AB191 tid470
'Spinacia oleracea' yellows phytoplasma tid3042590				Aggregatibacter actinomycetemcomitans 25R tid714	Acinetobacter baumannii L2 tid470
'Spiraea Salicifolia' elm yellows phytoplasma tid85625				Aggregatibacter actinomycetemcomitans 27R tid714	Acinetobacter baumannii L4773hy tid470
'Stevia rebaudiana' phytoplasma tid590464				Aggregatibacter actinomycetemcomitans 2R tid714	Acinetobacter baumannii L4793hy tid470
'Streptomyces viridis' (Lombardo-Pellegrino 1903) Waksman 1953 tid1883				Aggregatibacter actinomycetemcomitans 30R tid714	Acinetobacter baumannii L4796hy tid470
'Styphnolobium japonicum' shorten internode phytoplasma tid3042590				Aggregatibacter actinomycetemcomitans 30S tid714	Acinetobacter baumannii MGYG HGUT 02344 tid470
'Styphnolobium stolbur japonicum' phytoplasma tid3098986				Aggregatibacter actinomycetemcomitans 310a tid714	Acinetobacter baumannii P116A tid470
'Syringa oblata' proliferation phytoplasma tid3042590				Aggregatibacter actinomycetemcomitans 31R tid714	Acinetobacter baumannii RCS3 tid470
'Syringa oblata' yellows phytoplasma tid3042590				Aggregatibacter actinomycetemcomitans 31S tid714	Acinetobacter baumannii Survcare003 tid470
'Syringa reticulata' leaf roll phytoplasma tid3098986				Aggregatibacter actinomycetemcomitans 3R tid714	Acinetobacter baumannii Survcare006 tid470
'Tagetes erecta' little leaf Phytoplasma tid3098986				Aggregatibacter actinomycetemcomitans 4R tid714	Acinetobacter baumannii Survcare014 tid470
'Taraxacum sp.' phytoplasma tid85623				Aggregatibacter actinomycetemcomitans 4S tid714	Acinetobacter baumannii Survcare017 tid470
'Thrinax radiata' decline phytoplasma tid3098986				Aggregatibacter actinomycetemcomitans 5R tid714	Acinetobacter baumannii Survcare019 tid470
'Thrinax radiata' yellowing phytoplasma tid3098986				Aggregatibacter actinomycetemcomitans 5S tid714	Acinetobacter baumannii Survcare051 2 tid470
'Tilia platyphyllos' phytoplasma tid3042590				Aggregatibacter actinomycetemcomitans 7R tid714	Acinetobacter baumannii Survcare053 3 tid470
'Trachyspermum ammi' little leaf phytoplasma tid85626				Aggregatibacter actinomycetemcomitans 8R tid714	Acinetobacter baumannii Survcare088 tid470
'Trifolium hybridum' phytoplasma tid85623				Aggregatibacter actinomycetemcomitans 9R tid714	Acinetobacter baumannii Survcare089 tid470
'Tripleurospermum inodorum' phytoplasma tid85623				Aggregatibacter actinomycetemcomitans CU1000 tid714	Acinetobacter baumannii Survcare112 tid470
'Vaccinium myrtillus' phytoplasma tid85626				Aggregatibacter actinomycetemcomitans D17P 3 tid754505	Acinetobacter baumannii Survcare138 tid470
'Vicia faba' stunting phytoplasma tid85621				Aggregatibacter actinomycetemcomitans DR54501 tid714	Acinetobacter baumannii Survcare185 tid470
'Vigna radiata' little leaf phytoplasma tid3098986				Aggregatibacter actinomycetemcomitans ET14 tid714	Acinetobacter baumannii Survcare223 tid470
'Vigna radiata' phytoplasma tid85629				Aggregatibacter actinomycetemcomitans ET19 tid714	Acinetobacter baumannii Survcare266 tid470
'Vinca minor' phytoplasma tid3098986				Aggregatibacter actinomycetemcomitans HG1183 tid714	Acinetobacter baumannii Survcare299 tid470
'Vitex negundo' stunt phytoplasma tid3042590				Aggregatibacter actinomycetemcomitans HG1216 tid714	Acinetobacter baumannii Survcare323 tid470
'Vitex negundo' yellows phytoplasma tid85625				Aggregatibacter actinomycetemcomitans HG1217 tid714	Acinetobacter baumannii Survcare331 tid470
'Vitis vinifera' elm yellows phytoplasma tid85625				Aggregatibacter actinomycetemcomitans HG1229 tid714	Acinetobacter baumannii Survcare340 tid470
'Vitis vinifera' phytoplasma tid85629				Aggregatibacter actinomycetemcomitans HG1236 tid714	Acinetobacter baumannii Survcare356 tid470
'Vitis vinifera' stolbur phytoplasma tid85632				Aggregatibacter actinomycetemcomitans HK1651 tid272556	Acinetobacter baumannii TNC42R4 tid470
'Vitis vinifera' yellows phytoplasma tid85625				Aggregatibacter actinomycetemcomitans HK 1630 tid714	Acinetobacter baumannii UH475 361 tid470
'Withania somnifera' phytoplasma tid3098986				Aggregatibacter actinomycetemcomitans HK 1631 tid714	Acinetobacter baumannii W155 tid470
'Withania somnifera' witches'-broom phytoplasma tid85626				Aggregatibacter actinomycetemcomitans HK 1659 tid714	Acinetobacter baumannii XH1832 tid470
'Xanthium sibiricum' fasciation phytoplasma tid3098986				Aggregatibacter actinomycetemcomitans HK 1710 tid714	Acinetobacter baumannii sample10 tid470
'Xanthoceras sorbifolia' Bunge witches'-broom phytoplasma tid85625				Aggregatibacter actinomycetemcomitans HK 907 tid714	Acinetobacter baumannii sample12 tid470
'Xanthoceras sorbifolia' leaf roll phytoplasma tid3042590				Aggregatibacter actinomycetemcomitans HK 973 tid714	Acinetobacter baumannii sample8 tid470
'Zanthoxylum schinifolium' aster yellows phytoplasma tid3042590				Aggregatibacter actinomycetemcomitans HK 974 tid714	Acinetobacter baumannii sample9 tid470
'Ziziphus nummularia' witches'-broom phytoplasma tid3098986				Aggregatibacter actinomycetemcomitans HK 978 tid714	Acinetobacter baumannii sl tid470
(Arabidopsis thaliana x Arabidopsis arenosa) x Arabidopsis suecica tid3701				Aggregatibacter actinomycetemcomitans IDH781 tid714	Acinetobacter bereziniae ABER70 tid106648
(Coffea congensis x Coffea canephora) x Coffea canephora tid13442				Aggregatibacter actinomycetemcomitans KCOM 1299 tid714	Acinetobacter bereziniae CCBH26740 tid106648
(Gentiana lawrencei x Gentiana veitchiorum) x Gentiana sp. tid21496				Aggregatibacter actinomycetemcomitans K 51 tid714	Acinetobacter calcoaceticus AC198 tid471
(Populus tomentosa x Populus bolleana) x Populus tomentosa tid3689				Aggregatibacter actinomycetemcomitans NCTC 9710 tid714	Acinetobacter guillouiae AM113 120 tid106649
(Populus tomentosa x Populus bolleana) x Populus tomentosa var. truncata tid3689				Aggregatibacter actinomycetemcomitans OMGS 2176 tid714	Acinetobacter guillouiae ERR9969180 bin 4 MetaWRAP v1 3 MAG tid106649
1-butene synthase expression construct pBbS5k-bs1 tid29278				Aggregatibacter actinomycetemcomitans OMGS 2516 tid714	Acinetobacter guillouiae ERR9969194 bin 9 MetaWRAP v1 3 MAG tid106649
1-hexene ORF1' expression construct pBbA7c-hexORF1' tid29278				Aggregatibacter actinomycetemcomitans OMZ 678 tid714	Acinetobacter guillouiae UN03 107 tid106649
1-hexene ORF2 expression construct pBbS7k-hexORF2 tid29278				Aggregatibacter actinomycetemcomitans PN 434 tid714	Acinetobacter guillouiae UN03 29 tid106649
1-hexene synthase ORF1 expression construct pBbA7c-hexORF1 tid29278				Aggregatibacter actinomycetemcomitans PN 435 tid714	Acinetobacter haemolyticus A109R1B4 tid29430
16SrII (Peanut WB group) tid33926				Aggregatibacter actinomycetemcomitans PN 436 tid714	Acinetobacter harbinensis ERR9968751 bin 7 MetaWRAP v1 3 MAG tid1353941
16SrIII (X-disease group) tid33926				Aggregatibacter actinomycetemcomitans PN 437 tid714	Acinetobacter johnsonii E154408A tid40214
16SrIX (Pigeon pea witches'-broom group) tid33926				Aggregatibacter actinomycetemcomitans PN 438 tid714	Acinetobacter johnsonii R960 tid40214
16SrV (Elm yellows group) tid33926				Aggregatibacter actinomycetemcomitans PN 439 tid714	Acinetobacter johnsonii UN03 31 tid40214
16SrVI (Clover proliferation group) tid33926				Aggregatibacter actinomycetemcomitans PN 559 tid714	Acinetobacter junii MGYG HGUT 01343 tid40215
16SrVII (Ash yellows group) tid33926				Aggregatibacter actinomycetemcomitans PN 561 tid714	Acinetobacter junii SH205 tid575587
16SrVIII (Loofah witches'-broom group) tid33926				Aggregatibacter actinomycetemcomitans PN 563 tid714	Acinetobacter lwoffii MGYG HGUT 00082 tid28090
16SrX (Apple proliferation group) tid33926				Aggregatibacter actinomycetemcomitans PN 565 tid714	Acinetobacter lwoffii P134B tid28090
16SrXI (Rice yellow dwarf group) tid33926				Aggregatibacter actinomycetemcomitans PN 566 tid714	Acinetobacter nosocomialis AB HZ B74 tid106654
16SrXII (Stolbur group) tid33926				Aggregatibacter actinomycetemcomitans PN 567 tid714	Acinetobacter nosocomialis CDA4401 tid106654
16SrXIII (Mexican periwinkle virescence group) tid33926				Aggregatibacter actinomycetemcomitans PN 627 tid714	Acinetobacter nosocomialis CDA4402 tid106654
16SrXIV (Bermuda white leaf group) tid33926				Aggregatibacter actinomycetemcomitans PN 628 tid714	Acinetobacter nosocomialis MGYG HGUT 02345 tid106654
16SrXIX (Japanese chesnut witches'-broom group) tid33926				Aggregatibacter actinomycetemcomitans PN 647 tid714	Acinetobacter pittii 2023EL 01182 tid48296
16SrXV (Hibiscus witches'-broom group) tid33926				Aggregatibacter actinomycetemcomitans PN 648 tid714	Acinetobacter pittii AL60 tid48296
16SrXVI (Sugar Cane yellow leaf syndrome group) tid33926				Aggregatibacter actinomycetemcomitans PN 684 tid714	Acinetobacter pittii AP4968 tid48296
16SrXVII (Papaya bunchy top group) tid33926				Aggregatibacter actinomycetemcomitans PN 686 tid714	Acinetobacter pittii API151 tid48296
16SrXVIII (American (TX + NE) potato purple top wilt group) tid33926				Aggregatibacter actinomycetemcomitans PN 687 tid714	Acinetobacter pittii API154 tid48296
16SrXX (Buckthorn witches'-broom group) tid33926				Aggregatibacter actinomycetemcomitans PN 688 tid714	Acinetobacter pittii CCBH25530 tid48296
16SrXXI (Pine shoot proliferation group) tid33926				Aggregatibacter actinomycetemcomitans PN 694 tid714	Acinetobacter pittii MGYG HGUT 02346 tid48296
16SrXXII (Nigerian coconut lethal decline (LDN) group) tid33926				Aggregatibacter actinomycetemcomitans PN 696 tid714	Acinetobacter pittii Survcare344 tid48296
16SrXXIII (Buckland Valley grapevine yellows group) tid33926				Aggregatibacter actinomycetemcomitans PN 708 tid714	Acinetobacter radioresistens 2024EL 00551 tid40216
16SrXXIV (Sorghum bunchy shoot group) tid33926				Aggregatibacter actinomycetemcomitans PN 728 tid714	Acinetobacter radioresistens 2024EL 00552 tid40216
16SrXXV (Weeping tea tree witches'-broom group) tid33926				Aggregatibacter actinomycetemcomitans PN 738 tid714	Acinetobacter radioresistens E3263934 tid40216
16SrXXVI (Mauritius sugar cane yellows D3T1 group) tid33926				Aggregatibacter actinomycetemcomitans PN 740 tid714	Acinetobacter radioresistens E679546 tid40216
16SrXXVII (Mauritius sugar cane yellows D3T2 group) tid33926				Aggregatibacter actinomycetemcomitans PN 756 tid714	Acinetobacter radioresistens E695547 tid40216
16SrXXVIII (Havana derbid phytoplasma group) tid33926				Aggregatibacter actinomycetemcomitans PN 773 tid714	Acinetobacter radioresistens MGYG HGUT 01344 tid40216
16SrXXXII (Malaysian periwinkle virescence group) tid33926				Aggregatibacter actinomycetemcomitans PN 796 tid714	Acinetobacter radioresistens SH164 tid575589
2,3-D degrading bacterium NHC2 tid90141				Aggregatibacter actinomycetemcomitans SA15 tid714	Acinetobacter schindleri ERR9968985 bin 25 MetaWRAP v1 3 MAG tid108981
2,3-D degrading bacterium NHG3 tid90141				Aggregatibacter actinomycetemcomitans SA2876 tid714	Acinetobacter soli AS15 tid487316
2,4-D degrading bacterium 2,4-D1 tid122612				Aggregatibacter actinomycetemcomitans UP10 tid714	Acinetobacter sp L3 130 000G1 dasL3 130 000G1 metabat metabat 97 tid472
2,4-D degrading bacterium B6-10 tid122612				Aggregatibacter actinomycetemcomitans UP11 tid714	Acinetobacter sp N2 039 000G1 dasN2 039 000G1 concoct 39 tid472
2,4-D degrading bacterium B6-5 tid122612				Aggregatibacter actinomycetemcomitans UP18 tid714	Acinetobacter sp N4 125 000G1 dasN4 125 000G1 maxbin2 maxbin 018 tid472
2,4-D degrading bacterium B6-9 tid83494				Aggregatibacter actinomycetemcomitans UP23 tid714	Acinetobacter sp N4 171 017G1 dasN4 171 017G1 concoct 10 tid472
2,4-D degrading bacterium K1443 tid122612				Aggregatibacter actinomycetemcomitans UP6 tid714	Acinetobacter sp N5 271 000G1 dasN5 271 000G1 concoct 8 tid472
2,4-D degrading bacterium M1 tid81426				Aggregatibacter actinomycetemcomitans Y4 tid1035194	Acinetobacter sp NIPH1876 tid2924041
2,4-D degrading bacterium TFD23 tid83494				Aggregatibacter actinomycetemcomitans serotype b I23C tid907492	Acinetobacter sp R933 2 tid2746728
2,4-D degrading bacterium TFD9 tid83496				Aggregatibacter actinomycetemcomitans serotype b S23A tid1167008	Acinetobacter ursingii AU64 tid108980
2,4-D degrading transconjugant WD2 tid132490				Aggregatibacter actinomycetemcomitans serotype b SCC1398 tid907491	Acinetobacter ursingii AU71 tid108980
2,4-D degrading transconjugant WD3 tid132490				Aggregatibacter actinomycetemcomitans serotype b SCC4092 tid1167009	Acinetobacter ursingii CPO010 tid108980
2,4-D-degrading bacterium 001 tid80841				Aggregatibacter actinomycetemcomitans serotype c AAS4A tid1167010	Acinetobacter ursingii E5131942 tid108980
2,4-D-degrading bacterium 007 tid80841				Aggregatibacter actinomycetemcomitans serotype c D17P 2 tid754506	Acinetobacter ursingii MGYG HGUT 02341 tid108980
2,4-D-degrading bacterium 010 tid33811				Aggregatibacter actinomycetemcomitans serotype c SCC2302 tid907493	Acinetobacter variabilis RYU24 tid70346
2,4-D-degrading bacterium 012 tid83494				Aggregatibacter actinomycetemcomitans serotype e A160 tid1167007	Actinobaculum massiliense SRR17798755 bin 6 MetaWRAP v1 3 MAG tid202789
2,4-D-degrading bacterium 017 tid80841				Aggregatibacter actinomycetemcomitans serotype e SC1083 tid907488	Actinomyces bouchesdurhonensis ERR10228871 bin 46 MetaWRAP v1 3 MAG tid1852361
2,4-D-degrading bacterium 018 tid80841				Aggregatibacter actinomycetemcomitans serotype e SCC393 tid907489	Actinomyces bouchesdurhonensis ERR2764997 bin 10 metaWRAP v1 1 MAG tid1852361
2,4-D-degrading bacterium 019 tid80841				Aggregatibacter actinomycetemcomitans serotype f D18P1 tid907490	Actinomyces bouchesdurhonensis SRR13061544 bin 23 MetaWRAP v1 3 MAG tid1852361
2,4-D-degrading bacterium 021 tid80841				Aggregatibacter aphrophilus ATCC 33389 tid985008	Actinomyces bouchesdurhonensis SRR23388471 bin 26 MetaWRAP v1 3 MAG tid1852361
2,4-D-degrading bacterium 022 tid33807				Aggregatibacter aphrophilus ERR10228881 bin 23 MetaWRAP v1 3 MAG tid732	Actinomyces dentalis SRR15443040 bin 18 MetaWRAP v1 3 MAG tid272548
2,4-D-degrading bacterium 023 tid80841				Aggregatibacter aphrophilus F0387 tid679198	Actinomyces gerencseriae SRR17738099 bin 4 MetaWRAP v1 3 MAG tid52769
2,4-D-degrading bacterium 026 tid80841				Aggregatibacter aphrophilus HK83 tid732	Actinomyces ihuae SD1 tid1673722
2,4-D-degrading bacterium 027 tid80841				Aggregatibacter aphrophilus SRR23388433 bin 6 MetaWRAP v1 3 MAG tid732	Actinomyces johnsonii ERR9969130 bin 9 MetaWRAP v1 3 MAG tid544581
2,4-D-degrading bacterium 028 tid80841				Aggregatibacter aphrophilus W10433 tid732	Actinomyces massiliensis ERR9969120 bin 21 MetaWRAP v1 3 MAG tid461393
2,4-D-degrading bacterium 029 tid80841				Aggregatibacter kilianii ERR10083881 bin 3 MetaWRAP v1 3 MAG tid2025884	Actinomyces massiliensis SRR13061553 bin 6 MetaWRAP v1 3 MAG tid461393
2,4-D-degrading bacterium 030 tid33811				Aggregatibacter kilianii ERR9968767 bin 6 MetaWRAP v1 3 MAG tid2025884	Actinomyces massiliensis SRR15443038 bin 26 MetaWRAP v1 3 MAG tid461393
2,4-D-degrading bacterium 031 tid80841				Aggregatibacter kilianii SRR2240840 bin 2 CONCOCT v1 1 MAG tid2025884	Actinomyces naeslundii ERR9968792 bin 7 MetaWRAP v1 3 MAG tid1655
2,4-D-degrading bacterium 033 tid80841				Aggregatibacter segnis ATCC 33393 tid888057	Actinomyces naeslundii SRR15443047 bin 7 MetaWRAP v1 3 MAG tid1655
2,4-D-degrading bacterium 034 tid80841				Aggregatibacter segnis ERR10228847 bin 5 MetaWRAP v1 3 MAG tid739	Actinomyces oris CNGBCC1803368 tid544580
2,4-D-degrading bacterium 1172 tid80841				Aggregatibacter segnis ERR9968749 bin 27 MetaWRAP v1 3 MAG tid739	Actinomyces oris CNGBCC1803727 tid544580
2,4-D-degrading bacterium 524 tid122612				Aggregatibacter segnis ERR9969204 bin 17 MetaWRAP v1 3 MAG tid739	Actinomyces oris CNGBCC1804106 tid544580
2,4-D-degrading bacterium 712 tid80841				Aggregatibacter segnis SRR15001311 bin 14 MetaWRAP v1 3 MAG tid739	Actinomyces oris ERR2764931 bin 4 metaWRAP v1 1 MAG tid544580
2,4-D-degrading bacterium 9112 tid80841				Aggregatibacter segnis SRR23388441 bin 5 MetaWRAP v1 3 MAG tid739	Actinomyces oris ERR9968709 bin 7 MetaWRAP v1 3 MAG tid544580
2,4-D-degrading bacterium 912-2 tid83496				Aggregatibacter segnis SRR5395403 bin 35 MetaWRAP v1 3 MAG tid739	Actinomyces oris ERR9968821 bin 23 MetaWRAP v1 3 MAG tid544580
2,4-D-degrading bacterium 9157 tid80841				Aggregatibacter segnis SRR8290098 bin 13 MetaWRAP v1 3 MAG tid739	Actinomyces oris ERR9969014 bin 21 MetaWRAP v1 3 MAG tid544580
2,4-D-degrading bacterium 9226.2 tid80841				Aggregatibacter sp 782 bin 3 tid1872413	Actinomyces oris ERR9969097 bin 10 MetaWRAP v1 3 MAG tid544580
2,4-D-degrading bacterium BRI6001 tid80841				Aggregatibacter sp HMT 949 W10649 tid3235088	Actinomyces oris ERR9969114 bin 2 MetaWRAP v1 3 MAG tid544580
2,4-D-degrading bacterium K712 tid80841				Aggregatibacter sp oral taxon 458 SRR9217428 mag bin 3 tid712148	Actinomyces oris ERR9969120 bin 28 MetaWRAP v1 3 MAG tid544580
2,4-D-degrading bacterium TFD13 tid80841				Aggregatibacter sp oral taxon 458 W10330 tid1321772	Actinomyces oris ERR9969132 bin 30 MetaWRAP v1 3 MAG tid544580
2,4-D-degrading bacterium TFD2 tid80841				Aggregatibacter sp oral taxon 513 W11186 tid712150	Actinomyces oris ERR9969204 bin 13 MetaWRAP v1 3 MAG tid544580
2,4-D-degrading bacterium TFD20 tid80841				Alistipes communis MTG220 bin 36 fa tid2585118	Actinomyces oris SRR13061518 bin 1 MetaWRAP v1 3 MAG tid544580
2,4-D-degrading bacterium TFD3 tid80841				Alistipes communis MTG221 bin 40 fa tid2585118	Actinomyces oris SRR15001316 bin 1 MetaWRAP v1 3 MAG tid544580
2,4-D-degrading bacterium TFD38 tid80841				Alistipes communis MTG222 bin 30 fa tid2585118	Actinomyces oris SRR23388433 bin 7 MetaWRAP v1 3 MAG tid544580
2,4-D-degrading bacterium TFD43 tid80841				Alistipes communis MTG223 bin 24 fa tid2585118	Actinomyces oris SRR23388436 bin 4 MetaWRAP v1 3 MAG tid544580
2,4-D-degrading bacterium TFD6 tid80841				Alistipes communis MTG224 bin 17 fa tid2585118	Actinomyces oris SRR5395394 bin 4 MetaWRAP v1 3 MAG tid544580
20S RNA replicon tid12429				Alistipes communis MTG225 bin 13 fa tid2585118	Actinomyces oris SRR8114064 bin 71 CONCOCT v1 1 MAG tid544580
71D1252 virus tid11036				Alistipes communis MTG226 bin 42 fa tid2585118	Actinomyces oris SRR8290071 bin 6 MetaWRAP v1 3 MAG tid544580
78V3531 virus tid11036				Alistipes communis MTG227 bin 35 fa tid2585118	Actinomyces polynesiensis MGYG HGUT 01480 tid1325934
A-2 plaque virus tid310907				Alistipes communis MTG228 bin 31 fa tid2585118	Actinomyces radicidentis DRR247351 bin 4 MetaWRAP v1 3 MAG tid111015
AAVS1 targeting vector pA1.GFP.A2 tid29278				Alistipes communis MTG229 bin 27 fa tid2585118	Actinomyces radicidentis SRR16280065 bin 9 MetaWRAP v1 3 MAG tid111015
AK7 murine leukemia virus tid368797				Alistipes communis MTG230 bin 44 fa tid2585118	Actinomyces sp HRGM Genome 0300 tid29317
AKR (endogenous) murine leukemia virus tid11786				Alistipes communis MTG231 bin 27 fa tid2585118	Actinomyces sp L3 072 000G1 dasL3 072 000G1 maxbin2 maxbin 020 tid29317
AKT8 murine leukemia virus tid368797				Alistipes communis MTG241 bin 50 fa tid2585118	Actinomyces sp N2 065 000G1 dasN2 065 000G1 abawaca 26 tid29317
AKT8 retrovirus tid35276				Alistipes communis MTG242 bin 12 fa tid2585118	Actinomyces sp N2 088 000G1 dasN2 088 000G1 abawaca 45 tid29317
ANAJ Hantavirus tid339351				Alistipes communis MTG245 bin 3 fa tid2585118	Actinomyces sp N3 176 000G1 dasN3 176 000G1 concoct 8 tid29317
ANME-2 cluster tid94695				Alistipes finegoldii MTG232 bin 4 fa tid214856	Actinomyces sp N4 089 000G1 dasN4 089 000G1 concoct 16 tid29317
APSE phage Eptesicus fuscus/P5/IT/USA/2009 tid12333				Alistipes finegoldii MTG233 bin 11 fa tid214856	Actinomyces sp N4 095 000G1 dasN4 095 000G1 maxbin2 maxbin 019 tid29317
ASFV-like virus WU tid697905				Alistipes finegoldii MTG234 bin 61 fa tid214856	Actinomyces sp N4 166 061G1 dasN4 166 061G1 concoct 4 tid29317
Aa achalensis tid152839				Alistipes finegoldii MTG235 bin 23 fa tid214856	Actinomyces sp N5 239 080G1 dasN5 239 080G1 concoct 7 tid29317
Aa calceata tid152839				Alistipes finegoldii MTG236 bin 51 fa tid214856	Actinomyces sp oral taxon 181 L3 102 125G1 dasL3 102 125G1 concoct 33 tid712121
Aa colombiana tid152839				Alistipes finegoldii MTG237 bin 11 fa tid214856	Actinomyces sp oral taxon 181 L3 114 000G1 dasL3 114 000G1 concoct 111 tid712121
Aa hartwegii tid152839				Alistipes finegoldii MTG239 bin 40 fa tid214856	Actinomyces sp ph3 tid1118058
Aa leucantha tid152839				Alistipes finegoldii MTG240 bin 41 fa tid214856	Actinomyces urogenitalis 29 1 80 tid103621
Aa paleacea tid152839				Alistipes finegoldii MTG247 bin 31 fa tid214856	Actinomyces urogenitalis 29 2 34 tid103621
Aa sp. Alvarez 2845 tid2624122				Alistipes finegoldii MTG248 bin 15 fa tid214856	Actinomyces urogenitalis BSD2780061687b 171204 D11 tid103621
Aacanthocnema dobsoni tid399254				Alistipes putredinis MTG222 bin 42 fa tid28117	Actinomyces urogenitalis L3 060 057G1 dasL3 060 057G1 concoct 1 tid103621
Aakia tuerckheimii tid1699069				Alistipes putredinis MTG223 bin 11 fa tid28117	Actinomyces urogenitalis N2 035 000G1 dasN2 035 000G1 concoct 4 tid103621
Aaptos aaptos tid237077				Alistipes putredinis MTG224 bin 39 fa tid28117	Actinomyces urogenitalis N2 066 064G1 dasN2 066 064G1 abawaca 33 tid103621
Aaptos cf. lithophaga tid237077				Alistipes putredinis MTG225 bin 22 fa tid28117	Actinomyces urogenitalis N4 087 026G1 dasN4 087 026G1 concoct 21 tid103621
Aaptos sp. G313447 tid2643154				Alistipes putredinis MTG226 bin 4 fa tid28117	Actinomyces urogenitalis N4 124 011G2 dasN4 124 011G2 maxbin2 maxbin 007 tid103621
Aaptos sp. WAMZ3165 tid2643154				Alistipes putredinis MTG229 bin 41 fa tid28117	Actinomyces urogenitalis N4 154 000G1 dasN4 154 000G1 maxbin2 maxbin 013 tid103621
Aaptos sp. WAMZ3615 tid2643154				Alistipes putredinis MTG231 bin 9 fa tid28117	Actinomyces urogenitalis N4 208 014G1 dasN4 208 014G1 concoct 11 tid103621
Aaptos suberitoides tid237077				Alistipes putredinis MTG232 bin 21 fa tid28117	Actinomyces viscosus ERR10228854 bin 7 MetaWRAP v1 3 MAG tid1656
Aaptosyax grypus tid143609				Alistipes putredinis MTG233 bin 13 fa tid28117	Actinotignum sanguinis SRR17798722 bin 6 MetaWRAP v1 3 MAG tid1445614
Aaroniella badonneli tid239251				Alistipes putredinis MTG234 bin 33 fa tid28117	Actinotignum sanguinis SRR20881986 bin 32 MetaWRAP v1 3 MAG tid1445614
Aaroniella sp. KY-2004 tid2627956				Alistipes putredinis MTG235 bin 8 fa tid28117	Actinotignum timonense SRR17798740 bin 4 MetaWRAP v1 3 MAG tid1870995
Abablemma brimleyana tid691613				Alistipes putredinis MTG236 bin 2 fa tid28117	Acutalibacter sp LFL 21 tid2983399
Abacaria caledona tid599743				Alistipes putredinis MTG237 bin 6 fa tid28117	Adlercreutzia equolifaciens 9CBH6 tid446660
Abacaria moselyi tid599743				Alistipes putredinis MTG238 bin 55 fa tid28117	Adlercreutzia equolifaciens C017 49 tid446660
Abacaria ruficeps tid599743				Alistipes putredinis MTG239 bin 31 fa tid28117	Adlercreutzia equolifaciens CLA AA H266 tid446660
Abacaria sp. DJ6 tid2630611				Alistipes putredinis MTG240 bin 25 fa tid28117	Adlercreutzia equolifaciens D5140bin27 tid446660
Abacaria sp. EV9 tid2630611				Alistipes putredinis MTG241 bin 32 fa tid28117	Adlercreutzia equolifaciens DFI 4 34 tid446660
Abacarus acutatus tid644136				Alistipes putredinis MTG242 bin 21 fa tid28117	Adlercreutzia equolifaciens DFI 6 87 tid446660
Abacarus hystrix tid644136				Alistipes putredinis MTG243 bin 27 fa tid28117	Adlercreutzia equolifaciens DRR221361 bin 43 MetaWRAP v1 3 MAG tid446660
Abacarus lolii tid644136				Alistipes putredinis MTG245 bin 15 fa tid28117	Adlercreutzia equolifaciens ERR10149270 bin 3 MetaWRAP v1 3 MAG tid446660
Abacarus sp. MD-2009 tid2625498				Alistipes putredinis MTG246 bin 35 fa tid28117	Adlercreutzia equolifaciens ERR1600663 bin 47 tid446660
Abacena accincta tid709236				Alistipes putredinis MTG247 bin 57 fa tid28117	Adlercreutzia equolifaciens ERR9762695 bin 25 MetaWRAP v1 3 MAG tid446660
Abacetini sp. KAO-2001 tid3054207				Alistipes putredinis MTG248 bin 22 fa tid28117	Adlercreutzia equolifaciens IPLA 37004 tid446660
Abacetus sp. KAO-2001 tid2685351				Allobacillus halotolerans SRR17798713 bin 1 MetaWRAP v1 3 MAG tid570278	Adlercreutzia equolifaciens MGYG HGUT 02480 tid446660
Abachrysa eureka tid373808				Alloprevotella rava F0323 tid679199	Adlercreutzia equolifaciens RAGGC 49 tid446660
Abacion magnum tid118451				Alloprevotella sp oral taxon 473 F0040 tid1035197	Adlercreutzia equolifaciens SRR16280028 bin 21 MetaWRAP v1 3 MAG tid446660
Abacopteris gymnopteridifrons tid2757719				Alloprevotella tannerae 45 2 tid76122	Adlercreutzia equolifaciens SRR17798036 bin 16 MetaWRAP v1 3 MAG tid446660
Abaeis nicippe tid3053406				Alloprevotella tannerae 49 1 tid76122	Adlercreutzia equolifaciens TM12 20A tid446660
Abagrotis alternata tid95180				Alloprevotella tannerae 51 1 tid76122	Adlercreutzia equolifaciens VEG01 HIC 0063 tid446660
Abagrotis anchocelioides tid95180				Alloprevotella tannerae 66 3 tid76122	Adlercreutzia equolifaciens subsp celatus C008 17 tid394340
Abagrotis apposita tid95180				Alloprevotella tannerae 758 bin 20 tid76122	Adlercreutzia equolifaciens subsp celatus MTG247 bin 17 fa tid394340
Abagrotis cupida tid95180				Alloprevotella tannerae ATCC 51259 tid626522	Adlercreutzia equolifaciens subsp celatus OB21 GAM 11 tid394340
Abagrotis discoidalis tid95180				Alloprevotella tannerae DRR247344 bin 7 MetaWRAP v1 3 MAG tid76122	Adlercreutzia hattorii 8CFCBH1 tid2707299
Abagrotis dodi tid95180				Alloprevotella tannerae ERR10228835 bin 8 MetaWRAP v1 3 MAG tid76122	Adlercreutzia rubneri DFI 6 8 tid2916441
Abagrotis duanca tid95180				Alloprevotella tannerae ERR10228871 bin 45 MetaWRAP v1 3 MAG tid76122	Adlercreutzia rubneri ResAG 91 tid2916441
Abagrotis environmental sample cf. Abagrotis alternata tid1227572				Alloprevotella tannerae ERR10228874 bin 29 MetaWRAP v1 3 MAG tid76122	Adlercreutzia sp DFI 6 23 tid2963705
Abagrotis environmental sample tid1227572				Alloprevotella tannerae ERR10228881 bin 7 MetaWRAP v1 3 MAG tid76122	Adlercreutzia sp DOME MAG 10240 tid1872387
Abagrotis hermina tid95180				Alloprevotella tannerae ERR9968936 bin 28 MetaWRAP v1 3 MAG tid76122	Adlercreutzia sp DOME MAG 8835 tid1872387
Abagrotis mirabilis tid95180				Alloprevotella tannerae JCVI 34 bin 1 tid76122	Aedoeadaptatus acetigenes CLA SR H026 tid2981723
Abagrotis nanalis tid95180				Alloprevotella tannerae SRR13061537 bin 5 MetaWRAP v1 3 MAG tid76122	Aedoeadaptatus acetigenes E51 tid2981723
Abagrotis nefascia tid95180				Alloprevotella tannerae SRR13061549 bin 21 MetaWRAP v1 3 MAG tid76122	Aedoeadaptatus coxii SRR17798758 bin 10 MetaWRAP v1 3 MAG tid755172
Abagrotis placida tid95180				Alloprevotella tannerae SRR15001305 bin 3 MetaWRAP v1 3 MAG tid76122	Aerococcus mictus HMSC062B07 tid2976810
Abagrotis reedi tid95180				Alloprevotella tannerae SRR15839763 bin 18 MetaWRAP v1 3 MAG tid76122	Aerococcus sp HMSC062A02 tid1715105
Abagrotis scopeops tid95180				Alloprevotella tannerae SRR15839772 bin 25 MetaWRAP v1 3 MAG tid76122	Aerococcus urinaeequi AM113 19 tid51665
Abagrotis trigona tid95180				Alloprevotella tannerae SRR17301058 bin 3 MetaWRAP v1 3 MAG tid76122	Aerococcus urinaeequi AM113 68 tid51665
Abagrotis variata tid95180				Alloprevotella tannerae SRR17301067 bin 17 MetaWRAP v1 3 MAG tid76122	Aeromicrobium massiliense JC14 tid1033730
Abagrotis vittifrons tid95180				Alloprevotella tannerae SRR23388449 bin 20 MetaWRAP v1 3 MAG tid76122	Aeromicrobium massiliense MGYG HGUT 01418 tid1464554
Abalistes stellaris tid303702				Alloprevotella tannerae SRR23388470 bin 5 MetaWRAP v1 3 MAG tid76122	Aeromonas allosaccharophila ATCC 35942 tid656
Abalistes stellatus tid303702				Alloprevotella tannerae SRR5395377 bin 3 MetaWRAP v1 3 MAG tid76122	Aeromonas allosaccharophila CECT4911 tid656
Abalone herpesvirus Taiwan/2004 tid860343				Alloprevotella tannerae SRR5395420 bin 14 MetaWRAP v1 3 MAG tid76122	Aeromonas allosaccharophila CN18A046 tid656
Abalone herpesvirus Victoria/AUS/2007 tid1513231				Alloprevotella tannerae SRR8290108 bin 8 MetaWRAP v1 3 MAG tid76122	Aeromonas allosaccharophila CN18A189 tid656
Abalone herpesvirus Victoria/AUS/2009 tid3050290				Alloprevotella tannerae SRR8290116 bin 3 MetaWRAP v1 3 MAG tid76122	Aeromonas allosaccharophila CN18A420 tid656
Abalone shriveling syndrome-associated virus tid2788787				Alloprevotella tannerae SRR9217408 mag bin 13 tid76122	Aeromonas australiensis Aer294 tid1114880
Abantiades sp. 'Trictena haplotype ACT' tid2639524				Alloscardovia omnicolens F0580 tid1321816	Aeromonas caviae 4972474 tid648
Abarenicola affinis tid273050				Alloscardovia omnicolens SRR13061520 bin 8 MetaWRAP v1 3 MAG tid419015	Aeromonas caviae 550 SP tid648
Abarenicola claparedi tid273050				Alloscardovia omnicolens SRR17798735 bin 4 MetaWRAP v1 3 MAG tid419015	Aeromonas caviae 552 SP tid648
Abarenicola gilchristi tid273050				Anaerobutyricum hallii MTG238 bin 24 fa tid39488	Aeromonas caviae 6548 tid648
Abarenicola pacifica tid273050				Anaerobutyricum hallii MTG240 bin 21 fa tid39488	Aeromonas caviae 6597 tid648
Abarque(Iran) eggplant big bud phytoplasma tid85621				Anaerococcus hydrogenalis SRR17798741 bin 8 MetaWRAP v1 3 MAG tid33029	Aeromonas caviae A20 11 tid648
Abasanistus rubricornis tid343539				Anaerococcus lactolyticus SRR17798768 bin 7 MetaWRAP v1 3 MAG tid33032	Aeromonas caviae A20 13 tid648
Abatia angeliana tid112814				Anaeroglobus geminatus F0357 tid861450	Aeromonas caviae A20 15 tid648
Abatia canescens tid112814				Anaerotignum faecicola MTG234 bin 39 fa tid2358141	Aeromonas caviae A20 16 tid648
Abatia mexicana tid112814				Anaerotignum faecicola MTG235 bin 28 fa tid2358141	Aeromonas caviae A20 18 tid648
Abatia parviflora tid112814				Anaerotignum faecicola MTG236 bin 22 fa tid2358141	Aeromonas caviae A20 3 tid648
Abatia spicata tid112814				Anaerotignum faecicola MTG246 bin 11 fa tid2358141	Aeromonas caviae A20 4 tid648
Abatia stellata tid112814				Anaerotruncus massiliensis MTG232 bin 29 fa tid1673720	Aeromonas caviae A20 7 tid648
Abatus agassizii tid271674				Anaerotruncus massiliensis MTG238 bin 40 fa tid1673720	Aeromonas caviae A20 9 tid648
Abatus cavernosus tid271674				Arachnia propionica 10397 tid1750	Aeromonas caviae A21 17 tid648
Abatus cordatus tid271674				Arachnia propionica ERR9969224 bin 4 MetaWRAP v1 3 MAG tid1750	Aeromonas caviae A21 18 tid648
Abatus ingens tid271674				Arachnia propionica F0230a tid767029	Aeromonas caviae A21 20 tid648
Abatus koehleri tid271674				Arachnia propionica F0231 tid1750	Aeromonas caviae A3 tid648
Abatus nimrodi tid271674				Arachnia propionica F0700 tid1750	Aeromonas caviae A703724 tid648
Abatus shackletoni tid271674				Arachnia propionica F0714 tid1750	Aeromonas caviae Aer268 tid648
Abavorana luctuosa tid1659749				Arachnia propionica FDAARGOS 578 tid1750	Aeromonas caviae Aero11 tid648
Abavus sp. CB0314 tid2639998				Arachnia propionica SRR1045093 bin 10 metaWRAP v1 1 MAG tid1750	Aeromonas caviae Aero12 tid648
Abax angustatus tid102641				Arachnia propionica SRR13061508 bin 27 MetaWRAP v1 3 MAG tid1750	Aeromonas caviae Aero17 tid648
Abax beckenhauptii tid102641				Arachnia propionica SRR23388466 bin 55 MetaWRAP v1 3 MAG tid1750	Aeromonas caviae Aero18 tid648
Abax carinatus tid102641				Arachnia rubra DSMZ 100122 tid1547448	Aeromonas caviae Aero5 tid648
Abax oblongus oblongus tid204523				Arachnia rubra SK 1 tid1547448	Aeromonas caviae BVH84 tid648
Abax oblongus tid102641				Arsenicicoccus sp oral taxon 190 F0371 tid1658671	Aeromonas caviae CN17A0006 tid648
Abax ovalis tid102641				Atopobium sp oral taxon 416 W9116 tid712157	Aeromonas caviae CN17A0007 tid648
Abax parallelepipedus contractus tid102642				Atopobium sp oral taxon 810 F0209 tid1321773	Aeromonas caviae CN17A0024 tid648
Abax parallelepipedus inferior tid102642				Bacillus paranthracis AH827 tid2026186	Aeromonas caviae CN17A0027 tid648
Abax parallelepipedus lombardus tid102642				Bacillus sp BT1B CT2 tid665958	Aeromonas caviae CN17A0028 tid648
Abax parallelepipedus tid102641				Bacillus subtilis TLO3 tid1423	Aeromonas caviae CN17A0038 tid648
Abax parallelus tid102641				Bacillus subtilis zh78 tid1423	Aeromonas caviae CN17A0056 tid648
Abbottella moreletiana tid1233794				Bacteroides clarus ERR589528 bin 73 CONCOCT v1 1 MAG tid626929	Aeromonas caviae CN17A0069 tid648
Abbottella sp. A MS-2012 tid2641236				Bacteroides heparinolyticus F0111 tid28113	Aeromonas caviae CN17A0082 tid648
Abbottina liaoningensis tid75331				Bacteroides heparinolyticus SRR15839757 bin 12 MetaWRAP v1 3 MAG tid28113	Aeromonas caviae CN17A0086 tid648
Abbottina rivularis tid75331				Bacteroides pyogenes F0041 tid1321819	Aeromonas caviae CN17A0091 tid648
Abdera biflexuosa tid433071				Bacteroides zoogleoformans ATCC 33285 tid28119	Aeromonas caviae CN17A0095 tid648
Abdera quadrifasciata tid433071				Bacteroides zoogleoformans ERR589356 bin 51 CONCOCT v1 1 MAG tid28119	Aeromonas caviae CN17A0110 tid648
Abdopus abaculus tid515829				Barnesiella intestinihominis MTG220 bin 4 fa tid487174	Aeromonas caviae CN17A0118 tid648
Abdopus aculeatus tid515829				Barnesiella intestinihominis MTG221 bin 20 fa tid487174	Aeromonas caviae CN17A0125 tid648
Abdopus sp. 'Hawaiian long-armed sand octopus' tid2619724				Barnesiella intestinihominis MTG222 bin 28 fa tid487174	Aeromonas caviae CN17A0126 tid648
Abdopus sp. 'ward' tid2619724				Barnesiella intestinihominis MTG223 bin 3 fa tid487174	Aeromonas caviae CN17A0158 tid648
Abdopus sp. 1 CLH-2009 tid2619724				Barnesiella intestinihominis MTG224 bin 43 fa tid487174	Aeromonas caviae CN17A0166 tid648
Abdra aprica tid1394152				Barnesiella intestinihominis MTG225 bin 14 fa tid487174	Aeromonas caviae CN17A0173 tid648
Abdra brachycarpa tid1394152				Barnesiella intestinihominis MTG226 bin 22 fa tid487174	Aeromonas caviae CN17A0183 tid648
Abedinium dasypus tid763926				Barnesiella intestinihominis MTG227 bin 19 fa tid487174	Aeromonas caviae CN17A0191 tid648
Abedus breviceps tid38100				Barnesiella intestinihominis MTG228 bin 11 fa tid487174	Aeromonas caviae FDAARGOS 72 tid648
Abedus herberti tid38100				Barnesiella intestinihominis MTG229 bin 51 fa tid487174	Aeromonas caviae FDAARGOS 75 tid648
Abelater pulcherus tid341266				Barnesiella intestinihominis MTG230 bin 22 fa tid487174	Aeromonas caviae FDAARGOS 76 tid648
Abelia chinensis tid86866				Barnesiella intestinihominis MTG231 bin 41 fa tid487174	Aeromonas caviae FUJ01266 tid648
Abelia graebneriana tid86866				Barnesiella intestinihominis MTG241 bin 45 fa tid487174	Aeromonas caviae FUJ01294 tid648
Abelia macrotera var. engleriana tid1630337				Barnesiella intestinihominis MTG242 bin 13 fa tid487174	Aeromonas caviae FUJ01296 tid648
Abelia macrotera var. parvifolia tid1630337				Barnesiella intestinihominis MTG243 bin 44 fa tid487174	Aeromonas caviae K523 tid648
Abelia schumannii tid86866				Barnesiella intestinihominis MTG245 bin 5 fa tid487174	Aeromonas caviae KLMC2 tid648
Abelia uniflora tid86866				Bifidobacterium longum 51A tid216816	Aeromonas caviae KLMC4 tid648
Abelia x grandiflora tid86866				Bifidobacterium scardovii SRR17798714 bin 14 MetaWRAP v1 3 MAG tid158787	Aeromonas caviae MGYG HGUT 02527 tid648
Abeliophyllum distichum f. eburneum tid126358				Bifidobacterium scardovii SRR9217392 mag bin 14 tid158787	Aeromonas caviae NGCRVN 08 tid648
Abeliophyllum distichum f. lilacinum tid126358				Bilophila wadsworthia DRR247351 bin 7 MetaWRAP v1 3 MAG tid35833	Aeromonas caviae NGCRVN 12 tid648
Abeliophyllum distichum tid126357				Bilophila wadsworthia MTG221 bin 23 fa tid35833	Aeromonas caviae NMRL 147 23 S71 tid648
Abelmoschus esculentus tid183218				Bilophila wadsworthia MTG222 bin 38 fa tid35833	Aeromonas caviae NMRL 32 23 S32 tid648
Abelmoschus ficulneus tid183218				Bilophila wadsworthia MTG223 bin 31 fa tid35833	Aeromonas caviae NMRL 663 22 S30 tid648
Abelmoschus manihot tid183218				Bilophila wadsworthia MTG241 bin 34 fa tid35833	Aeromonas caviae SVJ23 tid648
Abelmoschus moschatus tid183218				Bilophila wadsworthia MTG243 bin 21 fa tid35833	Aeromonas caviae ZJ33 3 tid648
Abelson murine leukemia virus tid353769				Blautia massiliensis MTG239 bin 11 fa tid1737424	Aeromonas dhakensis Aer283 tid196024
Abeoforma whisleri tid1292362				Bordetella bronchialis AU3182 tid463025	Aeromonas dhakensis CN17A0014 tid196024
Abeomelomys sevia tid491869				Bordetella genomosp 5 AU10456 tid1395608	Aeromonas dhakensis CN17A0022 tid196024
Aberranta sp. KW-2005 tid2646085				Bradyrhizobium viridifuturi SRR17738114 bin 7 MetaWRAP v1 3 MAG tid1654716	Aeromonas dhakensis CN17A0050 tid196024
Abgrallaspis aguacatae tid672812				Brevibacillus parabrevis ERR9969011 bin 2 MetaWRAP v1 3 MAG tid54914	Aeromonas dhakensis CN17A0075 tid196024
Abgrallaspis colorata tid672812				Brevundimonas diminuta ERR9968972 bin 12 MetaWRAP v1 3 MAG tid293	Aeromonas dhakensis CN17A0100 tid196024
Abgrallaspis cyanophylli tid672812				Brevundimonas diminuta NCTC11165 tid293	Aeromonas dhakensis CN17A0101 tid196024
Abgrallaspis fraxini tid672812				Bulleidia extructa SRR9217449 mag bin 2 tid118748	Aeromonas dhakensis CN17A0124 tid196024
Abgrallaspis perseae tid672812				Bulleidia extructa W1219 tid679192	Aeromonas dhakensis CN17A0164 tid196024
Abgrallaspis sp. AS072 tid2623700				Burkholderia aenigmatica ERR9969053 bin 19 MetaWRAP v1 3 MAG tid2015348	Aeromonas dhakensis CN17A0194 tid196024
Abgrallaspis sp. AS281 tid2623700				Burkholderia cenocepacia 52 2 tid95486	Aeromonas dhakensis CN18A006 tid196024
Abia candens tid222785				Burkholderia cenocepacia AU36442 tid95486	Aeromonas dhakensis CN18A031 tid196024
Abia cf. lonicerae Sus10 tid222785				Burkholderia cenocepacia AU44820 tid95486	Aeromonas dhakensis CN18A066 tid196024
Abia cf. sericea Sus36 tid222785				Burkholderia cenocepacia AU44844 tid95486	Aeromonas dhakensis CN18A113 tid196024
Abia fasciata tid222785				Burkholderia cepacia AU29080 tid292	Aeromonas dhakensis CN18A115 tid196024
Abia lonicerae tid222785				Burkholderia cepacia AU39678 tid292	Aeromonas dhakensis CN18A131 tid196024
Abia sericea tid222785				Burkholderia cepacia AU41368 tid292	Aeromonas dhakensis CN18A132 tid196024
Abida ateni tid407931				Burkholderia cepacia AU43316 tid292	Aeromonas dhakensis CN18A148 tid196024
Abida attenuata tid407931				Burkholderia contaminans AU21922 tid488447	Aeromonas dhakensis CN18A150 tid196024
Abida bigerrensis tid407931				Burkholderia contaminans AU41584 tid488447	Aeromonas dhakensis CN18A153 tid196024
Abida cylindrica tid407931				Burkholderia contaminans AU44977 tid488447	Aeromonas dhakensis CN18A169 tid196024
Abida gittenbergeri tid407931				Burkholderia dolosa AU4894 tid152500	Aeromonas dhakensis CN18A188 tid196024
Abida partioti tid407931				Burkholderia gladioli AU35053 tid28095	Aeromonas dhakensis CN18A203 tid196024
Abida polyodon tid407931				Burkholderia gladioli AU38680 tid28095	Aeromonas dhakensis CN18A215 tid196024
Abida pyrenaearia tid407931				Burkholderia gladioli AU40524 tid28095	Aeromonas dhakensis CN18A240 tid196024
Abida pyrenaearia vergniesiana tid512177				Burkholderia gladioli AU42016 tid28095	Aeromonas dhakensis CN18A241 tid196024
Abida secale affinis tid407932				Burkholderia gladioli AU44936 tid28095	Aeromonas dhakensis CN18A255 tid196024
Abida secale andorrensis tid407932				Burkholderia multivorans AU31150 tid87883	Aeromonas dhakensis CN18A257 tid196024
Abida secale bofilli tid407932				Burkholderia multivorans AU31522 tid87883	Aeromonas dhakensis CN18A265 tid196024
Abida secale boileausiana tid407932				Burkholderia multivorans AU33575 tid87883	Aeromonas dhakensis CN18A268 tid196024
Abida secale brauniopsis tid407932				Burkholderia multivorans AU37247 tid87883	Aeromonas dhakensis CN18A270 tid196024
Abida secale brongersmai tid407932				Burkholderia multivorans AU39196 tid87883	Aeromonas dhakensis CN18A287 tid196024
Abida secale cadica tid407932				Burkholderia multivorans AU39601 tid87883	Aeromonas dhakensis CN18A291 tid196024
Abida secale cadiensis tid407932				Burkholderia multivorans AU40001 tid87883	Aeromonas dhakensis CN18A303 tid196024
Abida secale elegantissima tid407932				Burkholderia multivorans AU40314 tid87883	Aeromonas dhakensis CN18A310 tid196024
Abida secale lilietensis tid407932				Burkholderia multivorans AU40514 tid87883	Aeromonas dhakensis CN18A313 tid196024
Abida secale margaridae tid407932				Burkholderia multivorans D2095 tid87883	Aeromonas dhakensis CN18A317 tid196024
Abida secale meridionalis tid407932				Burkholderia multivorans NML180963 tid87883	Aeromonas dhakensis CN18A351 tid196024
Abida secale saxicola tid407932				Burkholderia oklahomensis AU44776 tid342113	Aeromonas dhakensis CN18A365 tid196024
Abida secale secale tid407932				Burkholderia seminalis AU40353 tid488731	Aeromonas dhakensis CN18A379 tid196024
Abida secale tid407931				Burkholderia sp AU16741 tid2015347	Aeromonas dhakensis RYU Ah62 tid196024
Abida secale tuxensis tid407932				Burkholderia sp AU32262 tid2879630	Aeromonas dhakensis SSU tid196024
Abida vasconica tid407931				Burkholderia sp AU33545 tid2879631	Aeromonas enteropelogenes Aer371 tid29489
Abidama producta tid658383				Burkholderia sp AU33803 tid2015357	Aeromonas enteropelogenes CN17A0011 tid29489
Abidama sp. contigua 2 JL-2010 tid2631014				Burkholderia vietnamiensis AU15076 tid60552	Aeromonas enteropelogenes CN17A0048 tid29489
Abies alba tid3319				Burkholderia vietnamiensis AU44029 tid60552	Aeromonas enteropelogenes CN18A217 tid29489
Abies amabilis tid3319				Buttiauxella noackiae ERR9968927 bin 19 MetaWRAP v1 3 MAG tid82992	Aeromonas enteropelogenes CN18A243 tid29489
Abies balsamea tid3319				Butyricimonas sp An62 MTG221 bin 10 fa tid1965649	Aeromonas enteropelogenes CN18A247 tid29489
Abies beshanzuensis tid3319				Butyricimonas sp An62 MTG222 bin 22 fa tid1965649	Aeromonas enteropelogenes CN18A288 tid29489
Abies beshanzuensis var. ziyuanensis tid123605				Butyricimonas sp An62 MTG228 bin 9 fa tid1965649	Aeromonas enteropelogenes CN18A334 tid29489
Abies borisii-regis tid3319				Butyricimonas sp An62 MTG229 bin 57 fa tid1965649	Aeromonas enteropelogenes CN18A336 tid29489
Abies bracteata tid3319				Butyricimonas sp An62 MTG230 bin 46 fa tid1965649	Aeromonas genomosp paramedia 3925 tid3086176
Abies cephalonica tid3319				Butyricimonas sp An62 MTG242 bin 17 fa tid1965649	Aeromonas hydrophila Aer284 tid644
Abies chensiensis tid3319				Campylobacter concisus 2010 112100 O tid199	Aeromonas hydrophila CN17A0055 tid644
Abies cilicica tid3319				Campylobacter concisus 2010 113332 O tid199	Aeromonas hydrophila CN17A0062 tid644
Abies concolor tid3319				Campylobacter concisus 2010 113862 O tid199	Aeromonas hydrophila CN17A0078 tid644
Abies delavayi tid3319				Campylobacter concisus 2010 25654 O tid199	Aeromonas hydrophila CN17A0134 tid644
Abies densa tid3319				Campylobacter concisus 2010 378007 O tid199	Aeromonas hydrophila CN17A0135 tid644
Abies durangensis tid3319				Campylobacter concisus AAUH 11HCo a tid199	Aeromonas hydrophila CN17A0136 tid644
Abies durangensis var. coahuilensis tid425839				Campylobacter concisus AAUH 11UCo tid199	Aeromonas hydrophila CN18A005 tid644
Abies environmental sample tid205873				Campylobacter concisus AAUH 16UCo a tid199	Aeromonas hydrophila CN18A052 tid644
Abies ernestii tid3319				Campylobacter concisus AAUH 20UCo tid199	Aeromonas hydrophila CN18A087 tid644
Abies ernestii var. salouenensis tid1045215				Campylobacter concisus AAUH 37UCo a tid199	Aeromonas hydrophila CN18A103 tid644
Abies fabri tid3319				Campylobacter concisus AAUH 3HCo tid199	Aeromonas hydrophila CN18A176 tid644
Abies fanjingshanensis tid3319				Campylobacter concisus AAUH 48UCo a tid199	Aeromonas hydrophila CN18A181 tid644
Abies fargesii tid3319				Campylobacter concisus AAUH 58UCo tid199	Aeromonas hydrophila CN18A183 tid644
Abies fargesii var. faxoniana tid97167				Campylobacter concisus AAUH 6HCo a tid199	Aeromonas hydrophila CN18A193 tid644
Abies ferreana tid3319				Campylobacter concisus AAUH 8HCo a tid199	Aeromonas hydrophila CN18A194 tid644
Abies firma tid3319				Campylobacter concisus AAUH 8HCo tid199	Aeromonas hydrophila CN18A195 tid644
Abies flinckii tid3319				Campylobacter concisus ATCC 33237 tid199	Aeromonas hydrophila CN18A246 tid644
Abies forrestii tid3319				Campylobacter concisus BEO1 tid199	Aeromonas hydrophila CN18A330 tid644
Abies fraseri tid3319				Campylobacter concisus BEO2 tid199	Aeromonas hydrophila CN18A408 tid644
Abies georgei tid3319				Campylobacter concisus H10O S1 tid199	Aeromonas hydrophila CN18A427 tid644
Abies grandis tid3319				Campylobacter concisus H11O S1 tid199	Aeromonas hydrophila CN18A438 tid644
Abies guatemalensis tid3319				Campylobacter concisus H11O S2 tid199	Aeromonas hydrophila FDAARGOS 78 tid644
Abies hickelii tid3319				Campylobacter concisus H12O S1 tid199	Aeromonas hydrophila MGYG HGUT 02526 tid644
Abies hidalgensis tid3319				Campylobacter concisus H15O S1 tid199	Aeromonas hydrophila S2 HAI 02 B tid644
Abies holophylla tid3319				Campylobacter concisus H16O S1 tid199	Aeromonas jandaei Aer337 tid650
Abies homolepis tid3319				Campylobacter concisus H19O S1 tid199	Aeromonas jandaei CN17A0084 tid650
Abies kawakamii tid3319				Campylobacter concisus H1O1 tid199	Aeromonas jandaei CN17A0104 tid650
Abies koreana f. chlorocarpa tid97170				Campylobacter concisus H20O S1 tid199	Aeromonas jandaei CN17A0115 tid650
Abies koreana f. nigrocarpa tid97170				Campylobacter concisus H24O S1 tid199	Aeromonas jandaei CN17A0119 tid650
Abies koreana f. rubrocarpa tid97170				Campylobacter concisus H25O S1 tid199	Aeromonas jandaei CN17A0176 tid650
Abies koreana tid3319				Campylobacter concisus H26O S1 tid199	Aeromonas jandaei CN18A174 tid650
Abies lasiocarpa tid3319				Campylobacter concisus H27O S1 tid199	Aeromonas jandaei CN18A267 tid650
Abies lasiocarpa var. bifolia tid34340				Campylobacter concisus H28O S1 tid199	Aeromonas jandaei CN18A289 tid650
Abies lowiana tid3319				Campylobacter concisus H28O S2 tid199	Aeromonas jandaei CN18A319 tid650
Abies magnifica tid3319				Campylobacter concisus H29O S1 tid199	Aeromonas jandaei DSM 7311 tid650
Abies mariesii tid3319				Campylobacter concisus H30O S1 tid199	Aeromonas media CN17A0010 tid651
Abies nebrodensis tid3319				Campylobacter concisus H31O S1 tid199	Aeromonas piscicola ERR9968724 bin 20 MetaWRAP v1 3 MAG tid600645
Abies nephrolepis tid3319				Campylobacter concisus H32O S1 tid199	Aeromonas rivipollensis CN18A100 tid948519
Abies nordmanniana subsp. equi-trojani tid97177				Campylobacter concisus H32O S2 tid199	Aeromonas rivipollensis CN18A367 tid948519
Abies nordmanniana tid3319				Campylobacter concisus H33O S1 tid199	Aeromonas rivipollensis CN18A432 tid948519
Abies nukiangensis tid3319				Campylobacter concisus H34O S1 tid199	Aeromonas sanarellii CN18A266 tid633415
Abies numidica tid3319				Campylobacter concisus H35O S1 tid199	Aeromonas sanarellii CN18A344 tid633415
Abies pindrow tid3319				Campylobacter concisus H36O S1 tid199	Aeromonas sp 159 tid1216961
Abies pindrow var. brevifolia tid425843				Campylobacter concisus H3O1 tid199	Aeromonas sp N5 278 016G1 dasN5 278 016G1 maxbin2 maxbin 003 tid647
Abies pinsapo tid3319				Campylobacter concisus H7O S1 tid199	Aeromonas sp S2 012 000G1 dasS2 012 000G1 abawaca 28 tid647
Abies pinsapo var. marocana tid56046				Campylobacter concisus H9O S1 tid199	Aeromonas taiwanensis CN18A283 tid633417
Abies pinsapo var. pinsapo tid56046				Campylobacter concisus H9O S2 tid199	Aeromonas taiwanensis CN18A285 tid633417
Abies pinsapo var. tazaotana tid56046				Campylobacter concisus P10CDO S1 tid199	Aeromonas taiwanensis ERR1474571 bin 29 CONCOCT v1 1 MAG tid633417
Abies procera tid3319				Campylobacter concisus P10CDO S2 tid199	Aeromonas veronii 126 14 tid654
Abies recurvata tid3319				Campylobacter concisus P11CDO S1 tid199	Aeromonas veronii 551 SP tid654
Abies religiosa tid3319				Campylobacter concisus P13UCO S1 tid199	Aeromonas veronii 553 SP tid654
Abies sachalinensis tid3319				Campylobacter concisus P15UCO S2 tid199	Aeromonas veronii A20 10 tid654
Abies sachalinensis var. gracilis tid78264				Campylobacter concisus P16UCO S1 tid199	Aeromonas veronii A20 12 tid654
Abies sibirica tid3319				Campylobacter concisus P16UCO S2 tid199	Aeromonas veronii A20 14 tid654
Abies sp. 1 YH-2012 tid2624687				Campylobacter concisus P18CDO S1 tid199	Aeromonas veronii A20 17 tid654
Abies sp. 2 YH-2012 tid2624687				Campylobacter concisus P19CDO S1 tid199	Aeromonas veronii A20 5 tid654
Abies sp. LiujqAB21 tid2624687				Campylobacter concisus P1CDO2 tid199	Aeromonas veronii A20 8 tid654
Abies spectabilis tid3319				Campylobacter concisus P1CDO3 tid199	Aeromonas veronii A20 tid654
Abies squamata tid3319				Campylobacter concisus P25CDO S3 tid199	Aeromonas veronii A21 10 tid654
Abies veitchii tid3319				Campylobacter concisus P26UCO S1 tid199	Aeromonas veronii A21 11 tid654
Abies vejarii tid3319				Campylobacter concisus P26UCO S2 tid199	Aeromonas veronii A21 13 tid654
Abies yuanbaoshanensis tid3319				Campylobacter concisus P27CDO S1 tid199	Aeromonas veronii A21 14 tid654
Abietinaria abietina tid308598				Campylobacter concisus P27CDO S2 tid199	Aeromonas veronii A21 15 tid654
Abietinaria filicula tid308598				Campylobacter concisus P28CDO S1 tid199	Aeromonas veronii A21 16 tid654
Abietinella abietina tid61533				Campylobacter concisus P2CDO4 tid199	Aeromonas veronii A21 19 tid654
Abietinella operculata tid655744				Campylobacter concisus P3UCO1 tid199	Aeromonas veronii A21 4 tid654
Abildgaardia ovata tid76407				Campylobacter concisus P6CDO1 tid199	Aeromonas veronii A21 5 tid654
Abildgaardia schoenoides tid76407				Campylobacter concisus P7UCO S2 tid199	Aeromonas veronii A21 6 tid654
Abimwa sp. JNZ-2010 tid2626177				Campylobacter concisus RMIT JF1 tid199	Aeromonas veronii A21 8 tid654
Abiotrophia defectiva ATCC 49176 tid46125				Campylobacter concisus RMIT O17 tid199	Aeromonas veronii A21 tid654
Abiotrophia defectiva tid46123				Campylobacter gracilis ATCC 33236 tid824	Aeromonas veronii A26 tid654
Abiotrophia para-adiacens tid46123				Campylobacter gracilis NCTC12738 tid824	Aeromonas veronii A27 tid654
Abiotrophia sp. canine oral taxon 229 tid2608917				Campylobacter gracilis RM3268 tid553220	Aeromonas veronii A29V tid654
Abiotrophia sp. oral clone OH2A tid224767				Campylobacter rectus ATCC 33238 tid203	Aeromonas veronii A7 tid654
Abiotrophia sp. oral clone P4PA_155 P1 tid224767				Campylobacter rectus ERR10228860 bin 20 MetaWRAP v1 3 MAG tid203	Aeromonas veronii A8 tid654
Abiotrophia sp. tid2608917				Campylobacter rectus ERR9968936 bin 22 MetaWRAP v1 3 MAG tid203	Aeromonas veronii A9 tid654
Abisara echerius tid124351				Campylobacter rectus RM3267 tid553218	Aeromonas veronii ADV102 tid654
Abisara fylloides tid124351				Campylobacter rectus SRR9217473 mag bin 5 tid203	Aeromonas veronii AMC34 tid1073383
Abisara saturata tid124351				Campylobacter showae ATCC 51146 tid204	Aeromonas veronii CN17A0013 tid654
Abiskomyia virgo tid611333				Campylobacter showae ERR589686 bin 50 CONCOCT v1 1 MAG tid204	Aeromonas veronii CN17A0029 tid654
Abispa ephippium tid485911				Campylobacter showae ERR9968933 bin 28 MetaWRAP v1 3 MAG tid204	Aeromonas veronii CN17A0031 tid654
Ablabera sp. SA1 DA-2012 tid2631329				Campylobacter showae ERR9969044 bin 6 MetaWRAP v1 3 MAG tid204	Aeromonas veronii CN17A0036 tid654
Ablabera sp. SA2 DA-2012 tid2631329				Campylobacter showae ERR9969160 bin 23 MetaWRAP v1 3 MAG tid204	Aeromonas veronii CN17A0040 tid654
Ablaberoides cf. SA5 DA-2012 tid465164				Campylobacter showae RM3277 tid553219	Aeromonas veronii CN17A0049 tid654
Ablaberoides sp. BMNH 671485 tid2624928				Campylobacter showae SRR15839769 bin 15 MetaWRAP v1 3 MAG tid204	Aeromonas veronii CN17A0054 tid654
Ablaberoides sp. MO1 DA-2012 tid2624928				Campylobacter showae SRR23388455 bin 6 MetaWRAP v1 3 MAG tid204	Aeromonas veronii CN17A0059 tid654
Ablaberoides sp. SA1Black DA-2012 tid2624928				Campylobacter sp 782 bin 12 tid205	Aeromonas veronii CN17A0067 tid654
Ablaberoides sp. SA2yel DA-2012 tid2624928				Campylobacter sp 791 bin 51 tid205	Aeromonas veronii CN17A0087 tid654
Ablaberoides sp. SA5 DA-2012 tid2624928				Campylobacter sp 813 bin 17 tid205	Aeromonas veronii CN17A0093 tid654
Ablabesmyia aspera tid46216				Campylobacter sp FOBRC14 tid936554	Aeromonas veronii CN17A0097 tid654
Ablabesmyia longistyla tid46216				Campylobacter sputorum subsp sputorum CCUG 9728 tid32024	Aeromonas veronii CN17A0102 tid654
Ablabesmyia monilis tid46216				Campylobacter sputorum subsp sputorum LMG 7795 tid32024	Aeromonas veronii CN17A0103 tid654
Ablabesmyia notabilis tid46216				Campylobacter ureolyticus SRR17798714 bin 10 MetaWRAP v1 3 MAG tid827	Aeromonas veronii CN17A0114 tid654
Ablabesmyia rhamphe tid46216				Candida metapsilosis BP57 tid273372	Aeromonas veronii CN17A0120 tid654
Ablabesmyia sp. 1 SRM-2010 tid2627789				Candidatus Minimicrobia sp QA0096 tid3118470	Aeromonas veronii CN17A0122 tid654
Ablabesmyia sp. 2 SRM-2010 tid2627789				Candidatus Minimicrobia vallesae IHU2 tid2841264	Aeromonas veronii CN17A0154 tid654
Ablabus mimus tid1272124				Candidatus Nanogingivalis gingivitcus TM7 CMJM G6 1 HOT 870 tid2171992	Aeromonas veronii FC951 tid654
Ablabys binotatus tid274715				Candidatus Nanoperiomorbus periodonticus TM7 EAM G5 1 HOT 356 tid2171989	Aeromonas veronii FUJ01829 tid654
Ablattaria laevigata tid414959				Candidatus Nanoperiomorbus periodonticus TM7 EAM G5 2 HOT 356 tid2171989	Aeromonas veronii FUJ81138 tid654
Ablautus coquilletti tid468688				Candidatus Nanosynbacter featherlites BB001 tid2572088	Aeromonas veronii MGYG HGUT 01691 tid654
Ablennes hians tid129034				Candidatus Nanosynbacter lyticus BB004 tid2093824	Aeromonas veronii MGYG HGUT 02529 tid654
Ablepharus alaicus tid71012				Candidatus Nanosynbacter lyticus TM7x tid2093824	Aeromonas veronii ZJ12 3 tid654
Ablepharus budaki tid71012				Candidatus Nanosynbacter sp BB002 tid3393757	Aeromonas veronii bv sobria 312M tid114517
Ablepharus chernovi tid71012				Candidatus Nanosynbacter sp HMT 352 KC1 tid2899133	Agathobacter rectalis 1001271B 150615 F12 tid39491
Ablepharus kitaibelii kitaibelii tid245592				Candidatus Nanosynbacter sp HMT 352 TM7 001 tid2899133	Agathobacter rectalis 1001271st1 F12 tid39491
Ablepharus kitaibelii tid71012				Candidatus Nanosynbacter sp HMT 352 TM7 037 tid2899133	Agathobacter rectalis 1001283B150210 160208 G9 tid39491
Ablepharus pannonicus tid71012				Candidatus Nanosynbacter sp HMT 352 TM7 072 tid2899133	Agathobacter rectalis AF06 19 tid39491
Ablerus clisiocampae tid108387				Candidatus Nanosynbacter sp TM7 008 tid2902632	Agathobacter rectalis AF17 27 tid39491
Ablerus perspeciosus tid108387				Candidatus Nanosynbacter sp TM7 033 tid2902628	Agathobacter rectalis AF18 16LB tid39491
Ablerus sp. D0403 tid2644272				Candidatus Nanosynbacter sp TM7 053 tid2902634	Agathobacter rectalis AF18 18LB tid39491
Ablerus sp. D0404 tid2644272				Candidatus Nanosynbacter sp TM7 057 tid2902630	Agathobacter rectalis AF19 3AC tid39491
Ablerus sp. D0507 tid2644272				Candidatus Nanosynbacter sp TM7 074 tid3158573	Agathobacter rectalis AF19 4 tid39491
Ablerus sp. D0816 tid2644272				Candidatus Nanosynbacter sp TM7 075 tid2902633	Agathobacter rectalis AF24 17 tid39491
Ablerus sp. D0827 tid2644272				Candidatus Nanosynbacter sp TM7 076 tid2902629	Agathobacter rectalis AF24 9LB tid39491
Ablerus sp. D0833 tid2644272				Candidatus Nanosynbacter sp TM7 087 tid2902631	Agathobacter rectalis AF25 15 tid39491
Ablerus sp. D0834 tid2644272				Candidatus Nanosyncoccus nanoralicus TM7 KMM G3 1 HOT 351 tid2171996	Agathobacter rectalis AF36 2BH tid39491
Ablerus sp. D0838 tid2644272				Capnocytophaga bilenii ERR9968765 bin 18 MetaWRAP v1 3 MAG tid2819369	Agathobacter rectalis AF38 24 tid39491
Ablerus sp. D0841 tid2644272				Capnocytophaga endodontalis ChDC OS43 tid2708117	Agathobacter rectalis AF39 14AC tid39491
Ablerus sp. D1022 tid2644272				Capnocytophaga genosp 8471 AHN 8471 CCUG 51856 NCTC 13374 tid327574	Agathobacter rectalis AF67 03PH9 tid39491
Ablerus sp. D1061 tid2644272				Capnocytophaga genosp 8471 AHN 8751 tid327574	Agathobacter rectalis AM16 11 tid39491
Ablerus sp. RDB-1999 tid2644272				Capnocytophaga genosp 8471 AHN 9528 tid327574	Agathobacter rectalis AM22 4 tid39491
Abobra tenuifolia tid44761				Capnocytophaga genosp 8471 AHN 9798 tid327574	Agathobacter rectalis AM26 2LB tid39491
Abolboda americana tid101604				Capnocytophaga genosp AHN8471 AHN9576 tid327574	Agathobacter rectalis AM29 10 tid39491
Abolboda macrostachya tid101604				Capnocytophaga gingivalis 809 bin 20 tid1017	Agathobacter rectalis AM30 13AC tid39491
Abolboda poarchon tid101604				Capnocytophaga gingivalis ATCC 33624 tid553178	Agathobacter rectalis AM31 7AC tid39491
Abolboda pulchella tid101604				Capnocytophaga gingivalis CCUG 13095 tid1017	Agathobacter rectalis AM36 3AA tid39491
Aboma etheostoma tid203276				Capnocytophaga gingivalis CCUG 13096 tid1017	Agathobacter rectalis AM42 17AT tid39491
Aborichthys elongatus tid643434				Capnocytophaga gingivalis CCUG 13156 tid1017	Agathobacter rectalis AM42 1 tid39491
Abortiporus biennis tid137742				Capnocytophaga gingivalis ERR9968713 bin 24 MetaWRAP v1 3 MAG tid1017	Agathobacter rectalis AM44 1AT tid39491
Abothrium gadi tid70588				Capnocytophaga gingivalis ERR9968952 bin 13 MetaWRAP v1 3 MAG tid1017	Agathobacter rectalis AM44 2AT tid39491
Abra alba tid121180				Capnocytophaga gingivalis ERR9969024 bin 13 MetaWRAP v1 3 MAG tid1017	Agathobacter rectalis AM97 21 tid39491
Abra longicallus tid121180				Capnocytophaga gingivalis ERR9969050 bin 15 MetaWRAP v1 3 MAG tid1017	Agathobacter rectalis BIOML A10 tid39491
Abra lunella tid121180				Capnocytophaga gingivalis ERR9969177 bin 5 MetaWRAP v1 3 MAG tid1017	Agathobacter rectalis BIOML A11 tid39491
Abra nitida tid121180				Capnocytophaga gingivalis ERR9969189 bin 15 MetaWRAP v1 3 MAG tid1017	Agathobacter rectalis BIOML A12 tid39491
Abra prismatica tid121180				Capnocytophaga gingivalis SRR13061492 bin 46 MetaWRAP v1 3 MAG tid1017	Agathobacter rectalis BIOML A1 tid39491
Abrachium floriforme tid1173328				Capnocytophaga gingivalis SRR15001311 bin 6 MetaWRAP v1 3 MAG tid1017	Agathobacter rectalis BIOML A2 tid39491
Abracris flavolineata tid58569				Capnocytophaga gingivalis SRR15839769 bin 4 MetaWRAP v1 3 MAG tid1017	Agathobacter rectalis BIOML A3 tid39491
Abraeinae sp. MJTNT-2012 tid1227473				Capnocytophaga gingivalis SRR1952462 bin 7 CONCOCT v1 1 MAG tid1017	Agathobacter rectalis BIOML A4 tid39491
Abraeus globosus tid154163				Capnocytophaga gingivalis SRR23388436 bin 5 MetaWRAP v1 3 MAG tid1017	Agathobacter rectalis BIOML A5 tid39491
Abrahamia buxifolia tid289243				Capnocytophaga gingivalis SRR5395415 bin 1 MetaWRAP v1 3 MAG tid1017	Agathobacter rectalis BIOML A6 tid39491
Abrahamia deflexa tid289243				Capnocytophaga gingivalis SRR8290122 bin 15 MetaWRAP v1 3 MAG tid1017	Agathobacter rectalis BIOML A7 tid39491
Abrahamia ditimena tid289243				Capnocytophaga gingivalis SRR9217415 mag bin 1 tid1017	Agathobacter rectalis BIOML A8 tid39491
Abrahamia elongata tid289243				Capnocytophaga granulosa 782 bin 7 tid45242	Agathobacter rectalis BIOML A9 tid39491
Abrahamia ibityensis tid289243				Capnocytophaga granulosa ERR9968756 bin 22 MetaWRAP v1 3 MAG tid45242	Agathobacter rectalis CLA AA H166 tid39491
Abrahamia latifolia tid289243				Capnocytophaga granulosa SRR23388439 bin 15 MetaWRAP v1 3 MAG tid45242	Agathobacter rectalis CLA AA H258 tid39491
Abrahamia lenticellata tid289243				Capnocytophaga granulosa SRR23388466 bin 11 MetaWRAP v1 3 MAG tid45242	Agathobacter rectalis CLA AA H285 tid39491
Abrahamia littoralis tid289243				Capnocytophaga granulosa SRR9217433 mag bin 7 tid45242	Agathobacter rectalis CLA JM H42 tid39491
Abrahamia nitida tid289243				Capnocytophaga haemolytica CCUG 32990 tid45243	Agathobacter rectalis D31t1 170403 H3 tid39491
Abrahamia phillipsonii tid289243				Capnocytophaga leadbetteri ERR589515 bin 6 CONCOCT v1 1 MAG tid327575	Agathobacter rectalis D41t1 190614 G3 tid39491
Abrahamia sericea tid289243				Capnocytophaga leadbetteri ERR9968720 bin 20 MetaWRAP v1 3 MAG tid327575	Agathobacter rectalis D43t1 170807 G2 tid39491
Abrahamia suarezensis tid289243				Capnocytophaga leadbetteri ERR9968756 bin 7 MetaWRAP v1 3 MAG tid327575	Agathobacter rectalis D53t1 180928 G2 tid39491
Abrahamia thouvenotii tid289243				Capnocytophaga leadbetteri ERR9968757 bin 1 MetaWRAP v1 3 MAG tid327575	Agathobacter rectalis D54t1 190329 G12 tid39491
Abrahamia viguieri tid289243				Capnocytophaga leadbetteri ERR9968802 bin 27 MetaWRAP v1 3 MAG tid327575	Agathobacter rectalis DFI 5 28 tid39491
Abralia andamanica tid34549				Capnocytophaga leadbetteri ERR9968829 bin 2 MetaWRAP v1 3 MAG tid327575	Agathobacter rectalis DFI 5 3 tid39491
Abralia sp. DC-2000 tid2631678				Capnocytophaga leadbetteri ERR9968891 bin 32 MetaWRAP v1 3 MAG tid327575	Agathobacter rectalis DFI 6 27 tid39491
Abralia sp. tid2631678				Capnocytophaga leadbetteri ERR9969021 bin 15 MetaWRAP v1 3 MAG tid327575	Agathobacter rectalis DFI 7 23A tid39491
Abralia trigonura tid34549				Capnocytophaga leadbetteri ERR9969108 bin 19 MetaWRAP v1 3 MAG tid327575	Agathobacter rectalis DFI 7 28A tid39491
Abralia veranyi tid34549				Capnocytophaga leadbetteri ERR9969120 bin 31 MetaWRAP v1 3 MAG tid327575	Agathobacter rectalis DFI 7 31 tid39491
Abraliopsis pacificus tid34547				Capnocytophaga leadbetteri ERR9969177 bin 22 MetaWRAP v1 3 MAG tid327575	Agathobacter rectalis DFI 9 12 tid39491
Abraliopsis sp. YJP-2002 tid2643967				Capnocytophaga leadbetteri F0087 tid327575	Agathobacter rectalis DFI 9 37 tid39491
Abraliopsis sp. tid2643967				Capnocytophaga leadbetteri SRR1045093 bin 1 metaWRAP v1 1 MAG tid327575	Agathobacter rectalis DFI 9 42 tid39491
Abramis brama orientalis tid38527				Capnocytophaga leadbetteri SRR13061492 bin 31 MetaWRAP v1 3 MAG tid327575	Agathobacter rectalis DFI 9 50 tid39491
Abramis brama tid38526				Capnocytophaga leadbetteri SRR15839768 bin 14 MetaWRAP v1 3 MAG tid327575	Agathobacter rectalis J1101437 171009 H3 tid39491
Abramis brama x Blicca bjoerkna tid2823517				Capnocytophaga leadbetteri SRR17301054 bin 7 MetaWRAP v1 3 MAG tid327575	Agathobacter rectalis L2 21 tid39491
Abramites sp. tid2618828				Capnocytophaga leadbetteri SRR23388431 bin 18 MetaWRAP v1 3 MAG tid327575	Agathobacter rectalis MCC552 tid39491
Abrawayaomys ruschii tid1258731				Capnocytophaga leadbetteri SRR23388455 bin 10 MetaWRAP v1 3 MAG tid327575	Agathobacter rectalis MCC553 tid39491
Abraxas grossulariata nucleopolyhedrovirus tid745176				Capnocytophaga leadbetteri SRR5395381 bin 10 MetaWRAP v1 3 MAG tid327575	Agathobacter rectalis MSK 13 47 tid39491
Abraxas grossulariata tid393334				Capnocytophaga leadbetteri SRR5395402 bin 25 MetaWRAP v1 3 MAG tid327575	Agathobacter rectalis MSK 13 48 tid39491
Abraxas miranda tid393334				Capnocytophaga leadbetteri SRR8290091 bin 22 MetaWRAP v1 3 MAG tid327575	Agathobacter rectalis MSK 13 50 tid39491
Abraxas sylvata tid393334				Capnocytophaga leadbetteri SRR8290102 bin 17 MetaWRAP v1 3 MAG tid327575	Agathobacter rectalis MSK 13 59 tid39491
Abraximorpha davidii tid425080				Capnocytophaga leadbetteri SRR8786264 bin 13 metaWRAP v1 3 MAG tid327575	Agathobacter rectalis MSK 16 22 tid39491
Abrochtha kingi tid338309				Capnocytophaga leadbetteri SRR9217414 mag bin 5 tid327575	Agathobacter rectalis MSK 16 45 tid39491
Abrochtha meselsoni tid338309				Capnocytophaga ochracea D15 tid1018	Agathobacter rectalis MSK 17 13 tid39491
Abrochtha sonneborni tid338309				Capnocytophaga ochracea F0287 tid873517	Agathobacter rectalis MSK 17 19 tid39491
Abrochtha sp. CWB-2010 tid2628042				Capnocytophaga ochracea Holt 25 tid1125719	Agathobacter rectalis MSK 17 3 tid39491
Abrocoma bennettii bennettii tid108855				Capnocytophaga ochracea KCOM 2191 tid1018	Agathobacter rectalis MSK 17 42 tid39491
Abrocoma bennettii tid108854				Capnocytophaga ochracea KCOM 26681 tid1018	Agathobacter rectalis MSK 17 52 tid39491
Abrocoma cinerea tid108854				Capnocytophaga ochracea KCOM 28121 tid1018	Agathobacter rectalis MSK 17 57 tid39491
Abrodictyum asae-grayi tid381217				Capnocytophaga ochracea M4 tid1018	Agathobacter rectalis MSK 17 70 tid39491
Abrodictyum boninense tid381217				Capnocytophaga ochracea SRR9217392 mag bin 8 tid1018	Agathobacter rectalis MSK 17 78 tid39491
Abrodictyum brassii tid381217				Capnocytophaga periodontitidis 051621 tid2795027	Agathobacter rectalis MSK 17 79 tid39491
Abrodictyum caudatum tid381217				Capnocytophaga periodontitidis p1a2 tid2795027	Agathobacter rectalis MSK 22 12 tid39491
Abrodictyum dentatum tid381217				Capnocytophaga sp CM59 tid936370	Agathobacter rectalis MSK 22 19 tid39491
Abrodictyum elongatum tid381217				Capnocytophaga sp FDAARGOS 737 tid2545799	Agathobacter rectalis MSK 22 23 tid39491
Abrodictyum laetum tid381217				Capnocytophaga sp G2 tid3110695	Agathobacter rectalis MSK 22 28 tid39491
Abrodictyum meifolium tid381217				Capnocytophaga sp oral taxon 323 F0383 tid1705617	Agathobacter rectalis MSK 22 39 tid39491
Abrodictyum obscurum tid381217				Capnocytophaga sp oral taxon 324 F0483 tid1127691	Agathobacter rectalis MSK 22 51 tid39491
Abrodictyum rigidum tid381217				Capnocytophaga sp oral taxon 326 F0382 tid1035193	Agathobacter rectalis MSK 22 92 tid39491
Abrodictyum schlechteri tid381217				Capnocytophaga sp oral taxon 329 F0087 tid706436	Agathobacter rectalis MSK 9 13 tid39491
Abrodictyum strictum tid381217				Capnocytophaga sp oral taxon 332 F0381 tid1127692	Agathobacter rectalis MSK 9 15 tid39491
Abrodictyum tamarisciforme tid381217				Capnocytophaga sp oral taxon 335 F0486 tid1125720	Agathobacter rectalis NB2A 17 FMU tid39491
Abrolophus rubipes tid92108				Capnocytophaga sp oral taxon 338 F0234 tid888059	Agathobacter rectalis OM05 3AA tid39491
Abrolophus sp. BOLD:AAF9119 tid2644565				Capnocytophaga sp oral taxon 380 F0488 tid1127693	Agathobacter rectalis OM05 6AA tid39491
Abrolophus sp. BOLD:AAL8144 tid2644565				Capnocytophaga sp oral taxon 412 F0487 tid1125721	Agathobacter rectalis OM05 8AA tid39491
Abrolophus sp. BOLD:AAU6283 tid2644565				Capnocytophaga sp oral taxon 863 F0517 tid1227266	Agathobacter rectalis OM07 13 tid39491
Abroma augustum tid82453				Capnocytophaga sp oral taxon 864 F0512 tid1316593	Agathobacter rectalis OM08 12AT tid39491
Abronia ameliae tid76710				Capnocytophaga sp oral taxon 878 F0545 tid1316596	Agathobacter rectalis R22 tid39491
Abronia angustifolia tid76710				Capnocytophaga sp oral taxon 902 W10638 tid2748316	Agathobacter rectalis RTP21281st1 B9 RTP21281 210402 tid39491
Abronia anzuetoi tid76641				Capnocytophaga sp oral taxon 903 W10654 tid2748317	Agathobacter rectalis RTP21359st1 A2 RTP21359 211015 tid39491
Abronia aurita tid76641				Capnocytophaga sputigena ATCC 33612 Capno tid553177	Agathobacter rectalis RTP21359st1 G5 RTP21360 211022 tid39491
Abronia bigelovii tid76710				Capnocytophaga sputigena ERR9968765 bin 16 MetaWRAP v1 3 MAG tid1019	Agathobacter rectalis RTP21360st1 B3 RTP21360 211022 tid39491
Abronia campbelli tid76641				Capnocytophaga sputigena ERR9968780 bin 1 MetaWRAP v1 3 MAG tid1019	Agathobacter rectalis RTP31015st1 B6 RTP31015 201113 tid39491
Abronia carletonii tid76710				Capnocytophaga sputigena ERR9968807 bin 33 MetaWRAP v1 3 MAG tid1019	Agathobacter rectalis RTP31015st1 G3 RTP31015 201113 tid39491
Abronia chiszari tid76641				Capnocytophaga sputigena ERR9968819 bin 7 MetaWRAP v1 3 MAG tid1019	Agathobacter rectalis RTP31015st1 H6 RTP31015 201113 tid39491
Abronia fimbriata tid76641				Capnocytophaga sputigena ERR9968865 bin 23 MetaWRAP v1 3 MAG tid1019	Agathobacter rectalis RTP31015st1 H8 RTP31015 201113 tid39491
Abronia fragrans tid76710				Capnocytophaga sputigena ERR9968952 bin 5 MetaWRAP v1 3 MAG tid1019	Agathobacter rectalis RTP31023st1 F2 RTP31023 210422 tid39491
Abronia frosti tid76641				Capnocytophaga sputigena ERR9968979 bin 1 MetaWRAP v1 3 MAG tid1019	Agathobacter rectalis RTP31141st1 F9 RTP31141 220114 tid39491
Abronia graminea tid76641				Capnocytophaga sputigena ERR9968988 bin 25 MetaWRAP v1 3 MAG tid1019	Agathobacter rectalis SL 1 07 tid39491
Abronia lythrochila tid76641				Capnocytophaga sputigena ERR9969108 bin 5 MetaWRAP v1 3 MAG tid1019	Agathobacter rectalis T3WBe13 tid39491
Abronia macrocarpa tid76710				Capnocytophaga sputigena ERR9969132 bin 33 MetaWRAP v1 3 MAG tid1019	Agathobacter rectalis TF11 15AC tid39491
Abronia matudai tid76641				Capnocytophaga sputigena ERR9969135 bin 19 MetaWRAP v1 3 MAG tid1019	Agathobacter rectalis TM10 3 tid39491
Abronia mixteca tid76641				Capnocytophaga sputigena SRR13061539 bin 28 MetaWRAP v1 3 MAG tid1019	Agathobacter rectalis k41 0107 C12 tid39491
Abronia oaxacae tid76641				Capnocytophaga sputigena SRR15001312 bin 2 MetaWRAP v1 3 MAG tid1019	Agathobacter sp 20 2 80 tid2021311
Abronia ornelasi tid76641				Capnocytophaga sputigena SRR15443038 bin 8 MetaWRAP v1 3 MAG tid1019	Agathobacter sp COPD135 tid2021311
Abronia sp. (in: lizards & snakes) tid2676921				Capnocytophaga sputigena SRR15839777 bin 6 MetaWRAP v1 3 MAG tid1019	Agathobacter sp COPD136 tid2021311
Abronia taeniata tid76641				Capnocytophaga sputigena SRR2240920 bin 30 CONCOCT v1 1 MAG tid1019	Agathobacter sp COPD137 tid2021311
Abronia umbellata tid76710				Capnocytophaga sputigena SRR23388436 bin 3 MetaWRAP v1 3 MAG tid1019	Agathobacter sp COPD138 tid2021311
Abronia villosa tid76710				Capnocytophaga sputigena SRR5395389 bin 14 MetaWRAP v1 3 MAG tid1019	Agathobacter sp COPD139 tid2021311
Abronia villosa var. aurita tid363198				Capnocytophaga sputigena SRR5395390 bin 22 MetaWRAP v1 3 MAG tid1019	Agathobacter sp COPD140 tid2021311
Abronica abronia tid1930165				Capnocytophaga sputigena SRR5395413 bin 7 MetaWRAP v1 3 MAG tid1019	Agathobacter sp COPD141 tid2021311
Abrophyllum ornans tid49578				Capnocytophaga sputigena SRR8290074 bin 4 MetaWRAP v1 3 MAG tid1019	Agathobacter sp COPD142 tid2021311
Abropus carnifex tid177230				Capnocytophaga sputigena SRR8290075 bin 10 MetaWRAP v1 3 MAG tid1019	Agathobacter sp COPD144 tid2021311
Abroscelis anchoralis tid212428				Capnocytophaga sputigena SRR8290091 bin 12 MetaWRAP v1 3 MAG tid1019	Agathobacter sp COPD145 tid2021311
Abroscopus albogularis fulvifacies tid752199				Capnocytophaga sputigena SRR8290096 bin 29 MetaWRAP v1 3 MAG tid1019	Agathobacter sp COPD146 tid2021311
Abroscopus albogularis tid330770				Capnocytophaga sputigena SRR8290124 bin 29 MetaWRAP v1 3 MAG tid1019	Agathobacter sp COPD147 tid2021311
Abroscopus schisticeps tid330770				Capnocytophaga sputigena SRR9217453 mag bin 1 tid1019	Agathobacter sp COPD148 tid2021311
Abroscopus superciliaris superciliaris tid330771				Cardiobacterium hominis ERR9968841 bin 16 MetaWRAP v1 3 MAG tid2718	Agathobacter sp COPD149 tid2021311
Abroscopus superciliaris tid330770				Cardiobacterium hominis ERR9968997 bin 19 MetaWRAP v1 3 MAG tid2718	Agathobacter sp COPD150 tid2021311
Abrosoma festinatum tid524104				Cardiobacterium hominis ERR9969021 bin 19 MetaWRAP v1 3 MAG tid2718	Agathobacter sp SQ MAG 41 tid2021311
Abrostola asclepiadis tid254364				Cardiobacterium hominis ERR9969212 bin 33 MetaWRAP v1 3 MAG tid2718	Agathobaculum ammoniilyticum Sanger 34 tid2981778
Abrostola ovalis tid254364				Cardiobacterium hominis SRR2240840 bin 17 CONCOCT v1 1 MAG tid2718	Agathobaculum butyriciproducens CLA AA H270 tid1628085
Abrostola parvula tid254364				Cardiobacterium hominis SRR23388444 bin 41 MetaWRAP v1 3 MAG tid2718	Agathobaculum butyriciproducens DFI 6 31 tid1628085
Abrostola tripartita tid254364				Cardiobacterium hominis SRR5395402 bin 23 MetaWRAP v1 3 MAG tid2718	Agathobaculum butyriciproducens DFI 6 35 tid1628085
Abrostola triplasia tid254364				Cardiobacterium hominis SRR8290091 bin 20 MetaWRAP v1 3 MAG tid2718	Agathobaculum butyriciproducens NB2B 10 MRS tid1628085
Abrostola urentis tid254364				Cardiobacterium valvarum F0432 tid797473	Agathobaculum butyriciproducens hylon METABAT 208 tid1628085
Abrotanella caespitosa tid84584				Catonella massiliensis Marseille Q4567 tid2799636	Agathobaculum desmolans 40 1 42 tid39484
Abrotanella emarginata tid84584				Catonella morbi ATCC 51271 tid592026	Agathobaculum faecis NSJ 28 tid2763013
Abrotanella fertilis tid84584				Cellulosimicrobium cellulans ORNL 0100 tid1710	Agathobaculum hominis M2 tid2763014
Abrotanella forsteroides tid84584				Centipeda periodontii DSM 2778 tid888060	Agathobaculum massiliense k40 0107 F7 tid3014267
Abrotanella inconspicua tid84584				Chlamydia pneumoniae CWL011 tid83558	Agathobaculum sp 14 1 08 tid2048138
Abrotanella linearifolia tid84584				Chlamydia psittaci Fa An tid83554	Agathobaculum sp D1125bin60 tid2048138
Abrotanella linearis tid84584				Chlamydia psittaci Fr Da tid83554	Agathobaculum sp D3037bin33 tid2048138
Abrotanella muscosa tid84584				Chlamydia psittaci Ho Re upper tid83554	Agathobaculum sp D5140bin68 tid2048138
Abrotanella nivigena tid84584				Chlamydia psittaci MN tid1218354	Agathobaculum sp NTUH O15 33 tid3079302
Abrotanella patearoa tid84584				Chlamydia psittaci Po An tid83554	Agathobaculum sp P022 66 tid2048138
Abrotanella purpurea tid84584				Chlamydia psittaci Zo Pa tid83554	Agathobaculum sp RAGGC 272 tid2048138
Abrotanella pusilla tid84584				Chryseobacterium arthrosphaerae FDAARGOS 519 tid651561	Aggregatibacter aphrophilus ERR10228881 bin 23 MetaWRAP v1 3 MAG tid732
Abrotanella rostrata tid84584				Chryseobacterium arthrosphaerae LMY tid651561	Aggregatibacter aphrophilus S2 008 000G1 dasS2 008 000G1 concoct 35 tid732
Abrotanella rosulata tid84584				Chryseobacterium indologenes FDAARGOS 337 tid253	Aggregatibacter aphrophilus SRR23388433 bin 6 MetaWRAP v1 3 MAG tid732
Abrotanella scapigera tid84584				Chryseobacterium indologenes FDAARGOS 537 tid253	Aggregatibacter kilianii ERR10083881 bin 3 MetaWRAP v1 3 MAG tid2025884
Abrotanella spathulata tid84584				Chryseobacterium indoltheticum ERR9969012 bin 5 MetaWRAP v1 3 MAG tid254	Aggregatibacter kilianii ERR9968767 bin 6 MetaWRAP v1 3 MAG tid2025884
Abrotanella submarginata tid84584				Chryseobacterium timonianum ERR9969197 bin 28 MetaWRAP v1 3 MAG tid1805473	Aggregatibacter kilianii SRR2240840 bin 2 CONCOCT v1 1 MAG tid2025884
Abrotanella trichoachaenia tid84584				Citrobacter braakii SYF367 1 tid57706	Aggregatibacter segnis ERR10228847 bin 5 MetaWRAP v1 3 MAG tid739
Abrotanella trilobata tid84584				Citrobacter freundii F3517 tid546	Aggregatibacter segnis ERR9968749 bin 27 MetaWRAP v1 3 MAG tid739
Abroteia orbicularis tid131039				Citrobacter freundii sc19444294 1 tid546	Aggregatibacter segnis ERR9969204 bin 17 MetaWRAP v1 3 MAG tid739
Abroteia sp. SF2000 tid2628479				Citrobacter koseri K1018 tid545	Aggregatibacter segnis SRR15001311 bin 14 MetaWRAP v1 3 MAG tid739
Abroteia sp. tid2628479				Clostridium butyricum 16 3 tid1492	Aggregatibacter segnis SRR23388441 bin 5 MetaWRAP v1 3 MAG tid739
Abrothallus caerulescens tid941766				Clostridium butyricum 4 1 tid1492	Aggregatibacter segnis SRR5395403 bin 35 MetaWRAP v1 3 MAG tid739
Abrothrix andina tid156196				Clostridium intestinale ERR9968926 bin 12 MetaWRAP v1 3 MAG tid36845	Aggregatibacter segnis SRR8290098 bin 13 MetaWRAP v1 3 MAG tid739
Abrothrix hershkovitzi tid156196				Clostridium phoceensis MTG234 bin 15 fa tid1650661	Agrococcus sp HG114 tid2969757
Abrothrix illuteus tid156196				Clostridium phoceensis MTG235 bin 5 fa tid1650661	Akkermansia biwaensis WON2089 tid2946555
Abrothrix jelskii tid156196				Clostridium phoceensis MTG247 bin 14 fa tid1650661	Akkermansia massiliensis Akk0580 tid2927224
Abrothrix lanosus tid156196				Clostridium sp AF02 29 MTG222 bin 9 fa tid2292993	Akkermansia massiliensis Akk1476 tid2927224
Abrothrix longipilis tid156196				Clostridium sp AF02 29 MTG223 bin 18 fa tid2292993	Akkermansia massiliensis Akk1573 tid2927224
Abrothrix markhami tid156196				Clostridium sp AF02 29 MTG233 bin 47 fa tid2292993	Akkermansia massiliensis Akk1863 tid2927224
Abrothrix olivaceus beatus tid29098				Clostridium sp AF02 29 MTG234 bin 4 fa tid2292993	Akkermansia massiliensis Akk2000 tid2927224
Abrothrix olivaceus brachiotis tid29098				Clostridium sp AF02 29 MTG235 bin 71 fa tid2292993	Akkermansia massiliensis Akk2190 tid2927224
Abrothrix olivaceus canescens tid29098				Clostridium sp AF02 29 MTG236 bin 29 fa tid2292993	Akkermansia massiliensis Akk2196 tid2927224
Abrothrix olivaceus olivaceus tid29098				Clostridium sp AF02 29 MTG241 bin 44 fa tid2292993	Akkermansia massiliensis Akk2680 tid2927224
Abrothrix olivaceus pencanus tid29098				Clostridium sp AF02 29 MTG243 bin 36 fa tid2292993	Akkermansia massiliensis AkkB40 tid2927224
Abrothrix olivaceus tid156196				Clostridium sp AF02 29 MTG244 bin 36 fa tid2292993	Akkermansia massiliensis EB AMDK 39 tid2927224
Abrothrix sanborni tid156196				Clostridium sp AF02 29 MTG245 bin 32 fa tid2292993	Akkermansia massiliensis Marseille P6666 tid2927224
Abrothrix sp. FMNH129874 tid2648388				Clostridium sp AF02 29 MTG246 bin 23 fa tid2292993	Akkermansia massiliensis Marseille P9185 tid2927224
Abrothrix xanthorhinus tid156196				Clostridium sp AF02 29 MTG247 bin 2 fa tid2292993	Akkermansia muciniphila 2218st1 A7 2218SCRN 220325 tid239935
Abrothrix xanthorhinus xanthorhinus tid156197				Clostridium sp AF02 29 MTG248 bin 52 fa tid2292993	Akkermansia muciniphila 2218st1 C6 2218SCRN 220325 tid239935
Abrus parvifolius tid3815				Clostridium sp MSTE9 tid1105031	Akkermansia muciniphila 2218st1 D7 2218SCRN 220325 tid239935
Abrus precatorius tid3815				Comamonas antarctica ERR9969119 bin 15 MetaWRAP v1 3 MAG tid2743470	Akkermansia muciniphila 2218st1 G7 2218SCRN 220325 tid239935
Abrus pulchellus subsp. cantoniensis tid192852				Comamonas aquatica ERR9968930 bin 23 MetaWRAP v1 3 MAG tid225991	Akkermansia muciniphila 225S 18FAA tid239935
Abrus pulchellus subsp. mollis tid192852				Comamonas testosteroni ERR9968930 bin 19 MetaWRAP v1 3 MAG tid285	Akkermansia muciniphila AK32 tid239935
Abrus pulchellus tid3815				Corynebacterium amycolatum SCPM O B 9435 tid43765	Akkermansia muciniphila Akk007 tid239935
Abrus sp. 1 BPS-2012 tid2600409				Corynebacterium amycolatum SCPM O B 9436 tid43765	Akkermansia muciniphila Akk0096 tid239935
Abrus sp. 2 BPS-2012 tid2600409				Corynebacterium argentoratense DRR247342 bin 30 MetaWRAP v1 3 MAG tid42817	Akkermansia muciniphila Akk0200 tid239935
Abrus sp. 3 BPS-2012 tid2600409				Corynebacterium argentoratense ERR589673 bin 104 CONCOCT v1 1 MAG tid42817	Akkermansia muciniphila Akk0500a tid239935
Abrus sp. PA4A0222 tid2600409				Corynebacterium argentoratense ERR9968873 bin 8 MetaWRAP v1 3 MAG tid42817	Akkermansia muciniphila Akk0500b tid239935
Absconditella lignicola tid232773				Corynebacterium argentoratense SRR15235667 bin 10 metaWRAP v1 1 MAG tid42817	Akkermansia muciniphila Akk0880 tid239935
Absconditella sp. Palice 3820 tid2624913				Corynebacterium argentoratense SRR23388428 bin 5 MetaWRAP v1 3 MAG tid42817	Akkermansia muciniphila Akk1370 tid239935
Absconditella sp. SW048 tid2624913				Corynebacterium belfantii 14 14 tid2014537	Akkermansia muciniphila Akk13715 tid239935
Absconditella sphagnorum tid232773				Corynebacterium diphtheriae 1006 tid1717	Akkermansia muciniphila Akk1376 tid239935
Absidia anomala tid4828				Corynebacterium diphtheriae 1050 tid1717	Akkermansia muciniphila Akk14745a tid239935
Absidia biappendiculata tid4828				Corynebacterium diphtheriae 17801 tid1717	Akkermansia muciniphila Akk14745b tid239935
Absidia caerulea tid4828				Corynebacterium diphtheriae 2379 tid1717	Akkermansia muciniphila Akk1570 tid239935
Absidia californica tid4828				Corynebacterium diphtheriae 4905 tid1717	Akkermansia muciniphila Akk1576 tid239935
Absidia cuneospora tid4828				Corynebacterium diphtheriae 5197 tid1717	Akkermansia muciniphila Akk1610 tid239935
Absidia cylindrospora tid4828				Corynebacterium diphtheriae 768a tid1717	Akkermansia muciniphila Akk16115 tid239935
Absidia cylindrospora var. cylindrospora tid213030				Corynebacterium diphtheriae Aberdeen tid1206107	Akkermansia muciniphila Akk1613 tid239935
Absidia cylindrospora var. rhizomorpha tid213030				Corynebacterium diphtheriae CD1005 tid1717	Akkermansia muciniphila Akk16145 tid239935
Absidia fusca tid4828				Corynebacterium diphtheriae CD1008 tid1717	Akkermansia muciniphila Akk1616 tid239935
Absidia glauca tid4828				Corynebacterium diphtheriae CD1009 tid1717	Akkermansia muciniphila Akk1683 tid239935
Absidia glauca var. paradoxa tid4829				Corynebacterium diphtheriae CD1032 tid1717	Akkermansia muciniphila Akk1713 tid239935
Absidia heterospora tid4828				Corynebacterium diphtheriae CD1033 tid1717	Akkermansia muciniphila Akk1756 tid239935
Absidia idahoensis tid4828				Corynebacterium diphtheriae CD1036 tid1717	Akkermansia muciniphila Akk1990 tid239935
Absidia idahoensis var. thermophila tid572091				Corynebacterium diphtheriae CD1040 tid1717	Akkermansia muciniphila Akk2030 tid239935
Absidia macrospora tid4828				Corynebacterium diphtheriae DSM 44123 tid1717	Akkermansia muciniphila Akk2090 tid239935
Absidia nigra tid4828				Corynebacterium diphtheriae LACPHL SPEC 2024 00436 tid1717	Akkermansia muciniphila Akk2650 tid239935
Absidia pseudocylindrospora tid4828				Corynebacterium diphtheriae NML190572 tid1717	Akkermansia muciniphila Akk2670 tid239935
Absidia psychrophilia tid4828				Corynebacterium diphtheriae NML190578 tid1717	Akkermansia muciniphila BIOML A11 tid239935
Absidia reflexa tid4828				Corynebacterium diphtheriae NML190609 tid1717	Akkermansia muciniphila BIOML A13 tid239935
Absidia repens tid4828				Corynebacterium diphtheriae NML190621 tid1717	Akkermansia muciniphila BIOML A14 tid239935
Absidia sp. A-7 tid2662895				Corynebacterium diphtheriae NML190968 tid1717	Akkermansia muciniphila BIOML A15 tid239935
Absidia sp. CL098 tid2662895				Corynebacterium diphtheriae ST378 KZN 2015 45461 tid1717	Akkermansia muciniphila BIOML A16 tid239935
Absidia sp. CL143 tid2662895				Corynebacterium diphtheriae ST378 KZN 2015 45462 tid1717	Akkermansia muciniphila BIOML A17 tid239935
Absidia sp. JZ-70 tid2662895				Corynebacterium diphtheriae ST378 KZN 2015 45464 tid1717	Akkermansia muciniphila BIOML A19 tid239935
Absidia sp. LF-W7 tid2662895				Corynebacterium diphtheriae ST378 KZN 2015 45465 tid1717	Akkermansia muciniphila BIOML A1 tid239935
Absidia sp. MAB-2010a tid2662895				Corynebacterium diphtheriae ST378 KZN 2015 45785 tid1717	Akkermansia muciniphila BIOML A20 tid239935
Absidia sp. MAB-2010b tid2662895				Corynebacterium diphtheriae ST378 KZN 2015 45786 tid1717	Akkermansia muciniphila BIOML A22 tid239935
Absidia sp. MJ2 tid2662895				Corynebacterium diphtheriae ST378 KZN 2015 45787 tid1717	Akkermansia muciniphila BIOML A23 tid239935
Absidia sp. MJ3-3 tid2662895				Corynebacterium diphtheriae ST378 KZN 2015 45788 tid1717	Akkermansia muciniphila BIOML A24 tid239935
Absidia sp. N20 tid2662895				Corynebacterium diphtheriae ST378 KZN 2015 45789 tid1717	Akkermansia muciniphila BIOML A25 tid239935
Absidia sp. O_1_LILB_26_5m tid2662895				Corynebacterium diphtheriae ST378 KZN 2015 45790 tid1717	Akkermansia muciniphila BIOML A26 tid239935
Absidia sp. O_1_LILB_26_5o tid2662895				Corynebacterium diphtheriae ST378 KZN 2015 45791 tid1717	Akkermansia muciniphila BIOML A27 tid239935
Absidia sp. SAUFS3-5 tid2662895				Corynebacterium diphtheriae ST378 KZN 2016 48347 tid1717	Akkermansia muciniphila BIOML A28 tid239935
Absidia sp. SH1 tid2662895				Corynebacterium diphtheriae ST378 KZN 2016 48412 tid1717	Akkermansia muciniphila BIOML A29 tid239935
Absidia sp. SW097 tid2662895				Corynebacterium diphtheriae ST395 KZN 2015 45237 tid1717	Akkermansia muciniphila BIOML A2 tid239935
Absidia sp. TU-GM13 tid2662895				Corynebacterium diphtheriae ST395 KZN 2015 45784 tid1717	Akkermansia muciniphila BIOML A30 tid239935
Absidia sp. TUFC 20048 tid2662895				Corynebacterium diphtheriae ST395 KZN 2015 45792 tid1717	Akkermansia muciniphila BIOML A31 tid239935
Absidia spinosa tid4828				Corynebacterium diphtheriae TH1526 tid1717	Akkermansia muciniphila BIOML A32 tid239935
Absidia spinosa var. spinosa tid126712				Corynebacterium diphtheriae TH510 tid1717	Akkermansia muciniphila BIOML A33 tid239935
Absiella tortuosum tid2749267				Corynebacterium diphtheriae WD62 tid1717	Akkermansia muciniphila BIOML A34 tid239935
Abstoma purpureum tid676136				Corynebacterium diphtheriae WD64 tid1717	Akkermansia muciniphila BIOML A35 tid239935
Absyrtus sp. tid2619061				Corynebacterium diphtheriae WD68 tid1717	Akkermansia muciniphila BIOML A36 tid239935
Absyrtus vicinator tid65262				Corynebacterium diphtheriae bv gravis 01 19 tid1720349	Akkermansia muciniphila BIOML A37 tid239935
Abu Hammad virus tid2843617				Corynebacterium diphtheriae bv gravis 11 18 tid1720349	Akkermansia muciniphila BIOML A38 tid239935
Abu Mina virus tid2843618				Corynebacterium diphtheriae bv gravis 2278a tid1720349	Akkermansia muciniphila BIOML A39 tid239935
Abudefduf abdominalis tid36213				Corynebacterium diphtheriae bv gravis 2393 tid1720349	Akkermansia muciniphila BIOML A3 tid239935
Abudefduf bengalensis tid36213				Corynebacterium diphtheriae bv gravis 2399 tid1720349	Akkermansia muciniphila BIOML A40 tid239935
Abudefduf concolor tid36213				Corynebacterium diphtheriae bv gravis 2789 tid1720349	Akkermansia muciniphila BIOML A41 tid239935
Abudefduf declivifrons tid36213				Corynebacterium diphtheriae bv gravis 4004 tid1720349	Akkermansia muciniphila BIOML A42 tid239935
Abudefduf hoefleri tid36213				Corynebacterium diphtheriae bv gravis 4425 tid1720349	Akkermansia muciniphila BIOML A43 tid239935
Abudefduf lorenzi tid36213				Corynebacterium diphtheriae bv gravis 4727 tid1720349	Akkermansia muciniphila BIOML A44 tid239935
Abudefduf margariteus tid36213				Corynebacterium diphtheriae bv gravis 4994 tid1720349	Akkermansia muciniphila BIOML A45 tid239935
Abudefduf notatus tid36213				Corynebacterium diphtheriae bv gravis 5027 tid1720349	Akkermansia muciniphila BIOML A4 tid239935
Abudefduf saxatilis tid36213				Corynebacterium diphtheriae bv gravis 5138 tid1720349	Akkermansia muciniphila BIOML A5 tid239935
Abudefduf septemfasciatus tid36213				Corynebacterium diphtheriae bv gravis 5162 tid1720349	Akkermansia muciniphila BIOML A6 tid239935
Abudefduf sexfasciatus tid36213				Corynebacterium diphtheriae bv gravis 5191 tid1720349	Akkermansia muciniphila BIOML A7 tid239935
Abudefduf sordidus tid36213				Corynebacterium diphtheriae bv gravis 933a tid1720349	Akkermansia muciniphila BIOML A8 tid239935
Abudefduf sp. BOLD:AAA7276 tid2646517				Corynebacterium diphtheriae bv intermedius NCTC 5011 tid1166015	Akkermansia muciniphila BIOML A9 tid239935
Abudefduf sp. SR35-A3 tid2646517				Corynebacterium diphtheriae bv mitis 03 15 tid1806053	Akkermansia muciniphila BSH01 tid239935
Abudefduf sparoides tid36213				Corynebacterium diphtheriae bv mitis 2370 tid1806053	Akkermansia muciniphila CBA5201 tid239935
Abudefduf taurus tid36213				Corynebacterium diphtheriae bv mitis 2650 tid1806053	Akkermansia muciniphila CLA AP H31 tid239935
Abudefduf troschelii tid36213				Corynebacterium diphtheriae bv mitis 2686 tid1806053	Akkermansia muciniphila CSUN 12 AmI tid239935
Abudefduf vaigiensis tid36213				Corynebacterium diphtheriae bv mitis 2915 tid1806053	Akkermansia muciniphila CSUN 33 AmI tid239935
Abudefduf whitleyi tid36213				Corynebacterium diphtheriae bv mitis 4552 tid1806053	Akkermansia muciniphila CSUN 56 AmIII tid239935
Abundisporus fuscopurpureus tid644899				Corynebacterium diphtheriae bv mitis 4568 tid1806053	Akkermansia muciniphila CSUN 59 AmI tid239935
Abundisporus pubertatis tid644899				Corynebacterium diphtheriae bv mitis 4726 tid1806053	Akkermansia muciniphila CSUN 7 AmI tid239935
Abundisporus quercicola tid644899				Corynebacterium diphtheriae bv mitis 4774 tid1806053	Akkermansia muciniphila D6 3 FMU tid239935
Abundisporus roseoalbus tid644899				Corynebacterium diphtheriae bv mitis 5005 tid1806053	Akkermansia muciniphila DFI 5 32 tid239935
Abundisporus sclerosetosus tid644899				Corynebacterium diphtheriae bv mitis 5085 tid1806053	Akkermansia muciniphila DFI 6 69 tid239935
Abundisporus sp. MUCL 49566 tid2640794				Corynebacterium diphtheriae bv mitis 5152 tid1806053	Akkermansia muciniphila DFI 6 92 tid239935
Abundisporus sp. MUCL 49583 tid2640794				Corynebacterium diphtheriae bv mitis 5171 tid1806053	Akkermansia muciniphila DFI 9 24 tid239935
Abundisporus sp. MUCL 49622 tid2640794				Corynebacterium diphtheriae bv mitis 5200 tid1806053	Akkermansia muciniphila DSM 22959 tid239935
Abundisporus violaceus tid644899				Corynebacterium diphtheriae bv mitis 5201 tid1806053	Akkermansia muciniphila EB AMDK 10 tid239935
Aburria aburri tid8988				Corynebacterium diphtheriae bv mitis 728 tid1806053	Akkermansia muciniphila EB AMDK 11 tid239935
Abuta grandifolia tid341012				Corynebacterium diphtheriae bv mitis 847 tid1806053	Akkermansia muciniphila EB AMDK 12 tid239935
Abuta rufescens tid341012				Corynebacterium diphtheriae bv mitis 987 tid1806053	Akkermansia muciniphila EB AMDK 13 tid239935
Abuta sandwithiana tid341012				Corynebacterium diphtheriae bv mitis NML181114 tid1806053	Akkermansia muciniphila EB AMDK 14 tid239935
Abuta sp. KGD-2012 tid2635456				Corynebacterium diphtheriae bv mitis NML181115 tid1806053	Akkermansia muciniphila EB AMDK 15 tid239935
Abutilon Brazil virus tid10814				Corynebacterium diphtheriae bv mitis NML181116 tid1806053	Akkermansia muciniphila EB AMDK 16 tid239935
Abutilon abutiloides tid3630				Corynebacterium diphtheriae bv mitis NML181117 tid1806053	Akkermansia muciniphila EB AMDK 17 tid239935
Abutilon andrewsianum tid3630				Corynebacterium diphtheriae bv mitis NML181118 tid1806053	Akkermansia muciniphila EB AMDK 18 tid239935
Abutilon angulatum tid3630				Corynebacterium diphtheriae bv mitis NML181119 tid1806053	Akkermansia muciniphila EB AMDK 19 tid239935
Abutilon costicalyx tid3630				Corynebacterium diphtheriae c123 tid1717	Akkermansia muciniphila EB AMDK 20 tid239935
Abutilon dianthum tid3630				Corynebacterium diphtheriae c325 tid1717	Akkermansia muciniphila EB AMDK 21 tid239935
Abutilon eremitopetalum tid3630				Corynebacterium diphtheriae rz252 tid1717	Akkermansia muciniphila EB AMDK 22 tid239935
Abutilon fraseri tid3630				Corynebacterium diphtheriae rz319 tid1717	Akkermansia muciniphila EB AMDK 7 tid239935
Abutilon geminivirus tid291027				Corynebacterium diphtheriae rz356 tid1717	Akkermansia muciniphila EB AMDK 8 tid239935
Abutilon glaucum tid3630				Corynebacterium diphtheriae rz358 tid1717	Akkermansia muciniphila GP01 tid239935
Abutilon golden mosaic Yucatan virus tid1926117				Corynebacterium diphtheriae rz373 tid1717	Akkermansia muciniphila GP02 tid239935
Abutilon grandifolium tid3630				Corynebacterium diphtheriae rz378 tid1717	Akkermansia muciniphila GP03 tid239935
Abutilon incanum tid3630				Corynebacterium diphtheriae rz379 tid1717	Akkermansia muciniphila GP04 tid239935
Abutilon indicum tid3630				Corynebacterium diphtheriae rz553 tid1717	Akkermansia muciniphila GP05 tid239935
Abutilon malacum tid3630				Corynebacterium diphtheriae rz597 tid1717	Akkermansia muciniphila GP06 tid239935
Abutilon megapotamicum tid3630				Corynebacterium diphtheriae rz600 tid1717	Akkermansia muciniphila GP14 tid239935
Abutilon menziesii tid3630				Corynebacterium diphtheriae rz632 tid1717	Akkermansia muciniphila GP16 tid239935
Abutilon mosaic virus - [WEST INDIA] tid10815				Corynebacterium diphtheriae rz656 tid1717	Akkermansia muciniphila GP19 tid239935
Abutilon mosaic virus-HW tid10815				Corynebacterium diphtheriae rz658 tid1717	Akkermansia muciniphila GP20 tid239935
Abutilon mosaic virus-[Australia:Brisbane:2010] tid10815				Corynebacterium diphtheriae rz659 tid1717	Akkermansia muciniphila GP21 tid239935
Abutilon pauciflorum tid3630				Corynebacterium diphtheriae rz693 tid1717	Akkermansia muciniphila GP22 tid239935
Abutilon permolle tid3630				Corynebacterium durum 761 bin 1 tid61592	Akkermansia muciniphila GP23 tid239935
Abutilon peruvianum tid3630				Corynebacterium durum DRR241310 mag bin 2 tid61592	Akkermansia muciniphila GP24 tid239935
Abutilon pubistamineum tid3630				Corynebacterium durum DRR247346 bin 30 MetaWRAP v1 3 MAG tid61592	Akkermansia muciniphila GP27 tid239935
Abutilon sandwicense tid3630				Corynebacterium durum DRR247349 bin 25 MetaWRAP v1 3 MAG tid61592	Akkermansia muciniphila GP28 tid239935
Abutilon sonneratianum tid3630				Corynebacterium durum ERR10228878 bin 13 MetaWRAP v1 3 MAG tid61592	Akkermansia muciniphila GP29 tid239935
Abutilon sp. 1 AD-2012 tid2517813				Corynebacterium durum ERR9969014 bin 14 MetaWRAP v1 3 MAG tid61592	Akkermansia muciniphila GP35 tid239935
Abutilon sp. 2 AD-2012 tid2517813				Corynebacterium durum F0235 tid1035195	Akkermansia muciniphila GP36 tid239935
Abutilon sp. LHMS 2427 tid2517813				Corynebacterium durum SRR11085310 bin 12 MetaWRAP v1 3 MAG tid61592	Akkermansia muciniphila GP38 tid239935
Abutilon sp. La Duke s.n. tid2517813				Corynebacterium durum SRR13061553 bin 5 MetaWRAP v1 3 MAG tid61592	Akkermansia muciniphila GP39 tid239935
Abutilon theophrasti tid3630				Corynebacterium durum SRR15443028 bin 10 MetaWRAP v1 3 MAG tid61592	Akkermansia muciniphila GP40 tid239935
Abutilon theophrasti/Colletotrichum coccodes mixed EST library tid119167				Corynebacterium durum SRR5395377 bin 12 MetaWRAP v1 3 MAG tid61592	Akkermansia muciniphila GP41 tid239935
Abutilon x hybridum tid3630				Corynebacterium durum SRR8290088 bin 9 MetaWRAP v1 3 MAG tid61592	Akkermansia muciniphila GP43 tid239935
Abutilon yellow mosaic virus tid327386				Corynebacterium falsenii SCPM O B 9434 tid108486	Akkermansia muciniphila H1 tid239935
Abylopsis tetragona tid316208				Corynebacterium haemomassiliense SRR17798750 bin 24 MetaWRAP v1 3 MAG tid2754726	Akkermansia muciniphila H2 tid239935
Abyssoanthus convallis tid367451				Corynebacterium matruchotii 755 bin 21 tid43768	Akkermansia muciniphila H3 tid239935
Abyssoanthus nankaiensis tid367451				Corynebacterium matruchotii 782 bin 13 tid43768	Akkermansia muciniphila H4 tid239935
Abyssoanthus sp. Mediterranean tid2618411				Corynebacterium matruchotii 788 bin 20 tid43768	Akkermansia muciniphila H5 tid239935
Abyssochrysos melanioides tid765021				Corynebacterium matruchotii 809 bin 10 tid43768	Akkermansia muciniphila H6 tid239935
Abyssochrysos melvilli tid765021				Corynebacterium matruchotii 830 bin 6 tid43768	Akkermansia muciniphila HB03 tid239935
Abyssochrysos sp. KANO1223 tid2634656				Corynebacterium matruchotii ATCC 14266 tid553207	Akkermansia muciniphila I42XC8 tid239935
Abyssochrysos sp. SBJ-2010 tid2634656				Corynebacterium matruchotii ATCC 33806 tid566549	Akkermansia muciniphila I42XC9 tid239935
Abyssocladia sp. SMF<DEU> 11750 tid2630522				Corynebacterium matruchotii ERR10083953 bin 2 MetaWRAP v1 3 MAG tid43768	Akkermansia muciniphila JCM 30893 tid239935
Abyssocottus gibbosus tid61636				Corynebacterium matruchotii ERR10228863 bin 61 MetaWRAP v1 3 MAG tid43768	Akkermansia muciniphila KGMB01988 tid239935
Abyssocottus korotneffi tid61636				Corynebacterium matruchotii ERR9968958 bin 4 MetaWRAP v1 3 MAG tid43768	Akkermansia muciniphila KGMB01989 tid239935
Abyssogammarus gracilis tid65445				Corynebacterium matruchotii SRR11085302 bin 5 MetaWRAP v1 3 MAG tid43768	Akkermansia muciniphila KGMB01990 tid239935
Abyssogammarus schwartschewskii tid65445				Corynebacterium matruchotii SRR13061553 bin 4 MetaWRAP v1 3 MAG tid43768	Akkermansia muciniphila KGMB02009 tid239935
Abyssogena kaikoi tid1181305				Corynebacterium matruchotii SRR15001305 bin 27 MetaWRAP v1 3 MAG tid43768	Akkermansia muciniphila MGYG HGUT 02452 tid239935
Abyssogena novacula tid1181305				Corynebacterium matruchotii SRR15443048 bin 16 MetaWRAP v1 3 MAG tid43768	Akkermansia muciniphila MGYG HGUT 02454 tid239935
Abyssogena phaseoliformis symbiont OG214 tid596095				Corynebacterium matruchotii SRR15839771 bin 3 MetaWRAP v1 3 MAG tid43768	Akkermansia muciniphila MRD1520 tid239935
Abyssogena phaseoliformis symbiont tid33811				Corynebacterium matruchotii SRR23388433 bin 2 MetaWRAP v1 3 MAG tid43768	Akkermansia muciniphila Marseille P5162 tid239935
Abyssogena southwardae tid1181305				Corynebacterium matruchotii SRR5395408 bin 22 MetaWRAP v1 3 MAG tid43768	Akkermansia muciniphila Marseille P6566 tid239935
Abyssorchomene charcoti tid44332				Corynebacterium matruchotii SRR5395426 bin 17 MetaWRAP v1 3 MAG tid43768	Akkermansia muciniphila Marseille P7245 tid239935
Abyssorchomene chevreuxi tid44332				Corynebacterium matruchotii SRR8290114 bin 14 MetaWRAP v1 3 MAG tid43768	Akkermansia muciniphila Marseille P9184 tid239935
Abyssorchomene nodimanus tid44332				Corynebacterium matruchotii SRR9217428 mag bin 17 tid43768	Akkermansia muciniphila Marseille P9642 tid239935
Abyssorchomene scotianensis tid44332				Corynebacterium pseudodiphtheriticum 10700 tid37637	Akkermansia muciniphila Marseille Q2586 tid239935
Abyssorchomene sp. '1143-2' tid2607231				Corynebacterium pseudodiphtheriticum DSM 44287 tid1121368	Akkermansia muciniphila NBRC 114322 tid239935
Abyssorchomene sp. 'AAY8-1F' tid2607231				Corynebacterium pseudodiphtheriticum SCPM O B 9662 tid37637	Akkermansia muciniphila NBRC 115032 tid239935
Abyssorchomene sp. 'SCSN' tid2607231				Corynebacterium pseudodiphtheriticum SCPM O B 9663 tid37637	Akkermansia muciniphila SDLYAKK8 tid239935
Abyssorchomene sp. 1 ZTN-2011 tid2607231				Corynebacterium pseudodiphtheriticum SCPM O B 9664 tid37637	Akkermansia muciniphila YGMCC2645 tid239935
Abyssorchomene sp. 2 ZTN-2011 tid2607231				Corynebacterium pseudodiphtheriticum SCPM O B 9665 tid37637	Akkermansia muciniphila am 0171 tid239935
Abyssorchomene sp. ZTN-2009 tid2607231				Corynebacterium pyruviciproducens SRR17798756 bin 5 MetaWRAP v1 3 MAG tid598660	Akkermansia sp 14 1 72 tid1872421
Abyssothyris cf. wyvillei D1181 tid67862				Corynebacterium riegelii SRR17798720 bin 4 MetaWRAP v1 3 MAG tid156976	Akkermansia sp 17 1 06 tid1872421
Abyssothyris cf. wyvillei D1862 tid67862				Corynebacterium ulcerans KZN 2016 48390 tid65058	Akkermansia sp 17 2 55 tid1872421
Abyssothyris sp. D1151 tid2633316				Corynebacterium ulcerans NCTC7908 tid65058	Akkermansia sp 19 1 43 tid1872421
Abyssothyris sp. D1181 tid2633316				Corynebacterium ulcerans NCTC7910 tid65058	Akkermansia sp 20 1 62 tid1872421
Acabaria sp. JDR-2011 tid2635511				Corynebacterium ulcerans NCTC 12077 tid1258583	Akkermansia sp 29 1 63 tid1872421
Acacia abbreviata tid3808				Corynebacterium variabile ERR10228855 bin 50 MetaWRAP v1 3 MAG tid1727	Akkermansia sp 29 1 85 tid1872421
Acacia acanthaster tid3808				Corynebacterium variabile ERR9969252 bin 26 MetaWRAP v1 3 MAG tid1727	Akkermansia sp 39 1 40 tid1872421
Acacia acanthoclada subsp. acanthoclada tid1174687				Cronobacter sakazakii 699 tid28141	Akkermansia sp 39 2 13 tid1872421
Acacia acanthoclada tid3808				Cronobacter sakazakii 703 tid28141	Akkermansia sp 39 2 80 tid1872421
Acacia acinacea tid3808				Cronobacter sakazakii 705 tid28141	Akkermansia sp 43 2 41 tid1872421
Acacia aciphylla tid3808				Cronobacter sakazakii 708 tid28141	Akkermansia sp 47 2 53 tid1872421
Acacia acoma tid3808				Cronobacter sakazakii ATCC 29544 tid28141	Akkermansia sp 54 46 tid1896967
Acacia acradenia tid3808				Cronobacter sakazakii NBRC 102416 tid1218104	Akkermansia sp AE01SA01 tid3115151
Acacia acrionastes tid3808				Cryptobacterium curtum DRR247343 bin 3 MetaWRAP v1 3 MAG tid84163	Akkermansia sp B2 R 115 tid2949655
Acacia acuaria tid3808				Cryptobacterium curtum DSM 15641 tid469378	Akkermansia sp BIOML A10 tid2584566
Acacia aculeatissima tid3808				Cryptobacterium curtum ERR589647 bin 24 CONCOCT v1 1 MAG tid84163	Akkermansia sp BIOML A11 tid2584567
Acacia acuminata tid3808				Cutibacterium acnes A1 tid1747	Akkermansia sp BIOML A12 tid2584568
Acacia acutata tid3808				Cutibacterium acnes E3 tid1747	Akkermansia sp BIOML A13 tid2584569
Acacia adinophylla tid3808				Cutibacterium acnes KCOM 1315 tid1747	Akkermansia sp BIOML A14 tid2584570
Acacia adnata tid3808				Cutibacterium acnes KCOM 1861 tid1747	Akkermansia sp BIOML A15 tid2584571
Acacia adoxa tid3808				Cutibacterium avidum ATCC 25577 tid997355	Akkermansia sp BIOML A16 tid2584572
Acacia adoxa var. adoxa tid139004				Cutibacterium modestum F0672 tid2559073	Akkermansia sp BIOML A17 tid2584573
Acacia adsurgens tid3808				Cutibacterium namnetense B1 tid1574624	Akkermansia sp BIOML A18 tid2584574
Acacia adunca tid3808				Cytobacillus firmus ERR9968744 bin 15 MetaWRAP v1 3 MAG tid1399	Akkermansia sp BIOML A19 tid2584575
Acacia aemula subsp. aemula tid1300364				Delftia acidovorans ERR9969174 bin 5 MetaWRAP v1 3 MAG tid80866	Akkermansia sp BIOML A1 tid2584557
Acacia aemula tid3808				Desulfobulbus oralis HOT041 ORNL tid1986146	Akkermansia sp BIOML A20 tid2584576
Acacia aestivalis tid3808				Desulfomicrobium orale DSM 12838 tid888061	Akkermansia sp BIOML A21 tid2584577
Acacia alata tid3808				Desulfovibrio fairfieldensis CCUG 45958 tid44742	Akkermansia sp BIOML A22 tid2584578
Acacia alata var. alata tid139005				Dialister invisus 791 bin 38 tid218538	Akkermansia sp BIOML A23 tid2584579
Acacia alata var. biglandulosa tid139005				Dialister invisus DSM 15470 tid592028	Akkermansia sp BIOML A24 tid2584580
Acacia alata var. platyptera tid139005				Dialister invisus ERR10228871 bin 15 MetaWRAP v1 3 MAG tid218538	Akkermansia sp BIOML A25 tid2584581
Acacia alata var. tetrantha tid139005				Dialister invisus ERR9968936 bin 33 MetaWRAP v1 3 MAG tid218538	Akkermansia sp BIOML A26 tid2584582
Acacia alcockii tid3808				Dialister invisus JCVI 23 bin 19 tid218538	Akkermansia sp BIOML A27 tid2584583
Acacia alexandri tid3808				Dialister invisus MTG220 bin 40 fa tid218538	Akkermansia sp BIOML A28 tid2584584
Acacia alpina tid3808				Dialister invisus MTG241 bin 47 fa tid218538	Akkermansia sp BIOML A29 tid2584585
Acacia amblygona tid3808				Dialister invisus SRR11085312 bin 1 MetaWRAP v1 3 MAG tid218538	Akkermansia sp BIOML A2 tid2584558
Acacia ammobia tid3808				Dialister invisus SRR13061511 bin 13 MetaWRAP v1 3 MAG tid218538	Akkermansia sp BIOML A30 tid2584586
Acacia ammophila tid3808				Dialister invisus SRR17798750 bin 4 MetaWRAP v1 3 MAG tid218538	Akkermansia sp BIOML A31 tid2584587
Acacia ampliceps tid3808				Dialister invisus SRR23388468 bin 3 MetaWRAP v1 3 MAG tid218538	Akkermansia sp BIOML A32 tid2584588
Acacia amyctica tid3808				Dialister invisus SRR9217464 mag bin 4 tid218538	Akkermansia sp BIOML A33 tid2584589
Acacia anasilla tid3808				Dialister pneumosintes F0677 tid39950	Akkermansia sp BIOML A34 tid2584590
Acacia anastema tid3808				Dialister pneumosintes KCOM 1685 tid39950	Akkermansia sp BIOML A35 tid2584591
Acacia anaticeps tid3808				Dietzia sp oral taxon 368 W5195 tid712270	Akkermansia sp BIOML A36 tid2584592
Acacia anceps tid3808				Dipodomys merriami MVZ Mamm 240054 tid94247	Akkermansia sp BIOML A37 tid2584593
Acacia ancistrocarpa tid3808				Dolosigranulum pigrum SRR2077399 bin 1 CONCOCT v1 1 MAG tid29394	Akkermansia sp BIOML A38 tid2584594
Acacia ancistrophylla tid3808				Ectopseudomonas oleovorans ERR9969217 bin 29 MetaWRAP v1 3 MAG tid301	Akkermansia sp BIOML A39 tid2584595
Acacia ancistrophylla var. ancistrophylla tid1173630				Eggerthia catenaformis ERR589631 bin 95 CONCOCT v1 1 MAG tid31973	Akkermansia sp BIOML A3 tid2584559
Acacia ancistrophylla var. lissophylla tid1173630				Eggerthia catenaformis SRR23388440 bin 40 MetaWRAP v1 3 MAG tid31973	Akkermansia sp BIOML A42 tid2584598
Acacia ancistrophylla var. perarcuata tid1173630				Eikenella corrodens 758 bin 17 tid539	Akkermansia sp BIOML A43 tid2584599
Acacia andrewsii tid3808				Eikenella corrodens ATCC 23834 tid546274	Akkermansia sp BIOML A44 tid2584600
Acacia anegadensis tid3808				Eikenella corrodens KCOM 1378 tid539	Akkermansia sp BIOML A45 tid2584601
Acacia aneura tid3808				Eikenella corrodens KCOM 3110 tid539	Akkermansia sp BIOML A46 tid2584602
Acacia aneura var. intermedia tid205021				Eikenella corrodens SRR15001311 bin 2 MetaWRAP v1 3 MAG tid539	Akkermansia sp BIOML A47 tid2584603
Acacia aneura var. tenuis tid205021				Eikenella corrodens SRR9217453 mag bin 5 tid539	Akkermansia sp BIOML A48 tid2584604
Acacia anfractuosa tid3808				Eikenella glucosivorans S3360 tid2766967	Akkermansia sp BIOML A49 tid2584605
Acacia angusta tid3808				Eikenella halliae 809 bin 9 tid1795832	Akkermansia sp BIOML A4 tid2584560
Acacia anthochaera tid3808				Eikenella halliae ERR9968980 bin 1 MetaWRAP v1 3 MAG tid1795832	Akkermansia sp BIOML A50 tid2584606
Acacia aphanoclada tid3808				Empedobacter brevis ERR9969043 bin 16 MetaWRAP v1 3 MAG tid247	Akkermansia sp BIOML A51 tid2584607
Acacia aphylla tid3808				Empedobacter tilapiae ERR9968787 bin 3 MetaWRAP v1 3 MAG tid2491114	Akkermansia sp BIOML A52 tid2584608
Acacia applanata tid3808				Enterobacter asburiae 14527 tid61645	Akkermansia sp BIOML A53 tid2584609
Acacia aprepta tid3808				Enterobacter bugandensis 11465 tid881260	Akkermansia sp BIOML A55 tid2584611
Acacia aprica tid3808				Enterobacter bugandensis 220 tid881260	Akkermansia sp BIOML A56 tid2584612
Acacia aptaneura tid3808				Enterobacter hormaechei 2015950 tid158836	Akkermansia sp BIOML A57 tid2584613
Acacia arabica tid3808				Enterobacter hormaechei ATCC 49162 tid888063	Akkermansia sp BIOML A58 tid2584614
Acacia araneosa tid3808				Enterobacter hormaechei CFSAN059613 tid158836	Akkermansia sp BIOML A59 tid2584615
Acacia arcuatilis tid3808				Enterobacter hormaechei EC49583 tid158836	Akkermansia sp BIOML A5 tid2584561
Acacia areolata tid3808				Enterobacter hormaechei ECL2 tid158836	Akkermansia sp BIOML A62 tid2584618
Acacia argutifolia tid3808				Enterobacter hormaechei KHUD 001 tid158836	Akkermansia sp BIOML A64 tid2584620
Acacia argyraea tid3808				Enterobacter hormaechei KHUD 002 tid158836	Akkermansia sp BIOML A65 tid2584621
Acacia argyrodendron tid3808				Enterobacter hormaechei SYF308 1 tid158836	Akkermansia sp BIOML A66 tid2584622
Acacia argyrophylla tid3808				Enterobacter hormaechei SYF322 1 tid158836	Akkermansia sp BIOML A67 tid2584623
Acacia arida tid3808				Enterobacter hormaechei Survcare428 tid158836	Akkermansia sp BIOML A6 tid2584562
Acacia armitii tid3808				Enterobacter hormaechei sc17294875 tid158836	Akkermansia sp BIOML A7 tid2584563
Acacia arrecta tid3808				Enterobacter hormaechei subsp xiangfangensis sc18400719 tid1296536	Akkermansia sp BIOML A8 tid2584564
Acacia ashbyae tid3808				Enterobacter hormaechei uvzsr PT 24 00031 A06 AR 24 00002303 tid158836	Akkermansia sp BIOML A9 tid2584565
Acacia aspera tid3808				Enterobacter roggenkampii 13409 tid1812935	Akkermansia sp C008 03 tid1872421
Acacia asperulacea tid3808				Enterobacter roggenkampii AR0910 tid1812935	Akkermansia sp C014 08 tid1872421
Acacia assimilis tid3808				Enterobacter roggenkampii NMI2441 14 tid1812935	Akkermansia sp C017 54 tid1872421
Acacia ataxiphylla subsp. ataxiphylla tid1174727				Enterocloster bolteae ERR9969170 bin 30 MetaWRAP v1 3 MAG tid208479	Akkermansia sp C020 16 tid1872421
Acacia ataxiphylla subsp. magna tid1174727				Enterocloster lavalensis MTG246 bin 51 fa tid460384	Akkermansia sp C039 53 tid1872421
Acacia ataxiphylla tid3808				Enterococcus casseliflavus ATCC 12755 tid888066	Akkermansia sp C047 16 tid1872421
Acacia atkinsiana tid3808				Enterococcus devriesei ERR9969252 bin 38 MetaWRAP v1 3 MAG tid319970	Akkermansia sp C047 44 tid1872421
Acacia atrox tid3808				Enterococcus faecalis BE11 tid1351	Akkermansia sp CAG 344 tid1262691
Acacia attenuata tid3808				Enterococcus faecalis BE13 tid1351	Akkermansia sp COPD424 tid1872421
Acacia aulacocarpa tid3808				Enterococcus faecalis BE15 tid1351	Akkermansia sp D4 MB 51 tid1872421
Acacia aulacophylla tid3808				Enterococcus faecalis BE16 tid1351	Akkermansia sp DOME MAG 10766 tid1872421
Acacia auratiflora tid3808				Enterococcus faecalis BE17 tid1351	Akkermansia sp DOME MAG 8410 tid1872421
Acacia aureocrinita tid3808				Enterococcus faecalis BE25 tid1351	Akkermansia sp GGCC 0220 tid2731210
Acacia auricoma tid3808				Enterococcus faecalis BE32 tid1351	Akkermansia sp KLE1797 tid1574264
Acacia auriculiformis tid3808				Enterococcus faecalis BE33 tid1351	Akkermansia sp KLE1798 tid1574265
Acacia auriculiformis x Acacia mangium tid3808				Enterococcus faecalis BE43 tid1351	Akkermansia sp L1 007 000M1 dasL1 007 000M1 maxbin2 maxbin 012 tid1872421
Acacia auronitens tid3808				Enterococcus faecalis BE45 tid1351	Akkermansia sp L1 008 000M1 dasL1 008 000M1 concoct 60 tid1872421
Acacia ausfeldii tid3808				Enterococcus faecalis BE47 tid1351	Akkermansia sp L3 082 000M1 dasL3 082 000M1 concoct 100 tid1872421
Acacia axillaris tid3808				Enterococcus faecalis BE5 tid1351	Akkermansia sp L3 121 092G1 dasL3 121 092G1 metabat metabat 24 tid1872421
Acacia ayersiana tid3808				Enterococcus faecalis BE7 tid1351	Akkermansia sp Map 188 018 tid1872421
Acacia baeuerlenii tid3808				Enterococcus faecalis BE8 tid1351	Akkermansia sp N1174 3 tid1872421
Acacia baileyana tid3808				Enterococcus faecalis SYF27 1 tid1351	Akkermansia sp N1175 9 tid1872421
Acacia bakeri tid3808				Enterococcus faecalis TUSoD Ef11 tid553209	Akkermansia sp N21116 tid3040764
Acacia balsamea tid3808				Enterococcus faecium ERV102 tid1134820	Akkermansia sp N21169 tid3040765
Acacia bancroftii tid3808				Enterococcus gilvus ERR9969137 bin 3 MetaWRAP v1 3 MAG tid160453	Akkermansia sp NBRC 115031 tid2994522
Acacia bancroftiorum tid3808				Enterococcus italicus DSM 15952 tid888064	Akkermansia sp RCC 12PD tid3115152
Acacia barattensis tid3808				Enterococcus thailandicus SFY167 1 tid417368	Akkermansia sp S03A meta bin 1 tid1872421
Acacia barringtonensis tid3808				Escherichia coli B1664 2 tid562	Akkermansia sp S03B meta bin 2 tid1872421
Acacia basedowii tid3808				Escherichia coli EC20 tid562	Akkermansia sp S2 010 030G1 dasS2 010 030G1 concoct 3 tid1872421
Acacia baueri tid3808				Escherichia coli GABEEC10 tid562	Akkermansia sp UBA9119 tid1872421
Acacia baxteri tid3808				Escherichia coli GABEEC132 tid562	Akkermansia sp UBG173 tid1872421
Acacia beadleana tid3808				Escherichia coli K 12 5 1 substr 5 1 tid83333	Akkermansia sp UNK MGS 1 tid1638783
Acacia beauverdiana tid3808				Escherichia coli K 12 7 1 substr 7 1 tid83333	Akkermansia sp aa 0143 tid2478952
Acacia beckleri tid3808				Escherichia coli K 12 7 2 substr 7 2 tid83333	Alcaligenes faecalis 2021EL 00128 tid511
Acacia benthamii tid3808				Escherichia coli K 12 7 3 substr 7 3 tid83333	Alcaligenes nematophilus EBU 23 tid2994643
Acacia betchei tid3808				Escherichia coli K 12 C3 substr 5 1 tid83333	Aliarcobacter butzleri 2014 3116 tid28197
Acacia bidentata tid3808				Escherichia coli K 12 C73 substr 7 1 tid83333	Aliarcobacter butzleri 2014 3403 tid28197
Acacia bifaria tid3808				Escherichia coli K 12 C76 substr 7 2 tid83333	Aliarcobacter butzleri 2015 0045 tid28197
Acacia biflora tid3808				Escherichia coli K 12 C84 substr 7 3 tid83333	Aliarcobacter butzleri 2015 0097 tid28197
Acacia binata tid3808				Escherichia coli MOD1 EC5422 tid562	Aliarcobacter butzleri 2015 0120 tid28197
Acacia binervata tid3808				Escherichia coli RJMECOLI189 tid562	Aliarcobacter butzleri 2015 0463 tid28197
Acacia binervia tid3808				Escherichia coli SYF15 1 tid562	Aliarcobacter butzleri 2015 0654 tid28197
Acacia bivenosa tid3808				Escherichia coli SYF161 1 tid562	Aliarcobacter butzleri 2015 1201 tid28197
Acacia blakei subsp. diphylla tid1173633				Escherichia coli SYF167 1 tid562	Aliarcobacter butzleri 2015 1220 tid28197
Acacia blakei tid3808				Escherichia coli SYF173 1 tid562	Aliarcobacter butzleri 2015 1650 tid28197
Acacia blakelyi tid3808				Escherichia coli SYF18 1 tid562	Aliarcobacter butzleri 2015 185H tid28197
Acacia blayana tid3808				Escherichia coli SYF21 1 tid562	Aliarcobacter butzleri 2015 2363 tid28197
Acacia boliviana tid3808				Escherichia coli SYF302 1 tid562	Aliarcobacter butzleri 2015 2485 tid28197
Acacia boormanii tid3808				Escherichia coli SYF317 1 tid562	Aliarcobacter butzleri 2015 2901 tid28197
Acacia brachybotrya tid3808				Escherichia coli SYF318 1 tid562	Aliarcobacter butzleri 2016 0341 tid28197
Acacia brachyclada tid3808				Escherichia coli SYF321 1 tid562	Aliarcobacter butzleri 2016 0474 tid28197
Acacia brachyphylla tid3808				Escherichia coli SYF32 1 tid562	Aliarcobacter butzleri 2016 0547 tid28197
Acacia brachyphylla var. brachyphylla tid1280791				Escherichia coli SYF331 1 tid562	Aliarcobacter butzleri 2016 1192 tid28197
Acacia brachypoda tid3808				Escherichia coli SYF336 1 tid562	Aliarcobacter butzleri 2016 2353 tid28197
Acacia brachystachya tid3808				Escherichia coli SYF352 1 tid562	Aliarcobacter butzleri 2016 23H tid28197
Acacia bracteolata tid3808				Escherichia coli SYF389 1 tid562	Aliarcobacter butzleri 2016 2642 tid28197
Acacia brassii tid3808				Escherichia coli SYF96 1 tid562	Aliarcobacter butzleri 2016 2978 tid28197
Acacia brockii tid3808				Escherichia coli Survcare291 tid562	Aliarcobacter butzleri 2016 3169 tid28197
Acacia bromilowiana tid3808				Escherichia coli Survcare394 tid562	Aliarcobacter butzleri 2016 3175 tid28197
Acacia brunioides subsp. brunioides tid383635				Escherichia coli Survcare418 tid562	Aliarcobacter butzleri 2016 3218 tid28197
Acacia brunioides subsp. granitica tid383635				Escherichia coli Survcare426 tid562	Aliarcobacter butzleri 2016 3224 tid28197
Acacia brunioides tid3808				Escherichia coli sc17225761 tid562	Aliarcobacter butzleri 2016 3393 tid28197
Acacia bulgaensis tid3808				Escherichia coli sc19437721 tid562	Aliarcobacter butzleri 2016 3396 tid28197
Acacia burkittii tid3808				Eubacterium sp AF15 50 MTG224 bin 45 fa tid2293103	Aliarcobacter butzleri Ab 1426 2003 tid28197
Acacia buxifolia tid3808				Evtepia gabavorous MTG243 bin 15 fa tid2211183	Aliarcobacter butzleri CRDAb1 tid28197
Acacia caesaneura tid3808				Evtepia gabavorous MTG244 bin 24 fa tid2211183	Aliarcobacter butzleri H14 tid28197
Acacia caesiella tid3808				Ewingella americana ATCC 33852 tid910964	Aliarcobacter butzleri H18 tid28197
Acacia calamifolia tid3808				Ewingella americana CCUG 14506T tid41202	Aliarcobacter butzleri H19 tid28197
Acacia calantha tid3808				Facklamia hominis SRR17798734 bin 6 MetaWRAP v1 3 MAG tid178214	Aliarcobacter butzleri H24 tid28197
Acacia calcicola tid3808				Faecalibacillus intestinalis MTG240 bin 20 fa tid1982626	Aliarcobacter butzleri H26 tid28197
Acacia cambagei tid3808				Fannyhessea vaginae PB189 T1 4 tid866774	Aliarcobacter butzleri H27 tid28197
Acacia camptoclada tid3808				Fannyhessea vaginae SRR17798738 bin 6 MetaWRAP v1 3 MAG tid82135	Aliarcobacter butzleri H28 tid28197
Acacia campylophylla tid3808				Fastidiosipila sanguinis CCUG 47711 tid236753	Aliarcobacter butzleri H2 tid28197
Acacia cana tid3808				Filifactor alocis ATCC 35896 tid546269	Aliarcobacter butzleri H31 tid28197
Acacia cangaiensis tid3808				Filifactor alocis SRR23388466 bin 5 MetaWRAP v1 3 MAG tid143361	Aliarcobacter butzleri H3 tid28197
Acacia caraniana tid3808				Filifactor alocis SRR9684971 bin 20 MetaWRAP v1 3 MAG tid143361	Aliarcobacter butzleri HHE165 tid28197
Acacia cardiophylla tid3808				Finegoldia magna ACS 171 V Col3 tid768713	Aliarcobacter butzleri HHE226 tid28197
Acacia carneorum tid3808				Finegoldia magna BVS033A4 tid866773	Aliarcobacter butzleri HHE266 tid28197
Acacia carnosula tid3808				Finegoldia magna SRR17798728 bin 3 MetaWRAP v1 3 MAG tid1260	Aliarcobacter butzleri HHE74 tid28197
Acacia caroleae tid3808				Finegoldia magna SRR17798756 bin 6 MetaWRAP v1 3 MAG tid1260	Aliarcobacter butzleri JV22 tid888827
Acacia catenulata tid3808				Francisella tularensis F0884 tid263	Aliarcobacter butzleri L349 tid1447257
Acacia cavealis tid3808				Francisella tularensis F0886 tid263	Aliarcobacter butzleri L350 tid1447258
Acacia cedroides tid3808				Francisella tularensis F0911 tid263	Aliarcobacter butzleri L351 tid1447259
Acacia celastrifolia tid3808				Francisella tularensis F0917 tid263	Aliarcobacter butzleri L352 tid1447260
Acacia celsa tid3808				Francisella tularensis F0918 tid263	Aliarcobacter butzleri LMG 10828 tid28197
Acacia cf. aneura 'Blue Mulga' tid3808				Francisella tularensis F0919 tid263	Aliarcobacter butzleri MGYG HGUT 02364 tid28197
Acacia cf. aneura 'Pilbara' tid3808				Francisella tularensis F0920 tid263	Aliarcobacter cryaerophilus 151 tid28198
Acacia chartacea tid3808				Francisella tularensis F0921 tid263	Aliarcobacter cryaerophilus 382 tid28198
Acacia cheelii tid3808				Francisella tularensis FDC201 tid263	Aliarcobacter lanthieri R 75363 tid1355374
Acacia chinchillensis tid3808				Francisella tularensis FDC203 tid263	Aliarcobacter skirrowii CCUG 10374 LMG 6621 tid1032239
Acacia chisholmii tid3808				Francisella tularensis FDC205 tid263	Alistipes Alistipes senegalensis 81E7 tid1288121
Acacia chrysella tid3808				Fusobacterium animalis ChDC F324 tid1307429	Alistipes communis 17 1 20 tid2585118
Acacia chrysocephala tid3808				Fusobacterium animalis F0419 tid999414	Alistipes communis 5CBH24 tid2585118
Acacia chrysotricha tid3808				Fusobacterium animalis KCOM1279 tid76859	Alistipes communis 6CPBBH3 tid2585118
Acacia cincinnata tid3808				Fusobacterium animalis KCOM1280 tid76859	Alistipes communis AF53 19pH10A tid2585118
Acacia citrinoviridis tid3808				Fusobacterium animalis KCOM1325 tid76859	Alistipes communis CIP112231 tid2585118
Acacia clelandii tid3808				Fusobacterium animalis KCOM2538 tid76859	Alistipes communis D1217bin58 tid2585118
Acacia clunies-rossiae tid3808				Fusobacterium animalis KCOM2763 tid76859	Alistipes communis D43t1 170807 E1 tid2585118
Acacia clydonophora tid3808				Fusobacterium animalis KCOM2765 tid76859	Alistipes communis DFI 6 39 tid2585118
Acacia cochlearis tid3808				Fusobacterium animalis KCOM2860 tid76859	Alistipes communis ERR1600743 bin 17 tid2585118
Acacia cognata tid3808				Fusobacterium animalis KCOM2877 tid76859	Alistipes communis ERR4316486 bin 69 MetaWRAP v1 3 MAG tid2585118
Acacia colei tid3808				Fusobacterium animalis KCOM2952 tid76859	Alistipes communis ERR4918925 bin 14 MetaWRAP v1 3 MAG tid2585118
Acacia colei var. colei tid138514				Fusobacterium animalis KCOM2969 tid76859	Alistipes communis ERR9322424 bin 24 MetaWRAP v1 3 MAG tid2585118
Acacia colei var. ileocarpa tid138514				Fusobacterium animalis KCOM3127 tid76859	Alistipes communis ERR9578280 bin 42 MetaWRAP v1 3 MAG tid2585118
Acacia colletioides tid3808				Fusobacterium animalis KCOM3229 tid76859	Alistipes communis ERR9762698 bin 15 MetaWRAP v1 3 MAG tid2585118
Acacia complanata tid3808				Fusobacterium animalis KCOM3367 tid76859	Alistipes communis MGYG HGUT 01415 tid2585118
Acacia concurrens tid3808				Fusobacterium animalis KCOM3645 tid76859	Alistipes communis MTG220 bin 36 fa tid2585118
Acacia conferta tid3808				Fusobacterium animalis KCOM3774 tid76859	Alistipes communis MTG221 bin 40 fa tid2585118
Acacia confluens tid3808				Fusobacterium animalis KCOM 1279 tid76859	Alistipes communis MTG222 bin 30 fa tid2585118
Acacia confusa tid3808				Fusobacterium animalis KCOM 1280 tid76859	Alistipes communis MTG223 bin 24 fa tid2585118
Acacia congesta subsp. congesta tid1280802				Fusobacterium animalis KCOM 1325 tid76859	Alistipes communis MTG224 bin 17 fa tid2585118
Acacia congesta tid3808				Fusobacterium gonidiaformans ATCC 25563 tid469615	Alistipes communis MTG225 bin 13 fa tid2585118
Acacia consobrina tid3808				Fusobacterium hwasookii ChDC F145 tid1307441	Alistipes communis MTG226 bin 42 fa tid2585118
Acacia conspersa tid3808				Fusobacterium hwasookii ChDC F174 tid1307442	Alistipes communis MTG227 bin 35 fa tid2585118
Acacia constablei tid3808				Fusobacterium hwasookii ChDC F206 tid1307443	Alistipes communis MTG228 bin 31 fa tid2585118
Acacia continua tid3808				Fusobacterium hwasookii ChDC F300 tid1307444	Alistipes communis MTG229 bin 27 fa tid2585118
Acacia coolgardiensis tid3808				Fusobacterium hwasookii ERR9969217 bin 6 MetaWRAP v1 3 MAG tid1583098	Alistipes communis MTG230 bin 44 fa tid2585118
Acacia coriacea subsp. coriacea tid218783				Fusobacterium hwasookii KCOM 1249 tid1583098	Alistipes communis MTG231 bin 27 fa tid2585118
Acacia coriacea subsp. pendens tid218783				Fusobacterium hwasookii KCOM 1253 tid1583098	Alistipes communis MTG241 bin 50 fa tid2585118
Acacia coriacea tid3808				Fusobacterium massiliense ERR9968777 bin 6 MetaWRAP v1 3 MAG tid1852365	Alistipes communis MTG242 bin 12 fa tid2585118
Acacia costata tid3808				Fusobacterium massiliense SRR15001303 bin 5 MetaWRAP v1 3 MAG tid1852365	Alistipes communis MTG245 bin 3 fa tid2585118
Acacia courtii tid3808				Fusobacterium necrophorum BRON 10 tid859	Alistipes communis P003 57 tid2585118
Acacia covenyi tid3808				Fusobacterium necrophorum BRON 11 tid859	Alistipes communis P014 71 tid2585118
Acacia cowleana tid3808				Fusobacterium necrophorum BRON 12 tid859	Alistipes communis P015L1 25 tid2585118
Acacia craspedocarpa tid3808				Fusobacterium necrophorum BRON 13 tid859	Alistipes communis P023L1 19 tid2585118
Acacia crassa subsp. crassa tid1174766				Fusobacterium necrophorum BRON 14 tid859	Alistipes communis P023 16 tid2585118
Acacia crassa tid3808				Fusobacterium necrophorum BRON 15 tid859	Alistipes communis P043L1 57 tid2585118
Acacia crassicarpa tid3808				Fusobacterium necrophorum BRON 17 tid859	Alistipes communis SRR16244384 bin 17 MetaWRAP v1 3 MAG tid2585118
Acacia crassiuscula tid3808				Fusobacterium necrophorum BRON 18 tid859	Alistipes communis SRR16280029 bin 40 MetaWRAP v1 3 MAG tid2585118
Acacia cremiflora tid3808				Fusobacterium necrophorum BRON 1 tid859	Alistipes communis SRR22541657 bin 9 MetaWRAP v1 3 MAG tid2585118
Acacia cretata tid3808				Fusobacterium necrophorum BRON 20 tid859	Alistipes communis UBG051 tid2585118
Acacia cultriformis tid3808				Fusobacterium necrophorum BRON 22 tid859	Alistipes communis hylon METABAT 237 tid2585118
Acacia cupularis tid3808				Fusobacterium necrophorum BRON 23 tid859	Alistipes communis min17 bin55 tid2585118
Acacia curranii tid3808				Fusobacterium necrophorum BRON 25 tid859	Alistipes communis ph8 tid2585118
Acacia curvata tid3808				Fusobacterium necrophorum BRON 27 tid859	Alistipes dispar 5CPEGH6 tid2585119
Acacia cuspidifolia tid3808				Fusobacterium necrophorum BRON 28 tid859	Alistipes dispar Marseille P2263 tid2585119
Acacia cuthbertsonii tid3808				Fusobacterium necrophorum BRON 29 tid859	Alistipes finegoldii 1001713B170207 170306 H2 tid214856
Acacia cyclops tid3808				Fusobacterium necrophorum BRON 2 tid859	Alistipes finegoldii 19 1 42 tid214856
Acacia cyperophylla tid3808				Fusobacterium necrophorum BRON 30 tid859	Alistipes finegoldii 29 1 33 tid214856
Acacia dallachiana tid3808				Fusobacterium necrophorum BRON 32 tid859	Alistipes finegoldii 29 2 48 tid214856
Acacia dangarensis tid3808				Fusobacterium necrophorum BRON 3 tid859	Alistipes finegoldii 39 2 85 tid214856
Acacia dawsonii tid3808				Fusobacterium necrophorum BRON 4 tid859	Alistipes finegoldii 43 1 24 tid214856
Acacia dealbata subsp. dealbata tid205042				Fusobacterium necrophorum BRON 5 tid859	Alistipes finegoldii BIOML A1 tid214856
Acacia dealbata tid3808				Fusobacterium necrophorum BRON 6 tid859	Alistipes finegoldii C017 53 tid214856
Acacia deanei subsp. deanei tid205356				Fusobacterium necrophorum BRON 7 tid859	Alistipes finegoldii C047 39 tid214856
Acacia deanei tid3808				Fusobacterium necrophorum BRON 8 tid859	Alistipes finegoldii CAG 68 tid1263035
Acacia debilis tid3808				Fusobacterium necrophorum BRON 9 tid859	Alistipes finegoldii CE91 St15 tid214856
Acacia declinata tid3808				Fusobacterium necrophorum subsp funduliforme ATCC 51357 tid1095747	Alistipes finegoldii CE91 St16 tid214856
Acacia decora tid3808				Fusobacterium necrophorum subsp funduliforme F1248 tid143387	Alistipes finegoldii CLA AP H12 tid214856
Acacia decurrens tid3808				Fusobacterium necrophorum subsp funduliforme F1250 tid143387	Alistipes finegoldii COPD076 tid214856
Acacia delibrata tid3808				Fusobacterium necrophorum subsp funduliforme F1267 tid143387	Alistipes finegoldii CavFT hAR201 tid214856
Acacia delphina tid3808				Fusobacterium necrophorum subsp funduliforme F1285 tid143387	Alistipes finegoldii D53t1 180928 D3 tid214856
Acacia dempsteri tid3808				Fusobacterium necrophorum subsp funduliforme F1309 tid143387	Alistipes finegoldii DFI 1 269 tid214856
Acacia denticulosa tid3808				Fusobacterium necrophorum subsp funduliforme F1314 tid143387	Alistipes finegoldii DFI 2 10 tid214856
Acacia desmondii tid3808				Fusobacterium necrophorum subsp funduliforme F1330 tid143387	Alistipes finegoldii DFI 2 16 tid214856
Acacia diallaga tid3808				Fusobacterium necrophorum subsp funduliforme F1351 tid143387	Alistipes finegoldii DFI 2 31 tid214856
Acacia dictyoneura tid3808				Fusobacterium necrophorum subsp funduliforme F1353 tid143387	Alistipes finegoldii DFI 6 32 tid214856
Acacia dictyophleba tid3808				Fusobacterium necrophorum subsp funduliforme F1365 tid143387	Alistipes finegoldii ERR10149220 bin 4 MetaWRAP v1 3 MAG tid214856
Acacia didyma tid3808				Fusobacterium necrophorum subsp funduliforme GEN 277 tid143387	Alistipes finegoldii ERR1600702 bin 62 CONCOCT v1 1 MAG tid214856
Acacia difficilis tid3808				Fusobacterium necrophorum subsp funduliforme GEN 281 tid143387	Alistipes finegoldii ERR4316486 bin 25 MetaWRAP v1 3 MAG tid214856
Acacia dimidiata tid3808				Fusobacterium necrophorum subsp funduliforme GEN 285 tid143387	Alistipes finegoldii ERR4918958 bin 2 MetaWRAP v1 3 MAG tid214856
Acacia disparrima subsp. calidestris tid1174775				Fusobacterium necrophorum subsp funduliforme GEN 293 tid143387	Alistipes finegoldii ERR8263763 bin 24 MetaWRAP v1 3 MAG tid214856
Acacia disparrima subsp. disparrima tid1174775				Fusobacterium necrophorum subsp funduliforme GEN 9827 tid143387	Alistipes finegoldii ERR9353498 bin 10 MetaWRAP v1 3 MAG tid214856
Acacia disparrima tid3808				Fusobacterium nucleatum FNA tid851	Alistipes finegoldii ERR9492498 bin 2 MetaWRAP v1 3 MAG tid214856
Acacia distans tid3808				Fusobacterium nucleatum FNU tid851	Alistipes finegoldii ERR9578273 bin 9 MetaWRAP v1 3 MAG tid214856
Acacia dodonaeifolia tid3808				Fusobacterium nucleatum FNV tid851	Alistipes finegoldii ERR9609791 bin 30 MetaWRAP v1 3 MAG tid214856
Acacia dolichophylla tid3808				Fusobacterium nucleatum KCOM1276 tid851	Alistipes finegoldii ERR9762705 bin 41 MetaWRAP v1 3 MAG tid214856
Acacia doratoxylon tid3808				Fusobacterium nucleatum KCOM2013 tid851	Alistipes finegoldii MTG232 bin 4 fa tid214856
Acacia dorothea tid3808				Fusobacterium nucleatum KCOM2205 tid851	Alistipes finegoldii MTG233 bin 11 fa tid214856
Acacia drepanocarpa subsp. latifolia tid1174780				Fusobacterium nucleatum KCOM2312 tid851	Alistipes finegoldii MTG234 bin 61 fa tid214856
Acacia drepanocarpa tid3808				Fusobacterium nucleatum KCOM2373 tid851	Alistipes finegoldii MTG235 bin 23 fa tid214856
Acacia drepanophylla tid3808				Fusobacterium nucleatum KCOM2847 tid851	Alistipes finegoldii MTG236 bin 51 fa tid214856
Acacia drummondii subsp. affinis tid139007				Fusobacterium nucleatum KCOM2878 tid851	Alistipes finegoldii MTG237 bin 11 fa tid214856
Acacia drummondii tid3808				Fusobacterium nucleatum KCOM2883 tid851	Alistipes finegoldii MTG239 bin 40 fa tid214856
Acacia dunnii tid3808				Fusobacterium nucleatum KCOM2898 tid851	Alistipes finegoldii MTG240 bin 41 fa tid214856
Acacia ehrenbergiana tid3808				Fusobacterium nucleatum KCOM2902 tid851	Alistipes finegoldii MTG247 bin 31 fa tid214856
Acacia elachantha tid3808				Fusobacterium nucleatum KCOM2907 tid851	Alistipes finegoldii MTG248 bin 15 fa tid214856
Acacia elata tid3808				Fusobacterium nucleatum KCOM2939 tid851	Alistipes finegoldii P004L1 45 tid214856
Acacia elongata tid3808				Fusobacterium nucleatum KCOM2995 tid851	Alistipes finegoldii P032L1 19 tid214856
Acacia empelioclada tid3808				Fusobacterium nucleatum KCOM3154 tid851	Alistipes finegoldii P055L1 25 tid214856
Acacia enervia tid3808				Fusobacterium nucleatum KCOM3157 tid851	Alistipes finegoldii P061 15 tid214856
Acacia enterocarpa tid3808				Fusobacterium nucleatum KCOM3164 tid851	Alistipes finegoldii RAGGC 90 tid214856
Acacia environmental sample tid1112709				Fusobacterium nucleatum KCOM3182 tid851	Alistipes finegoldii RTP31002st1 D10 RTP31002 201218 tid214856
Acacia epacantha tid3808				Fusobacterium nucleatum KCOM3187 tid851	Alistipes finegoldii SRR16280044 bin 48 MetaWRAP v1 3 MAG tid214856
Acacia eriopoda tid3808				Fusobacterium nucleatum KCOM3205 tid851	Alistipes finegoldii SRR17798034 bin 26 MetaWRAP v1 3 MAG tid214856
Acacia errabunda tid3808				Fusobacterium nucleatum KCOM3208 tid851	Alistipes finegoldii SRR22541663 bin 7 MetaWRAP v1 3 MAG tid214856
Acacia estrophiolata tid3808				Fusobacterium nucleatum KCOM3240 tid851	Alistipes finegoldii TM12 21A tid214856
Acacia euthycarpa tid3808				Fusobacterium nucleatum KCOM3321 tid851	Alistipes finegoldii UBG195 tid214856
Acacia excelsa tid3808				Fusobacterium nucleatum KCOM3363 tid851	Alistipes finegoldii aa 0143 tid214856
Acacia excentrica tid3808				Fusobacterium nucleatum KCOM3412 tid851	Alistipes finegoldii hylon METABAT 121 tid214856
Acacia extensa tid3808				Fusobacterium nucleatum KCOM3457 tid851	Alistipes finegoldii min17 bin73 tid214856
Acacia fagonioides tid3808				Fusobacterium nucleatum KCOM3503 tid851	Alistipes hominis New 7 tid2763015
Acacia falcata tid3808				Fusobacterium nucleatum KCOM3674 tid851	Alistipes ihumii 17 1 01 tid1470347
Acacia falciformis tid3808				Fusobacterium nucleatum KCOM3685 tid851	Alistipes ihumii 39 2 118 tid1470347
Acacia fasciculifera tid3808				Fusobacterium nucleatum KCOM3713 tid851	Alistipes ihumii AP11 tid1211813
Acacia faucium tid3808				Fusobacterium nucleatum KCOM3714 tid851	Alistipes ihumii C047 19 tid1470347
Acacia fecunda tid3808				Fusobacterium nucleatum KCOM3739 tid851	Alistipes ihumii ERR4316486 bin 42 MetaWRAP v1 3 MAG tid1470347
Acacia filicifolia tid3808				Fusobacterium nucleatum KCOM3756 tid851	Alistipes ihumii ERR4918936 bin 1 MetaWRAP v1 3 MAG tid1470347
Acacia fimbriata tid3808				Fusobacterium nucleatum KCOM3758 tid851	Alistipes ihumii ERR8263855 bin 3 MetaWRAP v1 3 MAG tid1470347
Acacia flagelliformis tid3808				Fusobacterium nucleatum KCOM3764 tid851	Alistipes ihumii ERR9354249 bin 16 MetaWRAP v1 3 MAG tid1470347
Acacia fleckii tid3808				Fusobacterium nucleatum subsp nucleatum ATCC 23726 tid525283	Alistipes ihumii ERR9578261 bin 13 MetaWRAP v1 3 MAG tid1470347
Acacia flexifolia tid3808				Fusobacterium nucleatum subsp nucleatum ATCC 25586 tid190304	Alistipes ihumii MGYG HGUT 01429 tid1470347
Acacia floribunda tid3808				Fusobacterium nucleatum subsp nucleatum ChDC F311 tid76856	Alistipes ihumii P015L1 52 tid1470347
Acacia fragilis tid3808				Fusobacterium nucleatum subsp nucleatum ChDC F316 KCOM 1322 tid1307428	Alistipes ihumii P016L1 39 tid1470347
Acacia frigescens tid3808				Fusobacterium nucleatum subsp nucleatum ChDC F316 tid1307428	Alistipes ihumii P018L1 2 tid1470347
Acacia fulva tid3808				Fusobacterium nucleatum subsp nucleatum ChDC F317 tid76856	Alistipes ihumii P042 29 tid1470347
Acacia furcatispina tid3808				Fusobacterium periodonticum 2 1 31 tid860	Alistipes ihumii P043L1 63 tid1470347
Acacia fuscaneura tid3808				Fusobacterium periodonticum ATCC 33693 tid546275	Alistipes ihumii RAGGC 81 tid1470347
Acacia gardneri tid3808				Fusobacterium periodonticum D10 tid620833	Alistipes ihumii SRR16280068 bin 31 MetaWRAP v1 3 MAG tid1470347
Acacia gelasina tid3808				Fusobacterium periodonticum ERR9969214 bin 6 MetaWRAP v1 3 MAG tid860	Alistipes ihumii SRR17798048 bin 9 MetaWRAP v1 3 MAG tid1470347
Acacia genistifolia tid3808				Fusobacterium polymorphum 122B tid76857	Alistipes ihumii SRR18940298 bin 43 MetaWRAP v1 3 MAG tid1470347
Acacia gentlei tid3808				Fusobacterium polymorphum 132A tid76857	Alistipes ihumii SRR20881984 bin 32 MetaWRAP v1 3 MAG tid1470347
Acacia georginae tid3808				Fusobacterium polymorphum 139A tid76857	Alistipes ihumii SRR22541669 bin 44 MetaWRAP v1 3 MAG tid1470347
Acacia gilbertii tid3808				Fusobacterium polymorphum 148A1 tid76857	Alistipes ihumii SRR7721898 bin 17 tid1470347
Acacia gillii tid3808				Fusobacterium polymorphum 149A tid76857	Alistipes indistinctus 1033st1 B5 1033SCRN 220408 tid626932
Acacia gittinsii tid3808				Fusobacterium polymorphum 161A tid76857	Alistipes indistinctus 1033st1 C6 1033SCRN 220408 tid626932
Acacia gladiiformis tid3808				Fusobacterium polymorphum 164A1 tid76857	Alistipes indistinctus 2BBH45 tid626932
Acacia glaucissima tid3808				Fusobacterium polymorphum 170A1 tid76857	Alistipes indistinctus AF17 14 tid626932
Acacia glaucocaesia tid3808				Fusobacterium polymorphum 178Ad tid76857	Alistipes indistinctus CLA DW H2 tid626932
Acacia glaucocarpa tid3808				Fusobacterium polymorphum 182A tid76857	Alistipes indistinctus D5140bin2 tid626932
Acacia glaucoptera tid3808				Fusobacterium polymorphum 199A2d tid76857	Alistipes indistinctus DRR221363 bin 12 MetaWRAP v1 3 MAG tid626932
Acacia globulifera tid3808				Fusobacterium polymorphum 40A2 tid76857	Alistipes indistinctus ERR3160556 bin 26 tid626932
Acacia gnidium tid3808				Fusobacterium polymorphum 43A1 tid76857	Alistipes indistinctus ERR4316486 bin 54 MetaWRAP v1 3 MAG tid626932
Acacia gonocarpa tid3808				Fusobacterium polymorphum 43A2 tid76857	Alistipes indistinctus ERR9578308 bin 33 MetaWRAP v1 3 MAG tid626932
Acacia gonoclada tid3808				Fusobacterium polymorphum 43A3 tid76857	Alistipes indistinctus MGYG HGUT 01385 tid626932
Acacia gonophylla tid3808				Fusobacterium polymorphum 45A1 tid76857	Alistipes indistinctus SRR16244387 bin 42 MetaWRAP v1 3 MAG tid626932
Acacia grandifolia tid3808				Fusobacterium polymorphum 60A2 tid76857	Alistipes indistinctus SRR16280014 bin 22 MetaWRAP v1 3 MAG tid626932
Acacia grasbyi tid3808				Fusobacterium polymorphum ATCC 10953 tid393480	Alistipes indistinctus SRR17798035 bin 1 MetaWRAP v1 3 MAG tid626932
Acacia gregorii tid3808				Fusobacterium polymorphum ChDC F306 tid76857	Alistipes indistinctus UBG196 tid626932
Acacia guinetii tid3808				Fusobacterium polymorphum ChDC F319 tid76857	Alistipes indistinctus YIT 12060 tid742725
Acacia hakeoides tid3808				Fusobacterium polymorphum KCOM1257 tid76857	Alistipes indistinctus rmaize METABAT 99 tid626932
Acacia halliana tid3808				Fusobacterium polymorphum KCOM1267 tid76857	Alistipes inops 627 tid1501391
Acacia hamersleyensis tid3808				Fusobacterium polymorphum KCOM1271 tid76857	Alistipes intestinihominis CLA KB H122 tid3133172
Acacia hammondii tid3808				Fusobacterium polymorphum KCOM1272 tid76857	Alistipes montrealensis kh20 tid2834113
Acacia harpophylla tid3808				Fusobacterium polymorphum KCOM1274 tid76857	Alistipes onderdonkii 1001136B 160425 D4 tid328813
Acacia harveyi tid3808				Fusobacterium polymorphum KCOM1275 tid76857	Alistipes onderdonkii 1001262B 160229 H2 tid328813
Acacia hastulata tid3808				Fusobacterium polymorphum KCOM1278 tid76857	Alistipes onderdonkii 1001285H 161024 H10 tid328813
Acacia havilandiorum tid3808				Fusobacterium polymorphum KCOM1281 tid76857	Alistipes onderdonkii 1001713B170207 170306 D5 tid328813
Acacia hemiteles tid3808				Fusobacterium polymorphum KCOM1330 tid76857	Alistipes onderdonkii 1001713B170207 170306 E5 tid328813
Acacia hemsleyi tid3808				Fusobacterium polymorphum KCOM2446 tid76857	Alistipes onderdonkii BSD2780061687b 171204 C2 tid328813
Acacia heterochroa subsp. heterochroa tid1280811				Fusobacterium polymorphum KCOM2500 tid76857	Alistipes onderdonkii CE91 St17 tid328813
Acacia heterochroa tid3808				Fusobacterium polymorphum KCOM2510 tid76857	Alistipes onderdonkii CE91 St18 tid328813
Acacia heteroclita tid3808				Fusobacterium polymorphum KCOM2517 tid76857	Alistipes onderdonkii CLA AA H13 tid328813
Acacia heterophylla tid3808				Fusobacterium polymorphum KCOM2594 tid76857	Alistipes onderdonkii CLA JM H20B tid328813
Acacia hexaneura tid3808				Fusobacterium polymorphum KCOM3036 tid76857	Alistipes onderdonkii CLA JM H20 tid328813
Acacia hilliana tid3808				Fusobacterium polymorphum KCOM3210 tid76857	Alistipes onderdonkii CLA SR H002 tid328813
Acacia hirtipes tid3808				Fusobacterium polymorphum KCOM 1001 tid76857	Alistipes onderdonkii D52t1 170925 A10 tid328813
Acacia holosericea tid3808				Fusobacterium polymorphum KCOM 1002 tid76857	Alistipes onderdonkii D54t1 190329 A1 tid328813
Acacia hopperiana tid3808				Fusobacterium polymorphum KCOM 1232 tid76857	Alistipes onderdonkii DFI 2 11 tid328813
Acacia howittii tid3808				Fusobacterium polymorphum KCOM 1248 tid76857	Alistipes onderdonkii DFI 2 46 tid328813
Acacia huegelii tid3808				Fusobacterium polymorphum KCOM 1257 tid76857	Alistipes onderdonkii DFI 2 5 tid328813
Acacia hylonoma tid3808				Fusobacterium polymorphum KCOM 1260 tid76857	Alistipes onderdonkii DFI 2 90 tid328813
Acacia hypermeces tid3808				Fusobacterium polymorphum KCOM 1265 tid76857	Alistipes onderdonkii DFI 3 140 tid328813
Acacia hystrix tid3808				Fusobacterium polymorphum KCOM 1267 tid76857	Alistipes onderdonkii DFI 5 4 tid328813
Acacia idiomorpha tid3808				Fusobacterium polymorphum KCOM 1271 tid76857	Alistipes onderdonkii DFI 6 22 tid328813
Acacia imbricata tid3808				Fusobacterium polymorphum KCOM 1274 tid76857	Alistipes onderdonkii DFI 9 26 tid328813
Acacia imitans tid3808				Fusobacterium polymorphum KCOM 1275 tid76857	Alistipes onderdonkii DSM 19147 tid328813
Acacia implexa tid3808				Fusobacterium polymorphum KCOM 1278 tid76857	Alistipes onderdonkii RTP21358st1 F6 RTP21358 211008 tid328813
Acacia inaequilatera tid3808				Fusobacterium polymorphum KCOM 1330 tid76857	Alistipes onderdonkii RTP21489st1 A3 RTP21489 200313 tid328813
Acacia inaequiloba tid3808				Fusobacterium polymorphum NCTC 10562 tid76857	Alistipes onderdonkii RTP21489st1 B5 RTP21489 200313 tid328813
Acacia inceana subsp. conformis tid1173651				Fusobacterium pseudoperiodonticum ERR10228826 bin 6 MetaWRAP v1 3 MAG tid2663009	Alistipes onderdonkii RTP21489st1 B7 RTP21489 200313 tid328813
Acacia inceana subsp. inceana tid1173651				Fusobacterium pseudoperiodonticum ERR9969145 bin 6 MetaWRAP v1 3 MAG tid2663009	Alistipes onderdonkii RTP21489st1 D3 RTP21489 200313 tid328813
Acacia inceana tid3808				Fusobacterium pseudoperiodonticum ERR9969252 bin 7 MetaWRAP v1 3 MAG tid2663009	Alistipes onderdonkii RTP21489st1 D4 RTP21489 200313 tid328813
Acacia incrassata tid3808				Fusobacterium pseudoperiodonticum KCOM1322 tid2663009	Alistipes onderdonkii RTP21489st1 F3 RTP21489 200313 tid328813
Acacia incurva tid3808				Fusobacterium pseudoperiodonticum KCOM 1259 tid2663009	Alistipes onderdonkii RTP21489st1 F9 RTP21489 200313 tid328813
Acacia incurvaneura tid3808				Fusobacterium pseudoperiodonticum KCOM 1261 tid2663009	Alistipes onderdonkii RTP21489st1 G2 RTP21489 200313 tid328813
Acacia ingramii tid3808				Fusobacterium pseudoperiodonticum KCOM 1262 tid2663009	Alistipes onderdonkii RTP21489st1 H8 RTP21489 200313 tid328813
Acacia irrorata subsp. irrorata tid383645				Fusobacterium pseudoperiodonticum KCOM 1263 tid2663009	Alistipes onderdonkii RTP31004st1 A6 RTP31004 210507 tid328813
Acacia irrorata subsp. velutinella tid383645				Fusobacterium pseudoperiodonticum KCOM 1277 tid2663009	Alistipes onderdonkii RTP31015st1 D4 RTP31015 201113 tid328813
Acacia irrorata tid3808				Fusobacterium pseudoperiodonticum KCOM 1282 tid2663009	Alistipes onderdonkii SL 2 34 tid328813
Acacia iteaphylla tid3808				Fusobacterium pseudoperiodonticum KCOM 1283 tid2663009	Alistipes onderdonkii am 0171 tid328813
Acacia ixiophylla tid3808				Fusobacterium pseudoperiodonticum KCOM 1321 tid2663009	Alistipes onderdonkii human stool tid328813
Acacia ixodes tid3808				Fusobacterium pseudoperiodonticum KCOM 2305 tid2663009	Alistipes onderdonkii k06 0079 A12 2 tid328813
Acacia jacksonioides tid3808				Fusobacterium pseudoperiodonticum KCOM 2555 tid2663009	Alistipes onderdonkii subsp vulgaris 3BBH6 tid2585117
Acacia jamesiana tid3808				Fusobacterium pseudoperiodonticum KCOM 2653 tid2663009	Alistipes onderdonkii subsp vulgaris 5CPYCFAH4 tid2585117
Acacia jennerae tid3808				Fusobacterium pseudoperiodonticum SRR13061507 bin 2 MetaWRAP v1 3 MAG tid2663009	Alistipes onderdonkii subsp vulgaris 5NYCFAH2 tid2585117
Acacia jensenii tid3808				Fusobacterium pseudoperiodonticum SRR13061527 bin 13 MetaWRAP v1 3 MAG tid2663009	Alistipes putredinis 1001262B 160229 H8 tid28117
Acacia jibberdingensis tid3808				Fusobacterium sp oral taxon 203 W7671 tid671211	Alistipes putredinis 1001287H 170206 F3 tid28117
Acacia jonesii tid3808				Fusobacterium sp oral taxon 370 F0437 tid861452	Alistipes putredinis 14 1 80 tid28117
Acacia jucunda tid3808				Fusobacterium vincentii ChDC F8 KCOM 1231 tid1307427	Alistipes putredinis 14 2 62 tid28117
Acacia julifera subsp. julifera tid1174829				Fusobacterium vincentii ChDC F8 tid1307427	Alistipes putredinis 17 1 22 tid28117
Acacia julifera tid3808				Fusobacterium vincentii KCOM2931 tid155615	Alistipes putredinis 17 2 75 tid28117
Acacia karina tid3808				Fusobacterium vincentii KCOM2988 tid155615	Alistipes putredinis 19 2 58 tid28117
Acacia kempeana tid3808				Fusobacterium vincentii KCOM3370 tid155615	Alistipes putredinis 20 1 29 tid28117
Acacia koa tid3808				Fusobacterium vincentii KCOM 2880 tid155615	Alistipes putredinis 20 2 85 tid28117
Acacia kybeanensis tid3808				Fusobacterium vincentii KCOM 2931 tid155615	Alistipes putredinis 39 1 43 tid28117
Acacia lamprocarpa tid3808				Fusobacterium vincentii TDC100 tid155615	Alistipes putredinis 39 2 74 tid28117
Acacia lasiocalyx tid3808				Gardnerella vaginalis HMP9231 tid1009464	Alistipes putredinis 40 1 59 tid28117
Acacia lateriticola tid3808				Gemella haemolysans ATCC 10379 tid546270	Alistipes putredinis 43 2 35 tid28117
Acacia latescens tid3808				Gemella haemolysans ERR9968975 bin 3 MetaWRAP v1 3 MAG tid1379	Alistipes putredinis 47 1 31 tid28117
Acacia latipes tid3808				Gemella morbillorum ERR589607 bin 15 CONCOCT v1 1 MAG tid29391	Alistipes putredinis A46 bin 9 fa tid28117
Acacia latisepala tid3808				Gemella morbillorum ERR9968867 bin 33 MetaWRAP v1 3 MAG tid29391	Alistipes putredinis B43 bin 20 fa tid28117
Acacia latzii tid3808				Gemella morbillorum ERR9969044 bin 41 MetaWRAP v1 3 MAG tid29391	Alistipes putredinis C014 14 tid28117
Acacia leichhardtii tid3808				Gemella morbillorum JCVI 26 bin 4 tid29391	Alistipes putredinis C017 51 tid28117
Acacia leiocalyx tid3808				Gemella morbillorum JCVI 4 bin 2 tid29391	Alistipes putredinis C020 39 tid28117
Acacia leioderma tid3808				Gemella morbillorum SRR15443051 bin 3 MetaWRAP v1 3 MAG tid29391	Alistipes putredinis C040 18 tid28117
Acacia leiophylla tid3808				Gemella morbillorum SRR9217391 mag bin 6 tid29391	Alistipes putredinis C043 20 tid28117
Acacia leptalea tid3808				Gemella sanguinis DRR247347 bin 13 MetaWRAP v1 3 MAG tid84135	Alistipes putredinis C8 bin 37 fa tid28117
Acacia leptocarpa tid3808				Gemella sanguinis SRR13061529 bin 11 MetaWRAP v1 3 MAG tid84135	Alistipes putredinis CAG 67 53 122 tid28117
Acacia leptoclada tid3808				Gemella sanguinis SRR15235652 bin 5 metaWRAP v1 1 MAG tid84135	Alistipes putredinis CAG 67 tid1263036
Acacia leptoneura tid3808				Gemella sanguinis SRR23388425 bin 16 MetaWRAP v1 3 MAG tid84135	Alistipes putredinis CHE521 016 tid28117
Acacia leucoclada subsp. argentifolia tid138518				Gemella sp oral taxon 928 W2231 tid1785995	Alistipes putredinis CLA JM H21B tid28117
Acacia leucoclada subsp. leucoclada tid138518				Gemmiger formicilis MTG220 bin 25 fa tid745368	Alistipes putredinis CLA JM H21 tid28117
Acacia leucoclada tid3808				Gemmiger formicilis MTG223 bin 41 fa tid745368	Alistipes putredinis COPD080 tid28117
Acacia leucolobia tid3808				Gemmiger formicilis MTG225 bin 5 fa tid745368	Alistipes putredinis COPD081 tid28117
Acacia ligulata tid3808				Gemmiger formicilis MTG226 bin 11 fa tid745368	Alistipes putredinis D1169bin5 tid28117
Acacia linearifolia tid3808				Gemmiger formicilis MTG227 bin 38 fa tid745368	Alistipes putredinis D5196bin12 tid28117
Acacia lineata tid3808				Gemmiger formicilis MTG228 bin 3 fa tid745368	Alistipes putredinis DFI 5 58 tid28117
Acacia lineolata tid3808				Gemmiger formicilis MTG231 bin 40 fa tid745368	Alistipes putredinis DFI 5 5 tid28117
Acacia linifolia tid3808				Gemmiger formicilis MTG233 bin 44 fa tid745368	Alistipes putredinis DFI 6 33 tid28117
Acacia linophylla tid3808				Gemmiger formicilis MTG234 bin 40 fa tid745368	Alistipes putredinis DFI 6 34 tid28117
Acacia loderi tid3808				Gemmiger formicilis MTG237 bin 14 fa tid745368	Alistipes putredinis DFI 6 57 tid28117
Acacia longifolia subsp. longifolia tid139010				Gemmiger formicilis MTG241 bin 16 fa tid745368	Alistipes putredinis DFI 6 89 tid28117
Acacia longifolia tid3808				Gemmiger formicilis MTG246 bin 49 fa tid745368	Alistipes putredinis DOME MAG 8938 tid28117
Acacia longispicata tid3808				Granulicatella adiacens ATCC 49175 tid638301	Alistipes putredinis DRR221350 bin 31 MetaWRAP v1 3 MAG tid28117
Acacia longispinea tid3808				Granulicatella adiacens KHUD 009 tid46124	Alistipes putredinis DSM 17216 tid445970
Acacia longissima tid3808				Granulicatella adiacens SRR9217422 mag bin 10 tid46124	Alistipes putredinis E07154 L1 cleanbin 000007 tid28117
Acacia loroloba tid3808				Granulicatella elegans ERR9968772 bin 23 MetaWRAP v1 3 MAG tid137732	Alistipes putredinis ERR10149245 bin 11 MetaWRAP v1 3 MAG tid28117
Acacia lycopodiifolia tid3808				Granulicatella elegans ERR9968847 bin 21 MetaWRAP v1 3 MAG tid137732	Alistipes putredinis ERR1190613 bin 65 CONCOCT v1 1 MAG tid28117
Acacia lysiphloia tid3808				Haemophilus parahaemolyticus ERR10228828 bin 30 MetaWRAP v1 3 MAG tid735	Alistipes putredinis ERR1600584 bin 43 tid28117
Acacia mabellae tid3808				Haemophilus parahaemolyticus ERR1474568 bin 54 CONCOCT v1 1 MAG tid735	Alistipes putredinis ERR4316502 bin 19 MetaWRAP v1 3 MAG tid28117
Acacia macdonnellensis tid3808				Haemophilus parahaemolyticus ERR9969004 bin 14 MetaWRAP v1 3 MAG tid735	Alistipes putredinis ERR4918977 bin 4 MetaWRAP v1 3 MAG tid28117
Acacia mackeyana tid3808				Haemophilus parahaemolyticus OHS0002 tid735	Alistipes putredinis ERR8263865 bin 13 MetaWRAP v1 3 MAG tid28117
Acacia macnuttiana tid3808				Haemophilus parahaemolyticus SRR15443065 bin 8 MetaWRAP v1 3 MAG tid735	Alistipes putredinis ERR9353503 bin 9 MetaWRAP v1 3 MAG tid28117
Acacia maconochieana tid3808				Haemophilus parahaemolyticus SRR5395386 bin 22 MetaWRAP v1 3 MAG tid735	Alistipes putredinis ERR9492512 bin 18 MetaWRAP v1 3 MAG tid28117
Acacia macradenia tid3808				Haemophilus parahaemolyticus SRR8290076 bin 28 MetaWRAP v1 3 MAG tid735	Alistipes putredinis ERR9578204 bin 22 MetaWRAP v1 3 MAG tid28117
Acacia macraneura tid3808				Haemophilus parainfluenzae EL1 tid729	Alistipes putredinis ERR9610044 bin 2 MetaWRAP v1 3 MAG tid28117
Acacia maidenii tid3808				Haemophilus parainfluenzae NCTC10665 tid729	Alistipes putredinis ERR9762710 bin 50 MetaWRAP v1 3 MAG tid28117
Acacia maitlandii tid3808				Haemophilus paraphrohaemolyticus ERR9968901 bin 12 MetaWRAP v1 3 MAG tid736	Alistipes putredinis L2 019 000M1 dasL2 019 000M1 metabat metabat 6 tid28117
Acacia mangium tid3808				Haemophilus pittmaniae ERR10228826 bin 3 MetaWRAP v1 3 MAG tid249188	Alistipes putredinis MCC001 tid28117
Acacia maranoensis tid3808				Haemophilus pittmaniae HK 85 tid1035188	Alistipes putredinis MGYG HGUT 01302 tid28117
Acacia marramamba tid3808				Haemophilus sp HMSC068C11 DRR046095 mag bin 4 tid1739522	Alistipes putredinis MTG222 bin 42 fa tid28117
Acacia masliniana tid3808				Haemophilus sp JCVI 38 bin 18 tid740	Alistipes putredinis MTG223 bin 11 fa tid28117
Acacia mayana tid3808				Haemophilus sp oral taxon 036 F0629 tid712310	Alistipes putredinis MTG224 bin 39 fa tid28117
Acacia mearnsii tid3808				Haemophilus sp oral taxon 851 F0397 tid762965	Alistipes putredinis MTG225 bin 22 fa tid28117
Acacia meisneri tid3808				Haemophilus sputorum C2002001239 tid1078480	Alistipes putredinis MTG226 bin 4 fa tid28117
Acacia melanoxylon tid3808				Haemophilus sputorum ERR9968965 bin 1 MetaWRAP v1 3 MAG tid1078480	Alistipes putredinis MTG229 bin 41 fa tid28117
Acacia melleodora tid3808				Hafnia paralvei ERR9969167 bin 16 MetaWRAP v1 3 MAG tid546367	Alistipes putredinis MTG231 bin 9 fa tid28117
Acacia melvillei tid3808				Hallella colorans SRR17798742 bin 8 MetaWRAP v1 3 MAG tid1703337	Alistipes putredinis MTG232 bin 21 fa tid28117
Acacia menzelii tid3808				Hallella multisaccharivorax 473 bin 27 tid310514	Alistipes putredinis MTG233 bin 13 fa tid28117
Acacia merrickiae tid3808				Hallella multisaccharivorax DSM 17128 tid688246	Alistipes putredinis MTG234 bin 33 fa tid28117
Acacia microbotrya tid3808				Hallella seregens ATCC 51272 tid1336250	Alistipes putredinis MTG235 bin 8 fa tid28117
Acacia microcarpa tid3808				Homo sapiens tid9606	Alistipes putredinis MTG236 bin 2 fa tid28117
Acacia microsperma tid3808				Hoylesella enoeca F0113 tid76123	Alistipes putredinis MTG237 bin 6 fa tid28117
Acacia midgleyi tid3808				Hoylesella loescheii ERR9969129 bin 23 MetaWRAP v1 3 MAG tid840	Alistipes putredinis MTG238 bin 55 fa tid28117
Acacia minniritchi tid3808				Hoylesella loescheii SRR15839777 bin 25 MetaWRAP v1 3 MAG tid840	Alistipes putredinis MTG239 bin 31 fa tid28117
Acacia minyura tid3808				Hoylesella loescheii SRR2240920 bin 15 CONCOCT v1 1 MAG tid840	Alistipes putredinis MTG240 bin 25 fa tid28117
Acacia mitchellii tid3808				Hoylesella loescheii SRR23388465 bin 23 MetaWRAP v1 3 MAG tid840	Alistipes putredinis MTG241 bin 32 fa tid28117
Acacia mollifolia tid3808				Hoylesella loescheii SRR9217473 mag bin 9 tid840	Alistipes putredinis MTG242 bin 21 fa tid28117
Acacia monticola tid3808				Hoylesella marshii ERR9968699 bin 62 MetaWRAP v1 3 MAG tid189722	Alistipes putredinis MTG243 bin 27 fa tid28117
Acacia mountfordiae tid3808				Hoylesella marshii JCM 13450 DSM 16973 tid862515	Alistipes putredinis MTG245 bin 15 fa tid28117
Acacia mucronata subsp. longifolia tid694553				Hoylesella nanceiensis ERR10228876 bin 24 MetaWRAP v1 3 MAG tid425941	Alistipes putredinis MTG246 bin 35 fa tid28117
Acacia mucronata tid3808				Hoylesella nanceiensis ERR2764814 bin 4 metaWRAP v1 1 MAG tid425941	Alistipes putredinis MTG247 bin 57 fa tid28117
Acacia muelleriana tid3808				Hoylesella nanceiensis ERR9968996 bin 16 MetaWRAP v1 3 MAG tid425941	Alistipes putredinis MTG248 bin 22 fa tid28117
Acacia mulganeura tid3808				Hoylesella nanceiensis ERR9969141 bin 19 MetaWRAP v1 3 MAG tid425941	Alistipes putredinis Map 12 013 tid28117
Acacia multisiliqua tid3808				Hoylesella nanceiensis JCM 15639 DSM 19126 tid1122988	Alistipes putredinis Map 39 017 tid28117
Acacia multispicata tid3808				Hoylesella nanceiensis JCVI 19 bin 2 tid425941	Alistipes putredinis Map 63 023 tid28117
Acacia murrayana tid3808				Hoylesella nanceiensis JCVI 32 bin 47 tid425941	Alistipes putredinis NI 13 bin 16 tid28117
Acacia myrtifolia tid3808				Hoylesella nanceiensis JCVI 38 bin 6 tid425941	Alistipes putredinis NI 16 bin 9 tid28117
Acacia nanodealbata tid3808				Hoylesella nanceiensis JCVI 41 bin 4 tid425941	Alistipes putredinis NI 18 bin 4 tid28117
Acacia nematophylla tid3808				Hoylesella nanceiensis JCVI 49 bin 8 tid425941	Alistipes putredinis NI 20 bin 5 tid28117
Acacia neobrachycarpa tid3808				Hoylesella nanceiensis SRR13061510 bin 14 MetaWRAP v1 3 MAG tid425941	Alistipes putredinis NI 22 bin 6 tid28117
Acacia neovernicosa tid3808				Hoylesella nanceiensis SRR15001313 bin 2 MetaWRAP v1 3 MAG tid425941	Alistipes putredinis NI 25 bin 18 tid28117
Acacia neriifolia tid3808				Hoylesella nanceiensis SRR15235667 bin 3 metaWRAP v1 1 MAG tid425941	Alistipes putredinis NI 26 bin 31 tid28117
Acacia nervosa tid3808				Hoylesella nanceiensis SRR15839776 bin 5 MetaWRAP v1 3 MAG tid425941	Alistipes putredinis NI 28 bin 20 tid28117
Acacia neurocarpa tid3808				Hoylesella nanceiensis SRR17301063 bin 2 MetaWRAP v1 3 MAG tid425941	Alistipes putredinis NI 30 bin 35 tid28117
Acacia neurophylla tid3808				Hoylesella nanceiensis SRR23388424 bin 14 MetaWRAP v1 3 MAG tid425941	Alistipes putredinis NI 31 bin 61 tid28117
Acacia nigricans tid3808				Hoylesella nanceiensis SRR5395413 bin 26 MetaWRAP v1 3 MAG tid425941	Alistipes putredinis NI 32 bin 12 tid28117
Acacia notabilis tid3808				Hoylesella nanceiensis SRR8290124 bin 12 MetaWRAP v1 3 MAG tid425941	Alistipes putredinis NI 34 bin 15 tid28117
Acacia nuperrima subsp. cassitera tid138035				Hoylesella oralis 711 bin 31 tid28134	Alistipes putredinis NI 35 bin 10 tid28117
Acacia nuperrima tid3808				Hoylesella oralis ATCC 33269 tid873533	Alistipes putredinis NI 36 bin 13 tid28117
Acacia nyssophylla tid3808				Hoylesella oralis ERR10228860 bin 42 MetaWRAP v1 3 MAG tid28134	Alistipes putredinis NI 37 bin 42 tid28117
Acacia obliquinervia tid3808				Hoylesella oralis SRR23388435 bin 25 MetaWRAP v1 3 MAG tid28134	Alistipes putredinis NI 38 bin 29 tid28117
Acacia obtecta tid3808				Hoylesella pleuritidis ERR10228881 bin 9 MetaWRAP v1 3 MAG tid407975	Alistipes putredinis NI 39 bin 28 tid28117
Acacia obtusata tid3808				Hoylesella pleuritidis ERR9968936 bin 41 MetaWRAP v1 3 MAG tid407975	Alistipes putredinis NI 40 bin 62 tid28117
Acacia obtusifolia tid3808				Hoylesella pleuritidis SRR13061521 bin 9 MetaWRAP v1 3 MAG tid407975	Alistipes putredinis NI 41 bin 33 tid28117
Acacia oldfieldii tid3808				Hoylesella pleuritidis SRR9217394 mag bin 6 tid407975	Alistipes putredinis NI 42 bin 12 tid28117
Acacia olgana tid3808				Hoylesella saccharolytica ERR9968735 bin 39 MetaWRAP v1 3 MAG tid633701	Alistipes putredinis NI 53 bin 4 tid28117
Acacia olsenii tid3808				Hoylesella saccharolytica F0055 tid1127699	Alistipes putredinis NI 56 bin 34 tid28117
Acacia omalophylla tid3808				Hoylesella saccharolytica SRR23388446 bin 22 MetaWRAP v1 3 MAG tid633701	Alistipes putredinis NI 57 bin 44 tid28117
Acacia oncinocarpa tid3808				Hoylesella saccharolytica SRR23388466 bin 8 MetaWRAP v1 3 MAG tid633701	Alistipes putredinis NI 5 bin 32 tid28117
Acacia oncinophylla tid3808				Hoylesella shahii ERR10228851 bin 5 MetaWRAP v1 3 MAG tid228603	Alistipes putredinis NI 60 bin 32 tid28117
Acacia orites tid3808				Hoylesella shahii ERR589682 bin 108 CONCOCT v1 1 MAG tid228603	Alistipes putredinis NI 61 bin 24 tid28117
Acacia orthocarpa tid3808				Hoylesella shahii ERR9968935 bin 32 MetaWRAP v1 3 MAG tid228603	Alistipes putredinis NI 62 bin 27 tid28117
Acacia oshanesii tid3808				Hoylesella shahii JCVI 11 bin 5 tid228603	Alistipes putredinis NI 63 bin 34 tid28117
Acacia oswaldii tid3808				Hoylesella shahii JCVI 44 bin 17 tid228603	Alistipes putredinis NI 65 bin 45 tid28117
Acacia oxycedrus tid3808				Hoylesella shahii JCVI 49 bin 13 tid228603	Alistipes putredinis NI 68 bin 16 tid28117
Acacia oxyclada tid3808				Hoylesella shahii SRR15839771 bin 19 MetaWRAP v1 3 MAG tid228603	Alistipes putredinis NI 70 bin 27 tid28117
Acacia pachyacra tid3808				Hoylesella shahii SRR17301065 bin 22 MetaWRAP v1 3 MAG tid228603	Alistipes putredinis NI 71 bin 25 tid28117
Acacia pachycarpa tid3808				Hoylesella shahii SRR23388470 bin 8 MetaWRAP v1 3 MAG tid228603	Alistipes putredinis NI 72 bin 4 tid28117
Acacia papyrocarpa tid3808				Hoylesella shahii SRR5395413 bin 16 MetaWRAP v1 3 MAG tid228603	Alistipes putredinis NI 75 bin 31 tid28117
Acacia paradoxa tid3808				Hoylesella shahii SRR8290124 bin 5 MetaWRAP v1 3 MAG tid228603	Alistipes putredinis NI 78 bin 33 tid28117
Acacia paraneura tid3808				Intestinibacter bartlettii MTG231 bin 18 fa tid261299	Alistipes putredinis NI 79 bin 39 tid28117
Acacia parramattensis tid3808				Intestinibacter bartlettii MTG243 bin 33 fa tid261299	Alistipes putredinis NI 7 bin 39 tid28117
Acacia parvipinnula tid3808				Johnsonella ignava ATCC 51276 tid679200	Alistipes putredinis NI 83 bin 31 tid28117
Acacia pataczekii tid3808				Johnsonella ignava ERR589381 bin 122 CONCOCT v1 1 MAG tid43995	Alistipes putredinis NI 84 bin 22 tid28117
Acacia patagiata tid3808				Jonquetella anthropi E3 33 E1 tid645512	Alistipes putredinis NI 9 bin 1 tid28117
Acacia pedina tid3808				Kingella denitrificans ERR9969175 bin 17 MetaWRAP v1 3 MAG tid502	Alistipes putredinis P010L1 29 tid28117
Acacia pedleyi tid3808				Kingella denitrificans SRR15443036 bin 12 MetaWRAP v1 3 MAG tid502	Alistipes putredinis P012L1 9 tid28117
Acacia pellita tid3808				Kingella denitrificans SRR5395374 bin 3 MetaWRAP v1 3 MAG tid502	Alistipes putredinis P015L1 6 tid28117
Acacia pendula tid3808				Kingella denitrificans SRR8290082 bin 20 MetaWRAP v1 3 MAG tid502	Alistipes putredinis P020L1 4 tid28117
Acacia penninervis tid3808				Kingella oralis ATCC 51147 tid629741	Alistipes putredinis P025L1 9 tid28117
Acacia pentadenia tid3808				Kingella oralis ERR9968893 bin 14 MetaWRAP v1 3 MAG tid505	Alistipes putredinis P026 25 tid28117
Acacia perangusta tid3808				Kingella oralis ERR9968992 bin 5 MetaWRAP v1 3 MAG tid505	Alistipes putredinis P032L1 1 tid28117
Acacia peregrinalis tid3808				Kingella oralis ERR9969004 bin 2 MetaWRAP v1 3 MAG tid505	Alistipes putredinis P040L1 32 tid28117
Acacia perryi tid3808				Kingella oralis ERR9969042 bin 13 MetaWRAP v1 3 MAG tid505	Alistipes putredinis P040 38 tid28117
Acacia petraea tid3808				Kingella oralis ERR9969190 bin 9 MetaWRAP v1 3 MAG tid505	Alistipes putredinis P042L1 31 tid28117
Acacia peuce tid3808				Kingella oralis ERR9969216 bin 17 MetaWRAP v1 3 MAG tid505	Alistipes putredinis P055L1 44 tid28117
Acacia phlebopetala tid3808				Kingella oralis SRR13061492 bin 1 MetaWRAP v1 3 MAG tid505	Alistipes putredinis P063 27 tid28117
Acacia phlebophylla tid3808				Kingella oralis SRR15443047 bin 6 MetaWRAP v1 3 MAG tid505	Alistipes putredinis P066 21 tid28117
Acacia pickardii tid3808				Kingella oralis SRR23388436 bin 6 MetaWRAP v1 3 MAG tid505	Alistipes putredinis P067 20 tid28117
Acacia platycarpa tid3808				Kingella oralis SRR5395381 bin 13 MetaWRAP v1 3 MAG tid505	Alistipes putredinis RAGGC 83 tid28117
Acacia plectocarpa tid3808				Kingella oralis SRR8290102 bin 32 MetaWRAP v1 3 MAG tid505	Alistipes putredinis RTP21277st1 H2 RTP21277 210401 tid28117
Acacia podalyriifolia tid3808				Klebsiella aerogenes sc18379832 tid548	Alistipes putredinis SFAD35 tid28117
Acacia polybotrya tid3808				Klebsiella michiganensis NRZ 36521 tid1134687	Alistipes putredinis SRR13494484 bin 6 MetaWRAP v1 3 MAG tid28117
Acacia porcata tid3808				Klebsiella michiganensis PS Koxy1 tid1134687	Alistipes putredinis SRR16244397 bin 33 MetaWRAP v1 3 MAG tid28117
Acacia praelongata tid3808				Klebsiella michiganensis SCPM O B 9252 tid1134687	Alistipes putredinis SRR16279915 bin 37 MetaWRAP v1 3 MAG tid28117
Acacia prainii tid3808				Klebsiella oxytoca NMI5820 12 tid571	Alistipes putredinis SRR17382090 bin 30 MetaWRAP v1 3 MAG tid28117
Acacia pravifolia tid3808				Klebsiella oxytoca SCPM O B 9254 tid571	Alistipes putredinis SRR17798038 bin 2 MetaWRAP v1 3 MAG tid28117
Acacia pravissima tid3808				Klebsiella pasteurii Kpn44 tid2587529	Alistipes putredinis SRR18940290 bin 10 MetaWRAP v1 3 MAG tid28117
Acacia producta tid3808				Klebsiella pneumoniae 2388 tid573	Alistipes putredinis SRR20881975 bin 24 MetaWRAP v1 3 MAG tid28117
Acacia proiantha tid3808				Klebsiella pneumoniae 2H7 tid573	Alistipes putredinis SRR22541664 bin 11 MetaWRAP v1 3 MAG tid28117
Acacia prominens tid3808				Klebsiella pneumoniae 40B3 tid573	Alistipes putredinis min17 bin49 tid28117
Acacia pruinocarpa tid3808				Klebsiella pneumoniae 60 tid573	Alistipes senegalensis 1001270J 160509 B2 tid1288121
Acacia pruinosa tid3808				Klebsiella pneumoniae AB627 tid573	Alistipes senegalensis 1001283B150304 161114 C11 tid1288121
Acacia pteraneura tid3808				Klebsiella pneumoniae BC R0495 tid573	Alistipes senegalensis ERR9578308 bin 21 MetaWRAP v1 3 MAG tid1288121
Acacia pterocaulon tid3808				Klebsiella pneumoniae BC R0504 tid573	Alistipes senegalensis ERR9610759 bin 2 MetaWRAP v1 3 MAG tid1288121
Acacia ptychophylla tid3808				Klebsiella pneumoniae BG5161 tid573	Alistipes senegalensis JC50 tid1033732
Acacia pubescens tid3808				Klebsiella pneumoniae CFSAN059603 tid573	Alistipes senegalensis MGYG HGUT 01420 tid1288121
Acacia pubicosta tid3808				Klebsiella pneumoniae CFSAN059610 tid573	Alistipes senegalensis RTP21357st1 D4 RTP21357 210408 tid1288121
Acacia pubifolia tid3808				Klebsiella pneumoniae CFSAN059612 tid573	Alistipes senegalensis SRR12203244 bin 3 metaWRAP v1 3 MAG tid1288121
Acacia pulchella tid3808				Klebsiella pneumoniae CFSAN059626 tid573	Alistipes senegalensis SRR5519165 bin 48 CONCOCT v1 1 MAG tid1288121
Acacia pulchella var. pulchella tid139015				Klebsiella pneumoniae CFSAN059632 tid573	Alistipes shahii 1001095IJ 161003 G7 tid328814
Acacia pulchella var. reflexa tid139015				Klebsiella pneumoniae CFSAN059639 tid573	Alistipes shahii 1001275B 160808 A9 tid328814
Acacia pustula tid3808				Klebsiella pneumoniae CFSAN059640 tid573	Alistipes shahii 1001713B170131 170501 D7 tid328814
Acacia pycnantha tid3808				Klebsiella pneumoniae CRKP36 tid573	Alistipes shahii 14 1 78 tid328814
Acacia pycnostachya tid3808				Klebsiella pneumoniae HKP0064 tid573	Alistipes shahii BIOML A1 tid328814
Acacia pygmaea tid3808				Klebsiella pneumoniae K25 tid573	Alistipes shahii BIOML A2 tid328814
Acacia pyrifolia tid3808				Klebsiella pneumoniae K27 tid573	Alistipes shahii BSD2780061688b 171218 A10 tid328814
Acacia pyrifolia var. morrisonii tid334164				Klebsiella pneumoniae K36 tid573	Alistipes shahii BSD2780061688st1 A10 tid328814
Acacia ramulosa tid3808				Klebsiella pneumoniae K45 tid573	Alistipes shahii C039 29 tid328814
Acacia redolens tid3808				Klebsiella pneumoniae K46 tid573	Alistipes shahii C047 03 tid328814
Acacia reniformis tid3808				Klebsiella pneumoniae K53 tid573	Alistipes shahii CIP112230 tid328814
Acacia repanda tid3808				Klebsiella pneumoniae K58 tid573	Alistipes shahii CLA AP H30 tid328814
Acacia retinervis tid3808				Klebsiella pneumoniae K65 tid573	Alistipes shahii CLA JM H22 tid328814
Acacia retinodes tid3808				Klebsiella pneumoniae KCRI ADE tid573	Alistipes shahii D3096bin11 tid328814
Acacia retinodes var. uncifolia tid1050817				Klebsiella pneumoniae KLEB CRE TBH 0044 tid573	Alistipes shahii D40t1 170626 H5 tid328814
Acacia retivenea tid3808				Klebsiella pneumoniae KLPN IUC 12 tid573	Alistipes shahii D5140bin17 tid328814
Acacia rhamphophylla tid3808				Klebsiella pneumoniae KP95 tid573	Alistipes shahii D5196bin18 tid328814
Acacia rhetinocarpa tid3808				Klebsiella pneumoniae KPOI 4 tid573	Alistipes shahii DFI 3 10 tid328814
Acacia rhigiophylla tid3808				Klebsiella pneumoniae KPOI 5 tid573	Alistipes shahii DFI 6 6 tid328814
Acacia rhodophloia tid3808				Klebsiella pneumoniae KSB1 9E tid573	Alistipes shahii DOME MAG 8707 tid328814
Acacia riceana tid3808				Klebsiella pneumoniae KpA13 tid573	Alistipes shahii ERR10149245 bin 25 MetaWRAP v1 3 MAG tid328814
Acacia rigens tid3808				Klebsiella pneumoniae KpA204 tid573	Alistipes shahii ERR4316486 bin 39 MetaWRAP v1 3 MAG tid328814
Acacia rivalis tid3808				Klebsiella pneumoniae KpA230 tid573	Alistipes shahii ERR8263829 bin 34 MetaWRAP v1 3 MAG tid328814
Acacia roigii tid3808				Klebsiella pneumoniae NMI2569 16 tid573	Alistipes shahii ERR9492525 bin 5 MetaWRAP v1 3 MAG tid328814
Acacia rossei tid3808				Klebsiella pneumoniae NMI759 17 tid573	Alistipes shahii ERR9578285 bin 10 MetaWRAP v1 3 MAG tid328814
Acacia rostellifera tid3808				Klebsiella pneumoniae NNKp 2023 4 tid573	Alistipes shahii ERR9607076 bin 2 MetaWRAP v1 3 MAG tid328814
Acacia rubida tid3808				Klebsiella pneumoniae NT10 tid573	Alistipes shahii NB2A 2 DS tid328814
Acacia ryaniana tid3808				Klebsiella pneumoniae ODKB 24 tid573	Alistipes shahii P020L1 23 tid328814
Acacia sabulosa tid3808				Klebsiella pneumoniae PS Kpn30 tid573	Alistipes shahii P022 26 tid328814
Acacia saliciformis tid3808				Klebsiella pneumoniae RJKP36 tid573	Alistipes shahii P027L1 10 tid328814
Acacia salicina tid3808				Klebsiella pneumoniae RJMPKN009a tid573	Alistipes shahii P037 34 tid328814
Acacia saligna tid3808				Klebsiella pneumoniae RJMPKN145a tid573	Alistipes shahii P056L1 27 tid328814
Acacia saxatilis tid3808				Klebsiella pneumoniae RJMPKN200a tid573	Alistipes shahii RTP21230st1 C9 RTP21230 210325 tid328814
Acacia schinoides tid3808				Klebsiella pneumoniae SCPM O B 7937 tid573	Alistipes shahii RTP21276st1 D1 RTP21276 210326 tid328814
Acacia scirpifolia tid3808				Klebsiella pneumoniae SCPM O B 7938 tid573	Alistipes shahii RTP21358st1 E2 RTP21358 211008 tid328814
Acacia sclerophylla tid3808				Klebsiella pneumoniae SCPM O B 8037 tid573	Alistipes shahii RTP21358st1 G4 RTP21358 211008 tid328814
Acacia sclerophylla var. sclerophylla tid694557				Klebsiella pneumoniae SCPM O B 8038 tid573	Alistipes shahii RTP21358st1 G5 RTP21358 211008 tid328814
Acacia semicircinalis tid3808				Klebsiella pneumoniae SCPM O B 8039 tid573	Alistipes shahii RTP21358st1 H6 RTP21358 211008 tid328814
Acacia semilunata tid3808				Klebsiella pneumoniae SCPM O B 8533 tid573	Alistipes shahii RTP21485st1 A5 RTP21485 190125 tid328814
Acacia semitrullata tid3808				Klebsiella pneumoniae SCPM O B 9260 tid573	Alistipes shahii RTP21485st1 G6 RTP21485 190125 tid328814
Acacia sericoflora tid3808				Klebsiella pneumoniae WCHKP090329 tid573	Alistipes shahii RTP31004st1 D12 RTP31004 210507 tid328814
Acacia sericophylla tid3808				Klebsiella pneumoniae WCHKP090348 tid573	Alistipes shahii RTP31081st1 C5 RTP31081 211007 tid328814
Acacia sessilispica tid3808				Klebsiella pneumoniae WCHKP090375 tid573	Alistipes shahii RTP31081st1 F5 RTP31081 211007 tid328814
Acacia shirleyi tid3808				Klebsiella pneumoniae WCHKP090483 tid573	Alistipes shahii RTP31081st1 F6 RTP31081 211007 tid328814
Acacia shuttleworthii tid3808				Klebsiella pneumoniae subsp pneumoniae KpvST15 NDM tid72407	Alistipes shahii RTP31081st1 G3 RTP31081 211007 tid328814
Acacia sibilans tid3808				Klebsiella quasipneumoniae K52 tid1463165	Alistipes shahii SRR13494484 bin 17 MetaWRAP v1 3 MAG tid328814
Acacia sibina tid3808				Klebsiella variicola CFSAN059611 tid244366	Alistipes shahii SRR16279960 bin 34 MetaWRAP v1 3 MAG tid328814
Acacia siculiformis tid3808				Kluyvera ascorbata L4110hy tid51288	Alistipes shahii SRR17798021 bin 16 MetaWRAP v1 3 MAG tid328814
Acacia silvestris tid3808				Kocuria carniphila ERR9968771 bin 7 MetaWRAP v1 3 MAG tid262208	Alistipes shahii SRR20881979 bin 14 MetaWRAP v1 3 MAG tid328814
Acacia simsii tid3808				Kocuria palustris ERR9968897 bin 14 MetaWRAP v1 3 MAG tid71999	Alistipes shahii SRR22541674 bin 19 MetaWRAP v1 3 MAG tid328814
Acacia simulans tid3808				Kosakonia cowanii 282A S69 tid208223	Alistipes shahii WAL 8301 tid717959
Acacia sp. 99/0912 tid2231040				Lachnoanaerobaculum gingivalis ERR9968807 bin 29 MetaWRAP v1 3 MAG tid2490855	Alistipes shahii k32 0107 C7 tid328814
Acacia sp. AMT-2013 tid2231040				Lachnoanaerobaculum gingivalis KCOM 2030 tid2490855	Alistipes sp 14 2 30 tid1872444
Acacia sp. Abbott 9233 tid2231040				Lachnoanaerobaculum orale DSM 24553 tid979627	Alistipes sp 17 1 05 tid1872444
Acacia sp. EEH-2012 tid2231040				Lachnoanaerobaculum orale SRR6059114 mag bin 5 tid979627	Alistipes sp 20 2 34 tid1872444
Acacia sp. Mada93 tid2231040				Lachnoanaerobaculum saburreum DSM 3986 tid887325	Alistipes sp 29 1 45 tid1872444
Acacia sparsiflora tid3808				Lachnoanaerobaculum saburreum F0468 tid1095750	Alistipes sp 29 1 68 tid1872444
Acacia spathulifolia tid3808				Lachnoanaerobaculum sp ICM7 tid936594	Alistipes sp 29 2 33 tid1872444
Acacia spectabilis tid3808				Lachnoanaerobaculum umeaense DSM 23576 CCUG 58757 tid617123	Alistipes sp 39 2 56 tid1872444
Acacia spinescens tid3808				Lacticaseibacillus paracasei AV 2 1 tid1597	Alistipes sp 56 sp Nov 56 25 tid1896969
Acacia spirorbis subsp. spirorbis tid1280825				Lacticaseibacillus paracasei BCRC 16100 tid1597	Alistipes sp AF14 19 tid2292910
Acacia spirorbis tid3808				Lacticaseibacillus paracasei subsp paracasei Lpp230 tid1256219	Alistipes sp AF17 16 tid2292190
Acacia spondylophylla tid3808				Lacticaseibacillus paracasei subsp paracasei VKM B 1144 tid47714	Alistipes sp AF48 12 tid2291998
Acacia spongolitica tid3808				Lacticaseibacillus rhamnosus 24 tid47715	Alistipes sp AM16 43 tid2292911
Acacia stanleyi tid3808				Lacticaseibacillus rhamnosus 308 tid47715	Alistipes sp C020 57 tid1872444
Acacia stenophylla tid3808				Lacticaseibacillus rhamnosus 313 tid47715	Alistipes sp C029 06 tid1872444
Acacia stigmatophylla tid3808				Lacticaseibacillus rhamnosus NA 1 8 tid47715	Alistipes sp CAG 268 tid1262693
Acacia stipuligera tid3808				Lacticaseibacillus rhamnosus O8 1 tid47715	Alistipes sp CAG 29 tid1262694
Acacia storyi tid3808				Lacticaseibacillus rhamnosus SD11 tid47715	Alistipes sp CHE523 010 tid1872444
Acacia stowardii tid3808				Lacticaseibacillus rhamnosus SD4 tid47715	Alistipes sp CHG37 008 tid1872444
Acacia striatifolia tid3808				Lacticaseibacillus zeae CRBIP24 44 tid57037	Alistipes sp D2 SB 22 tid1872444
Acacia strongylophylla tid3808				Lactobacillus crispatus ATCC 33820 tid47770	Alistipes sp D31t1 170403 E11 tid2787128
Acacia suaveolens tid3808				Lactobacillus crispatus DISK12 tid47770	Alistipes sp D3 SB 91 tid1872444
Acacia subrigida tid3808				Lactobacillus crispatus LMG 11415 tid47770	Alistipes sp D3 SB 9 tid1872444
Acacia subsessilis tid3808				Lactobacillus crispatus LMG 18189 tid47770	Alistipes sp D4 MB 40 tid1872444
Acacia subtessarogona tid3808				Lactobacillus delbrueckii subsp allosunkii VG 1 tid1050107	Alistipes sp D4 SB 38 tid1872444
Acacia subulata tid3808				Lactobacillus delbrueckii subsp lactis MK 13 1 tid29397	Alistipes sp D5 SB 23 tid1872444
Acacia sulcaticaulis tid3808				Lactobacillus delbrueckii subsp lactis VG 2 tid29397	Alistipes sp D6 SB 38 tid1872444
Acacia suma tid3808				Lactobacillus gasseri ATA LTC Lg030199 tid1596	Alistipes sp HGB5 tid908612
Acacia synchronicia tid3808				Lactococcus chungangensis ERR9969018 bin 11 MetaWRAP v1 3 MAG tid451457	Alistipes sp HRGM Genome 0210 tid1872444
Acacia tarculensis tid3808				Lancefieldella parvula 749 bin 8 tid1382	Alistipes sp HRGM Genome 0217 tid1872444
Acacia telmica tid3808				Lancefieldella parvula DRR247348 bin 5 MetaWRAP v1 3 MAG tid1382	Alistipes sp HRGM Genome 0219 tid1872444
Acacia tenuinervis tid3808				Lancefieldella parvula ERR9968735 bin 4 MetaWRAP v1 3 MAG tid1382	Alistipes sp L2 022 366G1 dasL2 022 366G1 maxbin2 maxbin 019 tid1872444
Acacia tenuispica tid3808				Lancefieldella parvula ERR9969019 bin 7 MetaWRAP v1 3 MAG tid1382	Alistipes sp L2 047 362G1 dasL2 047 362G1 maxbin2 maxbin 030 tid1872444
Acacia tenuissima tid3808				Lancefieldella parvula SRR11085303 bin 24 MetaWRAP v1 3 MAG tid1382	Alistipes sp L2 059 382G1 dasL2 059 382G1 concoct 1 tid1872444
Acacia tephrina tid3808				Lancefieldella parvula SRR15839764 bin 10 MetaWRAP v1 3 MAG tid1382	Alistipes sp L3 079 000M1 dasL3 079 000M1 concoct 68 tid1872444
Acacia terminalis tid3808				Lancefieldella parvula SRR17798749 bin 4 MetaWRAP v1 3 MAG tid1382	Alistipes sp L3 105 000M1 dasL3 105 000M1 metabat metabat 99 tid1872444
Acacia tessellata tid3808				Lancefieldella parvula SRR23388425 bin 27 MetaWRAP v1 3 MAG tid1382	Alistipes sp L3 131 000M1 dasL3 131 000M1 concoct 88 sub tid1872444
Acacia tetragonophylla tid3808				Lancefieldella parvula SRR5395380 bin 11 MetaWRAP v1 3 MAG tid1382	Alistipes sp Marseille P2263 tid2824911
Acacia thomsonii tid3808				Lancefieldella parvula SRR8290099 bin 22 MetaWRAP v1 3 MAG tid1382	Alistipes sp P015L1 8 tid1872444
Acacia tindaleae tid3808				Lancefieldella rimae ATCC 49626 tid553184	Alistipes sp P017 4 tid1872444
Acacia torulosa tid3808				Lancefieldella rimae DSM 7090 tid1383	Alistipes sp P055L1 15 tid1872444
Acacia trachycarpa tid3808				Lancefieldella rimae JCVI 32 bin 21 tid1383	Alistipes sp P061 25 tid1872444
Acacia trachyphloia tid3808				Lancefieldella rimae SRR11085312 bin 12 MetaWRAP v1 3 MAG tid1383	Alistipes sp P1 1 tid1872444
Acacia translucens tid3808				Lancefieldella rimae SRR17738086 bin 10 MetaWRAP v1 3 MAG tid1383	Alistipes sp SQ MAG 3 tid1872444
Acacia triptera tid3808				Lancefieldella rimae SRR17738121 bin 3 MetaWRAP v1 3 MAG tid1383	Alistipes sp SQ MAG 48 tid1872444
Acacia triquetra tid3808				Lancefieldella rimae SRR17798749 bin 8 MetaWRAP v1 3 MAG tid1383	Alistipes sp SQ MAG 6 tid1872444
Acacia tropica tid3808				Lancefieldella rimae SRR23388449 bin 33 MetaWRAP v1 3 MAG tid1383	Alistipes sp UBA11499 tid1872444
Acacia tumida tid3808				Latilactobacillus curvatus KG 12 1 tid28038	Alistipes sp UBA8279 tid1872444
Acacia tumida var. extenta tid178756				Lautropia dentalis KCOM 2505 tid2490857	Alistipes sp UBA8285 tid1872444
Acacia tumida var. tumida tid178756				Lautropia mirabilis ATCC 51599 tid887898	Alistipes sp UBA9133 tid1872444
Acacia tysonii tid3808				Lautropia mirabilis ERR10228855 bin 16 MetaWRAP v1 3 MAG tid47671	Alistipes sp UBG151 tid1872444
Acacia umbellata tid3808				Lautropia mirabilis ERR9969175 bin 8 MetaWRAP v1 3 MAG tid47671	Alistipes sp i18 0019 D1 tid3132707
Acacia umbraculiformis tid3808				Lautropia mirabilis NCTC12852 tid47671	Alistipes timonensis D43t1 170807 G6 tid1465754
Acacia uncinata tid3808				Lautropia mirabilis SRR5395425 bin 1 MetaWRAP v1 3 MAG tid47671	Alistipes timonensis ERR4316478 bin 10 MetaWRAP v1 3 MAG tid1465754
Acacia undoolyana tid3808				Lautropia mirabilis SRR8290113 bin 14 MetaWRAP v1 3 MAG tid47671	Alistipes timonensis JC136 P148 tid1033731
Acacia validinervia tid3808				Lawsonella clevelandensis SRR1621004 bin 14 CONCOCT v1 1 MAG tid1528099	Alistipes timonensis MGYG HGUT 01562 tid1465754
Acacia venulosa tid3808				Lawsonella clevelandensis SRR9217479 mag bin 15 tid1528099	Alitiscatomonas aceti f CCE tid2981724
Acacia verniciflua tid3808				Lentilactobacillus kisonensis F0435 tid797516	Alitiscatomonas sp P010L1 12 tid2981647
Acacia verricula tid3808				Lentilactobacillus parabuchneri ERR9969170 bin 12 MetaWRAP v1 3 MAG tid152331	Alkalihalobacillus alcalophilus ATCC 27647 CGMCC 1 3604 AV1934 tid1218173
Acacia verticillata tid3808				Lentilactobacillus parabuchneri NBRC 107865 DSM 5707 tid1423784	Alkalihalobacillus alcalophilus ATCC 27647 CGMCC 1 3604 tid1218173
Acacia vestita tid3808				Lentilactobacillus parafarraginis F0439 tid797515	Alkalihalobacillus alcalophilus B 14309 tid1445
Acacia victoriae subsp. arida tid138524				Leptotrichia hofstadii DSM 21651 tid1122171	Allisonella histaminiformans AF16 9AC tid209880
Acacia victoriae tid3808				Leptotrichia hofstadii F0254 tid634994	Allisonella histaminiformans CM18GR 37 tid209880
Acacia villosa tid3808				Leptotrichia hongkongensis ERR9968807 bin 23 MetaWRAP v1 3 MAG tid554406	Allisonella histaminiformans CM84Y 56 ID122 tid209880
Acacia viscidula tid3808				Leptotrichia hongkongensis ERR9969132 bin 9 MetaWRAP v1 3 MAG tid554406	Allisonella histaminiformans CM85M 510 tid209880
Acacia wanyu tid3808				Leptotrichia hongkongensis ERR9969205 bin 22 MetaWRAP v1 3 MAG tid554406	Allisonella histaminiformans D5214bin14 tid209880
Acacia wattsiana tid3808				Leptotrichia massiliensis ERR9968900 bin 14 MetaWRAP v1 3 MAG tid1852388	Allisonella histaminiformans ERR1018229 bin 20 CONCOCT v1 1 MAG tid209880
Acacia wilhelmiana tid3808				Leptotrichia massiliensis ERR9969185 bin 7 MetaWRAP v1 3 MAG tid1852388	Allisonella histaminiformans P018L1 6 tid209880
Acacia woodmaniorum tid3808				Leptotrichia shahii DSM 19757 tid1122172	Allisonella histaminiformans P056L1 15 tid209880
Acacia x cedilloi tid3808				Leptotrichia shahii ERR9968774 bin 5 MetaWRAP v1 3 MAG tid157691	Allobacillus halotolerans SRR17798713 bin 1 MetaWRAP v1 3 MAG tid570278
Acacia x giraffae tid3808				Leptotrichia shahii ERR9969232 bin 22 MetaWRAP v1 3 MAG tid157691	Allobaculum fili 539 tid2834460
Acacia xanthina tid3808				Leptotrichia sp HMT 225 tid3058373	Allobaculum mucilyticum 128 tid2834459
Acacia xiphophylla tid3808				Leptotrichia sp HSP 334 tid3239302	Allobaculum sp Allo2 tid2853432
Acacia yirrkallensis tid3808				Leptotrichia sp HSP 342 tid3239303	Allobaculum sp C020 68 tid1872463
Acacicis minor tid245356				Leptotrichia sp HSP 536 tid3239304	Allocoprobacillus halotolerans LH1062 tid2944914
Acaciella angustissima tid468125				Leptotrichia sp T B M MAG 00008 tid104608	Allofournierella massiliensis 14 2 24 tid1650663
Acaciella angustissima var. angustissima tid468212				Leptotrichia sp oral taxon 212 W10393 tid712357	Allofournierella massiliensis AM2 tid1650663
Acaciella bicolor tid468125				Leptotrichia sp oral taxon 215 W9775 tid1321779	Allofournierella massiliensis D5064bin6 tid1650663
Acaciella chamelensis tid468125				Leptotrichia sp oral taxon 218 F0707 tid712361	Allofournierella massiliensis MGYG HGUT 01527 tid1650663
Acaciella glauca tid468125				Leptotrichia sp oral taxon 221 F0705 tid712362	Allofournierella sp DOME MAG 8462 tid1940256
Acaciella painteri tid468125				Leptotrichia sp oral taxon 223 F0708 tid712363	Allofournierella sp P045L1 12 tid1940256
Acaciella rosei tid468125				Leptotrichia sp oral taxon 225 F0581 tid1321774	Alloprevotella tannerae DRR247344 bin 7 MetaWRAP v1 3 MAG tid76122
Acaciella sousae tid468125				Leptotrichia sp oral taxon 417 F0703 tid712365	Alloprevotella tannerae ERR10228835 bin 8 MetaWRAP v1 3 MAG tid76122
Acaciella tequilana tid468125				Leptotrichia sp oral taxon 498 F0590 tid712368	Alloprevotella tannerae ERR10228871 bin 45 MetaWRAP v1 3 MAG tid76122
Acaena anserinifolia tid137429				Leptotrichia sp oral taxon 847 F0260 tid1785996	Alloprevotella tannerae ERR10228874 bin 29 MetaWRAP v1 3 MAG tid76122
Acaena argentea tid137429				Leptotrichia sp oral taxon 879 F0557 tid1227268	Alloprevotella tannerae ERR10228881 bin 7 MetaWRAP v1 3 MAG tid76122
Acaena buchananii tid137429				Leptotrichia trevisanii ERR589599 bin 43 CONCOCT v1 1 MAG tid109328	Alloprevotella tannerae ERR9968936 bin 28 MetaWRAP v1 3 MAG tid76122
Acaena caesiglauca tid137429				Leptotrichia wadei DSM 19758 tid1122174	Alloprevotella tannerae SRR13061537 bin 5 MetaWRAP v1 3 MAG tid76122
Acaena cylindristachya tid137429				Leptotrichia wadei ERR10228871 bin 30 MetaWRAP v1 3 MAG tid157687	Alloprevotella tannerae SRR13061549 bin 21 MetaWRAP v1 3 MAG tid76122
Acaena digitata tid137429				Leptotrichia wadei ERR9968853 bin 22 MetaWRAP v1 3 MAG tid157687	Alloprevotella tannerae SRR15001305 bin 3 MetaWRAP v1 3 MAG tid76122
Acaena echinata tid137429				Leptotrichia wadei SRR13061513 bin 16 MetaWRAP v1 3 MAG tid157687	Alloprevotella tannerae SRR15839763 bin 18 MetaWRAP v1 3 MAG tid76122
Acaena elongata tid137429				Leptotrichia wadei SRR15839769 bin 35 MetaWRAP v1 3 MAG tid157687	Alloprevotella tannerae SRR15839772 bin 25 MetaWRAP v1 3 MAG tid76122
Acaena eupatoria tid137429				Leptotrichia wadei SRR17301064 bin 10 MetaWRAP v1 3 MAG tid157687	Alloprevotella tannerae SRR17301058 bin 3 MetaWRAP v1 3 MAG tid76122
Acaena fissistipula tid137429				Leptotrichia wadei SRR23388424 bin 7 MetaWRAP v1 3 MAG tid157687	Alloprevotella tannerae SRR17301067 bin 17 MetaWRAP v1 3 MAG tid76122
Acaena inermis tid137429				Leuconostoc lactis ERR9969137 bin 10 MetaWRAP v1 3 MAG tid1246	Alloprevotella tannerae SRR23388449 bin 20 MetaWRAP v1 3 MAG tid76122
Acaena laevigata tid137429				Leuconostoc suionicum ERR9969161 bin 10 MetaWRAP v1 3 MAG tid1511761	Alloprevotella tannerae SRR23388470 bin 5 MetaWRAP v1 3 MAG tid76122
Acaena latebrosa tid137429				Ligilactobacillus salivarius AR612 tid1624	Alloprevotella tannerae SRR5395377 bin 3 MetaWRAP v1 3 MAG tid76122
Acaena lucida tid137429				Ligilactobacillus salivarius BCRC 12574 tid1624	Alloprevotella tannerae SRR5395420 bin 14 MetaWRAP v1 3 MAG tid76122
Acaena macrocephala tid137429				Ligilactobacillus salivarius BCRC 14759 tid1624	Alloprevotella tannerae SRR8290108 bin 8 MetaWRAP v1 3 MAG tid76122
Acaena magellanica tid137429				Ligilactobacillus salivarius DSM 20555 ATCC 11741 tid1423799	Alloprevotella tannerae SRR8290116 bin 3 MetaWRAP v1 3 MAG tid76122
Acaena masafuerana tid137429				Ligilactobacillus salivarius UBLS 22 tid1624	Alloscardovia omnicolens L3 060 000G1 dasL3 060 000G1 concoct 83 tid419015
Acaena microphylla tid137429				Limosilactobacillus fermentum 858 tid1613	Alloscardovia omnicolens SRR13061520 bin 8 MetaWRAP v1 3 MAG tid419015
Acaena microphylla var. microphylla tid493339				Limosilactobacillus fermentum AGR1485 tid1613	Alloscardovia omnicolens SRR17798735 bin 4 MetaWRAP v1 3 MAG tid419015
Acaena montana tid137429				Limosilactobacillus fermentum AGR1487 tid1613	Amedibacillus dolichus 08 2 06 tid31971
Acaena multifida tid137429				Limosilactobacillus fermentum CIRM BIA 866 tid1613	Amedibacillus dolichus AF35 6BH tid31971
Acaena novae-zelandiae tid137429				Limosilactobacillus fermentum CIRM BIA 867 tid1613	Amedibacillus dolichus CAG 375 tid1263076
Acaena ovalifolia tid137429				Limosilactobacillus fermentum EFEL6800 tid1613	Amedibacillus dolichus DFI 1 99 tid31971
Acaena pinnatifida subsp. grandiflora tid281873				Limosilactobacillus fermentum GD5MG tid1613	Amedibacillus dolichus DOME MAG 11460 tid31971
Acaena pinnatifida tid137429				Limosilactobacillus fermentum KHUD 007 tid1613	Amedibacillus dolichus DSM 3991 tid428127
Acaena sp. LHMS 1353 tid2638911				Limosilactobacillus fermentum LAC FRN 92 tid1613	Amedibacillus dolichus ERR1600550 bin 21 tid31971
Acaena splendens tid137429				Limosilactobacillus fermentum NA 2 2 tid1613	Amedibacillus dolichus L3 108 103G1 dasL3 108 103G1 concoct 2 tid31971
Acaena subincisa tid137429				Limosilactobacillus fermentum N 2 tid1613	Amedibacillus dolichus MGYG HGUT 01299 tid31971
Acaena x anserovina tid137429				Limosilactobacillus fermentum N 4 5 tid1613	Amedibacillus dolichus MSK 15 4 tid31971
Acalathus advena tid706632				Limosilactobacillus fermentum SHI 2 tid1613	Amedibacillus dolichus SRR13494528 bin 19 MetaWRAP v1 3 MAG tid31971
Acalles alcarazensis tid201732				Limosilactobacillus fermentum TC 3 11 tid1613	Amedibacillus hominis NSJ 176 tid2897776
Acalles almeriaensis tid201732				Limosilactobacillus oris DSM 4864 tid1423779	Amedibacterium intestinale 9CBEGH2 tid2583452
Acalles asniensis tid201732				Limosilactobacillus oris F0423 tid944562	Amedibacterium intestinale AF17 60 tid2583452
Acalles biokovoensis tid201732				Limosilactobacillus reuteri MG4722 tid1598	Amedibacterium intestinale AM18 41 tid2583452
Acalles breiti tid201732				Limosilactobacillus urinaemulieris SRR13061517 bin 12 MetaWRAP v1 3 MAG tid2742600	Amedibacterium intestinale AM18 7 tid2583452
Acalles camelus tid201732				Limosilactobacillus vaginalis 714 bin 5 tid1633	Amedibacterium intestinale C008 03 tid2583452
Acalles cazorlaensis tid201732				Limosilactobacillus vaginalis 749 bin 16 tid1633	Anaerobutyricum hallii 08 2 13 tid39488
Acalles commutatus tid201732				Limosilactobacillus vaginalis DSM 5837 ATCC 49540 SRR9217392 mag bin 4 tid1423814	Anaerobutyricum hallii 14 1 25 tid39488
Acalles cytisi tid201732				Limosilactobacillus vaginalis SRR17798763 bin 3 MetaWRAP v1 3 MAG tid1633	Anaerobutyricum hallii 14 2 41 tid39488
Acalles dispar tid201732				Listeria monocytogenes SCPM O B 7909 tid1639	Anaerobutyricum hallii 17 2 21 tid39488
Acalles dubius tid201732				Listeria monocytogenes SCPM O B 8698 tid1639	Anaerobutyricum hallii 29 1 55 tid39488
Acalles echinatus tid201732				Listeria monocytogenes YA00079283 tid1639	Anaerobutyricum hallii 39 2 38 tid39488
Acalles fallax tid201732				Mammaliicoccus lentus ERR9969217 bin 2 MetaWRAP v1 3 MAG tid42858	Anaerobutyricum hallii 43 2 48 tid39488
Acalles gadorensis tid201732				Mammaliicoccus vitulinus ERR9968917 bin 11 MetaWRAP v1 3 MAG tid71237	Anaerobutyricum hallii 47 2 39 tid39488
Acalles globulipennis tid201732				Massilia timonae ERR9968968 bin 7 MetaWRAP v1 3 MAG tid47229	Anaerobutyricum hallii AF31 17AC tid39488
Acalles guadarramaensis tid201732				Megamonas funiformis MTG245 bin 33 fa tid437897	Anaerobutyricum hallii AF45 14BH tid39488
Acalles lemur cisalpinus tid501598				Megasphaera micronuciformis F0359 tid706434	Anaerobutyricum hallii AM34 3LB tid39488
Acalles lemur lemur tid501598				Metaclostridioides mangenotii ERR9968768 bin 18 MetaWRAP v1 3 MAG tid1540	Anaerobutyricum hallii AM48 23BH tid39488
Acalles lemur tid201732				Methanobrevibacter oralis DSM 7256 tid66851	Anaerobutyricum hallii AM59 17XD r tid39488
Acalles longipilis tid201732				Microbacterium aurum DRR247351 bin 5 MetaWRAP v1 3 MAG tid36805	Anaerobutyricum hallii BBSGM G02 097 tid39488
Acalles machadoi tid201732				Microbacterium foliorum ERR9968752 bin 11 MetaWRAP v1 3 MAG tid104336	Anaerobutyricum hallii C014 61 tid39488
Acalles maraoensis tid201732				Microbacterium lacticum ERR9969175 bin 4 MetaWRAP v1 3 MAG tid33885	Anaerobutyricum hallii C020 27 tid39488
Acalles micros tid201732				Microvirgula aerodenitrificans ERR9969128 bin 24 MetaWRAP v1 3 MAG tid57480	Anaerobutyricum hallii C029 24 tid39488
Acalles misellus tid201732				Mitsuokella sp oral taxon 131 W9106 tid1321781	Anaerobutyricum hallii C040 36 tid39488
Acalles monasterialis tid201732				Mixta mediterraneensis JHMAG 1 tid2758443	Anaerobutyricum hallii C047 31 tid39488
Acalles muelleri tid201732				Mobiluncus mulieris FB024 16 tid866770	Anaerobutyricum hallii CLA AA H202 tid39488
Acalles papei tid201732				Mogibacterium diversum CCUG 47132 tid114527	Anaerobutyricum hallii D1020bin6 tid39488
Acalles parasierrae tid201732				Mogibacterium diversum DRR247345 bin 12 MetaWRAP v1 3 MAG tid114527	Anaerobutyricum hallii D1125bin22 tid39488
Acalles parvulus temperei tid501602				Mogibacterium diversum ERR589731 bin 2 CONCOCT v1 1 MAG tid114527	Anaerobutyricum hallii D5140bin20 tid39488
Acalles parvulus tid201732				Mogibacterium diversum ERR9969120 bin 9 MetaWRAP v1 3 MAG tid114527	Anaerobutyricum hallii D5196bin47 tid39488
Acalles petryszaki tid201732				Mogibacterium diversum JCVI 12 bin 13 tid114527	Anaerobutyricum hallii DFI 9 38 tid39488
Acalles pilula tid201732				Mogibacterium diversum JCVI 23 bin 10 tid114527	Anaerobutyricum hallii DOME MAG 14404 tid39488
Acalles portosantoensis tid201732				Mogibacterium diversum JCVI JB Md32 tid114527	Anaerobutyricum hallii DSM 3353 tid411469
Acalles ptinoides tid201732				Mogibacterium diversum SRR13061517 bin 20 MetaWRAP v1 3 MAG tid114527	Anaerobutyricum hallii ERR10149270 bin 7 MetaWRAP v1 3 MAG tid39488
Acalles pulverosus tid201732				Mogibacterium diversum SRR23388431 bin 16 MetaWRAP v1 3 MAG tid114527	Anaerobutyricum hallii ERR1600540 bin 52 CONCOCT v1 1 MAG tid39488
Acalles sardiniaensis tid201732				Mogibacterium neglectum ATCC 700924 tid114528	Anaerobutyricum hallii ERR1600670 bin 27 tid39488
Acalles sarothamni tid201732				Mogibacterium pumilum ATCC 700696 tid86332	Anaerobutyricum hallii ERR9578268 bin 2 MetaWRAP v1 3 MAG tid39488
Acalles saxicola tid201732				Mogibacterium sp CM50 tid936375	Anaerobutyricum hallii HTF 385 tid39488
Acalles setulipennis tid201732				Mogibacterium sp T C M MAG 00002 tid2049035	Anaerobutyricum hallii L3 121 363G2 dasL3 121 363G2 metabat metabat 23 sub tid39488
Acalles sierrae tid201732				Mogibacterium timidum DRR247344 bin 31 MetaWRAP v1 3 MAG tid35519	Anaerobutyricum hallii MCC544 tid39488
Acalles silosensis tid201732				Mogibacterium timidum ERR589642 bin 35 CONCOCT v1 1 MAG tid35519	Anaerobutyricum hallii MGYG HGUT 00262 tid39488
Acalles sintraniensis tid201732				Mogibacterium timidum SRR19171292 bin 3 MetaWRAP v1 3 MAG tid35519	Anaerobutyricum hallii MTG238 bin 24 fa tid39488
Acalles sp. 1 JJA-2010 tid2649920				Mogibacterium timidum SRR23388449 bin 7 MetaWRAP v1 3 MAG tid35519	Anaerobutyricum hallii MTG240 bin 21 fa tid39488
Acalles sp. 2 JJA-2010 tid2649920				Mogibacterium timidum SRR9217490 mag bin 8 tid35519	Anaerobutyricum hallii OMN01 HAM 0111 tid39488
Acalles sp. JJA-2007 tid2649920				Mogibacterium timidum W9173 tid35519	Anaerobutyricum hallii SM6 1 tid39488
Acalles testensis tid201732				Moraxella catarrhalis A16 tid480	Anaerobutyricum hallii SRR16280044 bin 14 MetaWRAP v1 3 MAG tid39488
Acalles tibialis tid201732				Moraxella catarrhalis A6 tid480	Anaerobutyricum hallii SRR17382067 bin 2 MetaWRAP v1 3 MAG tid39488
Acallocrates cf. minutesquamosus JJA-2007 tid501625				Moraxella catarrhalis MC1 tid480	Anaerobutyricum hallii SRR17798034 bin 15 MetaWRAP v1 3 MAG tid39488
Acallocrates colonnellii tid501625				Moraxella catarrhalis MC5 tid480	Anaerobutyricum hallii SRR22541658 bin 6 MetaWRAP v1 3 MAG tid39488
Acallocrates denticollis tid501625				Moraxella catarrhalis MC8 tid480	Anaerobutyricum hallii TM10 1AC tid39488
Acallocrates minutesquamosus tid501625				Moraxella catarrhalis NCTC3622 tid480	Anaerobutyricum hallii bin 674 tid39488
Acallorneuma doderoi tid501679				Moraxella osloensis CCUG 350 tid34062	Anaerobutyricum soehngenii CLA AA H179 tid105843
Acallorneuma sabellai tid501679				Moraxella osloensis ERR9969059 bin 9 MetaWRAP v1 3 MAG tid34062	Anaerobutyricum soehngenii DFI 6 78 tid105843
Acallorneuma sardiniense tid501679				Moraxella sp VT 16 12 tid2014877	Anaerobutyricum soehngenii HTF 83D tid105843
Acalolepta basicornis tid85305				Mycoplasmoides pneumoniae 006 210 tid2104	Anaerobutyricum soehngenii SL6 1 1 tid105843
Acalolepta degener tid85305				Mycoplasmoides pneumoniae 006 213 tid2104	Anaerococcus hydrogenalis DSM 7454 tid561177
Acalolepta formosana tid85305				Mycoplasmoides pneumoniae 006 226 tid2104	Anaerococcus hydrogenalis L3 098 023G1 dasL3 098 023G1 concoct 9 sub tid33029
Acalolepta fraudatrix fraudatrix tid692962				Mycoplasmoides pneumoniae 006 227 tid2104	Anaerococcus hydrogenalis MGYG HGUT 01355 tid33029
Acalolepta fraudatrix tid85305				Mycoplasmoides pneumoniae 006 252 tid2104	Anaerococcus hydrogenalis N4 167 000G1 dasN4 167 000G1 concoct 20 tid33029
Acalolepta grossescapus tid85305				Mycoplasmoides pneumoniae 006 268 tid2104	Anaerococcus hydrogenalis N5 225 000G1 dasN5 225 000G1 maxbin2 maxbin 025 tid33029
Acalolepta luxuriosa luxuriosa tid85306				Mycoplasmoides pneumoniae 006 312 tid2104	Anaerococcus hydrogenalis N5 256 000G1 dasN5 256 000G1 concoct 22 tid33029
Acalolepta luxuriosa tid85305				Mycoplasmoides pneumoniae 006 324 tid2104	Anaerococcus hydrogenalis SRR17798741 bin 8 MetaWRAP v1 3 MAG tid33029
Acalolepta permutans paucipunctata tid583382				Mycoplasmoides pneumoniae 006 326 tid2104	Anaerococcus lactolyticus SRR17798768 bin 7 MetaWRAP v1 3 MAG tid33032
Acalolepta permutans tid85305				Mycoplasmoides pneumoniae 006 337 tid2104	Anaerococcus nagyae OF01 3 tid1755241
Acalolepta sublusca boehmeriavora tid320460				Mycoplasmoides pneumoniae 006 342 tid2104	Anaerococcus obesiensis 39 1 64 tid1287640
Acalolepta sublusca maculihumera tid320460				Mycoplasmoides pneumoniae 006 345 tid2104	Anaerococcus obesiensis 39 2 122 tid1287640
Acalolepta sublusca tid85305				Mycoplasmoides pneumoniae 006 350 tid2104	Anaerococcus obesiensis 40 1 51 tid1287640
Acalonoma pusilla tid201753				Mycoplasmoides pneumoniae 006 352 tid2104	Anaerococcus obesiensis C039 09 tid1287640
Acalycigorgia irregularis tid89599				Mycoplasmoides pneumoniae 006 356 tid2104	Anaerococcus obesiensis ph10 tid1118056
Acalymma albidovittatum tid133116				Mycoplasmoides pneumoniae 006 361 tid2104	Anaerococcus prevotii N5 225 021G1 dasN5 225 021G1 concoct 6 tid33034
Acalymma bivittatum tid133116				Mycoplasmoides pneumoniae 006 370 tid2104	Anaerococcus rubeinfantis Anaerococcus rubiinfantis tid1720199
Acalymma blandulum tid133116				Mycoplasmoides pneumoniae 006 380 tid2104	Anaerococcus rubeinfantis MGYG HGUT 01530 tid1720199
Acalymma blomorum tid133116				Mycoplasmoides pneumoniae 006 390 tid2104	Anaerococcus senegalensis JC48 type strain JC17 tid1033733
Acalymma fairmairei tid133116				Mycoplasmoides pneumoniae 006 391 tid2104	Anaerococcus senegalensis MGYG HGUT 01424 tid1288120
Acalymma hirtum tid133116				Mycoplasmoides pneumoniae 006 400 tid2104	Anaerococcus sp L2 059 000G1 dasL2 059 000G1 concoct 90 tid1872515
Acalymma innubum tid133116				Mycoplasmoides pneumoniae 006 411 tid2104	Anaerococcus sp N4 129 000G1 dasN4 129 000G1 abawaca 28 tid1872515
Acalymma nr. blomorum JJG229 tid133116				Mycoplasmoides pneumoniae 006 414 tid2104	Anaerococcus sp N4 129 012G1 dasN4 129 012G1 concoct 22 tid1872515
Acalymma sp. CND-2003 tid2685074				Mycoplasmoides pneumoniae 006 425 tid2104	Anaerococcus sp N4 141 000G1 dasN4 141 000G1 abawaca 14 tid1872515
Acalymma sp. JJG359 tid2685074				Mycoplasmoides pneumoniae 006 426 tid2104	Anaerococcus sp N4 142 000G1 dasN4 142 000G1 concoct 2 tid1872515
Acalymma sp. JJG360 tid2685074				Mycoplasmoides pneumoniae 006 428 tid2104	Anaerococcus sp N5 225 000G1 dasN5 225 000G1 abawaca 60 tid1872515
Acalymma sp. JJG399 tid2685074				Mycoplasmoides pneumoniae 19294 tid1213463	Anaerococcus sp N5 225 014G1 dasN5 225 014G1 concoct 0 tid1872515
Acalymma trivittatum tid133116				Mycoplasmoides pneumoniae 39443 tid1263761	Anaerococcus sp N5 235 000G1 dasN5 235 000G1 concoct 8 tid1872515
Acalymma vittatum tid133116				Mycoplasmoides pneumoniae 403 06 tid2104	Anaerococcus sp N5 268 056G1 dasN5 268 056G1 concoct 16 tid1872515
Acalypha alopecuroidea tid20025				Mycoplasmoides pneumoniae 403 09 tid2104	Anaerococcus sp S2 016 000G1 dasS2 016 000G1 concoct 34 tid1872515
Acalypha australis tid20025				Mycoplasmoides pneumoniae 403 103 tid2104	Anaerococcus vaginalis AM91 12TA tid33037
Acalypha californica tid20025				Mycoplasmoides pneumoniae 403 104 tid2104	Anaerococcus vaginalis BSD2780120874b 170522 A4 tid33037
Acalypha chirindica tid20025				Mycoplasmoides pneumoniae 403 10 tid2104	Anaerococcus vaginalis L2 037 000G1 dasL2 037 000G1 concoct 37 sub tid33037
Acalypha diversifolia tid20025				Mycoplasmoides pneumoniae 403 111 tid2104	Anaerococcus vaginalis L3 108 077G1 dasL3 108 077G1 concoct 2 sub tid33037
Acalypha glabrata tid20025				Mycoplasmoides pneumoniae 403 11 tid2104	Anaerococcus vaginalis N1 023 000G1 dasN1 023 000G1 concoct 39 tid33037
Acalypha glabrata var. pilosa tid992628				Mycoplasmoides pneumoniae 403 12 tid2104	Anaerococcus vaginalis N2 038 000G1 dasN2 038 000G1 concoct 6 tid33037
Acalypha herzogiana tid20025				Mycoplasmoides pneumoniae 403 19 tid2104	Anaerococcus vaginalis N2 064 036G1 dasN2 064 036G1 abawaca 18 tid33037
Acalypha hispida tid20025				Mycoplasmoides pneumoniae 403 24 tid2104	Anaerococcus vaginalis N2 065 059G1 dasN2 065 059G1 abawaca 22 tid33037
Acalypha indica tid20025				Mycoplasmoides pneumoniae 403 26 tid2104	Anaerococcus vaginalis N2 070 036G1 dasN2 070 036G1 concoct 10 tid33037
Acalypha insulana tid20025				Mycoplasmoides pneumoniae 403 31 tid2104	Anaerococcus vaginalis N2 070 057G1 dasN2 070 057G1 concoct 26 tid33037
Acalypha macrostachya tid20025				Mycoplasmoides pneumoniae 403 36 tid2104	Anaerococcus vaginalis N2 088 000G1 dasN2 088 000G1 concoct 10 tid33037
Acalypha mortoniana tid20025				Mycoplasmoides pneumoniae 403 50 tid2104	Anaerococcus vaginalis N3 174 000G1 dasN3 174 000G1 concoct 10 tid33037
Acalypha ostryifolia tid20025				Mycoplasmoides pneumoniae 403 56 tid2104	Anaerococcus vaginalis N4 089 000G1 dasN4 089 000G1 abawaca 10 tid33037
Acalypha platyphylla tid20025				Mycoplasmoides pneumoniae 403 61 tid2104	Anaerococcus vaginalis N4 101 015G1 dasN4 101 015G1 concoct 9 tid33037
Acalypha rhomboidea tid20025				Mycoplasmoides pneumoniae 403 65 tid2104	Anaerococcus vaginalis N4 124 000G1 dasN4 124 000G1 concoct 17 tid33037
Acalypha schiedeana tid20025				Mycoplasmoides pneumoniae 403 72 tid2104	Anaerococcus vaginalis N4 150 021G1 dasN4 150 021G1 maxbin2 maxbin 009 tid33037
Acalypha sp. Qiu95079 tid2600413				Mycoplasmoides pneumoniae 403 74 tid2104	Anaerococcus vaginalis N4 205 000G1 dasN4 205 000G1 maxbin2 maxbin 022 tid33037
Acalypha sp. RBGK 7740 tid2600413				Mycoplasmoides pneumoniae 403 83 tid2104	Anaerococcus vaginalis N5 224 000G1 dasN5 224 000G1 concoct 35 tid33037
Acalypha wilkesiana tid20025				Mycoplasmoides pneumoniae 403 85 tid2104	Anaerococcus vaginalis N5 233 000G1 dasN5 233 000G1 concoct 4 tid33037
Acalypha yellow mosaic Siliguri virus tid291027				Mycoplasmoides pneumoniae 403 87 tid2104	Anaerococcus vaginalis N5 282 032G1 dasN5 282 032G1 maxbin2 maxbin 010 tid33037
Acalypha yellow mosaic virus - [Barrackpore] tid219300				Mycoplasmoides pneumoniae 403 88 tid2104	Anaerococcus vaginalis S2 002 005G1 dasS2 002 005G1 maxbin2 maxbin 007 tid33037
Acalypha yellow mosaic virus tid291027				Mycoplasmoides pneumoniae 403 95 tid2104	Anaerococcus vaginalis S2 010 018G1 dasS2 010 018G1 concoct 6 tid33037
Acalypha yellow mosaic virus-[Acalypha] tid219300				Mycoplasmoides pneumoniae 407 07 tid2104	Anaerococcus vaginalis SRR3546782 bin 6 CONCOCT v1 1 MAG tid33037
Acalypha yellow mosaic virus-[Croton] tid219300				Mycoplasmoides pneumoniae 407 12 tid2104	Anaerocolumna aminovalerica N4 114 025G1 dasN4 114 025G1 concoct 6 tid1527
Acalyphes philorites tid344176				Mycoplasmoides pneumoniae 407 14 tid2104	Anaerofilum hominis BX8 tid2763016
Acalyphes sp. CJY-2005 tid2648154				Mycoplasmoides pneumoniae 407 21 tid2104	Anaerofustis sp HA2171 tid3108533
Acalyptris galinae tid431649				Mycoplasmoides pneumoniae 407 24 tid2104	Anaerofustis sp HRGM Genome 3374 tid1872517
Acalyptris gielisi tid431649				Mycoplasmoides pneumoniae 407 27 tid2104	Anaerofustis sp NSJ 163 tid2944391
Acalyptris lesbia tid431649				Mycoplasmoides pneumoniae 407 28 tid2104	Anaerofustis stercorihominis 1001271B 150615 D3 tid214853
Acalyptris limonii tid431649				Mycoplasmoides pneumoniae 407 29 tid2104	Anaerofustis stercorihominis 1001271st1 D3 tid214853
Acalyptris loranthella tid431649				Mycoplasmoides pneumoniae 407 33 tid2104	Anaerofustis stercorihominis AM25 6 tid214853
Acalyptris maritima tid431649				Mycoplasmoides pneumoniae 407 37 tid2104	Anaerofustis stercorihominis C008 02 tid214853
Acalyptris minimella tid431649				Mycoplasmoides pneumoniae 51494 tid1263758	Anaerofustis stercorihominis DSM 17244 tid445971
Acalyptris pistaciae tid431649				Mycoplasmoides pneumoniae 54089 tid1263756	Anaerofustis stercorihominis ERR10149264 bin 1 MetaWRAP v1 3 MAG tid214853
Acalyptris platani tid431649				Mycoplasmoides pneumoniae 54524 tid1263757	Anaerofustis stercorihominis MGYG HGUT 01305 tid214853
Acalyptris psammophricta tid431649				Mycoplasmoides pneumoniae 625 tid2104	Anaerofustis stercorihominis SFAD4 tid214853
Acalyptris repeteki tid431649				Mycoplasmoides pneumoniae 627 tid2104	Anaerofustis stercorihominis SL 1 15 tid214853
Acalyptris sp. BOLD:AAJ5145 tid2641840				Mycoplasmoides pneumoniae 630 tid2104	Anaeroglobus sp AF13 6AC tid2997918
Acalyptus carpini tid877845				Mycoplasmoides pneumoniae 633 tid2104	Anaerolentibacter hominis CSJ 1 tid3079009
Acampe ochracea tid331156				Mycoplasmoides pneumoniae 637 tid2104	Anaeromassilibacillus senegalensis DFI 7 58 tid1673717
Acampe papillosa tid331156				Mycoplasmoides pneumoniae 639 tid2104	Anaeromassilibacillus sp 1001302B 160321 C8 tid2787132
Acampe praemorsa tid331156				Mycoplasmoides pneumoniae 663 tid2104	Anaeromassilibacillus sp AQ 1 tid3375419
Acampe rigida tid331156				Mycoplasmoides pneumoniae 673 tid2104	Anaeromassilibacillus sp D41t1 190614 C2 tid2787078
Acampe sp. Szlachetko s.n. tid2626185				Mycoplasmoides pneumoniae 676 tid2104	Anaerosacchariphilus hominis NSJ 68 tid2763017
Acampsis alternipes tid55935				Mycoplasmoides pneumoniae 677 tid2104	Anaerosalibacter bizertensis MSK 14 19 tid932217
Acamptopappus shockleyi tid217565				Mycoplasmoides pneumoniae 85084 tid1263762	Anaerosalibacter bizertensis MSK 14 39 tid932217
Acamptopappus sphaerocephalus tid217565				Mycoplasmoides pneumoniae CIP12235 tid2104	Anaerosalibacter massiliensis MGYG HGUT 01473 tid1347392
Acamptopoeum submetallicum tid446225				Mycoplasmoides pneumoniae CIP12261 tid2104	Anaerostipes L1 92 Anaerostipes caccae 81B4 tid411490
Acanalonia vivada tid389992				Mycoplasmoides pneumoniae CIP12267 tid2104	Anaerostipes amylophilus CLA AA H249 tid2981779
Acanella arbuscula tid44212				Mycoplasmoides pneumoniae CIP12311 tid2104	Anaerostipes amylophilus H1 26 tid2981779
Acanella cf. eburnea SCF-2010 tid44212				Mycoplasmoides pneumoniae CIP12355 tid2104	Anaerostipes caccae 14 1 76 tid105841
Acanella dispar tid44212				Mycoplasmoides pneumoniae CIP12357 tid2104	Anaerostipes caccae 14 2 07 tid105841
Acanella rigida tid44212				Mycoplasmoides pneumoniae K01 tid2104	Anaerostipes caccae 17 1 63 tid105841
Acanella sp. A14373 tid2624349				Mycoplasmoides pneumoniae K04 tid2104	Anaerostipes caccae 17 2 01 tid105841
Acanella sp. A14373A tid2624349				Mycoplasmoides pneumoniae K06 tid2104	Anaerostipes caccae 19 1 07 tid105841
Acanella sp. A14373B tid2624349				Mycoplasmoides pneumoniae K08 tid2104	Anaerostipes caccae 19 2 70 tid105841
Acanella weberi tid44212				Mycoplasmoides pneumoniae K25 tid2104	Anaerostipes caccae 39 1 25 tid105841
Acanthacaris caeca tid338218				Mycoplasmoides pneumoniae K32 tid2104	Anaerostipes caccae 39 2 96 tid105841
Acanthacaris tenuimana tid338218				Mycoplasmoides pneumoniae KCH 402 tid2104	Anaerostipes caccae 3 2 56FAA tid105841
Acanthaceae incertae sedis tid4185				Mycoplasmoides pneumoniae KCH 405 tid2104	Anaerostipes caccae 40 1 90 tid105841
Acanthaceae sp. A.guadamuz tid141287				Mycoplasmoides pneumoniae KPI 025 tid2104	Anaerostipes caccae 40 2 07 tid105841
Acanthaceae sp. OH-2013 tid141287				Mycoplasmoides pneumoniae M29 tid1441379	Anaerostipes caccae 43 1 57 tid105841
Acanthaceae sp. PM5561 tid141287				Mycoplasmoides pneumoniae Mympn 5767 tid2104	Anaerostipes caccae C008 13 tid105841
Acanthacorydalis sp. NKU-004 tid2636854				Mycoplasmoides pneumoniae Mympn 5837 tid2104	Anaerostipes caccae DFI 1 123 tid105841
Acanthacris ruficornis tid274598				Mycoplasmoides pneumoniae NS01 tid2104	Anaerostipes caccae DFI 1 134 tid105841
Acanthaegilips sp. 1 MB271 tid2645264				Mycoplasmoides pneumoniae NS02 tid2104	Anaerostipes caccae DFI 1 13 tid105841
Acanthaegilips sp. 2 MB271 tid2645264				Mycoplasmoides pneumoniae NS03 tid2104	Anaerostipes caccae DFI 1 166 tid105841
Acanthagenys rufogularis tid266412				Mycoplasmoides pneumoniae NS04 tid2104	Anaerostipes caccae DFI 1 19 tid105841
Acanthagrion quadratum tid558809				Mycoplasmoides pneumoniae NS14 tid2104	Anaerostipes caccae DFI 1 214 tid105841
Acanthais brevidentata tid905925				Mycoplasmoides pneumoniae NS17 tid2104	Anaerostipes caccae DFI 1 218 tid105841
Acanthais callaoensis tid905925				Mycoplasmoides pneumoniae OA 57 tid2104	Anaerostipes caccae DFI 1 221 tid105841
Acanthais triangularis tid905925				Mycoplasmoides pneumoniae OA 63 tid2104	Anaerostipes caccae DFI 1 222 tid105841
Acanthaluteres brownii tid392907				Mycoplasmoides pneumoniae PI 1428 tid1236904	Anaerostipes caccae DFI 1 3 tid105841
Acanthaluteres vittiger tid392907				Mycoplasmoides pneumoniae S04 tid2104	Anaerostipes caccae DFI 1 4 tid105841
Acanthamoeba astronyxis tid5754				Mycoplasmoides pneumoniae S06 tid2104	Anaerostipes caccae DFI 1 56 tid105841
Acanthamoeba castellanii mamavirus tid2501774				Mycoplasmoides pneumoniae S08 tid2104	Anaerostipes caccae DFI 1 59 tid105841
Acanthamoeba castellanii str. Neff tid5755				Mycoplasmoides pneumoniae S09 tid2104	Anaerostipes caccae DFI 1 5 tid105841
Acanthamoeba castellanii tid5754				Mycoplasmoides pneumoniae S12 tet R tid2104	Anaerostipes caccae DFI 1 94 tid105841
Acanthamoeba cf. castellanii tid5754				Mycoplasmoides pneumoniae S13 tid2104	Anaerostipes caccae DFI 7 76 tid105841
Acanthamoeba cf. healyi tid5754				Mycoplasmoides pneumoniae S32 tid2104	Anaerostipes caccae ERR9607193 bin 7 MetaWRAP v1 3 MAG tid105841
Acanthamoeba comandoni tid5754				Mycoplasmoides pneumoniae S34 tet R tid2104	Anaerostipes caccae L1 92 DSM 14662 tid411490
Acanthamoeba culbertsoni tid5754				Mycoplasmoides pneumoniae S355 tid2104	Anaerostipes caccae L1 92 JCM 13470 tid411490
Acanthamoeba divionensis tid5754				Mycoplasmoides pneumoniae S45 tid2104	Anaerostipes caccae LAHUC tid105841
Acanthamoeba echinulata tid5754				Mycoplasmoides pneumoniae S48 tid2104	Anaerostipes caccae MGYG HGUT 00080 tid105841
Acanthamoeba genotype T1 tid767481				Mycoplasmoides pneumoniae S4 tet R tid2104	Anaerostipes caccae NBRC 114412 tid105841
Acanthamoeba genotype T10 tid767481				Mycoplasmoides pneumoniae S50 tid2104	Anaerostipes caccae OM13 19BHA tid105841
Acanthamoeba genotype T11 tid767481				Mycoplasmoides pneumoniae S52 tid2104	Anaerostipes caccae SL 2 05 tid105841
Acanthamoeba genotype T13 tid767481				Mycoplasmoides pneumoniae S53 tid2104	Anaerostipes caccae SRR20881974 bin 28 MetaWRAP v1 3 MAG tid105841
Acanthamoeba genotype T15 tid767481				Mycoplasmoides pneumoniae S54 tid2104	Anaerostipes caccae SRR2912801 bin 12 tid105841
Acanthamoeba genotype T16 tid767481				Mycoplasmoides pneumoniae S55 tet R tid2104	Anaerostipes caccae k29 0105 B7 tid105841
Acanthamoeba genotype T17 tid767481				Mycoplasmoides pneumoniae S55 tid2104	Anaerostipes hadrus 1001713B170207 170306 C2 tid649756
Acanthamoeba genotype T2 tid767481				Mycoplasmoides pneumoniae S57 tid2104	Anaerostipes hadrus AM100 B11A tid649756
Acanthamoeba genotype T3 tid767481				Mycoplasmoides pneumoniae S59 tid2104	Anaerostipes hadrus ATCC 29173 JCM 17467 DSM 3319 tid649757
Acanthamoeba genotype T4 tid767481				Mycoplasmoides pneumoniae S62 tid2104	Anaerostipes hadrus ATCC 29173 JCM 17467 tid649757
Acanthamoeba genotype T5 tid767481				Mycoplasmoides pneumoniae S63 tet R tid2104	Anaerostipes hadrus BA1 tid649756
Acanthamoeba genotype T7 tid767481				Mycoplasmoides pneumoniae S66 tid2104	Anaerostipes hadrus BIOML A1 tid649756
Acanthamoeba genotype T9 tid767481				Mycoplasmoides pneumoniae S68 tet R tid2104	Anaerostipes hadrus BPB5 tid649756
Acanthamoeba genotype names tid279890				Mycoplasmoides pneumoniae S91 tet R tid2104	Anaerostipes hadrus CLA AA H53 tid649756
Acanthamoeba griffini tid5754				Mycoplasmoides pneumoniae Y12 24 tid2104	Anaerostipes hadrus DFI 4 140 tid649756
Acanthamoeba hatchetti tid5754				Mycoplasmoides pneumoniae Y12 38 tid2104	Anaerostipes hadrus DFI 4 141 tid649756
Acanthamoeba healyi tid5754				Mycoplasmoides pneumoniae Y12 4 tid2104	Anaerostipes hadrus DFI 4 155 tid649756
Acanthamoeba jacobsi tid5754				Negativicoccus succinicivorans ERR9968702 bin 8 MetaWRAP v1 3 MAG tid620903	Anaerostipes hadrus DFI 4 26 tid649756
Acanthamoeba lenticulata tid5754				Neisseria bacilliformis ATCC BAA 1200 tid888742	Anaerostipes hadrus DFI 4 30 tid649756
Acanthamoeba lugdunensis tid5754				Neisseria bacilliformis ERR9969122 bin 13 MetaWRAP v1 3 MAG tid267212	Anaerostipes hadrus DFI 5 34 tid649756
Acanthamoeba mauritaniensis tid5754				Neisseria bacilliformis SRR13061492 bin 43 MetaWRAP v1 3 MAG tid267212	Anaerostipes hadrus DFI 6 82 tid649756
Acanthamoeba palestinensis tid5754				Neisseria bacilliformis SRR23388466 bin 14 MetaWRAP v1 3 MAG tid267212	Anaerostipes hadrus DFI 7 50 tid649756
Acanthamoeba paradivionensis tid5754				Neisseria cinerea ERR9968991 bin 23 MetaWRAP v1 3 MAG tid483	Anaerostipes hadrus GIF7 tid649756
Acanthamoeba pearcei tid5754				Neisseria cinerea SRR5395393 bin 11 MetaWRAP v1 3 MAG tid483	Anaerostipes hadrus HTF 463 tid649756
Acanthamoeba polyphaga lentillevirus tid2501774				Neisseria cinerea SRR8290070 bin 25 MetaWRAP v1 3 MAG tid483	Anaerostipes hadrus HTF 774 tid649756
Acanthamoeba polyphaga mimivirus tid3047343				Neisseria elongata 791 bin 46 tid495	Anaerostipes hadrus HTF 783 tid649756
Acanthamoeba polyphaga moumouvirus tid1128137				Neisseria elongata ERR589473 bin 60 CONCOCT v1 1 MAG tid495	Anaerostipes hadrus MCC003 tid649756
Acanthamoeba polyphaga tid5754				Neisseria elongata ERR9968701 bin 9 MetaWRAP v1 3 MAG tid495	Anaerostipes hadrus MCC006 tid649756
Acanthamoeba pustulosa tid5754				Neisseria elongata SRR15001311 bin 13 MetaWRAP v1 3 MAG tid495	Anaerostipes hadrus MCC007 tid649756
Acanthamoeba quina tid5754				Neisseria elongata SRR9217389 mag bin 9 tid495	Anaerostipes hadrus MGYG HGUT 02528 tid649756
Acanthamoeba rhysodes tid5754				Neisseria elongata subsp glycolytica NCTC11050 tid88719	Anaerostipes hadrus MSK 10 20 tid649756
Acanthamoeba royreba tid5754				Neisseria gonorrhoeae 50866 tid485	Anaerostipes hadrus MSK 10 27 tid649756
Acanthamoeba sp. 07009a/T4 tid763037				Neisseria gonorrhoeae 51467 tid485	Anaerostipes hadrus MSK 10 31 tid649756
Acanthamoeba sp. 07010a/T4 tid763037				Neisseria gonorrhoeae 52945 tid485	Anaerostipes hadrus MSK 10 7 tid649756
Acanthamoeba sp. 07013a/T4 tid763037				Neisseria gonorrhoeae 52946 tid485	Anaerostipes hadrus MSK 11 19 tid649756
Acanthamoeba sp. 07022/T4 tid763037				Neisseria gonorrhoeae NCTC13795 tid485	Anaerostipes hadrus MSK 11 20 tid649756
Acanthamoeba sp. 07023/T4 tid763037				Neisseria gonorrhoeae NCTC13798 tid485	Anaerostipes hadrus MSK 11 27 tid649756
Acanthamoeba sp. 07024/T4 tid763037				Neisseria gonorrhoeae NCTC13799 tid485	Anaerostipes hadrus MSK 11 2 tid649756
Acanthamoeba sp. 07026/T4 tid763037				Neisseria gonorrhoeae NCTC13800 tid485	Anaerostipes hadrus MSK 11 31 tid649756
Acanthamoeba sp. 07027/T4 tid763037				Neisseria gonorrhoeae NCTC13802 tid485	Anaerostipes hadrus MSK 11 47 tid649756
Acanthamoeba sp. 07028/T4 tid763037				Neisseria gonorrhoeae TFG A2 tid485	Anaerostipes hadrus MSK 13 17 tid649756
Acanthamoeba sp. 07030b/T4 tid763037				Neisseria gonorrhoeae TFG B2 tid485	Anaerostipes hadrus MSK 13 2 tid649756
Acanthamoeba sp. 07031b/T4 tid763037				Neisseria meningitidis 38277 tid487	Anaerostipes hadrus MSK 13 43 tid649756
Acanthamoeba sp. 1 MS-2013 tid279890				Neisseria meningitidis 510612 tid487	Anaerostipes hadrus MSK 13 6 tid649756
Acanthamoeba sp. 1 VT-2013 tid279890				Neisseria meningitidis NCTC12163 tid487	Anaerostipes hadrus MSK 14 17 tid649756
Acanthamoeba sp. 1.r tid279890				Neisseria polysaccharea CCUG 18031 tid489	Anaerostipes hadrus MSK 14 23 tid649756
Acanthamoeba sp. 1060/96 tid279890				Neisseria polysaccharea CCUG 24845 tid489	Anaerostipes hadrus MSK 14 29 tid649756
Acanthamoeba sp. 115GER tid279890				Neisseria polysaccharea CCUG 24846 tid489	Anaerostipes hadrus MSK 14 37 tid649756
Acanthamoeba sp. 116MAF tid279890				Neisseria sicca 778 bin 21 tid490	Anaerostipes hadrus MSK 14 49 tid649756
Acanthamoeba sp. 16 tid279890				Neisseria sicca ERR10228878 bin 6 MetaWRAP v1 3 MAG tid490	Anaerostipes hadrus MSK 14 4 tid649756
Acanthamoeba sp. 16.cll tid279890				Neisseria sicca SRR11085312 bin 7 MetaWRAP v1 3 MAG tid490	Anaerostipes hadrus MSK 14 57 tid649756
Acanthamoeba sp. 18.l tid279890				Neisseria sicca SRR15443030 bin 11 MetaWRAP v1 3 MAG tid490	Anaerostipes hadrus MSK 14 9 tid649756
Acanthamoeba sp. 2 VT-2013 tid279890				Neisseria sp 785 bin 1 tid192066	Anaerostipes hadrus MSK 15 34 tid649756
Acanthamoeba sp. 2 tid279890				Neisseria sp GT4A CT1 tid665946	Anaerostipes hadrus MSK 15 37 tid649756
Acanthamoeba sp. 22.r tid279890				Neisseria sp HMSC058F07 tid1715175	Anaerostipes hadrus MSK 15 40 tid649756
Acanthamoeba sp. 222BAL tid279890				Neisseria sp HMSC070H10 tid1715085	Anaerostipes hadrus MSK 17 49 tid649756
Acanthamoeba sp. 25.r tid279890				Neisseria sp HMSC071A01 tid1739332	Anaerostipes hadrus MSK 22 35 tid649756
Acanthamoeba sp. 250GILLE tid279890				Neisseria sp JCVI 22A bin 7 tid192066	Anaerostipes hadrus MSK 6 11 tid649756
Acanthamoeba sp. 26.l tid279890				Neisseria sp JCVI 39 bin 16 tid192066	Anaerostipes hadrus MSK 9 11 tid649756
Acanthamoeba sp. 27.cll tid279890				Neisseria sp JCVI 41 bin 5 tid192066	Anaerostipes hadrus MSK 9 4 tid649756
Acanthamoeba sp. 27.clr tid279890				Neisseria sp oral taxon 014 F0314 tid641149	Anaerostipes hadrus MSK 9 9 tid649756
Acanthamoeba sp. 27.l tid279890				Neisseria sp oral taxon 014 SRR9217415 mag bin 5 tid641148	Anaerostipes hadrus RTP21002st1 C8 RTP21002 201210 tid649756
Acanthamoeba sp. 27.r tid279890				Neisseria sp oral taxon 020 F0370 tid1127694	Anaerostipes hadrus f16 tid649756
Acanthamoeba sp. 28.l tid279890				Neisseria subflava CCUG 23930 T tid28449	Anaerostipes hadrus i28 0019 2A2 tid649756
Acanthamoeba sp. 283 tid279890				Neisseria subflava MA3 1 tid28449	Anaerostipes hominis AM75 12pH10A tid2025494
Acanthamoeba sp. 29.l tid279890				Neisseria subflava NJ9703 tid546268	Anaerostipes hominis BG01 tid2025494
Acanthamoeba sp. 29.r tid279890				Neisseria subflava SRR9217391 mag bin 22 tid28449	Anaerostipes hominis NSJ 7 tid2763018
Acanthamoeba sp. 29AND tid279890				Olsenella sp oral taxon 807 F0089 tid712411	Anaerostipes hominis OF05 1 tid2025494
Acanthamoeba sp. 3 VT-2013 tid279890				Olsenella sp oral taxon 809 F0356 tid661087	Anaerostipes hominis f31 tid2025494
Acanthamoeba sp. 31.cl tid279890				Olsenella uli DRR247344 bin 8 MetaWRAP v1 3 MAG tid133926	Anaerostipes rhamnosivorans 1y2 tid1229621
Acanthamoeba sp. 31.h tid279890				Olsenella uli DSM 7084 tid633147	Anaerostipes sp 08 2 40 tid1872530
Acanthamoeba sp. 32 tid279890				Olsenella uli ERR589728 bin 0 CONCOCT v1 1 MAG tid133926	Anaerostipes sp 29 1 09 tid1872530
Acanthamoeba sp. 33SIS tid279890				Olsenella uli SRR13061511 bin 10 MetaWRAP v1 3 MAG tid133926	Anaerostipes sp 29 2 62 tid1872530
Acanthamoeba sp. 343TRE tid279890				Olsenella uli SRR17738114 bin 6 MetaWRAP v1 3 MAG tid133926	Anaerostipes sp 39 2 05 tid1872530
Acanthamoeba sp. 38.l tid279890				Olsenella uli SRR23388434 bin 62 MetaWRAP v1 3 MAG tid133926	Anaerostipes sp AF04 45 tid2292912
Acanthamoeba sp. 4 VT-2013 tid279890				Olsenella uli SRR9217449 mag bin 20 tid133926	Anaerostipes sp C008 34 tid1872530
Acanthamoeba sp. 401SOD tid279890				Oribacterium asaccharolyticum ACB7 tid796944	Anaerostipes sp C019 53 tid1872530
Acanthamoeba sp. 407/95 tid279890				Oribacterium asaccharolyticum ERR9968985 bin 28 MetaWRAP v1 3 MAG tid1501332	Anaerostipes sp CAG 276 tid1262699
Acanthamoeba sp. 41.r tid279890				Oribacterium parvum ACB1 tid796943	Anaerostipes sp CHE627 010 tid1872530
Acanthamoeba sp. 413GAB tid279890				Oribacterium parvum DRR247349 bin 32 MetaWRAP v1 3 MAG tid1501329	Anaerostipes sp D1020bin3 tid1872530
Acanthamoeba sp. 44.l tid279890				Oribacterium parvum ERR10228876 bin 23 MetaWRAP v1 3 MAG tid1501329	Anaerostipes sp DOME MAG 14131 tid1872530
Acanthamoeba sp. 44.r tid279890				Oribacterium parvum JCVI 12 bin 22 tid1501329	Anaerostipes sp L2 037 371G1 dasL2 037 371G1 maxbin2 maxbin 035 tid1872530
Acanthamoeba sp. 4482SL tid279890				Oribacterium parvum SRR15839769 bin 26 MetaWRAP v1 3 MAG tid1501329	Anaerostipes sp L2 039 121G1 dasL2 039 121G1 metabat metabat 17 sub tid1872530
Acanthamoeba sp. 457ZAH tid279890				Oribacterium parvum SRR23388471 bin 27 MetaWRAP v1 3 MAG tid1501329	Anaerostipes sp L3 114 360G1 dasL3 114 360G1 concoct 12 tid1872530
Acanthamoeba sp. 47.r tid279890				Oribacterium sinus ERR9968906 bin 44 MetaWRAP v1 3 MAG tid237576	Anaerostipes sp Map 58 005 tid1872530
Acanthamoeba sp. 473/00 tid279890				Oribacterium sinus ERR9968927 bin 29 MetaWRAP v1 3 MAG tid237576	Anaerostipes sp Marseille Q3525 tid2758418
Acanthamoeba sp. 476DAC tid279890				Oribacterium sinus ERR9968953 bin 12 MetaWRAP v1 3 MAG tid237576	Anaerostipes sp NI 20 bin 44 tid1872530
Acanthamoeba sp. 4b3 tid279890				Oribacterium sinus F0268 tid585501	Anaerostipes sp NI 31 bin 63 tid1872530
Acanthamoeba sp. 5 VT-2013 tid279890				Oribacterium sinus JCVI 38 bin 19 tid237576	Anaerostipes sp NI 54 bin 27 tid1872530
Acanthamoeba sp. 51.l tid279890				Oribacterium sinus SRR13061507 bin 4 MetaWRAP v1 3 MAG tid237576	Anaerostipes sp NI 71 bin 23 tid1872530
Acanthamoeba sp. 52 tid279890				Oribacterium sinus SRR13061510 bin 9 MetaWRAP v1 3 MAG tid237576	Anaerostipes sp NI 81 bin 15 tid1872530
Acanthamoeba sp. 544 tid279890				Oribacterium sinus SRR13061552 bin 15 MetaWRAP v1 3 MAG tid237576	Anaerostipes sp NI 88 bin 48 tid1872530
Acanthamoeba sp. 58 tid279890				Oribacterium sinus SRR17301049 bin 4 MetaWRAP v1 3 MAG tid237576	Anaerotignum faecicola 17 2 55 tid2358141
Acanthamoeba sp. 5a2 tid279890				Oribacterium sp oral taxon 078 F0262 tid608534	Anaerotignum faecicola 29 1 99 tid2358141
Acanthamoeba sp. 6 VT-2013 tid279890				Oribacterium sp oral taxon 078 F0263 tid1321782	Anaerotignum faecicola 47 2 19 tid2358141
Acanthamoeba sp. 6 tid279890				Oribacterium sp oral taxon 102 W9097 tid671214	Anaerotignum faecicola C047 34 tid2358141
Acanthamoeba sp. 6.l tid279890				Oribacterium sp oral taxon 108 F0425 tid904296	Anaerotignum faecicola KCTC 15736 tid2358141
Acanthamoeba sp. 7.r tid279890				Oscillibacter sp KLE 1728 MTG222 bin 20 fa tid1226322	Anaerotignum faecicola MTG234 bin 39 fa tid2358141
Acanthamoeba sp. 93GUIL tid279890				Oscillibacter sp KLE 1728 MTG226 bin 24 fa tid1226322	Anaerotignum faecicola MTG235 bin 28 fa tid2358141
Acanthamoeba sp. A-T11-1-145 tid763041				Oscillibacter sp KLE 1728 MTG247 bin 60 fa tid1226322	Anaerotignum faecicola MTG236 bin 22 fa tid2358141
Acanthamoeba sp. A-T11-1-72 tid763041				Ottowia sp oral taxon 894 W10237 tid1658672	Anaerotignum faecicola MTG246 bin 11 fa tid2358141
Acanthamoeba sp. A-T16-1-50 tid766794				Paenarthrobacter ilicis ERR9968817 bin 5 MetaWRAP v1 3 MAG tid43665	Anaerotignum faecicola P004L1 30 tid2358141
Acanthamoeba sp. A-T16-1-66 tid766794				Paenibacillus alvei 32 tid44250	Anaerotignum faecicola P010L1 21 tid2358141
Acanthamoeba sp. A-T16-2-136 tid766794				Paenibacillus faecis DSM 23593 tid862114	Anaerotignum faecicola P011L1 59 tid2358141
Acanthamoeba sp. A-T16-2-144 tid766794				Paenibacillus glucanolyticus W10507 tid59843	Anaerotignum faecicola P024 18 tid2358141
Acanthamoeba sp. A-T16-2-51 tid766794				Paenibacillus oralis KCOM 3021 tid2490856	Anaerotignum faecicola P037L1 7 tid2358141
Acanthamoeba sp. A-T16-2-86 tid766794				Paenibacillus sp VT 400 tid1495853	Anaerotignum faecicola P040 5 tid2358141
Acanthamoeba sp. A-T4-1-57 tid763037				Paenibacillus sp oral taxon 786 D14 tid621372	Anaerotignum faecicola P041 4 tid2358141
Acanthamoeba sp. A-T4-1-89 tid763037				Paenibacillus terrigena ERR9969148 bin 22 MetaWRAP v1 3 MAG tid369333	Anaerotignum faecicola P046 47 tid2358141
Acanthamoeba sp. A-T4-2-104 tid763037				Paenibacillus xylanexedens ERR9969125 bin 27 MetaWRAP v1 3 MAG tid528191	Anaerotignum faecicola P047L1 18 tid2358141
Acanthamoeba sp. A-T4-2-58 tid763037				Pantoea brenneri ERR9968892 bin 1 MetaWRAP v1 3 MAG tid472694	Anaerotignum faecicola P049 10 tid2358141
Acanthamoeba sp. A-T4-2-60 tid763037				Pantoea piersonii GABEKP28 tid2364647	Anaerotignum faecicola P055L1 26 tid2358141
Acanthamoeba sp. A-T4-3-146 tid763037				Pantoea septica ERR9968798 bin 4 MetaWRAP v1 3 MAG tid472695	Anaerotignum lactatifermentans C043 28 tid160404
Acanthamoeba sp. A-T4-3-62 tid763037				Pantoea sp GABEPS69 tid3028805	Anaerotignum lactatifermentans ERR10149234 bin 18 MetaWRAP v1 3 MAG tid160404
Acanthamoeba sp. A.JDP tid279890				Pantoea sp SM3640 tid2787629	Anaerotignum lactatifermentans ERR912035 bin 15 CONCOCT v1 1 MAG tid160404
Acanthamoeba sp. A1 tid279890				Pantoea vagans ERR9968890 bin 1 MetaWRAP v1 3 MAG tid470934	Anaerotignum lactatifermentans ERR9492504 bin 10 MetaWRAP v1 3 MAG tid160404
Acanthamoeba sp. A10 tid279890				Parabacteroides johnsonii MTG224 bin 35 fa tid387661	Anaerotignum lactatifermentans N1155 9 tid160404
Acanthamoeba sp. A11 DEA-2009 tid279890				Parabacteroides johnsonii MTG225 bin 24 fa tid387661	Anaerotignum lactatifermentans P007L1 21 tid160404
Acanthamoeba sp. A13 tid279890				Parabacteroides johnsonii MTG231 bin 25 fa tid387661	Anaerotignum lactatifermentans P020L1 15 tid160404
Acanthamoeba sp. A16 tid279890				Parabacteroides johnsonii MTG243 bin 63 fa tid387661	Anaerotignum lactatifermentans P030 2 tid160404
Acanthamoeba sp. A2 DEA-2009 tid279890				Parabacteroides johnsonii MTG245 bin 48 fa tid387661	Anaerotignum lactatifermentans SRR13494526 bin 43 MetaWRAP v1 3 MAG tid160404
Acanthamoeba sp. A2 tid279890				Parabacteroides johnsonii SRR2175777 bin 94 CONCOCT v1 1 MAG tid387661	Anaerotignum propionicum DFI 7 94 tid28446
Acanthamoeba sp. A20 DEA-2009 tid279890				Paracoccus yeei ERR9969117 bin 7 MetaWRAP v1 3 MAG tid147645	Anaerotignum sp 08 2 16 tid2039241
Acanthamoeba sp. A3 tid279890				Parascardovia denticolens ERR589687 bin 28 CONCOCT v1 1 MAG tid78258	Anaerotignum sp 17 1 20 tid2039241
Acanthamoeba sp. A4 tid279890				Parascardovia denticolens F0305 tid641144	Anaerotignum sp 29 1 96 tid2039241
Acanthamoeba sp. A5 DEA-2009 tid279890				Parascardovia denticolens JCM 12538 DSM 10105 tid864564	Anaerotignum sp 40 1 09 tid2039241
Acanthamoeba sp. A6 DEA-2009 tid279890				Parasutterella excrementihominis MTG226 bin 23 fa tid487175	Anaerotignum sp 40 2 12 tid2039241
Acanthamoeba sp. A6 tid279890				Parvimonas micra DRR247345 bin 2 MetaWRAP v1 3 MAG tid33033	Anaerotignum sp 43 2 28 tid2039241
Acanthamoeba sp. A7 DEA-2009 tid279890				Parvimonas micra ERR10228872 bin 6 MetaWRAP v1 3 MAG tid33033	Anaerotignum sp DOME MAG 10356 tid2039241
Acanthamoeba sp. A8 tid279890				Parvimonas micra ERR589642 bin 0 CONCOCT v1 1 MAG tid33033	Anaerotignum sp N1164 1 tid2039241
Acanthamoeba sp. A9 DEA-2009 tid279890				Parvimonas micra F13 tid33033	Anaerotruncus colihominis 1001217B 150727 B4 tid169435
Acanthamoeba sp. A9 tid279890				Parvimonas micra F2 tid33033	Anaerotruncus colihominis 1001217st1 B4 1001217B 150727 tid169435
Acanthamoeba sp. AAHRI0001 tid279890				Parvimonas micra I4 tid33033	Anaerotruncus colihominis 1001217st1 E7 1001217B 191108 tid169435
Acanthamoeba sp. AC.AN.003/Thailand/T4 tid763037				Parvimonas micra JCVI 23 bin 11 tid33033	Anaerotruncus colihominis 1001270H 150608 F11 tid169435
Acanthamoeba sp. AC.AP.002/Thailand/T4 tid763037				Parvimonas micra KCOM 1037 tid33033	Anaerotruncus colihominis 1001271B 151109 H4 tid169435
Acanthamoeba sp. AC.AR.001/Thailand/T4 tid763037				Parvimonas micra KCOM 1535 tid33033	Anaerotruncus colihominis 1001302B 160321 A9 tid169435
Acanthamoeba sp. AC.S23.003/Thailand/T4 tid763037				Parvimonas micra PM102KC G 1 tid33033	Anaerotruncus colihominis 43 1 45 tid169435
Acanthamoeba sp. AC.S3.001/Thailand/T4 tid763037				Parvimonas micra PM79KC G 1 tid33033	Anaerotruncus colihominis D41st1 C9 RTP21400 201112 tid169435
Acanthamoeba sp. AC.S40.004/Thailand/T4 tid763037				Parvimonas micra PM89KC G 1 tid33033	Anaerotruncus colihominis D41st1 E4 RTP21400 201112 tid169435
Acanthamoeba sp. AC.S5.002/Thailand/T5 tid767526				Parvimonas micra PM89KC G 2 tid33033	Anaerotruncus colihominis D41st1 F3 RTP21400 201112 tid169435
Acanthamoeba sp. AC1 tid279890				Parvimonas micra PM94KC G 1 tid33033	Anaerotruncus colihominis D41t1 190614 F5 tid169435
Acanthamoeba sp. AC11-1 tid279890				Parvimonas micra SRR9217489 mag bin 4 tid33033	Anaerotruncus colihominis DSM 17241 tid169435
Acanthamoeba sp. AC13 tid279890				Parvimonas micra SYY tid33033	Anaerotruncus colihominis DSM 17241 tid445972
Acanthamoeba sp. AC14 tid279890				Parvimonas sp C2 tid3110692	Anaerotruncus colihominis ERR10149241 bin 21 MetaWRAP v1 3 MAG tid169435
Acanthamoeba sp. AC15 tid279890				Parvimonas sp D2 tid3110691	Anaerotruncus colihominis L3 131 368G1 dasL3 131 368G1 concoct 54 tid169435
Acanthamoeba sp. AC28 tid279890				Parvimonas sp D4 tid3110690	Anaerotruncus colihominis MGYG HGUT 00004 tid169435
Acanthamoeba sp. AC29 tid279890				Parvimonas sp D9 tid3110689	Anaerotruncus colihominis P023L1 9 tid169435
Acanthamoeba sp. AC3-2 tid279890				Parvimonas sp G1604 tid3388845	Anaerotruncus colihominis RTP21281st1 H7 RTP21281 210402 tid169435
Acanthamoeba sp. AC309 tid279890				Parvimonas sp G1641 tid3388846	Anaerotruncus colihominis RTP31002st1 G10 RTP31002 201218 tid169435
Acanthamoeba sp. AC310 tid279890				Parvimonas sp JCVI 24 bin 16 tid1944660	Anaerotruncus colihominis RTP31002st1 G3 RTP31002 201218 tid169435
Acanthamoeba sp. AC311 tid279890				Parvimonas sp M13 tid3110694	Anaerotruncus colihominis SL 3 19 tid169435
Acanthamoeba sp. AC312 tid279890				Parvimonas sp M20 tid3110693	Anaerotruncus colihominis SRR13494482 bin 2 MetaWRAP v1 3 MAG tid169435
Acanthamoeba sp. AC6 tid279890				Paucilactobacillus nenjiangensis ERR9968858 bin 4 MetaWRAP v1 3 MAG tid1296540	Anaerotruncus colihominis TF05 12AC tid169435
Acanthamoeba sp. AC8 tid279890				Peptidiphaga sp 785 bin 8 tid2848648	Anaerotruncus colihominis VE303 02 tid169435
Acanthamoeba sp. AC9-1 tid279890				Peptoanaerobacter stomatis ACC19a tid796937	Anaerotruncus massiliensis 22A2 44 tid1673720
Acanthamoeba sp. ACA1 tid279890				Peptoanaerobacter stomatis CM2 tid796937	Anaerotruncus massiliensis 22A2 44 tid2321404
Acanthamoeba sp. ACA10 tid279890				Peptoanaerobacter stomatis CM5 tid796937	Anaerotruncus massiliensis MTG232 bin 29 fa tid1673720
Acanthamoeba sp. ACA11 tid279890				Peptoanaerobacter stomatis OBRC8 tid796937	Anaerotruncus massiliensis MTG238 bin 40 fa tid1673720
Acanthamoeba sp. ACA12 tid279890				Peptoniphilus duerdenii SRR17798703 bin 9 MetaWRAP v1 3 MAG tid507750	Anaerotruncus massiliensis RAGGC 196 tid1673720
Acanthamoeba sp. ACA13 tid279890				Peptoniphilus grossensis SRR17798750 bin 6 MetaWRAP v1 3 MAG tid1465756	Anaerotruncus rubiinfantis 1001713B170131 170501 D12 tid1720200
Acanthamoeba sp. ACA14 tid279890				Peptoniphilus harei SRR17798750 bin 9 MetaWRAP v1 3 MAG tid54005	Anaerotruncus rubiinfantis D41t1 190614 H2 tid1720200
Acanthamoeba sp. ACA2 tid279890				Peptoniphilus indolicus ATCC 29427 tid997350	Anaerotruncus rubiinfantis MGYG HGUT 00131 tid1720200
Acanthamoeba sp. ACA3 tid279890				Peptoniphilus lacrimalis F0141 tid33031	Anaerotruncus rubiinfantis MT15 tid1720200
Acanthamoeba sp. ACA4 tid279890				Peptoniphilus mikwangii ChDC B134 tid1354300	Anaerotruncus rubiinfantis RTP21230st1 C6 RTP21230 210325 tid1720200
[truncated: 961,728+ more rows]

## Sheet: Table S3
Table S3. List of false positive species that were identified by each of the methods investigated in our study.
Data Files (DFs)	MiCId	Unipept	MetaGOmics
DF-10		Pseudomonas fluorescens,Staphylococcus simiae,Streptococcus himalayensis,Streptococcus phocae,Streptococcus pluranimalium	Bacillus halodurans,Bacillus subtilis,Bacteroides thetaiotaomicron,Borreliella burgdorferi,Comamonas testosteroni,Craterostigma plantagineum,Deinococcus radiodurans,Desulfovibrio alaskensis,Desulfovibrio vulgaris,Geobacillus stearothermophilus,Haemophilus influenzae,Methanocaldococcus jannaschii,Methanothermobacter thermautotrophicus,Myxococcus xanthus,Nostoc sp. PCC 7120,Rhodobacter blasticus,Sa…
DF-11		Klebsiella pneumoniae,Shigella flexneri,Staphylococcus argenteus,Staphylococcus simiae,Streptococcus himalayensis,Streptococcus thermophilus	Bacillus halodurans,Bacillus subtilis,Bacteroides thetaiotaomicron,Borreliella burgdorferi,Comamonas testosteroni,Craterostigma plantagineum,Deinococcus radiodurans,Desulfovibrio alaskensis,Desulfovibrio vulgaris,Geobacillus stearothermophilus,Haemophilus influenzae,Methanocaldococcus jannaschii,Methanothermobacter thermautotrophicus,Myxococcus xanthus,Nostoc sp. PCC 7120,Rhodobacter blasticus,Sa…
DF-12		Alkalicoccus urumqiensis,Buchnera aphidicola,Candidatus Erwinia haradaeae,Pseudomonas fluorescens,Shigella flexneri,Staphylococcus argenteus,Staphylococcus simiae,Streptococcus pluranimalium	Bacillus halodurans,Bacillus subtilis,Bacteroides thetaiotaomicron,Borreliella burgdorferi,Comamonas testosteroni,Craterostigma plantagineum,Deinococcus radiodurans,Desulfovibrio alaskensis,Desulfovibrio vulgaris,Geobacillus stearothermophilus,Haemophilus influenzae,Methanocaldococcus jannaschii,Methanothermobacter thermautotrophicus,Mycobacterium tuberculosis,Myxococcus xanthus,Nostoc sp. PCC 71…
DF-13		Bacillus halodurans,Bacillus subtilis,Bacteroides thetaiotaomicron,Borreliella burgdorferi,Comamonas testosteroni,Craterostigma plantagineum,Deinococcus radiodurans,Desulfovibrio alaskensis,Desulfovibrio vulgaris,Geobacillus stearothermophilus,Haemophilus influenzae,Methanocaldococcus jannaschii,Methanothermobacter thermautotrophicus,Mycobacterium tuberculosis,Myxococcus xanthus,Nostoc sp. PCC 71…	Arthrobacter sp. 1C,Bacillus halodurans,Bacillus subtilis,Bacteroides thetaiotaomicron,Borreliella burgdorferi,Comamonas testosteroni,Craterostigma plantagineum,Deinococcus radiodurans,Desulfovibrio alaskensis,Desulfovibrio vulgaris,Geobacillus stearothermophilus,Haemophilus influenzae,Methanocaldococcus jannaschii,Methanothermobacter thermautotrophicus,Mycobacterium tuberculosis,Myxococcus xanth…
DF-14		Salmonella enterica,Shigella flexneri,Staphylococcus argenteus,Staphylococcus arlettae,Staphylococcus haemolyticus,Staphylococcus intermedius,Staphylococcus schweitzeri,Staphylococcus simiae,Staphylococcus warneri,Stutzerimonas stutzeri	Arthrobacter sp. 1C,Bacillus halodurans,Bacillus subtilis,Bacteroides thetaiotaomicron,Borreliella burgdorferi,Buchnera aphidicola,Comamonas testosteroni,Craterostigma plantagineum,Deinococcus radiodurans,Desulfovibrio alaskensis,Desulfovibrio vulgaris,Geobacillus stearothermophilus,Haemophilus influenzae,Methanocaldococcus jannaschii,Methanothermobacter thermautotrophicus,Mycobacterium tuberculo…
DF-15		Candidatus Providencia siddallii,Halalkalibacterium halodurans,Pseudomonas fluorescens,Pseudomonas mangrovi,Pseudomonas oryzae,Shimwellia blattae,Staphylococcus argenteus,Staphylococcus arlettae,Staphylococcus caeli,Staphylococcus schweitzeri,Staphylococcus simiae,Staphylococcus warneri,Streptococcus mitis,Stutzerimonas stutzeri,Ventosimonas gracilis	Arthrobacter sp. 1C,Bacillus halodurans,Bacillus subtilis,Bacteroides thetaiotaomicron,Borreliella burgdorferi,Buchnera aphidicola,Comamonas testosteroni,Craterostigma plantagineum,Deinococcus radiodurans,Desulfovibrio alaskensis,Desulfovibrio vulgaris,Geobacillus stearothermophilus,Haemophilus influenzae,Methanocaldococcus jannaschii,Methanothermobacter thermautotrophicus,Mycobacterium tuberculo…
DF-16		Arthrobacter sp. 1C,Bacillus halodurans,Bacillus subtilis,Bacteroides thetaiotaomicron,Borreliella burgdorferi,Buchnera aphidicola,Comamonas testosteroni,Craterostigma plantagineum,Deinococcus radiodurans,Desulfovibrio alaskensis,Desulfovibrio vulgaris,Geobacillus stearothermophilus,Haemophilus influenzae,Methanocaldococcus jannaschii,Methanothermobacter thermautotrophicus,Mycobacterium tuberculo…	Arthrobacter sp. 1C,Bacillus halodurans,Bacillus subtilis,Bacteroides thetaiotaomicron,Borreliella burgdorferi,Buchnera aphidicola,Comamonas testosteroni,Craterostigma plantagineum,Deinococcus radiodurans,Desulfovibrio alaskensis,Desulfovibrio vulgaris,Enterococcus faecalis,Geobacillus stearothermophilus,Haemophilus influenzae,Methanocaldococcus jannaschii,Methanothermobacter thermautotrophicus,M…
DF-17		Candidatus Providencia siddallii,Gilliamella apicola,Pilibacter termitis,Pseudomonas fluorescens,Staphylococcus simiae,Streptococcus cuniculipharyngis,Streptococcus infantis,Streptococcus mitis,Streptococcus oralis,Streptococcus pseudopneumoniae,Streptococcus sanguinis,Streptococcus zalophi,Sus scrofa	Arthrobacter sp. 1C,Bacillus halodurans,Bacillus subtilis,Bacteroides thetaiotaomicron,Borreliella burgdorferi,Buchnera aphidicola,Comamonas testosteroni,Craterostigma plantagineum,Deinococcus radiodurans,Desulfovibrio alaskensis,Desulfovibrio vulgaris,Enterococcus faecalis,Geobacillus stearothermophilus,Haemophilus influenzae,Methanocaldococcus jannaschii,Methanothermobacter thermautotrophicus,M…
DF-18		Aliiruegeria haliotis,Anaerobacillus alkaliphilus,Caenispirillum bisanense,Candidatus Erwinia haradaeae,Candidatus Providencia siddallii,Escherichia marmotae,Klebsiella pneumoniae,Lactococcus hircilactis,Pseudomonas fluorescens,Pseudomonas jinjuensis,Salmonella enterica,Shigella flexneri,Streptococcus azizii,Streptococcus infantis,Streptococcus mitis,Streptococcus vestibularis,Vibrio aerogenes	Arthrobacter sp. 1C,Bacillus halodurans,Bacillus subtilis,Bacteroides thetaiotaomicron,Borreliella burgdorferi,Buchnera aphidicola,Comamonas testosteroni,Craterostigma plantagineum,Deinococcus radiodurans,Desulfovibrio alaskensis,Desulfovibrio vulgaris,Enterococcus faecalis,Geobacillus stearothermophilus,Haemophilus influenzae,Methanocaldococcus jannaschii,Methanothermobacter thermautotrophicus,M…
DF-19	Salmonella enterica,Escherichia coli,Bacillus spizizenii	Bacillus spizizenii,Salmonella enterica	Bacillus halodurans,Bacteroides thetaiotaomicron,Borreliella burgdorferi,Comamonas testosteroni,Deinococcus radiodurans,Desulfovibrio alaskensis,Desulfovibrio vulgaris,Escherichia coli,Geobacillus stearothermophilus,Haemophilus influenzae,Methanocaldococcus jannaschii,Methanothermobacter thermautotrophicus,Myxococcus xanthus,Nostoc sp. PCC 7120,Pseudomonas aeruginosa,Rhodobacter blasticus,Serrati…
DF-20	Salmonella enterica,Escherichia coli,Phaeobacter gallaeciensis,Bacillus spizizenii	Salmonella enterica	Bacillus halodurans,Bacteroides thetaiotaomicron,Borreliella burgdorferi,Comamonas testosteroni,Deinococcus radiodurans,Desulfovibrio alaskensis,Desulfovibrio vulgaris,Escherichia coli,Geobacillus stearothermophilus,Haemophilus influenzae,Methanocaldococcus jannaschii,Methanothermobacter thermautotrophicus,Myxococcus xanthus,Nostoc sp. PCC 7120,Pseudomonas aeruginosa,Rhodobacter blasticus,Sacchar…
DF-21	Salmonella enterica,Escherichia coli,Bacillus spizizenii	Bacillus spizizenii,Salmonella enterica	Bacillus halodurans,Bacteroides thetaiotaomicron,Borreliella burgdorferi,Comamonas testosteroni,Craterostigma plantagineum,Deinococcus radiodurans,Desulfovibrio alaskensis,Desulfovibrio vulgaris,Escherichia coli,Geobacillus stearothermophilus,Haemophilus influenzae,Methanocaldococcus jannaschii,Methanothermobacter thermautotrophicus,Myxococcus xanthus,Nostoc sp. PCC 7120,Pseudomonas aeruginosa,Rh…

## Sheet: Table S3.1
Table S3.1. List of nonreduant peptides identified at the 1% proportion of false discovery (PFD) by MiCId that were used to query Unipep for the MS/MS data files 1-21 (DF 1-21).
DF-1	DF-2	DF-3	DF-4	DF-5	DF-6	DF-7	DF-8	DF-9	DF-10	DF-11	DF-12	DF-13	DF-14	DF-15	DF-16	DF-17	DF-18	DF-19	DF-20	DF-21
AAADALSDLEIK	AAADALSDLEIK	AAADALSDLEIK	AAADALSDLEIK	AAADALSDLEIK	AAADALSDLEIK	AAADALSDLEIK	AAADALSDLEIK	AAADALSDLEIK	AAAAYHNQEVVQR	AAADDLGVEVSNDQAR	AAAAYHNQEVVQR	AAAGGDEAAIFAGDLMR	AAAGGDEAAIFAGDLMR	AAAGGDEAAIFAGDLMR	AAAAYHNQEVVQR	AAAAYHNQEVVQR	AAAAYHNQEVVQR	AAAAGAATGASASAPAPAAPAAPR	AAAAGCVVIDNSSLYR	AAAAGAATGASASAPAPAAPAAPR
AAAEYEKGEYETAISTLNDAVEQGR	AAAEYEKGEYETAISTLNDAVEQGR	AAAEYEKGEYETAISTLNDAVEQGR	AAAEYEKGEYETAISTLNDAVEQGR	AAAEYEKGEYETAISTLNDAVEQGR	AAAEYEKGEYETAISTLNDAVEQGR	AAAEYEKGEYETAISTLNDAVEQGR	AAAEYEKGEYETAISTLNDAVEQGR	AAAEYEKGEYETAISTLNDAVEQGR	AAADDLGVEVSNDQAR	AADDVVDAEFEEVKDNK	AAAAYNHQEVVQR	AAAIDLAGRDVLEAVQMCVNPK	AAAIDLAGRDVLEAVQMCVNPK	AAAIDLAGRDVLEAVQMSVNPK	AAAAYNHQEVVQR	AAAAYNHQEVVQR	AAAAYNHQEVVQR	AAADFTTQPLYR	AAADAGHSVEVPFAPGR	AAAAGCVVIDNSSLYR
AAAPTVVFLDELDSIAK	AAAPTVVFLDELDSIAK	AAAPTVVFLDELDSIAK	AAAPTVVFLDELDSIAK	AAAPTVVFLDELDSIAK	AAAPTVVFLDELDSIAK	AAAPTVVFLDELDSIAK	AAAPTVVFLDELDSIAK	AAAPTVVFLDELDSIAK	AAADYLEIPLYSYLGGFNTK	AADGQTVTGGSILYR	AAADDLGVEVSNDQAR	AAAIDLAGRDVLEAVQMSVNPK	AAAIDLAGRDVLEAVQMSVNPK	AAAVQIHNLLGIQPFAR	AAADDLGVEVSNDQAR	AAADYLEIPLYSYLGGFNTK	AAALKAEQNAEYAR	AAAFEGALTDAEVLATLPTYDEAIAR	AAADFTTQPLYR	AAADFTTQPLYR
AADLINLAK	AADLINLAK	AAEEADADAELADEEDAIHDEL	AAEAATTDLTYR	AAEAATTDLTYR	AADALLLK	AADLINLAK	AAEAATTDLTYR	AADLINLAK	AADDVVDAEFEEVK	AADMTGADIEAMTR	AAADYLEIPLYSYLGGFNTK	AAAVQIHNLLGIQPFAR	AAAVQIHNLLGIQPFAR	AADDVVDAEFEEVKDNK	AAALKAEQNAEYAR	AAAIDLAGRDVLEAVQMSVNPK	AADDVVDAEFEEVKDNK	AAAFEGAVTDAEILATLPTYDEAIAR	AAADYCTQPLYR	AAADYCTQPLYR
AAEAATTDLTYR	AAEAATTDLTYR	AAEEAGVTDVK	AAEEADADAELADEEDAIHDEL	AAEENFNADDKTISDTAAVVGVK	AADLINLAK	AAEAATTDLTYR	AAEEADADAELADEEDAIHDEL	AAEAATTDLTYR	AADDVVDAEFEEVKDNK	AADMTGADLEAMTR	AADDVVDAEFEEVKDNK	AADDVVDAEFEEVKDNK	AADDVVDAEFEEVKDNK	AADGQTVTGGSILYR	AAATQEMTLVDTPNAK	AAALKAEQNAEYAR	AADGQTVTGGSILYR	AAAFEGAVTDAELLATLPTYDEAIAR	AAAFEGALTDAEVLATLPTYDEAIAR	AAAQHSQALYGLFTSIPGLK
AAEEADADAELADEEDAIHDEL	AAEEAGVTDVK	AAEENFNADDKTISDTAAVVGVK	AAEPHAVSLAWSADGQTLFAGYTDNVIR	AAELDVLNDPK	AAEAATTDLTYR	AAEEADADAELADEEDAIHDEL	AAEEAGVTDVK	AAEEADADAELADEEDAIHDEL	AADGQTVSAGSILYR	AAEAAQQTDHEGQAAK	AADMTGADIEAMTR	AADIVHTPAVSGVPASFMR	AADIVHTPAVSGVPASFMR	AADIVHTPAVSGVPASFMR	AADDVVDAEFEEVKDNK	AADDVVDAEFEEVKDNK	AADIVHTPAVSGVPASFMR	AAAFEGVVTDADVLATLPTYDEAIAR	AAAFEGAVTDAEILATLPTYDEAIAR	AAARDVTDSDEVAQVGTISANGEAEIGR
AAEEAGVTDVK	AAEENFNADDKTISDTAAVVGVK	AAELDVLNDPK	AAFLGSEVR	AAEPHAVSLAWSADGQTLFAGYTDNVIR	AAEEADADAELADEEDAIHDEL	AAEEAGVTDVK	AAELDVLNDPK	AAEEAGVTDVK	AADGQTVTGGSILYR	AAGAPEEEYR	AADMTGADLEAMTR	AADMTGADIEAMTR	AADMTGADIEAMTR	AADMTGADIEAMTR	AADGQTVTGGSILYR	AADGQTVTGGSILYR	AADMTGADIEAMTR	AAAQHSQALYGLFTSIPGLK	AAAFEGAVTDAELLATLPTYDEAIAR	AAAREVSDSDEVAQVGTISANGEAEIGR
AAEENFNADDKTISDTAAVVGVK	AAELDVLNDPK	AAEPHAVSLAWSADGQTLFAGYTDNVIR	AAFTECCQAADK	AAFLGSEVR	AAEEAGVTDVK	AAEPHAVSLAWSADGQTLFAGYTDNVIR	AAFGLAEAGYK	AAELDVLNDPK	AADMTGADIEAMTR	AAGASAQVLGSEGK	AAGAPEEEYR	AADMTGADLEAMTR	AADMTGADLEAMTR	AADMTGADLEAMTR	AADIVHTPAVSGVPASFMR	AADIVHTPAVSGVPASFMR	AADMTGADLEAMTR	AAARPVNDSSEVAQVGTISANGESEIGR	AAAFEGVVTDADVLATLPTYDEAIAR	AAATQEMTLVDTPNAK
AAELDVLNDPK	AAEPHAVSLAWSADGQTLFAGYTDNVIR	AAFLGSEVR	AAGANVDNVWADVYAK	AAFTECCQAADK	AAEENFNADDKTISDTAAVVGVK	AAFGLAEAGYK	AAFLGSEVR	AAEPHAVSLAWSADGQTLFAGYTDNVIR	AADMTGADLEAMTR	AAGYNATETGFNDLQKPEFMK	AAGASAQVLGSEGK	AAEASYMAGPDDIYVSPSQIR	AAEELALISGQKPLITK	AAEELALISGQKPLITK	AADMTGADIEAMTR	AADMTGADIEAMTR	AAEELALISGQKPLITK	AAAYSATEAVELVKK	AAANEMGMPLYR	AADAHGIPFTLSTVSVCPIEEVAPAIK
AAFLGSEVR	AAFLGSEVR	AAFTECCQAADK	AAGLTAAYAR	AAGANVDNVWADVYAK	AAELDVLNDPK	AAFTECCQAADK	AAFTECCQAADK	AAFGLAEAGYK	AAGAPEEEYR	AAHQDEPQFGAQSTPLDER	AAGIGVQFNDGDNTAR	AAEELALISGQKPLITK	AAEELEKDGYSVEVIDLR	AAEELEKDGYSVEVIDLR	AADMTGADLEAMTR	AADMTGADLEAMTR	AAFSNDMVYMEK	AADAHGIPFTLSTVSVCPIEEVAPAIK	AAAPAPAPSAAVTAATAAHK	AADAINDESELAPGTGTFGSFK
AAFTECCQAADK	AAFTECCQAADK	AAGANVDNVWADVYAK	AAGSYYVEAQHK	AAGFLLEK	AAEPHAVSLAWSADGQTLFAGYTDNVIR	AAGANVDNVWADVYAK	AAGANVDNVWADVYAK	AAFLGSEVR	AAGASAQVLGSEGK	AAPDVQLLMNDSQNDQSK	AAGIGVQFTGDDPMAR	AAEELEKDGYSVEVIDLR	AAEVLVDGEQTHEVR	AAEVLVDGEQTHEVR	AAEELALISGQKPLITK	AAEELALISGQKPLITK	AAGAEIVGMEDLADQIK	AADAINDESELAPGTGTFGSFK	AAARPVNDSSEVAQVGTISANGESEIGR	AADGYDYDTIADDIQK
AAGANVDNVWADVYAK	AAGANVDNVWADVYAK	AAGFLLEK	AAIEDGWVPGK	AAGLTAAYAR	AAFLGSEVR	AAGFLLEK	AAGFLLEK	AAFTECCQAADK	AAGIGVQFNDGDNTAR	AAPSYEELSNSQELLETGIK	AAGVTQVAFDR	AAESIVKVNDLLAGFDDDEDE	AAFSNDMVYMEK	AAFSNDMVYMEK	AAEELEKDGYSVEVIDLR	AAEQYQGAASAVDPAHVVR	AAGAELVGMEDLADQIK	AADGYDYDTIADDIQK	AAAYSATEAVELVKK	AADSDETLYGVK
AAGFLLEK	AAGFLLEK	AAGLTAAYAR	AAIVQIDATPFR	AAGSYYVEAQHK	AAFTECCQAADK	AAGLTAAYAR	AAGLTAAYAR	AAGANVDNVWADVYAK	AAGIGVQFTGDDPMAR	AAQEAAATAGAEPAVVADVAVAEPVAK	AAGYNATETGFNDLQKPEFMK	AAEVLVDGEQTHEVR	AAGAEIVGMEDLADQIK	AAGAEIVGMEDLADQIK	AAEVLVDGEQTHEVR	AAEVLVDGEQTHEVR	AAGAPEEEYR	AADRPFLMPIEDVFSISGR	AADAHGIPFTLSTVSVCPIEEVAPAIK	AAEGVVPKPLDAEQVAGLIELVK
AAGLTAAYAR	AAGLTAAYAR	AAGSYYVEAQHK	AALANVYEYR	AAIEDGWVPGK	AAGANVDNVWADVYAK	AAGSYYVEAQHK	AAGSYYVEAQHK	AAGFLLEK	AANDFEAEVAATMAAALNN	AAQNDDQLNIDFVGK	AAHQDEPQFGAQSTPLDER	AAGADVQYVSIPSNGVWYDHIGIDKER	AAGAELVGMEDLADQIK	AAGAELVGMEDLADQIK	AAFSNDMVYMEK	AAFGDNAPVDSWDLVFKPENIQK	AAGASAQVLGSEGK	AAEAAAAAAEAAQDDPAPR	AADAINDESELAPGTGTFGSFK	AAEGVVPKPLDAEQVAGLVELIK
AAGSYYVEAQHK	AAGSYYVEAQHK	AAIEDGWVPGK	AALLNQYFAQAYK	AAIVQIDATPFR	AAGFLLEK	AAIAEEQILNK	AAIEDGWVPGK	AAGLTAAYAR	AAPAAAQAVAQGHDK	AATMDAAAELASAAAPDDALDAK	AALESTLAAITESLKEGDAVQLVGFGTFK	AAGADVQYVSIPSNGVWYDHIGIDQER	AAGAELVGMEDLADQIKK	AAGASAQVLGSEGK	AAGADFVGEDDLVAK	AAFSNDMVYMEK	AAPAALSADAEAR	AAEEAAPATPAPTTPAEPAKQ	AADGYDYDTIADDIQK	AAEGVVPKPLDAEQVAGLVELLK
AAIEDGWVPGK	AAIEDGWVPGK	AAIVQIDATPFR	AALQTYLPK	AALANVYEYR	AAGLTAAYAR	AAIEDGWVPGK	AAIVQIDATPFR	AAGSYYVEAQHK	AAPDVQLLMNDSQNDQSK	AAVEEGIVAGGGTALVNVYQK	AANDFEAEVAATMAAALNN	AAGAPEEEYR	AAGAPEEEYR	AAGEQPWQIGR	AAGAEIVGMEDLADQIK	AAGAEIVGMEDLADQIK	AAPATPAAPAQPGLLSR	AAEELEKDGVSVEVIDLR	AADSDETLYGVK	AAEVKQDAQQAGAELKDK
AAIVQIDATPFR	AAIVQIDATPFR	AALANVYEYR	AALTDFER	AALEELVK	AAGSYYVEAQHK	AAIVQIDATPFR	AALLNQYFAQAYK	AAIEDGWVPGK	AAQNDDQLNIDFVGK	AAVLALWDKVNEEEVGGEALGR	AAPAAAQAVAQGHDK	AAGASAQVLGSEGK	AAGASAQVLGSEGK	AAGIGVQFNDGDNTAR	AAGAELVGMEDLADQIK	AAGAELVGMEDLADQIK	AAPDVQLLMNDSQNDQSK	AAFDFAVEHQSIDR	AAEAAAAAAEAAQDDPAPR	AAFGNDEVYIEK
AALLNQYFAQAYK	AALLNQYFAQAYK	AALLNQYFAQAYK	AANLGGVAVSGLEMAQNSQR	AALLNQYFAQAYK	AAIEDGWVPGK	AALANVYEYR	AALTDFER	AAIVQIDATPFR	AAVDAGFVPNDMQVGQTGK	ADAPHVSDEELPVLLR	AAPAEGDGEIHK	AAGASAQVLGSEGKYVLVR	AAGASAQVLGSEGKYVLVR	AAGPSMPVEVLGLDDVPQAGDR	AAGAELVGMEDLADQIKK	AAGAPEEEYR	AAQNDDQLNIDFVGK	AAFDFAVEHQSLDR	AAEDFLGESVTEAVITVPAYFNDAQR	AAFGNDEVYLEK
AALQTYLPK	AALQTYLPK	AALQTYLPK	AAQDSFAANWGVMVSHR	AALQTYLPK	AAIVQIDATPFR	AALLNQYFAQAYK	AANLGGVAVSGLEMAQNSQR	AALANVYEYR	ADAPHVSDEELPVLLR	ADDSAEFAALAFK	AAPDVQLLMNDSQNDQSK	AAGIGVQFNDGDNTAR	AAGIGVQFNDGDNTAR	AAGVTQVAFDR	AAGAPEEEYR	AAGASAQVLGSEGK	AAQSEVSIVNQER	AAFHGPYGLGINQFLK	AAEDYLGEAVTEAVITVPAYFNDAQR	AAFHGPYGLGINQFLK
AALTDFER	AALTDFER	AALTDFER	AAQLGFNTACVEK	AALTDFER	AALANVYEYR	AALQTYLPK	AAQDSFAANWGVMVSHR	AALLNQYFAQAYK	ADDSAEFAALAFK	ADEEQTVNIGPSVK	AAPSYEELSNSQELLETGIK	AAGLHLQESIAEQGALR	AAGVTQVAFDR	AAGYNATETGFNDLQKPEFMK	AAGASAQVLGSEGK	AAGASAQVLGSEGKYVLVR	AAQTVYVLTDDLR	AAFSNEAGVGSAAIAHSAVR	AAEELEKDGVSVEVIDLR	AAFSNEAGVGSAAIAHSAVR
AANLGGVAVSGLEMAQNSQR	AANLGGVAVSGLEMAQNSQR	AANLGGVAVSGLEMAQNSQR	AAQQQWGNDFYK	AANLGGVAVSGLEMAQNSQR	AALLNQYFAQAYK	AALTDFER	AAQLGFNTACVEK	AALQTYLPK	ADDSEAFAALAFK	ADFNVPIKDGEITNDNR	AAQEAAATAGAEPAVVADVAVAEPVAK	AAIAYGADEVDVVFPYR	AAIAYGADEVDVVFPYR	AANDFEAEVAATMAAALNN	AAGASAQVLGSEGKYVLVR	AAGYNATETGFNDLQKPEFMK	AATMDAAAELASAAAPDDALDAK	AAFVGTNNYDIGVELAK	AAEELEKEGISLEVVDLR	AAFVGTNNYDIGVELAK
AANQGALPPDLSLIVK	AAQDSFAANWGVMVSHR	AANQGALPPDLSLIVK	AAVEEGILPGGGTALVK	AANQGALPPDLSLIVK	AALTDFER	AANLGGVAVSGLEMAQNSQR	AAQQQWGNDFYK	AALTDFER	ADFNVPIKDGEITNDNR	ADFNVPLKDGEITNDNR	AAQNDDQLNIDFVGK	AALAYGADEVDVVFPYR	AAKPELAHTLNGSGLAVGR	AAPAAAQAVAQGHDK	AAGIGVQFNDGDNTAR	AANDDLLNSFWLLDSEKGEAR	AAVDAGFVPNDMQVGQTGK	AAGAGDQVGTVLYNR	AAEELEKEGLSLEVVDLR	AAGAEVVGAEDLLETIQGGTVDFDR
AAQDSFAANWGVMVSHR	AAQLGFNTACVEK	AAQDSFAANWGVMVSHR	AAYALGGLGSGFANNEK	AAQDSFAANWGVMVSHR	AANLGGVAVSGLEMAQNSQR	AANQGALPPDLSLIVK	AAVEEGILPGGGTALVK	AANLGGVAVSGLEMAQNSQR	ADFNVPLKDGEITNDNR	ADGTQPQSGSSPVPQGPAGATAK	AAQTVYVLTDDLR	AALNSDSFLSAASFQETTR	AALASALGEYFER	AAPDVQLLMNDSQNDQSK	AAGLHLQESIAEQGALR	AANDFEAEVAATMAAALNN	AAVVVPDNVLFEGGK	AAGASEIYAVELSPER	AAEGMVLAFFNQGEVCTCPSR	AAGAGDQVGTVLYNR
AAQLGFNTACVEK	AAQQQWGNDFYK	AAQLGFNTACVEK	AAYSYMFDSLR	AAQLGFNTACVEK	AANQGALPPDLSLIVK	AAQLGFNTACVEK	AAYALGGLGSGFANNEK	AAQLGFNTACVEK	ADIDYAHAEADTTYGK	ADIDYAHAEADTTYGK	AARPEAEAAPAGDSEPPADQPA	AALQTSSFISAASFQETTR	AALAYGADEVDVVFPYR	AAPSYEELSNSQELLETGIK	AAGVTQVAFDR	AANVLSEHAEVDKGDR	ADAPHVSDEELPVLLR	AAGATDIYAVEISPER	AAEGVVPKPLDAEQVAGLIELVK	AAGASEIYAVELSPER
AAQQQWGNDFYK	AAVEEGILPGGGTALVK	AAQQQWGNDFYK	ACDDKIMYVDYK	AAQQQWGNDFYK	AAQDSFAANWGVMVSHR	AAQQQWGNDFYK	AAYSYMFDSLR	AAVEEGILPGGGTALVK	ADIDYATYEAHTTYGVIGVK	ADIDYATYEAHTTYGVIGVK	AAVEEGIVAGGGTALVNVYQK	AALVDEAQKPLSETWSYQLPADE	AANDFEAEVAATMAAALNN	AAPTPAKPMGPNDYMVIGLAR	AAGYLEYEQAR	AANVPIIVAINKIDKPGANPER	ADDSAEFAALAFK	AAGATDIYAVELSPER	AAEGVVPKPLDAEQVAGLVELIK	AAGATDIYAVEISPER
AAVEEGILPGGGTALVK	AAYALGGLGSGFANNEK	AAYALGGLGSGFANNEK	ACNIAKSVYERDK	AAVEEGILPGGGTALVK	AAQLGFNTACVEK	AAVEEGILPGGGTALVK	ACDDKIMYVDYK	AAYALGGLGSGFANNEK	ADIDYATYEAHTTYGVLGVK	ADIDYATYEAHTTYGVLGVK	ADAPHVSDEELPVLLR	AANVLSEHAEVDKGDR	AANVLSEHAEVDKGDR	AAPTYEDLSNSQELLETGIK	AAGYNATETGFNDLQKPEFMK	AANVPLIVAINKIDKPGANPER	ADDSEAFAALAFK	AAGTYEGYKYGDSLVAAGEK	AAEGVVPKPLDAEQVAGLVELLK	AAGATDIYAVELSPER
AAYALGGLGSGFANNEK	AAYSYMFDSLR	AAYSYMFDSLR	ADDDSVTIISAGNDK	AAYALGGLGSGFANNEK	AAQQQWGNDFYK	AAYALGGLGSGFANNEK	ACVLVVSDIKK	AAYSYMFDSLR	ADIDYAWEEADTTYGK	ADIDYAWEEADTTYGK	ADDSAEFAALAFK	AAPATPAAPAQPGLLSR	AAPAALSADAEAR	AAQEEEFSIELR	AANVPIIVAINKIDKPGANPER	AAPAAAQAVAQGHDK	ADEEQTVNIGPSVK	AAGYELGKDITLAMDCAASEFYKDGK	AAESEEPTTNEPVGEAK	AAGIVVADSPATLGEAVQEAIAKG
AAYSYMFDSLR	ACGIIISEER	ACDDKIMYVDYK	ADDHASVQINVAK	AAYSYMFDSLR	AAVEEGILPGGGTALVK	AAYSYMFDSLR	ADDDSVTIISAGNDK	ADDDSVTIISAGNDK	ADIDYAWEEASTTYGR	ADIDYAWEEASTTYGR	ADFAVSIDENAVHGSDSEASAAR	AAPDVQLLMNDSQNDQSK	AAPDVQLLMNDSQNDQSK	AAQEEEFSLELR	AANVPLIVAINKIDKPGANPER	AAPAALSADAEAR	ADHDTFWFDTTR	AAHQFVCEAVVHLSSGLNAAAK	AAFDFAVEHQSIDR	AAGTYAQFVGR
ADAEWVQSTASK	ACVLVVSDIK	ACGIIISEER	ADDKETCFAEEGKK	ACDDKIMYVDYK	AAYALGGLGSGFANNEK	ACAAQTNATFLK	ADDHASVQINVAK	ADDHASVQINVAK	ADMVDDAELIDLVEMEIR	ADMVDDAELIELVDMELR	ADFNVPIKDGEITNDNR	AAPSYEELSNSQELLETGIK	AAPSYEELSNSQELLETGIK	AAQLSELVVTLGAHAGDEGK	AAPAAAQAVAQGHDK	AAPAIIFIDEIDAVGR	ADIDYAHAEADTTYGK	AAIDPLVGPQAYQGR	AAFDFAVEHQSLDR	AAGTYEGYKYGDSLVAAGEK
ADDDSVTIISAGNDK	ADDDSVTIISAGNDK	ADDDSVTIISAGNDK	ADEGISFR	ACVLVVSDIKK	AAYSYMFDSLR	ACDDKIMYVDYK	ADDKETCFAEEGKK	ADDKETCFAEEGKK	ADMVDDAELIELVDMELR	ADMVDDAELIELVEMEVR	ADFNVPLKDGEITNDNR	AAQEEEFSIELR	AAPTPAKPMGPNDYMVIGLAR	AAQNDDQLNIDFVGK	AAPAIIFIDEIDAVGR	AAPAIIFIDELDAVGR	ADIDYAWEEADTTYGK	AAIDYAIEHGR	AAFSNEAGVGSAAIAHSAVR	AAGYELGKDITLAMDCAASEFYK
ADDHASVQINVAK	ADDHASVQINVAK	ADDHASVQINVAK	ADEINQIFDAISYSK	ADAEWVQSTASK	ACDDKIMYVDYK	ACGIIISEER	ADEGISFR	ADEGISFR	ADMVDDAELIELVEMEVR	ADMVDDAELLELVDMEIR	ADGTQPQSGSSPVPQGPAGATAK	AAQEEEFSLELR	AAQEEEFSIELR	AARPEAEAAPAGDSEPPADQPA	AAPAIIFIDELDAVGR	AAPAIIFLDEIDAVGR	ADKAYQDGEDQR	AAIPTIQYLVEQGAK	AAFVGTNNYDIGVELAK	AAGYELGKDITLAMDCAASEFYKDGK
ADDKETCFAEEGKK	ADDKETCFAEEGKK	ADDKETCFAEEGKK	ADGLAVIGVLMK	ADDDSVTIISAGNDK	ACVVYGGSPIGNQLR	ADDDSVTIISAGNDK	ADGLAVIGVLMK	ADGLAVIGVLMK	ADMVDDAELLDLVEMEIR	ADMVDDAELLELVEMEVR	ADIDYAHAEADTTYGK	AAQLSELVVTLGAHAGDEGK	AAQEEEFSLELR	AASSLTGDNATIPNHK	AAPAIIFLDEIDAVGR	AAPAILFIDEIDAVGR	ADNMAHYLTSQGVK	AAIRNNNPVVFLENEILYGK	AAGADIVGAEDLLESIQGGTIDFDR	AAHQFVCEAVVHLSSGLNAAAK
ADEGISFR	ADEGISFR	ADEGISFR	ADHLVEEVLEAR	ADDHASVQINVAK	ADAEWVQSTASK	ADDHASVQINVAK	ADPAFKPTEK	ADLMLYVSK	ADMVDDAELLELVDMEIR	ADNMAHYLTSQGVK	ADIDYATYEAHTTYGVIGVK	AAQLSELVVTLGAHAGDEGKLFGSIGTR	AAQLSELVVTLGAHAGDEGK	AATMDAAAELASAAAPDDALDAK	AAPAILFIDEIDAVGR	AAPAILFIDELDAVGR	ADPEWPFEFR	AAKPLLIIAEDVDGEALSTLVVNK	AAGADIVGAEDLLETVQGGTIDFDR	AAIDPLVGPQAYQGR
ADLIAYLK	ADHLVEEVLEAR	ADIESYLEK	ADIESYLEK	ADDKETCFAEEGKK	ADDDSVTIISAGNDK	ADDKETCFAEEGKK	ADQEYEIEK	ADLVAVLK	ADMVDDAELLELVEMEVR	ADSVEVQDYDGNSR	ADIDYATYEAHTTYGVLGVK	AAQNDDQLNIDFVGK	AAQNDDQLNIDFVGK	AAVDAGFVPNDMQVGQTGK	AAPAILFIDELDAVGR	AAPDVQLLMNDSQNDQSK	ADVEAALANNDLAELKN	AALANMVQAAQNLR	AAGADVVGAEDLMEQVQGGNINFDR	AAIEEGIVAGGGSALVHAVSVLEDNLGR
ADLMLYVSK	ADIESYLEK	ADLMLYVSK	ADLMLYVSK	ADEGISFR	ADDHASVQINVAK	ADGLAVIGVLMK	ADQLANDTENSIK	ADQEYEIEK	ADMVDDAELMELVEIEVR	ADVQDLNHGTVHSPSPVDVK	ADIDYAWEEADTTYGK	AATMDAAAELASAAAPDDALDAK	AARPEAEAAPAGDSEPPADQPA	AAVEEGIVAGGGTALINVYNK	AAPDVQLLMNDSQNDQSK	AAPSYEELSNSQELLETGIK	ADVLPLDSNHVNTEEAR	AALAQNADFEIVAVNDLTDAK	AAGAEVVGAEDLLETIQGGTVDFDR	AAIIAGETEVHDYSSDDSCPALNF
ADQILQFSTNPQSK	ADLIAYLK	ADPSGTYDSLYLSR	ADQLANDTENSIK	ADGLAVIGVLMK	ADDKETCFAEEGKK	ADIADADVFEK	ADQLANDTENSIKEFEGK	ADQLANDTENSIK	ADMVDDAELMELVELEVR	ADYADSLTENGTHGSDSVESAAR	ADIDYAWEEASTTYGR	AAVEEGIVAGGGTALVNIYNK	AATMDAAAELASAAAPDDALDAK	AAVEEGIVAGGGTALLNVYNK	AAPSYEELSNSQELLETGIK	AAPTPAKPMGPNDYMVIGLAR	ADVQDLNHGTVHSPSPVDVK	AALDYAIEHGR	AAGAGDQVGTVLYNR	AAIRNNNPVVFLENEILYGK
ADQLANDTENSIK	ADLMLYVSK	ADQILQFSTNPQSK	ADQLANDTENSIKEFEGK	ADLMLYVSK	ADEGISFR	ADLAKHQELPGK	ADQLANDTENSLK	ADQLANDTENSIKEFEGK	ADNMAHYLTSQGVK	AEAPAPAPSESKPAAPAAASVQDIK	ADNMAHYLTSQGVK	AAVEEGIVAGGGTALVNVYQK	AAVDAGFVPNDMQVGQTGK	AAVEEGIVAGGGTALVNIYNK	AAQEEEFSIELR	AAPTYEDLSNSQELLETGIK	ADYADSLTENGTHGSDSVESAAR	AALNAPLAQVQALQAAASVPAPR	AAGIGSIVVGDENYGEGSSR	AALANMVQAAQNLR
ADQLANDTENSIKEFEGK	ADPSGTYDSLYLSR	ADQLANDTENSIK	ADQLANDTENSLK	ADQLANDTENSIK	ADGLAVIGVLMK	ADLIAYLK	ADQLANDTENSLKEFEGK	ADQLANDTENSLK	ADSVEVQDYDGNSR	AEAQANQMVGDAVEK	ADVEAALANNDLAELKN	AAVLALWDKVNEEEVGGEALGR	AAVEEGIVAGGGTALVNIYNK	AAVEEGIVAGGGTALVNVYQK	AAQEEEFSLELR	AAQEEEFSIELR	ADYLGDPDFSKVPVAR	AALNNSEVEVVAINDLTDAK	AAGIGSLVVGDENYGEGSSR	AALEATLEGVTGALKDGEQVQLIGFGTFK
ADQLANDTENSLK	ADQILQFSTNPQSK	ADQLANDTENSIKEFEGK	ADQLANDTENSLKEFEGK	ADQLANDTENSIKEFEGK	ADLMLYVSK	ADLMLYVSK	ADRDESSPYAAMLAAQDVAAK	ADQLANDTENSLKEFEGK	ADVQDLNHGTVHSPSPVDVK	AEDVSQDMYGSIDLVTDK	ADVQDLNHGTVHSPSPVDVK	ADAPHVSDEELPVLLR	AAVEEGIVAGGGTALVNVYQK	AAVLALWDKVNEEEVGGEALGR	AAQLAMTGEALTAEK	AAQEEEFSLELR	AEDATNLDEIYVNSR	AALPLTEAIELYGR	AAGLGSIVVGDENYGEGSSR	AALEATLEGVTGALKEGDQVQLIGFGTFK
ADQLANDTENSLKEFEGK	ADQLANDTENSIK	ADQLANDTENSLK	ADRDESSPYAAMLAAQDVAAK	ADQLANDTENSLK	ADPSGTYDSLYLSR	ADQEYEIEK	ADRDQYELLCLDNTR	ADRDESSPYAAMLAAQDVAAK	ADYADSLTENGTHGSDSVESAAR	AEETSQDMYGSIDLVTDK	ADYADSLTENGTHGSDSVESAAR	ADAVIHDTPNILYFIK	AAVEEGVVPGGGVALVR	AAVLNVLKEEGFITDFR	AAQLSELVVTLGAHAGDEGK	AAQIDQDNQFPMDMWR	AEEMFLGDAPVAPIYQK	AALPTIQYLVEQGAK	AAGLLAGDVILSFDGVDVKDTR	AALEATLGGVTEALKEGDQVQLIGFGTFK
ADRDESSPYAAMLAAQDVAAK	ADQLANDTENSIKEFEGK	ADQLANDTENSLKEFEGK	ADRDQYELLCLDNTR	ADQLANDTENSLKEFEGK	ADQILQFSTNPQSK	ADQLANDTENSIK	ADTGIAVEGATDAAR	ADRDQYELLCLDNTR	ADYVPVGTDQKPMIEQTR	AEGVATASETAEAASAAKPEEK	AEAQANQMVGDAVEK	ADAVLHDTPNILYFIK	AAVGAPPMSVPHIDTR	AAYSSGKPAIGVGAGNTPAIIDETAEIK	AAQNDDQLNIDFVGK	AAQLSELVVTLGAHAGDEGK	AEGVATASETAEAASAAKPEEK	AALQISQSGQTCALLSK	AAGSAAEAVQGAEIVISMLPASK	AALLATSEAVQQIFDR
ADTGIAVEGATDAAR	ADQLANDTENSLK	ADRDESSPYAAMLAAQDVAAK	ADTGIAVEGATDAAR	ADRDESSPYAAMLAAQDVAAK	ADQLANDTENSIK	ADQLANDTENSIKEFEGK	ADVDGFLVGGASLKPEFVDIINSR	ADTGIAVEGATDAAR	AEAQANQMVGDAVEK	AEGYSEGTVPLHTLR	AEDATNLDEIYVNSR	ADDSAEFAALAFK	AAVGAPPMSVPHLDTR	AAYSSGKPAIGVGAGNTPIVIDESADIK	AARPEAEAAPAGDSEPPADQPA	AAQNDDQLNIDFVGK	AEGVATVDSALFENDQEK	AALTEEQLEDANLGSALK	AAGSAAEAVQGAELVISMLPASK	AALNNSEVEVVAINDLTDAK
ADVDGFLVGGASLKPEFVDIINSR	ADQLANDTENSLKEFEGK	ADTGIAVEGATDAAR	ADVDGFLVGGASLKPEFVDIINSR	ADRDQYELLCLDNTR	ADQLANDTENSIKEFEGK	ADQLANDTENSLK	ADVLTTGAGNPVGDK	ADVDGFLVGGASLKPEFVDIINSR	AEDATNLDEIYVNSR	AENDSTASQSEMSEPK	AEDVSQDMYGSIDLVTDK	ADDSEAFAALAFK	AAVLALWDKVNEEEVGGEALGR	AAYSSGKPAIGVGAGNTPIVIDESADLK	AASSAIDKAETK	AARPEAEAAPAGDSEPPADQPA	AEGVEVNVGTFPFAASGR	AALVDGSYHDVDSSEMAFK	AAGTYEGYKYGDSLVAAGEK	AALPLTEAIELYGR
ADVLTAFLNK	ADRDESSPYAAMLAAQDVAAK	ADVDGFLVGGASLKPEFVDIINSR	ADVLTAFLNK	ADTGIAVEGATDAAR	ADQLANDTENSLK	ADQLANDTENSLKEFEGK	ADVLTTGAGNPVGDKLNVITVGPR	ADVDLHKR	AEDVSQDMYGSIDLVTDK	AENDSTASQSEMSEPKPQEEK	AEETSQDMYGSIDLVTDK	ADEAHSIGADPLAGYLNPR	ADAPHVSDEELPVLLR	AAYSSGKPAIGVGAGNTPIVIDETADVK	AATMDAAAELASAAAPDDALDAK	AASSAIDKAETK	AEGYSEGTVPLHTLR	AAMAESGFPDCGPIK	AAGYELGKDITLAMDCAASEFYK	AALQISQSGQTCALLSK
ADVLTTGAGNPVGDK	ADTGIAVEGATDAAR	ADVLTAFLNK	ADVLTTGAGNPVGDK	ADVDGFLVGGASLKPEFVDIINSR	ADQLANDTENSLKEFEGK	ADRDESSPYAAMLAAQDVAAK	ADVQVALPEGLDAK	ADVLTAFLNK	AEGVATASETAEAASAAKPEEK	AEQQLDKDSAIVPVYYYVNAR	AEGVATASETAEAASAAKPEEK	ADEAHSLGADPLAGYLNPR	ADDSAEFAALAFK	AAYSSGKPAIGVGAGNTPIVVDETADIK	AAVDAGFVPNDMQVGQTGK	AATMDAAAELASAAAPDDALDAK	AEIDGDIGDSHVGLQAR	AANVPAPAAQAPLTPVPQSATTPAATTR	AAGYELGKNITLAMDCAASEFYKDGK	AALTEEQLEDANLGSALK
ADVLTTGAGNPVGDKLNVITVGPR	ADVDGFLVGGASLKPEFVDIINSR	ADVLTTGAGNPVGDK	ADVLTTGAGNPVGDKLNVITVGPR	ADVLTAFLNK	ADRDESSPYAAMLAAQDVAAK	ADRDQYELLCLDNTR	ADWGCAEDPSGR	ADVLTTGAGNPVGDK	AEGVATVDSALFENDQEK	AEQYSEGTVPLHTLR	AEGYSEGTVPLHTLR	ADEAHSVGAEPLAGYLNPR	ADDSEAFAALAFK	AAYSSGKPAIGVGAGNTPVVIDETADIK	AAVDYSVQYIPQR	AAVDAGFVPNDMQVGQTGK	AEKINALETVTIASK	AAPETISVQAQALR	AAGYQMGKDITLALDCAASEFYKDGK	AALVDGSYHDVDSSEMAFK
ADWGCAEDPSGR	ADVLTTGAGNPVGDK	ADVLTTGAGNPVGDKLNVITVGPR	ADVQVALPEGLDAK	ADVLTTGAGNPVGDK	ADRDQYELLCLDNTR	ADTGIAVEGATDAAR	ADWGDDIPTTK	ADVLTTGAGNPVGDKLNVITVGPR	AEGYSEGTVPLHTLR	AESHLENDDDNTDIHR	AENDSTASQSEMSEPK	ADFAVSIDENAVHGSDSEASAAR	ADFAVSIDENAVHGSDSEASAAR	AAYSSGKPAIGVGAGNTPVVIDETADLK	AAVDYSVQYLPQR	AAVLALWDKVNEEEVGGEALGR	AEKPAPAPKPEQPVPAPK	AAPSYEELSNSQELLETGIK	AAHQFVCEAVVHLSSGLNAAAK	AAMAESGFPDCGPIK
ADWGDDIPTTK	ADVLTTGAGNPVGDKLNVITVGPR	ADVQVALPEGLDAK	ADWGCAEDPSGR	ADVLTTGAGNPVGDKLNVITVGPR	ADTGIAVEGATDAAR	ADVDGFLVGGASLKPEFVDIINSR	AEAESLVAEAQLSNITR	ADVQVALPEGLDAK	AEKPAPAPKPEQPVPAPK	AEVNQANDDNQQR	AENDSTASQSEMSEPKPQEEK	ADGTMTAGTSAPLSDGAGFVVLMSGDKVK	ADFNVPIKDGEITNDNR	AAYSSGKPALGVGAGNTPVIIDDTADIK	AAVEEGIVAGGGTALVNIYNK	ADAPHVSDEELPVLLR	AELDGDIGDSHVGLQAR	AAPVVASDGDEVIPLSR	AAIDPLVGPQAYQGR	AANAGGVAVSGLEMAQNSIR
AEAESLVAEAQLSNITR	ADVQVALPEGLDAK	ADWGCAEDPSGR	ADWGDDIPTTK	ADVQVALPEGLDAK	ADTLTAQELQQFK	ADVLTAFLNK	AEAGVQGELAEIK	ADWGCAEDPSGR	AENDSTASQSEMSEPKPQEEK	AEVPLGEMFGYATDVR	AEPSLGQANPEDR	ADHDTFWFDTTR	ADFNVPLKDGEITNDNR	AAYSSGKPALGVGAGNTPVIIDESADLK	AAVEEGIVAGGGTALVNVYQK	ADAVIHDTPNILYFIK	AELSHANEQDLAAGR	AAQAEAAGADIVGGDELIDEVAK	AAIEEGIVAGGGSALVHAVSVLEDNLGR	AANAGGVAVSGLEMAQNSLR
AEAGVQGELAEIK	ADWGCAEDPSGR	ADWGDDIPTTK	AEAESLVAEAQLSNITR	ADWGCAEDPSGR	ADVDGFLVGGASLKPEFVDIINSR	ADVLTTGAGNPVGDK	AEALNISGEFFR	AEAESLVAEAQLSNITR	AEPSLGQANPEDR	AEYTPHVDTGDYIIVINADK	AEQQLDKDSAIVPVYYYVNAR	ADIDYAHAEADTTYGK	ADGTMTAGTSAPLSDGAGFVVLMSGDK	AAYSSGKPALGVGAGNTPVIIDETADVK	AAVLALWDKVNEEEVGGEALGR	ADAVLHDTPNILYFIK	AENDSTASQSEMSEPKPQEEK	AAQQFVDWVTSK	AAIRNNNPVVFLENEILYGK	AANAGGVAVSGLEMSQNAIR
AEALNISGEFFR	ADWGDDIPTTK	AEAESLVAEAQLSNITR	AEAGVQGELAEIK	ADWGDDIPTTK	ADVLTAFLNK	ADVLTTGAGNPVGDKLNVITVGPR	AEAPKPEVPEDEPEGEPDVK	AEAGVQGELAEIK	AEQQLDKDSAIVPVYYYVNAR	AEYTPHVDTGDYIIVLNADK	AEQYSEGTVPLHTLR	ADIDYAHAEADTTYGKLGVK	ADGTMTAGTSAPLSDGAGFVVLMSGDKVK	AAYSSGKPALGVGAGNTPVLIDETADVK	ADAPHVSDEELPVLLR	ADDSAEFAALAFK	AEQQLDKDSAIVPVYYYVNAR	AAQYVASHPGEVCPAK	AALANMVQAAQNLR	AANAGGVAVSGLEMSQNALR
AEAPKPEVPEDEPEGEPDVK	AEAESLVAEAQLSNITR	AEAGVQGELAEIK	AEALNISGEFFR	AEAESLVAEAQLSNITR	ADVLTTGAGNPVGDK	ADVQVALPEGLDAK	AEEEGIAAVEMLK	AEALNISGEFFR	AEQYSEGTVPLHTLR	AEYTPHVDTGDYLIVINADK	AESHLENDDDNTDIHR	ADIDYAWEEADTTYGK	ADIDYAHAEADTTYGK	AAYSSGKPALGVGAGNTPVVIDETADIK	ADAVIHDTPNILYFIK	ADEEQTVNIGPSVK	AEQYSEGTVPLHTLR	AARPEQGLFPDLELGIAR	AALAQNADFEIVAVNDLTDAK	AANPQAVFDVASNPEFLR
AEEWLYDEGFDSIK	AEAGVQGELAEIK	AEALNISGEFFR	AEAPKPEVPEDEPEGEPDVK	AEAPKPEVPEDEPEGEPDVK	ADVLTTGAGNPVGDKLNVITVGPR	ADWGCAEDPSGR	AEELNISGEFFR	AEAPKPEVPEDEPEGEPDVK	AESHLENDDDNTDIHR	AEYTPHVDTGDYLIVLNADK	AEVNQANDDNQQR	ADIDYAWEEASTTYGR	ADIDYAWEEADTTYGK	AAYSSGKPALGVGAGNTPVVIDETADLK	ADAVLHDTPNILYFIK	ADFAVSIDENAVHGSDSEASAAR	AESHLENDDDNTDIHR	AASEDGSFKWEITPVTVAGR	AALLATSEAVQQIFDR	AANVPAPAAQAPLTPVPQSATTPAATTR
AEGATGGLVPHK	AEALNISGEFFR	AEAPKPEVPEDEPEGEPDVK	AEELNISGEFFR	AEEEGIAAVEMLK	ADVQVALPEGLDAK	ADWGDDIPTTK	AEELTQVPSAR	AEETISWLDSNTTASK	AEVNQANDDNQQR	AGAAGIHIEDQVGAK	AEVPLGEMFGYATDVR	ADKAYQDGEDQR	ADIDYAWEEASTTYGR	ADAPHVSDEELPVLLR	ADDSAEFAALAFK	ADGTMTAGTSAPLSDGAGFVVLMSGDK	AETFLQETIGYR	AASNDAAAPAAAAPAAAGDDLTQITGVGPAAAK	AALNNSEVEVVAINDLTDAK	AAPAASGDNLTELTGVGPAAAK
AEGEAESAEFISK	AEAPKPEVPEDEPEGEPDVK	AEEEGIAAVEMLK	AEEWLYDEGFDSIK	AEELNISGEFFR	ADWGCAEDPSGR	AEAESLVAEAQLSNITR	AEEWLYDEGFDSIK	AEEWLYDEGFDSIK	AEVPLGEMFGYATDVR	AGAAGLHIEDQVGAK	AEYTPHVDTGDYIIVINADK	ADKFSWISTGGGASMELLEGK	ADILKLDVDENPSTAAK	ADAVIHDTPNILYFIK	ADDSEAFAALAFK	ADGTMTAGTSAPLSDGAGFVVLMSGDKVK	AEVNQANDDNQQR	AASRPVNDSAEVAQVGTISANGESEIGR	AALPLTEAIELYGR	AAPETISVQAQALR
AELINNLGTIAK	AEEEGIAAVEMLK	AEELTQVPSAR	AEGATGGLVPHK	AEEWLYDEGFDSIK	ADWGDDIPTTK	AEAGVQGELAEIK	AEGATGGLVPHK	AEGATGGLVPHK	AFDQIDNAPEEK	AGAAGLHLEDQVGAK	AEYTPHVDTGDYIIVLNADK	ADNMAHYLTSQGVK	ADKAYQDGEDQR	ADAVLHDTPNILYFIK	ADEAHSIGADPLAGYLNPR	ADHDTFWFDTTR	AEVPLGEMFGYATDVR	AASVNLDGIAAPGVSLQTK	AALVDGSYHDVDSSEMAFK	AAPSYEELSNSQELLETGIK
AEPIDEEVSLAIENGIINPR	AEEWLYDEGFDSIK	AEEWLYDEGFDSIK	AEGEAESAEFISK	AEGATGGLVPHK	AEAESLVAEAQLSNITR	AEALNISGEFFR	AELDPLDIDAVLLTGGVSFTPK	AEGLMAADVTGKSDPFCVVELNNDR	AGDNAPMAYIELVDR	AGAPFGPGANPMHGR	AEYTPHVDTGDYLIVINADK	ADVQDLNHGTVHSPSPVDVK	ADKAYQDGEDQRDVDQLAYLTNQR	ADDSAEFAALAFK	ADEAHSLGADPLAGYLNPR	ADIDYAWEEADTTYGK	AFDEYTPDVTAQIIR	AATEVLDKLGINDPVLDTAR	AAMAESGFPDCGPIK	AAPVVASDGDEVIPLSR
AEQEPEVDPVPYITK	AEGATGGLVPHK	AEGEAESAEFISK	AELINNLGTIAK	AEGEAESAEFISK	AEALNISGEFFR	AEAPKPEVPEDEPEGEPDVK	AELINNLGTIAK	AELDPLDIDAVLLTGGVSFTPK	AGDQIQSGVDAAIKPGNTLPMR	AGDNAPMAYIELVDR	AEYTPHVDTGDYLIVLNADK	ADVSNRDDVFNAVR	ADKFSWISTGGGASMELLEGK	ADDSEAFAALAFK	ADEAHSVGAEPLAGYLNPR	ADIKDEEYQEFYK	AFDKIETLELPVIER	AATGEVVSAEDLGGGDLHSR	AANPALDFDVASNPEFLR	AAQQFVDWVTSK
AEQLYEGPADDANCIAIK	AEGEAESAEFISK	AELDPLDIDAVLLTGGVSFTPK	AEPIDEEVSLAIENGIINPR	AELINNLGTIAK	AEAPKPEVPEDEPEGEPDVK	AEEWLYDEGFDSIK	AEQEPEVDPVPYITK	AELINNLGTIAK	AGIEGLDEFLTGPTAIATSSEDAVAAAK	AGDQIQSGVDAAIKPGNTLPMR	AFDDDNVTHVAGR	ADYVSPYQGQENK	ADNMAHYLTSQGVK	ADFAVSIDENAVHGSDSEASAAR	ADFAVSIDENAVHGSDSEASAAR	ADISSDQIAAIGITNQR	AFDQIDNAPEEKAR	AATGEVVSAEDLGGGDVHTR	AANPDLAFDVASNPEFLR	AAQYVASHPGEVCPAK
AEQVFQNVK	AELINNLGTIAK	AELINNLGTIAK	AEQEPEVDPVPYITK	AEPIDEEVSLAIENGIINPR	AEEEGIAAVEMLK	AELDPLDIDAVLLTGGVSFTPK	AEQLYEGPADDANCIAIK	AELRPLQFK	AGITYSEGLVFESK	AGDTIEEDDVLAEVQNDK	AFDEYTPDVTAQIIR	AEAQANQMVGDAVEK	ADPEWPFEFR	ADGTMTAGTSAPLSDGAGFVVLMSGDK	ADHDTFWFDTTR	ADISSDQIAAIGLTNQR	AFFANPVLTGAVDK	AATGQAAAGAAAPAAAAPAAAGSDDLTK	AANVPAPAAQAPLTPVPQSATTPAATTR	AARPEQGLFPDLELGIAR
AEQVLQNAEK	AELNFEDFYR	AEPIDEEVSLAIENGIINPR	AEQLYEGPADDANCIAIK	AEQEPEVDPVPYITK	AEEWLYDEGFDSIK	AELINNLGTIAK	AEQVFQNVK	AEPIDEEVSLAIENGIINPR	AGLEDLASVFVGPSAVAFSNEDVIAPAK	AGDVVGDHTVLFAAEGER	AFDQIDNAPEEK	AEDVSQDMYGSIDLVTDKIER	ADRYVPYTIAVNGTSTPILSDLK	ADGTMTAGTSAPLSDGAGFVVLMSGDKVK	ADIDYAHAEADTTYGK	ADKAYQDGEDQR	AFISNLYSGSVTDEK	AAVAGIAMGLISDEVDGETK	AAPSYEELSNSQELLETGIK	AASAMVEGKEPEANDTETYDNGVK
AEVAALAAENK	AEPIDEEVSLAIENGIINPR	AEQEPEVDPVPYITK	AEQVFQNVK	AEQLYEGPADDANCIAIK	AEGATGGLVPHK	AEPIDEEVSLAIENGIINPR	AEQVLQNAEK	AEQEPEVDPVPYITK	AGPLAGYPVVDMGIR	AGGAGIPAFFTATGYGTPVAEGK	AFEANPSEELFR	AEDYDIVIIPGGTVNADTLR	ADVDKAVEAADDVYLEFR	ADIDYAHAEADTTYGK	ADIDYATYEAHTTYGVIGVK	ADKFSWISTGGGASMELLEGK	AFKEKYEAEELVPFR	AAVAGIAMGLISDTVDGETR	AAPVVASDGDEVIPLSR	AASEDGSFKWEITPVTVAGR
AEVAEAADVALNK	AEQEPEVDPVPYITK	AEQLYEGPADDANCIAIK	AEQVLQNAEK	AEQVFQNVK	AEGEAESAEFISK	AEQEPEVDPVPYITK	AESITAVLYPNDNFAQGK	AEQLSQENEKLMNLLQER	AGRPLLIVAEDVEGEALATLVVNNMR	AGIEGLDEFLTGPTAIATSSEDAVAAAK	AGDNAPMAYIELVDR	AEDYDLLLVPGGTVNADTLR	ADVEAALANNDLAELKN	ADIDYAWEEADTTYGK	ADIDYATYEAHTTYGVLGVK	ADPEWPFEFR	AFVEISPELAEDR	AAVAGIAMGLVSESIDGETR	AAQAEAAGADIVGGDELIDEVAK	AASNDAAAPAAAAPAAAGDDLTQITGVGPAAAK
AEVSDVGNAILDGADCVMLSGETAK	AEQLYEGPADDANCIAIK	AEQVFQNVK	AEVAALAAENK	AEQVLQNAEK	AELINNLGTIAK	AEQLYEGPADDANCIAIK	AEVAALAAENK	AEQLYEGPADDANCIAIK	AGRPLLVIAEDVEGEALATLVVNNMR	AGITYSEGLVFESK	AGDTIEEDDVLAEVQNDK	AEEMFLGDAPVAPIYQK	ADVQDLNHGTVHSPSPVDVK	ADIDYAWEEASTTYGR	ADIDYAWEEADTTYGK	ADSLPFDIDGFR	AGDNAPMAYIELVDR	AAVALDAGKPLEVMEVNLEGPK	AAQIEEYAPLIDASIEYAK	AASVNLDGIAAPGVSLQTK
AEVSSMPTLIFYK	AEQVFQNVK	AEQVLQNAEK	AEVSDVGNAILDGADCVMLSGETAK	AESITAVLYPNDNFAQGK	AEPIDEEVSLAIENGIINPR	AEQVLQNAEK	AEVSDVGNAILDGADCVMLSGETAK	AEQVFQNVK	AGRPLLVLAEDVEGEALATLVVNNMR	AGLALTTNQLESHYLAGGNVDR	AGLALTTNQLESHYLAGGNVDR	AEERNDDLYAGIDLINNK	ADYADSLTENGTHGSDSVESAAR	ADILKLDVDENPSTAAK	ADIDYAWEEASTTYGR	ADSLPFDLDGFR	AGGHSDVPAEDVIIEK	AAVAVEAGKPLEVMEVNLEGPK	AAQQFVDWVTSK	AATDFASASAEVAAENMAAFAEVAK
AEWGSDIPTTK	AEQVLQNAEK	AEVAALAAENK	AEVSSMPTLIFYK	AEVAALAAENK	AEQEPEVDPVPYITK	AESITAVLYPNDNFAQGK	AEVSSMPTLIFYK	AEQVLQNAEK	AGVPTVPGSDGPLPEDEETALAIAR	AGLGMTDGILSLVPAAR	AGLEDLASVFVGPSAVAFSNEDVIAPAK	AEERNDDLYAGIDLINNKLER	ADYTDLVQVATLQSYLGSEHPYTR	ADKAYQDGEDQR	ADIDYNTSEAHTTYGVIGVK	ADSVEVQDYDGNSR	AGITYSEGLVFESK	AAVDHAYYAATQEAGNR	AAQYVAAHPGEVCPAK	AATDNATNLIEDLELVYNK
AEYPVSQNENIGTLK	AEVAALAAENK	AEVAEAADVALNK	AEWGSDIPTTK	AEVSDVGNAILDGADCVMLSGETAK	AEQLYEGPADDANCIAIK	AEVAALAAENK	AEYPVSQNENIGTLK	AESITAVLYPNDNFAQGK	AGVSQLEVPFDYLIGR	AGPLAGYPVVDMGIR	AGTHDSHGAPLGDAEIALTR	AEETSQDMYGSIDLVTDKLER	AEAESLYQSKYEELQITAGR	ADKFSWISTGGGASMELLEGK	ADIDYNTSEAHTTYGVLGVK	ADVEAALANNDLAELKN	AGLGMMDGVLENVPSAR	AAVEEGIVPGGGTALIYATK	AAQYVASHPGEVCPAK	AATGQAAAGAAAPAAAAPAAAGSDDLTK
AFANWENFK	AEVSDVGNAILDGADCVMLSGETAK	AEVSDVGNAILDGADCVMLSGETAK	AEYPVSQNENIGTLK	AEVSSMPTLIFYK	AEQVFQNVK	AEVSDVGNAILDGADCVMLSGETAK	AFAPYADLVWMESNYPDFQQAK	AEVAALAAENK	AHASNVGISANVEK	AGVPTVPGSDGPLPEDEETALAIAR	AGVPTVPGSDGPLPANGERCLEIGR	AEFPEVAELDLVR	AEAQANQMVGDAVEK	ADKQDEIATFLGASYFR	ADIGDFLGVEGEVMR	ADVQDLNHGTVHSPSPVDVK	AGQALVVDPGKEAFVR	AAVEEGIVPGGGTALLYATK	AARPDAAFDVASNPEFLR	AATILAEQLDAFVDLR
AFDTTGEPDAKPYLPEEILWR	AEVSSMPTLIFYK	AEVSSMPTLIFYK	AFANWENFK	AEWGSDIPTTK	AEQVLQNAEK	AEVSSMPTLIFYK	AFDTTGEPDAKPYLPEEILWR	AEVSDVGNAILDGADCVMLSGETAK	AHELEAGAPATQGFK	AGVSQLEVPFDYLIGR	AGVPTVPGSDGPLPEDEETALAIAR	AEFSPLGLGDAIPIAAAHGR	AEDVSQDMYGSIDLVTDKIER	ADNMAHYLTSQGVK	ADISSDQIAAIGITNQR	ADYADSLTENGTHGSDSVESAAR	AGQVANINGAPWVIQK	AAVEEGIVSGGGTALVNVYNK	AARPEQGLFPDLELGIAR	AAVAIEAGKPLEIMDVNLEGPK
AFHDTEWATQDPR	AEWGSDIPTTK	AEWGSDIPTTK	AFDTTGEPDAKPYLPEEILWR	AEYPVSQNENIGTLK	AEVAALAAENK	AEWGSDIPTTK	AFETLTDSNKR	AEVSSMPTLIFYK	AHFFDVETEK	AHASNVGISANVEK	AHASNVGISANVEK	AEFSPLGLGDALPIAAAHGR	AEEMFLGDAPVAPIYQK	ADPEWPFEFR	ADISSDQIAAIGLTNQR	AEAAEQFGDEQVHIWR	AGTHDSHGAPLGDAEIALTR	AAVEEGLVSGGGTALVNVYNK	AARPSIAPAHADKESTSIR	AAVAIEAGKPLEVMEVNLEGPK
AFISYHDEAQK	AEYPVSQNENIGTLK	AEYPVSQNENIGTLK	AFISYHDEAQK	AFANWENFK	AEVAEAADVALNK	AEYPVSQNENIGTLK	AFHDTEWATQDPR	AEYPVSQNENIGTLK	AHIYFINSEEPSQLDALQNFR	AHELEAGAPATQGFK	AHELEAGAPATQGFK	AEGVEVNVGTFPFAASGR	AEERNDDLYAGIDLINNK	ADVDKAVEAADDVYLEFR	ADKAYQDGEDQR	AEAIHYIGDLVQR	AGTNGVHGAPLGEVER	AAVEESGATVHMGVTASSDTFYPGQER	AASAMVEGKEPEANDTETYDNGVK	AAVALEAGKPLEIMDVNLEGPK
AFLIEEQK	AFANWENFK	AFANWENFK	AFLASEEAR	AFAPYADLVWMESNYPDFQQAK	AEVSDVGNAILDGADCVMLSGETAK	AFANWENFK	AFISYHDEAQK	AFANWENFK	AHIYFINSEEPSQLNALQDFR	AHIYFINSEEPSQLNALQDFR	AHIYFINSEEPSQLNDLQAFR	AEGYSEGTVPLHTLR	AEFPEVAELDLVR	ADVQDLNHGTVHSPSPVDVK	ADKFSWISTGGGASMELLEGK	AEAQANQMVGDAVEK	AGTTSEMAPALVAAFGGK	AAVEKRPGGVDVVEASAFADK	AASEAVKEAAIASNQYYVNNR	AAVALEAGKPLEVMEVNLEGPK
AFNMFILDPIFR	AFAPYADLVWMESNYPDFQQAK	AFAPYADLVWMESNYPDFQQAK	AFLIEEQK	AFDTTGEPDAKPYLPEEILWR	AEVSSMPTLIFYK	AFDTTDEPDVKPYLPEEILWR	AFLASEEAR	AFDTTGEPDAKPYLPEEILWR	AHIYFINSEEPSQLNDLQAFR	AHIYFINSEEPSQLNDLQAFR	AIAEQLKYTGNKDAAAAVGK	AEIYNKDGNKVDLYGK	AEFSPLGLGDAIPIAAAHGR	ADVSNRDDVFNAVR	ADKPLVGTGMER	AEDVSQDMYGSIDLVTDK	AHASNVGISANVEK	AAVPSGASTGAYEANER	AASEAVKEAALASNQYYVNNR	AAVDHAYYAATQEAGNR
AFPANDQSLGVLR	AFDTTDEPDVKPYLPEEILWR	AFDTTGEPDAKPYLPEEILWR	AFNMFILDPIFR	AFHDTEWATQDPR	AEWGSDIPTTK	AFDTTGEPDAKPYLPEEILWR	AFLDSMAQK	AFEHTADYDAAISDFFR	AHVFDLTDSSLAR	AIADIAPDGMNHVFFTGSGSEANDTVLR	AIAQAHPDELER	AEKINALETVTIASK	AEFSPLGLGDALPIAAAHGR	ADYADSLTENGTHGSDSVESAAR	ADLGDFIGVEGDIMR	AEDVSQDMYGSIDLVTDKIER	AHDENNVAKEGDIVR	AAVPSGASTGAYEAVEKR	AASEDGSFKWEITPVTVAGR	AAVEEGIVAGGGTSLMNVYTK
AFPLADAALTQQILDVVQQAANLR	AFDTTGEPDAKPYLPEEILWR	AFHDTEWATQDPR	AFPANDQSLGVLR	AFISYHDEAQK	AEYPVSQNENIGTLK	AFHDTEWATQDPR	AFLEVNEEGSEAAASTAVVIAGR	AFISYHDEAQK	AHYVLMNVEAPQEVIDELETTFR	AIADVAPEGMNHVFFTGSGSEANDTVLR	AIAQVGTISANSDESIGK	AENDSTASQSEMSEPKPQEEK	AEGVATASETAEAASAAKPEEK	ADYTDLVQVATLQSYLGSEHPYTR	ADLGDFIGVEGEVMR	AEDYDALIVPGGFGAAK	AHEDGLVDDVVAQSIDK	AAVPSGASTGAYEAVER	AASRPVNDSAEVAQVGTISANGESEIGR	AAVEEGIVPGGGTALIYATK
AFQSAYPEFSR	AFFALVANGVRAAPLWDSK	AFISYHDEAQK	AFPLADAALTQQILDVVQQAANLR	AFLASEEAR	AFANWENFK	AFISYHDEAQK	AFLIEEQK	AFLASEEAR	AIAIAQFNDDSPEAR	AIAQVGTISANSDESIGK	AIAQVGTISANSDESIGQIIAEAMEK	AENDSTASQSEMSEPKPQEEKK	AEGVEVNVGTFPFAASGR	AEAAEQFGDEQVHIWR	ADLGDFLGVEGDIMR	AEEMFLGDAPVAPIYQK	AHELEAGAPATQGFK	AAVPSGASTGQYEAVELR	AASVNLDGIAAPGVSLQTK	AAVEEGIVPGGGTALLYATK
AFVVEVMGR	AFHDTEWATQDPR	AFLASEEAR	AFQSAYPEFSR	AFLIEEQK	AFAPYADLVWMESNYPDFQQAK	AFLIEEQK	AFNMFILDPIFR	AFNMFILDPIFR	AIALAQFNDDSPEAR	AIAQVGTISANSDETVGK	AIAQVGTISANSDETVGK	AEQHKISIVDVDALTGQAIGRPK	AEGYSEGTVPLHTLR	AEAQANQMVGDAVEK	ADLGDFLGVEGEVMR	AEETSQDMYGSIDLVTDKLER	AHFFDVETEK	AAVQEGIVVGGGVALVQAGK	AATEVLDKLGINDPVLDTAR	AAVEEGIVSGGGTALVNVYNK
AFWEFSK	AFISYHDEAQK	AFNMFILDPIFR	AFVVEVMGR	AFNMFILDPIFR	AFDTTDEPDVKPYLPEEILWR	AFNMFILDPIFR	AFPANDQSLGVLR	AFPLADAALTQQILDVVQQAANLR	AIAQAHPDELER	AIAQVGTLSANSDETVGK	AIAQVGTLSANSDETVGK	AEQHKLSIVDVDALTGQAIGRPK	AEKINALETVTIASK	AEDVSQDMYGSIDLVTDK	ADPEWPFEFR	AEFPEVAELDLVR	AHVFDLTDSSLAR	AAVQEGIVVGGGVALVQGAK	AATGQAAAGAAAPAAAAPAAAGSDDLTK	AAVEEGLVSGGGTALVNVYNK
AFYVNVLNEEQR	AFLASEEAR	AFPLADAALTQQILDVVQQAANLR	AFYVNVLNEEQR	AFPLADAALTQQILDVVQQAANLR	AFDTTGEPDAKPYLPEEILWR	AFPLADAALTQQILDVVQQAANLR	AFPLADAALTQQILDVVQQAANLR	AFQSAYPEFSR	AIAQVGTISANSDESIGK	AIEEEFGVTAAAPVAVAAADAADAGAAK	AIDKPFILPIEDVFSISGR	AEQQLDKDSAIVPVYYYVNAR	AELSHANEQDLAAGR	AEDVSQDMYGSIDLVTDKIER	ADVEAALANNDLAELKN	AEFSPLGLGDAIPIAAAHGR	AHVILPYHIELDR	AAVQEGVIVGGGVALVQAGK	AATIAIADYEGPVYLR	AAVLGHYGEEDTSVPLEGVQATEAR
AGALNSNDAFVLK	AFNMFILDPIFR	AFQSAYPEFSR	AGALNSNDAFVLK	AFQSAYPEFSR	AFGDYNDNYTPGWK	AFQSAYPEFSR	AFQSAYPEFSR	AFSSDLATWK	AIAQVGTISANSDESIGQIIAEAMEK	AIGEAKDDDTADILTAASR	AIDKPFLLPIEDVFSISGR	AEQYSEGTVPLHTLR	AENAGDGTATKVDKEDQISATEAIEK	AEEMFLGDAPVAPIYQK	ADVLPLDSNHVNTEEAR	AEFSPLGLGDALPIAAAHGR	AIAIAQFNDDSPEAR	AAVQEGVIVGGGVALVQGAK	AATILAEQLDAFVDLR	AAVPSGASTGAYEANER
AGANSMIQNVVDSDTISETAAR	AFPLADAALTQQILDVVQQAANLR	AFVVEVMGR	AGANSMIQNVVDSDTISETAAR	AFSSDLATWK	AFISYHDEAQK	AFTECCVVASQLR	AFSSDLATWK	AFTECCVVASQLR	AIAQVGTISANSDETVGK	AIGLITEENGITSPSAIVGLEK	AIDQDFLLPIEDVFSISGR	AESHLENDDDNTDIHR	AENDSTASQSEMSEPKPQEEK	AEERNDDLYAGIDLINNK	ADVQDLNHGTVHSPSPVDVK	AEGFLFDESGKITGVVAR	AIALAQFNDDSPEAR	AAVQEGVVVGGGVALVQAGK	AATLAIADYEGPVYLR	AAVPSGASTGAYEAVEKR
AGAPVDALINQIVPLLEK	AFQSAYPEFSR	AFYVNVLNEEQR	AGAPVDALINQIVPLLEK	AFTECCVVASQLR	AFLASEEAR	AFVVEVMGR	AFTECCVVASQLR	AFVVEVMGR	AIAQVGTISANSDETVGQIIAEAMEK	AIGPETWNAAYVQPSR	AIDQPFLMPIEDVFSISGR	AETFLQETIGYR	AENDSTASQSEMSEPKPQEEKK	AEFPEVAELDLVR	ADYADSLTENGTHGSDSVESAAR	AEGVATASETAEAASAAKPEEK	AIAQVGTISANSDETVGK	AAVQEGVVVGGGVALVQGAK	AAVAIEAGKPLEVMEVNLEGPK	AAVQEGIVVGGGVALVQAGK
AGAVAPEDIWVR	AFYVNVLNEEQR	AGALNSNDAFVLK	AGAVAPEDIWVR	AFYVNVLNEEQR	AFLIEEQK	AFYVNVLNEEQR	AFVVEVMGR	AFYVNVLNEEQR	AIAQVGTISANSDETVGQLIAEAMEK	AIIEADPEYR	AIGEAKDDDTADILTAASR	AETVEALMETTLPNGK	AENITAQPFDAVIFHGDSDQLR	AEFSPLGLGDAIPIAAAHGR	ADYLGDPDFSKVPVAR	AEGVATVDSALFENDQEK	AIAQVGTLSANSDETVGK	AAVTGISAELFEDLGR	AAVALDAGKPLEVMEVNLEGPK	AAVQEGIVVGGGVALVQGAK
AGELTQEELER	AGAGHSNTLQVSTV	AGANSMIQNVVDSDTISETAAR	AGELTQEELER	AGALNSNDAFVLK	AFNMFILDPIFR	AGALNSNDAFVLK	AFYVNVLNEEQR	AGALNSNDAFVLK	AIAQVGTLSANSDETVGK	AILDKVNPVESTPWWR	AIGLVIPELNGKLDGSAQR	AEVPLGEMFGYATDVR	AEQHKISIVDVDALTGQAIGRPK	AEFSPLGLGDALPIAAAHGR	AEAAEQFGDEQVHIWR	AEGVEVNVGTFPFAASGR	AIDFSLTTTDLSK	AAYSSGKPAIGVGAGNTPIVVDETADIKR	AAVALEAGKPLEVMEVNLEGPK	AAVQEGVIVGGGVALVQAGK
AGEQRPVYFYCGDGVSDLSAAK	AGALNSNDAFVLK	AGAPVDALINQIVPLLEK	AGEQRPVYFYCGDGVSDLSAAK	AGANSMIQNVVDSDTISETAAR	AFPLADAALTQQILDVVQQAANLR	AGANSMIQNVVDSDTISETAAR	AGALNSNDAFVLK	AGANSMIQNVVDSDTISETAAR	AIAVGIPGIQVDGMDALAVYQATK	AIMASDLGLNPNSAGSDIR	AIGPETWNAAYVQPSR	AEVTGSGKKPWR	AEQHKLSIVDVDALTGQAIGRPK	AEGVEVNVGTFPFAASGR	AEAESLYQSKYEELQITAGR	AEGYSEGTVPLHTLR	AIEAGQTVDFSDLAIK	AAYSSGKPAIGVGAGNTPVVIDETADIKR	AAVAVEAGKPLEIMDVNLEGPK	AAVQEGVIVGGGVALVQGAK
AGESMEQGLR	AGANSMIQNVVDSDTISETAAR	AGAVAPEDIWVR	AGGECITLDQLAVR	AGAPVDALINQIVPLLEK	AFQSAYPEFSR	AGAPVDALINQIVPLLEK	AGANSMIQNVVDSDTISETAAR	AGAPVDALINQIVPLLEK	AIDDHTLEVTLSEPVPYFYK	AINASDLGITPANDGSVIR	AIIAANLGVNPTSDGEVIR	AEYTPHVDTGDYIIVINADK	AEQQLDKDSAIVPVYYYVNAR	AEGYSEGTVPLHTLR	AEDATNLDEIYVNSR	AEIDGDIGDSHVGLQAR	AIEGGVPIKTLNVGSMAHSTGK	AAYSSGKPAIGVGAGNTPVVIDETADLKR	AAVAVEAGKPLEVMEVNLEGPK	AAVQEGVVVGGGVALVQAGK
AGFAGDDAPR	AGAPVDALINQIVPLLEK	AGELTQEELER	AGHQTSAESWGTGR	AGELTQEELER	AFTECCVVASQLR	AGAVAPEDIWVR	AGAPVDALINQIVPLLEK	AGELTQEELER	AIDKPFILPIEDVFSISGR	AINASDLGITPASDGNVIR	AILDKVNPVESTPWWR	AEYTPHVDTGDYIIVLNADK	AEQYSEGTVPLHTLR	AEHVLFPGDIPVIQVDR	AEDVSQDMYGSIDLVTDK	AEIEGEMGDAHVGLQAR	AIEGGVPLKTINVGSMAHSTGK	AAYSSGKPALGVGAGNTPVIIDESADLKR	AAVDHAYYAATQEAGNR	AAVQEGVVVGGGVALVQGAK
AGGECITLDQLAVR	AGAVAPEDIWVR	AGESMEQGLR	AGIVGLANVGK	AGFAGDDAPR	AFVVEVMGR	AGELTQEELER	AGAVAPEDIWVR	AGFAGDDAPR	AIDKPFLLPIEDVFSISGR	AINSHENDNQQQR	AILEGQTNPPTLNSEIK	AEYTPHVDTGDYLIVINADK	AESHLENDDDNTDIHR	AEKINALETVTIASK	AEDVSQDMYGSIDLVTDKIER	AEIEGEMGDAHVGQLAR	AIEGGVPLKTLNVGSMAHSTGK	AAYSSGKPALGVGAGNTPVVIDETADLKR	AAVDNLLVTGAHLDFPALGR	AAYNPTGVGSFGVSYAQVDGFR
AGHQTSAESWGTGR	AGELTQEELER	AGFAGDDAPR	AGQVGGAGSIPGQYVPPSR	AGGECITLDQLAVR	AFYVNVLNEEQR	AGFAGDDAPR	AGELTQEELER	AGGECITLDQLAVR	AIDQPFLMPIEDVFSISGR	AIQTSQEAIQEAQASQAK	AIMASDLGLNPNSAGSDIR	AEYTPHVDTGDYLIVLNADK	AETVEALMETTLPNGK	AENDSTASQSEMSEPKPQEEK	AEDYDALIVPGGFGAAK	AEIYNKDGNKVDLYGK	AIGEAKDDDTADILTAASR	ACAEAGVFLISPFVGR	AAVEEGIVAGGGTSLMNVYTK	AAYSSGKPAIGVGAGNTPIVVDETADIKR
AGLLGVESIELTPHIISK	AGFAGDDAPR	AGGECITLDQLAVR	AGTVWINTYNDFDSR	AGHQTSAESWGTGR	AGALNSNDAFVLK	AGGECITLDQLAVR	AGESMEQGLR	AGHQTSAESWGTGR	AIEEEFGVTAAAPVAVAAADAADAGAAK	AITDATFEQETK	AINASDLGITPANDGSVIR	AFAGVTTHEGQVEVPIFDNDQDIAR	AEVNQANDDNQQR	AENDSTASQSEMSEPKPQEEKK	AEEMFLGDAPVAPIYQK	AEKINALETVTIASK	AIGIISNNPEFADVR	ACAEAGVYLISPFVGR	AAVEEGIVPGGGTALIYATK	AAYSSGKPAIGVGAGNTPVVIDETADIKR
AGLNVIENFLK	AGGECITLDQLAVR	AGHQTSAESWGTGR	AHLAEIQLNGGSISEK	AGIVGLANVGK	AGANSMIQNVVDSDTISETAAR	AGHQTSAESWGTGR	AGFAGDDAPR	AGITWIGPPAEVIDSVGDK	AIEEEFGVTAAAPVAVAAAGGGAEEAAK	AITSIDGMTADFAK	AINASDLGITPASDGNVIR	AFDDDNVTHVAGR	AEVPLGEMFGYATDVR	AENIYYIGDLIQR	AEERNDDLYAGIDLINNK	AEKNATVEWIDGNLGAK	AIGLVIPELNGKLDGASQR	ACEALHTGADGVSK	AAVEEGIVPGGGTALLYATK	AAYSSGKPAIGVGAGNTPVVIDETADLKR
AGLYNQISQAFACLLPVK	AGHQTSAESWGTGR	AGIVGLANVGK	AHNINVVDK	AGLPPLSSTEITQEISK	AGAPVDALINQIVPLLEK	AGITWIGPPAEVIDSVGDK	AGGECITLDQLAVR	AGLYNQISQAFACLLPVK	AIGEAKDDDTADILTAASR	AITVNGQTVNIPSYQVK	AIQTSQEAIQEAQASQAK	AFDEYTPDVTAQIIR	AEVTGSGKKPWR	AENLYYIGDLIQR	AEETSQDMYGSIDLVTDKLER	AEKPAPAPKPEQPVPAPK	AIGLVIPELNGKLDGSAQR	ACIGIITNPVNTTVAIAAEVLKK	AAVEEGIVSGGGTALVNVYNK	AAYSSGKPALGVGAGNTPVVIDETADLKR
AGQVGGAGSIPGQYVPPSR	AGLNVIENFLK	AGLLGVESIELTPHIISK	AHNVSTSNNSPSTDNDSISK	AGLYNQISQAFACLLPVK	AGAVAPEDIWVR	AGNFALHPEVVR	AGHQTSAESWGTGR	AGNFALHPEVVR	AILDKVNPVESTPWWR	AIVHKDVYDEVLEK	AITVNGQTVNIPSYQVK	AFDKGTTTEDIAQSISPGLR	AEVTSYDDYVQYGGESGAK	AEPLFGDEPWWVR	AEFPEVAELDLVR	AELDGDIGDSHVGLQAR	AIGPEPWNAAYVEPSR	ACIGLITNPVNTTVAIAAEVLKK	AAVEEGLVSGGGTALVNVYNK	ACAEAGVFLISPFVGR
AGTVWINTYNDFDSR	AGQVGGAGSIPGQYVPPSR	AGLNVIENFLK	AHPNFPIALQWTGGR	AGQVGGAGSIPGQYVPPSR	AGELTQEELER	AGQVGGAGSIPGQYVPPSR	AGITWIGPPAEVIDSVGDK	AGTVWINTYNDFDSR	AILVESNDELNSLAVAK	AKDEADEKDAIATVNK	AIVHKDVYDEVLEK	AFDKIETLELPVIER	AEVVYEPNHK	AEQHKISIVDVDALTGQAIGRPK	AEFSPLGLGDAIPIAAAHGR	AELEGEMGDAHVGLQAR	AIGTGVAAYEAER	ACQFSAALVYTF	AAVEESGATVHMGVTASSDTFYPGQER	ACEMMLTSTPITGAEALK
AHLAEIQLNGGSISEK	AGTVWINTYNDFDSR	AGTVWINTYNDFDSR	AHSSMVGFDLPQR	AGTVWINTYNDFDSR	AGEQRPVYFYCGDGVSDLSAAK	AGTVWINTYNDFDSR	AGKEPGLQIWR	AGVCEYNEDSR	AINASDLGITPANDGSVIR	AKYEAETNYIPNPR	AKDEADEKDAIATVNK	AFDMDVLYTGPNR	AEYTPHVDTGDYIIVINADK	AEQHKLSIVDVDALTGQAIGRPK	AEFSPLGLGDALPIAAAHGR	AENDSTASQSEMSEPKPQEEK	AIIIAADKAVEMDR	ACVDLSIQYIPQR	AAVLGHYGEEDTSVPLEGVQATEAR	ACIGIITNPVNTTVAIAAEVLKK
AHNINVVDK	AHLAEIQLNGGSISEK	AHNINVVDK	AIAIGEFDTAK	AGVCEYNEDSR	AGESMEQGLR	AHALCHPCRLR	AGLLGVESIELTPHIISK	AHIDPLGISFGSNK	AINASDLGITPASDGNVIR	ALEEAGVPIIGTSPDAIDR	ALAESMFGDDDAMIR	AFDQIDNAPEEK	AEYTPHVDTGDYIIVLNADK	AEQQLDKDSAIVPVYYYVNAR	AEGFLFDESGKITGVVAR	AENITAQPFDAVIFHGDSDQLR	AILDKVNPVESTPWWR	ADAVIHDTPNILYFIK	AAVPSGASTGAYEANER	ACIGLITNPVNTTVAIAAEVLKK
AHNVSTSNNSPSTDNDSISK	AHNINVVDK	AHNVSTSNNSPSTDNDSISK	AIANGQVDGFPTQEECR	AHLAEIQLNGGSISEK	AGFAGDDAPR	AHLAEIQLNGGSISEK	AGLNVIENFLK	AHNINVVDK	AIQTSQEAIQEAQASQAK	ALEQDLVPIVVVNK	ALAQAHPDELER	AFDQIDNAPEEKAR	AEYTPHVDTGDYLIVINADK	AEQYSEGTVPLHTLR	AEGVATASETAEAASAAKPEEK	AEQQLDKDSAIVPVYYYVNAR	AILVESNDELNSLAVAK	ADAVLHDTPNILYFIK	AAVPSGASTGAYEAVEKR	ACIGVITNPVNTTVAIAAEVLKK
AHPNFPIALQWTGGR	AHNVSTSNNSPSTDNDSISK	AHPNFPIALQWTGGR	AIAPNLTQLVGELVGAR	AHNINVVDK	AGGECITLDQLAVR	AHNINVVDK	AGTVWINTYNDFDSR	AHNVSTSNNSPSTDNDSISK	AITVNGQTVNIPSYQVK	ALESIIDNADETTQER	ALDQPFLMPIEDVFSISGR	AFEANPSEELFR	AEYTPHVDTGDYLIVLNADK	AESHLENDDDNTDIHR	AEGVATVDSALFENDQEK	AEQYSEGTVPLHTLR	AILVPVSSLVMDDSK	ADDASVQDALENLAK	AAVPSGASTGAYEAVER	ACQFSAALVYTF
AHSSMVGFDLPQR	AHPNFPIALQWTGGR	AHSSMVGFDLPQR	AIDYVEATANSHSR	AHNVSTSNNSPSTDNDSISK	AGHQTSAESWGTGR	AHNVSTSNNSPSTDNDSISK	AHIDPLGISFGSNK	AHPNFPIALQWTGGR	AIVPSGASTGEHEAVEIR	ALGLITEENGITSPSAIVGLEK	ALGPETWNAAYVQPSR	AFIGMNGVDDGYYTTPDMEEGAVK	AFDKGTTTEDIAQSISPGLR	AEVNQANDDNQQR	AEGVEVNVGTFPFAASGR	AESHLENDDDNTDIHR	AIMEAADKTDSPVIVQASAGAR	ADDGAPCVTYIGPDGAGHYVK	AAVPSGASTGQYEAVELR	ACVDLSIQYIPQR
AIAIGEFDTAK	AHSSMVGFDLPQR	AIAIGEFDTAK	AIEMEGLTWGAHQFIPIGFGIK	AHPDVLTVMLQMLDDGR	AGIVGLANVGK	AHPNFPIALQWTGGR	AHNINVVDK	AHSSMVGFDLPQR	AIVPSGASTGEHEAVELR	ALGPETWNAAYVQPSR	ALHAQNQPTETANAGQR	AFKEKYEAEELVPFR	AFDMDVLYTGPNR	AEVPLGEMFGYATDVR	AEGYSEGTVPLHTLR	AEVKDEEYQEFYK	AINASDLGITPANDGSVIR	ADDQSTLYTTSQNPHVIR	AAVQEGIVVGGGVALVNAAK	ACVGIITNPVNTTVAIAAEVLKK
AIAPNLTQLVGELVGAR	AIAIGEFDTAK	AIAPNLTQLVGELVGAR	AIEPETFTQLVSSSLYER	AHPNFPIALQWTGGR	AGLYNQISQAFACLLPVK	AHSSMVGFDLPQR	AHNVSTSNNSPSTDNDSISK	AHVDLEGLTLDK	ALANECSFGHR	ALIEADPEYR	ALINNMVQGVSQGYVK	AFNDALPLTGVVLTKVDGDAR	AFDQIDNAPEEK	AEVTSYDDYVQYGGESGAK	AEIDGDIGDSHVGLQAR	AEVNQANDDNQQR	AINASDLGITPASDGNVIR	ADFAESIDANAVHGSDSEAAAAR	AAVQEGIVVGGGVALVQAGK	ACVGLITNPVNTTVAIAAEVLKK
AIDEVTVVR	AIAPNLTQLVGELVGAR	AIDEVVR	AIEQLNYTPIK	AHSSMVGFDLPQR	AGTVWINTYNDFDSR	AIAIGEFDTAK	AHPNFPIALQWTGGR	AIAIGEFDTAK	ALAQAHPDELER	ALINNMVQGVSQGYVK	ALINNMVVGVSEGFK	AFSQFLNLANTAEQYHSISPK	AFDQIDNAPEEKAR	AEYTPHVDTGDYIIVINADK	AEIEGEIGDSHMGLAAR	AEVPLGEMFGYATDVR	AIQTSQEAIQEAQASQAK	ADFAESIDANAVHGSDSPGSATR	AAVQEGIVVGGGVALVQGAK	ACYSVVTADAELAADR
AIDEVVR	AIDEVVR	AIDLNKEVYDFLASATAK	AIESYGTASGKPR	AIADLAVGEAK	AHNINVVDK	AIAPNLTQLVGELVGAR	AHSSMVGFDLPQR	AIANGQVDGFPTQEECR	ALDDHTLEVTLSEPVPYFYK	ALINSMVIGVTEGFTK	ALLNNMVQGVSQGYVK	AFVTEIHYEGR	AFIGMNGVDDGYYTTPDMEEGAVK	AEYTPHVDTGDYIIVINADKVAVTGNK	AEIEGEMGDAHVGLQAR	AEWALLKDAQTVTADGK	AISDLGIYPAVDPLDSTSR	ADFAESVEANAVHGSDSPASASR	AAVQEGVIVGGGVALVQAGK	ADAVIHDTPNILYFIK
AIDYVEATANSHSR	AIDYVEATANSHSR	AIDYVEATANSHSR	AIEVSETPNHVLYSNR	AIANGQVDGFPTQEECR	AHNVSTSNNSPSTDNDSISK	AIDEVTVVR	AIAIGEFDTAK	AIAPNLTQLVGELVGAR	ALDQPFLMPIEDVFSISGR	ALLEADPEYR	ALLNNMVVGVSEGFK	AFYAIPILSNK	AFNEKLTDAAPLVEAR	AEYTPHVDTGDYIIVLNADK	AEIEGEMGDAHVGQLAR	AEWALLKNAETVTADGK	AITSIDGMTADFAK	ADFATTTGENVTHGSDSPESAAR	AAVQEGVIVGGGVALVQGAK	ADAVLHDTPNILYFIK
AIEMEGLTWGAHQFIPIGFGIK	AIEMEGLTWGAHQFIPIGFGIK	AIEMEGLTWGAHQFIPIGFGIK	AIFEELSDIPVSVELASDFLDR	AIAPNLTQLVGELVGAR	AHPNFPIALQWTGGR	AIDEVVR	AIANGQVDGFPTQEECR	AIDEVTVVR	ALESIIDNADETTQER	ALLNNMVQGVSQGYVK	ALNASDIGITPANDGSVIR	AFYAIPLLSNK	AFNEMQPIVDR	AEYTPHVDTGDYIIVLNADKVAVTGNK	AEIVNEIYLNGSPLEK	AEYTPHVDTGDYIIVINADK	AITVNAVAPGFIDTDMTR	ADFITLHVPLTDQTR	AAVQEGVVVGGGVALVQAGK	ADDGAPCVTYIGPDGAGHYVK
AIEPETFTQLVSSSLYER	AIEPETFTQLVSSSLYER	AIEPETFTQLVSSSLYER	AIFPENIPGFELGTDSDGFFR	AIDEVTVVR	AHSSMVGFDLPQR	AIDLNKEVYDFLASATAK	AIAPNLTQLVGELVGAR	AIDYVEATANSHSR	ALHAQNQPTETANAGQR	ALLNSMVIGVTEGFTK	ALNASDLGITPANDGSVIR	AFYALPILSNK	AFNEMQPLVDR	AEYTPHVDTGDYIIVVNAEKVAVTGNK	AEIYNKDGNKVDLYGK	AEYTPHVDTGDYIIVLNADK	AITVNGQTVNIPSYQVK	ADGKSVDIDGDYTETLAR	AAVQEGVVVGGGVALVQGAK	ADDQSTLYTTSQNPHVIR
AIEQLNYTPIK	AIEQLNYTPIK	AIEQLNYTPIK	AIFPNTVDGDLLK	AIDEVVR	AIAIGEFDTAK	AIDYVEATANSHSR	AIDEVTVVR	AIELFPR	ALINSMVIGVTEGFTK	ALNASDIGITPANDGSVIR	ALNVEEQSVQETEQEER	AFYALPLLSNK	AFSQFLNLANTAEQYHSISPK	AEYTPHVDTGDYLIVINADK	AEKINALETVTIASK	AEYTPHVDTGDYLIVINADK	AIVHKDVYDEVLEK	ADHLSQGQINGFPVYR	AAYLSDAQQASLDLLYVANPAPFER	ADFAESIDANAVHGSDSEAAAAR
AIESYGTASGKPR	AIESYGTASGKPR	AIESYGTASGKPR	AIFQGQEPLLQLR	AIDYVEATANSHSR	AIAPNLTQLVGELVGAR	AIEMEGLTWGAHQFIPIGFGIK	AIDEVVR	AIELFTK	ALLNSMVIGVTEGFTK	ALNASDLGITPANDGSVIR	ALQAIEGLKGDNEEQNVGIALLR	AGAEAANYPFATIDPNVGMVEVPDER	AGAEVYIVTTDTHFSHK	AEYTPHVDTGDYLIVLNADK	AEKNATVEWIDGNLGAK	AEYTPHVDTGDYLIVLNADK	AIYDSSNHLFGHVPMTWMNK	ADHLSQGQLNGFPVYR	AAYNPTGVGSFGVSYAQVDGFR	ADFAESIDANAVHGSDSPGSATR
AIEVSETPNHVLYSNR	AIEVSETPNHVLYSNR	AIEVSETPNHVLYSNR	AIFTDNSLLPSLIKPVQAAQDVK	AIEMEGLTWGAHQFIPIGFGIK	AIDEVTVVR	AIEQLNYTPIK	AIDYVEATANSHSR	AIEMEGLTWGAHQFIPIGFGIK	ALLVESNDELNSLAVAK	ALNSHENDNQQQR	ALSNPDLYEGDGELR	AGAEVYIVTTDTHFSHK	AGAEVYVITTDTHFSHK	AEYTPHVDTGDYLIVLNADKVAVTGNK	AELDGDIGDSHVGLQAR	AFDEYTPDVTAQIIR	AIYWNDDDKGMTYR	ADIDYAAVEADTTYGK	AAYQDYPVIACSIEKLANPAEIMR	ADFAESVEANAVHGSDSPASASR
AIFEELSDIPVSVELASDFLDR	AIEYIAESFVNDK	AIFEELSDIPVSVELASDFLDR	AIGVLPQLIIDR	AIEPETFTQLVSSSLYER	AIDEVVR	AIEVSETPNHVLYSNR	AIEMEGLTWGAHQFIPIGFGIK	AIEPETFTQLVSSSLYER	ALNASDIGITPANDGSVIR	ALQAIEGLKGDNEEQNVGIALLR	ALTVNTNIASLNTQR	AGALAANYPFATIDPNVGIVEVPDAR	AGATPPTTLDELFVAADKLK	AFAGVSSHEGEVRVPIFDNDQDIAR	AELEGEMGDAHVGLQAR	AFDKGTTTEDIAQSISPGLR	AKDEADEKDAIATVNK	ADIDYAHSEAVTPYGIIGIK	AAYSSGKPAIGVGAGNTPVVIDETADIKR	ADFITLHVPLTDQTR
AIFPENIPGFELGTDSDGFFR	AIFAVLTSVLTKDDWWNLLLK	AIFPENIPGFELGTDSDGFFR	AIGYNPTNQLVQDIINADSSLR	AIEQLNYTPIK	AIEMEGLTWGAHQFIPIGFGIK	AIFEELSDIPVSVELASDFLDR	AIEPETFTQLVSSSLYER	AIEQLNYTPIK	ALNASDLGITPANDGSVIR	ALQEAHPDVEIFTAALDER	ALVNNMVVGVSEGFQR	AGATPPTTLDELFVAADKLK	AGDEGKIFGSIGTR	AFAGVTTHEGQVEVPIFDNDQDIAR	AENDSTASQSEMSEPKPQEEK	AFDKIETLELPVIER	AKLHDYYKDEVVK	ADIDYATSEADTTYGK	AAYSSGKPAIGVGAGNTPVVIDETADLKR	ADIDYAAVEADTTYGK
AIFPNTVDGDLLK	AIFPENIPGFELGTDSDGFFR	AIFPNTVDGDLLK	AIIFEGDEPGQGYSITYK	AIESYGTASGKPR	AIEPETFTQLVSSSLYER	AIFPENIPGFELGTDSDGFFR	AIEQLNYTPIK	AIESYGTASGKPR	ALNGFTNPSTNSYK	ALSNPDLYEGDGELR	ALVNNMVVGVSQGFER	AGDNAPMAYIELVDR	AGDEGKLFGSIGTR	AFDDDNVTHVAGR	AENITAQPFDAVIFHGDSDQLR	AFDQIDNAPEEK	AKPVIIEPIMK	ADIDYGTATASTTYGQLGIK	AAYSSGKPALGVGAGNTPVVIDETADLKR	ADIDYATSEADTTYGK
AIGVLPQLIIDR	AIFPNTVDGDLLK	AIGVLPQLIIDR	AIILGAQSIK	AIEVSETPNHVLYSNR	AIEQLNYTPIK	AIFPNTVDGDLLK	AIEVSETPNHVLYSNR	AIEVSETPNHVLYSNR	ALQAIEGLKGDNEEQNVGIALLR	ALTEETGTTIEIEDDGTVK	ALYVVDTLASDQGYR	AGDNAPMAYIELVDRSEK	AGDEGKLFGSITGR	AFDKGTTTEDIAQSISPGLR	AEQQLDKDSAIVPVYYYVNAR	AFEANPSEELFR	AKPVILEPIMK	ADIDYSTAEADTTYGK	ACAEAGVFLISPFVGR	ADIDYGTATASTTYGQLGIK
AIGYNPTNQLVQDIINADSSLR	AIFQGQEPLLQLR	AIGYNPTNQLVQDIINADSSLR	AIIVLSTSGTTPR	AIFPENIPGFELGTDSDGFFR	AIESYGTASGKPR	AIFTDNSLLPSLIKPVQAAQDVK	AIFEELSDIPVSVELASDFLDR	AIFEELSDIPVSVELASDFLDR	ALQEAHPDVEIFTAALDER	ALTEETGTTIELEDDGTVK	AMLQDIATLTGGTVISEEIGMELEK	AGDNAPMAYVELVDRPVGGEVVEAAE	AGDIDEAAAQEALKAAEK	AFDKIETLELPVIER	AEQYSEGTVPLHTLR	AFIGMNGVDDGYYTTPDMEEGAVK	AKPVILEPLMK	ADLEMQIESLTEELAYLKK	ACAEAGVYLISPFVGR	ADIDYSTAEADTTYGK
AIIFEGDEPGQGYSITYK	AIGVLPQLIIDR	AIIFEGDEPGQGYSITYK	AILDLNLPK	AIFPNTVDGDLLK	AIEVSETPNHVLYSNR	AIGVLPQLIIDR	AIFPENIPGFELGTDSDGFFR	AIFPENIPGFELGTDSDGFFR	ALTVNTNIASLNTQR	ALVNNMVVGVSQGFER	AMMDNLQTETVINR	AGDTIEEDDVLAEVQNDK	AGDLDEAAAQEALKAAEK	AFDMDVLYTGPNR	AESHLENDDDNTDIHR	AFISNLYSGSVTDEK	AKPVLLEPIMK	ADLEMQLESLTEELAYLKK	ACAVLSLWLSRFPDGETNAYLFPAHK	ADILTFHTPLFK
AIIVLSTSGTTPR	AIGYNPTNQLVQDIINADSSLR	AIILGAQSIK	AILFIPK	AIFQGQEPLLQLR	AIFPENIPGFELGTDSDGFFR	AIGVSNFSIEYLER	AIFPNTVDGDLLK	AIFQGQEPLLQLR	ALVNNMVVGVSQGFER	ALVQESIYPAFMEEVLK	ANAMDIPSLTVTNVPGSTLSR	AGDTVVVSAASGAVGSVVGQIAK	AGDNAPMAYIELVDR	AFDQIDNAPEEK	AETFLQETIGYR	AFKEKYEAEELVPFR	AKPVLLEPLMK	ADNAFQTDSAAADTAAR	ACIGIITNPVNTTVAIAAEVLKK	ADIVDDAELLELVEMEVR
AIKEESQSIYIPR	AIIFEGDEPGQGYSITYK	AIIVLSTSGTTPR	AIMPIIEGHDVLAQAQSGTGK	AIGVLPQLIIDR	AIFPNTVDGDLLK	AIGYNPTNQLVQDIINADSSLR	AIGVLPQLIIDR	AIFTDNSLLPSLIKPVQAAQDVK	ALVPSGASTGEHEAVELR	ALYVVDTLASDQGYR	ANDAAGDGTTTATVLAQAIITEGLK	AGDTVVVSAASGAVGSVVGQLAK	AGDNAPMAYIELVDRSEK	AFIGMNGVDDGYYTTPDMEEGAVK	AEVPLGEMFGYATDVR	AFSQFLNLANTAEQYHSISPK	AKSGLGSGFSTVQEK	ADPAVDGTNSEAFIMVSFEKR	ACIGLITNPVNTTVAIAAEVLKK	ADLEMQIESLTEELAYLKK
AILDLNLPK	AIIVLSTSGTTPR	AIKEESQSIYIPR	AIPGEYITYALSGYVR	AIGVSNFSIEYLER	AIFQGQEPLLQLR	AIIFEGDEPGQGYSITYK	AIGVSNFSIEYLER	AIGVLPQLIIDR	ALYVVDTLASDQGYR	AMLQDIATLTGGTVISEEIGMELEK	ANDAAGDGTTTATVLAQAIVNEGLK	AGEKVEPAMIENR	AGDNAPMAYVELVDRPVGGEVVEAAE	AFSQFLNLANTAEQYHSISPK	AEYTPHVDTGDYIIVINADK	AFVFEGTPIHLIAR	AKVESEETEATR	ADPAVDGTNSEAFVMISFEKR	ACIGVITNPVNTTVAIAAEVLKK	ADLEMQLESLTEELAYLKK
AILFIPK	AIKEESQSIYIPR	AILDLNLPK	AIPIVEAMTALVLADALLIQK	AIGYNPTNQLVQDIINADSSLR	AIFTDNSLLPSLIKPVQAAQDVK	AIIVLSTSGTTPR	AIGYNPTNQLVQDIINADSSLR	AIGVSNFSIEYLER	ANDAAGDGTTTATVLAQAIITEGLK	AMLQDVATLTAGTVISEEIGMELEK	ANDAAGDGTTTATVLAQSIVVEGLK	AGGAGIPAFFTATGYGTPIADGK	AGDNAPMAYVQLVDRAQPAAAEEAAE	AFYTGPLAVLVNR	AEYTPHVDTGDYIIVLNADK	AFVFEGTPLHLIAR	AKYEAETNYIPNPR	ADQITEIGTQESGLPEAR	ACQFSAALVYTF	ADLKGEMLQYAVSPIIPAATFNAGR
AIMPIIEGHDVLAQAQSGTGK	AILDLNLPK	AILFIPK	AIQIPAVSSDESLR	AIIFEGDEPGQGYSITYK	AIGVLPQLIIDR	AIKEESQSIYIPR	AIIFEGDEPGQGYSITYK	AIGYNPTNQLVQDIINADSSLR	ANDAAGDGTTTATVLAQAIVNEGLK	AMMDNLQTETVINR	ANDIDVPAALIDSEIDVLR	AGGAGIPAFFTATGYGTPIGEGK	AGDQIQSGVDAAIKPGNTLPMR	AGAEVYIVTTDTHFSHK	AEYTPHVDTGDYLIVINADK	AFYMKPVPGNPER	ALAESMFGDDDAMIR	ADSGATSFDDLFGKR	ACVGIITNPVNAMVAIAAEVLKK	ADLVDDAELLELVEMEVR
AIPGEYITYALSGYVR	AILNYIASK	AIMPIIEGHDVLAQAQSGTGK	AIQQAADEVASGK	AIILGAQSIK	AIGYNPTNQLVQDIINADSSLR	AILDLNLPK	AIILGAQSIK	AIIFEGDEPGQGYSITYK	ANDAAGDGTTTATVLAQSIVVEGLK	ANDAAGDGTTTATVLAQAIITEGLK	ANEMGIPSLTVTNVPGSTLSR	AGGAGIPAFFTATGYGTPVAEGK	AGDTIEEDDVLAEVQNDK	AGAEVYVITTDTHFSHK	AEYTPHVDTGDYLIVLNADK	AGAEAANYPFATIDPNVGMVEVPDER	ALAINLVDPAAAGTVIEK	ADSTCIDNAAATAAAER	ACVGIITNPVNTTVAIAAEVLKK	ADQILFTYLHLAPDPDQTR
AIPPLPQLDFLLPLEEIK	AIMPIIEGHDVLAQAQSGTGK	AIPGEYITYALSGYVR	AIQTANIALEK	AIIVLSTSGTTPR	AIIFEGDEPGQGYSITYK	AILFIPK	AIIVLSTSGTTPR	AIIVLSTSGTTPR	ANDIDVPAALIDSEIDVLR	ANDAAGDGTTTATVLAQAIVNEGLK	ANGMIETAQSEINSQK	AGIEGLDEFLTGPTAIATSSEDAVAAAK	AGDTVVVSAASGAVGSVVGQIAK	AGATPPTTLDELFVAADK	AFDEYTPDVTAQIIR	AGAEVYIVTTDTHFSHK	ALDAAHAAADAWGR	ADSTCVDAAAATAAAER	ACVGLITNPVNTTVAIAAEVLKK	ADQITEIGTQESGLPEAR
AIQIPAVSSDESLR	AIPGEYITYALSGYVR	AIPIVEAMTALVLADALLIQK	AIQVEGQPIILTGAPAINK	AIKEESQSIYIPR	AIILGAQSIK	AIMPIIEGHDVLAQAQSGTGK	AIKEESQSIYIPR	AIKEESQSIYIPR	ANEAYLQGQIGNPK	ANDAAGDGTTTATVLAQSIVVEGLK	ANLVVSEAFANEGPTMK	AGINSVQELADKSEADMMK	AGDTVVVSAASGAVGSVVGQLAK	AGDNAPMAYIELVDR	AFDKIETLELPVIER	AGAEVYVITTDTHFSHK	ALDFSLTTTDLSK	ADVAAAVAAANASPATSAPASAPR	ACYSVVTADAELAADR	ADSECQRSEYQQLLDIK
AIQQAADEVASGK	AIPGEYVTYALSGYVR	AIQIPAVSSDESLR	AISAQADKQDISSSTR	AILDLNLPK	AIIVLSTSGTTPR	AIPGEYITYALSGYVR	AILDLNLPK	AIMPIIEGHDVLAQAQSGTGK	ANEAYLQGQLGNPK	ANDIDVPAALIDSEIDVLR	ANNVATDANHSYTSR	AGKEGIAVTFVNPIEMDYIR	AGDVVGDHTVLFAAEGER	AGDNAPMAYVELVDRPVAGEIEAAAE	AFDQIDNAPEEKAR	AGDIDEAAAQEALKAAEK	ALDGGDSLIIFPEGTR	ADYNGPTHQVYVPIAQR	ADAVIHDTPNILYFIK	ADSGATSFDDLFGKR
AIQTANIALEK	AIPPLPQLDFLLPLEEIK	AIQQAADEVASGK	AITVGASTLSDDR	AILFIPK	AIKEESQSIYIPR	AIPIVEAMTALVLADALLIQK	AILFIPK	AIPGEYITYALSGYVR	ANLVVSEAFANEGPTMK	ANEAYLQGQIGNPK	ANVDDALTNPETSSVQK	AGLAGTGFVTDNELQSFAR	AGGAGIPAFFTATGYGTPIADGK	AGDNAPMAYVELVDRPVGGEVVEAAE	AFEANPSEELFR	AGDLDEAAAQEALKAAEK	ALDGGDSLILFPEGTR	ADYNGPTHQVYVPLAQR	ADAVLHDTPNILYFIK	ADSTCIDNAAATAAAER
AIQVEGQPIILTGAPAINK	AIQIPAVSSDESLR	AIQTANIALEK	AIVQVFEGTSGIDAR	AIMPIIEGHDVLAQAQSGTGK	AILDLNLPK	AIPPLPQLDFLLPLEEIK	AIMPIIEGHDVLAQAQSGTGK	AIPIVEAMTALVLADALLIQK	ANNVATDANHSYTSR	ANEAYLQGQLGNPK	APAANDEQSEFVR	AGLALTTNQLESHYLAGGNVDR	AGGAGIPAFFTATGYGTPIGEGK	AGDQIQSGVDAAIKPGNTLPMR	AFFANPVLTGAVDK	AGDNAPMAYIELVDR	ALDSYDKAYYVGTDSK	ADYSDGDIHKNDYK	ADDAAIDEALGSLAETAQNFENRK	ADSTCVDAAAATAAAER
AISAQADKQDISSSTR	AIQQAADEVASGK	AIQVEGQPIILTGAPAINK	AIVQVFEGTSGIDVK	AIPGEYITYALSGYVR	AIMPIIEGHDVLAQAQSGTGK	AIQIPAVSSDESLR	AIPGEYITYALSGYVR	AIQIPAVSSDESLR	ANTFETPTGNLGFDEK	ANENGEPFDVLTER	APADDVAQSLTEQPGR	AGLGMMDGVLENVPSAR	AGGAGIPAFFTATGYGTPVAEGK	AGDTIEEDDVLAEVQNDK	AFIGMNGVDDGYYTTPDMEEGAVK	AGDNAPMAYVELIDR	ALDVPVLASEQYSK	ADYSVKVPDGLDSAAASSITCAGVTTYK	ADDESTLYTTSQNPHVIR	ADVAAAVAAANASPATSAPASAPR
AISLDVTDDSALDK	AIQTANIALEK	AISAQADKQDISSSTR	AIVSTGLDLGNATIEK	AIPIVEAMTALVLADALLIQK	AIPGEYITYALSGYVR	AIQNLYPNDIAQR	AIQIPAVSSDESLR	AIQNLYPNDIAQR	ANVDDALTNPETSSVQK	ANGMIETAQSEINSQK	APAIFVIQNNNYAISTPR	AGLGMTDGILSLVPAAR	AGGHSDVPAEDVIIEK	AGDTVVVSAASGAVGSVVGQIAK	AFIGMNGVDDGYYTTPDMEEGAVKR	AGDNAPMAYVELLDR	ALEDYGIDYDQIIVR	AEAASARPEDFPELVELEDGGIFALR	ADDGAPCVTYIGPDGAGHYVK	ADYNGPTHQVYVPIAQR
AITVGASTLSDDR	AIQVEGQPIILTGAPAINK	AITVGASTLSDDR	AIWNVVNWK	AIQIPAVSSDESLR	AIPIVEAMTALVLADALLIQK	AIQQAADEVASGK	AIQNLYPNDIAQR	AIQQAADEVASGK	APADDVAQSLTEQPGR	ANLVVSEAFANEGPTMK	APAIFVVQNNQYAISTPR	AGNKGAEAAVSAIEMANLIK	AGIEGLDEFLTGPTAIATSSEDAVAAAK	AGDTVVVSAASGAVGSVVGQLAK	AFISNLYSGSVTDEK	AGDNAPMAYVELVDRPVAEAVEAAAE	ALEEAGVPIIGTSPDAIDR	AEAEGFYAEHSER	ADDQSTLYTTSQNPHVIR	ADYNGPTHQVYVPLAQR
AIVQVFEGTSGIDAR	AISAQADKQDISSSTR	AIVLSGGSSMYPGLPSR	AKAPSGLDQSR	AIQQAADEVASGK	AIQIPAVSSDESLR	AIQTANIALEK	AIQQAADEVASGK	AIQTANIALEK	APEDVTLMDVSPK	ANNVATDANHSYTSR	APEAAEAMGITAER	AGNKGAEAAVSAIEMANLLK	AGINELNLPELQAGSSIMPAK	AGDVITSLNGKPISSFAALR	AFKEKYEAEELVPFR	AGDNAPMAYVELVDRPVAGEIEAAAE	ALEEAIKLAGLSGGK	AEAESLYQSKYEELQITAGR	ADFAESIDANAVHGSDSEAAAAR	ADYPNSDTEPVR
AIVQVFEGTSGIDVK	AITVGASTLSDDR	AIVQVFEGTSGIDAR	AKDEVELHFPK	AIQTANIALEK	AIQQAADEVASGK	AIQVEGQPIILTGAPAINK	AIQTANIALEK	AIQVEGQPIILTGAPAINK	APVTLGHEFSGEIIEVGSDVTR	ANTFETPTGNLGFDEK	APEAAEAMGLTAER	AGPGSLGPVNMPIPVVIDR	AGITYSEGLVFESK	AGEEFTIDVTFPEEYHAENLKGK	AFNEMQPIVDR	AGDNAPMAYVELVDRPVGGEVVEAAE	ALEERPAQEEGEKQEK	AEAIHYIGDLVQR	ADFAESIDANAVHGSDSPGSATR	ADYSDGDIHKNDYK
AIVSTGLDLGNATIEK	AIVQVFEGTSGIDAR	AIVQVFEGTSGIDVK	AKDILDEFR	AIQVEGQPIILTGAPAINK	AIQTANIALEK	AISAQADKQDISSSTR	AIQVEGQPIILTGAPAINK	AISAQADKQDISSSTR	AQAQGISADSYER	ANVDDALTNPETSSVQK	APEDVTLMDVSPK	AGQIISLESTTYPGTTEEELLPR	AGKEGIAVTFVNPIEMDYIR	AGEEFTIEVSFPEEYHAENLKGK	AFNEMQPLVDR	AGDNAPMAYVQLVDRAQPAAAEEAAE	ALEERPAQEEGQK	AEALRPGLPNDDGVDFGPLISAEHR	ADFAESVEANAVHGSDSPASASR	AEAASARPEDFPELVELEDGGIFALR
AKDEVELHFPK	AIVQVFEGTSGIDVK	AIVSTGLDLGNATIEK	AKEDYYAR	AISAQADKQDISSSTR	AIQVEGQPIILTGAPAINK	AISLDVTDDSALDK	AISAQADKQDISSSTR	AISLDVTDDSALDK	AQENGLTVVDAFNFEAPK	ANYVPVGTDQKPMIEQTR	APIKNEANNGLTNK	AGQLLSLESTTYPGTTEEELLPR	AGLEDLASVFVGPSAVAFSNEDVIAPAK	AGEEFTVEVTFPEEYHAENLKGK	AFVEPAFNEFPR	AGDQIQSGVDAAIKPGNTLPMR	ALEERPAQEEGQKEEK	AEEDTADMYASIDLVVDKLER	ADFATTTGENVTHGSDSPESAAR	AEAEGFYAEHSER
AKDILDEFR	AIVSTGLDLGNATIEK	AIWNVVNWK	AKNPLTHSTPK	AISLDVTDDSALDK	AISAQADKQDISSSTR	AITVGASTLSDDR	AISLDVTDDSALDK	AITVGASTLSDDR	AQGIEIGNSLVEEDK	APEAAEAMGITAER	APLIMALANPEPEILPPLAK	AGQVANINGAPWVIQK	AGLGMMDGVLENVPSAR	AGFAHIQDVAGQIQIYVR	AFYMKPVPGNPER	AGDVFDPQTNFGPLVSFPHR	ALESIIDNADETTQER	AEELGAIIVDPSKTDDVVAEIAER	ADFITLHVPLTDQTR	AEAIHYIGDLVQR
AKEDYYAR	AIWNVVNWK	AKDEVELHFPK	AKVEEMNNIIAASR	AITVGASTLSDDR	AISLDVTDDSALDK	AIVSTGLDLGNATIEK	AITVGASTLSDDR	AIVQVFEGTSGIDAR	AQGLEIGNSLVEEDK	APEAAEAMGLTAER	APMILALANPEPEILPPLAK	AGSGALTFGVPNSPGVPAAFAK	AGLNEINLPELQAGSSIMPAK	AGFAHVQDLAGQIQIYVR	AGAEVYIVTTDTHFSHK	AGFLSAIVKGEATSPLIDK	ALGPEPWNAAYVEPSR	AEEQLDKDSAIVPVYYYVNAR	ADGKSVDIDGDYTETLAR	AEALRPGLPNDDGVDFGPLISAEHR
AKNPLTHSTPK	AKDEVELHFPK	AKDILDEFR	ALADVVQQDK	AIVQVFEGTSGIDAR	AITVGASTLSDDR	AIWNVVNWK	AIVQVFEGTSGIDAR	AIVQVFEGTSGIDVK	AQGNMPAYGYTPPYTDGAK	APEDVTLMDVSPK	APVTLGHEFSGEIIEVGSDVTR	AGSGVATLGLPDSPGVPEAVAK	AGLNELNLPELQAGSSIMPAK	AGGAGIPAFFTATGYGTPIADGK	AGDNAPMAYIELVDR	AGFLSVLAKGEATSPLIDK	ALINNMVVGVSEGFK	AEETNSDMYAAIDLVVDKIER	ADIDYAAVEADTTYGK	AECPSQTEIIITGCDK
AKVEEMNNIIAASR	AKDILDEFR	AKEDYYAR	ALAEFLFDDESNVIR	AIVQVFEGTSGIDVK	AIVSTGLDLGNATIEK	AKAPSGLDQSR	AIVQVFEGTSGIDVK	AIVSTGLDLGNATIEK	AQLTDDVIAQAEADIK	APIKNEANNGLTNK	AQAAFTAAVPVIDR	AGSGVATLGLPDSPGVPEGIAK	AGLVEAADGGTLFLDEIGELPLEAQAR	AGGAGIPAFFTATGYGTPIGEGK	AGDNAPMAYIELVDRSEK	AGFVEASPIQEQTIPLAIEGK	ALLKDKEISEDDDR	AEETNSDMYAAIDLVVDKLER	ADIDYAHSEAVTPYGIIGIK	AECPSQTEIILTGCDK
ALAAEDDEATR	AKEDYYAR	AKNPLTHSTPK	ALAGSEINWR	AIVSTGLDLGNATIEK	AIWNVVNWK	AKDILDEFR	AIVSTGLDLGNATIEK	AIWNVVNWK	AQPVSAGSVSSEHEK	APLIMALANPEPEILPPLAK	AQENGLTVVDAFNFEAPK	AGSVWINNYDGGDMTAPFGGFK	AGNKGAEAAVSAIEMANLIK	AGGAGIPAFFTATGYGTPVAEGK	AGDQIQSGVDAAIKPGNTLPMR	AGFVEASPIQEQTIPLALEGK	ALLNNMVVGVSEGFK	AEEYGSHPTTFEIPASGTVK	ADIDYATSEADTTYGK	AEDVSQDMYGSIDLVVDKIER
ALAEFLFDDESNVIR	AKNPLTHSTPK	AKVEEMNNIIAASR	ALDADVVSIEFSK	AIWNVVNWK	AKDEVELHFPK	AKNPLTHSTPK	AIWNVVNWK	AKAPSGLDQSR	AQQTADEANER	APMILALANPEPEILPPLAK	AQEQAQAIEKDENISALMNAEQK	AGSVWVNQYDGGDMTAPFGGFK	AGNKGAEAAVSAIEMANLLK	AGIEGLDEFLTGPTAIATSSEDAVAAAK	AGGHSDVPAEDVIIEK	AGGAGIPAFFTATGYGTPIADGK	ALLNNMVVGVTDGFK	AEGINYEVATFPWAASGR	ADIDYGTATASTTYGQLGIK	AEDVTALIDSINDDQPK
ALAGSEINWR	AKVEEMNNIIAASR	ALADVVQQDK	ALDGQYIEASDIYSK	AKDEVELHFPK	AKDILDEFR	AKVEEMNNIIAASR	AKAEAAEFR	AKDEVELHFPK	ASGGASQPEFTSTHPSDSSR	APVTLGHEFSGEIIEVGSDVTR	AQEVTADNNQQAASGAQPEQSK	AGSVWVNQYDGGDMTSPFGGFK	AGPGSLGPVNMPIPVVIDR	AGITVGVADIVVLPDKQQILDEHEK	AGINTVHDLTEK	AGGAGIPAFFTATGYGTPIGEGK	ALLQVDPDFRDSLK	AEGKSEFAENDAYVHATPLIR	ADIDYSTAEADTTYGK	AEETNSDMYAAIDLVVDKIER
ALAIFVPVPSLAGFHK	ALAAEDDEATR	ALAEFLFDDESNVIR	ALDNALINMK	AKDILDEFR	AKEDYYAR	ALADVVQQDK	AKAPSGLDQSR	AKDILDEFR	ASLIEAVAETSDELMEK	AQENGLTVVDAFNFEAPK	AQGEIAANWEGQAFSR	AGTHDSHGAPLGADEIALTR	AGPGSLGPVNMPVPVIIDR	AGKEGIAVTFVNPIEMDYIR	AGITYSEGLVFESK	AGGAGIPAFFTATGYGTPVAEGK	ALLVESNDELNSLAVAK	AEGLNYEVATFPWAASGR	ADLEMQIESLTEELAYLKK	AEETNSDMYAAIDLVVDKLER
ALDADVVSIEFSK	ALAEFLFDDESNVIR	ALAGSEINWR	ALDTVTNVLNFIK	AKEDYYAR	AKNPLTHSTPK	ALAEFLFDDESNVIR	AKDILDEFR	AKEDYYAR	ASNQGEPVILDINADAGK	AQEVTADNNQQAASGAQPEQSK	AQGNMPAYGYTPPYTDGAK	AGTHDSHGAPLGDAEIALTR	AGQALVVDPGKEAFVR	AGLAGTGFVTDNELQSFAR	AGLGMMDGVLENVPSAR	AGGAYVPINPDHPLER	ALMAEGDKAIEGTDR	AEGVEVNVGTFPFAASGR	ADLEMQLESLTEELAYLKK	AEEYGSHDKTFILDAAGSLR
ALDDFGVDYIELTSPVASEQSR	ALAGSEINWR	ALAIFVPVPSLAGFHK	ALEECVDEGLIK	AKNPLTHSTPK	AKVEEMNNIIAASR	ALAGSEINWR	AKEDYYAR	AKNPLTHSTPK	ATDAENVEKEEAITK	AQGEIAANWEGQAFSR	AQPVSAGSVSSEHEK	AGTLSFIVGGPAEGFAR	AGQIISLESTTYPGTTEEELLPR	AGLALTTNQLESHYLAGGNVDR	AGPLAGYPVVDMGIR	AGGDPQKINPLSPVDLVIDHSVMVDK	ALNASDIGITPANDGSVIR	AELDSTDSDYAR	ADLKGEMLQYAVSPIIPAATFNAGR	AEEYGSHDKTFILDAAGTVR
ALDNALINMK	ALCCILENYQTEDGLVVPEVLR	ALCCILENYQTEDGLVVPEVLR	ALELASAEQR	ALAAEDDEATR	ALADVVQQDK	ALCCILENYQTEDGLVVPEVLR	AKNPLTHSTPK	AKVEEMNNIIAASR	ATFVVDPQGIIQAIEVTAEGIGR	AQGNMPAYGYTPPYTDGAK	AQQNGEFDSEIVPVSIPQR	AGTNGVHGAPLGEVER	AGQLLSLESTTYPGTTEEELLPR	AGLGMMDGVLENVPSAR	AGQALVVDPGKEAFVR	AGGENQVEYLIITLK	ALNASDLGITPANDGSVIR	AELETTDSDYAR	ADNAFQTDSAAADTAAR	AEEYGSHPTTFEAPADGTIR
ALDTVTNVLNFIK	ALDADVVSIEFSK	ALDADVVSIEFSK	ALENPTRPFLAILGGAK	ALAEFLFDDESNVIR	ALAEFLFDDESNVIR	ALDADVVSIEFSK	AKVEEMNNIIAASR	ALAGSEINWR	ATIDGLENMNSPEMVAAK	AQHNDAVGPTK	AQQTADEANER	AGVITFNLQDVHPHDVATAVDTEGVAVR	AGQVANINGAPWVIQK	AGLGMTDGILSLVPAAR	AGQIISLESTTYPGTTEEELLPR	AGIEGLDEFLTGPTAIATSSEDAVAAAK	ALPMNTGAEAVETAIK	AELFTAGQLVDVTGQSK	ADPAVDGTNSEAFIMVSFEKR	AEEYGSHPTTFEAPAEGSIR
ALEECVDEGLIK	ALDDFGVDYIELTSPVASEQSR	ALDNALINMK	ALENTNYAVDLGR	ALAGSEINWR	ALAGSEINWR	ALDGQYIEASDIYSK	ALADVVQQDK	ALAIFVPVPSLAGFHK	ATLPNEDVVESDPSTTK	AQMDGLEGYPVYTR	AQRPAKYSYVDENGETK	AGVPTVPGSDGPLPEDEETALAIAR	AGSGALTFGVPNSPGVPAAFAK	AGNKGAEAAVSAIEMANLIK	AGQLLSLESTTYPGTTEEELLPR	AGINELNLPELQAGSSIMPAK	ALPMNTGAEAVETALK	AELGCGNIYPEGGR	ADPAVDGTNSEAFVMISFEKR	AEEYGSHPTTFEAPDAGTIR
ALELASAEQR	ALDNALINMK	ALDTVTNVLNFIK	ALERDEDADSTTKDR	ALAIFVPVPSLAGFHK	ALAIFVPVPSLAGFHK	ALDNALINMK	ALAGSEINWR	ALCCILENYQTEDGLVVPEVLR	ATVGVVGNEQHGLVNIGK	AQPVSAGSVSSEHEK	AQTQAEVEAQQQK	AHDENNVAKEGDIVR	AGSVWINNYDGGDMTAPFGGFK	AGNKGAEAAVSAIEMANLLK	AGQVANINGAPWVIQK	AGINTVHDLTEK	ALQAIEGLKGDNEEQNVGIALLR	AELGLAADTYTNWYDR	ADQILFTYLHLAPDPDQTR	AEEYGSHPTTFEIPASGTVK
ALENPTRPFLAILGGAK	ALDTVTNVLNFIK	ALEECVDEGLIK	ALFNLADLVEK	ALDADVVSIEFSK	ALDADVVSIEFSK	ALDTVTNVLNFIK	ALAIFVPVPSLAGFHK	ALDADVVSIEFSK	ATVGVVGNEQHGLVNLGK	AQQNGEFDSEIVPVSIPQR	ARPVGVLHMTDEAGGDAK	AHEDGLVDDVVAQSIDK	AGSVWVNQYDGGDMTAPFGGFK	AGPGSLGPVNMPIPVVIDR	AGSGALTFGVPNSPGVPAAFAK	AGITYSEGLVFESK	ALQEAHPDVEIFTAALDER	AELPTGDTSDIQEAR	ADQITEIGTQESGLPEAR	AELDSTDSDYAR
ALENTNYAVDLGR	ALEECVDEGLIK	ALELASAEQR	ALGGTCVNVGCVPK	ALDNALINMK	ALDNALINMK	ALEESNYELEGK	ALCCILENYQTEDGLVVPEVLR	ALDGQYIEASDIYSK	ATYWLGQGAQPSER	AQTQAEVEAQQQK	ASALKPADDSPFVNEVFAPK	AHEDGLVDDVVAQSIDKLHYSFNR	AGTHDSHGAPLGADEIALTR	AGPGSLGPVNMPVPVIIDR	AGVAYMATGGMAGALR	AGLAEDLTMTLPR	ALQTPFTSLQIAR	AELYNQDGTSLEMGGR	ADSGATSFDDLFGK	AELETTDSDYAR
ALFNLADLVEK	ALELASAEQR	ALENPTRPFLAILGGAK	ALGIMALLDEGETDWK	ALDTVTNVLNFIK	ALDTVTNVLNFIK	ALELASAEQR	ALDADVVSIEFSK	ALDNALINMK	AVAGEGPTLIEAMMYR	ARPVGVLHMTDEAGGDAK	ASGGASQPEFTSTHPSDSSR	AHELEAGAPATQGFKSEK	AGTHDSHGAPLGDAEIALTR	AGQIISLESTTYPGTTEEELLPR	AGVAYVEATDIADATR	AGLAGTGFVTDNELQSFAR	ALQTPFTSLQLAR	AENDWSEETFQR	ADSGATSFDDLFGKR	AELFTAGQLVDVTGQSK
ALGGTCVNVGCVPK	ALELDASNK	ALERDEDADSTTKDR	ALIENWAADSVSSR	ALEECVDEGLIK	ALELASAEQR	ALENPTRPFLAILGGAK	ALDDFGVDYIELTSPVASEQSR	ALDTVTNVLNFIK	AVAGEGPTLIETMTYR	ASALKPADDSPFVNEVFAPK	ASLIEAVAETSDELMEK	AHIVLPAASFAEGDGTLVSQEGR	AGTNGVHGAPLGEVER	AGQLLSLESTTYPGTTEEELLPR	AGVDMTEGQIVQWNKK	AGLDRDIWQYFTVNTGVR	ALTGLSPDEIVNQVK	AENLANHLTEQGLK	ADSTCIDNAAATAAAER	AELPTGDTSDIQEAR
ALGIMALLDEGETDWK	ALENPTRPFLAILGGAK	ALFNLADLVEK	ALIVLAHSER	ALELASAEQR	ALENPTRPFLAILGGAK	ALENTNYAVDLGR	ALDNALINMK	ALEECVDEGLIK	AVDNVNNIIAEAIIGYDVR	ASGGASQPEFTSTHPSDSSR	ASNQGEPVILDINADAGK	AHIYFINSEEPSQLNALQDFR	AGVPTVPGSDGPLPANGERCLEIGR	AGQVANINGAPWVIQK	AGVPTVPGSDGPLPEDEETALAIAR	AGLEDLASVFVGPSAVAFSNEDVIAPAK	ALTVNTNIASLNTQR	AEPDGYTLSIATVSTMAVNPACRPK	ADSTCVDAAAATAAAER	AELYNQDGTSLEMGGR
ALIENWAADSVSSR	ALENTNYAVDLGR	ALFPQTNPANHQQVLANVTQATEK	ALLELLDDSPVTPGETRPAYDGYEASK	ALENPTRPFLAILGGAK	ALENTNYAVDLGR	ALFAGDIEEMEERR	ALDTVTNVLNFIK	ALEESNYELEGK	AVDNVNNIIAEAILGYDVR	ASLIEAVAETSDELMEK	ASNQGIPVILDDQSDAGQAYSDAVDR	AHIYFINSEEPSQLNDLQAFR	AGVPTVPGSDGPLPEDEETALAIAR	AGSGALTFGVPNSPGVPAAFAK	AHASNVGISANVEK	AGLERDVWQYFTVNTGVR	ALVQNMVVGVSEGFK	AEQDGFSIPEVDALTGK	ADTYTTLEAPAR	AEQQLDKDSAIVPVYYYVNAR
ALLDEVVK	ALENYTDIK	ALGGTCVNVGCVPK	ALLELQVSK	ALENTNYAVDLGR	ALENYTDIK	ALFNLADLVEK	ALEESNYELEGK	ALELASAEQR	AVDNVNNIIAEALIGYDVR	ASNQGEPVILDINADAGK	ASNQGVPVILDEQSDAGQAYSDAVDR	AHKFSASAAEAIDAK	AHADGNYEVLNTQSR	AGSGVATLGLPDSPGVPADIAK	AHDENNVAKEGDIVR	AGLGMMDGVLENVPSAR	ALYVVDTLASDQGYR	AEQLGIIFIDEIDKIAGK	ADVDKLPIPDPEDELGYVMNAVR	AESTAVMVDIITILKEYPNAK
ALLDIDTLDEK	ALERDEDADSTTKDR	ALGIMALLDEGETDWK	ALLELQVSKEDLYQTFAR	ALGGTCVNVGCVPK	ALFNLADLVEK	ALFVTVDAPSLGQR	ALELASAEQR	ALENPTRPFLAILGGAK	AVDNVNNLIAEALIGYDVR	ASNQGIPVILDDQSDAGQAYSDAVDR	ATDAENVEKEEAITK	AHLVLPAASFAEGDGTLVSQEGR	AHASNVGISANVEK	AGSGVATLGLPDSPGVPDALAK	AHELEAGAPATQGFK	AGLNEINLPELQAGSSIMPAK	AMHDPSQDDAR	AEQLGIIFIDELDKIAGK	ADYNGPTHQVYVPIAQR	AESYSEGTVPLHTLR
ALLELLDDSPVTPGETRPAYDGYEASK	ALFPQTNPANHQQVLANVTQATEK	ALIENWAADSVSSR	ALLPHLTNAIVETNK	ALGIMALLDEGETDWK	ALFPQTNPANHQQVLANVTQATEK	ALGGTCVNVGCVPK	ALENPTRPFLAILGGAK	ALENTNYAVDLGR	AVEAAGYSQPTPVQQR	ASNQGVPVILDEQSDAGQAYSDAVDR	ATFVVDPQGIIQAIEVTAEGIGR	AHNEPSWMTELR	AHDENNVAKEGDIVR	AGSGVATLGLPDSPGVPEAVAK	AHELEAGAPATQGFKSEK	AGLNELNLPELQAGSSIMPAK	AMMDNLQTETVINR	AEQLGIIFLDEIDKIAGK	ADYNGPTHQVYVPLAQR	AETAEKYGDEQVK
ALLELQVSKEDLYQTFAR	ALGGTCVNVGCVPK	ALLDIDTLDEK	ALLTPQPLR	ALGLEYVDLLLQHWPLCFEK	ALGGTCVNVGCVPK	ALGIMALLDEGETDWK	ALENTNYAVDLGR	ALENYTDIK	AVEGTQFDVLNDVFK	ATDAENVEKEEAITK	ATGQLGQSHLLSQVK	AHNVAVGAHPGLPDLK	AHEDGLVDDVVAQSIDK	AGSGVATLGLPDSPGVPEGIAK	AHHLLADLGIDENSR	AGMTLTDEPGIYIEGK	AMVLVAAPEGIEAVR	AEQQLDKDSAIVPVYYYVNAR	ADYPNSDTEPVR	AETAHDAVHGAADEAAPEAR
ALLPHLTNAIVETNK	ALGIMALLDEGETDWK	ALLELLDDSPVTPGETRPAYDGYEASK	ALLYVICCPVGPYYK	ALIENWAADSVSSR	ALGIMALLDEGETDWK	ALIENWAADSVSSR	ALFNLADLVEK	ALFAGDIEEMEERR	AVGDSIEAQQYGIAFPK	ATFVVDPQGIIQAIEVTAEGIGR	ATIDGLENMNSPEMVAAK	AIADEDLLVTSVLSGNR	AHIYFINSEEPSQLDALQNFR	AGSVWINNYDGGDMTAPFGGFK	AHIVLPAASFAEGDGTLVSQEGR	AGPLAGYPVVDMGIR	ANADQGEGDQNEFR	AESAYYESLHETPLIANTIAR	ADYSDGDIHKNDYK	AETECQNTEYQQLLDIK
ALLTPQPLR	ALIENWAADSVSSR	ALLELQVSKEDLYQTFAR	ALNSLFDALFTFVR	ALIVLAHSER	ALIENWAADSVSSR	ALIVLAHSER	ALFVTVDAPSLGQR	ALFNLADLVEK	AVGDSLEAQQYGIAFPK	ATGKDAVIGSLADIVAITEGK	ATLPNEDVVESDPSTTK	AIADIAPDGMNHVFFTGSGSEANDTVLR	AHIYFINSEEPSQLNALQDFR	AGSVWVNQYDGGDMTAPFGGFK	AHIYFINSEEPSQLDALQNFR	AGQALVVDPGKEAFVR	ANAMDIPSLTVTNVPGSTLSR	AESKGEFAENDAYVHATPLIR	ADYSVKVPDGLDSAAASSITCAGVTTYK	AEVIGNLHEGQAVDGVVK
ALLYVICCPVGPYYK	ALLDIDTLDEK	ALLPHLTNAIVETNK	ALPDAVTIIEPK	ALLDIDTLDEK	ALINNVSGYVIK	ALLDIDTLDEK	ALGGTCVNVGCVPK	ALFVTVDAPSLGQR	AVITGDVTQIDLPR	ATIDGLENMNSPEMVAAK	ATVATAENVAAFEAR	AIADINNQVSELSVLIASK	AHIYFINSEEPSQLNDLQAFR	AGSVWVNQYNGGDMTAPFGGFK	AHIYFINSEEPSQLNALQDFR	AGQIISLESTTYPGTTEEELLPR	ANEAYLQGQIGNPK	AESYSEGTVPLHTLR	AEAEGFYAEHSER	AEVIGNLSEGQSIDGVVK
ALNSLFDALFTFVR	ALLELLDDSPVTPGETRPAYDGYEASK	ALLTPQPLR	ALQDAVDSYDKFDQLGLASR	ALLELLDDSPVTPGEARPAYDGYEASR	ALLELQVSK	ALLELQVSKEDLYQTFAR	ALGIMALLDEGETDWK	ALGGTCVNVGCVPK	AVITGDVTQLDLPR	ATLPNEDVVESDPSTTK	ATVGVVGNEQHGLVNIGK	AIADVAPEGMNHVFFTGSGSEANDTVLR	AHKFSASAAEAIDAK	AGTHDSHGAPLGADEIALTR	AHIYFINSEEPSQLNDLQAFR	AGQLLSLESTTYPGTTEEELLPR	ANEAYLQGQLGNPK	AETECQNTEYQQLLDIK	AEAESLYQSKYEELQITAGR	AEVIGNLSEGQSVEGVVK
ALPDAVTIIEPK	ALLELQVSKEDLYQTFAR	ALLYVICCPVGPYYK	ALQLINQDDADIIGGR	ALLELLDDSPVTPGETRPAYDGYEASK	ALLELQVSKEDLYQTFAR	ALLPHLTNAIVETNK	ALGLEYVDLLLQHWPLCFEK	ALGIMALLDEGETDWK	AVLNNMVVGVSQGFER	ATVATAENVAAFEAR	ATVGVVGNEQHGLVNLGK	AIAIAQFNDDSPEAR	AHNVAVGAHPGLPDLK	AGTHDSHGAPLGDAEIALTR	AHLVLPAASFAEGDGTLVSQEGR	AGQVANINGAPWVIQK	ANEDESQWNSLLEK	AETPLSEMFGYATSLR	AEAIHYIGDLVQR	AEVIGNLSEGQTVDGVVK
ALPDAVTIIEPKEEEPILAPSVK	ALLPHLTNAIVETNK	ALNSLFDALFTFVR	ALQLLDYLIK	ALLELQVSKEDLYQTFAR	ALLPHLTNAIVETNK	ALLTPQPLR	ALIENWAADSVSSR	ALGLEYVDLLLQHWPLCFEK	AVNEFDVGNLYLNR	ATVGVVGNEQHGLVNIGK	ATVTDKQVSYEEAVKPAEAPQAA	AIALAQFNDDSPEAR	AHVFDLTDSSLAR	AGTNGVHGAPLGEVER	AHVFDLTDSSLAR	AGSGALTFGVPNSPGVPAAFAK	ANEMGIPSLTVTNVPGSTLSR	AEVIGNLHEGQAVDGVVK	AEEKSADMYASIDLVVDKLER	AEVIGNLTEGQAVDGVVK
ALQLINQDDADIIGGR	ALLYVICCPVGPYYK	ALPDAVTIIEPK	ALQSIGQLIGEVMK	ALLPHLTNAIVETNK	ALLYVICCPVGPYYK	ALLYVICCPVGPYYK	ALLDIDTLDEK	ALIENWAADSVSSR	AVNEPEKPAEETPAPAPKPEQPAEQPK	ATVGVVGNEQHGLVNLGK	ATYWLGQGAQPSER	AIAQVGTISANSDESIGK	AIADEDLLVTSVLSGNR	AGVPTVPGSDGPLPEDEETALAIAR	AHVILPYHIELDR	AGSVWINNYDGGDMTAPFGGFK	ANENGEPFDVLTER	AEVIGNLSEGQAVDGVVK	AEELGAIIVDPSKTDDVVAEIAER	AEVIGNLTEGQSIDGVVK
ALQLLDYLIK	ALNSLFDALFTFVR	ALPDAVTIIEPKEEEPILAPSVK	ALQYGFSAGQPELLNFIR	ALLTPQPLR	ALNSLFDALFTFVR	ALNDADIYVIADLAAPATSINR	ALLELLDDSPVTPGETRPAYDGYEASK	ALIVLAHSER	AVQAVVHHNETADR	ATYWLGQGAQPSER	AVAGEGPTLIETMTYR	AIAQVGTISANSDESIGQIIAESMEK	AIADIAPDGMNHVFFTGSGSEANDTVLR	AHADGNYEVLNTQSR	AHVTDITLDKPITAQDWR	AGSVWVNQYDGGDMTAPFGGFK	ANLVVSEAFANEGPTMK	AEVIGNLSEGQSIDGVVK	AEETNSDMYAAIDLVVDKIER	AEVIGNLTEGQSVEGVVK
ALQSIGQLIGEVMK	ALPDAVTIIEPK	ALQCIHAK	ALVAQAIDER	ALLYVICCPVGPYYK	ALPDAVTIIEPK	ALNSLFDALFTFVR	ALLELQVSKEDLYQTFAR	ALLELLDDSPVTPGETRPAYDGYEASK	AVQLGGVALGTTQVINSK	AVAGEGPTLIETMTYR	AVDNVNNIIAEAIIGYDVR	AIAQVGTISANSDETVGK	AIADINNQVSELSVLIASK	AHADVNNILLQVFDDGR	AIADEDLLVTSVLSGNR	AGTHDSHGAPLGDAEIALTR	ANNVATDANHSYTSR	AEVIGNLSEGQSVEGVVK	AEETNSDMYAAIDLVVDKLER	AEVIGNLTEGQTVDGVVK
ALQSLTSK	ALPDAVTIIEPKEEEPILAPSVK	ALQLEAER	ALVEHIIQAK	ALNSLFDALFTFVR	ALQDAVDSYDKFDQLGLASR	ALPDAVTIIEPK	ALLPHLTNAIVETNK	ALLELQVSKEDLYQTFAR	AVVDKEQPQIVLLGK	AVEAAGYSQPTPVQQR	AVDNVNNIIAEAILGYDVR	AIAQVGTLSANSDETVGK	AIADSQNLVLAIGTPGDDAEPYLIHNR	AHASNVGISANVEK	AIADIAPDGMNHVFFTGSGSEANDTVLR	AGTYHLYLLPLLWK	ANPATEITELLR	AEVIGNLSEGQTVDGVVK	AEEYGSHDKTFILDAAGSLR	AEVISSTFDEAPER
ALQYGFSAGQPELLNFIR	ALQDAVDSYDKFDQLGLASR	ALQLINQDDADIIGGR	ALVLFVPVPALSAYHK	ALPDAVTIIEPK	ALQLINQDDADIIGGR	ALPDAVTIIEPKEEEPILAPSVK	ALLTPQPLR	ALLPHLTNAIVETNK	AVVDKEQPQLVIIGK	AVEGTQFDVLNDVFK	AVDNVNNIIAEALIGYDVR	AIDDHTLEVTLSEPVPYFYK	AIADVAPEGMNHVFFTGSGSEANDTVLR	AHDENNVAKEGDIVR	AIADVAPEGMNHVFFTGSGSEANDTVLR	AGVDMDKEEYLNDAFAVFER	ANTFETPTGNLGFDEK	AEVIGNLTEGQAVDGVVK	AEEYGSHDKTFILDAAGTVR	AEVISSTFDEPAER
ALTILTLAQK	ALQLEAER	ALQLLDYLIK	ALYDTFSVFGDILSSK	ALPDAVTIIEPKEEEPILAPSVK	ALQLLDYLIK	ALPGQLKPFETLLSQNQGGK	ALLYVICCPVGPYYK	ALLYVICCPVGPYYK	AVVDKEQPQLVILGK	AVGDALDLSHALAFTSPK	AVDNVNNLIAEALIGYDVR	AIEHLDIDYTEVDMK	AIAEKGIYPAVDPLDSTSR	AHEDGLVDDVVAQSIDK	AIAEKGIYPAVDPLDSTSR	AGVDMEKEDYLNDAFAVFER	ANYVPVGTDQKPMIEQTR	AEVIGNLTEGQSIDGVVK	AEEYGSHPTTFEIPASGTVK	AEVKVTDAEMSQAIMNQAR
ALVAQAIDER	ALQLINQDDADIIGGR	ALQYGFSAGQPELLNFIR	ALYTISGQWSGSSK	ALQDAVDSYDKFDQLGLASR	ALQSIGQLIGEVMK	ALQDAVDSYDKFDQLGLASR	ALNSLFDALFTFVR	ALNSLFDALFTFVR	AVVDKEQPQLVLLGK	AVGDSIEAQQYGIAFPK	AVEAAGYSQPTPVQQR	AIEIAEQALESVEPGVTK	AIAQVGTISANSDESIGK	AHEDGLVDDVVAQSIDKLHYSFNR	AIAEQLKYTGNKDAAAAVGK	AGVPTVPGSDGPLPEDEETALAIAR	APAANDEQSEFVR	AEVIGNLTEGQSVEGVVK	AEFYSEVLTIVVDGK	AEVLSSTFDEAPER
ALVEHIIQAK	ALQLLDYLIK	ALTILTLAQK	AMGAETYVISR	ALQLINQDDADIIGGR	ALQYGFSAGQPELLNFIR	ALQIKPEHYPIVGEYLLK	ALPDAVTIIEPK	ALPDAVTIIEPK	AVVDQEQPKLVILGK	AVGDSLEAQQYGIAFPK	AVEGTQFDVLNDVFK	AIEIVSDQTNDNINMEETIHVPVIGK	AIAQVGTISANSDESIGQIIAEAMEK	AHIVLPAASFAEGDGTLVSQEGR	AIAIAQFNDDSPEAR	AGYEEFDPLEMDR	APAKESAPAAAAPAAQPALAAR	AEVIGNLTEGQTVDGVVK	AEFYSEVLTLVVDGK	AEVLSSTFDEPAER
ALVLFVPVPALSAYHK	ALQYGFSAGQPELLNFIR	ALVAQAIDER	AMYTLSAQDEVFSLAFSPNR	ALQSIGQLIGEVMK	ALSEIAGMTLPYDTLDQVR	ALQLINQDDADIIGGR	ALPDAVTIIEPKEEEPILAPSVK	ALPDAVTIIEPKEEEPILAPSVK	AYEDAETVTGVINGK	AVIHKDVYDEVLEK	AVGDALDLSHALAFTSPK	AIFDELDIDIDPR	AIAQVGTISANSDESIGQIIAESMEK	AHIYFINSEEPSQLDALQDFR	AIALAQFNDDSPEAR	AHASNVGISANVEK	APEAAEAMGITAER	AEVISSTFDEAPER	AEGLNLIDLALDNPEVPR	AEVPLAEMFGYATNLR
ALYDTFSVFGDILSSK	ALTILTLAQK	ALVEHIIQAK	ANAYLINTGWTGSSYVSGGK	ALSADLAAR	ALVAQAIDER	ALQLLDYLIK	ALPGQLKPFETLLSQNQGGK	ALPGQLKPFETLLSQNQGGK	AYGSPLITNDGVTIAK	AVLNNMVVGVSQGFER	AVGDSIEAQQYGIAFPK	AIGEAKDDDTADILTAASR	AIAQVGTISANSDETVGK	AHIYFINSEEPSQLNALQDFR	AIAQAHPDELER	AHDENNVAKEGDIVR	APEAAEAMGLTAER	AEVISSTFDEPAER	AEGVEVNVGTFPFAASGR	AEVPLAEMFGYATQVR
ALYEEAQEK	ALVAQAIDER	ALVLFVPVPALSAYHK	ANELLINVK	ALTILTLAQK	ALVDRPALGNFPSK	ALQSLTSK	ALQIKPEHYPIVGEYLLK	ALQIKPEHYPIVGEYLLK	AYTAQIAALAFLAK	AVNEPEKPAEETPAPAPKPEQPAEQPK	AVGDSLEAQQYGIAFPK	AIGEQKEENAE	AIAQVGTLSANSDETVGK	AHIYFINSEEPSQLNDLQAFR	AIAQVGTISANSDESIGK	AHEDGLVDDVVAQSIDK	APEDVTLMDVSPK	AEVKVTDAEMSQAIMNQAR	AELDSTDSDYAR	AEVPLGEMFGYATDVR
AMAPFTPFLSESIYLR	ALVEHIIQAK	ALYDTFSVFGDILSSK	ANELVESYR	ALTVYPQPADLLGIYQR	ALVEHIIQAK	ALQYGFSAGQPELLNFIR	ALQLINQDDADIIGGR	ALQLEAER	AYVPLAEMFGYATVLR	AVNSTFMPGEPSR	AVIHKDVYDEVLEK	AIGGDIHVLVAGQNVAAVAEAAAK	AIAVGIPGIQVDGMDALAVYQATKEAR	AHLVLPAASFAEGDGTLVSQEGR	AIAQVGTISANSDETVGK	AHELEAGAPATQGFK	APLAEGAVALDPLVR	AEVLSSTFDEAPER	AELETTDSDYAR	AEVPLSEMFGYVTSLR
AMGAETYVISR	ALVLFVPVPALSAYHK	ALYEEAQEK	ANFQGAITNR	ALVAQAIDER	ALYDTFSVFGDILSSK	ALVAQAIDER	ALQSIGQLIGEVMK	ALQLINQDDADIIGGR	DAAANDAVVLFVGTK	AVQAVVHHNETADR	AVLNNMVVGVSQGFER	AIGLITEENGITSPSAIVGLEK	AIDDHTLEVTLSEPVPYFYK	AHNEPSWMTELR	AIAQVGTLSANSDETVGK	AHFFDVETEK	APNGKDYASTMNSPLK	AEVLSSTFDEPAER	AELFTAGQLVDVTGQSK	AEVTLNQFFSPAAK
ANAYLINTGWTGSSYVSGGK	ALYDTFSVFGDILSSK	AMAPFTPFLSESIYLR	ANGTVVLVGLPAGAK	ALVEHIIQAK	ALYTISGQWSGSSK	ALVEHIIQAK	ALQSLTSK	ALQLLDYLIK	DAETSAIPVIIVTTK	AVQLGGVALGTTQVINSK	AVNEPEKPAEETPAPAPKPEQPAEQPK	AIGLVIPELNGKLDGASQR	AIDFSLTTTDLSK	AHNVAVGAHPGLPDLK	AIDFSLTTTDLSK	AHHLLADLGIDENSR	APSTYGGGLSVSSSR	AEVPLAEMFGYATNLR	AELYNQDGTSLEMGGR	AEVYNKDGNKLDIYGK
ANELLINVK	ALYEEAQEK	AMGAETYVISR	ANITDVCIAVPPWYTEEQR	ALVLFVPVPALSAYHK	AMAPFTPFLSESIYLR	ALVHHYEECAER	ALQYGFSAGQPELLNFIR	ALQSIGQLIGEVMK	DAGLPHTSAEQVVTDSEK	AVVDKEQPQIVLLGK	AVQAVVHHNETADR	AIGLVIPELNGKLDGSAQR	AIDQPFLMPIEDVFSISGR	AHPSILDSVMVSYYGADTPLR	AIDFSLTTTDLSKK	AHIVLPAASFAEGDGTLVSQEGR	APVLIQTSMGAAK	AEVPLAEMFGYATQVR	AEPDGYTLSIATVSTMAVNPACRPK	AEVYNKDGNKLDLYGK
ANELVESYR	AMAPFTPFLSESIYLR	AMYTLSAQDEVFSLAFSPNR	ANKPMYVDGVNVAPEVDSVLK	AMEDDVDEAVAAAK	AMEVVASER	ALVLFVPVPALSAYHK	ALTILTLAQK	ALQYGFSAGQPELLNFIR	DALPTEEEQFAAYK	AVVDKEQPQLVIIGK	AVQLGGVALGTTQVINSK	AIIAANLGVNPTSDGEVIR	AIEIAEQALESVEPGVTK	AHQGLYEYDAVSR	AIEEAQDKHLIDQER	AHIYFINSEEPSQLDALQNFR	APVLLQTSMGAAK	AEVPLAQMFGYATDLR	AEQLGIIFIDEIDKIAGK	AFAEIADVYVNDAFGAAHR
ANFQGAITNR	AMEVVASER	ANAYLINTGWTGSSYVSGGK	ANLLSSSNFEATK	AMGAETYVISR	AMGAETYVISR	ALVLIAFAQYLQQCPFEDHVK	ALVAQAIDER	ALTILTLAQK	DAQASNPDSNVAAAQDGTEKPAGK	AVVDKEQPQLVILGK	AVVDKEQPQIVLLGK	AIISDVNASDEDRWNAVLK	AIEIVSDQTNDNINMEETIHVPVIGK	AIADIAPDGMNHVFFTGSGSEANDTVLR	AIEEEFGVTAAAPVAVAAADAADAGAAK	AHIYFINSEEPSQLNALQDFR	AQAAFTAAVPVIDR	AEVPLGEMFGYATDVR	AEQLGIIFIDELDKIAGK	AFAELADVYVNDAFGAAHR
ANGTVVLVGLPAGAK	AMGAETYVISR	ANELLINVK	ANNFVYVSGQIPYTPDNKPVQGSISEK	AMPFISLLK	AMPFISLLK	ALYDTFSVFGDILSSK	ALVEHIIQAK	ALVAQAIDER	DAQSALTVSETTFGR	AVVDKEQPQLVLLGK	AVVDKEQPQLVIIGK	AIKTTNLALEASDQLWVPVEK	AIENPFAVEVADVETEK	AIADVAPEGMNHVFFTGSGSEANDTVLR	AIENPFAVEVADVETEK	AHIYFINSEEPSQLNDLQAFR	AQAALQAGDLETFGR	AEVPLSEMFGYATDLR	AEQLGIIFLDEIDKIAGK	AFAPEFLNRIDDVIVFNPLER
ANITDVCIAVPPWYTEEQR	AMPFISLLK	ANELVESYR	ANPQLFPEVDAELATR	ANAHAIEEANK	AMYTLSAQDEVFSLAFSPNR	ALYEEAQEK	ALVLFVPVPALSAYHK	ALVEHIIQAK	DASEIAVGSVISAVDESVDATR	AVVDQEQPKLVILGK	AVVDKEQPQLVILGK	AILDKVNPVESTPWWR	AIGEAKDDDTADILTAASR	AIAESQNLVLAVGTPGDDAEPYLIHNR	AIGEAKDDDTADILTAASR	AHLVLPAASFAEGDGTLVSQEGR	AQEVTADNNQQAASGAQPEQSK	AEVTLNQFFSPAAK	AEQQLDKDSAIVPVYYYVNAR	AFDFACLPSEGVGLAR
ANKPMYVDGVNVAPEVDSVLK	AMYTLSAQDEVFSLAFSPNR	ANFQGAITNR	ANRPFLVFIR	ANAYLINTGWTGSSYVSGGK	ANAYLINTGWTGSSYVSGGK	AMAPFTPFLSESIYLR	ALVLIAFAQYLQQCPFEDHVK	ALVLFVPVPALSAYHK	DASESDVEASLDR	AYVPLAEMFGYATVLR	AVVDKEQPQLVLLGK	AINASDLGITPANDGSVIR	AIGGDIHVLVAGQNVAAVAEAAAK	AIAQVGTISANSDESIGEIIAEAMQK	AIGIDIDPQAIQASR	AHQGLYEYDAVSR	AQGENQPWLVAGIR	AEVYNKDGNKLDIYGK	AESTAVMVDIITILKEYPNAK	AFDMLPAEAYLPDGR
ANLIPVIAK	ANAYLINTGWTGSSYVSGGK	ANGTVVLVGLPAGAK	ANTFENISTMAR	ANELLINVK	ANELLINVK	AMEVVASER	ALYDTFSVFGDILSSK	ALVLIAFAQYLQQCPFEDHVK	DASSIAVGEVISAVDESVDATR	DAAANDAVVLFVGTK	AVVDQEQPKLVILGK	AINASDLGITPASDGNVIR	AIGLITEENGITSPSAIVGLEK	AIAQVGTISANSDESIGK	AIGLITEENGITSPSAIVGLEK	AHVFDLTDSSLAR	AQGNMPAYGYTPPYTDGAK	AEVYNKDGNKLDLYGK	AESYSEGTVPLHTLR	AFDMLPAEYALPDGR
ANLLSSSNFEATK	ANELLINVK	ANITDVCIAVPPWYTEEQR	ANVDTDAIIPK	ANELVESYR	ANELVESYR	AMGAETYVISR	AMAPFTPFLSESIYLR	ALYDTFSVFGDILSSK	DDYDHEEDGPR	DAETSAIPVIIVTTK	AYDMVINGTEIGGGSIR	AINEDILDQGYTVEGNQLINHLSVR	AIGLVIPELNGKLDGASQR	AIAQVGTISANSDESIGQIIAEAMEK	AIGLVIPELDGKLDGSAQR	AHVILPYHIELDR	AQGWSDTPLTAEGER	AEYQTITDINNDSVK	AETECQNTEYQQLLDIK	AFDQIDNAPEEK
ANNFVYVSGQIPYTPDNKPVQGSISEK	ANELVESYR	ANKPMYVDGVNVAPEVDSVLK	ANVQCDYIDAPVLLEK	ANFEIDLPDAK	ANFQGAITNR	AMPFISLLK	AMEVVASER	ALYEEAQEK	DEATSAIPVIIVTTK	DAGLPHTSAEQVVTDSEK	AYDMVINGTELGGGSIR	AINEDILDQGYTVQGNELINHLSVR	AIGLVIPELNGKLDGSAQR	AIAQVGTISANSDESIGQIIAESMEK	AIGLVIPELNGKLDGASQR	AIADEDLLVTSVLSGNR	AQMDGLEGYPVYTR	AFAEIADVYVNDAFGAAHR	AEVIGNLHEGQAVDGVVK	AFDQIDNAPEEKAR
ANPQLFPEVDAELATR	ANFQGAITNR	ANLIPVIAK	ANVTIEGSR	ANFQGAITNR	ANGTVVLVGLPAGAK	ANAYLINTGWTGSSYVSGGK	AMGAETYVISR	AMAPFTPFLSESIYLR	DESFTSNSSNAQATDSVSER	DAIATVNKQEDANFSNNAMAEAFK	AYDMVLNGTEIGGGSIR	AINEIRPGMTGAEADAISR	AIGPEPWNAAYVEPSR	AIAQVGTISANSDETIGNIIAEAMEK	AIGLVIPELNGKLDGSAQR	AIANIIDFPNALSVER	AQPEWEALPAIER	AFAELADVYVNDAFGAAHR	AEVIGNLSEGQAVDGVVK	AFEEFAPVNSGTLASLGR
ANQEVLEWLFK	ANITDVCIAVPPWYTEEQR	ANLLSSSNFEATK	APEAEQVLSAAATFPIAQPATDVEAR	ANITDVCIAVPPWYTEEQR	ANITDVCIAVPPWYTEEQR	ANDSFSTPLAIVR	AMPFISLLK	AMEVVASER	DFAQIDNAPEEK	DAIATVNNKQEEGNFSNAMAEAFK	AYDMVLNGTEIGGGSLR	AIPTVYLFQNGQPVDGFQGPQPEEAIR	AIIAANLGVNPTSDGEVIR	AIAQVGTISANSDETVGELIAQAMEK	AIGPEPWNAAYVEPSR	AIAQAHPDELER	AQPVSAGSVSSEHEK	AFDFACLPSEGVGLAR	AEVIGNLSEGQSIDGVVK	AFGDAPAGIAQLVIGGR
ANRPFLVFIR	ANKPMYVDGVNVAPEVDSVLK	ANMLAQGSPAASK	APEGELGDSLQTAFDEGK	ANKPMYVDGVNVAPEVDSVLK	ANKPMYVDGVNVAPEVDSVLK	ANELLINVK	AMSVDEQHTFIQR	AMPFISLLK	DFNEALVHQVVVAYAAGAR	DALPTEEEQFAAYK	AYDMVLNGTELGGGSIR	AIPTVYLFQNGQPVDGFQGPQPEEALR	AILDKVNPVESTPWWR	AIAQVGTISANSDETVGK	AIGPEQWSAAYVQPSR	AIAQVGTISANSDESIGEIIAEAMQK	AQRPAKYSYVDENGETK	AFDMLPAEAYLPDGR	AEVIGNLSEGQSVEGVVK	AFGDAPAGLAQLVIGGR
ANTFENISTMAR	ANLIPVIAK	ANNFVYVSGQIPYTPDNKPVQGSISEK	APEQFDEVVAAIGNK	ANLIPVIAK	ANLLSSSNFEATK	ANFQGAITNR	AMYTLSAQDEVFSLAFSPNR	AMSVDEQHTFIQR	DFVNTLPTLPDSK	DAQASNPDSNVAAAQDGTEKPAGK	AYDMVLNGTELGGGSLR	AIQQADLTVASVLSGNR	AILEGQTNPPTLNSEIK	AIAQVGTISANSDETVGQIIAEAMEK	AIGPETWNAAYVQPSR	AIAQVGTISANSDESIGK	AQTQAEVEAQQQK	AFDMLPAEYALPDGR	AEVIGNLSEGQTVDGVVK	AFHNDQIGPFYEK
ANVDTDAIIPK	ANLLSSSNFEATK	ANPQLFPEVDAELATR	APFDLFESK	ANLLSSSNFEATKK	ANNFVYVSGQIPYTPDNKPVQGSISEK	ANGTVVLVGLPAGAK	ANAYLINTGWTGSSYVSGGK	AMYTLSAQDEVFSLAFSPNR	DGVTTTASGLQYEIVK	DAQSALTVSETTFGR	AYEDAETVTGVINGK	AIQTSQEAIQEAQASQAK	AILFNQKGEIAGVAQR	AIAQVGTISANSDETVGQLIAEAMEK	AIIAANLGVNPTSDGEVIR	AIAQVGTISANSDESIGQIIAEAMEK	AQTYNMLDNILR	AFDQIDNAPEEKAR	AEVIGNLTEGQAVDGVVK	AFHNDQLGPFYEK
ANVSKDELR	ANMLAQGSPAASK	ANRPFLVFIR	APIEVLAETMPILEQR	ANNFVYVSGQIPYTPDNKPVQGSISEK	ANPQLFPEVDAELATR	ANITDVCIAVPPWYTEEQR	ANELLINVK	ANAYLINTGWTGSSYVSGGK	DGYADGWAQAGTAR	DASESDVEASLDR	AYLENEEEDNPTIGDMIGDK	AISDLGIYPAVDPLDSTSR	AIMASDLGLNPNSAGSDIR	AIAQVGTLSANSDETVGK	AIIGDGGAMGGKDSQEFMAITSAR	AIAQVGTISANSDESIGQIIAESMEK	ASAESVNVVMPYYGYAR	AFEWEKPLNPDHPDTR	AEVIGNLTEGQSIDGVVK	AFLIAEGANGPTDVEAEK
APEALFHPSVLGLESAGIDQTTYNSIMK	ANNFVYVSGQIPYTPDNKPVQGSISEK	ANTFENISTMAR	APIVAYAELIAAR	ANPQLFPEVDAELATR	ANQEVLEWLFK	ANKPMYVDGVNVAPEVDSVLK	ANFQGAITNR	ANELLINVK	DHPIYYAGPAK	DASSIAVGEVISAVDESVDATR	AYVPLAEMFGYATVLR	AISGQGSTLIEAVTSR	AIMEAADKTDSPVIVQASAGAR	AIDDHTLEVTLSEPVPYFYK	AIIGLNDTSNGDIIFDGQK	AIAQVGTISANSDETIGNIIAEAMEK	ASALKPADDSPFVNEVFAPK	AFGDAPAGIAQLVIGGR	AEVIGNLTEGQTVDGVVK	AFLMPVEDVFTITGR
APEGELGDSLQTAFDEGK	ANPQLFPEVDAELATR	ANVDTDAIIPK	APLEEIVISNDYLNK	ANQEVLEWLFK	ANRPFLVFIR	ANMLAQGSPAASK	ANGTVVLVGLPAGAK	ANFQGAITNR	DHPLYYAGPAK	DATGIDPVSLIAFDK	DAGLPHTSAEQVVTDSEK	AITVNAVAPGFIDTDMTR	AINEDAAGNYIHYGVR	AIDKPFILPIEDVFSISGR	AIIIAADKAVEMDR	AIAQVGTISANSDETVGELIAQAMEK	ASGFEATTDFSR	AFGDAPAGLAQLVIGGR	AEVKVTDAEMSQAIMNQAR	AFLNSVSNGLTVTAFKR
APEQFDEVVAAIGNK	ANRPFLVFIR	ANVSKDELR	APLLLAK	ANRPFLVFIR	ANVDTDAIIPK	ANNFVYVSGQIPYTPDNKPVQGSISEK	ANITDVCIAVPPWYTEEQR	ANGTVVLVGLPAGAK	DHQSDESIHPNDDVNK	DDYDHEEDGPR	DAQASNPDSNVAAAQDGTEKPAGK	AITVNGQTVNIPSYQVK	AINEDILDQGYTVDGKELINHLSVR	AIDKPFLLPIEDVFSISGR	AIKTTNLALEASDQLWVPVEK	AIAQVGTISANSDETVGK	ASGFVDALTDANMR	AFGDNTDGMEVFHHEGR	AEVPLAEMFGYATNLR	AFTSEEFTHFLEELTK
APFDLFESK	ANVDTDAIIPK	ANVTIEGSR	APQALMLAPTR	ANVDTDAIIPK	ANVTIEGSR	ANPQLFPEVDAELATR	ANKPMYVDGVNVAPEVDSVLK	ANIQLDFPELKPYK	DIAEAVSAAGYPLEK	DEAPVYYNPDLDFWALSR	DASESDVEASLDR	AIVHKDVYDEVLEK	AINEDILDQGYTVEGNELINHLSVR	AIDQPFLMPIEDVFSISGR	AILDKVNPVESTPWWR	AIAQVGTISANSDETVGQIIAEAMEK	ASGGASQPEFTSTHPSDSSR	AFHNDQIGPFYEK	AEVPLAEMFGYATQVR	AFVALNPGYEPDDELKEDIR
APGIIPR	ANVSKDELR	APEAEQVLSAAATFPIAQPATDVEAR	APQHFYNSQPGK	ANVSKDELR	APEALFHPSVLGLESAGIDQTTYNSIMK	ANRPFLVFIR	ANLLSSSNFEATK	ANITDVCIAVPPWYTEEQR	DIAKPFLLPIEDVFSISGR	DESFTSNSSNAQATDSVSER	DAVIGSLADIVAITEGK	AIVQATTHYQDYDLIAR	AINEIRPGMTGAEADAISR	AIEAVEQHGIVFIDEIDKIAK	AILVESGQPVEFDEPLVVIE	AIAQVGTISANSDETVGQLIAEAMEK	ASGTDEAVVLVPPIR	AFHNDQLGPFYEK	AEVPLAQMFGYATDLR	AFVGTDFVVNQNAR
APGILPR	ANVTIEGSR	APEALFHPSVLGLESAGIDQTTYNSIMK	APSATYAGYVWGADTR	ANVTIEGSR	APEGELGDSLQTAFDEGK	ANVDTDAIIPK	ANNFVYVSGQIPYTPDNKPVQGSISEK	ANKPMYVDGVNVAPEVDSVLK	DIAMHVAASNPQFLSASEVSEEAIAK	DEVIVPDSAHGTNPASASFAGFK	DAVNTGAIFNNTNEVLK	AIVQATTHYQDYELIGR	AINQNTESTSAISK	AIEEEFGVTAAAPVAVAAADAADAGAAK	AILVESNDELNSLAVAK	AIAQVGTLSANSDETVGK	ASMVHSGDYK	AFLIAEGANGPTDVEAEK	AEVPLGEMFGYATDVR	AFVPLSEMFGYATSLR
APIVAYAELIAAR	APEAEQVLSAAATFPIAQPATDVEAR	APEGELGDSLQTAFDEGK	APTAAELQAPPPPPSSTK	APEALFHPSVLGLESAGIDQTTYNSIMK	APEQFDEVVAAIGNK	APEAEQVLSAAATFPIAQPATDVEAR	ANPQLFPEVDAELATR	ANLLEVDTDGK	DIFSLTNEEVQELAK	DFHVVAETGIHAR	DDAAVYAIDEER	AKDKIAEEGYDPEYGAR	AIPTVYLFQNGQPVDGFQGPQPEEAIR	AIEHLDIDYTEVDMK	AIMGDIDYEGTVK	AIDDHTLEVTLSEPVPYFYK	ASNQGEPVILDINADAGK	AFLMPVEDVFTITGR	AEVTLNQFFSPAAK	AFVPLSEMFGYATTVR
APLEEIVISNDYLNK	APEALFHPSVLGLESAGIDQTTYNSIMK	APEQFDEVVAAIGNK	APTASQLQNPPPPPSTTK	APEGELGDSLQTAFDEGK	APFDLFESK	APEALFHPSVLGLESAGIDQTTYNSIMK	ANQEVLEWLFK	ANLLSSSNFEATK	DIQEAYETLSDDQK	DFNEALVHQVVVAYAAGAR	DDAAVYALDEER	AKDLGTQKEQTIVIQSNSGLTDEEIDR	AIPTVYLFQNGQPVDGFQGPQPEEALR	AIEIVSDQTNDNINMEETIHVPVIGK	AINASDLGITPANDGSVIR	AIEAGQTVDFSDLAIK	ASVEDWETMIDTNNK	AFLNSVSNGLTVTAFKR	AEVVPLAEADAPASAEIR	AGADAIFPEALQSEEEFR
APLLLAK	APEGELGDSLQTAFDEGK	APFDLFESK	AQCPIIER	APEQFDEVVAAIGNK	APIVAYAELIAAR	APEGELGDSLQTAFDEGK	ANRPFLVFIR	ANNFVYVSGQIPYTPDNKPVQGSISEK	DKGTEAVVLTALPK	DGHGKPQALGADVLVGADGIHSAVR	DDYDHEEDGPR	AKEAVESGQYNK	AIQSLNLPQADVIIR	AIGEAKDDDTADILTAASR	AINASDLGITPASDGNVIR	AIEEEFGVTAAAPVAVAAADAADAGAAK	ATDAENVEKEEAITK	AFSLSGAYNIGAHTFTLAYQK	AEVYNKDGNKLDIYGK	AGADAIFPEALQSEEEFRLFNSK
APLVIADPTYFPEK	APEQFDEVVAAIGNK	APIVAYAELIAAR	AQDCLYTLVER	APFDLFESK	APLEEIVISNDYLNK	APEQFDEVVAAIGNK	ANVDTDAIIPK	ANPQLFPEVDAELATR	DKWAHTSVQDR	DGPSAGISMASALLSLAR	DESFTSNSSNAQATDSVSER	AKLHDYYKDEVVK	AIQTSQEAIQEAQASQAK	AIGGDIHVLVAGQNVAAVAEAAAK	AIQTSQEAIQEAQASQAK	AIENPFAVEVADVETEK	ATDKIYYTHSNHPGGLK	AFTSEEFTHFLEELTK	AEVYNKDGNKLDLYGK	AGALDQLSGEVHGSAVSALYSNTQLLNR
APQALMLAPTR	APFDLFESK	APLEEIVISNDYLNK	AQDEFVMQSINK	APFVVALNK	APLLLAK	APFDLFESK	APEAEQVLSAAATFPIAQPATDVEAR	ANQEVLEWLFK	DLADIVVTEAGFGSDLGAEK	DGPSAGVTMASALLSIAR	DEVIVPDSAHGTNPASASFAGFK	AKNQDPSGIFVLPAYSAVTVIAK	AISDLGIYPAVDPLDSTSR	AIGLITEENGITSPSAIVGLEK	AIREPEIETIQEFFLK	AIGEAKDDDTADILTAASR	ATDMIPPLLFPR	AFVALNPGYEPDDELKEDIR	AEYQTITDINNDSVK	AGDHLSPIFESPLGLFDPVR
APQHFYNSQPGK	APIVAYAELIAAR	APLLLAK	AQEPPVASNSFTPFPR	APIVAYAELIAAR	APQALMLAPTR	APHQVGKPIAK	APEALFHPSVLGLESAGIDQTTYNSIMK	ANRPFLVFIR	DLDGVNNNGAEAVGLYR	DGPSAGVTMASALLSLAR	DFNEALVHQVVVAYAAGAR	AKNVTPGYWNKPAETAK	AISGQGSTLIEAVTSR	AIGLVIPELNGKLDGASQR	AITSIDGMTADFAK	AIGLVIPELDGKLDGSAQR	ATDPMTQAPSTVALK	AFVEDYLGSNADSYNHPNAAVEPR	AFDFACLPSEGVGLAR	AGDKAAVFGCGPIGLLVIEALK
APSATYAGYVWGADTR	APLEEIVISNDYLNK	APQALMLAPTR	AQFETLTAPLVK	APLEEIVISNDYLNK	APQHFYNSQPGK	APIVAYAELIAAR	APEGELGDSLQTAFDEGK	ANVDTDAIIPK	DLDKDFSMPVEDVFSITGR	DGVTTTASGLQYEIVK	DGVTTTASGLQYEIVK	AKQAYDNQTGVNEK	AITANVVAPGFIDTDMTR	AIGLVIPELNGKLDGSAQR	AITVNAVAPGFIDTDMTR	AIGLVIPELNGKLDGASQR	ATGQLGQSHLLSQVK	AFVGTDFVVNQNAR	AFDMLPAEAYLPDGR	AGDVILAGGATAAEALSPGDHIR
APTAAELQAPPPPPSSTK	APLLLAK	APQHFYNSQPGK	AQGVAVQLK	APLLLAK	APSATYAGYVWGADTR	APLEEIVISNDYLNK	APEQFDEVVAAIGNK	ANVSKDELR	DLETQSQDGTFDKLTK	DGYADGWAQAGTAR	DGYADGWAQAGTAR	AKQGALFHERPDDVAAK	AITVNAIAPGFIETDMTR	AIGPEPWNAAYVEPSR	AITVNGQTVNIPSYQVK	AIGLVIPELNGKLDGSAQR	ATGQLGQSHLLSQVKR	AFVPLSEMFGYATDMR	AFDMLPAEYALPDGR	AGFDESGQSVLFDGR
APTASQLQNPPPPPSTTK	APQALMLAPTR	APSATYAGYVWGADTR	AQHAVILDQEK	APQALMLAPTR	APSGTSQAIVYSTIK	APLLLAK	APFDLFESK	APDAHADMGTHEIKYAIYPHR	DLGELNYFNNPLLYK	DHLSAEDVYLK	DHPDYADLEK	AKYEAETNYIPNPR	AITVNAVAPGFIDTDMTR	AIIAANLGVNPTSDGEVIR	AIVHKDVYDEVLEK	AIGPEPWNAAYVEPSR	ATGTSEMAPALVAAFGGK	AFVPLSEMFGYATSLR	AFDQIDNAPEEK	AGFDTSGQSILFDGR
AQCPIIER	APQHFYNSQPGK	APTAAELQAPPPPPSSTK	AQHPGNIPNR	APQHFYNSQPGK	APTAAELQAPPPPPSSTK	APQALMLAPTR	APIVAYAELIAAR	APEAEQVLSAAATFPIAQPATDVEAR	DLLNTYDFPGDDTPIIIGSALMALEGK	DHPIYYAGPAK	DHPIYYAGPAK	ALADINNQVSELSVLIASK	AITVNGQTVNIPSYQVK	AIISDVNASDEDR	AIVITSQGHELLQVIKEK	AIGTGVAAYEAER	ATIDGLENMNSPEMVAAK	AFVPLSEMFGYATTVR	AFDQIDNAPEEKAR	AGFDTSGQSIVFDGR
AQDCLYTLVER	APSATYAGYVWGADTR	APTASQLQNPPPPPSTTK	AQIPVTTTLQGLGSFDQEDPK	APSATYAGYVWGADTR	APTASQLQNPPPPPSTTK	APQHFYNSQPGK	APLEEIVISNDYLNK	APEGELGDSLQTAFDEGK	DLLSEYDFPGDDIPIIKGSAR	DHPLYYAGPAK	DHPLYYAGPAK	ALAESMFGDDDAMIR	AIVHKDVYDEVLEK	AILDKVNPVESTPWWR	AIVQATTHYQDYDLIAR	AIIGLNDTSNGDIIFDGQK	ATIDPLVGAQPYQGR	AGADAIFPEALQSEEEFR	AFEGDEPYADLR	AGFDTSGQSLLFDGR
AQDEFVMQSINK	APTAAELQAPPPPPSSTK	APVYADAIDFIK	AQIWDTAGQER	APTAAELQAPPPPPSSTK	AQDCLYTLVER	APSATYAGYVWGADTR	APLLLAK	APEQFDEVVAAIGNK	DLLSEYDFPGDDIPVIQGSALK	DIAEAVSAAGYPLEK	DHQSDESIHPNDDVNK	ALAEVVFGDEDAMIR	AIVPSGASTGEHEAVEIR	AINKPFLLPIEDVFSISGR	AIVQATTHYQDYELIGR	AIIIAADKAVEMDR	ATMVFGQMNEPPGAR	AGALDQLSGEVHGSAVSALYSNTQLLNR	AFEWEKPLNPDHPDTR	AGFDTSGQSLVFDGR
AQEPPVASNSFTPFPR	APTASQLQNPPPPPSTTK	AQCPIIER	AQIYDDQLQNYR	APTASQLQNPPPPPSTTK	AQDEFVMQSINK	APTAAELQAPPPPPSSTK	APQALMLAPTR	APFDLFESK	DLLSEYDFPGDDIPVVAGSALK	DIAIYAPLTGEFVK	DIAEAVSAAGYPLEK	ALAEVVFGDEDAMLR	AIVPSGASTGEHEAVELR	AINQPFLLPIEDVFSISGR	AKDLGTQKEQTIVIQSNSGLTDEEIDR	AIKDPALLQALASAPKPK	ATVGVVGNEQHGLVNIGK	AGAVGAIFFLDTNPAYTYADNK	AFGDAPAGIAQLVIGGR	AGFDTSGQSVLFDGR
AQFETLTAPLVK	AQCPIIER	AQDCLYTLVER	AQPTEVSSILEER	AQCPIIER	AQEPPVASNSFTPFPR	APTASQLQNPPPPPSTTK	APQHFYNSQPGK	APHQVGKPIAK	DLLSEYDFPGDDLPIVQGSALK	DIFSLTNEEVQELAK	DIAKPFLLPIEDVFSISGR	ALAINLVDPAAAGTIIDK	AIVQATTHYQDYDLIAR	AIPTVYLFQNGQPVDGFQGPQPEEAIR	AKEAVESGQYNK	AIKTTNLALEASDQLWVPVEK	ATVGVVGNEQHGLVNLGK	AGDVILAGGATAAEALSPGDHIR	AFGDAPAGLAQLVIGGR	AGFHGPYGLGINQFFK
AQHAVILDQEK	AQDCLYTLVER	AQDEFVMQSINK	AQPVQVAEGSEPDGFWEALGGK	AQDCLYTLVER	AQFETLTAPLVK	AQDCLYTLVER	APSATYAGYVWGADTR	APIVAYAELIAAR	DLLSEYDFPGDDLPVIQGSALK	DIQAWEYQPLGPFLSK	DIAMHVAASNPQFLSASEVSEEAIAK	ALAINLVDPAAAGTVIEK	AIVQATTHYQDYELIGR	AIPTVYLFQNGQPVDGFQGPQPEEALR	AKIELSNSTQTDINLPYVTADASGPK	AIKTTNLALESADQLWVPVEK	ATYWLGQGAQPSER	AGFDESGQSVLFDGR	AFGDNTDGMEVFHHEGR	AGFHGPYGLGLNQFFK
AQHAVILDQEKYDR	AQDEFVMQSINK	AQEPPVASNSFTPFPR	AQQQNWGTPNIFIK	AQDEFVMQSINK	AQHAVILDQEK	AQDEFVMQSINK	APSGTSQAIVYSTIK	APLEEIVISNDYLNK	DLLSEYDFPGDDVPVIAGSALK	DIQEAYETLSDDQK	DIDQAFLLPIEDVFSISGR	ALDALLDYQDYPIPAAK	AIVTLKEGSIDLFN	AIQTSQEAIQEAQASQAK	AKIELSSSQQTDINLPYVTADASGPK	AILDKVNPVESTPWWR	AVAAVNGPIAKAILGQDAK	AGFDTSGQSIVFDGR	AFHNDQIGPFYEK	AGFSESGQSILFDGR
AQHPGNIPNR	AQEPPVASNSFTPFPR	AQFETLTAPLVK	AQRPITGASLDLIK	AQEPPVASNSFTPFPR	AQHPGNIPNR	AQEPPVASNSFTPFPR	APTAAELQAPPPPPSSTK	APLLLAK	DLLSEYDFPGDDVPVVRGSALK	DISFEAPNAPHVFQK	DILKQQALNEGKPENIVEK	ALDALLDYQDYPLPAAK	AKAAGVTQVAFDR	AISDVADQQSHISFDEFLAVAAK	AKIELSSSQQTEVNLPYVTADASGPK	AILVESNDELNSLAVAK	AVAAVNGPIAQAIIGK	AGFDTSGQSLVFDGR	AFHNDQLGPFYEK	AGGDAYEFVGPSLTDPK
AQIPVTTTLQGLGSFDQEDPK	AQFETLTAPLVK	AQFIAATDAQALLGFK	AQVENEFGK	AQFETLTAPLVK	AQIPVTTTLQGLGSFDQEDPK	AQFETLTAPLVK	APTASQLQNPPPPPSTTK	APQALMLAPTR	DLLSQYDFPGDDTPIIIGSALMALEGK	DKGTEAVVLTALPK	DIQEAYETLSDDQK	ALDDHTLEVTLSEPVPYFYK	AKDKIAEEGYDPEYGAR	AISDVADQQSHLSFDEFLAVAAK	AKIELSSTQQTDVNLPYVTADASGPK	AIMEAADKTDSPVIVQASAGAR	AVAAVNGPIAQAIIGKDAK	AGFDTSGQSVLFDGR	AFIEKDCSIAEINPLVTTGEGK	AGGDKVTYLTIDMEEVVVSSVK
AQIWDTAGQER	AQHAVILDQEK	AQGVAVQLK	AQYDSCDFVADVPPPK	AQHAVILDQEK	AQIWDTAGQER	AQGVAVQLK	APYGGDLVVCAFSGSHQDAIK	APQHFYNSQPGK	DLLTQYDFPGDDTPIVR	DKINEYTGSNNEEK	DITDDIAQGLNTSYETAEK	ALEADGVQFPIHLDVPVDQASK	AKEAVESGQYNK	AISGQGSTLIEAVTSR	AKIELSSVTETEINLPYVTADASGPK	AINASDLGITPANDGSVIR	AVAAVNGPIAQAILGK	AGFSESGQSILFDGR	AFIFLPT	AGGEGYEFVGPSLTDPK
AQIYDDQLQNYR	AQHAVILDQEKYDR	AQHAVILDQEK	AQYNEIQGWDHLSLLPTFGAK	AQHPGNIPNR	AQIYDDQLQNYR	AQHAVILDQEK	AQCPIIER	APSATYAGYVWGADTR	DLNIAEGEAETTLLR	DKVQEDGLYHQNR	DITDDIAQGLNTTYDTAEK	ALEDYGIDYDQIIVR	AKELNSDVYVVK	AITELATDNATAER	AKIELSTSQQTDVNLPYVTADASGPK	AINASDLGITPASDGNVIR	AVAAVNGPIAQAILGKDAK	AGFSESGQSVLFDGR	AFLMPVEDVFTITGR	AGGPDYIALHMQAK
AQLQYQLK	AQHPGNIPNR	AQHAVILDQEKYDR	ARDDADEDEEDPDTR	AQIPVTTTLQGLGSFDQEDPK	AQLQYQLK	AQHAVILDQEKYDR	AQDCLYTLVER	APSGTSQAIVYSTIK	DLSGFVDGTENPAGEETR	DLADIVVTEAGFGSDLGAEK	DKGTEAVVLTALPK	ALEEAIKLAGLSGGK	AKLHDYYKDEVVK	AITVNAVAPGFIDTDMTR	AKLYDGSYHDVDSSETAFK	AINEDAAGNYIHYGVR	AVAAVNGPIAQALIGK	AGGDAYEFVGPSLTDPK	AFLNSVSNGLTVTAFKR	AGGPDYLALHMQAK
[truncated: 5,865 more rows]
