# Supplementary material for: Biological Function Assignment across Taxonomic Levels in Mass-Spectrometry-Based Metaproteomics via a Modified Expectation Maximization Algorithm
Source: J Proteome Res. 2025 Jul 18;24(8):3818–32. doi: 10.1021/acs.jproteome.4c01125 (PMC12323002; doi:10.1021/acs.jproteome.4c01125)
Supplement: Supplementary file 1 [file pr4c01125_si_001.zip › Supplementary_Material_Tables_S__4-S_24.xlsx]

## Sheet: Sheet1
Supplementary Materials for "Biological Function
Assignment Across Taxonomic Levels in
Mass-Spectrometry-Based Metaproteomics via a
Modified Expectation Maximization Algorithm"
Gelio Alves1, Aleksey Ogurtsov1, Yi-Kui Yu1*
1 National Library of Medicine,
National Institutes of Health
Bethesda, MD 20894, USA
	Table of Contents
Sheet Order	Sheet Name	Sheet Contents
1	Table of Contents	Table of Contents
2	Table S4	DF-1 Unipept mpa file.
3	Table S5	DF-2 Unipept mpa file.
4	Table S6	DF-3 Unipept mpa file.
5	Table S7	DF-4 Unipept mpa file.
6	Table S8	DF-5 Unipept mpa file.
7	Table S9	DF-6 Unipept mpa file.
8	Table S10	DF-7 Unipept mpa file.
9	Table S11	DF-8 Unipept mpa file.
10	Table S12	DF-9 Unipept mpa file.
11	Table S13	DF-10 Unipept mpa file.
12	Table S14	DF-11 Unipept mpa file.
13	Table S15	DF-12 Unipept mpa file.
14	Table S16	DF-13 Unipept mpa file.
15	Table S17	DF-14 Unipept mpa file.
16	Table S18	DF-15 Unipept mpa file.
17	Table S19	DF-16 Unipept mpa file.
18	Table S20	DF-17 Unipept mpa file.
19	Table S21	DF-18 Unipept mpa file.
20	Table S22	DF-19 Unipept mpa file.
21	Table S23	DF-20 Unipept mpa file.
22	Table S24	DF-21 Unipept mpa file.

## Sheet: Table S4
Table S4. DF-1 Unipept mpa file.
peptide	lca	superkingdom	kingdom	subkingdom	superphylum	phylum	subphylum	superclass	class	subclass	superorder	order	suborder	infraorder	superfamily	family	subfamily	tribe	subtribe	genus	subgenus	species group	species subgroup	species	subspecies	strain	varietas	forma	EC	EC - names	GO (cellular component)	GO (molecular function)	GO (biological process)	GO (cellular component) - names	GO (molecular function) - names	GO (biological process) - names	InterPro	InterPro - names
AAADALSDLEIK	Saccharomyces	Eukaryota	Fungi	Dikarya		Ascomycota	Saccharomycotina		Saccharomycetes			Saccharomycetales				Saccharomycetaceae				Saccharomyces									1.17.4.1 (100%)	ribonucleoside-diphosphate reductase (100%)	GO:0005829 (91%);GO:0005634 (9%);GO:0005737 (9%)	GO:0004748 (100%);GO:0008198 (9%);GO:0008270 (9%)	GO:0009263 (100%)	cytosol (91%);nucleus (9%);cytoplasm (9%)	ribonucleoside-diphosphate reductase activity, thioredoxin disulfide as acceptor (100%);ferrous iron binding (9%);zinc ion binding (9%)	deoxyribonucleotide biosynthetic process (100%)	IPR000358 (100%);IPR009078 (100%);IPR012348 (100%)	Ribonucleotide reductase small subunit family (100%);Ferritin-like superfamily (100%);Ribonucleotide reductase-like (100%)
AAAEYEKGEYETAISTLNDAVEQGR	Saccharomyces	Eukaryota	Fungi	Dikarya		Ascomycota	Saccharomycotina		Saccharomycetes			Saccharomycetales				Saccharomycetaceae				Saccharomyces											GO:0005737 (100%)	GO:0051879 (100%);GO:0003729 (11%);GO:0030544 (11%)	GO:0006457 (11%);GO:0006626 (11%);GO:0008104 (11%)	cytoplasm (100%)	Hsp90 protein binding (100%);mRNA binding (11%);Hsp70 protein binding (11%)	protein folding (11%);protein targeting to mitochondrion (11%);protein localization (11%)	IPR006636 (100%);IPR011990 (100%);IPR019734 (100%)	Heat shock chaperonin-binding (100%);Tetratricopeptide-like helical domain superfamily (100%);Tetratricopeptide repeat (100%)
AAAPTVVFLDELDSIAK	Saccharomycetales	Eukaryota	Fungi	Dikarya		Ascomycota	Saccharomycotina		Saccharomycetes			Saccharomycetales																	3.6.4.6 (100%)	vesicle-fusing ATPase (100%)	GO:0005634 (100%);GO:0005829 (100%);GO:0034098 (100%)	GO:0005524 (100%);GO:0016887 (100%);GO:0031593 (100%)	GO:0030970 (100%);GO:0051228 (100%);GO:0097352 (100%)	nucleus (100%);cytosol (100%);VCP-NPL4-UFD1 AAA ATPase complex (100%)	ATP binding (100%);ATP hydrolysis activity (100%);polyubiquitin modification-dependent protein binding (100%)	retrograde protein transport, ER to cytosol (100%);mitotic spindle disassembly (100%);autophagosome maturation (100%)	IPR003593 (100%);IPR003959 (100%);IPR003960 (100%)	AAA+ ATPase domain (100%);ATPase, AAA-type, core (100%);ATPase, AAA-type, conserved site (100%)
AADLINLAK	Ascomycota	Eukaryota	Fungi	Dikarya		Ascomycota																							2.2.1.6 (100%)	acetolactate synthase (100%)	GO:0005739 (100%);GO:0005948 (100%)	GO:0000287 (100%);GO:0003984 (100%);GO:0030976 (100%)	GO:0009097 (100%);GO:0009099 (100%);GO:0009082 (4%)	mitochondrion (100%);acetolactate synthase complex (100%)	magnesium ion binding (100%);acetolactate synthase activity (100%);thiamine pyrophosphate binding (100%)	isoleucine biosynthetic process (100%);L-valine biosynthetic process (100%);branched-chain amino acid biosynthetic process (4%)	IPR000399 (100%);IPR011766 (100%);IPR012000 (100%)	TPP-binding enzyme, conserved site (100%);Thiamine pyrophosphate enzyme, TPP-binding (100%);Thiamine pyrophosphate enzyme, central domain (100%)
AAEAATTDLTYR	Saccharomyces	Eukaryota	Fungi	Dikarya		Ascomycota	Saccharomycotina		Saccharomycetes			Saccharomycetales				Saccharomycetaceae				Saccharomyces											GO:0005737 (100%);GO:0033698 (100%);GO:0070210 (100%)	GO:0042393 (100%);GO:0031491 (93%);GO:0003714 (7%)	GO:0006338 (100%);GO:0006355 (100%);GO:0000122 (7%)	cytoplasm (100%);Rpd3L complex (100%);Rpd3L-Expanded complex (100%)	histone binding (100%);nucleosome binding (93%);transcription corepressor activity (7%)	chromatin remodeling (100%);regulation of DNA-templated transcription (100%);negative regulation of transcription by RNA polymerase II (7%)	IPR001680 (100%);IPR015943 (100%);IPR036322 (100%)	WD40 repeat (100%);WD40/YVTN repeat-like-containing domain superfamily (100%);WD40-repeat-containing domain superfamily (100%)
AAEEADADAELADEEDAIHDEL	Saccharomyces	Eukaryota	Fungi	Dikarya		Ascomycota	Saccharomycotina		Saccharomycetes			Saccharomycetales				Saccharomycetaceae				Saccharomyces									5.3.4.1 (100%)	protein disulfide-isomerase (100%)	GO:0005788 (100%);GO:0009986 (88%);GO:0005783 (13%)	GO:0003756 (100%);GO:0015035 (13%);GO:0051082 (13%)	GO:0006457 (100%);GO:0034976 (100%);GO:1900103 (13%)	endoplasmic reticulum lumen (100%);cell surface (88%);endoplasmic reticulum (13%)	protein disulfide isomerase activity (100%);protein-disulfide reductase activity (13%);unfolded protein binding (13%)	protein folding (100%);response to endoplasmic reticulum stress (100%);positive regulation of endoplasmic reticulum unfolded protein response (13%)	IPR005792 (100%);IPR013766 (100%);IPR017937 (100%)	Protein disulphide isomerase (100%);Thioredoxin domain (100%);Thioredoxin, conserved site (100%)
AAEEAGVTDVK	Saccharomyces	Eukaryota	Fungi	Dikarya		Ascomycota	Saccharomycotina		Saccharomycetes			Saccharomycetales				Saccharomycetaceae				Saccharomyces									1.1.1.100 (100%);2.3.1.41 (100%);2.3.1.86 (100%)	3-oxoacyl-[acyl-carrier-protein] reductase (100%);beta-ketoacyl-[acyl-carrier-protein] synthase I (100%);fatty-acyl-CoA synthase system (100%)	GO:0005835 (100%);GO:0005739 (9%);GO:0005829 (9%)	GO:0000287 (100%);GO:0004312 (100%);GO:0004315 (100%)	GO:0042759 (100%)	fatty acid synthase complex (100%);mitochondrion (9%);cytosol (9%)	magnesium ion binding (100%);fatty acid synthase activity (100%);3-oxoacyl-[acyl-carrier-protein] synthase activity (100%)	long-chain fatty acid biosynthetic process (100%)	IPR002582 (100%);IPR004568 (100%);IPR008278 (100%)	Holo-[acyl carrier protein] synthase (100%);Phosphopantetheine-protein transferase domain (100%);4'-phosphopantetheinyl transferase domain (100%)
AAEENFNADDKTISDTAAVVGVK	Saccharomyces	Eukaryota	Fungi	Dikarya		Ascomycota	Saccharomycotina		Saccharomycetes			Saccharomycetales				Saccharomycetaceae				Saccharomyces									2.7.1.11 (100%)	6-phosphofructokinase (100%)	GO:0005739 (100%);GO:0005945 (100%);GO:0016020 (92%)	GO:0003872 (100%);GO:0005524 (100%);GO:0016208 (100%)	GO:0006002 (100%);GO:0030388 (100%);GO:0061621 (100%)	mitochondrion (100%);6-phosphofructokinase complex (100%);membrane (92%)	6-phosphofructokinase activity (100%);ATP binding (100%);AMP binding (100%)	fructose 6-phosphate metabolic process (100%);fructose 1,6-bisphosphate metabolic process (100%);canonical glycolysis (100%)	IPR000023 (100%);IPR009161 (100%);IPR015912 (100%)	Phosphofructokinase domain (100%);ATP-dependent 6-phosphofructokinase, eukaryotic-type (100%);Phosphofructokinase, conserved site (100%)
AAELDVLNDPK	Saccharomyces	Eukaryota	Fungi	Dikarya		Ascomycota	Saccharomycotina		Saccharomycetes			Saccharomycetales				Saccharomycetaceae				Saccharomyces											GO:0005829 (100%);GO:0033290 (10%);GO:0043614 (10%)	GO:0003743 (100%);GO:0005092 (100%);GO:0005525 (100%)	GO:0001732 (100%);GO:0001731 (90%);GO:0006446 (10%)	cytosol (100%);eukaryotic 48S preinitiation complex (10%);multi-eIF complex (10%)	translation initiation factor activity (100%);GDP-dissociation inhibitor activity (100%);GTP binding (100%)	formation of cytoplasmic translation initiation complex (100%);formation of translation preinitiation complex (90%);regulation of translational initiation (10%)	IPR002735 (100%);IPR003307 (100%);IPR016024 (100%)	Translation initiation factor IF2/IF5 domain (100%);W2 domain (100%);Armadillo-type fold (100%)
AAFLGSEVR	Saccharomycetales	Eukaryota	Fungi	Dikarya		Ascomycota	Saccharomycotina		Saccharomycetes			Saccharomycetales																			GO:0005739 (100%);GO:0005743 (7%);GO:0005750 (7%)	GO:0004222 (100%);GO:0046872 (100%)	GO:0006627 (100%);GO:0009060 (100%);GO:0006122 (7%)	mitochondrion (100%);mitochondrial inner membrane (7%);obsolete mitochondrial respiratory chain complex III (7%)	metalloendopeptidase activity (100%);metal ion binding (100%)	protein processing involved in protein targeting to mitochondrion (100%);aerobic respiration (100%);mitochondrial electron transport, ubiquinol to cytochrome c (7%)	IPR007863 (100%);IPR011249 (100%);IPR011765 (100%)	Peptidase M16, C-terminal (100%);Metalloenzyme, LuxS/M16 peptidase-like (100%);Peptidase M16, N-terminal (100%)
AAFTECCQAADK	Primates	Eukaryota	Metazoa			Chordata	Craniata	Sarcopterygii	Mammalia		Euarchontoglires	Primates																			GO:0072562 (71%);GO:0005737 (60%);GO:0005615 (27%)	GO:0046872 (98%);GO:0008289 (80%);GO:0003677 (20%)	GO:0051902 (20%);GO:0072732 (20%);GO:0009267 (2%)	blood microparticle (71%);cytoplasm (60%);extracellular space (27%)	metal ion binding (98%);lipid binding (80%);DNA binding (20%)	negative regulation of mitochondrial depolarization (20%);cellular response to calcium ion starvation (20%);cellular response to starvation (2%)	IPR000264 (100%);IPR014760 (100%);IPR020858 (100%)	ALB/AFP/VDB (100%);Serum albumin, N-terminal (100%);Serum albumin-like (100%)
AAGANVDNVWADVYAK	Saccharomycetaceae	Eukaryota	Fungi	Dikarya		Ascomycota	Saccharomycotina		Saccharomycetes			Saccharomycetales				Saccharomycetaceae															GO:0022625 (100%);GO:0000324 (8%)	GO:0003735 (100%);GO:0030295 (100%);GO:0043021 (100%)	GO:0002181 (100%);GO:0006414 (100%)	cytosolic large ribosomal subunit (100%);fungal-type vacuole (8%)	structural constituent of ribosome (100%);protein kinase activator activity (100%);ribonucleoprotein complex binding (100%)	cytoplasmic translation (100%);translational elongation (100%)	IPR027534 (100%);IPR038716 (100%)	Large ribosomal subunit protein P1/P2 (100%);Large ribosomal subunit protein P1/P2, N-terminal domain (100%)
AAGFLLEK	root																												2.7.2.3 (99%);5.3.1.1 (5%);1.3.1.98 (1%)	phosphoglycerate kinase (99%);triose-phosphate isomerase (5%); (1%)	GO:0005829 (93%);GO:0016020 (4%);GO:0005886 (1%)	GO:0005524 (93%);GO:0004618 (92%);GO:0043531 (92%)	GO:0006094 (92%);GO:0006096 (92%);GO:0008360 (1%)	cytosol (93%);membrane (4%);plasma membrane (1%)	ATP binding (93%);phosphoglycerate kinase activity (92%);ADP binding (92%)	gluconeogenesis (92%);glycolytic process (92%);regulation of cell shape (1%)	IPR001576 (93%);IPR015824 (93%);IPR036043 (93%)	Phosphoglycerate kinase (93%);Phosphoglycerate kinase, N-terminal (93%);Phosphoglycerate kinase superfamily (93%)
AAGLTAAYAR	Eukaryota	Eukaryota																													GO:0022625 (100%);GO:0005829 (3%);GO:0062040 (2%)	GO:0003723 (100%);GO:0003735 (100%)	GO:0006412 (97%);GO:0002181 (3%);GO:0016236 (2%)	cytosolic large ribosomal subunit (100%);cytosol (3%);fungal biofilm matrix (2%)	RNA binding (100%);structural constituent of ribosome (100%)	translation (97%);cytoplasmic translation (3%);macroautophagy (2%)	IPR001380 (100%);IPR018256 (100%)	Large ribosomal subunit protein eL13 (100%);Large ribosomal subunit protein eL13, conserved site (100%)
AAGSYYVEAQHK	Saccharomycetales	Eukaryota	Fungi	Dikarya		Ascomycota	Saccharomycotina		Saccharomycetes			Saccharomycetales																			GO:0022625 (100%);GO:0005737 (11%);GO:0005829 (11%)	GO:0003723 (100%);GO:0003735 (100%)	GO:0000463 (100%);GO:0000470 (11%);GO:0002181 (11%)	cytosolic large ribosomal subunit (100%);cytoplasm (11%);cytosol (11%)	RNA binding (100%);structural constituent of ribosome (100%)	maturation of LSU-rRNA from tricistronic rRNA transcript (SSU-rRNA, 5.8S rRNA, LSU-rRNA) (100%);maturation of LSU-rRNA (11%);cytoplasmic translation (11%)	IPR005998 (100%);IPR012988 (100%);IPR016082 (100%)	Large ribosomal subunit protein uL30, eukaryotic (100%);Large ribosomal subunit protein uL30, N-terminal, eukaryotes (100%);Large ribosomal subunit protein uL30-like, ferredoxin-like fold domain (100%)
AAIEDGWVPGK	Ascomycota	Eukaryota	Fungi	Dikarya		Ascomycota																							1.1.1.86 (100%)	ketol-acid reductoisomerase (NADP(+)) (100%)	GO:0005739 (100%);GO:0005829 (89%);GO:0042645 (11%)	GO:0004455 (100%);GO:0046872 (100%);GO:0016853 (39%)	GO:0009097 (100%);GO:0009099 (100%);GO:0000002 (11%)	mitochondrion (100%);cytosol (89%);mitochondrial nucleoid (11%)	ketol-acid reductoisomerase activity (100%);metal ion binding (100%);isomerase activity (39%)	isoleucine biosynthetic process (100%);L-valine biosynthetic process (100%);mitochondrial genome maintenance (11%)	IPR000506 (100%);IPR008927 (100%);IPR013023 (100%)	Ketol-acid reductoisomerase, C-terminal (100%);6-phosphogluconate dehydrogenase-like, C-terminal domain superfamily (100%);Ketol-acid reductoisomerase (100%)
AAIVQIDATPFR	Ascomycota	Eukaryota	Fungi	Dikarya		Ascomycota																									GO:0022627 (98%);GO:0005829 (4%);GO:0030686 (4%)	GO:0003735 (98%)	GO:0000462 (98%);GO:0006412 (98%)	cytosolic small ribosomal subunit (98%);cytosol (4%);90S preribosome (4%)	structural constituent of ribosome (98%)	maturation of SSU-rRNA from tricistronic rRNA transcript (SSU-rRNA, 5.8S rRNA, LSU-rRNA) (98%);translation (98%)	IPR001047 (100%);IPR022309 (100%);IPR018283 (98%)	Small ribosomal subunit protein eS8 (100%);Ribosomal protein eS8/ribosomal biogenesis NSA2 (100%);Small ribosomal subunit protein eS8, conserved site (98%)
AALLNQYFAQAYK	Saccharomycetales	Eukaryota	Fungi	Dikarya		Ascomycota	Saccharomycotina		Saccharomycetes			Saccharomycetales																	6.1.1.17 (100%)	glutamate--tRNA ligase (100%)	GO:0005829 (100%);GO:0017102 (100%);GO:0005739 (14%)	GO:0004818 (100%);GO:0005524 (100%);GO:0003729 (3%)	GO:0006424 (100%);GO:0006431 (3%)	cytosol (100%);methionyl glutamyl tRNA synthetase complex (100%);mitochondrion (14%)	glutamate-tRNA ligase activity (100%);ATP binding (100%);mRNA binding (3%)	glutamyl-tRNA aminoacylation (100%);methionyl-tRNA aminoacylation (3%)	IPR000924 (100%);IPR001412 (100%);IPR004526 (100%)	Glutamyl/glutaminyl-tRNA synthetase (100%);Aminoacyl-tRNA synthetase, class I, conserved site (100%);Glutamyl-tRNA synthetase, archaeal/eukaryotic cytosolic (100%)
AALQTYLPK	Saccharomyces	Eukaryota	Fungi	Dikarya		Ascomycota	Saccharomycotina		Saccharomycetes			Saccharomycetales				Saccharomycetaceae				Saccharomyces									3.2.1.58 (100%)	glucan 1,3-beta-glucosidase (100%)	GO:0005576 (100%);GO:0009277 (100%);GO:0009986 (100%)	GO:0042973 (100%);GO:0004338 (6%);GO:0008061 (6%)	GO:0005975 (100%);GO:0071555 (100%);GO:0031505 (6%)	extracellular region (100%);fungal-type cell wall (100%);cell surface (100%)	glucan endo-1,3-beta-D-glucosidase activity (100%);glucan exo-1,3-beta-glucosidase activity (6%);chitin binding (6%)	carbohydrate metabolic process (100%);cell wall organization (100%);fungal-type cell wall organization (6%)	IPR000490 (100%);IPR017853 (100%);IPR050732 (100%)	Glycoside hydrolase family 17 (100%);Glycoside hydrolase superfamily (100%);Beta-glucan modifying enzymes (100%)
AALTDFER	root																												6.1.1.11 (50%);1.11.1.7 (17%);1.8.1.8 (17%)	serine--tRNA ligase (50%);peroxidase (17%);protein-disulfide reductase (17%)	GO:0022625 (74%);GO:0005829 (12%);GO:0005730 (2%)	GO:0003723 (74%);GO:0003735 (74%);GO:0005524 (8%)	GO:0042273 (74%);GO:0006412 (72%);GO:0006012 (3%)	cytosolic large ribosomal subunit (74%);cytosol (12%);nucleolus (2%)	RNA binding (74%);structural constituent of ribosome (74%);ATP binding (8%)	ribosomal large subunit biogenesis (74%);translation (72%);galactose metabolic process (3%)	IPR002784 (72%);IPR008991 (72%);IPR014722 (72%)	Large ribosomal subunit protein eL14 domain (72%);Translation protein SH3-like domain superfamily (72%);Large ribosomal subunit protein uL2, domain 2 (72%)
AANLGGVAVSGLEMAQNSQR	Saccharomyces	Eukaryota	Fungi	Dikarya		Ascomycota	Saccharomycotina		Saccharomycetes			Saccharomycetales				Saccharomycetaceae				Saccharomyces									1.4.1.4 (100%)	glutamate dehydrogenase (NADP(+)) (100%)	GO:0005829 (100%);GO:0005634 (4%);GO:0005737 (4%)	GO:0004354 (100%);GO:0000166 (93%)	GO:0006537 (100%)	cytosol (100%);nucleus (4%);cytoplasm (4%)	glutamate dehydrogenase (NADP+) activity (100%);nucleotide binding (93%)	glutamate biosynthetic process (100%)	IPR006095 (100%);IPR006096 (100%);IPR006097 (100%)	Glutamate/phenylalanine/leucine/valine/L-tryptophan dehydrogenase (100%);Glutamate/phenylalanine/leucine/valine/L-tryptophan dehydrogenase, C-terminal (100%);Glutamate/phenylalanine/leucine/valine/L-tryptophan dehydrogenase, dimerisation domain (100%)
AANQGALPPDLSLIVK	Ascomycota	Eukaryota	Fungi	Dikarya		Ascomycota																							7.1.1.8 (100%)	quinol--cytochrome-c reductase (100%)	GO:0005750 (100%);GO:0005739 (1%);GO:0005743 (1%)	GO:0020037 (100%);GO:0046872 (100%);GO:0009055 (94%)	GO:0006122 (100%);GO:0045333 (1%)	obsolete mitochondrial respiratory chain complex III (100%);mitochondrion (1%);mitochondrial inner membrane (1%)	heme binding (100%);metal ion binding (100%);electron transfer activity (94%)	mitochondrial electron transport, ubiquinol to cytochrome c (100%);cellular respiration (1%)	IPR002326 (100%);IPR036909 (100%);IPR021157 (95%)	Cytochrome c1 (100%);Cytochrome c-like domain superfamily (100%);Cytochrome c1, transmembrane anchor, C-terminal (95%)
AAQDSFAANWGVMVSHR	Saccharomyces	Eukaryota	Fungi	Dikarya		Ascomycota	Saccharomycotina		Saccharomycetes			Saccharomycetales				Saccharomycetaceae				Saccharomyces									4.2.1.11 (100%)	phosphopyruvate hydratase (100%)	GO:0000015 (100%);GO:0000324 (13%);GO:0005739 (13%)	GO:0000287 (100%);GO:0004634 (100%);GO:1904408 (13%)	GO:0006096 (100%);GO:0032889 (13%)	phosphopyruvate hydratase complex (100%);fungal-type vacuole (13%);mitochondrion (13%)	magnesium ion binding (100%);phosphopyruvate hydratase activity (100%);melatonin binding (13%)	glycolytic process (100%);regulation of vacuole fusion, non-autophagic (13%)	IPR000941 (100%);IPR020809 (100%);IPR020810 (100%)	Enolase (100%);Enolase, conserved site (100%);Enolase, C-terminal TIM barrel domain (100%)
AAQLGFNTACVEK	Eukaryota	Eukaryota																											1.8.1.4 (100%)	dihydrolipoyl dehydrogenase (100%)	GO:0005739 (100%);GO:0045252 (100%);GO:0001669 (6%)	GO:0004148 (100%);GO:0050660 (100%);GO:0004375 (6%)	GO:0006086 (6%);GO:0006090 (6%);GO:0006103 (6%)	mitochondrion (100%);oxoglutarate dehydrogenase complex (100%);acrosomal vesicle (6%)	dihydrolipoyl dehydrogenase activity (100%);flavin adenine dinucleotide binding (100%);glycine dehydrogenase (decarboxylating) activity (6%)	acetyl-CoA biosynthetic process from pyruvate (6%);pyruvate metabolic process (6%);2-oxoglutarate metabolic process (6%)	IPR001100 (100%);IPR004099 (100%);IPR006258 (100%)	Pyridine nucleotide-disulphide oxidoreductase, class I (100%);Pyridine nucleotide-disulphide oxidoreductase, dimerisation domain (100%);Dihydrolipoamide dehydrogenase (100%)
AAQQQWGNDFYK	Saccharomyces	Eukaryota	Fungi	Dikarya		Ascomycota	Saccharomycotina		Saccharomycetes			Saccharomycetales				Saccharomycetaceae				Saccharomyces									1.1.1.100 (100%);2.3.1.41 (100%);2.3.1.86 (100%)	3-oxoacyl-[acyl-carrier-protein] reductase (100%);beta-ketoacyl-[acyl-carrier-protein] synthase I (100%);fatty-acyl-CoA synthase system (100%)	GO:0005835 (100%);GO:0005739 (8%);GO:0005829 (8%)	GO:0000287 (100%);GO:0004312 (100%);GO:0004315 (100%)	GO:0042759 (100%)	fatty acid synthase complex (100%);mitochondrion (8%);cytosol (8%)	magnesium ion binding (100%);fatty acid synthase activity (100%);3-oxoacyl-[acyl-carrier-protein] synthase activity (100%)	long-chain fatty acid biosynthetic process (100%)	IPR002582 (100%);IPR004568 (100%);IPR008278 (100%)	Holo-[acyl carrier protein] synthase (100%);Phosphopantetheine-protein transferase domain (100%);4'-phosphopantetheinyl transferase domain (100%)
AAVEEGILPGGGTALVK	Ascomycota	Eukaryota	Fungi	Dikarya		Ascomycota																									GO:0005743 (100%);GO:1990220 (98%);GO:0005759 (95%)	GO:0005524 (100%);GO:0051082 (100%);GO:0051087 (100%)	GO:0008637 (100%);GO:0034514 (100%);GO:0042026 (100%)	mitochondrial inner membrane (100%);GroEL-GroES complex (98%);mitochondrial matrix (95%)	ATP binding (100%);unfolded protein binding (100%);protein-folding chaperone binding (100%)	apoptotic mitochondrial changes (100%);mitochondrial unfolded protein response (100%);protein refolding (100%)	IPR001844 (100%);IPR002423 (100%);IPR018370 (100%)	Chaperonin Cpn60/GroEL (100%);Chaperonin Cpn60/GroEL/TCP-1 family (100%);Chaperonin Cpn60, conserved site (100%)
AAYALGGLGSGFANNEK	Fungi	Eukaryota	Fungi																										2.1.3.2 (100%);3.5.1.2 (100%);6.3.4.16 (100%)	aspartate carbamoyltransferase (100%);glutaminase (100%);carbamoyl-phosphate synthase (ammonia) (100%)	GO:0005829 (100%);GO:0005737 (3%);GO:0005739 (3%)	GO:0004070 (100%);GO:0004088 (100%);GO:0004151 (100%)	GO:0006207 (100%);GO:0006228 (100%);GO:0006541 (100%)	cytosol (100%);cytoplasm (3%);mitochondrion (3%)	aspartate carbamoyltransferase activity (100%);carbamoyl-phosphate synthase (glutamine-hydrolyzing) activity (100%);dihydroorotase activity (100%)	'de novo' pyrimidine nucleobase biosynthetic process (100%);UTP biosynthetic process (100%);glutamine metabolic process (100%)	IPR005479 (100%);IPR005480 (100%);IPR005483 (100%)	Carbamoyl-phosphate synthetase large subunit-like, ATP-binding domain (100%);Carbamoyl-phosphate synthetase, large subunit oligomerisation domain (100%);Carbamoyl-phosphate synthase large subunit, CPSase domain (100%)
AAYSYMFDSLR	Saccharomyces	Eukaryota	Fungi	Dikarya		Ascomycota	Saccharomycotina		Saccharomycetes			Saccharomycetales				Saccharomycetaceae				Saccharomyces											GO:0005886 (100%);GO:0036286 (100%);GO:0005737 (5%)	GO:0008289 (100%)	GO:0006897 (100%);GO:0070941 (100%);GO:0009408 (5%)	plasma membrane (100%);eisosome filament (100%);cytoplasm (5%)	lipid binding (100%)	endocytosis (100%);eisosome assembly (100%);response to heat (5%)	IPR027267 (100%);IPR028245 (100%)	AH/BAR domain superfamily (100%);Eisosome component PIL1/LSP1 (100%)
ADAEWVQSTASK	Saccharomyces	Eukaryota	Fungi	Dikarya		Ascomycota	Saccharomycotina		Saccharomycetes			Saccharomycetales				Saccharomycetaceae				Saccharomyces											GO:0016281 (100%);GO:0000932 (7%);GO:0005737 (7%)	GO:0003729 (100%);GO:0003743 (100%);GO:0001671 (7%)	GO:0006413 (7%);GO:0006446 (7%);GO:0034063 (7%)	eukaryotic translation initiation factor 4F complex (100%);P-body (7%);cytoplasm (7%)	mRNA binding (100%);translation initiation factor activity (100%);ATPase activator activity (7%)	translational initiation (7%);regulation of translational initiation (7%);stress granule assembly (7%)	IPR003890 (100%);IPR016024 (100%);IPR022745 (100%)	MIF4G-like, type 3 (100%);Armadillo-type fold (100%);Eukaryotic translation initiation factor 4G1, eIF4E-binding domain (100%)
ADDDSVTIISAGNDK	Saccharomycetaceae	Eukaryota	Fungi	Dikarya		Ascomycota	Saccharomycotina		Saccharomycetes			Saccharomycetales				Saccharomycetaceae															GO:0005634 (100%);GO:0005829 (100%);GO:0005737 (6%)	GO:0005080 (100%);GO:0043022 (100%);GO:0045182 (100%)	GO:0001934 (100%);GO:0072344 (100%);GO:0002181 (6%)	nucleus (100%);cytosol (100%);cytoplasm (6%)	protein kinase C binding (100%);ribosome binding (100%);translation regulator activity (100%)	positive regulation of protein phosphorylation (100%);rescue of stalled ribosome (100%);cytoplasmic translation (6%)	IPR001680 (100%);IPR015943 (100%);IPR019775 (100%)	WD40 repeat (100%);WD40/YVTN repeat-like-containing domain superfamily (100%);WD40 repeat, conserved site (100%)
ADDHASVQINVAK	Eukaryota	Eukaryota																													GO:0022627 (100%);GO:0005829 (8%);GO:0005791 (4%)	GO:0003735 (100%)	GO:0000447 (100%);GO:0000461 (100%);GO:0006412 (100%)	cytosolic small ribosomal subunit (100%);cytosol (8%);rough endoplasmic reticulum (4%)	structural constituent of ribosome (100%)	endonucleolytic cleavage in ITS1 to separate SSU-rRNA from 5.8S rRNA and LSU-rRNA from tricistronic rRNA transcript (SSU-rRNA, 5.8S rRNA, LSU-rRNA) (100%);endonucleolytic cleavage to generate mature 3'-end of SSU-rRNA from (SSU-rRNA, 5.8S rRNA, LSU-rRNA) (100%);translation (100%)	IPR001931 (100%);IPR018279 (100%);IPR038579 (100%)	Small ribosomal subunit protein eS21 (100%);Small ribosomal subunit protein eS21, conserved site (100%);Small ribosomal subunit protein eS21 superfamily (100%)
ADDKETCFAEEGKK	Hominoidea	Eukaryota	Metazoa			Chordata	Craniata	Sarcopterygii	Mammalia		Euarchontoglires	Primates	Haplorrhini	Simiiformes	Hominoidea																GO:0072562 (64%);GO:0005737 (58%);GO:0005615 (35%)	GO:0046872 (98%);GO:0008289 (85%);GO:0003677 (15%)	GO:0051902 (15%);GO:0072732 (15%);GO:0009267 (2%)	blood microparticle (64%);cytoplasm (58%);extracellular space (35%)	metal ion binding (98%);lipid binding (85%);DNA binding (15%)	negative regulation of mitochondrial depolarization (15%);cellular response to calcium ion starvation (15%);cellular response to starvation (2%)	IPR000264 (100%);IPR014760 (100%);IPR020857 (100%)	ALB/AFP/VDB (100%);Serum albumin, N-terminal (100%);Serum albumin, conserved site (100%)
ADEGISFR	root																												1.11.1.24 (99%);3.5.1.108 (0%);5.6.2.4 (0%)	thioredoxin-dependent peroxiredoxin (99%);UDP-3-O-acyl-N-acetylglucosamine deacetylase (0%);DNA 3'-5' helicase (0%)	GO:0005829 (94%);GO:0005634 (7%);GO:0005737 (2%)	GO:0008379 (94%);GO:0042802 (7%);GO:0051920 (5%)	GO:0019430 (94%);GO:0042744 (94%);GO:0045454 (94%)	cytosol (94%);nucleus (7%);cytoplasm (2%)	thioredoxin peroxidase activity (94%);identical protein binding (7%);peroxiredoxin activity (5%)	removal of superoxide radicals (94%);hydrogen peroxide catabolic process (94%);cell redox homeostasis (94%)	IPR036249 (99%);IPR050217 (99%);IPR019479 (90%)	Thioredoxin-like superfamily (99%);Thiol-specific antioxidant peroxiredoxin (99%);Peroxiredoxin, C-terminal (90%)
ADLIAYLK	root																												1.1.1.3 (20%);3.4.19.12 (20%);1.14.99.60 (10%)	homoserine dehydrogenase (20%);ubiquitinyl hydrolase 1 (20%);3-demethoxyubiquinol 3-hydroxylase (10%)	GO:0005758 (86%);GO:0070469 (83%);GO:0005829 (1%)	GO:0009055 (98%);GO:0020037 (98%);GO:0046872 (96%)	GO:0006122 (85%);GO:0006123 (85%);GO:0006915 (18%)	mitochondrial intermembrane space (86%);obsolete respirasome (83%);cytosol (1%)	electron transfer activity (98%);heme binding (98%);metal ion binding (96%)	mitochondrial electron transport, ubiquinol to cytochrome c (85%);mitochondrial electron transport, cytochrome c to oxygen (85%);apoptotic process (18%)	IPR036909 (97%);IPR009056 (96%);IPR002327 (94%)	Cytochrome c-like domain superfamily (97%);Cytochrome c-like domain (96%);Cytochrome c, class IA/ IB (94%)
ADLMLYVSK	Ascomycota	Eukaryota	Fungi	Dikarya		Ascomycota																							3.6.5.- (100%)	Acting on GTP involved in cellular and subcellular movement (100%)	GO:0005829 (100%);GO:1990904 (100%);GO:0005739 (15%)	GO:0003746 (100%);GO:0003924 (100%);GO:0043022 (100%)	GO:0006414 (3%);GO:0045901 (1%);GO:1990145 (1%)	cytosol (100%);ribonucleoprotein complex (100%);mitochondrion (15%)	translation elongation factor activity (100%);GTPase activity (100%);ribosome binding (100%)	translational elongation (3%);positive regulation of translational elongation (1%);maintenance of translational fidelity (1%)	IPR009000 (100%);IPR027417 (100%);IPR000795 (97%)	Translation protein, beta-barrel domain superfamily (100%);P-loop containing nucleoside triphosphate hydrolase (100%);Translational (tr)-type GTP-binding domain (97%)
ADQILQFSTNPQSK	Saccharomyces	Eukaryota	Fungi	Dikarya		Ascomycota	Saccharomycotina		Saccharomycetes			Saccharomycetales				Saccharomycetaceae				Saccharomyces											GO:0005634 (100%);GO:0005737 (100%);GO:0000776 (6%)	GO:0005049 (100%);GO:0031267 (100%);GO:0017070 (6%)	GO:0000055 (100%);GO:0000056 (100%);GO:0006611 (100%)	nucleus (100%);cytoplasm (100%);kinetochore (6%)	nuclear export signal receptor activity (100%);small GTPase binding (100%);U6 snRNA binding (6%)	ribosomal large subunit export from nucleus (100%);ribosomal small subunit export from nucleus (100%);protein export from nucleus (100%)	IPR001494 (100%);IPR011989 (100%);IPR013598 (100%)	Importin-beta, N-terminal domain (100%);Armadillo-like helical (100%);Exportin-1/Importin-beta-like (100%)
ADQLANDTENSIK	Saccharomyces	Eukaryota	Fungi	Dikarya		Ascomycota	Saccharomycotina		Saccharomycetes			Saccharomycetales				Saccharomycetaceae				Saccharomyces											GO:0005739 (100%);GO:0005737 (9%);GO:0042645 (9%)	GO:0005524 (100%);GO:0051082 (100%);GO:0140662 (100%)	GO:0006626 (9%);GO:0016226 (9%);GO:0042026 (9%)	mitochondrion (100%);cytoplasm (9%);mitochondrial nucleoid (9%)	ATP binding (100%);unfolded protein binding (100%);ATP-dependent protein folding chaperone (100%)	protein targeting to mitochondrion (9%);iron-sulfur cluster assembly (9%);protein refolding (9%)	IPR012725 (100%);IPR013126 (100%);IPR018181 (100%)	Chaperone DnaK (100%);Heat shock protein 70 family (100%);Heat shock protein 70, conserved site (100%)
ADQLANDTENSIKEFEGK	Saccharomyces	Eukaryota	Fungi	Dikarya		Ascomycota	Saccharomycotina		Saccharomycetes			Saccharomycetales				Saccharomycetaceae				Saccharomyces											GO:0005739 (100%);GO:0005737 (9%);GO:0042645 (9%)	GO:0005524 (100%);GO:0051082 (100%);GO:0140662 (100%)	GO:0006626 (9%);GO:0016226 (9%);GO:0042026 (9%)	mitochondrion (100%);cytoplasm (9%);mitochondrial nucleoid (9%)	ATP binding (100%);unfolded protein binding (100%);ATP-dependent protein folding chaperone (100%)	protein targeting to mitochondrion (9%);iron-sulfur cluster assembly (9%);protein refolding (9%)	IPR012725 (100%);IPR013126 (100%);IPR018181 (100%)	Chaperone DnaK (100%);Heat shock protein 70 family (100%);Heat shock protein 70, conserved site (100%)
ADQLANDTENSLK	Saccharomycetaceae	Eukaryota	Fungi	Dikarya		Ascomycota	Saccharomycotina		Saccharomycetes			Saccharomycetales				Saccharomycetaceae													3.6.4.10 (100%)	non-chaperonin molecular chaperone ATPase (100%)	GO:0005739 (94%);GO:0005743 (6%);GO:0001405 (3%)	GO:0005524 (100%);GO:0140662 (100%);GO:0051082 (97%)	GO:0000018 (3%);GO:0006886 (3%);GO:0016226 (3%)	mitochondrion (94%);mitochondrial inner membrane (6%);PAM complex, Tim23 associated import motor (3%)	ATP binding (100%);ATP-dependent protein folding chaperone (100%);unfolded protein binding (97%)	regulation of DNA recombination (3%);intracellular protein transport (3%);iron-sulfur cluster assembly (3%)	IPR013126 (100%);IPR029048 (100%);IPR012725 (97%)	Heat shock protein 70 family (100%);Heat shock protein 70kD, C-terminal domain superfamily (100%);Chaperone DnaK (97%)
ADQLANDTENSLKEFEGK	Saccharomycetaceae	Eukaryota	Fungi	Dikarya		Ascomycota	Saccharomycotina		Saccharomycetes			Saccharomycetales				Saccharomycetaceae													3.6.4.10 (100%)	non-chaperonin molecular chaperone ATPase (100%)	GO:0005739 (96%);GO:0005743 (7%);GO:0001405 (4%)	GO:0005524 (100%);GO:0051082 (100%);GO:0140662 (100%)	GO:0000018 (4%);GO:0006886 (4%);GO:0016226 (4%)	mitochondrion (96%);mitochondrial inner membrane (7%);PAM complex, Tim23 associated import motor (4%)	ATP binding (100%);unfolded protein binding (100%);ATP-dependent protein folding chaperone (100%)	regulation of DNA recombination (4%);intracellular protein transport (4%);iron-sulfur cluster assembly (4%)	IPR012725 (100%);IPR013126 (100%);IPR018181 (100%)	Chaperone DnaK (100%);Heat shock protein 70 family (100%);Heat shock protein 70, conserved site (100%)
ADRDESSPYAAMLAAQDVAAK	Eukaryota	Eukaryota																													GO:0022627 (98%);GO:0005840 (2%);GO:0005730 (1%)	GO:0003735 (98%);GO:0003723 (1%);GO:0003729 (1%)	GO:0006412 (98%);GO:0000028 (95%);GO:0000462 (1%)	cytosolic small ribosomal subunit (98%);ribosome (2%);nucleolus (1%)	structural constituent of ribosome (98%);RNA binding (1%);mRNA binding (1%)	translation (98%);ribosomal small subunit assembly (95%);maturation of SSU-rRNA from tricistronic rRNA transcript (SSU-rRNA, 5.8S rRNA, LSU-rRNA) (1%)	IPR001971 (100%);IPR036967 (99%);IPR018102 (97%)	Small ribosomal subunit protein uS11 (100%);Small ribosomal subunit protein uS11 superfamily (99%);Small ribosomal subunit protein uS11, conserved site (97%)
ADTGIAVEGATDAAR	root																												7.1.2.1 (100%)	P-type H(+)-exporting transporter (100%)	GO:0005886 (100%);GO:0005739 (1%);GO:0016020 (1%)	GO:0005524 (100%);GO:0008553 (100%);GO:0016887 (100%)	GO:0051453 (100%);GO:0120029 (100%);GO:1902600 (5%)	plasma membrane (100%);mitochondrion (1%);membrane (1%)	ATP binding (100%);P-type proton-exporting transporter activity (100%);ATP hydrolysis activity (100%)	regulation of intracellular pH (100%);proton export across plasma membrane (100%);proton transmembrane transport (5%)	IPR001757 (100%);IPR006534 (100%);IPR018303 (100%)	P-type ATPase (100%);P-type ATPase, subfamily IIIA (100%);P-type ATPase, phosphorylation site (100%)
ADVDGFLVGGASLKPEFVDIINSR	Saccharomycetales	Eukaryota	Fungi	Dikarya		Ascomycota	Saccharomycotina		Saccharomycetes			Saccharomycetales																	5.3.1.1 (100%)	triose-phosphate isomerase (100%)	GO:0005829 (100%);GO:0005739 (4%);GO:0005737 (2%)	GO:0004807 (100%)	GO:0006094 (100%);GO:0019563 (100%);GO:0046166 (100%)	cytosol (100%);mitochondrion (4%);cytoplasm (2%)	triose-phosphate isomerase activity (100%)	gluconeogenesis (100%);glycerol catabolic process (100%);glyceraldehyde-3-phosphate biosynthetic process (100%)	IPR000652 (100%);IPR013785 (100%);IPR020861 (100%)	Triosephosphate isomerase (100%);Aldolase-type TIM barrel (100%);Triosephosphate isomerase, active site (100%)
ADVLTAFLNK	Saccharomycetaceae	Eukaryota	Fungi	Dikarya		Ascomycota	Saccharomycotina		Saccharomycetes			Saccharomycetales				Saccharomycetaceae													2.5.1.1 (100%);2.5.1.10 (100%)	dimethylallyltranstransferase (100%);(2E,6E)-farnesyl diphosphate synthase (100%)	GO:0005737 (100%);GO:0005773 (6%);GO:0005783 (6%)	GO:0004161 (100%);GO:0004337 (100%);GO:0004452 (6%)	GO:0045337 (100%);GO:0006696 (6%);GO:0008299 (6%)	cytoplasm (100%);vacuole (6%);endoplasmic reticulum (6%)	dimethylallyltranstransferase activity (100%);geranyltranstransferase activity (100%);isopentenyl-diphosphate delta-isomerase activity (6%)	farnesyl diphosphate biosynthetic process (100%);ergosterol biosynthetic process (6%);isoprenoid biosynthetic process (6%)	IPR000092 (100%);IPR008949 (100%);IPR033749 (100%)	Polyprenyl synthetase-like (100%);Isoprenoid synthase domain superfamily (100%);Polyprenyl synthetase, conserved site (100%)
ADVLTTGAGNPVGDK	Sarcopterygii	Eukaryota	Metazoa			Chordata	Craniata	Sarcopterygii																					1.11.1.6 (100%)	catalase (100%)	GO:0005739 (94%);GO:0005782 (63%);GO:0005778 (59%)	GO:0004096 (100%);GO:0020037 (100%);GO:0046872 (100%)	GO:0042744 (100%);GO:0051781 (94%);GO:0006641 (59%)	mitochondrion (94%);peroxisomal matrix (63%);peroxisomal membrane (59%)	catalase activity (100%);heme binding (100%);metal ion binding (100%)	hydrogen peroxide catabolic process (100%);positive regulation of cell division (94%);triglyceride metabolic process (59%)	IPR002226 (100%);IPR010582 (100%);IPR011614 (100%)	Catalase haem-binding site (100%);Catalase immune-responsive domain (100%);Catalase core domain (100%)
ADVLTTGAGNPVGDKLNVITVGPR	Simiiformes	Eukaryota	Metazoa			Chordata	Craniata	Sarcopterygii	Mammalia		Euarchontoglires	Primates	Haplorrhini	Simiiformes															1.11.1.6 (100%)	catalase (100%)	GO:0005739 (92%);GO:0005778 (64%);GO:0005782 (64%)	GO:0004096 (100%);GO:0020037 (100%);GO:0046872 (100%)	GO:0042744 (100%);GO:0051781 (100%);GO:0006641 (64%)	mitochondrion (92%);peroxisomal membrane (64%);peroxisomal matrix (64%)	catalase activity (100%);heme binding (100%);metal ion binding (100%)	hydrogen peroxide catabolic process (100%);positive regulation of cell division (100%);triglyceride metabolic process (64%)	IPR002226 (100%);IPR010582 (100%);IPR011614 (100%)	Catalase haem-binding site (100%);Catalase immune-responsive domain (100%);Catalase core domain (100%)
ADWGCAEDPSGR	Fungi	Eukaryota	Fungi																										6.3.5.4 (100%)	asparagine synthase (glutamine-hydrolyzing) (100%)	GO:0005829 (100%);GO:0005737 (2%)	GO:0004066 (100%);GO:0005524 (100%)	GO:0006529 (100%);GO:0006541 (100%);GO:0070981 (2%)	cytosol (100%);cytoplasm (2%)	asparagine synthase (glutamine-hydrolyzing) activity (100%);ATP binding (100%)	asparagine biosynthetic process (100%);glutamine metabolic process (100%);L-asparagine biosynthetic process (2%)	IPR001962 (100%);IPR006426 (100%);IPR014729 (100%)	Asparagine synthase (100%);Asparagine synthase, glutamine-hydrolyzing (100%);Rossmann-like alpha/beta/alpha sandwich fold (100%)
ADWGDDIPTTK	Saccharomyces	Eukaryota	Fungi	Dikarya		Ascomycota	Saccharomycotina		Saccharomycetes			Saccharomycetales				Saccharomycetaceae				Saccharomyces									6.3.5.4 (100%)	asparagine synthase (glutamine-hydrolyzing) (100%)	GO:0005829 (100%);GO:0005737 (8%)	GO:0004066 (100%);GO:0005524 (100%)	GO:0006529 (100%);GO:0006541 (100%);GO:0070981 (8%)	cytosol (100%);cytoplasm (8%)	asparagine synthase (glutamine-hydrolyzing) activity (100%);ATP binding (100%)	asparagine biosynthetic process (100%);glutamine metabolic process (100%);L-asparagine biosynthetic process (8%)	IPR001962 (100%);IPR006426 (100%);IPR014729 (100%)	Asparagine synthase (100%);Asparagine synthase, glutamine-hydrolyzing (100%);Rossmann-like alpha/beta/alpha sandwich fold (100%)
AEAESLVAEAQLSNITR	Eukaryota	Eukaryota																											1.1.1.44 (100%)	phosphogluconate dehydrogenase (NADP(+)-dependent, decarboxylating) (100%)	GO:0005886 (100%);GO:0036286 (100%);GO:0032126 (1%)	GO:0008289 (100%);GO:0042393 (0%);GO:0008168 (0%)	GO:0006897 (100%);GO:0070941 (100%);GO:0009408 (1%)	plasma membrane (100%);eisosome filament (100%);eisosome (1%)	lipid binding (100%);histone binding (0%);methyltransferase activity (0%)	endocytosis (100%);eisosome assembly (100%);response to heat (1%)	IPR028245 (100%);IPR027267 (100%);IPR033468 (4%)	Eisosome component PIL1/LSP1 (100%);AH/BAR domain superfamily (100%); (4%)
AEAGVQGELAEIK	Saccharomyces	Eukaryota	Fungi	Dikarya		Ascomycota	Saccharomycotina		Saccharomycetes			Saccharomycetales				Saccharomycetaceae				Saccharomyces											GO:0016471 (100%);GO:0000139 (13%);GO:0000221 (13%)	GO:0046961 (100%);GO:0016887 (13%)	GO:0007035 (13%);GO:0048388 (13%);GO:0061795 (13%)	vacuolar proton-transporting V-type ATPase complex (100%);Golgi membrane (13%);vacuolar proton-transporting V-type ATPase, V1 domain (13%)	proton-transporting ATPase activity, rotational mechanism (100%);ATP hydrolysis activity (13%)	vacuolar acidification (13%);endosomal lumen acidification (13%);Golgi lumen acidification (13%)	IPR005124 (100%)	Vacuolar (H+)-ATPase G subunit (100%)
AEALNISGEFFR	Ascomycota	Eukaryota	Fungi	Dikarya		Ascomycota																									GO:0022625 (102%);GO:0005730 (2%);GO:0005829 (2%)	GO:0003729 (102%);GO:0003735 (102%);GO:0051087 (5%)	GO:0017148 (102%);GO:0006412 (100%);GO:0000470 (2%)	cytosolic large ribosomal subunit (102%);nucleolus (2%);cytosol (2%)	mRNA binding (102%);structural constituent of ribosome (102%);protein-folding chaperone binding (5%)	negative regulation of translation (102%);translation (100%);maturation of LSU-rRNA (2%)	IPR005755 (102%);IPR005822 (102%);IPR036899 (100%)	Large ribosomal subunit protein uL13, eukaryotic/archaeal (102%);Large ribosomal subunit protein uL13 (102%);Large ribosomal subunit protein uL13 superfamily (100%)
AEAPKPEVPEDEPEGEPDVK	Saccharomyces	Eukaryota	Fungi	Dikarya		Ascomycota	Saccharomycotina		Saccharomycetes			Saccharomycetales				Saccharomycetaceae				Saccharomyces											GO:0030427 (100%);GO:0030864 (100%);GO:0005884 (91%)	GO:0051015 (100%)	GO:0030833 (100%);GO:0045773 (91%);GO:0061003 (91%)	site of polarized growth (100%);cortical actin cytoskeleton (100%);actin filament (91%)	actin filament binding (100%)	regulation of actin filament polymerization (100%);positive regulation of axon extension (91%);positive regulation of dendritic spine morphogenesis (91%)	IPR001452 (100%);IPR002108 (100%);IPR029006 (100%)	SH3 domain (100%);Actin-depolymerising factor homology domain (100%);ADF-H/Gelsolin-like domain superfamily (100%)
AEEWLYDEGFDSIK	Saccharomyces	Eukaryota	Fungi	Dikarya		Ascomycota	Saccharomycotina		Saccharomycetes			Saccharomycetales				Saccharomycetaceae				Saccharomyces											GO:0005634 (100%);GO:0005829 (100%);GO:0005737 (6%)	GO:0005524 (100%);GO:0140662 (100%);GO:0000774 (6%)	GO:0006457 (6%);GO:0006914 (6%);GO:0010499 (6%)	nucleus (100%);cytosol (100%);cytoplasm (6%)	ATP binding (100%);ATP-dependent protein folding chaperone (100%);adenyl-nucleotide exchange factor activity (6%)	protein folding (6%);autophagy (6%);proteasomal ubiquitin-independent protein catabolic process (6%)	IPR013126 (100%);IPR018181 (100%);IPR029047 (100%)	Heat shock protein 70 family (100%);Heat shock protein 70, conserved site (100%);Heat shock protein 70kD, peptide-binding domain superfamily (100%)
AEGATGGLVPHK	Saccharomycetales	Eukaryota	Fungi	Dikarya		Ascomycota	Saccharomycotina		Saccharomycetes			Saccharomycetales																	5.3.1.9 (100%)	glucose-6-phosphate isomerase (100%)	GO:0005829 (100%);GO:0005739 (10%);GO:0005886 (2%)	GO:0004347 (100%);GO:0048029 (100%);GO:0097367 (98%)	GO:0006094 (100%);GO:0006096 (100%);GO:0051156 (100%)	cytosol (100%);mitochondrion (10%);plasma membrane (2%)	glucose-6-phosphate isomerase activity (100%);monosaccharide binding (100%);carbohydrate derivative binding (98%)	gluconeogenesis (100%);glycolytic process (100%);glucose 6-phosphate metabolic process (100%)	IPR001672 (100%);IPR018189 (100%);IPR035476 (100%)	Phosphoglucose isomerase (PGI) (100%);Phosphoglucose isomerase, conserved site (100%);Phosphoglucose isomerase, SIS domain 1 (100%)
AEGEAESAEFISK	Saccharomycetaceae	Eukaryota	Fungi	Dikarya		Ascomycota	Saccharomycotina		Saccharomycetes			Saccharomycetales				Saccharomycetaceae															GO:0005743 (100%);GO:0005739 (6%);GO:0035632 (6%)		GO:0007005 (100%);GO:0000001 (6%);GO:0006457 (6%)	mitochondrial inner membrane (100%);mitochondrion (6%);mitochondrial prohibitin complex (6%)		mitochondrion organization (100%);mitochondrion inheritance (6%);protein folding (6%)	IPR000163 (100%);IPR001107 (100%);IPR036013 (100%)	Prohibitin (100%);Band 7 domain (100%);Band 7/SPFH domain superfamily (100%)
AELINNLGTIAK	Eukaryota	Eukaryota																													GO:0005829 (100%);GO:0005886 (100%);GO:0032991 (100%)	GO:0005524 (100%);GO:0016887 (100%);GO:0051082 (100%)	GO:0034605 (100%);GO:0050821 (100%);GO:0006457 (3%)	cytosol (100%);plasma membrane (100%);protein-containing complex (100%)	ATP binding (100%);ATP hydrolysis activity (100%);unfolded protein binding (100%)	cellular response to heat (100%);protein stabilization (100%);protein folding (3%)	IPR001404 (100%);IPR020575 (100%);IPR036890 (100%)	Heat shock protein Hsp90 family (100%);Heat shock protein Hsp90, N-terminal (100%);Histidine kinase/HSP90-like ATPase superfamily (100%)
AEPIDEEVSLAIENGIINPR	Saccharomyces	Eukaryota	Fungi	Dikarya		Ascomycota	Saccharomycotina		Saccharomycetes			Saccharomycetales				Saccharomycetaceae				Saccharomyces									3.6.5.- (100%)	Acting on GTP involved in cellular and subcellular movement (100%)	GO:0005829 (100%);GO:1990904 (100%)	GO:0003746 (100%);GO:0003924 (100%);GO:0005525 (100%)	GO:0006414 (7%);GO:0045901 (7%);GO:1990145 (7%)	cytosol (100%);ribonucleoprotein complex (100%)	translation elongation factor activity (100%);GTPase activity (100%);GTP binding (100%)	translational elongation (7%);positive regulation of translational elongation (7%);maintenance of translational fidelity (7%)	IPR000640 (100%);IPR000795 (100%);IPR005225 (100%)	Elongation factor EFG, domain V-like (100%);Translational (tr)-type GTP-binding domain (100%);Small GTP-binding domain (100%)
AEQEPEVDPVPYITK	Saccharomyces	Eukaryota	Fungi	Dikarya		Ascomycota	Saccharomycotina		Saccharomycetes			Saccharomycetales				Saccharomycetaceae				Saccharomyces									3.6.4.6 (100%)	vesicle-fusing ATPase (100%)	GO:0005634 (100%);GO:0005829 (100%);GO:0034098 (100%)	GO:0005524 (100%);GO:0016887 (100%);GO:0031593 (100%)	GO:0030970 (100%);GO:0051228 (100%);GO:0097352 (100%)	nucleus (100%);cytosol (100%);VCP-NPL4-UFD1 AAA ATPase complex (100%)	ATP binding (100%);ATP hydrolysis activity (100%);polyubiquitin modification-dependent protein binding (100%)	retrograde protein transport, ER to cytosol (100%);mitotic spindle disassembly (100%);autophagosome maturation (100%)	IPR003338 (100%);IPR003593 (100%);IPR003959 (100%)	CDC48, N-terminal subdomain (100%);AAA+ ATPase domain (100%);ATPase, AAA-type, core (100%)
AEQLYEGPADDANCIAIK	Saccharomycetaceae	Eukaryota	Fungi	Dikarya		Ascomycota	Saccharomycotina		Saccharomycetes			Saccharomycetales				Saccharomycetaceae													3.6.5.- (100%)	Acting on GTP involved in cellular and subcellular movement (100%)	GO:0005829 (100%);GO:1990904 (100%);GO:0062040 (5%)	GO:0003746 (100%);GO:0003924 (100%);GO:0005525 (100%)	GO:0006414 (5%);GO:0045901 (5%);GO:1990145 (5%)	cytosol (100%);ribonucleoprotein complex (100%);fungal biofilm matrix (5%)	translation elongation factor activity (100%);GTPase activity (100%);GTP binding (100%)	translational elongation (5%);positive regulation of translational elongation (5%);maintenance of translational fidelity (5%)	IPR000640 (100%);IPR000795 (100%);IPR005225 (100%)	Elongation factor EFG, domain V-like (100%);Translational (tr)-type GTP-binding domain (100%);Small GTP-binding domain (100%)
AEQVFQNVK	Saccharomyces	Eukaryota	Fungi	Dikarya		Ascomycota	Saccharomycotina		Saccharomycetes			Saccharomycetales				Saccharomycetaceae				Saccharomyces											GO:0005739 (100%);GO:0005829 (100%);GO:0005759 (6%)	GO:0019239 (100%)	GO:0009097 (6%);GO:0032543 (6%)	mitochondrion (100%);cytosol (100%);mitochondrial matrix (6%)	deaminase activity (100%)	isoleucine biosynthetic process (6%);mitochondrial translation (6%)	IPR006056 (100%);IPR006175 (100%);IPR019897 (100%)	RidA family (100%);YjgF/YER057c/UK114 family (100%);RidA, conserved site (100%)
AEQVLQNAEK	Eukaryota	Eukaryota																											1.5.1.7 (100%)	saccharopine dehydrogenase (NAD(+), L-lysine-forming) (100%)	GO:0005884 (100%);GO:0032432 (100%);GO:0005737 (99%)	GO:0051015 (100%);GO:0005509 (49%);GO:0016787 (6%)	GO:0051639 (100%);GO:0051017 (99%);GO:0006897 (4%)	actin filament (100%);actin filament bundle (100%);cytoplasm (99%)	actin filament binding (100%);calcium ion binding (49%);hydrolase activity (6%)	actin filament network formation (100%);actin filament bundle assembly (99%);endocytosis (4%)	IPR001589 (100%);IPR001715 (100%);IPR036872 (100%)	Actinin-type actin-binding domain, conserved site (100%);Calponin homology domain (100%);CH domain superfamily (100%)
AEVAALAAENK	Saccharomyces	Eukaryota	Fungi	Dikarya		Ascomycota	Saccharomycotina		Saccharomycetes			Saccharomycetales				Saccharomycetaceae				Saccharomyces									2.7.1.11 (100%)	6-phosphofructokinase (100%)	GO:0005739 (100%);GO:0005945 (100%);GO:0005737 (8%)	GO:0003872 (100%);GO:0005524 (100%);GO:0016208 (100%)	GO:0006002 (100%);GO:0030388 (100%);GO:0061621 (100%)	mitochondrion (100%);6-phosphofructokinase complex (100%);cytoplasm (8%)	6-phosphofructokinase activity (100%);ATP binding (100%);AMP binding (100%)	fructose 6-phosphate metabolic process (100%);fructose 1,6-bisphosphate metabolic process (100%);canonical glycolysis (100%)	IPR000023 (100%);IPR009161 (100%);IPR015912 (100%)	Phosphofructokinase domain (100%);ATP-dependent 6-phosphofructokinase, eukaryotic-type (100%);Phosphofructokinase, conserved site (100%)
AEVAEAADVALNK	Eukaryota	Eukaryota																											4.2.1.- (92%);4.2.1.3 (8%)	Hydro-lyases (92%);aconitate hydratase (8%)	GO:0005739 (100%);GO:0005829 (100%)	GO:0003994 (100%);GO:0046872 (100%);GO:0051539 (100%)	GO:0006099 (100%);GO:0019878 (8%)	mitochondrion (100%);cytosol (100%)	aconitate hydratase activity (100%);metal ion binding (100%);4 iron, 4 sulfur cluster binding (100%)	tricarboxylic acid cycle (100%);lysine biosynthetic process via aminoadipic acid (8%)	IPR000573 (100%);IPR001030 (100%);IPR006248 (100%)	Aconitase A/isopropylmalate dehydratase small subunit, swivel domain (100%);Aconitase/3-isopropylmalate dehydratase large subunit, alpha/beta/alpha domain (100%);Aconitase, mitochondrial-like (100%)
AEVSDVGNAILDGADCVMLSGETAK	Eukaryota	Eukaryota																											2.7.1.40 (100%)	pyruvate kinase (100%)	GO:0005737 (99%);GO:0005739 (1%);GO:0005886 (1%)	GO:0000287 (100%);GO:0004743 (100%);GO:0030955 (100%)	GO:0032869 (7%);GO:0006096 (2%);GO:0006090 (1%)	cytoplasm (99%);mitochondrion (1%);plasma membrane (1%)	magnesium ion binding (100%);pyruvate kinase activity (100%);potassium ion binding (100%)	cellular response to insulin stimulus (7%);glycolytic process (2%);pyruvate metabolic process (1%)	IPR001697 (100%);IPR015793 (100%);IPR015795 (99%)	Pyruvate kinase (100%);Pyruvate kinase, barrel (100%);Pyruvate kinase, C-terminal (99%)
AEVSSMPTLIFYK	Saccharomyces	Eukaryota	Fungi	Dikarya		Ascomycota	Saccharomycotina		Saccharomycetes			Saccharomycetales				Saccharomycetaceae				Saccharomyces											GO:0005829 (100%);GO:0000139 (8%);GO:0000324 (8%)	GO:0015035 (100%);GO:0015036 (8%)	GO:0000011 (8%);GO:0000103 (8%);GO:0006749 (8%)	cytosol (100%);Golgi membrane (8%);fungal-type vacuole (8%)	protein-disulfide reductase activity (100%);disulfide oxidoreductase activity (8%)	vacuole inheritance (8%);sulfate assimilation (8%);glutathione metabolic process (8%)	IPR005746 (100%);IPR013766 (100%);IPR017937 (100%)	Thioredoxin (100%);Thioredoxin domain (100%);Thioredoxin, conserved site (100%)
AEWGSDIPTTK	Saccharomyces	Eukaryota	Fungi	Dikarya		Ascomycota	Saccharomycotina		Saccharomycetes			Saccharomycetales				Saccharomycetaceae				Saccharomyces									6.3.5.4 (100%)	asparagine synthase (glutamine-hydrolyzing) (100%)	GO:0005829 (100%);GO:0005737 (8%)	GO:0004066 (100%);GO:0005524 (100%)	GO:0006529 (100%);GO:0006541 (100%);GO:0070981 (8%)	cytosol (100%);cytoplasm (8%)	asparagine synthase (glutamine-hydrolyzing) activity (100%);ATP binding (100%)	asparagine biosynthetic process (100%);glutamine metabolic process (100%);L-asparagine biosynthetic process (8%)	IPR001962 (100%);IPR006426 (100%);IPR014729 (100%)	Asparagine synthase (100%);Asparagine synthase, glutamine-hydrolyzing (100%);Rossmann-like alpha/beta/alpha sandwich fold (100%)
AEYPVSQNENIGTLK	Saccharomyces	Eukaryota	Fungi	Dikarya		Ascomycota	Saccharomycotina		Saccharomycetes			Saccharomycetales				Saccharomycetaceae				Saccharomyces											GO:0005789 (100%);GO:0005634 (10%);GO:0005737 (10%)		GO:0032581 (10%);GO:0034976 (10%);GO:0048309 (10%)	endoplasmic reticulum membrane (100%);nucleus (10%);cytoplasm (10%)		ER-dependent peroxisome organization (10%);response to endoplasmic reticulum stress (10%);endoplasmic reticulum inheritance (10%)	IPR003388 (100%)	Reticulon (100%)
AFANWENFK	Saccharomyces	Eukaryota	Fungi	Dikarya		Ascomycota	Saccharomycotina		Saccharomycetes			Saccharomycetales				Saccharomycetaceae				Saccharomyces									3.1.2.1 (100%)	acetyl-CoA hydrolase (100%)	GO:0005739 (100%);GO:0005829 (8%)	GO:0003986 (100%);GO:0008775 (100%)	GO:0006083 (100%)	mitochondrion (100%);cytosol (8%)	acetyl-CoA hydrolase activity (100%);acetate CoA-transferase activity (100%)	acetate metabolic process (100%)	IPR026888 (100%);IPR037171 (100%);IPR038460 (100%)	Acetyl-CoA hydrolase/transferase, C-terminal domain (100%);NagB/RpiA transferase-like (100%);Acetyl-CoA hydrolase/transferase, C-terminal domain superfamily (100%)
AFDTTGEPDAKPYLPEEILWR	Saccharomyces	Eukaryota	Fungi	Dikarya		Ascomycota	Saccharomycotina		Saccharomycetes			Saccharomycetales				Saccharomycetaceae				Saccharomyces									6.3.5.4 (100%)	asparagine synthase (glutamine-hydrolyzing) (100%)	GO:0005829 (100%);GO:0005737 (7%)	GO:0004066 (100%);GO:0005524 (100%)	GO:0006529 (100%);GO:0006541 (100%);GO:0070981 (7%)	cytosol (100%);cytoplasm (7%)	asparagine synthase (glutamine-hydrolyzing) activity (100%);ATP binding (100%)	asparagine biosynthetic process (100%);glutamine metabolic process (100%);L-asparagine biosynthetic process (7%)	IPR001962 (100%);IPR006426 (100%);IPR014729 (100%)	Asparagine synthase (100%);Asparagine synthase, glutamine-hydrolyzing (100%);Rossmann-like alpha/beta/alpha sandwich fold (100%)
AFHDTEWATQDPR	Saccharomyces	Eukaryota	Fungi	Dikarya		Ascomycota	Saccharomycotina		Saccharomycetes			Saccharomycetales				Saccharomycetaceae				Saccharomyces									1.2.1.- (50%);1.2.1.3 (50%);1.2.1.4 (50%)	With NAD(+) or NADP(+) as acceptor (50%);aldehyde dehydrogenase (NAD(+)) (50%);aldehyde dehydrogenase (NADP(+)) (50%)	GO:0005739 (5%);GO:0005829 (5%)	GO:0004029 (100%);GO:0001758 (5%);GO:0004030 (5%)	GO:0006068 (5%);GO:0006598 (5%);GO:0006740 (5%)	mitochondrion (5%);cytosol (5%)	aldehyde dehydrogenase (NAD+) activity (100%);retinal dehydrogenase activity (5%);aldehyde dehydrogenase [NAD(P)+] activity (5%)	ethanol catabolic process (5%);polyamine catabolic process (5%);NADPH regeneration (5%)	IPR015590 (100%);IPR016161 (100%);IPR016162 (100%)	Aldehyde dehydrogenase domain (100%);Aldehyde/histidinol dehydrogenase (100%);Aldehyde dehydrogenase, N-terminal (100%)
AFISYHDEAQK	Saccharomycetales	Eukaryota	Fungi	Dikarya		Ascomycota	Saccharomycotina		Saccharomycetes			Saccharomycetales																	7.1.2.2 (100%);3.1.-.- (3%)	H(+)-transporting two-sector ATPase (100%);Acting on ester bonds (3%)	GO:0000329 (100%);GO:0000325 (97%);GO:0012505 (97%)	GO:0005524 (100%);GO:0046961 (100%);GO:0046933 (93%)	GO:0016539 (63%);GO:0046034 (7%);GO:0006314 (3%)	fungal-type vacuole membrane (100%);plant-type vacuole (97%);endomembrane system (97%)	ATP binding (100%);proton-transporting ATPase activity, rotational mechanism (100%);proton-transporting ATP synthase activity, rotational mechanism (93%)	intein-mediated protein splicing (63%);ATP metabolic process (7%);intron homing (3%)	IPR000194 (100%);IPR020003 (100%);IPR022878 (100%)	ATPase, F1/V1/A1 complex, alpha/beta subunit, nucleotide-binding domain (100%);ATPase, alpha/beta subunit, nucleotide-binding domain, active site (100%);V-type ATP synthase catalytic alpha chain (100%)
AFLIEEQK	root																												5.6.2.1 (48%);3.4.23.21 (13%);3.6.4.13 (9%)	DNA topoisomerase (48%);rhizopuspepsin (13%);RNA helicase (9%)	GO:0022625 (96%);GO:0005840 (3%);GO:0005730 (2%)	GO:0003735 (98%);GO:0003677 (1%);GO:0003917 (0%)	GO:0006412 (97%);GO:0042254 (3%);GO:0006260 (0%)	cytosolic large ribosomal subunit (96%);ribosome (3%);nucleolus (2%)	structural constituent of ribosome (98%);DNA binding (1%);DNA topoisomerase type I (single strand cut, ATP-independent) activity (0%)	translation (97%);ribosome biogenesis (3%);DNA replication (0%)	IPR008195 (99%);IPR018065 (82%);IPR047868 (10%)	Large ribosomal subunit protein eL34 (99%);Large ribosomal subunit protein eL34, conserved site (82%);Large ribosomal subunit protein eL34, archaeal-type (10%)
AFNMFILDPIFR	Dikarya	Eukaryota	Fungi	Dikarya																									3.6.5.- (100%)	Acting on GTP involved in cellular and subcellular movement (100%)	GO:0005829 (96%);GO:1990904 (96%);GO:0005739 (6%)	GO:0003924 (98%);GO:0005525 (98%);GO:0003746 (96%)	GO:0006414 (4%);GO:0006412 (2%);GO:0045901 (2%)	cytosol (96%);ribonucleoprotein complex (96%);mitochondrion (6%)	GTPase activity (98%);GTP binding (98%);translation elongation factor activity (96%)	translational elongation (4%);translation (2%);positive regulation of translational elongation (2%)	IPR000795 (100%);IPR009000 (100%);IPR027417 (100%)	Translational (tr)-type GTP-binding domain (100%);Translation protein, beta-barrel domain superfamily (100%);P-loop containing nucleoside triphosphate hydrolase (100%)
AFPANDQSLGVLR	Saccharomyces	Eukaryota	Fungi	Dikarya		Ascomycota	Saccharomycotina		Saccharomycetes			Saccharomycetales				Saccharomycetaceae				Saccharomyces											GO:0000139 (100%);GO:0030126 (100%)		GO:0006888 (100%);GO:0006890 (100%);GO:0015031 (100%)	Golgi membrane (100%);COPI vesicle coat (100%)		endoplasmic reticulum to Golgi vesicle-mediated transport (100%);retrograde vesicle-mediated transport, Golgi to endoplasmic reticulum (100%);protein transport (100%)	IPR011012 (100%);IPR022775 (100%);IPR027059 (100%)	Longin-like domain superfamily (100%);AP complex, mu/sigma subunit (100%);Coatomer delta subunit (100%)
AFPLADAALTQQILDVVQQAANLR	Eukaryota	Eukaryota																													GO:0005730 (100%);GO:0031428 (100%);GO:0032040 (100%)	GO:0003723 (100%);GO:0030621 (6%);GO:0034511 (6%)	GO:0000398 (100%);GO:0030490 (100%);GO:0000470 (94%)	nucleolus (100%);box C/D methylation guide snoRNP complex (100%);small-subunit processome (100%)	RNA binding (100%);U4 snRNA binding (6%);U3 snoRNA binding (6%)	mRNA splicing, via spliceosome (100%);maturation of SSU-rRNA (100%);maturation of LSU-rRNA (94%)	IPR002415 (100%);IPR004037 (100%);IPR004038 (100%)	H/ACA ribonucleoprotein complex, subunit Nhp2-like (100%);Large ribosomal subunit protein eL8-like, conserved site (100%);Ribosomal protein eL8/eL30/eS12/Gadd45 (100%)
AFQSAYPEFSR	Saccharomyces	Eukaryota	Fungi	Dikarya		Ascomycota	Saccharomycotina		Saccharomycetes			Saccharomycetales				Saccharomycetaceae				Saccharomyces											GO:0005829 (100%);GO:0005853 (100%);GO:0005840 (6%)	GO:0003746 (100%);GO:0005085 (100%)	GO:0006414 (6%);GO:0006449 (6%);GO:0032232 (6%)	cytosol (100%);eukaryotic translation elongation factor 1 complex (100%);ribosome (6%)	translation elongation factor activity (100%);guanyl-nucleotide exchange factor activity (100%)	translational elongation (6%);regulation of translational termination (6%);negative regulation of actin filament bundle assembly (6%)	IPR001326 (100%);IPR014038 (100%);IPR014717 (100%)	Translation elongation factor EF1B, beta/delta chains, conserved site (100%);Translation elongation factor EF1B, beta/delta subunit, guanine nucleotide exchange domain (100%);Translation elongation factor EF1B/small ribosomal subunit protein bS6 (100%)
AFVVEVMGR	root																												2.7.1.11 (100%)	6-phosphofructokinase (100%)	GO:0005945 (100%);GO:0005739 (85%);GO:0016020 (81%)	GO:0003872 (100%);GO:0046872 (100%);GO:0005524 (100%)	GO:0006002 (100%);GO:0030388 (100%);GO:0061621 (100%)	6-phosphofructokinase complex (100%);mitochondrion (85%);membrane (81%)	6-phosphofructokinase activity (100%);metal ion binding (100%);ATP binding (100%)	fructose 6-phosphate metabolic process (100%);fructose 1,6-bisphosphate metabolic process (100%);canonical glycolysis (100%)	IPR000023 (100%);IPR035966 (100%);IPR022953 (100%)	Phosphofructokinase domain (100%);Phosphofructokinase superfamily (100%);ATP-dependent 6-phosphofructokinase (100%)
AFWEFSK	root																												1.1.5.3 (75%);3.3.2.6 (17%);2.3.1.286 (4%)	glycerol-3-phosphate dehydrogenase (75%);leukotriene-A4 hydrolase (17%); (4%)	GO:0005634 (57%);GO:0005829 (57%);GO:0005739 (32%)	GO:0008270 (59%);GO:0004301 (57%);GO:0004463 (57%)	GO:0006508 (57%);GO:0043171 (57%);GO:0006072 (32%)	nucleus (57%);cytosol (57%);mitochondrion (32%)	zinc ion binding (59%);epoxide hydrolase activity (57%);leukotriene-A4 hydrolase activity (57%)	proteolysis (57%);peptide catabolic process (57%);glycerol-3-phosphate metabolic process (32%)	IPR014782 (57%);IPR027268 (57%);IPR034015 (57%)	Peptidase M1, membrane alanine aminopeptidase (57%);Peptidase M4/M1, CTD superfamily (57%);Aminopeptidase, leukotriene A4 hydrolase-like (57%)
AFYVNVLNEEQR	Simiiformes	Eukaryota	Metazoa			Chordata	Craniata	Sarcopterygii	Mammalia		Euarchontoglires	Primates	Haplorrhini	Simiiformes															1.11.1.6 (100%)	catalase (100%)	GO:0005739 (94%);GO:0005782 (61%);GO:0005778 (58%)	GO:0004096 (100%);GO:0020037 (100%);GO:0046872 (100%)	GO:0042744 (100%);GO:0051781 (100%);GO:0006641 (58%)	mitochondrion (94%);peroxisomal matrix (61%);peroxisomal membrane (58%)	catalase activity (100%);heme binding (100%);metal ion binding (100%)	hydrogen peroxide catabolic process (100%);positive regulation of cell division (100%);triglyceride metabolic process (58%)	IPR002226 (100%);IPR010582 (100%);IPR011614 (100%)	Catalase haem-binding site (100%);Catalase immune-responsive domain (100%);Catalase core domain (100%)
AGALNSNDAFVLK	Sarcopterygii	Eukaryota	Metazoa			Chordata	Craniata	Sarcopterygii																							GO:0005737 (94%);GO:0005615 (92%);GO:0015629 (86%)	GO:0051015 (100%);GO:0005546 (91%);GO:0005509 (7%)	GO:0051014 (100%);GO:0051016 (100%);GO:0060271 (100%)	cytoplasm (94%);extracellular space (92%);actin cytoskeleton (86%)	actin filament binding (100%);phosphatidylinositol-4,5-bisphosphate binding (91%);calcium ion binding (7%)	actin filament severing (100%);barbed-end actin filament capping (100%);cilium assembly (100%)	IPR007122 (100%);IPR007123 (100%);IPR029006 (100%)	Villin/Gelsolin (100%);Gelsolin-like domain (100%);ADF-H/Gelsolin-like domain superfamily (100%)
AGANSMIQNVVDSDTISETAAR	Saccharomycetaceae	Eukaryota	Fungi	Dikarya		Ascomycota	Saccharomycotina		Saccharomycetes			Saccharomycetales				Saccharomycetaceae															GO:0005737 (87%);GO:0034399 (20%);GO:0072380 (20%)	GO:0005524 (100%);GO:0016887 (100%);GO:0042802 (20%)	GO:0034605 (87%);GO:0034975 (20%);GO:0035617 (20%)	cytoplasm (87%);nuclear periphery (20%);TRC complex (20%)	ATP binding (100%);ATP hydrolysis activity (100%);identical protein binding (20%)	cellular response to heat (87%);protein folding in endoplasmic reticulum (20%);stress granule disassembly (20%)	IPR004176 (100%);IPR027417 (100%);IPR036628 (100%)	Clp, repeat (R) domain (100%);P-loop containing nucleoside triphosphate hydrolase (100%);Clp, N-terminal domain superfamily (100%)
AGAPVDALINQIVPLLEK	Saccharomyces	Eukaryota	Fungi	Dikarya		Ascomycota	Saccharomycotina		Saccharomycetes			Saccharomycetales				Saccharomycetaceae				Saccharomyces									1.1.1.44 (100%)	phosphogluconate dehydrogenase (NADP(+)-dependent, decarboxylating) (100%)	GO:0005829 (100%);GO:0005737 (10%);GO:0005739 (10%)	GO:0004616 (100%);GO:0050661 (100%);GO:0008114 (90%)	GO:0009051 (100%);GO:0046177 (100%);GO:0034599 (10%)	cytosol (100%);cytoplasm (10%);mitochondrion (10%)	phosphogluconate dehydrogenase (decarboxylating) activity (100%);NADP binding (100%);phosphogluconate 2-dehydrogenase activity (90%)	pentose-phosphate shunt, oxidative branch (100%);D-gluconate catabolic process (100%);cellular response to oxidative stress (10%)	IPR006113 (100%);IPR006114 (100%);IPR006115 (100%)	6-phosphogluconate dehydrogenase, decarboxylating (100%);6-phosphogluconate dehydrogenase, C-terminal (100%);6-phosphogluconate dehydrogenase, NADP-binding (100%)
AGAVAPEDIWVR	Saccharomycetaceae	Eukaryota	Fungi	Dikarya		Ascomycota	Saccharomycotina		Saccharomycetes			Saccharomycetales				Saccharomycetaceae															GO:0022625 (100%);GO:0005737 (6%);GO:0030686 (6%)	GO:0003735 (100%);GO:0070180 (100%)	GO:0002181 (100%);GO:0042254 (94%)	cytosolic large ribosomal subunit (100%);cytoplasm (6%);90S preribosome (6%)	structural constituent of ribosome (100%);large ribosomal subunit rRNA binding (100%)	cytoplasmic translation (100%);ribosome biogenesis (94%)	IPR001790 (100%);IPR040637 (100%);IPR043141 (100%)	Large ribosomal subunit protein uL10 (100%);Large ribosomal subunit protein uL10-like, insertion domain (100%);Large ribosomal subunit protein uL10-like domain superfamily (100%)
AGELTQEELER	Eukaryota	Eukaryota																													GO:0005829 (100%);GO:0015935 (100%);GO:0005739 (1%)	GO:0003735 (100%);GO:0003723 (99%);GO:0019843 (1%)	GO:0006412 (99%);GO:0000054 (1%);GO:0000447 (1%)	cytosol (100%);small ribosomal subunit (100%);mitochondrion (1%)	structural constituent of ribosome (100%);RNA binding (99%);rRNA binding (1%)	translation (99%);ribosomal subunit export from nucleus (1%);endonucleolytic cleavage in ITS1 to separate SSU-rRNA from 5.8S rRNA and LSU-rRNA from tricistronic rRNA transcript (SSU-rRNA, 5.8S rRNA, LSU-rRNA) (1%)	IPR001892 (98%);IPR010979 (97%);IPR027437 (96%)	Small ribosomal subunit protein uS13 (98%);Small ribosomal subunit protein uS13-like, H2TH (97%);Small ribosomal subunit protein uS13, C-terminal (96%)
AGEQRPVYFYCGDGVSDLSAAK	Saccharomyces	Eukaryota	Fungi	Dikarya		Ascomycota	Saccharomycotina		Saccharomycetes			Saccharomycetales				Saccharomycetaceae				Saccharomyces									3.1.3.50 (100%)	sorbitol-6-phosphatase (100%)	GO:0005634 (9%);GO:0005737 (9%)	GO:0016791 (91%);GO:0000121 (9%);GO:0000287 (9%)	GO:0006564 (9%);GO:0052646 (9%)	nucleus (9%);cytoplasm (9%)	phosphatase activity (91%);glycerol-1-phosphatase activity (9%);magnesium ion binding (9%)	L-serine biosynthetic process (9%);alditol phosphate metabolic process (9%)	IPR006384 (100%);IPR023214 (100%);IPR036412 (100%)	HAD hydrolase, subfamily IA, Pyridoxal phosphate phosphatase-like (100%);HAD superfamily (100%);HAD-like superfamily (100%)
AGESMEQGLR	Eukaryota	Eukaryota																											2.4.2.9 (96%);1.5.1.3 (4%);2.1.1.45 (4%)	uracil phosphoribosyltransferase (96%);dihydrofolate reductase (4%);thymidylate synthase (4%)	GO:0005737 (93%);GO:0005634 (1%);GO:0005739 (1%)	GO:0050262 (93%);GO:0016757 (49%);GO:0004845 (6%)	GO:0008655 (3%);GO:0006139 (1%);GO:0018130 (1%)	cytoplasm (93%);nucleus (1%);mitochondrion (1%)	ribosylnicotinamide kinase activity (93%);glycosyltransferase activity (49%);uracil phosphoribosyltransferase activity (6%)	pyrimidine-containing compound salvage (3%);nucleobase-containing compound metabolic process (1%);obsolete heterocycle biosynthetic process (1%)	IPR029057 (100%);IPR000836 (99%);IPR004000 (1%)	Phosphoribosyltransferase-like (100%);Phosphoribosyltransferase domain (99%);Actin family (1%)
AGFAGDDAPR	root																												3.6.4.- (95%);2.4.2.- (2%);2.3.1.225 (1%)	Acting on ATP involved in cellular and subcellular movement (95%);Pentosyltransferases (2%);protein S-acyltransferase (1%)	GO:0005856 (48%);GO:0005884 (18%);GO:0016514 (16%)	GO:0016787 (40%);GO:0005524 (19%);GO:0017022 (7%)	GO:0000281 (17%);GO:0006357 (16%);GO:0009653 (16%)	cytoskeleton (48%);actin filament (18%);SWI/SNF complex (16%)	hydrolase activity (40%);ATP binding (19%);myosin binding (7%)	mitotic cytokinesis (17%);regulation of transcription by RNA polymerase II (16%);anatomical structure morphogenesis (16%)	IPR043129 (100%);IPR004000 (98%);IPR004001 (62%)	ATPase, nucleotide binding domain (100%);Actin family (98%);Actin, conserved site (62%)
AGGECITLDQLAVR	Saccharomycetaceae	Eukaryota	Fungi	Dikarya		Ascomycota	Saccharomycotina		Saccharomycetes			Saccharomycetales				Saccharomycetaceae															GO:0022625 (100%);GO:0005829 (5%);GO:0016020 (3%)	GO:0003723 (100%);GO:0003735 (100%)	GO:0006412 (95%);GO:0002181 (5%)	cytosolic large ribosomal subunit (100%);cytosol (5%);membrane (3%)	RNA binding (100%);structural constituent of ribosome (100%)	translation (95%);cytoplasmic translation (5%)	IPR000039 (100%);IPR021131 (100%);IPR036227 (100%)	Large ribosomal subunit protein eL18 (100%);Large ribosomal subunit protein uL15/eL18 (100%);Large ribosomal subunit protein uL15/eL18 superfamily (100%)
AGHQTSAESWGTGR	root																												2.7.1.40 (50%);2.3.1.234 (25%);7.1.2.2 (25%)	pyruvate kinase (50%);N(6)-L-threonylcarbamoyladenine synthase (25%);H(+)-transporting two-sector ATPase (25%)	GO:0022625 (97%);GO:0005840 (3%);GO:1990904 (2%)	GO:0003735 (98%);GO:0003723 (97%);GO:0003729 (0%)	GO:0006412 (98%);GO:0002181 (0%);GO:0008340 (0%)	cytosolic large ribosomal subunit (97%);ribosome (3%);ribonucleoprotein complex (2%)	structural constituent of ribosome (98%);RNA binding (97%);mRNA binding (0%)	translation (98%);cytoplasmic translation (0%);determination of adult lifespan (0%)	IPR045240 (100%);IPR002136 (100%);IPR023574 (99%)	Large ribosomal subunit protein uL4, eukaryotic and archaeal type (100%);Large ribosomal subunit protein uL4 (100%);Large ribosomal subunit protein uL4 domain superfamily (99%)
AGLLGVESIELTPHIISK	Saccharomyces	Eukaryota	Fungi	Dikarya		Ascomycota	Saccharomycotina		Saccharomycetes			Saccharomycetales				Saccharomycetaceae				Saccharomyces									2.1.3.2 (100%);3.5.1.2 (50%);6.3.4.16 (50%)	aspartate carbamoyltransferase (100%);glutaminase (50%);carbamoyl-phosphate synthase (ammonia) (50%)	GO:0005829 (100%);GO:0005737 (8%);GO:0005739 (8%)	GO:0004070 (100%);GO:0016597 (100%);GO:0004088 (92%)	GO:0006207 (100%);GO:0044205 (100%);GO:0006228 (92%)	cytosol (100%);cytoplasm (8%);mitochondrion (8%)	aspartate carbamoyltransferase activity (100%);amino acid binding (100%);carbamoyl-phosphate synthase (glutamine-hydrolyzing) activity (92%)	'de novo' pyrimidine nucleobase biosynthetic process (100%);'de novo' UMP biosynthetic process (100%);UTP biosynthetic process (92%)	IPR002082 (100%);IPR006130 (100%);IPR006131 (100%)	Aspartate carbamoyltransferase (100%);Aspartate/ornithine carbamoyltransferase (100%);Aspartate/ornithine carbamoyltransferase, Asp/Orn-binding domain (100%)
AGLNVIENFLK	Saccharomyces	Eukaryota	Fungi	Dikarya		Ascomycota	Saccharomycotina		Saccharomycetes			Saccharomycetales				Saccharomycetaceae				Saccharomyces									3.5.1.2 (100%);4.3.2.10 (8%)	glutaminase (100%);imidazole glycerol-phosphate synthase (8%)	GO:0005737 (8%)	GO:0000107 (100%);GO:0016833 (92%);GO:0004359 (85%)	GO:0000105 (100%);GO:0006541 (100%);GO:0008652 (100%)	cytoplasm (8%)	imidazoleglycerol-phosphate synthase activity (100%);oxo-acid-lyase activity (92%);glutaminase activity (85%)	L-histidine biosynthetic process (100%);glutamine metabolic process (100%);amino acid biosynthetic process (100%)	IPR006062 (100%);IPR010139 (100%);IPR011060 (100%)	Histidine biosynthesis protein (100%);Imidazole glycerol phosphate synthase, subunit H (100%);Ribulose-phosphate binding barrel (100%)
AGLYNQISQAFACLLPVK	Saccharomycetales	Eukaryota	Fungi	Dikarya		Ascomycota	Saccharomycotina		Saccharomycetes			Saccharomycetales																	6.3.5.2 (100%)	GMP synthase (glutamine-hydrolyzing) (100%)	GO:0005829 (100%)	GO:0003921 (100%);GO:0005524 (100%)	GO:0006541 (100%);GO:0006177 (5%)	cytosol (100%)	GMP synthase activity (100%);ATP binding (100%)	glutamine metabolic process (100%);GMP biosynthetic process (5%)	IPR001674 (100%);IPR004739 (100%);IPR014729 (100%)	GMP synthase, C-terminal (100%);GMP synthase, glutamine amidotransferase (100%);Rossmann-like alpha/beta/alpha sandwich fold (100%)
AGQVGGAGSIPGQYVPPSR	Saccharomyces	Eukaryota	Fungi	Dikarya		Ascomycota	Saccharomycotina		Saccharomycetes			Saccharomycetales				Saccharomycetaceae				Saccharomyces											GO:0005852 (100%);GO:0016282 (100%);GO:0033290 (100%)	GO:0003723 (100%);GO:0003743 (100%)	GO:0001732 (100%);GO:0002188 (9%);GO:0006413 (9%)	eukaryotic translation initiation factor 3 complex (100%);eukaryotic 43S preinitiation complex (100%);eukaryotic 48S preinitiation complex (100%)	RNA binding (100%);translation initiation factor activity (100%)	formation of cytoplasmic translation initiation complex (100%);translation reinitiation (9%);translational initiation (9%)	IPR000504 (100%);IPR012677 (100%);IPR017334 (100%)	RNA recognition motif domain (100%);Nucleotide-binding alpha-beta plait domain superfamily (100%);Eukaryotic translation initiation factor 3 subunit G (100%)
AGTVWINTYNDFDSR	Saccharomycetaceae	Eukaryota	Fungi	Dikarya		Ascomycota	Saccharomycotina		Saccharomycetes			Saccharomycetales				Saccharomycetaceae													1.2.1.- (50%);1.2.1.3 (50%);1.2.1.4 (50%)	With NAD(+) or NADP(+) as acceptor (50%);aldehyde dehydrogenase (NAD(+)) (50%);aldehyde dehydrogenase (NADP(+)) (50%)	GO:0005739 (4%);GO:0005829 (4%)	GO:0004029 (100%);GO:0004030 (4%);GO:0033721 (4%)	GO:0006068 (4%);GO:0006740 (4%);GO:0009651 (4%)	mitochondrion (4%);cytosol (4%)	aldehyde dehydrogenase (NAD+) activity (100%);aldehyde dehydrogenase [NAD(P)+] activity (4%);aldehyde dehydrogenase (NADP+) activity (4%)	ethanol catabolic process (4%);NADPH regeneration (4%);response to salt stress (4%)	IPR015590 (100%);IPR016161 (100%);IPR016162 (100%)	Aldehyde dehydrogenase domain (100%);Aldehyde/histidinol dehydrogenase (100%);Aldehyde dehydrogenase, N-terminal (100%)
AHLAEIQLNGGSISEK	Saccharomycetaceae	Eukaryota	Fungi	Dikarya		Ascomycota	Saccharomycotina		Saccharomycetes			Saccharomycetales				Saccharomycetaceae															GO:0022625 (100%);GO:0005737 (4%);GO:0005829 (4%)	GO:0003723 (100%);GO:0003735 (100%)	GO:0006412 (100%);GO:0002181 (4%);GO:0006364 (4%)	cytosolic large ribosomal subunit (100%);cytoplasm (4%);cytosol (4%)	RNA binding (100%);structural constituent of ribosome (100%)	translation (100%);cytoplasmic translation (4%);rRNA processing (4%)	IPR000597 (100%);IPR009000 (100%);IPR044892 (100%)	Large ribosomal subunit protein uL3 (100%);Translation protein, beta-barrel domain superfamily (100%);Ribosomal protein L3, domain 3, archaeal-type superfamily (100%)
AHNINVVDK	Eukaryota	Eukaryota																											3.5.1.19 (100%)	nicotinamidase (100%)	GO:0000781 (10%);GO:0005634 (10%);GO:0005737 (10%)	GO:0046872 (100%);GO:0016811 (90%);GO:0008936 (10%)	GO:0019363 (90%);GO:0000183 (10%);GO:0019358 (10%)	chromosome, telomeric region (10%);nucleus (10%);cytoplasm (10%)	metal ion binding (100%);hydrolase activity, acting on carbon-nitrogen (but not peptide) bonds, in linear amides (90%);nicotinamidase activity (10%)	pyridine nucleotide biosynthetic process (90%);rDNA heterochromatin formation (10%);nicotinate nucleotide salvage (10%)	IPR000868 (91%);IPR036380 (91%);IPR052347 (91%)	Isochorismatase-like (91%);Isochorismatase-like superfamily (91%);Isochorismatase Family Nicotinamidases (91%)
AHNVSTSNNSPSTDNDSISK	root																												2.7.7.49 (100%);2.7.7.7 (100%);3.1.26.4 (100%)	RNA-directed DNA polymerase (100%);DNA-directed DNA polymerase (100%);ribonuclease H (100%)	GO:0005737 (100%);GO:0005634 (38%)	GO:0003723 (100%);GO:0003887 (38%);GO:0003964 (38%)	GO:0006508 (38%);GO:0015074 (38%);GO:0032196 (38%)	cytoplasm (100%);nucleus (38%)	RNA binding (100%);DNA-directed DNA polymerase activity (38%);RNA-directed DNA polymerase activity (38%)	proteolysis (38%);DNA integration (38%);transposition (38%)	IPR015820 (100%);IPR001584 (38%);IPR001969 (38%)	Ty transposon capsid protein (100%);Integrase, catalytic core (38%);Aspartic peptidase, active site (38%)
AHPNFPIALQWTGGR	Saccharomyces	Eukaryota	Fungi	Dikarya		Ascomycota	Saccharomycotina		Saccharomycetes			Saccharomycetales				Saccharomycetaceae				Saccharomyces									1.3.1.9 (100%);2.3.1.38 (100%);2.3.1.39 (100%)	enoyl-[acyl-carrier-protein] reductase (NADH) (100%);[acyl-carrier-protein] S-acetyltransferase (100%);[acyl-carrier-protein] S-malonyltransferase (100%)	GO:0005835 (100%);GO:0005737 (7%);GO:0005739 (7%)	GO:0004312 (100%);GO:0004318 (100%);GO:0004313 (93%)	GO:0042759 (100%)	fatty acid synthase complex (100%);cytoplasm (7%);mitochondrion (7%)	fatty acid synthase activity (100%);enoyl-[acyl-carrier-protein] reductase (NADH) activity (100%);[acyl-carrier-protein] S-acetyltransferase activity (93%)	long-chain fatty acid biosynthetic process (100%)	IPR001227 (100%);IPR003965 (100%);IPR013565 (100%)	Acyl transferase domain superfamily (100%);Fatty acid synthase (100%);Fatty acid synthase beta subunit AflB /Fas1-like, central domain (100%)
AHSSMVGFDLPQR	Saccharomycetales	Eukaryota	Fungi	Dikarya		Ascomycota	Saccharomycotina		Saccharomycetes			Saccharomycetales																	2.7.2.3 (100%)	phosphoglycerate kinase (100%)	GO:0005829 (100%);GO:0005739 (6%);GO:0005576 (2%)	GO:0004618 (100%);GO:0005524 (100%);GO:0043531 (100%)	GO:0006094 (100%);GO:0006096 (100%)	cytosol (100%);mitochondrion (6%);extracellular region (2%)	phosphoglycerate kinase activity (100%);ATP binding (100%);ADP binding (100%)	gluconeogenesis (100%);glycolytic process (100%)	IPR001576 (100%);IPR015824 (100%);IPR036043 (100%)	Phosphoglycerate kinase (100%);Phosphoglycerate kinase, N-terminal (100%);Phosphoglycerate kinase superfamily (100%)
AIAIGEFDTAK	Saccharomyces	Eukaryota	Fungi	Dikarya		Ascomycota	Saccharomycotina		Saccharomycetes			Saccharomycetales				Saccharomycetaceae				Saccharomyces											GO:0005739 (100%);GO:0005741 (100%)			mitochondrion (100%);mitochondrial outer membrane (100%)
AIAPNLTQLVGELVGAR	Ascomycota	Eukaryota	Fungi	Dikarya		Ascomycota																									GO:0031428 (100%);GO:0032040 (100%);GO:0005730 (97%)	GO:0030515 (100%);GO:0017069 (6%);GO:0003729 (2%)	GO:0000447 (6%);GO:0000452 (6%);GO:0000472 (6%)	box C/D methylation guide snoRNP complex (100%);small-subunit processome (100%);nucleolus (97%)	snoRNA binding (100%);snRNA binding (6%);mRNA binding (2%)	endonucleolytic cleavage in ITS1 to separate SSU-rRNA from 5.8S rRNA and LSU-rRNA from tricistronic rRNA transcript (SSU-rRNA, 5.8S rRNA, LSU-rRNA) (6%);snoRNA guided rRNA 2'-O-methylation (6%);endonucleolytic cleavage to generate mature 5'-end of SSU-rRNA from (SSU-rRNA, 5.8S rRNA, LSU-rRNA) (6%)	IPR002687 (100%);IPR012976 (100%);IPR036070 (100%)	Nop domain (100%);NOSIC (100%);Nop domain superfamily (100%)
AIDEVTVVR	Saccharomycetaceae	Eukaryota	Fungi	Dikarya		Ascomycota	Saccharomycotina		Saccharomycetes			Saccharomycetales				Saccharomycetaceae													6.1.1.9 (100%)	valine--tRNA ligase (100%)	GO:0005829 (100%);GO:0005737 (6%);GO:0005739 (6%)	GO:0004832 (100%);GO:0005524 (100%);GO:0002161 (94%)	GO:0006438 (100%)	cytosol (100%);cytoplasm (6%);mitochondrion (6%)	valine-tRNA ligase activity (100%);ATP binding (100%);aminoacyl-tRNA editing activity (94%)	valyl-tRNA aminoacylation (100%)	IPR002303 (100%);IPR009080 (100%);IPR013155 (100%)	Valine-tRNA ligase (100%);Aminoacyl-tRNA synthetase, class Ia, anticodon-binding (100%);Methionyl/Valyl/Leucyl/Isoleucyl-tRNA synthetase, anticodon-binding (100%)
AIDEVVR	root																												2.6.1.1 (52%);2.7.13.3 (5%);2.7.11.1 (4%)	aspartate transaminase (52%);histidine kinase (5%);non-specific serine/threonine protein kinase (4%)	GO:0005829 (35%);GO:0016020 (9%);GO:0005886 (8%)	GO:0030170 (21%);GO:0004069 (21%);GO:0005524 (12%)	GO:0006532 (17%);GO:0006508 (5%);GO:0006355 (2%)	cytosol (35%);membrane (9%);plasma membrane (8%)	pyridoxal phosphate binding (21%);L-aspartate:2-oxoglutarate aminotransferase activity (21%);ATP binding (12%)	aspartate biosynthetic process (17%);proteolysis (5%);regulation of DNA-templated transcription (2%)	IPR015421 (20%);IPR015424 (20%);IPR015422 (19%)	Pyridoxal phosphate-dependent transferase, major domain (20%);Pyridoxal phosphate-dependent transferase (20%);Pyridoxal phosphate-dependent transferase, small domain (19%)
AIDYVEATANSHSR	Saccharomycetaceae	Eukaryota	Fungi	Dikarya		Ascomycota	Saccharomycotina		Saccharomycetes			Saccharomycetales				Saccharomycetaceae													2.7.1.11 (100%)	6-phosphofructokinase (100%)	GO:0005739 (100%);GO:0005945 (100%);GO:0016020 (94%)	GO:0003872 (100%);GO:0005524 (100%);GO:0016208 (100%)	GO:0006002 (100%);GO:0030388 (100%);GO:0061621 (100%)	mitochondrion (100%);6-phosphofructokinase complex (100%);membrane (94%)	6-phosphofructokinase activity (100%);ATP binding (100%);AMP binding (100%)	fructose 6-phosphate metabolic process (100%);fructose 1,6-bisphosphate metabolic process (100%);canonical glycolysis (100%)	IPR000023 (100%);IPR009161 (100%);IPR015912 (100%)	Phosphofructokinase domain (100%);ATP-dependent 6-phosphofructokinase, eukaryotic-type (100%);Phosphofructokinase, conserved site (100%)
AIEMEGLTWGAHQFIPIGFGIK	Saccharomycetaceae	Eukaryota	Fungi	Dikarya		Ascomycota	Saccharomycotina		Saccharomycetes			Saccharomycetales				Saccharomycetaceae															GO:0005829 (100%);GO:0005853 (100%);GO:0005840 (11%)	GO:0003746 (100%);GO:0005085 (100%)	GO:0006414 (11%);GO:0006449 (11%);GO:0032232 (11%)	cytosol (100%);eukaryotic translation elongation factor 1 complex (100%);ribosome (11%)	translation elongation factor activity (100%);guanyl-nucleotide exchange factor activity (100%)	translational elongation (11%);regulation of translational termination (11%);negative regulation of actin filament bundle assembly (11%)	IPR001326 (100%);IPR014038 (100%);IPR014717 (100%)	Translation elongation factor EF1B, beta/delta chains, conserved site (100%);Translation elongation factor EF1B, beta/delta subunit, guanine nucleotide exchange domain (100%);Translation elongation factor EF1B/small ribosomal subunit protein bS6 (100%)
AIEPETFTQLVSSSLYER	Saccharomyces	Eukaryota	Fungi	Dikarya		Ascomycota	Saccharomycotina		Saccharomycetes			Saccharomycetales				Saccharomycetaceae				Saccharomyces											GO:0005634 (100%);GO:0019774 (100%);GO:0005737 (93%)	GO:0061133 (7%)	GO:0010499 (100%);GO:0043161 (100%)	nucleus (100%);proteasome core complex, beta-subunit complex (100%);cytoplasm (93%)	endopeptidase activator activity (7%)	proteasomal ubiquitin-independent protein catabolic process (100%);proteasome-mediated ubiquitin-dependent protein catabolic process (100%)	IPR001353 (100%);IPR016050 (100%);IPR023333 (100%)	Proteasome, subunit alpha/beta (100%);Proteasome beta-type subunit, conserved site (100%);Proteasome B-type subunit (100%)
AIEQLNYTPIK	Saccharomyces	Eukaryota	Fungi	Dikarya		Ascomycota	Saccharomycotina		Saccharomycetes			Saccharomycetales				Saccharomycetaceae				Saccharomyces											GO:0005634 (100%);GO:0005829 (100%);GO:1990904 (100%)	GO:0003730 (100%);GO:0008143 (100%);GO:0008266 (100%)	GO:0051028 (94%);GO:0006417 (88%);GO:0006446 (6%)	nucleus (100%);cytosol (100%);ribonucleoprotein complex (100%)	mRNA 3'-UTR binding (100%);poly(A) binding (100%);poly(U) RNA binding (100%)	mRNA transport (94%);regulation of translation (88%);regulation of translational initiation (6%)	IPR000504 (100%);IPR012677 (100%);IPR034364 (100%)	RNA recognition motif domain (100%);Nucleotide-binding alpha-beta plait domain superfamily (100%);PABP, RNA recognition motif 1 (100%)
AIESYGTASGKPR	Saccharomyces	Eukaryota	Fungi	Dikarya		Ascomycota	Saccharomycotina		Saccharomycetes			Saccharomycetales				Saccharomycetaceae				Saccharomyces									5.2.1.8 (100%)	peptidylprolyl isomerase (100%)	GO:0005829 (93%);GO:0005886 (93%);GO:0043231 (93%)	GO:0003755 (100%);GO:0016018 (7%)	GO:0006457 (100%);GO:0006915 (7%)	cytosol (93%);plasma membrane (93%);intracellular membrane-bounded organelle (93%)	peptidyl-prolyl cis-trans isomerase activity (100%);cyclosporin A binding (7%)	protein folding (100%);apoptotic process (7%)	IPR002130 (100%);IPR020892 (100%);IPR029000 (100%)	Cyclophilin-type peptidyl-prolyl cis-trans isomerase domain (100%);Cyclophilin-type peptidyl-prolyl cis-trans isomerase, conserved site (100%);Cyclophilin-like domain superfamily (100%)
AIEVSETPNHVLYSNR	Saccharomycetaceae	Eukaryota	Fungi	Dikarya		Ascomycota	Saccharomycotina		Saccharomycetes			Saccharomycetales				Saccharomycetaceae															GO:0005737 (100%)	GO:0051879 (100%);GO:0003729 (5%);GO:0030544 (5%)	GO:0006457 (5%);GO:0006626 (5%);GO:0008104 (5%)	cytoplasm (100%)	Hsp90 protein binding (100%);mRNA binding (5%);Hsp70 protein binding (5%)	protein folding (5%);protein targeting to mitochondrion (5%);protein localization (5%)	IPR006636 (100%);IPR011990 (100%);IPR019734 (100%)	Heat shock chaperonin-binding (100%);Tetratricopeptide-like helical domain superfamily (100%);Tetratricopeptide repeat (100%)
AIFEELSDIPVSVELASDFLDR	Saccharomycetaceae	Eukaryota	Fungi	Dikarya		Ascomycota	Saccharomycotina		Saccharomycetes			Saccharomycetales				Saccharomycetaceae													2.6.1.16 (100%)	glutamine--fructose-6-phosphate transaminase (isomerizing) (100%)	GO:0005829 (95%)	GO:0004360 (100%);GO:0097367 (100%)	GO:0006002 (100%);GO:0006487 (100%);GO:0006541 (100%)	cytosol (95%)	glutamine-fructose-6-phosphate transaminase (isomerizing) activity (100%);carbohydrate derivative binding (100%)	fructose 6-phosphate metabolic process (100%);protein N-linked glycosylation (100%);glutamine metabolic process (100%)	IPR001347 (100%);IPR017932 (100%);IPR029055 (100%)	SIS domain (100%);Glutamine amidotransferase type 2 domain (100%);Nucleophile aminohydrolases, N-terminal (100%)
AIFPENIPGFELGTDSDGFFR	Saccharomyces	Eukaryota	Fungi	Dikarya		Ascomycota	Saccharomycotina		Saccharomycetes			Saccharomycetales				Saccharomycetaceae				Saccharomyces									1.8.1.7 (100%)	glutathione-disulfide reductase (100%)	GO:0005739 (100%);GO:0005829 (100%);GO:0005634 (9%)	GO:0004362 (100%);GO:0050660 (100%);GO:0050661 (100%)	GO:0006749 (100%);GO:0034599 (100%);GO:0045454 (100%)	mitochondrion (100%);cytosol (100%);nucleus (9%)	glutathione-disulfide reductase (NADPH) activity (100%);flavin adenine dinucleotide binding (100%);NADP binding (100%)	glutathione metabolic process (100%);cellular response to oxidative stress (100%);cell redox homeostasis (100%)	IPR001100 (100%);IPR004099 (100%);IPR006322 (100%)	Pyridine nucleotide-disulphide oxidoreductase, class I (100%);Pyridine nucleotide-disulphide oxidoreductase, dimerisation domain (100%);Glutathione reductase, eukaryote/bacterial (100%)
AIFPNTVDGDLLK	Saccharomycetaceae	Eukaryota	Fungi	Dikarya		Ascomycota	Saccharomycotina		Saccharomycetes			Saccharomycetales				Saccharomycetaceae													1.3.1.9 (100%);2.3.1.38 (100%);2.3.1.39 (100%)	enoyl-[acyl-carrier-protein] reductase (NADH) (100%);[acyl-carrier-protein] S-acetyltransferase (100%);[acyl-carrier-protein] S-malonyltransferase (100%)	GO:0005835 (100%);GO:0005737 (5%);GO:0005739 (5%)	GO:0004317 (100%);GO:0004312 (95%);GO:0004313 (95%)	GO:0042759 (100%)	fatty acid synthase complex (100%);cytoplasm (5%);mitochondrion (5%)	obsolete (3R)-3-hydroxypalmitoyl-[acyl-carrier-protein] dehydratase activity (100%);fatty acid synthase activity (95%);[acyl-carrier-protein] S-acetyltransferase activity (95%)	long-chain fatty acid biosynthetic process (100%)	IPR001227 (100%);IPR002539 (100%);IPR014043 (100%)	Acyl transferase domain superfamily (100%);MaoC-like dehydratase domain (100%);Acyl transferase domain (100%)
AIGVLPQLIIDR	Eukaryota	Eukaryota																											2.3.3.1 (75%);2.3.3.16 (25%)	citrate (Si)-synthase (75%);citrate synthase (unknown stereospecificity) (25%)	GO:0005759 (100%);GO:0005743 (0%);GO:0016020 (0%)	GO:0004108 (100%);GO:0036440 (0%)	GO:0005975 (100%);GO:0006099 (100%);GO:0006101 (99%)	mitochondrial matrix (100%);mitochondrial inner membrane (0%);membrane (0%)	citrate (Si)-synthase activity (100%);citrate synthase activity (0%)	carbohydrate metabolic process (100%);tricarboxylic acid cycle (100%);citrate metabolic process (99%)	IPR002020 (100%);IPR016142 (100%);IPR036969 (100%)	Citrate synthase (100%);Citrate synthase-like, large alpha subdomain (100%);Citrate synthase superfamily (100%)
AIGYNPTNQLVQDIINADSSLR	Saccharomyces	Eukaryota	Fungi	Dikarya		Ascomycota	Saccharomycotina		Saccharomycetes			Saccharomycetales				Saccharomycetaceae				Saccharomyces											GO:0016460 (100%);GO:0000142 (10%);GO:0005886 (10%)	GO:0005509 (100%);GO:0032036 (90%);GO:0031489 (10%)	GO:1903475 (100%);GO:0000920 (10%);GO:0006903 (10%)	myosin II complex (100%);cellular bud neck contractile ring (10%);plasma membrane (10%)	calcium ion binding (100%);myosin heavy chain binding (90%);myosin V binding (10%)	mitotic actomyosin contractile ring assembly (100%);septum digestion after cytokinesis (10%);vesicle targeting (10%)	IPR002048 (100%);IPR011992 (100%);IPR050230 (100%)	EF-hand domain (100%);EF-hand domain pair (100%);Calmodulin/Myosin light chain/Troponin C-like (100%)
AIIFEGDEPGQGYSITYK	Eukaryota	Eukaryota																											6.2.1.1 (100%)	acetate--CoA ligase (100%)	GO:0005739 (100%);GO:0005829 (100%);GO:0005634 (8%)	GO:0003987 (100%);GO:0005524 (100%);GO:0016208 (100%)	GO:0019427 (100%);GO:0006085 (8%);GO:0006629 (8%)	mitochondrion (100%);cytosol (100%);nucleus (8%)	acetate-CoA ligase activity (100%);ATP binding (100%);AMP binding (100%)	acetyl-CoA biosynthetic process from acetate (100%);acetyl-CoA biosynthetic process (8%);lipid metabolic process (8%)	IPR000873 (100%);IPR011904 (100%);IPR020845 (100%)	AMP-dependent synthetase/ligase domain (100%);Acetate-CoA ligase (100%);AMP-binding, conserved site (100%)
AIIVLSTSGTTPR	Saccharomycetaceae	Eukaryota	Fungi	Dikarya		Ascomycota	Saccharomycotina		Saccharomycetes			Saccharomycetales				Saccharomycetaceae													2.7.1.40 (100%)	pyruvate kinase (100%)	GO:0005737 (100%);GO:0005886 (5%)	GO:0000287 (100%);GO:0004743 (100%);GO:0005524 (100%)	GO:0006090 (5%);GO:0006096 (5%)	cytoplasm (100%);plasma membrane (5%)	magnesium ion binding (100%);pyruvate kinase activity (100%);ATP binding (100%)	pyruvate metabolic process (5%);glycolytic process (5%)	IPR001697 (100%);IPR011037 (100%);IPR015793 (100%)	Pyruvate kinase (100%);Pyruvate kinase-like, insert domain superfamily (100%);Pyruvate kinase, barrel (100%)
AIKEESQSIYIPR	Saccharomyces	Eukaryota	Fungi	Dikarya		Ascomycota	Saccharomycotina		Saccharomycetes			Saccharomycetales				Saccharomycetaceae				Saccharomyces									7.1.2.2 (100%);3.1.-.- (4%)	H(+)-transporting two-sector ATPase (100%);Acting on ester bonds (4%)	GO:0000329 (100%);GO:0000325 (96%);GO:0012505 (96%)	GO:0005524 (100%);GO:0046961 (100%);GO:0046933 (88%)	GO:0016539 (64%);GO:0046034 (12%);GO:0006314 (4%)	fungal-type vacuole membrane (100%);plant-type vacuole (96%);endomembrane system (96%)	ATP binding (100%);proton-transporting ATPase activity, rotational mechanism (100%);proton-transporting ATP synthase activity, rotational mechanism (88%)	intein-mediated protein splicing (64%);ATP metabolic process (12%);intron homing (4%)	IPR000194 (100%);IPR004100 (100%);IPR020003 (100%)	ATPase, F1/V1/A1 complex, alpha/beta subunit, nucleotide-binding domain (100%);ATPase, F1/V1/A1 complex, alpha/beta subunit, N-terminal domain (100%);ATPase, alpha/beta subunit, nucleotide-binding domain, active site (100%)
AILDLNLPK	root																														GO:0005730 (87%);GO:0031428 (87%);GO:0032040 (87%)	GO:0030515 (87%);GO:0000156 (4%);GO:0000976 (4%)	GO:0000160 (9%);GO:0000452 (4%);GO:0000494 (4%)	nucleolus (87%);box C/D methylation guide snoRNP complex (87%);small-subunit processome (87%)	snoRNA binding (87%);phosphorelay response regulator activity (4%);transcription cis-regulatory region binding (4%)	phosphorelay signal transduction system (9%);snoRNA guided rRNA 2'-O-methylation (4%);box C/D sno(s)RNA 3'-end processing (4%)	IPR002687 (87%);IPR012974 (87%);IPR012976 (87%)	Nop domain (87%);Nucleolar protein 58/56, N-terminal (87%);NOSIC (87%)
AILFIPK	root																												1.1.1.100 (60%);2.3.1.41 (60%);2.3.1.86 (60%)	3-oxoacyl-[acyl-carrier-protein] reductase (60%);beta-ketoacyl-[acyl-carrier-protein] synthase I (60%);fatty-acyl-CoA synthase system (60%)	GO:0005829 (74%);GO:0048471 (74%);GO:0005886 (73%)	GO:0005524 (76%);GO:0016887 (74%);GO:0051082 (74%)	GO:0034605 (68%);GO:0050821 (68%);GO:0015990 (7%)	cytosol (74%);perinuclear region of cytoplasm (74%);plasma membrane (73%)	ATP binding (76%);ATP hydrolysis activity (74%);unfolded protein binding (74%)	cellular response to heat (68%);protein stabilization (68%);electron transport coupled proton transport (7%)	IPR001404 (75%);IPR020568 (75%);IPR020575 (74%)	Heat shock protein Hsp90 family (75%);Ribosomal protein uS5 domain 2-type superfamily (75%);Heat shock protein Hsp90, N-terminal (74%)
AIMPIIEGHDVLAQAQSGTGK	Saccharomycetaceae	Eukaryota	Fungi	Dikarya		Ascomycota	Saccharomycotina		Saccharomycetes			Saccharomycetales				Saccharomycetaceae													3.6.4.13 (100%)	RNA helicase (100%)	GO:0005737 (8%);GO:0005840 (4%);GO:0005886 (4%)	GO:0003723 (100%);GO:0003724 (100%);GO:0005524 (100%)	GO:0002183 (4%);GO:0006413 (4%);GO:0006446 (4%)	cytoplasm (8%);ribosome (4%);plasma membrane (4%)	RNA binding (100%);RNA helicase activity (100%);ATP binding (100%)	cytoplasmic translational initiation (4%);translational initiation (4%);regulation of translational initiation (4%)	IPR011545 (100%);IPR014001 (100%);IPR027417 (100%)	DEAD/DEAH box helicase domain (100%);Helicase superfamily 1/2, ATP-binding domain (100%);P-loop containing nucleoside triphosphate hydrolase (100%)
AIPGEYITYALSGYVR	Saccharomycetales	Eukaryota	Fungi	Dikarya		Ascomycota	Saccharomycotina		Saccharomycetes			Saccharomycetales																			GO:0022627 (100%);GO:0005829 (7%)	GO:0003735 (100%)	GO:0000447 (100%);GO:0000461 (100%);GO:0006412 (100%)	cytosolic small ribosomal subunit (100%);cytosol (7%)	structural constituent of ribosome (100%)	endonucleolytic cleavage in ITS1 to separate SSU-rRNA from 5.8S rRNA and LSU-rRNA from tricistronic rRNA transcript (SSU-rRNA, 5.8S rRNA, LSU-rRNA) (100%);endonucleolytic cleavage to generate mature 3'-end of SSU-rRNA from (SSU-rRNA, 5.8S rRNA, LSU-rRNA) (100%);translation (100%)	IPR001931 (100%);IPR038579 (100%);IPR018279 (93%)	Small ribosomal subunit protein eS21 (100%);Small ribosomal subunit protein eS21 superfamily (100%);Small ribosomal subunit protein eS21, conserved site (93%)
AIPPLPQLDFLLPLEEIK	Saccharomyces	Eukaryota	Fungi	Dikarya		Ascomycota	Saccharomycotina		Saccharomycetes			Saccharomycetales				Saccharomycetaceae				Saccharomyces											GO:0031966 (100%);GO:0005739 (50%);GO:0005758 (50%)			mitochondrial membrane (100%);mitochondrion (50%);mitochondrial intermembrane space (50%)			IPR035187 (100%)	Mitochondrial peculiar membrane protein 1 (100%)
AIQIPAVSSDESLR	Eukaryota	Eukaryota																											3.4.13.- (100%)	Dipeptidases (100%)	GO:0005829 (95%);GO:0005737 (5%);GO:0005739 (5%)	GO:0046872 (90%);GO:0070573 (90%);GO:0016805 (10%)	GO:0006508 (100%);GO:0006751 (5%)	cytosol (95%);cytoplasm (5%);mitochondrion (5%)	metal ion binding (90%);metallodipeptidase activity (90%);dipeptidase activity (10%)	proteolysis (100%);glutathione catabolic process (5%)	IPR002933 (100%);IPR051458 (100%);IPR011650 (95%)	Peptidase M20 (100%);Cytosolic and Metallo Dipeptidase (100%);Peptidase M20, dimerisation domain (95%)
AIQQAADEVASGK	Saccharomycetales	Eukaryota	Fungi	Dikarya		Ascomycota	Saccharomycotina		Saccharomycetes			Saccharomycetales																	4.2.1.2 (100%)	fumarate hydratase (100%)	GO:0005739 (100%);GO:0005634 (8%);GO:0005759 (8%)	GO:0004333 (100%);GO:0003743 (8%)	GO:0006099 (100%);GO:0006106 (100%);GO:0006108 (100%)	mitochondrion (100%);nucleus (8%);mitochondrial matrix (8%)	fumarate hydratase activity (100%);translation initiation factor activity (8%)	tricarboxylic acid cycle (100%);fumarate metabolic process (100%);malate metabolic process (100%)	IPR000362 (100%);IPR005677 (100%);IPR008948 (100%)	Fumarate lyase family (100%);Fumarate hydratase, class II (100%);L-Aspartase-like (100%)
AIQTANIALEK	root																												5.4.2.11 (100%)	phosphoglycerate mutase (2,3-diphosphoglycerate-dependent) (100%)	GO:0005739 (3%);GO:0005741 (3%);GO:0005758 (3%)	GO:0046538 (87%);GO:0016868 (13%);GO:0004619 (3%)	GO:0006096 (100%);GO:0006094 (23%)	mitochondrion (3%);mitochondrial outer membrane (3%);mitochondrial intermembrane space (3%)	2,3-bisphosphoglycerate-dependent phosphoglycerate mutase activity (87%);intramolecular phosphotransferase activity (13%);phosphoglycerate mutase activity (3%)	glycolytic process (100%);gluconeogenesis (23%)	IPR005952 (100%);IPR013078 (100%);IPR029033 (100%)	Phosphoglycerate mutase 1 (100%);Histidine phosphatase superfamily, clade-1 (100%);Histidine phosphatase superfamily (100%)
AIQVEGQPIILTGAPAINK	Ascomycota	Eukaryota	Fungi	Dikarya		Ascomycota																							6.4.1.2 (88%);6.3.4.14 (25%)	acetyl-CoA carboxylase (88%);biotin carboxylase (25%)	GO:0005739 (100%);GO:0005789 (1%);GO:0009317 (1%)	GO:0003989 (100%);GO:0005524 (99%);GO:0046872 (97%)	GO:0006633 (99%);GO:2001295 (82%);GO:0006085 (1%)	mitochondrion (100%);endoplasmic reticulum membrane (1%);acetyl-CoA carboxylase complex (1%)	acetyl-CoA carboxylase activity (100%);ATP binding (99%);metal ion binding (97%)	fatty acid biosynthetic process (99%);malonyl-CoA biosynthetic process (82%);acetyl-CoA biosynthetic process (1%)	IPR029045 (100%);IPR034733 (100%);IPR049076 (100%)	ClpP/crotonase-like domain superfamily (100%);Acetyl-coenzyme A carboxylase carboxyl transferase subunit beta (100%);Acetyl-CoA carboxylase (100%)
AISAQADKQDISSSTR	Saccharomyces	Eukaryota	Fungi	Dikarya		Ascomycota	Saccharomycotina		Saccharomycetes			Saccharomycetales				Saccharomycetaceae				Saccharomyces									1.1.1.100 (100%);2.3.1.41 (100%);2.3.1.86 (100%)	3-oxoacyl-[acyl-carrier-protein] reductase (100%);beta-ketoacyl-[acyl-carrier-protein] synthase I (100%);fatty-acyl-CoA synthase system (100%)	GO:0005835 (100%);GO:0005739 (17%);GO:0005829 (17%)	GO:0000287 (100%);GO:0004312 (100%);GO:0004315 (100%)	GO:0042759 (100%)	fatty acid synthase complex (100%);mitochondrion (17%);cytosol (17%)	magnesium ion binding (100%);fatty acid synthase activity (100%);3-oxoacyl-[acyl-carrier-protein] synthase activity (100%)	long-chain fatty acid biosynthetic process (100%)	IPR004568 (100%);IPR008278 (100%);IPR009081 (100%)	Phosphopantetheine-protein transferase domain (100%);4'-phosphopantetheinyl transferase domain (100%);Phosphopantetheine binding ACP domain (100%)
AISLDVTDDSALDK	Saccharomyces	Eukaryota	Fungi	Dikarya		Ascomycota	Saccharomycotina		Saccharomycetes			Saccharomycetales				Saccharomycetaceae				Saccharomyces									1.5.1.10 (100%)	saccharopine dehydrogenase (NADP(+), L-glutamate-forming) (100%)	GO:0005737 (100%);GO:0071944 (8%)	GO:0004753 (100%);GO:0004755 (8%)	GO:0019878 (100%)	cytoplasm (100%);cell periphery (8%)	saccharopine dehydrogenase activity (100%);saccharopine dehydrogenase (NADP+, L-glutamate-forming) activity (8%)	lysine biosynthetic process via aminoadipic acid (100%)	IPR005097 (100%);IPR032095 (100%);IPR036291 (100%)	Saccharopine dehydrogenase, NADP binding domain (100%);Saccharopine dehydrogenase-like, C-terminal (100%);NAD(P)-binding domain superfamily (100%)
AITVGASTLSDDR	Fungi	Eukaryota	Fungi																										3.4.21.48 (100%)	cerevisin (100%)	GO:0005615 (100%);GO:0005773 (6%);GO:0000324 (3%)	GO:0004252 (100%)	GO:0006508 (100%);GO:0000425 (9%);GO:0007039 (9%)	extracellular space (100%);vacuole (6%);fungal-type vacuole (3%)	serine-type endopeptidase activity (100%)	proteolysis (100%);pexophagy (9%);protein catabolic process in the vacuole (9%)	IPR000209 (100%);IPR010259 (100%);IPR015500 (100%)	Peptidase S8/S53 domain (100%);Peptidase S8 propeptide/proteinase inhibitor I9 (100%);Peptidase S8, subtilisin-related (100%)
AIVQVFEGTSGIDAR	Metazoa	Eukaryota	Metazoa																										2.7.1.59 (100%)	N-acetylglucosamine kinase (100%)	GO:0016324 (89%);GO:0005737 (56%);GO:0033180 (54%)	GO:0005524 (98%);GO:0046961 (98%);GO:0003677 (11%)	GO:0046034 (100%);GO:0007035 (91%);GO:0001503 (37%)	apical plasma membrane (89%);cytoplasm (56%);proton-transporting V-type ATPase, V1 domain (54%)	ATP binding (98%);proton-transporting ATPase activity, rotational mechanism (98%);DNA binding (11%)	ATP metabolic process (100%);vacuolar acidification (91%);ossification (37%)	IPR004100 (100%);IPR022879 (100%);IPR000194 (98%)	ATPase, F1/V1/A1 complex, alpha/beta subunit, N-terminal domain (100%);V-type ATP synthase regulatory subunit B/beta (100%);ATPase, F1/V1/A1 complex, alpha/beta subunit, nucleotide-binding domain (98%)
AIVQVFEGTSGIDVK	Eukaryota	Eukaryota																											3.1.3.78 (100%)	phosphatidylinositol-4,5-bisphosphate 4-phosphatase (100%)	GO:0033180 (95%);GO:0000221 (3%);GO:0000329 (2%)	GO:0005524 (98%);GO:0046961 (98%);GO:0016787 (7%)	GO:0007035 (98%);GO:0046034 (98%);GO:0000425 (2%)	proton-transporting V-type ATPase, V1 domain (95%);vacuolar proton-transporting V-type ATPase, V1 domain (3%);fungal-type vacuole membrane (2%)	ATP binding (98%);proton-transporting ATPase activity, rotational mechanism (98%);hydrolase activity (7%)	vacuolar acidification (98%);ATP metabolic process (98%);pexophagy (2%)	IPR000194 (100%);IPR004100 (100%);IPR020003 (100%)	ATPase, F1/V1/A1 complex, alpha/beta subunit, nucleotide-binding domain (100%);ATPase, F1/V1/A1 complex, alpha/beta subunit, N-terminal domain (100%);ATPase, alpha/beta subunit, nucleotide-binding domain, active site (100%)
AIVSTGLDLGNATIEK	Saccharomyces	Eukaryota	Fungi	Dikarya		Ascomycota	Saccharomycotina		Saccharomycetes			Saccharomycetales				Saccharomycetaceae				Saccharomyces											GO:0005811 (100%);GO:0016020 (100%)		GO:0009060 (100%)	lipid droplet (100%);membrane (100%)		aerobic respiration (100%)
AKDEVELHFPK	Saccharomyces	Eukaryota	Fungi	Dikarya		Ascomycota	Saccharomycotina		Saccharomycetes			Saccharomycetales				Saccharomycetaceae				Saccharomyces									6.2.1.3 (100%)	long-chain-fatty-acid--CoA ligase (100%)	GO:0005783 (100%);GO:0005811 (100%);GO:0005886 (100%)	GO:0090433 (92%);GO:0004467 (8%);GO:0005524 (8%)	GO:0035336 (100%);GO:0030182 (38%);GO:0001676 (8%)	endoplasmic reticulum (100%);lipid droplet (100%);plasma membrane (100%)	palmitoyl-CoA ligase activity (92%);long-chain fatty acid-CoA ligase activity (8%);ATP binding (8%)	long-chain fatty-acyl-CoA metabolic process (100%);neuron differentiation (38%);long-chain fatty acid metabolic process (8%)	IPR000873 (100%);IPR020845 (100%);IPR042099 (100%)	AMP-dependent synthetase/ligase domain (100%);AMP-binding, conserved site (100%);ANL, N-terminal domain (100%)
AKDILDEFR	Saccharomycetaceae	Eukaryota	Fungi	Dikarya		Ascomycota	Saccharomycotina		Saccharomycetes			Saccharomycetales				Saccharomycetaceae													3.6.4.- (100%)	Acting on ATP involved in cellular and subcellular movement (100%)	GO:0005737 (95%);GO:0005840 (5%);GO:0010494 (5%)	GO:0003746 (100%);GO:0005524 (100%);GO:0016887 (100%)	GO:0001933 (5%);GO:0006414 (5%);GO:0006415 (5%)	cytoplasm (95%);ribosome (5%);cytoplasmic stress granule (5%)	translation elongation factor activity (100%);ATP binding (100%);ATP hydrolysis activity (100%)	negative regulation of protein phosphorylation (5%);translational elongation (5%);translational termination (5%)	IPR003439 (100%);IPR003593 (100%);IPR011989 (100%)	ABC transporter-like, ATP-binding domain (100%);AAA+ ATPase domain (100%);Armadillo-like helical (100%)
AKEDYYAR	Saccharomyces	Eukaryota	Fungi	Dikarya		Ascomycota	Saccharomycotina		Saccharomycetes			Saccharomycetales				Saccharomycetaceae				Saccharomyces											GO:0005739 (100%)	GO:0042030 (100%);GO:0051117 (8%)		mitochondrion (100%)	ATPase inhibitor activity (100%);ATPase binding (8%)		IPR007648 (100%)	Mitochondrial ATPase inhibitor (100%)
AKNPLTHSTPK	Saccharomycetaceae	Eukaryota	Fungi	Dikarya		Ascomycota	Saccharomycotina		Saccharomycetes			Saccharomycetales				Saccharomycetaceae															GO:0022625 (100%);GO:0005829 (7%)	GO:0003723 (100%);GO:0003735 (7%)	GO:0000470 (93%);GO:0002181 (7%)	cytosolic large ribosomal subunit (100%);cytosol (7%)	RNA binding (100%);structural constituent of ribosome (7%)	maturation of LSU-rRNA (93%);cytoplasmic translation (7%)	IPR001921 (100%);IPR029064 (100%);IPR004038 (93%)	Large ribosomal subunit protein eL8, eukaryota (100%);Ribosomal protein eL30-like superfamily (100%);Ribosomal protein eL8/eL30/eS12/Gadd45 (93%)
AKVEEMNNIIAASR	Saccharomycetaceae	Eukaryota	Fungi	Dikarya		Ascomycota	Saccharomycotina		Saccharomycetes			Saccharomycetales				Saccharomycetaceae															GO:0022625 (100%);GO:0005829 (7%)	GO:0003735 (100%);GO:0003723 (7%)	GO:0002181 (100%)	cytosolic large ribosomal subunit (100%);cytosol (7%)	structural constituent of ribosome (100%);RNA binding (7%)	cytoplasmic translation (100%)	IPR000509 (100%);IPR038097 (100%)	Large ribosomal subunit protein eL36 (100%);Large ribosomal subunit protein eL36 domain superfamily (100%)
ALAAEDDEATR	Saccharomycetaceae	Eukaryota	Fungi	Dikarya		Ascomycota	Saccharomycotina		Saccharomycetes			Saccharomycetales				Saccharomycetaceae															GO:0005634 (100%);GO:0005737 (100%);GO:0005643 (4%)	GO:0008139 (100%);GO:0031267 (100%);GO:0061608 (100%)	GO:0006606 (100%);GO:0006607 (4%);GO:0051028 (4%)	nucleus (100%);cytoplasm (100%);nuclear pore (4%)	nuclear localization sequence binding (100%);small GTPase binding (100%);nuclear import signal receptor activity (100%)	protein import into nucleus (100%);NLS-bearing protein import into nucleus (4%);mRNA transport (4%)	IPR001494 (100%);IPR011989 (100%);IPR016024 (100%)	Importin-beta, N-terminal domain (100%);Armadillo-like helical (100%);Armadillo-type fold (100%)
ALAEFLFDDESNVIR	Saccharomycetales	Eukaryota	Fungi	Dikarya		Ascomycota	Saccharomycotina		Saccharomycetes			Saccharomycetales																			GO:0005759 (100%);GO:0005737 (4%);GO:0005739 (4%)	GO:0005524 (100%);GO:0016887 (100%);GO:0051787 (12%)	GO:0034605 (100%);GO:0042026 (100%);GO:0043335 (100%)	mitochondrial matrix (100%);cytoplasm (4%);mitochondrion (4%)	ATP binding (100%);ATP hydrolysis activity (100%);misfolded protein binding (12%)	cellular response to heat (100%);protein refolding (100%);protein unfolding (100%)	IPR001270 (100%);IPR003593 (100%);IPR003959 (100%)	ClpA/B family (100%);AAA+ ATPase domain (100%);ATPase, AAA-type, core (100%)
ALAGSEINWR	Saccharomyces	Eukaryota	Fungi	Dikarya		Ascomycota	Saccharomycotina		Saccharomycetes			Saccharomycetales				Saccharomycetaceae				Saccharomyces									1.3.1.9 (100%);2.3.1.38 (100%);2.3.1.39 (100%)	enoyl-[acyl-carrier-protein] reductase (NADH) (100%);[acyl-carrier-protein] S-acetyltransferase (100%);[acyl-carrier-protein] S-malonyltransferase (100%)	GO:0005835 (100%);GO:0005737 (8%);GO:0005739 (8%)	GO:0004312 (100%);GO:0004313 (100%);GO:0004314 (100%)	GO:0042759 (100%)	fatty acid synthase complex (100%);cytoplasm (8%);mitochondrion (8%)	fatty acid synthase activity (100%);[acyl-carrier-protein] S-acetyltransferase activity (100%);[acyl-carrier-protein] S-malonyltransferase activity (100%)	long-chain fatty acid biosynthetic process (100%)	IPR001227 (100%);IPR002539 (100%);IPR003965 (100%)	Acyl transferase domain superfamily (100%);MaoC-like dehydratase domain (100%);Fatty acid synthase (100%)
ALAIFVPVPSLAGFHK	Saccharomycetaceae	Eukaryota	Fungi	Dikarya		Ascomycota	Saccharomycotina		Saccharomycetes			Saccharomycetales				Saccharomycetaceae															GO:0022627 (100%);GO:0030686 (100%);GO:0032040 (100%)	GO:0003735 (100%)	GO:0006364 (100%);GO:0042274 (100%);GO:0006412 (94%)	cytosolic small ribosomal subunit (100%);90S preribosome (100%);small-subunit processome (100%)	structural constituent of ribosome (100%)	rRNA processing (100%);ribosomal small subunit biogenesis (100%);translation (94%)	IPR000554 (100%);IPR047861 (100%)	Small ribosomal subunit protein eS7 (100%);Small ribosomal subunit protein eS7, conserved site (100%)
ALDADVVSIEFSK	Saccharomycetales	Eukaryota	Fungi	Dikarya		Ascomycota	Saccharomycotina		Saccharomycetes			Saccharomycetales																	2.1.1.14 (100%)	5-methyltetrahydropteroyltriglutamate--homocysteine S-methyltransferase (100%)	GO:0005576 (98%);GO:0005829 (98%);GO:0005634 (1%)	GO:0003871 (100%);GO:0008270 (100%);GO:0008705 (98%)	GO:0032259 (99%);GO:0019280 (9%);GO:0046084 (9%)	extracellular region (98%);cytosol (98%);nucleus (1%)	5-methyltetrahydropteroyltriglutamate-homocysteine S-methyltransferase activity (100%);zinc ion binding (100%);methionine synthase activity (98%)	methylation (99%);L-methionine biosynthetic process from homoserine via O-acetyl-L-homoserine and cystathionine (9%);adenine biosynthetic process (9%)	IPR002629 (100%);IPR006276 (100%);IPR013215 (100%)	Cobalamin-independent methionine synthase MetE, C-terminal/archaeal (100%);Cobalamin-independent methionine synthase (100%);Cobalamin-independent methionine synthase MetE, N-terminal (100%)
ALDDFGVDYIELTSPVASEQSR	Ascomycota	Eukaryota	Fungi	Dikarya		Ascomycota																							2.3.3.14 (100%)	homocitrate synthase (100%)	GO:0005739 (99%);GO:0005634 (2%)	GO:0004410 (100%);GO:0046872 (1%);GO:0005524 (1%)	GO:0019878 (100%);GO:0009085 (1%);GO:0006281 (1%)	mitochondrion (99%);nucleus (2%)	homocitrate synthase activity (100%);metal ion binding (1%);ATP binding (1%)	lysine biosynthetic process via aminoadipic acid (100%);lysine biosynthetic process (1%);DNA repair (1%)	IPR000891 (100%);IPR002034 (100%);IPR050073 (100%)	Pyruvate carboxyltransferase (100%);Alpha-isopropylmalate/homocitrate synthase, conserved site (100%);2-IPM synthase/homocitrate synthase-like (100%)
ALDNALINMK	Saccharomycetaceae	Eukaryota	Fungi	Dikarya		Ascomycota	Saccharomycotina		Saccharomycetes			Saccharomycetales				Saccharomycetaceae													2.4.1.1 (100%)	glycogen phosphorylase (100%)	GO:0005737 (100%)	GO:0008184 (100%);GO:0030170 (100%);GO:0102250 (85%)	GO:0005980 (100%)	cytoplasm (100%)	glycogen phosphorylase activity (100%);pyridoxal phosphate binding (100%);obsolete linear malto-oligosaccharide phosphorylase activity (85%)	glycogen catabolic process (100%)	IPR000811 (100%);IPR011833 (100%);IPR035090 (95%)	Glycosyl transferase, family 35 (100%);Glycogen/starch/alpha-glucan phosphorylase (100%);Phosphorylase pyridoxal-phosphate attachment site (95%)
ALDTVTNVLNFIK	Saccharomyces	Eukaryota	Fungi	Dikarya		Ascomycota	Saccharomycotina		Saccharomycetes			Saccharomycetales				Saccharomycetaceae				Saccharomyces									1.3.1.9 (100%);2.3.1.38 (100%);2.3.1.39 (100%)	enoyl-[acyl-carrier-protein] reductase (NADH) (100%);[acyl-carrier-protein] S-acetyltransferase (100%);[acyl-carrier-protein] S-malonyltransferase (100%)	GO:0005835 (100%);GO:0005737 (7%);GO:0005739 (7%)	GO:0004317 (100%);GO:0004312 (93%);GO:0004313 (93%)	GO:0042759 (100%)	fatty acid synthase complex (100%);cytoplasm (7%);mitochondrion (7%)	obsolete (3R)-3-hydroxypalmitoyl-[acyl-carrier-protein] dehydratase activity (100%);fatty acid synthase activity (93%);[acyl-carrier-protein] S-acetyltransferase activity (93%)	long-chain fatty acid biosynthetic process (100%)	IPR001227 (100%);IPR002539 (100%);IPR014043 (100%)	Acyl transferase domain superfamily (100%);MaoC-like dehydratase domain (100%);Acyl transferase domain (100%)
ALEECVDEGLIK	Saccharomycetales	Eukaryota	Fungi	Dikarya		Ascomycota	Saccharomycotina		Saccharomycetes			Saccharomycetales																	1.1.1.307 (75%);1.1.1.- (25%);1.1.1.21 (25%)	D-xylose reductase [NAD(P)H] (75%);With NAD(+) or NADP(+) as acceptor (25%);aldose reductase (25%)	GO:0005829 (100%);GO:0005634 (6%);GO:0005737 (6%)	GO:0004032 (81%);GO:0032866 (25%);GO:0003729 (6%)	GO:0042843 (25%);GO:0019388 (6%);GO:0019568 (6%)	cytosol (100%);nucleus (6%);cytoplasm (6%)	aldose reductase (NADPH) activity (81%);D-xylose reductase (NADPH) activity (25%);mRNA binding (6%)	D-xylose catabolic process (25%);galactose catabolic process (6%);arabinose catabolic process (6%)	IPR018170 (100%);IPR020471 (100%);IPR023210 (100%)	Aldo/keto reductase, conserved site (100%);Aldo-keto reductase (100%);NADP-dependent oxidoreductase domain (100%)
ALELASAEQR	root																												6.1.1.4 (75%);2.5.1.1 (25%);2.5.1.10 (25%)	leucine--tRNA ligase (75%);dimethylallyltranstransferase (25%);(2E,6E)-farnesyl diphosphate synthase (25%)	GO:0005737 (84%);GO:0005829 (16%);GO:0005773 (5%)	GO:0004161 (84%);GO:0004337 (84%);GO:0002161 (16%)	GO:0045337 (84%);GO:0006429 (16%);GO:0006696 (5%)	cytoplasm (84%);cytosol (16%);vacuole (5%)	dimethylallyltranstransferase activity (84%);geranyltranstransferase activity (84%);aminoacyl-tRNA editing activity (16%)	farnesyl diphosphate biosynthetic process (84%);leucyl-tRNA aminoacylation (16%);ergosterol biosynthetic process (5%)	IPR000092 (84%);IPR008949 (84%);IPR033749 (84%)	Polyprenyl synthetase-like (84%);Isoprenoid synthase domain superfamily (84%);Polyprenyl synthetase, conserved site (84%)
ALENPTRPFLAILGGAK	root																												2.7.2.3 (100%)	phosphoglycerate kinase (100%)	GO:0005829 (100%);GO:0005739 (12%);GO:0005576 (2%)	GO:0004618 (100%);GO:0005524 (100%);GO:0043531 (100%)	GO:0006094 (100%);GO:0006096 (100%)	cytosol (100%);mitochondrion (12%);extracellular region (2%)	phosphoglycerate kinase activity (100%);ATP binding (100%);ADP binding (100%)	gluconeogenesis (100%);glycolytic process (100%)	IPR001576 (100%);IPR015824 (100%);IPR036043 (100%)	Phosphoglycerate kinase (100%);Phosphoglycerate kinase, N-terminal (100%);Phosphoglycerate kinase superfamily (100%)
ALENTNYAVDLGR	Saccharomyces	Eukaryota	Fungi	Dikarya		Ascomycota	Saccharomycotina		Saccharomycetes			Saccharomycetales				Saccharomycetaceae				Saccharomyces											GO:0005737 (100%);GO:0005884 (100%);GO:0032432 (100%)	GO:0051015 (100%);GO:0030674 (6%);GO:0046872 (6%)	GO:0051017 (100%);GO:0051639 (100%);GO:0007015 (6%)	cytoplasm (100%);actin filament (100%);actin filament bundle (100%)	actin filament binding (100%);protein-macromolecule adaptor activity (6%);metal ion binding (6%)	actin filament bundle assembly (100%);actin filament network formation (100%);actin filament organization (6%)	IPR001589 (100%);IPR001715 (100%);IPR036872 (100%)	Actinin-type actin-binding domain, conserved site (100%);Calponin homology domain (100%);CH domain superfamily (100%)
ALFNLADLVEK	Saccharomyces	Eukaryota	Fungi	Dikarya		Ascomycota	Saccharomycotina		Saccharomycetes			Saccharomycetales				Saccharomycetaceae				Saccharomyces									1.2.1.- (50%);1.2.1.4 (50%);1.2.1.5 (50%)	With NAD(+) or NADP(+) as acceptor (50%);aldehyde dehydrogenase (NADP(+)) (50%);aldehyde dehydrogenase [NAD(P)(+)] (50%)	GO:0005759 (11%);GO:0005739 (5%)	GO:0008957 (95%);GO:0004029 (5%);GO:0004030 (5%)	GO:0006068 (11%);GO:0019413 (5%)	mitochondrial matrix (11%);mitochondrion (5%)	phenylacetaldehyde dehydrogenase (NAD+) activity (95%);aldehyde dehydrogenase (NAD+) activity (5%);aldehyde dehydrogenase [NAD(P)+] activity (5%)	ethanol catabolic process (11%);acetate biosynthetic process (5%)	IPR015590 (100%);IPR016160 (100%);IPR016161 (100%)	Aldehyde dehydrogenase domain (100%);Aldehyde dehydrogenase, cysteine active site (100%);Aldehyde/histidinol dehydrogenase (100%)
ALGGTCVNVGCVPK	root																												1.8.1.7 (85%);1.8.1.12 (14%);1.-.-.- (1%)	glutathione-disulfide reductase (85%);trypanothione-disulfide reductase (14%);Oxidoreductases (1%)	GO:0005829 (97%);GO:0005739 (28%);GO:0005634 (1%)	GO:0050660 (98%);GO:0004362 (97%);GO:0050661 (69%)	GO:0045454 (98%);GO:0006749 (97%);GO:0034599 (97%)	cytosol (97%);mitochondrion (28%);nucleus (1%)	flavin adenine dinucleotide binding (98%);glutathione-disulfide reductase (NADPH) activity (97%);NADP binding (69%)	cell redox homeostasis (98%);glutathione metabolic process (97%);cellular response to oxidative stress (97%)	IPR012999 (100%);IPR023753 (100%);IPR046952 (100%)	Pyridine nucleotide-disulphide oxidoreductase, class I, active site (100%);FAD/NAD(P)-binding domain (100%);Glutathione reductase/thioredoxin reductase-like (100%)
ALGIMALLDEGETDWK	Fungi	Eukaryota	Fungi																										3.6.1.1 (100%)	inorganic diphosphatase (100%)	GO:0005634 (100%);GO:0005737 (100%)	GO:0000287 (100%);GO:0004427 (100%)	GO:0006796 (100%)	nucleus (100%);cytoplasm (100%)	magnesium ion binding (100%);inorganic diphosphate phosphatase activity (100%)	phosphate-containing compound metabolic process (100%)	IPR008162 (100%);IPR036649 (100%)	Inorganic pyrophosphatase (100%);Inorganic pyrophosphatase superfamily (100%)
ALIENWAADSVSSR	Saccharomycetaceae	Eukaryota	Fungi	Dikarya		Ascomycota	Saccharomycotina		Saccharomycetes			Saccharomycetales				Saccharomycetaceae													1.3.1.9 (100%);2.3.1.38 (100%);2.3.1.39 (100%)	enoyl-[acyl-carrier-protein] reductase (NADH) (100%);[acyl-carrier-protein] S-acetyltransferase (100%);[acyl-carrier-protein] S-malonyltransferase (100%)	GO:0005835 (100%);GO:0005737 (5%);GO:0005739 (5%)	GO:0004317 (100%);GO:0004312 (95%);GO:0004313 (95%)	GO:0042759 (100%)	fatty acid synthase complex (100%);cytoplasm (5%);mitochondrion (5%)	obsolete (3R)-3-hydroxypalmitoyl-[acyl-carrier-protein] dehydratase activity (100%);fatty acid synthase activity (95%);[acyl-carrier-protein] S-acetyltransferase activity (95%)	long-chain fatty acid biosynthetic process (100%)	IPR001227 (100%);IPR002539 (100%);IPR014043 (100%)	Acyl transferase domain superfamily (100%);MaoC-like dehydratase domain (100%);Acyl transferase domain (100%)
ALLDEVVK	root																												3.6.5.0 (30%);2.7.2.3 (29%);4.1.3.4 (12%)	(30%);phosphoglycerate kinase (29%);hydroxymethylglutaryl-CoA lyase (12%)	GO:0005737 (36%);GO:0005886 (23%);GO:0005829 (16%)	GO:0004145 (33%);GO:0019809 (33%);GO:0005524 (16%)	GO:0032918 (33%);GO:0045727 (12%);GO:0006094 (11%)	cytoplasm (36%);plasma membrane (23%);cytosol (16%)	diamine N-acetyltransferase activity (33%);spermidine binding (33%);ATP binding (16%)	spermidine acetylation (33%);positive regulation of translation (12%);gluconeogenesis (11%)	IPR000182 (33%);IPR016181 (33%);IPR051016 (33%)	GNAT domain (33%);Acyl-CoA N-acyltransferase (33%);Diverse Substrate Acetyltransferase (33%)
ALLDIDTLDEK	Saccharomycetaceae	Eukaryota	Fungi	Dikarya		Ascomycota	Saccharomycotina		Saccharomycetes			Saccharomycetales				Saccharomycetaceae															GO:0005852 (100%);GO:0016282 (100%);GO:0033290 (100%)	GO:0003743 (100%);GO:0003995 (8%)	GO:0001732 (100%);GO:0000184 (8%);GO:0000462 (8%)	eukaryotic translation initiation factor 3 complex (100%);eukaryotic 43S preinitiation complex (100%);eukaryotic 48S preinitiation complex (100%)	translation initiation factor activity (100%);acyl-CoA dehydrogenase activity (8%)	formation of cytoplasmic translation initiation complex (100%);nuclear-transcribed mRNA catabolic process, nonsense-mediated decay (8%);maturation of SSU-rRNA from tricistronic rRNA transcript (SSU-rRNA, 5.8S rRNA, LSU-rRNA) (8%)	IPR013906 (100%);IPR023194 (100%);IPR006089 (8%)	Eukaryotic translation initiation factor 3 subunit J (100%);Eukaryotic translation initiation factor 3-like domain superfamily (100%);Acyl-CoA dehydrogenase, conserved site (8%)
ALLELLDDSPVTPGETRPAYDGYEASK	Saccharomycetales	Eukaryota	Fungi	Dikarya		Ascomycota	Saccharomycotina		Saccharomycetes			Saccharomycetales																			GO:0005886 (100%);GO:0036286 (100%);GO:0005737 (1%)	GO:0008289 (100%);GO:0042393 (4%)	GO:0006897 (100%);GO:0070941 (100%);GO:0006325 (6%)	plasma membrane (100%);eisosome filament (100%);cytoplasm (1%)	lipid binding (100%);histone binding (4%)	endocytosis (100%);eisosome assembly (100%);chromatin organization (6%)	IPR027267 (100%);IPR028245 (100%);IPR016181 (6%)	AH/BAR domain superfamily (100%);Eisosome component PIL1/LSP1 (100%);Acyl-CoA N-acyltransferase (6%)
ALLELQVSKEDLYQTFAR	Ascomycota	Eukaryota	Fungi	Dikarya		Ascomycota																							3.6.5.- (100%)	Acting on GTP involved in cellular and subcellular movement (100%)	GO:0005829 (100%);GO:1990904 (100%)	GO:0003746 (100%);GO:0003924 (100%);GO:0005525 (100%)	GO:0006414 (3%);GO:0045901 (3%);GO:1990145 (3%)	cytosol (100%);ribonucleoprotein complex (100%)	translation elongation factor activity (100%);GTPase activity (100%);GTP binding (100%)	translational elongation (3%);positive regulation of translational elongation (3%);maintenance of translational fidelity (3%)	IPR000795 (100%);IPR005225 (100%);IPR009000 (100%)	Translational (tr)-type GTP-binding domain (100%);Small GTP-binding domain (100%);Translation protein, beta-barrel domain superfamily (100%)
ALLPHLTNAIVETNK	Saccharomyces	Eukaryota	Fungi	Dikarya		Ascomycota	Saccharomycotina		Saccharomycetes			Saccharomycetales				Saccharomycetaceae				Saccharomyces									3.6.4.- (100%)	Acting on ATP involved in cellular and subcellular movement (100%)	GO:0005737 (92%);GO:0005840 (8%);GO:0010494 (8%)	GO:0003746 (100%);GO:0005524 (100%);GO:0016887 (100%)	GO:0001933 (8%);GO:0006414 (8%);GO:0006415 (8%)	cytoplasm (92%);ribosome (8%);cytoplasmic stress granule (8%)	translation elongation factor activity (100%);ATP binding (100%);ATP hydrolysis activity (100%)	negative regulation of protein phosphorylation (8%);translational elongation (8%);translational termination (8%)	IPR003439 (100%);IPR003593 (100%);IPR011989 (100%)	ABC transporter-like, ATP-binding domain (100%);AAA+ ATPase domain (100%);Armadillo-like helical (100%)
ALLTPQPLR	Eukaryota	Eukaryota																											3.6.5.3 (50%);4.6.1.19 (50%)	protein-synthesizing GTPase (50%);ribonuclease T2 (50%)	GO:0005739 (98%);GO:0016020 (17%);GO:0022627 (1%)	GO:0003743 (98%);GO:0005525 (97%);GO:0003924 (96%)	GO:0030908 (3%);GO:0000462 (1%);GO:0001732 (1%)	mitochondrion (98%);membrane (17%);cytosolic small ribosomal subunit (1%)	translation initiation factor activity (98%);GTP binding (97%);GTPase activity (96%)	protein splicing (3%);maturation of SSU-rRNA from tricistronic rRNA transcript (SSU-rRNA, 5.8S rRNA, LSU-rRNA) (1%);formation of cytoplasmic translation initiation complex (1%)	IPR015760 (99%);IPR009000 (98%);IPR036925 (98%)	Translation initiation factor IF- 2 (99%);Translation protein, beta-barrel domain superfamily (98%);Translation initiation factor IF-2, domain 3 superfamily (98%)
ALLYVICCPVGPYYK	Eukaryota	Eukaryota																											2.6.1.42 (100%)	branched-chain-amino-acid transaminase (100%)	GO:0005739 (100%);GO:0005634 (9%);GO:0005737 (9%)	GO:0052654 (91%);GO:0052655 (91%);GO:0052656 (91%)	GO:0009098 (100%);GO:0009099 (100%);GO:0009082 (9%)	mitochondrion (100%);nucleus (9%);cytoplasm (9%)	L-leucine-2-oxoglutarate transaminase activity (91%);L-valine-2-oxoglutarate transaminase activity (91%);L-isoleucine-2-oxoglutarate transaminase activity (91%)	L-leucine biosynthetic process (100%);L-valine biosynthetic process (100%);branched-chain amino acid biosynthetic process (9%)	IPR001544 (100%);IPR005786 (100%);IPR018300 (100%)	Aminotransferase class IV (100%);Branched-chain amino acid aminotransferase II (100%);Aminotransferase, class IV, conserved site (100%)
ALNSLFDALFTFVR	Saccharomycetaceae	Eukaryota	Fungi	Dikarya		Ascomycota	Saccharomycotina		Saccharomycetes			Saccharomycetales				Saccharomycetaceae													6.1.1.5 (100%)	isoleucine--tRNA ligase (100%)	GO:0005829 (6%)	GO:0000049 (100%);GO:0002161 (100%);GO:0004822 (100%)	GO:0006428 (100%)	cytosol (6%)	tRNA binding (100%);aminoacyl-tRNA editing activity (100%);isoleucine-tRNA ligase activity (100%)	isoleucyl-tRNA aminoacylation (100%)	IPR001412 (100%);IPR002300 (100%);IPR002301 (100%)	Aminoacyl-tRNA synthetase, class I, conserved site (100%);Aminoacyl-tRNA synthetase, class Ia (100%);Isoleucine-tRNA ligase (100%)
ALPDAVTIIEPK	Ascomycota	Eukaryota	Fungi	Dikarya		Ascomycota																									GO:0005634 (100%);GO:0022627 (100%);GO:0005737 (3%)	GO:0003723 (100%);GO:0003735 (100%);GO:0003906 (3%)	GO:0006412 (97%);GO:2001235 (97%);GO:0000054 (3%)	nucleus (100%);cytosolic small ribosomal subunit (100%);cytoplasm (3%)	RNA binding (100%);structural constituent of ribosome (100%);DNA-(apurinic or apyrimidinic site) endonuclease activity (3%)	translation (97%);positive regulation of apoptotic signaling pathway (97%);ribosomal subunit export from nucleus (3%)	IPR001351 (100%);IPR004044 (100%);IPR005703 (100%)	Small ribosomal subunit protein uS3, C-terminal (100%);K Homology domain, type 2 (100%);Small ribosomal subunit protein uS3, eukaryotic/archaeal (100%)
ALPDAVTIIEPKEEEPILAPSVK	Saccharomycetaceae	Eukaryota	Fungi	Dikarya		Ascomycota	Saccharomycotina		Saccharomycetes			Saccharomycetales				Saccharomycetaceae															GO:0005634 (100%);GO:0022627 (100%);GO:0005737 (7%)	GO:0003723 (100%);GO:0003735 (100%);GO:0003906 (7%)	GO:0006412 (93%);GO:2001235 (93%);GO:0000054 (7%)	nucleus (100%);cytosolic small ribosomal subunit (100%);cytoplasm (7%)	RNA binding (100%);structural constituent of ribosome (100%);DNA-(apurinic or apyrimidinic site) endonuclease activity (7%)	translation (93%);positive regulation of apoptotic signaling pathway (93%);ribosomal subunit export from nucleus (7%)	IPR001351 (100%);IPR004044 (100%);IPR005703 (100%)	Small ribosomal subunit protein uS3, C-terminal (100%);K Homology domain, type 2 (100%);Small ribosomal subunit protein uS3, eukaryotic/archaeal (100%)
ALQLINQDDADIIGGR	Saccharomyces	Eukaryota	Fungi	Dikarya		Ascomycota	Saccharomycotina		Saccharomycetes			Saccharomycetales				Saccharomycetaceae				Saccharomyces											GO:0030130 (100%);GO:0030132 (100%);GO:0005802 (8%)	GO:0005198 (100%);GO:0032050 (100%);GO:0005516 (8%)	GO:0006886 (100%);GO:0072583 (100%);GO:0006897 (8%)	clathrin coat of trans-Golgi network vesicle (100%);clathrin coat of coated pit (100%);trans-Golgi network (8%)	structural molecule activity (100%);clathrin heavy chain binding (100%);calmodulin binding (8%)	intracellular protein transport (100%);clathrin-dependent endocytosis (100%);endocytosis (8%)	IPR000996 (100%)	Clathrin light chain (100%)
ALQLLDYLIK	Fungi	Eukaryota	Fungi																												GO:0005768 (100%);GO:0005829 (100%);GO:0005886 (100%)	GO:0030276 (100%);GO:0005543 (96%);GO:0003755 (4%)	GO:0006895 (100%);GO:0006897 (100%);GO:0006457 (4%)	endosome (100%);cytosol (100%);plasma membrane (100%)	clathrin binding (100%);phospholipid binding (96%);peptidyl-prolyl cis-trans isomerase activity (4%)	Golgi to endosome transport (100%);endocytosis (100%);protein folding (4%)	IPR008942 (100%);IPR013809 (100%);IPR002014 (4%)	ENTH/VHS (100%);ENTH domain (100%);VHS domain (4%)
ALQSIGQLIGEVMK	Saccharomycetales	Eukaryota	Fungi	Dikarya		Ascomycota	Saccharomycotina		Saccharomycetes			Saccharomycetales																			GO:0008540 (100%);GO:0031597 (100%);GO:0005634 (7%)	GO:0005524 (100%);GO:0016887 (100%);GO:0036402 (100%)	GO:0043161 (100%);GO:0045899 (100%);GO:0070682 (100%)	proteasome regulatory particle, base subcomplex (100%);cytosolic proteasome complex (100%);nucleus (7%)	ATP binding (100%);ATP hydrolysis activity (100%);proteasome-activating activity (100%)	proteasome-mediated ubiquitin-dependent protein catabolic process (100%);positive regulation of RNA polymerase II transcription preinitiation complex assembly (100%);proteasome regulatory particle assembly (100%)	IPR003593 (100%);IPR003959 (100%);IPR003960 (100%)	AAA+ ATPase domain (100%);ATPase, AAA-type, core (100%);ATPase, AAA-type, conserved site (100%)
ALQSLTSK	root																												1.6.2.4 (60%);2.4.1.227 (20%);3.5.99.6 (20%)	NADPH--hemoprotein reductase (60%);undecaprenyldiphospho-muramoylpentapeptide beta-Nacetylglucosaminyltransferase (20%);glucosamine-6-phosphate deaminase (20%)	GO:0022627 (88%);GO:0005829 (3%);GO:0005886 (3%)	GO:0003723 (88%);GO:0003735 (88%);GO:0010181 (2%)	GO:0051301 (1%);GO:0000054 (1%);GO:0002181 (1%)	cytosolic small ribosomal subunit (88%);cytosol (3%);plasma membrane (3%)	RNA binding (88%);structural constituent of ribosome (88%);FMN binding (2%)	cell division (1%);ribosomal subunit export from nucleus (1%);cytoplasmic translation (1%)	IPR036388 (92%);IPR005326 (90%);IPR037447 (89%)	Winged helix-like DNA-binding domain superfamily (92%);Plectin/eS10, N-terminal (90%);Small ribosomal subunit protein eS10 (89%)
ALQYGFSAGQPELLNFIR	Saccharomyces	Eukaryota	Fungi	Dikarya		Ascomycota	Saccharomycotina		Saccharomycetes			Saccharomycetales				Saccharomycetaceae				Saccharomyces									2.6.1.39 (100%);2.6.1.57 (100%)	2-aminoadipate transaminase (100%);aromatic-amino-acid transaminase (100%)	GO:0005737 (7%)	GO:0008793 (100%);GO:0030170 (100%);GO:0047536 (100%)	GO:0006571 (100%);GO:0009074 (100%);GO:0019878 (100%)	cytoplasm (7%)	aromatic-amino-acid transaminase activity (100%);pyridoxal phosphate binding (100%);2-aminoadipate transaminase activity (100%)	tyrosine biosynthetic process (100%);aromatic amino acid family catabolic process (100%);lysine biosynthetic process via aminoadipic acid (100%)	IPR004839 (100%);IPR015421 (100%);IPR015424 (100%)	Aminotransferase, class I/classII, large domain (100%);Pyridoxal phosphate-dependent transferase, major domain (100%);Pyridoxal phosphate-dependent transferase (100%)
ALTILTLAQK	Saccharomycetaceae	Eukaryota	Fungi	Dikarya		Ascomycota	Saccharomycotina		Saccharomycetes			Saccharomycetales				Saccharomycetaceae															GO:0005737 (100%);GO:0005634 (5%);GO:0005829 (5%)	GO:0005524 (100%);GO:0016887 (100%);GO:0042802 (5%)	GO:0034605 (100%);GO:0006355 (11%);GO:0006620 (5%)	cytoplasm (100%);nucleus (5%);cytosol (5%)	ATP binding (100%);ATP hydrolysis activity (100%);identical protein binding (5%)	cellular response to heat (100%);regulation of DNA-templated transcription (11%);post-translational protein targeting to endoplasmic reticulum membrane (5%)	IPR001270 (100%);IPR003593 (100%);IPR003959 (100%)	ClpA/B family (100%);AAA+ ATPase domain (100%);ATPase, AAA-type, core (100%)
ALVAQAIDER	Saccharomyces	Eukaryota	Fungi	Dikarya		Ascomycota	Saccharomycotina		Saccharomycetes			Saccharomycetales				Saccharomycetaceae				Saccharomyces											GO:0005634 (100%);GO:0005737 (100%);GO:0000785 (9%)		GO:1901857 (9%)	nucleus (100%);cytoplasm (100%);chromatin (9%)		positive regulation of cellular respiration (9%)	IPR003226 (100%)	MYG1 exonuclease (100%)
ALVEHIIQAK	Saccharomycetales	Eukaryota	Fungi	Dikarya		Ascomycota	Saccharomycotina		Saccharomycetes			Saccharomycetales																			GO:0022625 (100%);GO:0005829 (3%);GO:0005576 (1%)	GO:0003723 (100%);GO:0003735 (100%)	GO:0006412 (97%);GO:0002181 (3%)	cytosolic large ribosomal subunit (100%);cytosol (3%);extracellular region (1%)	RNA binding (100%);structural constituent of ribosome (100%)	translation (97%);cytoplasmic translation (3%)	IPR000196 (100%);IPR035970 (100%);IPR039547 (100%)	Large ribosomal subunit protein eL19 domain (100%);Large ribosomal subunit protein eL19 superfamily (100%);Large ribosomal subunit protein eL19 (100%)
ALVLFVPVPALSAYHK	Saccharomyces	Eukaryota	Fungi	Dikarya		Ascomycota	Saccharomycotina		Saccharomycetes			Saccharomycetales				Saccharomycetaceae				Saccharomyces											GO:0022627 (100%);GO:0032040 (100%);GO:0030686 (92%)	GO:0003735 (100%)	GO:0006364 (100%);GO:0042274 (100%);GO:0006412 (92%)	cytosolic small ribosomal subunit (100%);small-subunit processome (100%);90S preribosome (92%)	structural constituent of ribosome (100%)	rRNA processing (100%);ribosomal small subunit biogenesis (100%);translation (92%)	IPR000554 (100%);IPR047861 (100%)	Small ribosomal subunit protein eS7 (100%);Small ribosomal subunit protein eS7, conserved site (100%)
ALYDTFSVFGDILSSK	Saccharomyces	Eukaryota	Fungi	Dikarya		Ascomycota	Saccharomycotina		Saccharomycetes			Saccharomycetales				Saccharomycetaceae				Saccharomyces											GO:0005634 (100%);GO:0005829 (100%);GO:1990904 (100%)	GO:0003730 (100%);GO:0008143 (100%);GO:0008266 (100%)	GO:0051028 (95%);GO:0006417 (89%);GO:0006446 (5%)	nucleus (100%);cytosol (100%);ribonucleoprotein complex (100%)	mRNA 3'-UTR binding (100%);poly(A) binding (100%);poly(U) RNA binding (100%)	mRNA transport (95%);regulation of translation (89%);regulation of translational initiation (5%)	IPR000504 (100%);IPR012677 (100%);IPR035979 (100%)	RNA recognition motif domain (100%);Nucleotide-binding alpha-beta plait domain superfamily (100%);RNA-binding domain superfamily (100%)
ALYEEAQEK	Saccharomyces	Eukaryota	Fungi	Dikarya		Ascomycota	Saccharomycotina		Saccharomycetes			Saccharomycetales				Saccharomycetaceae				Saccharomyces									5.3.4.1 (100%)	protein disulfide-isomerase (100%)	GO:0005788 (83%);GO:0009986 (78%);GO:0005886 (17%)	GO:0003756 (83%);GO:0046933 (17%);GO:0046961 (17%)	GO:0006457 (83%);GO:0034976 (83%);GO:1900103 (6%)	endoplasmic reticulum lumen (83%);cell surface (78%);plasma membrane (17%)	protein disulfide isomerase activity (83%);proton-transporting ATP synthase activity, rotational mechanism (17%);proton-transporting ATPase activity, rotational mechanism (17%)	protein folding (83%);response to endoplasmic reticulum stress (83%);positive regulation of endoplasmic reticulum unfolded protein response (6%)	IPR005792 (83%);IPR013766 (83%);IPR017937 (83%)	Protein disulphide isomerase (83%);Thioredoxin domain (83%);Thioredoxin, conserved site (83%)
AMAPFTPFLSESIYLR	Saccharomyces	Eukaryota	Fungi	Dikarya		Ascomycota	Saccharomycotina		Saccharomycetes			Saccharomycetales				Saccharomycetaceae				Saccharomyces									6.1.1.5 (100%)	isoleucine--tRNA ligase (100%)	GO:0005829 (8%)	GO:0000049 (100%);GO:0002161 (100%);GO:0004822 (100%)	GO:0006428 (100%)	cytosol (8%)	tRNA binding (100%);aminoacyl-tRNA editing activity (100%);isoleucine-tRNA ligase activity (100%)	isoleucyl-tRNA aminoacylation (100%)	IPR001412 (100%);IPR002300 (100%);IPR002301 (100%)	Aminoacyl-tRNA synthetase, class I, conserved site (100%);Aminoacyl-tRNA synthetase, class Ia (100%);Isoleucine-tRNA ligase (100%)
AMGAETYVISR	Saccharomyces	Eukaryota	Fungi	Dikarya		Ascomycota	Saccharomycotina		Saccharomycetes			Saccharomycetales				Saccharomycetaceae				Saccharomyces									1.1.1.2 (100%);1.6.-.- (100%)	alcohol dehydrogenase (NADP(+)) (100%);Acting on NADH or NADPH (100%)	GO:0005634 (6%);GO:0005737 (6%)	GO:0008106 (100%);GO:0008270 (100%);GO:0033833 (6%)	GO:0006066 (100%);GO:0006081 (6%);GO:0033859 (6%)	nucleus (6%);cytoplasm (6%)	alcohol dehydrogenase (NADP+) activity (100%);zinc ion binding (100%);hydroxymethylfurfural reductase (NADH) activity (6%)	alcohol metabolic process (100%);aldehyde metabolic process (6%);furaldehyde metabolic process (6%)	IPR002328 (100%);IPR011032 (100%);IPR013149 (100%)	Alcohol dehydrogenase, zinc-type, conserved site (100%);GroES-like superfamily (100%);Alcohol dehydrogenase-like, C-terminal (100%)
ANAYLINTGWTGSSYVSGGK	Saccharomycetaceae	Eukaryota	Fungi	Dikarya		Ascomycota	Saccharomycotina		Saccharomycetes			Saccharomycetales				Saccharomycetaceae													4.1.1.49 (100%)	phosphoenolpyruvate carboxykinase (ATP) (100%)	GO:0005829 (100%)	GO:0004612 (100%);GO:0005524 (100%);GO:0016301 (29%)	GO:0006094 (100%)	cytosol (100%)	phosphoenolpyruvate carboxykinase (ATP) activity (100%);ATP binding (100%);kinase activity (29%)	gluconeogenesis (100%)	IPR001272 (100%);IPR008210 (100%);IPR013035 (100%)	Phosphoenolpyruvate carboxykinase, ATP-utilising (100%);Phosphoenolpyruvate carboxykinase, N-terminal (100%);Phosphoenolpyruvate carboxykinase, C-terminal (100%)
ANELLINVK	Saccharomycetales	Eukaryota	Fungi	Dikarya		Ascomycota	Saccharomycotina		Saccharomycetes			Saccharomycetales																	1.1.1.1 (100%);1.1.1.54 (2%);1.1.1.78 (2%)	alcohol dehydrogenase (100%);allyl-alcohol dehydrogenase (2%);methylglyoxal reductase (NADH) (2%)	GO:0005737 (100%);GO:0005886 (2%);GO:0062040 (2%)	GO:0004022 (100%);GO:0008270 (100%);GO:0004552 (2%)	GO:0000947 (2%);GO:0006116 (2%);GO:0019655 (2%)	cytoplasm (100%);plasma membrane (2%);fungal biofilm matrix (2%)	alcohol dehydrogenase (NAD+) activity (100%);zinc ion binding (100%);octanol dehydrogenase (NAD+) activity (2%)	amino acid catabolic process to alcohol via Ehrlich pathway (2%);NADH oxidation (2%);glycolytic fermentation to ethanol (2%)	IPR002328 (100%);IPR011032 (100%);IPR013154 (100%)	Alcohol dehydrogenase, zinc-type, conserved site (100%);GroES-like superfamily (100%);Alcohol dehydrogenase-like, N-terminal (100%)
ANELVESYR	root																												7.1.2.2 (100%);3.1.-.- (6%)	H(+)-transporting two-sector ATPase (100%);Acting on ester bonds (6%)	GO:0000329 (90%);GO:0000325 (85%);GO:0012505 (80%)	GO:0003677 (95%);GO:0004519 (95%);GO:0005524 (90%)	GO:0016539 (95%);GO:0006314 (5%);GO:0007035 (5%)	fungal-type vacuole membrane (90%);plant-type vacuole (85%);endomembrane system (80%)	DNA binding (95%);endonuclease activity (95%);ATP binding (90%)	intein-mediated protein splicing (95%);intron homing (5%);vacuolar acidification (5%)	IPR004042 (95%);IPR006142 (95%);IPR007868 (95%)	Intein DOD homing endonuclease, central region (95%);Intein (95%);Hom-end-associated Hint (95%)
ANFQGAITNR	Saccharomyces	Eukaryota	Fungi	Dikarya		Ascomycota	Saccharomycotina		Saccharomycetes			Saccharomycetales				Saccharomycetaceae				Saccharomyces									1.2.1.- (50%);1.2.1.3 (50%);1.2.1.4 (50%)	With NAD(+) or NADP(+) as acceptor (50%);aldehyde dehydrogenase (NAD(+)) (50%);aldehyde dehydrogenase (NADP(+)) (50%)	GO:0005739 (5%);GO:0005829 (5%)	GO:0004029 (100%);GO:0004030 (5%);GO:0033721 (5%)	GO:0006068 (5%);GO:0006740 (5%);GO:0009651 (5%)	mitochondrion (5%);cytosol (5%)	aldehyde dehydrogenase (NAD+) activity (100%);aldehyde dehydrogenase [NAD(P)+] activity (5%);aldehyde dehydrogenase (NADP+) activity (5%)	ethanol catabolic process (5%);NADPH regeneration (5%);response to salt stress (5%)	IPR015590 (100%);IPR016161 (100%);IPR016162 (100%)	Aldehyde dehydrogenase domain (100%);Aldehyde/histidinol dehydrogenase (100%);Aldehyde dehydrogenase, N-terminal (100%)
ANGTVVLVGLPAGAK	Saccharomycetaceae	Eukaryota	Fungi	Dikarya		Ascomycota	Saccharomycotina		Saccharomycetes			Saccharomycetales				Saccharomycetaceae													1.1.1.1 (100%)	alcohol dehydrogenase (100%)	GO:0005737 (100%)	GO:0004022 (100%);GO:0008270 (100%);GO:1990362 (3%)	GO:0000947 (3%);GO:0006067 (3%);GO:0006116 (3%)	cytoplasm (100%)	alcohol dehydrogenase (NAD+) activity (100%);zinc ion binding (100%);butanol dehydrogenase (NAD+) activity (3%)	amino acid catabolic process to alcohol via Ehrlich pathway (3%);ethanol metabolic process (3%);NADH oxidation (3%)	IPR002328 (100%);IPR011032 (100%);IPR013149 (100%)	Alcohol dehydrogenase, zinc-type, conserved site (100%);GroES-like superfamily (100%);Alcohol dehydrogenase-like, C-terminal (100%)
ANITDVCIAVPPWYTEEQR	Saccharomyces	Eukaryota	Fungi	Dikarya		Ascomycota	Saccharomycotina		Saccharomycetes			Saccharomycetales				Saccharomycetaceae				Saccharomyces											GO:0005634 (100%);GO:0005829 (100%);GO:0005737 (8%)	GO:0005524 (100%);GO:0140662 (100%);GO:0000774 (8%)	GO:0006457 (8%);GO:0006914 (8%);GO:0010499 (8%)	nucleus (100%);cytosol (100%);cytoplasm (8%)	ATP binding (100%);ATP-dependent protein folding chaperone (100%);adenyl-nucleotide exchange factor activity (8%)	protein folding (8%);autophagy (8%);proteasomal ubiquitin-independent protein catabolic process (8%)	IPR013126 (100%);IPR018181 (100%);IPR029047 (100%)	Heat shock protein 70 family (100%);Heat shock protein 70, conserved site (100%);Heat shock protein 70kD, peptide-binding domain superfamily (100%)
ANKPMYVDGVNVAPEVDSVLK	Saccharomyces	Eukaryota	Fungi	Dikarya		Ascomycota	Saccharomycotina		Saccharomycetes			Saccharomycetales				Saccharomycetaceae				Saccharomyces									5.3.1.9 (100%)	glucose-6-phosphate isomerase (100%)	GO:0005829 (100%);GO:0005739 (7%);GO:0005886 (7%)	GO:0004347 (100%);GO:0048029 (100%);GO:0097367 (100%)	GO:0006094 (100%);GO:0006096 (100%);GO:0051156 (100%)	cytosol (100%);mitochondrion (7%);plasma membrane (7%)	glucose-6-phosphate isomerase activity (100%);monosaccharide binding (100%);carbohydrate derivative binding (100%)	gluconeogenesis (100%);glycolytic process (100%);glucose 6-phosphate metabolic process (100%)	IPR001672 (100%);IPR018189 (100%);IPR023096 (100%)	Phosphoglucose isomerase (PGI) (100%);Phosphoglucose isomerase, conserved site (100%);Phosphoglucose isomerase, C-terminal (100%)
ANLIPVIAK	Eukaryota	Eukaryota																													GO:0005940 (100%);GO:0015630 (100%);GO:0031105 (100%)	GO:0003924 (100%);GO:0005525 (100%);GO:0060090 (100%)	GO:0061640 (100%);GO:0017157 (95%);GO:0000921 (3%)	septin ring (100%);microtubule cytoskeleton (100%);septin complex (100%)	GTPase activity (100%);GTP binding (100%);molecular adaptor activity (100%)	cytoskeleton-dependent cytokinesis (100%);regulation of exocytosis (95%);septin ring assembly (3%)	IPR016491 (100%);IPR027417 (100%);IPR030379 (100%)	Septin (100%);P-loop containing nucleoside triphosphate hydrolase (100%);Septin-type guanine nucleotide-binding (G) domain (100%)
ANLLSSSNFEATK	Saccharomyces	Eukaryota	Fungi	Dikarya		Ascomycota	Saccharomycotina		Saccharomycetes			Saccharomycetales				Saccharomycetaceae				Saccharomyces											GO:0005739 (100%);GO:0005743 (8%);GO:0005750 (8%)	GO:0004222 (100%);GO:0046872 (100%)	GO:0006627 (100%);GO:0009060 (100%);GO:0006122 (8%)	mitochondrion (100%);mitochondrial inner membrane (8%);obsolete mitochondrial respiratory chain complex III (8%)	metalloendopeptidase activity (100%);metal ion binding (100%)	protein processing involved in protein targeting to mitochondrion (100%);aerobic respiration (100%);mitochondrial electron transport, ubiquinol to cytochrome c (8%)	IPR007863 (100%);IPR011249 (100%);IPR011765 (100%)	Peptidase M16, C-terminal (100%);Metalloenzyme, LuxS/M16 peptidase-like (100%);Peptidase M16, N-terminal (100%)
ANNFVYVSGQIPYTPDNKPVQGSISEK	Saccharomyces	Eukaryota	Fungi	Dikarya		Ascomycota	Saccharomycotina		Saccharomycetes			Saccharomycetales				Saccharomycetaceae				Saccharomyces											GO:0005739 (100%);GO:0005829 (100%);GO:0005759 (11%)	GO:0019239 (100%)	GO:0009097 (11%);GO:0032543 (11%)	mitochondrion (100%);cytosol (100%);mitochondrial matrix (11%)	deaminase activity (100%)	isoleucine biosynthetic process (11%);mitochondrial translation (11%)	IPR006056 (100%);IPR006175 (100%);IPR019897 (100%)	RidA family (100%);YjgF/YER057c/UK114 family (100%);RidA, conserved site (100%)
ANPQLFPEVDAELATR	Saccharomyces	Eukaryota	Fungi	Dikarya		Ascomycota	Saccharomycotina		Saccharomycetes			Saccharomycetales				Saccharomycetaceae				Saccharomyces									2.3.3.10 (100%)	hydroxymethylglutaryl-CoA synthase (100%)	GO:0005634 (11%);GO:0005739 (11%)	GO:0004421 (100%)	GO:0006084 (100%);GO:0006696 (100%);GO:0010142 (100%)	nucleus (11%);mitochondrion (11%)	hydroxymethylglutaryl-CoA synthase activity (100%)	acetyl-CoA metabolic process (100%);ergosterol biosynthetic process (100%);farnesyl diphosphate biosynthetic process, mevalonate pathway (100%)	IPR000590 (100%);IPR010122 (100%);IPR013528 (100%)	Hydroxymethylglutaryl-coenzyme A synthase, active site (100%);Hydroxymethylglutaryl-CoA synthase, eukaryotic (100%);Hydroxymethylglutaryl-coenzyme A synthase, N-terminal (100%)
ANQEVLEWLFK	Saccharomycetales	Eukaryota	Fungi	Dikarya		Ascomycota	Saccharomycotina		Saccharomycetes			Saccharomycetales																	2.3.3.1 (50%);2.3.3.16 (50%)	citrate (Si)-synthase (50%);citrate synthase (unknown stereospecificity) (50%)	GO:0005759 (98%);GO:0005739 (3%);GO:0005829 (3%)	GO:0004108 (100%);GO:0000049 (2%);GO:0002161 (2%)	GO:0006099 (100%);GO:0006101 (100%);GO:0005975 (98%)	mitochondrial matrix (98%);mitochondrion (3%);cytosol (3%)	citrate (Si)-synthase activity (100%);tRNA binding (2%);aminoacyl-tRNA editing activity (2%)	tricarboxylic acid cycle (100%);citrate metabolic process (100%);carbohydrate metabolic process (98%)	IPR002020 (100%);IPR010109 (100%);IPR019810 (100%)	Citrate synthase (100%);Citrate synthase, eukaryotic-type (100%);Citrate synthase active site (100%)
ANRPFLVFIR	Sarcopterygii	Eukaryota	Metazoa			Chordata	Craniata	Sarcopterygii																							GO:0005615 (100%);GO:0005576 (2%);GO:0005788 (2%)	GO:0004867 (100%);GO:0008201 (78%);GO:0002020 (39%)	GO:0007596 (78%);GO:0030193 (78%)	extracellular space (100%);extracellular region (2%);endoplasmic reticulum lumen (2%)	serine-type endopeptidase inhibitor activity (100%);heparin binding (78%);protease binding (39%)	blood coagulation (78%);regulation of blood coagulation (78%)	IPR023795 (100%);IPR023796 (100%);IPR036186 (100%)	Serpin, conserved site (100%);Serpin domain (100%);Serpin superfamily (100%)
ANTFENISTMAR	Saccharomycetaceae	Eukaryota	Fungi	Dikarya		Ascomycota	Saccharomycotina		Saccharomycetes			Saccharomycetales				Saccharomycetaceae															GO:0005737 (100%);GO:0005634 (90%);GO:0034399 (10%)	GO:0008139 (100%);GO:0031267 (100%);GO:0061608 (100%)	GO:0006606 (90%);GO:0006607 (14%);GO:2000220 (14%)	cytoplasm (100%);nucleus (90%);nuclear periphery (10%)	nuclear localization sequence binding (100%);small GTPase binding (100%);nuclear import signal receptor activity (100%)	protein import into nucleus (90%);NLS-bearing protein import into nucleus (14%);regulation of pseudohyphal growth (14%)	IPR001494 (100%);IPR011989 (100%);IPR016024 (100%)	Importin-beta, N-terminal domain (100%);Armadillo-like helical (100%);Armadillo-type fold (100%)
ANVDTDAIIPK	root																												4.2.1.33 (100%);2.4.1.183 (0%);1.1.1.302 (0%)	3-isopropylmalate dehydratase (100%);alpha-1,3-glucan synthase (0%);2,5-diamino-6-(ribosylamino)-4(3H)-pyrimidinone 5'-phosphate reductase (0%)	GO:0009316 (98%);GO:0016020 (0%);GO:0005829 (0%)	GO:0003861 (98%);GO:0046872 (11%);GO:0051539 (11%)	GO:0009098 (98%);GO:0006488 (0%);GO:0009231 (0%)	3-isopropylmalate dehydratase complex (98%);membrane (0%);cytosol (0%)	3-isopropylmalate dehydratase activity (98%);metal ion binding (11%);4 iron, 4 sulfur cluster binding (11%)	L-leucine biosynthetic process (98%);dolichol-linked oligosaccharide biosynthetic process (0%);riboflavin biosynthetic process (0%)	IPR000573 (100%);IPR015928 (100%);IPR004431 (99%)	Aconitase A/isopropylmalate dehydratase small subunit, swivel domain (100%);Aconitase/3-isopropylmalate dehydratase, swivel (100%);3-isopropylmalate dehydratase, small subunit (99%)
ANVSKDELR	Fungi	Eukaryota	Fungi																										3.4.23.21 (100%)	rhizopuspepsin (100%)	GO:0005840 (99%);GO:1990904 (99%);GO:0016020 (1%)	GO:0003735 (100%);GO:0008233 (1%);GO:0004252 (1%)	GO:0006412 (99%);GO:0006508 (2%);GO:0000462 (1%)	ribosome (99%);ribonucleoprotein complex (99%);membrane (1%)	structural constituent of ribosome (100%);peptidase activity (1%);serine-type endopeptidase activity (1%)	translation (99%);proteolysis (2%);maturation of SSU-rRNA from tricistronic rRNA transcript (SSU-rRNA, 5.8S rRNA, LSU-rRNA) (1%)	IPR001976 (100%);IPR012678 (100%);IPR053709 (100%)	Small ribosomal subunit protein eS24 (100%);Ribosomal protein uL23/eL15/eS24 core domain superfamily (100%);Eukaryotic Ribosomal Protein eS24 (100%)
APEALFHPSVLGLESAGIDQTTYNSIMK	Saccharomycetaceae	Eukaryota	Fungi	Dikarya		Ascomycota	Saccharomycotina		Saccharomycetes			Saccharomycetales				Saccharomycetaceae													3.6.4.- (100%)	Acting on ATP involved in cellular and subcellular movement (100%)	GO:0005856 (84%);GO:0000142 (16%);GO:0000812 (16%)	GO:0016787 (98%);GO:0005524 (18%);GO:0005200 (16%)	GO:0000011 (16%);GO:0006281 (16%);GO:0006338 (16%)	cytoskeleton (84%);cellular bud neck contractile ring (16%);Swr1 complex (16%)	hydrolase activity (98%);ATP binding (18%);structural constituent of cytoskeleton (16%)	vacuole inheritance (16%);DNA repair (16%);chromatin remodeling (16%)	IPR004000 (100%);IPR020902 (100%);IPR043129 (100%)	Actin family (100%);Actin/actin-like conserved site (100%);ATPase, nucleotide binding domain (100%)
APEGELGDSLQTAFDEGK	Saccharomyces	Eukaryota	Fungi	Dikarya		Ascomycota	Saccharomycotina		Saccharomycetes			Saccharomycetales				Saccharomycetaceae				Saccharomyces											GO:0005737 (13%);GO:0005739 (13%);GO:0048471 (13%)	GO:0003723 (100%);GO:0003746 (100%);GO:0043022 (100%)	GO:0045901 (100%);GO:0045905 (100%);GO:0006414 (13%)	cytoplasm (13%);mitochondrion (13%);perinuclear region of cytoplasm (13%)	RNA binding (100%);translation elongation factor activity (100%);ribosome binding (100%)	positive regulation of translational elongation (100%);positive regulation of translational termination (100%);translational elongation (13%)	IPR001884 (100%);IPR008991 (100%);IPR012340 (100%)	Translation elongation factor IF5A-like (100%);Translation protein SH3-like domain superfamily (100%);Nucleic acid-binding, OB-fold (100%)
APEQFDEVVAAIGNK	Saccharomyces	Eukaryota	Fungi	Dikarya		Ascomycota	Saccharomycotina		Saccharomycetes			Saccharomycetales				Saccharomycetaceae				Saccharomyces									2.1.1.14 (100%)	5-methyltetrahydropteroyltriglutamate--homocysteine S-methyltransferase (100%)	GO:0005576 (96%);GO:0005829 (96%);GO:0005737 (4%)	GO:0003871 (100%);GO:0008270 (100%);GO:0008705 (96%)	GO:0032259 (68%);GO:0009086 (4%)	extracellular region (96%);cytosol (96%);cytoplasm (4%)	5-methyltetrahydropteroyltriglutamate-homocysteine S-methyltransferase activity (100%);zinc ion binding (100%);methionine synthase activity (96%)	methylation (68%);methionine biosynthetic process (4%)	IPR013215 (100%);IPR038071 (100%);IPR002629 (48%)	Cobalamin-independent methionine synthase MetE, N-terminal (100%);UROD/MetE-like superfamily (100%);Cobalamin-independent methionine synthase MetE, C-terminal/archaeal (48%)
APFDLFESK	Eukaryota	Eukaryota																													GO:0005829 (100%);GO:0005886 (100%);GO:0032991 (100%)	GO:0005524 (100%);GO:0016887 (100%);GO:0051082 (100%)	GO:0050821 (100%);GO:0034605 (100%);GO:0006457 (1%)	cytosol (100%);plasma membrane (100%);protein-containing complex (100%)	ATP binding (100%);ATP hydrolysis activity (100%);unfolded protein binding (100%)	protein stabilization (100%);cellular response to heat (100%);protein folding (1%)	IPR001404 (100%);IPR020568 (100%);IPR020575 (93%)	Heat shock protein Hsp90 family (100%);Ribosomal protein uS5 domain 2-type superfamily (100%);Heat shock protein Hsp90, N-terminal (93%)
APGIIPR	root																												7.1.2.2 (98%);3.6.3.14 (2%);1.13.11.93 (0%)	H(+)-transporting two-sector ATPase (98%);Transferred entry: 7.1.2.2 (2%);2-oxoadipate dioxygenase/decarboxylase (0%)	GO:0045261 (60%);GO:0005886 (56%);GO:0005754 (39%)	GO:0005524 (99%);GO:0046933 (99%);GO:0043531 (98%)	GO:0001937 (1%);GO:0042776 (1%);GO:0006629 (1%)	proton-transporting ATP synthase complex, catalytic core F(1) (60%);plasma membrane (56%);obsolete mitochondrial proton-transporting ATP synthase, catalytic core (39%)	ATP binding (99%);proton-transporting ATP synthase activity, rotational mechanism (99%);ADP binding (98%)	negative regulation of endothelial cell proliferation (1%);proton motive force-driven mitochondrial ATP synthesis (1%);lipid metabolic process (1%)	IPR027417 (99%);IPR005294 (99%);IPR000194 (97%)	P-loop containing nucleoside triphosphate hydrolase (99%);ATP synthase, F1 complex, alpha subunit (99%);ATPase, F1/V1/A1 complex, alpha/beta subunit, nucleotide-binding domain (97%)
APGILPR	root																												7.1.2.2 (85%);2.7.7.7 (4%);1.2.1.41 (4%)	H(+)-transporting two-sector ATPase (85%);DNA-directed DNA polymerase (4%);glutamate-5-semialdehyde dehydrogenase (4%)	GO:0005754 (81%);GO:0005886 (12%);GO:0045261 (12%)	GO:0005524 (93%);GO:0046933 (92%);GO:0043531 (92%)	GO:0006633 (1%);GO:0015986 (1%);GO:0005975 (0%)	obsolete mitochondrial proton-transporting ATP synthase, catalytic core (81%);plasma membrane (12%);proton-transporting ATP synthase complex, catalytic core F(1) (12%)	ATP binding (93%);proton-transporting ATP synthase activity, rotational mechanism (92%);ADP binding (92%)	fatty acid biosynthetic process (1%);proton motive force-driven ATP synthesis (1%);carbohydrate metabolic process (0%)	IPR027417 (92%);IPR005294 (91%);IPR000194 (91%)	P-loop containing nucleoside triphosphate hydrolase (92%);ATP synthase, F1 complex, alpha subunit (91%);ATPase, F1/V1/A1 complex, alpha/beta subunit, nucleotide-binding domain (91%)
APIVAYAELIAAR	Saccharomyces	Eukaryota	Fungi	Dikarya		Ascomycota	Saccharomycotina		Saccharomycetes			Saccharomycetales				Saccharomycetaceae				Saccharomyces									6.1.1.17 (100%)	glutamate--tRNA ligase (100%)	GO:0005829 (100%);GO:0017102 (100%);GO:0005737 (8%)	GO:0004818 (100%);GO:0005524 (100%);GO:0003729 (8%)	GO:0006424 (100%);GO:0006431 (8%)	cytosol (100%);methionyl glutamyl tRNA synthetase complex (100%);cytoplasm (8%)	glutamate-tRNA ligase activity (100%);ATP binding (100%);mRNA binding (8%)	glutamyl-tRNA aminoacylation (100%);methionyl-tRNA aminoacylation (8%)	IPR000924 (100%);IPR001412 (100%);IPR004526 (100%)	Glutamyl/glutaminyl-tRNA synthetase (100%);Aminoacyl-tRNA synthetase, class I, conserved site (100%);Glutamyl-tRNA synthetase, archaeal/eukaryotic cytosolic (100%)
APLEEIVISNDYLNK	Saccharomyces	Eukaryota	Fungi	Dikarya		Ascomycota	Saccharomycotina		Saccharomycetes			Saccharomycetales				Saccharomycetaceae				Saccharomyces											GO:0033178 (91%);GO:0000139 (9%);GO:0000221 (9%)	GO:0046961 (100%)	GO:0007035 (9%);GO:0048388 (9%);GO:0061795 (9%)	proton-transporting two-sector ATPase complex, catalytic domain (91%);Golgi membrane (9%);vacuolar proton-transporting V-type ATPase, V1 domain (9%)	proton-transporting ATPase activity, rotational mechanism (100%)	vacuolar acidification (9%);endosomal lumen acidification (9%);Golgi lumen acidification (9%)	IPR002842 (100%);IPR038495 (100%)	V-type ATPase subunit E (100%);V-type ATPase subunit E, C-terminal domain superfamily (100%)
APLLLAK	root																												4.2.1.103 (16%);3.1.4.4 (15%);3.1.1.61 (11%)	cyclohexyl-isocyanide hydratase (16%);phospholipase D (15%);protein-glutamate methylesterase (11%)	GO:0005886 (38%);GO:0016020 (6%);GO:0005737 (5%)	GO:0016491 (10%);GO:0004045 (5%);GO:0042910 (4%)	GO:0009306 (25%);GO:0044780 (21%);GO:0006355 (16%)	plasma membrane (38%);membrane (6%);cytoplasm (5%)	oxidoreductase activity (10%);aminoacyl-tRNA hydrolase activity (5%);xenobiotic transmembrane transporter activity (4%)	protein secretion (25%);bacterial-type flagellum assembly (21%);regulation of DNA-templated transcription (16%)	IPR006135 (24%);IPR029025 (24%);IPR006136 (21%)	Type III secretion system substrate exporter (24%);Type III secretion system substrate exporter, C-terminal (24%);Flagellar biosynthetic protein FlhB (21%)
APLVIADPTYFPEK	Saccharomycetaceae	Eukaryota	Fungi	Dikarya		Ascomycota	Saccharomycotina		Saccharomycetes			Saccharomycetales				Saccharomycetaceae															GO:0005737 (100%)	GO:0005093 (100%);GO:0005096 (4%)	GO:0007264 (100%);GO:0015031 (100%);GO:0016192 (100%)	cytoplasm (100%)	Rab GDP-dissociation inhibitor activity (100%);GTPase activator activity (4%)	small GTPase-mediated signal transduction (100%);protein transport (100%);vesicle-mediated transport (100%)	IPR000806 (100%);IPR018203 (100%);IPR036188 (100%)	Rab GDI protein (100%);GDP dissociation inhibitor (100%);FAD/NAD(P)-binding domain superfamily (100%)
APQALMLAPTR	Saccharomycetaceae	Eukaryota	Fungi	Dikarya		Ascomycota	Saccharomycotina		Saccharomycetes			Saccharomycetales				Saccharomycetaceae													3.6.4.13 (100%)	RNA helicase (100%)	GO:0005737 (5%);GO:0005829 (2%);GO:0005840 (2%)	GO:0003723 (100%);GO:0003724 (100%);GO:0005524 (100%)	GO:0002183 (2%);GO:0006413 (2%);GO:0006446 (2%)	cytoplasm (5%);cytosol (2%);ribosome (2%)	RNA binding (100%);RNA helicase activity (100%);ATP binding (100%)	cytoplasmic translational initiation (2%);translational initiation (2%);regulation of translational initiation (2%)	IPR011545 (100%);IPR014001 (100%);IPR027417 (100%)	DEAD/DEAH box helicase domain (100%);Helicase superfamily 1/2, ATP-binding domain (100%);P-loop containing nucleoside triphosphate hydrolase (100%)
APQHFYNSQPGK	Saccharomyces	Eukaryota	Fungi	Dikarya		Ascomycota	Saccharomycotina		Saccharomycetes			Saccharomycetales				Saccharomycetaceae				Saccharomyces									6.2.1.1 (100%)	acetate--CoA ligase (100%)	GO:0005829 (100%);GO:0005634 (6%);GO:0005730 (6%)	GO:0003987 (100%);GO:0005524 (100%);GO:0016208 (100%)	GO:0019427 (100%);GO:0006085 (6%);GO:0006090 (6%)	cytosol (100%);nucleus (6%);nucleolus (6%)	acetate-CoA ligase activity (100%);ATP binding (100%);AMP binding (100%)	acetyl-CoA biosynthetic process from acetate (100%);acetyl-CoA biosynthetic process (6%);pyruvate metabolic process (6%)	IPR000873 (100%);IPR011904 (100%);IPR020845 (100%)	AMP-dependent synthetase/ligase domain (100%);Acetate-CoA ligase (100%);AMP-binding, conserved site (100%)
APSATYAGYVWGADTR	Saccharomyces	Eukaryota	Fungi	Dikarya		Ascomycota	Saccharomycotina		Saccharomycetes			Saccharomycetales				Saccharomycetaceae				Saccharomyces											GO:0005737 (100%);GO:0005634 (94%);GO:0000329 (6%)	GO:0003729 (100%);GO:0001965 (6%);GO:0003723 (6%)	GO:0000280 (81%);GO:0000381 (13%);GO:0006397 (13%)	cytoplasm (100%);nucleus (94%);fungal-type vacuole membrane (6%)	mRNA binding (100%);G-protein alpha-subunit binding (6%);RNA binding (6%)	nuclear division (81%);regulation of alternative mRNA splicing, via spliceosome (13%);mRNA processing (13%)	IPR004087 (100%);IPR004088 (100%);IPR036612 (100%)	K Homology domain (100%);K Homology domain, type 1 (100%);K Homology domain, type 1 superfamily (100%)
APTAAELQAPPPPPSSTK	Saccharomyces	Eukaryota	Fungi	Dikarya		Ascomycota	Saccharomycotina		Saccharomycetes			Saccharomycetales				Saccharomycetaceae				Saccharomyces											GO:0005886 (100%);GO:0036286 (100%);GO:0005737 (6%)	GO:0008289 (100%)	GO:0006897 (100%);GO:0070941 (100%);GO:0009408 (6%)	plasma membrane (100%);eisosome filament (100%);cytoplasm (6%)	lipid binding (100%)	endocytosis (100%);eisosome assembly (100%);response to heat (6%)	IPR027267 (100%);IPR028245 (100%)	AH/BAR domain superfamily (100%);Eisosome component PIL1/LSP1 (100%)
APTASQLQNPPPPPSTTK	Ascomycota	Eukaryota	Fungi	Dikarya		Ascomycota																									GO:0005886 (100%);GO:0036286 (100%);GO:0005737 (1%)	GO:0008289 (100%)	GO:0006897 (100%);GO:0070941 (100%);GO:0097446 (3%)	plasma membrane (100%);eisosome filament (100%);cytoplasm (1%)	lipid binding (100%)	endocytosis (100%);eisosome assembly (100%);protein localization to eisosome filament (3%)	IPR027267 (100%);IPR028245 (100%)	AH/BAR domain superfamily (100%);Eisosome component PIL1/LSP1 (100%)
AQCPIIER	Eukaryota	Eukaryota																													GO:0022627 (94%);GO:0005840 (5%);GO:0015935 (3%)	GO:0003735 (98%);GO:0003729 (94%);GO:0019843 (94%)	GO:0006412 (98%);GO:0000028 (94%);GO:0000054 (4%)	cytosolic small ribosomal subunit (94%);ribosome (5%);small ribosomal subunit (3%)	structural constituent of ribosome (98%);mRNA binding (94%);rRNA binding (94%)	translation (98%);ribosomal small subunit assembly (94%);ribosomal subunit export from nucleus (4%)	IPR023798 (100%);IPR036823 (99%);IPR020606 (99%)	Small ribosomal subunit protein uS7 domain (100%);Small ribosomal subunit protein uS7 domain superfamily (99%);Small ribosomal subunit protein uS7, conserved site (99%)
AQDCLYTLVER	root																												1.1.1.67 (88%);1.1.1.- (12%)	mannitol 2-dehydrogenase (88%);With NAD(+) or NADP(+) as acceptor (12%)		GO:0046029 (100%);GO:0050086 (5%)	GO:0019594 (61%)		mannitol dehydrogenase activity (100%);mannitol 2-dehydrogenase activity (5%)	mannitol metabolic process (61%)	IPR013131 (100%);IPR036291 (100%);IPR050988 (100%)	Mannitol dehydrogenase, N-terminal (100%);NAD(P)-binding domain superfamily (100%);Mannitol Dehydrogenase/Oxidoreductase (100%)
AQDEFVMQSINK	Saccharomyces	Eukaryota	Fungi	Dikarya		Ascomycota	Saccharomycotina		Saccharomycetes			Saccharomycetales				Saccharomycetaceae				Saccharomyces									2.2.1.6 (100%)	acetolactate synthase (100%)	GO:0005739 (100%);GO:0005948 (100%)	GO:0000287 (100%);GO:0003984 (100%);GO:0030976 (100%)	GO:0009097 (100%);GO:0009099 (100%);GO:0009082 (8%)	mitochondrion (100%);acetolactate synthase complex (100%)	magnesium ion binding (100%);acetolactate synthase activity (100%);thiamine pyrophosphate binding (100%)	isoleucine biosynthetic process (100%);L-valine biosynthetic process (100%);branched-chain amino acid biosynthetic process (8%)	IPR000399 (100%);IPR011766 (100%);IPR012000 (100%)	TPP-binding enzyme, conserved site (100%);Thiamine pyrophosphate enzyme, TPP-binding (100%);Thiamine pyrophosphate enzyme, central domain (100%)
AQEPPVASNSFTPFPR	Saccharomyces	Eukaryota	Fungi	Dikarya		Ascomycota	Saccharomycotina		Saccharomycetes			Saccharomycetales				Saccharomycetaceae				Saccharomyces									2.3.1.61 (91%);2.3.1.- (9%)	dihydrolipoyllysine-residue succinyltransferase (91%);Transferring groups other than amino-acyl groups (9%)	GO:0005739 (100%);GO:0005829 (91%);GO:0045252 (91%)	GO:0004149 (100%)	GO:0006099 (100%);GO:0033512 (91%);GO:0006103 (9%)	mitochondrion (100%);cytosol (91%);oxoglutarate dehydrogenase complex (91%)	dihydrolipoyllysine-residue succinyltransferase activity (100%)	tricarboxylic acid cycle (100%);L-lysine catabolic process to acetyl-CoA via saccharopine (91%);2-oxoglutarate metabolic process (9%)	IPR000089 (100%);IPR001078 (100%);IPR003016 (100%)	Biotin/lipoyl attachment (100%);2-oxoacid dehydrogenase acyltransferase, catalytic domain (100%);2-oxo acid dehydrogenase, lipoyl-binding site (100%)
AQFETLTAPLVK	Saccharomyces	Eukaryota	Fungi	Dikarya		Ascomycota	Saccharomycotina		Saccharomycetes			Saccharomycetales				Saccharomycetaceae				Saccharomyces									3.6.4.10 (100%)	non-chaperonin molecular chaperone ATPase (100%)	GO:0005739 (94%);GO:0005743 (11%);GO:0001405 (6%)	GO:0005524 (100%);GO:0051082 (100%);GO:0140662 (100%)	GO:0000018 (6%);GO:0006886 (6%);GO:0016226 (6%)	mitochondrion (94%);mitochondrial inner membrane (11%);PAM complex, Tim23 associated import motor (6%)	ATP binding (100%);unfolded protein binding (100%);ATP-dependent protein folding chaperone (100%)	regulation of DNA recombination (6%);intracellular protein transport (6%);iron-sulfur cluster assembly (6%)	IPR012725 (100%);IPR013126 (100%);IPR018181 (100%)	Chaperone DnaK (100%);Heat shock protein 70 family (100%);Heat shock protein 70, conserved site (100%)
AQHAVILDQEK	Saccharomycetales	Eukaryota	Fungi	Dikarya		Ascomycota	Saccharomycotina		Saccharomycetes			Saccharomycetales																			GO:0022627 (100%);GO:0005829 (4%)	GO:0003735 (100%)	GO:0002181 (4%)	cytosolic small ribosomal subunit (100%);cytosol (4%)	structural constituent of ribosome (100%)	cytoplasmic translation (4%)	IPR004977 (100%);IPR036390 (94%);IPR036388 (2%)	Small ribosomal subunit protein eS25 (100%);Winged helix DNA-binding domain superfamily (94%);Winged helix-like DNA-binding domain superfamily (2%)
AQHAVILDQEKYDR	Saccharomycetales	Eukaryota	Fungi	Dikarya		Ascomycota	Saccharomycotina		Saccharomycetes			Saccharomycetales																			GO:0022627 (100%);GO:0005829 (5%)	GO:0003735 (100%)	GO:0002181 (5%)	cytosolic small ribosomal subunit (100%);cytosol (5%)	structural constituent of ribosome (100%)	cytoplasmic translation (5%)	IPR004977 (100%);IPR036390 (100%);IPR036388 (2%)	Small ribosomal subunit protein eS25 (100%);Winged helix DNA-binding domain superfamily (100%);Winged helix-like DNA-binding domain superfamily (2%)
AQHPGNIPNR	Saccharomycetales	Eukaryota	Fungi	Dikarya		Ascomycota	Saccharomycotina		Saccharomycetes			Saccharomycetales																	1.6.99.1 (100%)	NADPH dehydrogenase (100%)	GO:0005829 (94%);GO:0005634 (6%);GO:0005737 (6%)	GO:0003959 (100%);GO:0010181 (100%);GO:0018548 (11%)	GO:0006915 (6%)	cytosol (94%);nucleus (6%);cytoplasm (6%)	NADPH dehydrogenase activity (100%);FMN binding (100%);obsolete pentaerythritol trinitrate reductase activity (11%)	apoptotic process (6%)	IPR001155 (100%);IPR013785 (100%);IPR045247 (100%)	NADH:flavin oxidoreductase/NADH oxidase, N-terminal (100%);Aldolase-type TIM barrel (100%);Oxidoreductase Oye-like (100%)
AQIPVTTTLQGLGSFDQEDPK	Saccharomycetaceae	Eukaryota	Fungi	Dikarya		Ascomycota	Saccharomycotina		Saccharomycetes			Saccharomycetales				Saccharomycetaceae													2.2.1.6 (100%)	acetolactate synthase (100%)	GO:0005739 (100%);GO:0005948 (100%)	GO:0000287 (100%);GO:0003984 (100%);GO:0030976 (100%)	GO:0009097 (100%);GO:0009099 (100%);GO:0009082 (6%)	mitochondrion (100%);acetolactate synthase complex (100%)	magnesium ion binding (100%);acetolactate synthase activity (100%);thiamine pyrophosphate binding (100%)	isoleucine biosynthetic process (100%);L-valine biosynthetic process (100%);branched-chain amino acid biosynthetic process (6%)	IPR000399 (100%);IPR011766 (100%);IPR012000 (100%)	TPP-binding enzyme, conserved site (100%);Thiamine pyrophosphate enzyme, TPP-binding (100%);Thiamine pyrophosphate enzyme, central domain (100%)
AQIWDTAGQER	root																												3.6.5.2 (98%);3.1.4.12 (0%);2.3.2.27 (0%)	small monomeric GTPase (98%);sphingomyelin phosphodiesterase (0%);RING-type E3 ubiquitin transferase (0%)	GO:0005794 (57%);GO:0055037 (43%);GO:0005768 (29%)	GO:0005525 (100%);GO:0003924 (100%);GO:0031489 (1%)	GO:0006887 (41%);GO:0016192 (38%);GO:0045054 (13%)	Golgi apparatus (57%);recycling endosome (43%);endosome (29%)	GTP binding (100%);GTPase activity (100%);myosin V binding (1%)	exocytosis (41%);vesicle-mediated transport (38%);constitutive secretory pathway (13%)	IPR001806 (100%);IPR005225 (100%);IPR027417 (99%)	Small GTPase (100%);Small GTP-binding domain (100%);P-loop containing nucleoside triphosphate hydrolase (99%)
AQIYDDQLQNYR	Saccharomyces	Eukaryota	Fungi	Dikarya		Ascomycota	Saccharomycotina		Saccharomycetes			Saccharomycetales				Saccharomycetaceae				Saccharomyces											GO:0005783 (91%);GO:0005793 (91%);GO:0005794 (91%)	GO:0038024 (9%)	GO:0006886 (91%);GO:0006888 (91%);GO:0007030 (91%)	endoplasmic reticulum (91%);endoplasmic reticulum-Golgi intermediate compartment (91%);Golgi apparatus (91%)	cargo receptor activity (9%)	intracellular protein transport (91%);endoplasmic reticulum to Golgi vesicle-mediated transport (91%);Golgi organization (91%)	IPR009038 (100%);IPR015720 (91%)	GOLD domain (100%);Transmembrane emp24 domain-containing protein (91%)
AQLQYQLK	Eukaryota	Eukaryota																											1.1.1.37 (100%)	malate dehydrogenase (100%)	GO:0005829 (64%);GO:0005739 (59%);GO:0005737 (32%)	GO:0030060 (64%);GO:0005178 (27%);GO:0005200 (27%)	GO:0006099 (64%);GO:0006108 (64%);GO:0098609 (27%)	cytosol (64%);mitochondrion (59%);cytoplasm (32%)	L-malate dehydrogenase (NAD+) activity (64%);integrin binding (27%);structural constituent of cytoskeleton (27%)	tricarboxylic acid cycle (64%);malate metabolic process (64%);cell-cell adhesion (27%)	IPR001236 (64%);IPR001252 (64%);IPR010097 (64%)	Lactate/malate dehydrogenase, N-terminal (64%);Malate dehydrogenase, active site (64%);Malate dehydrogenase, type 1 (64%)
AQPVQVAEGSEPDGFWEALGGK	Mammalia	Eukaryota	Metazoa			Chordata	Craniata	Sarcopterygii	Mammalia																						GO:0005737 (91%);GO:0005615 (87%);GO:0015629 (79%)	GO:0051015 (100%);GO:0005546 (87%);GO:0005509 (10%)	GO:0051014 (100%);GO:0051016 (100%);GO:0060271 (100%)	cytoplasm (91%);extracellular space (87%);actin cytoskeleton (79%)	actin filament binding (100%);phosphatidylinositol-4,5-bisphosphate binding (87%);calcium ion binding (10%)	actin filament severing (100%);barbed-end actin filament capping (100%);cilium assembly (100%)	IPR007122 (100%);IPR007123 (100%);IPR029006 (100%)	Villin/Gelsolin (100%);Gelsolin-like domain (100%);ADF-H/Gelsolin-like domain superfamily (100%)
AQQQNWGTPNIFIK	Saccharomycetaceae	Eukaryota	Fungi	Dikarya		Ascomycota	Saccharomycotina		Saccharomycetes			Saccharomycetales				Saccharomycetaceae															GO:0005852 (100%);GO:0016282 (86%);GO:0033290 (86%)	GO:0003743 (100%);GO:0031369 (100%);GO:0003723 (95%)	GO:0001732 (86%);GO:0006413 (5%);GO:0043161 (5%)	eukaryotic translation initiation factor 3 complex (100%);eukaryotic 43S preinitiation complex (86%);eukaryotic 48S preinitiation complex (86%)	translation initiation factor activity (100%);translation initiation factor binding (100%);RNA binding (95%)	formation of cytoplasmic translation initiation complex (86%);translational initiation (5%);proteasome-mediated ubiquitin-dependent protein catabolic process (5%)	IPR008905 (100%);IPR027516 (100%);IPR000717 (95%)	Eukaryotic translation initiation factor 3 subunit C, N-terminal domain (100%);Eukaryotic translation initiation factor 3 subunit C (100%);Proteasome component (PCI) domain (95%)
AQRPITGASLDLIK	Dikarya	Eukaryota	Fungi	Dikarya																											GO:0022625 (100%);GO:0005829 (6%)	GO:0003729 (100%);GO:0003735 (100%);GO:0003723 (6%)	GO:0002181 (100%);GO:0006413 (6%);GO:0006414 (6%)	cytosolic large ribosomal subunit (100%);cytosol (6%)	mRNA binding (100%);structural constituent of ribosome (100%);RNA binding (6%)	cytoplasmic translation (100%);translational initiation (6%);translational elongation (6%)	IPR000988 (100%);IPR023442 (100%);IPR038630 (100%)	Large ribosomal subunit protein eL24-related, N-terminal (100%);Large ribosomal subunit protein eL24, conserved site (100%);Ribosomal protein L24e/L24 superfamily (100%)
AQYDSCDFVADVPPPK	Saccharomyces	Eukaryota	Fungi	Dikarya		Ascomycota	Saccharomycotina		Saccharomycetes			Saccharomycetales				Saccharomycetaceae				Saccharomyces											GO:0005829 (100%);GO:0005730 (10%);GO:0005737 (10%)	GO:0030544 (100%);GO:0043022 (100%);GO:0003677 (10%)	GO:0006450 (100%);GO:0051083 (100%);GO:0000054 (10%)	cytosol (100%);nucleolus (10%);cytoplasm (10%)	Hsp70 protein binding (100%);ribosome binding (100%);DNA binding (10%)	regulation of translational fidelity (100%);'de novo' cotranslational protein folding (100%);ribosomal subunit export from nucleus (10%)	IPR001623 (100%);IPR018253 (100%);IPR032003 (100%)	DnaJ domain (100%);DnaJ domain, conserved site (100%);Ribosome-associated complex head domain (100%)
AQYNEIQGWDHLSLLPTFGAK	Eukaryota	Eukaryota																											4.1.1.72 (100%);4.1.1.- (8%);4.1.1.43 (8%)	branched-chain-2-oxoacid decarboxylase (100%);Carboxy-lyases (8%);phenylpyruvate decarboxylase (8%)	GO:0005634 (100%);GO:0005829 (100%);GO:0005737 (8%)	GO:0004737 (100%);GO:0000287 (92%);GO:0030976 (92%)	GO:0000949 (100%);GO:0009083 (92%);GO:0006090 (8%)	nucleus (100%);cytosol (100%);cytoplasm (8%)	pyruvate decarboxylase activity (100%);magnesium ion binding (92%);thiamine pyrophosphate binding (92%)	aromatic amino acid family catabolic process to alcohol via Ehrlich pathway (100%);branched-chain amino acid catabolic process (92%);pyruvate metabolic process (8%)	IPR012110 (100%);IPR029061 (100%);IPR000399 (92%)	Pyruvate decarboxylase/indolepyruvate decarboxylase-like (100%);Thiamin diphosphate-binding fold (100%);TPP-binding enzyme, conserved site (92%)
ARDDADEDEEDPDTR	Saccharomyces	Eukaryota	Fungi	Dikarya		Ascomycota	Saccharomycotina		Saccharomycetes			Saccharomycetales				Saccharomycetaceae				Saccharomyces											GO:0033180 (90%);GO:0000139 (10%);GO:0000221 (10%)	GO:0005524 (100%);GO:0046961 (100%)	GO:0007035 (100%);GO:0046034 (100%);GO:0000425 (10%)	proton-transporting V-type ATPase, V1 domain (90%);Golgi membrane (10%);vacuolar proton-transporting V-type ATPase, V1 domain (10%)	ATP binding (100%);proton-transporting ATPase activity, rotational mechanism (100%)	vacuolar acidification (100%);ATP metabolic process (100%);pexophagy (10%)	IPR000194 (100%);IPR004100 (100%);IPR005723 (100%)	ATPase, F1/V1/A1 complex, alpha/beta subunit, nucleotide-binding domain (100%);ATPase, F1/V1/A1 complex, alpha/beta subunit, N-terminal domain (100%);ATPase, V1 complex, subunit B (100%)
ARFEDLNAALFK	Ascomycota	Eukaryota	Fungi	Dikarya		Ascomycota																							3.6.4.10 (100%)	non-chaperonin molecular chaperone ATPase (100%)	GO:0005634 (100%);GO:0005829 (100%);GO:0005886 (100%)	GO:0005524 (100%);GO:0140662 (100%);GO:0016787 (88%)	GO:0006412 (91%);GO:0000054 (6%);GO:0002181 (6%)	nucleus (100%);cytosol (100%);plasma membrane (100%)	ATP binding (100%);ATP-dependent protein folding chaperone (100%);hydrolase activity (88%)	translation (91%);ribosomal subunit export from nucleus (6%);cytoplasmic translation (6%)	IPR013126 (100%);IPR018181 (100%);IPR029047 (100%)	Heat shock protein 70 family (100%);Heat shock protein 70, conserved site (100%);Heat shock protein 70kD, peptide-binding domain superfamily (100%)
ARFEELCADLFR	root																												3.6.1.3 (64%);2.4.2.31 (18%);3.6.1.15 (18%)	Deleted entry (64%);NAD(+)--protein-arginine ADP-ribosyltransferase (18%);nucleoside-triphosphate phosphatase (18%)	GO:0005829 (99%);GO:0005886 (98%);GO:0005634 (97%)	GO:0005524 (101%);GO:0140662 (101%);GO:0031625 (11%)	GO:0006616 (53%);GO:0006950 (36%);GO:0042026 (5%)	cytosol (99%);plasma membrane (98%);nucleus (97%)	ATP binding (101%);ATP-dependent protein folding chaperone (101%);ubiquitin protein ligase binding (11%)	SRP-dependent cotranslational protein targeting to membrane, translocation (53%);response to stress (36%);protein refolding (5%)	IPR013126 (101%);IPR043129 (100%);IPR018181 (99%)	Heat shock protein 70 family (101%);ATPase, nucleotide binding domain (100%);Heat shock protein 70, conserved site (99%)
ASAPGSVILLENLR	Saccharomycetaceae	Eukaryota	Fungi	Dikarya		Ascomycota	Saccharomycotina		Saccharomycetes			Saccharomycetales				Saccharomycetaceae													2.7.2.3 (100%)	phosphoglycerate kinase (100%)	GO:0005829 (100%);GO:0005739 (11%);GO:0005576 (4%)	GO:0004618 (100%);GO:0005524 (100%);GO:0043531 (100%)	GO:0006094 (100%);GO:0006096 (100%)	cytosol (100%);mitochondrion (11%);extracellular region (4%)	phosphoglycerate kinase activity (100%);ATP binding (100%);ADP binding (100%)	gluconeogenesis (100%);glycolytic process (100%)	IPR001576 (100%);IPR015824 (100%);IPR036043 (100%)	Phosphoglycerate kinase (100%);Phosphoglycerate kinase, N-terminal (100%);Phosphoglycerate kinase superfamily (100%)
ASEEIISFR	Eukaryota	Eukaryota																											2.3.1.- (100%)	Transferring groups other than amino-acyl groups (100%)	GO:0005737 (64%);GO:0005778 (36%)	GO:0004059 (64%);GO:0005324 (36%);GO:0005524 (36%)	GO:0007623 (61%);GO:0009416 (61%);GO:0030187 (61%)	cytoplasm (64%);peroxisomal membrane (36%)	aralkylamine N-acetyltransferase activity (64%);long-chain fatty acid transmembrane transporter activity (36%);ATP binding (36%)	circadian rhythm (61%);response to light stimulus (61%);melatonin biosynthetic process (61%)	IPR016181 (64%);IPR051635 (64%);IPR000182 (61%)	Acyl-CoA N-acyltransferase (64%);Serotonin N-acetyltransferase-like (64%);GNAT domain (61%)
ASEFYYGFAGPK	Saccharomyces	Eukaryota	Fungi	Dikarya		Ascomycota	Saccharomycotina		Saccharomycetes			Saccharomycetales				Saccharomycetaceae				Saccharomyces											GO:0005743 (100%);GO:0005739 (6%);GO:0005758 (6%)	GO:0005315 (100%)	GO:1990547 (100%);GO:0035435 (6%)	mitochondrial inner membrane (100%);mitochondrion (6%);mitochondrial intermembrane space (6%)	phosphate transmembrane transporter activity (100%)	mitochondrial phosphate ion transmembrane transport (100%);phosphate ion transmembrane transport (6%)	IPR018108 (100%);IPR023395 (100%);IPR044677 (100%)	Mitochondrial substrate/solute carrier (100%);Mitochondrial carrier domain superfamily (100%);Mitochondrial phosphate carrier protein SLC25A3/Pic2/Mir1-like (100%)
ASFAANFAAVANNLFK	Saccharomyces	Eukaryota	Fungi	Dikarya		Ascomycota	Saccharomycotina		Saccharomycetes			Saccharomycetales				Saccharomycetaceae				Saccharomyces											GO:0030427 (100%);GO:0030864 (100%);GO:0005884 (91%)	GO:0051015 (100%)	GO:0030833 (100%);GO:0045773 (91%);GO:0061003 (91%)	site of polarized growth (100%);cortical actin cytoskeleton (100%);actin filament (91%)	actin filament binding (100%)	regulation of actin filament polymerization (100%);positive regulation of axon extension (91%);positive regulation of dendritic spine morphogenesis (91%)	IPR001452 (100%);IPR002108 (100%);IPR029006 (100%)	SH3 domain (100%);Actin-depolymerising factor homology domain (100%);ADF-H/Gelsolin-like domain superfamily (100%)
ASGAFTGENSVDQIK	Saccharomycetaceae	Eukaryota	Fungi	Dikarya		Ascomycota	Saccharomycotina		Saccharomycetes			Saccharomycetales				Saccharomycetaceae													5.3.1.1 (100%)	triose-phosphate isomerase (100%)	GO:0005829 (100%);GO:0005737 (5%);GO:0005739 (5%)	GO:0004807 (100%)	GO:0006094 (100%);GO:0006096 (100%);GO:0019563 (100%)	cytosol (100%);cytoplasm (5%);mitochondrion (5%)	triose-phosphate isomerase activity (100%)	gluconeogenesis (100%);glycolytic process (100%);glycerol catabolic process (100%)	IPR000652 (100%);IPR013785 (100%);IPR020861 (100%)	Triosephosphate isomerase (100%);Aldolase-type TIM barrel (100%);Triosephosphate isomerase, active site (100%)
ASGAFTGENSVDQIKDVGAK	Saccharomycetaceae	Eukaryota	Fungi	Dikarya		Ascomycota	Saccharomycotina		Saccharomycetes			Saccharomycetales				Saccharomycetaceae													5.3.1.1 (100%)	triose-phosphate isomerase (100%)	GO:0005829 (100%);GO:0005737 (6%);GO:0005739 (6%)	GO:0004807 (100%)	GO:0006094 (100%);GO:0006096 (100%);GO:0019563 (100%)	cytosol (100%);cytoplasm (6%);mitochondrion (6%)	triose-phosphate isomerase activity (100%)	gluconeogenesis (100%);glycolytic process (100%);glycerol catabolic process (100%)	IPR000652 (100%);IPR013785 (100%);IPR020861 (100%)	Triosephosphate isomerase (100%);Aldolase-type TIM barrel (100%);Triosephosphate isomerase, active site (100%)
ASGEIVSINQINEAHPTK	Saccharomyces	Eukaryota	Fungi	Dikarya		Ascomycota	Saccharomycotina		Saccharomycetes			Saccharomycetales				Saccharomycetaceae				Saccharomyces											GO:0022625 (100%);GO:0005829 (9%)	GO:0003735 (100%)	GO:0006412 (91%);GO:0002181 (9%)	cytosolic large ribosomal subunit (100%);cytosol (9%)	structural constituent of ribosome (100%)	translation (91%);cytoplasmic translation (9%)	IPR021138 (100%);IPR023573 (100%);IPR028877 (82%)	Large ribosomal subunit protein eL20, eukaryotes (100%);Large ribosomal subunit protein eL20 domain (100%);Large ribosomal subunit protein eL20 (82%)
ASGETAIHEPEPEAEQAVEDTA	Dikarya	Eukaryota	Fungi	Dikarya																											GO:0005783 (100%);GO:0005886 (100%)			endoplasmic reticulum (100%);plasma membrane (100%)			IPR001425 (100%);IPR043476 (100%)	Archaeal/bacterial/fungal rhodopsins (100%);Yro2-like, 7TM domain (100%)
ASGNYVIIIGHNPDENK	Eukaryota	Eukaryota																													GO:0022625 (100%);GO:0005829 (8%)	GO:0003735 (100%);GO:0003723 (96%);GO:0019843 (13%)	GO:0002181 (100%);GO:0042273 (4%);GO:1990145 (4%)	cytosolic large ribosomal subunit (100%);cytosol (8%)	structural constituent of ribosome (100%);RNA binding (96%);rRNA binding (13%)	cytoplasmic translation (100%);ribosomal large subunit biogenesis (4%);maintenance of translational fidelity (4%)	IPR002171 (100%);IPR008991 (100%);IPR012340 (100%)	Large ribosomal subunit protein uL2 (100%);Translation protein SH3-like domain superfamily (100%);Nucleic acid-binding, OB-fold (100%)
ASGTVVVADTGDFGSIAK	Saccharomyces	Eukaryota	Fungi	Dikarya		Ascomycota	Saccharomycotina		Saccharomycetes			Saccharomycetales				Saccharomycetaceae				Saccharomyces									2.2.1.2 (100%)	transaldolase (100%)	GO:0005829 (93%);GO:0005634 (7%);GO:0005737 (7%)	GO:0004801 (100%)	GO:0005975 (100%);GO:0009052 (100%);GO:0006098 (7%)	cytosol (93%);nucleus (7%);cytoplasm (7%)	transaldolase activity (100%)	carbohydrate metabolic process (100%);pentose-phosphate shunt, non-oxidative branch (100%);pentose-phosphate shunt (7%)	IPR001585 (100%);IPR004730 (100%);IPR013785 (100%)	Transaldolase/Fructose-6-phosphate aldolase (100%);Transaldolase type 1 (100%);Aldolase-type TIM barrel (100%)
ASLAEAPSQPLSQR	Saccharomyces	Eukaryota	Fungi	Dikarya		Ascomycota	Saccharomycotina		Saccharomycetes			Saccharomycetales				Saccharomycetaceae				Saccharomyces											GO:0000139 (100%);GO:0005789 (100%);GO:0005829 (100%)	GO:0000149 (100%);GO:0005484 (100%)	GO:0006886 (100%);GO:0006891 (100%);GO:0006896 (100%)	Golgi membrane (100%);endoplasmic reticulum membrane (100%);cytosol (100%)	SNARE binding (100%);SNAP receptor activity (100%)	intracellular protein transport (100%);intra-Golgi vesicle-mediated transport (100%);Golgi to vacuole transport (100%)	IPR000727 (100%);IPR007705 (100%);IPR010989 (100%)	Target SNARE coiled-coil homology domain (100%);Vesicle transport v-SNARE, N-terminal (100%);SNARE (100%)
ASLAQYEVLANYLTSALSELSGLISSAK	Saccharomyces cerevisiae	Eukaryota	Fungi	Dikarya		Ascomycota	Saccharomycotina		Saccharomycetes			Saccharomycetales				Saccharomycetaceae				Saccharomyces				Saccharomyces cerevisiae							GO:0005743 (100%);GO:0070469 (75%);GO:0005739 (25%)	GO:0004222 (100%);GO:0046872 (100%)	GO:0006508 (100%);GO:0006122 (25%);GO:0009060 (25%)	mitochondrial inner membrane (100%);obsolete respirasome (75%);mitochondrion (25%)	metalloendopeptidase activity (100%);metal ion binding (100%)	proteolysis (100%);mitochondrial electron transport, ubiquinol to cytochrome c (25%);aerobic respiration (25%)	IPR001431 (100%);IPR011249 (100%);IPR011765 (100%)	Peptidase M16, zinc-binding site (100%);Metalloenzyme, LuxS/M16 peptidase-like (100%);Peptidase M16, N-terminal (100%)
ASLVPGTVLILLAGR	Ascomycota	Eukaryota	Fungi	Dikarya		Ascomycota																									GO:0022625 (98%);GO:0016020 (3%);GO:0005829 (2%)	GO:0003735 (100%);GO:0003723 (98%);GO:0008289 (2%)	GO:0002181 (98%);GO:0006412 (3%);GO:0006869 (2%)	cytosolic large ribosomal subunit (98%);membrane (3%);cytosol (2%)	structural constituent of ribosome (100%);RNA binding (98%);lipid binding (2%)	cytoplasmic translation (98%);translation (3%);lipid transport (2%)	IPR000915 (100%);IPR041997 (100%);IPR008991 (99%)	Large ribosomal subunit protein eL6 (100%);Large ribosomal subunit protein eL6, KOW domain (100%);Translation protein SH3-like domain superfamily (99%)
ASMIISGSR	Saccharomycetaceae	Eukaryota	Fungi	Dikarya		Ascomycota	Saccharomycotina		Saccharomycetes			Saccharomycetales				Saccharomycetaceae															GO:0005634 (100%);GO:0005829 (97%);GO:0022627 (5%)	GO:0005080 (100%);GO:0043022 (100%);GO:0045182 (100%)	GO:0001934 (100%);GO:0072344 (100%);GO:0007186 (5%)	nucleus (100%);cytosol (97%);cytosolic small ribosomal subunit (5%)	protein kinase C binding (100%);ribosome binding (100%);translation regulator activity (100%)	positive regulation of protein phosphorylation (100%);rescue of stalled ribosome (100%);G protein-coupled receptor signaling pathway (5%)	IPR001680 (100%);IPR015943 (100%);IPR019775 (100%)	WD40 repeat (100%);WD40/YVTN repeat-like-containing domain superfamily (100%);WD40 repeat, conserved site (100%)
ASNLAKPSVDDDDSPANIK	Saccharomyces	Eukaryota	Fungi	Dikarya		Ascomycota	Saccharomycotina		Saccharomycetes			Saccharomycetales				Saccharomycetaceae				Saccharomyces											GO:0005737 (100%);GO:0005634 (8%);GO:0005739 (8%)	GO:0005524 (100%);GO:0016887 (100%);GO:0003729 (8%)	GO:0006449 (8%);GO:0016973 (8%);GO:0042274 (8%)	cytoplasm (100%);nucleus (8%);mitochondrion (8%)	ATP binding (100%);ATP hydrolysis activity (100%);mRNA binding (8%)	regulation of translational termination (8%);poly(A)+ mRNA export from nucleus (8%);ribosomal small subunit biogenesis (8%)	IPR000953 (100%);IPR003439 (100%);IPR003593 (100%)	Chromo/chromo shadow domain (100%);ABC transporter-like, ATP-binding domain (100%);AAA+ ATPase domain (100%)
ATAGDTHLGGEDFDNR	root																												3.6.4.10 (94%);1.3.1.74 (2%);3.6.1.3 (2%)	non-chaperonin molecular chaperone ATPase (94%);2-alkenal reductase [NAD(P)(+)] (2%);Deleted entry (2%)	GO:0005634 (72%);GO:0005886 (65%);GO:0005829 (65%)	GO:0005524 (100%);GO:0140662 (100%);GO:0031625 (15%)	GO:0006616 (39%);GO:0006950 (7%);GO:0030968 (7%)	nucleus (72%);plasma membrane (65%);cytosol (65%)	ATP binding (100%);ATP-dependent protein folding chaperone (100%);ubiquitin protein ligase binding (15%)	SRP-dependent cotranslational protein targeting to membrane, translocation (39%);response to stress (7%);endoplasmic reticulum unfolded protein response (7%)	IPR013126 (101%);IPR043129 (100%);IPR018181 (99%)	Heat shock protein 70 family (101%);ATPase, nucleotide binding domain (100%);Heat shock protein 70, conserved site (99%)
ATAGNWVASQTVK	Saccharomycetaceae	Eukaryota	Fungi	Dikarya		Ascomycota	Saccharomycotina		Saccharomycetes			Saccharomycetales				Saccharomycetaceae													3.4.25.1 (100%)	proteasome endopeptidase complex (100%)	GO:0005634 (100%);GO:0019774 (100%);GO:0005737 (96%)	GO:0004298 (100%);GO:0004175 (4%)	GO:0010499 (100%);GO:0043161 (100%);GO:0080129 (4%)	nucleus (100%);proteasome core complex, beta-subunit complex (100%);cytoplasm (96%)	threonine-type endopeptidase activity (100%);endopeptidase activity (4%)	proteasomal ubiquitin-independent protein catabolic process (100%);proteasome-mediated ubiquitin-dependent protein catabolic process (100%);proteasome core complex assembly (4%)	IPR000243 (100%);IPR001353 (100%);IPR016050 (100%)	Peptidase T1A, proteasome beta-subunit (100%);Proteasome, subunit alpha/beta (100%);Proteasome beta-type subunit, conserved site (100%)
ATDGGAHGVINVSVSEAAIEASTR	Saccharomyces	Eukaryota	Fungi	Dikarya		Ascomycota	Saccharomycotina		Saccharomycetes			Saccharomycetales				Saccharomycetaceae				Saccharomyces									1.1.1.1 (100%);1.1.1.54 (6%);1.1.1.78 (6%)	alcohol dehydrogenase (100%);allyl-alcohol dehydrogenase (6%);methylglyoxal reductase (NADH) (6%)	GO:0005737 (100%);GO:0005886 (6%)	GO:0004022 (100%);GO:0008270 (100%);GO:0004552 (6%)	GO:0000947 (6%);GO:0006116 (6%);GO:0019655 (6%)	cytoplasm (100%);plasma membrane (6%)	alcohol dehydrogenase (NAD+) activity (100%);zinc ion binding (100%);octanol dehydrogenase (NAD+) activity (6%)	amino acid catabolic process to alcohol via Ehrlich pathway (6%);NADH oxidation (6%);glycolytic fermentation to ethanol (6%)	IPR002328 (100%);IPR011032 (100%);IPR013149 (100%)	Alcohol dehydrogenase, zinc-type, conserved site (100%);GroES-like superfamily (100%);Alcohol dehydrogenase-like, C-terminal (100%)
ATDVIVPEEGELR	Saccharomyces	Eukaryota	Fungi	Dikarya		Ascomycota	Saccharomycotina		Saccharomycetes			Saccharomycetales				Saccharomycetaceae				Saccharomyces									1.1.1.42 (100%)	isocitrate dehydrogenase (NADP(+)) (100%)	GO:0005739 (100%);GO:0005829 (9%)	GO:0000287 (100%);GO:0004450 (100%);GO:0051287 (100%)	GO:0006099 (100%);GO:0006102 (100%);GO:0006739 (100%)	mitochondrion (100%);cytosol (9%)	magnesium ion binding (100%);isocitrate dehydrogenase (NADP+) activity (100%);NAD binding (100%)	tricarboxylic acid cycle (100%);isocitrate metabolic process (100%);NADP metabolic process (100%)	IPR004790 (100%);IPR019818 (100%);IPR024084 (100%)	Isocitrate dehydrogenase NADP-dependent (100%);Isocitrate/isopropylmalate dehydrogenase, conserved site (100%);Isopropylmalate dehydrogenase-like domain (100%)
ATEDEGSEQKIPEATNR	Mammalia	Eukaryota	Metazoa			Chordata	Craniata	Sarcopterygii	Mammalia																				2.3.2.27 (100%)	RING-type E3 ubiquitin transferase (100%)	GO:0005615 (98%);GO:0000932 (2%);GO:0005576 (2%)	GO:0004867 (98%);GO:0008201 (70%);GO:0002020 (35%)	GO:0007596 (70%);GO:0030193 (70%);GO:0000209 (2%)	extracellular space (98%);P-body (2%);extracellular region (2%)	serine-type endopeptidase inhibitor activity (98%);heparin binding (70%);protease binding (35%)	blood coagulation (70%);regulation of blood coagulation (70%);protein polyubiquitination (2%)	IPR023796 (100%);IPR036186 (100%);IPR042178 (100%)	Serpin domain (100%);Serpin superfamily (100%);Serpin superfamily, domain 1 (100%)
ATETVDNKDIER	Saccharomycetaceae	Eukaryota	Fungi	Dikarya		Ascomycota	Saccharomycotina		Saccharomycetes			Saccharomycetales				Saccharomycetaceae													3.6.4.- (100%)	Acting on ATP involved in cellular and subcellular movement (100%)	GO:0005737 (86%);GO:0022626 (12%);GO:0010494 (10%)	GO:0003746 (98%);GO:0005524 (98%);GO:0016887 (98%)	GO:0001933 (10%);GO:0006415 (10%);GO:0006414 (5%)	cytoplasm (86%);cytosolic ribosome (12%);cytoplasmic stress granule (10%)	translation elongation factor activity (98%);ATP binding (98%);ATP hydrolysis activity (98%)	negative regulation of protein phosphorylation (10%);translational termination (10%);translational elongation (5%)	IPR011989 (100%);IPR016024 (100%);IPR021133 (100%)	Armadillo-like helical (100%);Armadillo-type fold (100%);HEAT, type 2 (100%)
ATFLKDDLPYYVNALADVLYK	Saccharomyces	Eukaryota	Fungi	Dikarya		Ascomycota	Saccharomycotina		Saccharomycetes			Saccharomycetales				Saccharomycetaceae				Saccharomyces											GO:0005743 (100%);GO:0070469 (92%);GO:0005739 (8%)	GO:0004222 (100%);GO:0046872 (100%)	GO:0006508 (100%);GO:0006122 (8%);GO:0009060 (8%)	mitochondrial inner membrane (100%);obsolete respirasome (92%);mitochondrion (8%)	metalloendopeptidase activity (100%);metal ion binding (100%)	proteolysis (100%);mitochondrial electron transport, ubiquinol to cytochrome c (8%);aerobic respiration (8%)	IPR001431 (100%);IPR011249 (100%);IPR011765 (100%)	Peptidase M16, zinc-binding site (100%);Metalloenzyme, LuxS/M16 peptidase-like (100%);Peptidase M16, N-terminal (100%)
ATFSVDSR	root																												7.1.2.2 (100%);3.1.-.- (6%)	H(+)-transporting two-sector ATPase (100%);Acting on ester bonds (6%)	GO:0000329 (73%);GO:0000325 (69%);GO:0012505 (65%)	GO:0003677 (77%);GO:0004519 (77%);GO:0005524 (77%)	GO:0016539 (73%);GO:0010833 (8%);GO:0016567 (8%)	fungal-type vacuole membrane (73%);plant-type vacuole (69%);endomembrane system (65%)	DNA binding (77%);endonuclease activity (77%);ATP binding (77%)	intein-mediated protein splicing (73%);telomere maintenance via telomere lengthening (8%);protein ubiquitination (8%)	IPR004042 (54%);IPR007868 (54%);IPR007869 (54%)	Intein DOD homing endonuclease, central region (54%);Hom-end-associated Hint (54%);Homing endonuclease PI-Sce (54%)
ATNASLEAYK	Eukaryota	Eukaryota																													GO:0005737 (100%);GO:0005634 (3%);GO:0005886 (3%)	GO:0050815 (100%);GO:0003688 (3%);GO:0008047 (3%)	GO:0007165 (100%);GO:0007346 (98%);GO:0000077 (3%)	cytoplasm (100%);nucleus (3%);plasma membrane (3%)	phosphoserine residue binding (100%);DNA replication origin binding (3%);enzyme activator activity (3%)	signal transduction (100%);regulation of mitotic cell cycle (98%);DNA damage checkpoint signaling (3%)	IPR000308 (100%);IPR023409 (100%);IPR023410 (100%)	14-3-3 protein (100%);14-3-3 protein, conserved site (100%);14-3-3 domain (100%)
ATNDVEPSTYDSK	Saccharomyces	Eukaryota	Fungi	Dikarya		Ascomycota	Saccharomycotina		Saccharomycetes			Saccharomycetales				Saccharomycetaceae				Saccharomyces									6.3.5.4 (100%)	asparagine synthase (glutamine-hydrolyzing) (100%)	GO:0005829 (100%);GO:0005737 (7%)	GO:0004066 (100%);GO:0005524 (100%)	GO:0006529 (100%);GO:0006541 (100%);GO:0070981 (7%)	cytosol (100%);cytoplasm (7%)	asparagine synthase (glutamine-hydrolyzing) activity (100%);ATP binding (100%)	asparagine biosynthetic process (100%);glutamine metabolic process (100%);L-asparagine biosynthetic process (7%)	IPR001962 (100%);IPR006426 (100%);IPR014729 (100%)	Asparagine synthase (100%);Asparagine synthase, glutamine-hydrolyzing (100%);Rossmann-like alpha/beta/alpha sandwich fold (100%)
ATNEWFR	Eukaryota	Eukaryota																											3.6.1.1 (100%);5.6.2.2 (0%);2.3.1.225 (0%)	inorganic diphosphatase (100%);DNA topoisomerase (ATP-hydrolyzing) (0%);protein S-acyltransferase (0%)	GO:0005737 (99%);GO:0005634 (97%);GO:0000930 (1%)	GO:0000287 (99%);GO:0004427 (99%);GO:0043015 (1%)	GO:0006796 (99%);GO:0007020 (1%);GO:0006897 (0%)	cytoplasm (99%);nucleus (97%);gamma-tubulin complex (1%)	magnesium ion binding (99%);inorganic diphosphate phosphatase activity (99%);gamma-tubulin binding (1%)	phosphate-containing compound metabolic process (99%);microtubule nucleation (1%);endocytosis (0%)	IPR008162 (100%);IPR036649 (100%);IPR040457 (1%)	Inorganic pyrophosphatase (100%);Inorganic pyrophosphatase superfamily (100%);Gamma tubulin complex component, C-terminal (1%)
ATNSSLEAYK	Saccharomycetaceae	Eukaryota	Fungi	Dikarya		Ascomycota	Saccharomycotina		Saccharomycetes			Saccharomycetales				Saccharomycetaceae															GO:0005737 (100%);GO:0005634 (8%);GO:0005886 (8%)	GO:0050815 (100%);GO:0003688 (8%)	GO:0007165 (100%);GO:0007346 (92%);GO:0000077 (8%)	cytoplasm (100%);nucleus (8%);plasma membrane (8%)	phosphoserine residue binding (100%);DNA replication origin binding (8%)	signal transduction (100%);regulation of mitotic cell cycle (92%);DNA damage checkpoint signaling (8%)	IPR000308 (100%);IPR023409 (100%);IPR023410 (100%)	14-3-3 protein (100%);14-3-3 protein, conserved site (100%);14-3-3 domain (100%)
ATQGFSGADLLYIVQR	Saccharomycetaceae	Eukaryota	Fungi	Dikarya		Ascomycota	Saccharomycotina		Saccharomycetes			Saccharomycetales				Saccharomycetaceae													3.6.4.6 (100%)	vesicle-fusing ATPase (100%)	GO:0005634 (100%);GO:0005829 (100%);GO:0034098 (100%)	GO:0005524 (100%);GO:0016887 (100%);GO:0031593 (100%)	GO:0030970 (100%);GO:0051228 (100%);GO:0097352 (100%)	nucleus (100%);cytosol (100%);VCP-NPL4-UFD1 AAA ATPase complex (100%)	ATP binding (100%);ATP hydrolysis activity (100%);polyubiquitin modification-dependent protein binding (100%)	retrograde protein transport, ER to cytosol (100%);mitotic spindle disassembly (100%);autophagosome maturation (100%)	IPR003338 (100%);IPR003593 (100%);IPR003959 (100%)	CDC48, N-terminal subdomain (100%);AAA+ ATPase domain (100%);ATPase, AAA-type, core (100%)
ATSNTLEEFEHGR	Saccharomycetaceae	Eukaryota	Fungi	Dikarya		Ascomycota	Saccharomycotina		Saccharomycetes			Saccharomycetales				Saccharomycetaceae													2.3.1.41 (100%);1.1.1.100 (95%);2.3.1.86 (95%)	beta-ketoacyl-[acyl-carrier-protein] synthase I (100%);3-oxoacyl-[acyl-carrier-protein] reductase (95%);fatty-acyl-CoA synthase system (95%)	GO:0005835 (100%);GO:0005829 (14%);GO:0005739 (5%)	GO:0004315 (100%);GO:0008897 (100%);GO:0000287 (95%)	GO:0042759 (90%);GO:0101026 (10%);GO:1900535 (10%)	fatty acid synthase complex (100%);cytosol (14%);mitochondrion (5%)	3-oxoacyl-[acyl-carrier-protein] synthase activity (100%);holo-[acyl-carrier-protein] synthase activity (100%);magnesium ion binding (95%)	long-chain fatty acid biosynthetic process (90%);mitotic nuclear membrane biogenesis (10%);palmitic acid biosynthetic process (10%)	IPR009081 (100%);IPR014030 (100%);IPR016039 (100%)	Phosphopantetheine binding ACP domain (100%);Beta-ketoacyl synthase-like, N-terminal (100%);Thiolase-like (100%)
ATVLIETLPAAFQMEEIIYQIR	Saccharomycetaceae	Eukaryota	Fungi	Dikarya		Ascomycota	Saccharomycotina		Saccharomycetes			Saccharomycetales				Saccharomycetaceae													2.3.3.9 (100%)	malate synthase (100%)	GO:0005782 (100%);GO:0005737 (6%);GO:0005777 (6%)	GO:0004474 (100%)	GO:0006097 (100%);GO:0006099 (100%);GO:0000256 (6%)	peroxisomal matrix (100%);cytoplasm (6%);peroxisome (6%)	malate synthase activity (100%)	glyoxylate cycle (100%);tricarboxylic acid cycle (100%);allantoin catabolic process (6%)	IPR001465 (100%);IPR006252 (100%);IPR011076 (100%)	Malate synthase, TIM barrel domain (100%);Malate synthase A (100%);Malate synthase superfamily (100%)
ATVLIETLPAAFQMEEIIYQLR	Saccharomycetaceae	Eukaryota	Fungi	Dikarya		Ascomycota	Saccharomycotina		Saccharomycetes			Saccharomycetales				Saccharomycetaceae													2.3.3.9 (100%)	malate synthase (100%)	GO:0005782 (100%);GO:0005829 (4%);GO:0005737 (1%)	GO:0004474 (100%)	GO:0006097 (100%);GO:0006099 (73%)	peroxisomal matrix (100%);cytosol (4%);cytoplasm (1%)	malate synthase activity (100%)	glyoxylate cycle (100%);tricarboxylic acid cycle (73%)	IPR001465 (100%);IPR006252 (100%);IPR011076 (100%)	Malate synthase, TIM barrel domain (100%);Malate synthase A (100%);Malate synthase superfamily (100%)
ATVPVLEQQGTVITR	Saccharomyces	Eukaryota	Fungi	Dikarya		Ascomycota	Saccharomycotina		Saccharomycetes			Saccharomycetales				Saccharomycetaceae				Saccharomyces									1.14.12.17 (100%)	nitric oxide dioxygenase (100%)	GO:0005634 (7%);GO:0005737 (7%);GO:0005739 (7%)	GO:0008941 (100%);GO:0019825 (100%);GO:0020037 (100%)	GO:0046210 (100%);GO:0071500 (100%);GO:0009636 (7%)	nucleus (7%);cytoplasm (7%);mitochondrion (7%)	nitric oxide dioxygenase NAD(P)H activity (100%);oxygen binding (100%);heme binding (100%)	nitric oxide catabolic process (100%);cellular response to nitrosative stress (100%);response to toxic substance (7%)	IPR000971 (100%);IPR001433 (100%);IPR008333 (100%)	Globin (100%);Oxidoreductase FAD/NAD(P)-binding (100%);Flavoprotein pyridine nucleotide cytochrome reductase-like, FAD-binding domain (100%)
ATYAGFLLADPK	Saccharomycetaceae	Eukaryota	Fungi	Dikarya		Ascomycota	Saccharomycotina		Saccharomycetes			Saccharomycetales				Saccharomycetaceae													3.6.5.- (100%)	Acting on GTP involved in cellular and subcellular movement (100%)	GO:0005829 (100%);GO:1990904 (100%)	GO:0003746 (100%);GO:0003924 (100%);GO:0005525 (100%)	GO:0006414 (7%);GO:0045901 (7%);GO:1990145 (7%)	cytosol (100%);ribonucleoprotein complex (100%)	translation elongation factor activity (100%);GTPase activity (100%);GTP binding (100%)	translational elongation (7%);positive regulation of translational elongation (7%);maintenance of translational fidelity (7%)	IPR000640 (100%);IPR005517 (100%);IPR014721 (100%)	Elongation factor EFG, domain V-like (100%);Translation elongation factor EFG/EF2, domain IV (100%);Small ribosomal subunit protein uS5 domain 2-type fold, subgroup (100%)
AVALGSPDR	root																												7.1.2.2 (90%);4.2.3.1 (9%);2.7.1.100 (1%)	H(+)-transporting two-sector ATPase (90%);threonine synthase (9%); (1%)	GO:0000329 (89%);GO:0012505 (87%);GO:0000325 (86%)	GO:0005524 (89%);GO:0046961 (89%);GO:0046933 (82%)	GO:0016539 (38%);GO:0030908 (23%);GO:0009071 (9%)	fungal-type vacuole membrane (89%);endomembrane system (87%);plant-type vacuole (86%)	ATP binding (89%);proton-transporting ATPase activity, rotational mechanism (89%);proton-transporting ATP synthase activity, rotational mechanism (82%)	intein-mediated protein splicing (38%);protein splicing (23%);serine family amino acid catabolic process (9%)	IPR000194 (89%);IPR020003 (89%);IPR022878 (89%)	ATPase, F1/V1/A1 complex, alpha/beta subunit, nucleotide-binding domain (89%);ATPase, alpha/beta subunit, nucleotide-binding domain, active site (89%);V-type ATP synthase catalytic alpha chain (89%)
AVASSGQELSVEER	Saccharomycetales	Eukaryota	Fungi	Dikarya		Ascomycota	Saccharomycotina		Saccharomycetes			Saccharomycetales																			GO:0005737 (100%);GO:0005886 (2%);GO:0005634 (1%)	GO:0050815 (98%);GO:0003688 (1%)	GO:0007165 (100%);GO:0007346 (97%);GO:0008104 (3%)	cytoplasm (100%);plasma membrane (2%);nucleus (1%)	phosphoserine residue binding (98%);DNA replication origin binding (1%)	signal transduction (100%);regulation of mitotic cell cycle (97%);protein localization (3%)	IPR000308 (100%);IPR023410 (100%);IPR023409 (99%)	14-3-3 protein (100%);14-3-3 domain (100%);14-3-3 protein, conserved site (99%)
AVAVVVDPIQSVK	root																												3.4.25.1 (50%);3.4.19.- (29%);2.1.1.22 (7%)	proteasome endopeptidase complex (50%);Omega peptidases (29%);carnosine N-methyltransferase (7%)	GO:0008541 (97%);GO:0005634 (3%);GO:0000502 (1%)	GO:0070628 (97%);GO:0008237 (94%);GO:0140492 (5%)	GO:0043161 (97%);GO:0000724 (2%);GO:0061136 (2%)	proteasome regulatory particle, lid subcomplex (97%);nucleus (3%);proteasome complex (1%)	proteasome binding (97%);metallopeptidase activity (94%);metal-dependent deubiquitinase activity (5%)	proteasome-mediated ubiquitin-dependent protein catabolic process (97%);double-strand break repair via homologous recombination (2%);regulation of proteasomal protein catabolic process (2%)	IPR050242 (99%);IPR000555 (99%);IPR037518 (99%)	JAMM/MPN+ metalloenzymes, peptidase M67A (99%);JAB1/MPN/MOV34 metalloenzyme domain (99%);MPN domain (99%)
AVDDFLISLDGTANK	Dikarya	Eukaryota	Fungi	Dikarya																									4.2.1.11 (100%)	phosphopyruvate hydratase (100%)	GO:0000015 (100%);GO:0000324 (6%);GO:0005737 (6%)	GO:0000287 (100%);GO:0004634 (100%);GO:1904408 (6%)	GO:0006096 (100%);GO:0032889 (6%)	phosphopyruvate hydratase complex (100%);fungal-type vacuole (6%);cytoplasm (6%)	magnesium ion binding (100%);phosphopyruvate hydratase activity (100%);melatonin binding (6%)	glycolytic process (100%);regulation of vacuole fusion, non-autophagic (6%)	IPR000941 (100%);IPR020810 (100%);IPR020811 (100%)	Enolase (100%);Enolase, C-terminal TIM barrel domain (100%);Enolase, N-terminal (100%)
AVDDFLLSLDGTANK	Saccharomyces	Eukaryota	Fungi	Dikarya		Ascomycota	Saccharomycotina		Saccharomycetes			Saccharomycetales				Saccharomycetaceae				Saccharomyces									4.2.1.11 (100%)	phosphopyruvate hydratase (100%)	GO:0000015 (100%);GO:0000324 (6%);GO:0005739 (6%)	GO:0000287 (100%);GO:0004634 (100%);GO:1904408 (6%)	GO:0006096 (100%);GO:0032889 (6%)	phosphopyruvate hydratase complex (100%);fungal-type vacuole (6%);mitochondrion (6%)	magnesium ion binding (100%);phosphopyruvate hydratase activity (100%);melatonin binding (6%)	glycolytic process (100%);regulation of vacuole fusion, non-autophagic (6%)	IPR000941 (100%);IPR020809 (100%);IPR020810 (100%)	Enolase (100%);Enolase, conserved site (100%);Enolase, C-terminal TIM barrel domain (100%)
AVDVTALEMVK	Ascomycota	Eukaryota	Fungi	Dikarya		Ascomycota																							2.1.1.14 (100%)	5-methyltetrahydropteroyltriglutamate--homocysteine S-methyltransferase (100%)	GO:0005576 (97%);GO:0005829 (97%);GO:0005634 (1%)	GO:0003871 (100%);GO:0008270 (100%);GO:0008705 (97%)	GO:0032259 (98%);GO:0019280 (11%);GO:0046084 (11%)	extracellular region (97%);cytosol (97%);nucleus (1%)	5-methyltetrahydropteroyltriglutamate-homocysteine S-methyltransferase activity (100%);zinc ion binding (100%);methionine synthase activity (97%)	methylation (98%);L-methionine biosynthetic process from homoserine via O-acetyl-L-homoserine and cystathionine (11%);adenine biosynthetic process (11%)	IPR013215 (100%);IPR002629 (99%);IPR038071 (99%)	Cobalamin-independent methionine synthase MetE, N-terminal (100%);Cobalamin-independent methionine synthase MetE, C-terminal/archaeal (99%);UROD/MetE-like superfamily (99%)
AVEESAEPAQVILGEDGKPLSK	Saccharomyces	Eukaryota	Fungi	Dikarya		Ascomycota	Saccharomycotina		Saccharomycetes			Saccharomycetales				Saccharomycetaceae				Saccharomyces									6.1.1.12 (100%)	aspartate--tRNA ligase (100%)	GO:0005829 (100%);GO:0017101 (100%);GO:0005634 (7%)	GO:0003723 (100%);GO:0004815 (100%);GO:0005524 (100%)	GO:0006422 (100%)	cytosol (100%);aminoacyl-tRNA synthetase multienzyme complex (100%);nucleus (7%)	RNA binding (100%);aspartate-tRNA ligase activity (100%);ATP binding (100%)	aspartyl-tRNA aminoacylation (100%)	IPR002312 (100%);IPR004364 (100%);IPR004365 (100%)	Aspartyl/Asparaginyl-tRNA synthetase, class IIb (100%);Aminoacyl-tRNA synthetase, class II (D/K/N) (100%);OB-fold nucleic acid binding domain, AA-tRNA synthetase-type (100%)
AVEFAQQVQQSLPK	Saccharomyces	Eukaryota	Fungi	Dikarya		Ascomycota	Saccharomycotina		Saccharomycetes			Saccharomycetales				Saccharomycetaceae				Saccharomyces									2.1.2.1 (100%)	glycine hydroxymethyltransferase (100%)	GO:0005737 (100%);GO:0005739 (9%);GO:0005886 (9%)	GO:0004372 (100%);GO:0030170 (100%);GO:0008270 (91%)	GO:0019264 (100%);GO:0035999 (100%);GO:0006565 (91%)	cytoplasm (100%);mitochondrion (9%);plasma membrane (9%)	glycine hydroxymethyltransferase activity (100%);pyridoxal phosphate binding (100%);zinc ion binding (91%)	glycine biosynthetic process from serine (100%);tetrahydrofolate interconversion (100%);L-serine catabolic process (91%)	IPR001085 (100%);IPR015421 (100%);IPR015422 (100%)	Serine hydroxymethyltransferase (100%);Pyridoxal phosphate-dependent transferase, major domain (100%);Pyridoxal phosphate-dependent transferase, small domain (100%)
AVEQGFNVKPR	Saccharomyces	Eukaryota	Fungi	Dikarya		Ascomycota	Saccharomycotina		Saccharomycetes			Saccharomycetales				Saccharomycetaceae				Saccharomyces											GO:0033180 (85%);GO:0000139 (8%);GO:0000221 (8%)	GO:0005524 (100%);GO:0046961 (100%)	GO:0007035 (100%);GO:0046034 (100%);GO:0000425 (8%)	proton-transporting V-type ATPase, V1 domain (85%);Golgi membrane (8%);vacuolar proton-transporting V-type ATPase, V1 domain (8%)	ATP binding (100%);proton-transporting ATPase activity, rotational mechanism (100%)	vacuolar acidification (100%);ATP metabolic process (100%);pexophagy (8%)	IPR000194 (100%);IPR004100 (100%);IPR020003 (100%)	ATPase, F1/V1/A1 complex, alpha/beta subunit, nucleotide-binding domain (100%);ATPase, F1/V1/A1 complex, alpha/beta subunit, N-terminal domain (100%);ATPase, alpha/beta subunit, nucleotide-binding domain, active site (100%)
AVFGETYPDPVR	Eukaryota	Eukaryota																											6.1.1.7 (100%)	alanine--tRNA ligase (100%)	GO:0005829 (97%);GO:0005739 (96%);GO:0009507 (6%)	GO:0004813 (98%);GO:0005524 (98%);GO:0000049 (98%)	GO:0045892 (97%);GO:0070143 (89%);GO:0006419 (10%)	cytosol (97%);mitochondrion (96%);chloroplast (6%)	alanine-tRNA ligase activity (98%);ATP binding (98%);tRNA binding (98%)	negative regulation of DNA-templated transcription (97%);mitochondrial alanyl-tRNA aminoacylation (89%);alanyl-tRNA aminoacylation (10%)	IPR050058 (100%);IPR018165 (100%);IPR018163 (100%)	Alanine--tRNA ligase (100%);Alanyl-tRNA synthetase, class IIc, core domain (100%);Threonyl/alanyl tRNA synthetase, class II-like, putative editing domain superfamily (100%)
AVFGFNDSDCIGK	Saccharomycetales	Eukaryota	Fungi	Dikarya		Ascomycota	Saccharomycotina		Saccharomycetes			Saccharomycetales																	6.1.1.2 (100%)	tryptophan--tRNA ligase (100%)	GO:0005737 (100%)	GO:0004830 (100%);GO:0005524 (100%);GO:1990825 (3%)	GO:0006436 (100%)	cytoplasm (100%)	tryptophan-tRNA ligase activity (100%);ATP binding (100%);sequence-specific mRNA binding (3%)	tryptophanyl-tRNA aminoacylation (100%)	IPR001412 (100%);IPR002305 (100%);IPR002306 (100%)	Aminoacyl-tRNA synthetase, class I, conserved site (100%);Aminoacyl-tRNA synthetase, class Ic (100%);Tryptophan-tRNA ligase (100%)
AVFPSIVGR	root																												3.6.4.- (88%);2.4.1.256 (4%);2.7.1.150 (4%)	Acting on ATP involved in cellular and subcellular movement (88%); (4%); (4%)	GO:0005856 (84%);GO:0005884 (2%);GO:0016514 (2%)	GO:0016787 (84%);GO:0005524 (14%);GO:0098973 (1%)	GO:0000281 (10%);GO:0006357 (2%);GO:0009653 (2%)	cytoskeleton (84%);actin filament (2%);SWI/SNF complex (2%)	hydrolase activity (84%);ATP binding (14%);structural constituent of postsynaptic actin cytoskeleton (1%)	mitotic cytokinesis (10%);regulation of transcription by RNA polymerase II (2%);anatomical structure morphogenesis (2%)	IPR043129 (100%);IPR004000 (69%);IPR004001 (25%)	ATPase, nucleotide binding domain (100%);Actin family (69%);Actin, conserved site (25%)
AVFPSIVGRPR	root																												3.6.4.- (92%);2.4.1.256 (4%);4.2.1.19 (4%)	Acting on ATP involved in cellular and subcellular movement (92%); (4%);imidazoleglycerol-phosphate dehydratase (4%)	GO:0005856 (86%);GO:0005615 (8%);GO:0005737 (5%)	GO:0016787 (81%);GO:0005524 (8%);GO:0098973 (1%)	GO:0000281 (9%);GO:0006357 (2%);GO:0009653 (2%)	cytoskeleton (86%);extracellular space (8%);cytoplasm (5%)	hydrolase activity (81%);ATP binding (8%);structural constituent of postsynaptic actin cytoskeleton (1%)	mitotic cytokinesis (9%);regulation of transcription by RNA polymerase II (2%);anatomical structure morphogenesis (2%)	IPR043129 (100%);IPR004000 (69%);IPR004001 (26%)	ATPase, nucleotide binding domain (100%);Actin family (69%);Actin, conserved site (26%)
AVGAHSDLLK	Saccharomyces	Eukaryota	Fungi	Dikarya		Ascomycota	Saccharomycotina		Saccharomycetes			Saccharomycetales				Saccharomycetaceae				Saccharomyces											GO:0022625 (100%);GO:0005634 (8%);GO:0005829 (8%)	GO:0003723 (100%);GO:0003735 (100%)	GO:0006412 (92%);GO:0002181 (8%)	cytosolic large ribosomal subunit (100%);nucleus (8%);cytosol (8%)	RNA binding (100%);structural constituent of ribosome (100%)	translation (92%);cytoplasmic translation (8%)	IPR002136 (100%);IPR023574 (100%);IPR045240 (100%)	Large ribosomal subunit protein uL4 (100%);Large ribosomal subunit protein uL4 domain superfamily (100%);Large ribosomal subunit protein uL4, eukaryotic and archaeal type (100%)
AVGDNDPIDVLEIGETIAYTGQVK	Saccharomycetaceae	Eukaryota	Fungi	Dikarya		Ascomycota	Saccharomycotina		Saccharomycetes			Saccharomycetales				Saccharomycetaceae													3.6.1.1 (100%)	inorganic diphosphatase (100%)	GO:0005634 (100%);GO:0005737 (100%)	GO:0000287 (100%);GO:0004427 (100%)	GO:0006796 (100%)	nucleus (100%);cytoplasm (100%)	magnesium ion binding (100%);inorganic diphosphate phosphatase activity (100%)	phosphate-containing compound metabolic process (100%)	IPR008162 (100%);IPR036649 (100%)	Inorganic pyrophosphatase (100%);Inorganic pyrophosphatase superfamily (100%)
AVGGEVGASAALAPK	Saccharomycetales	Eukaryota	Fungi	Dikarya		Ascomycota	Saccharomycotina		Saccharomycetes			Saccharomycetales																			GO:0022625 (100%);GO:0005829 (3%);GO:0062040 (2%)	GO:0003735 (100%);GO:0070180 (100%)	GO:0006412 (100%);GO:0002181 (3%)	cytosolic large ribosomal subunit (100%);cytosol (3%);fungal biofilm matrix (2%)	structural constituent of ribosome (100%);large ribosomal subunit rRNA binding (100%)	translation (100%);cytoplasmic translation (3%)	IPR000911 (100%);IPR020783 (100%);IPR020784 (100%)	Ribosomal protein uL11 (100%);Large ribosomal subunit protein uL11, C-terminal (100%);Large ribosomal subunit protein uL11, N-terminal (100%)
AVGSLTFDENYNLLDTSGVAK	Saccharomyces	Eukaryota	Fungi	Dikarya		Ascomycota	Saccharomycotina		Saccharomycetes			Saccharomycetales				Saccharomycetaceae				Saccharomyces											GO:0005737 (100%);GO:0005829 (100%)			cytoplasm (100%);cytosol (100%)			IPR021591 (100%);IPR035098 (100%)	YNR034W-A/EGO2 (100%);YNR034W-A/EGO2 superfamily (100%)
AVGVSNFSINNIK	Saccharomycetaceae	Eukaryota	Fungi	Dikarya		Ascomycota	Saccharomycotina		Saccharomycetes			Saccharomycetales				Saccharomycetaceae													1.1.1.- (100%)	With NAD(+) or NADP(+) as acceptor (100%)	GO:0005829 (100%);GO:0005634 (6%);GO:0005737 (6%)	GO:0004032 (100%);GO:0004090 (6%);GO:0052588 (6%)	GO:0019568 (89%);GO:0034599 (89%);GO:0042843 (89%)	cytosol (100%);nucleus (6%);cytoplasm (6%)	aldose reductase (NADPH) activity (100%);carbonyl reductase (NADPH) activity (6%);diacetyl reductase ((S)-acetoin forming) (NAD+) activity (6%)	arabinose catabolic process (89%);cellular response to oxidative stress (89%);D-xylose catabolic process (89%)	IPR018170 (100%);IPR020471 (100%);IPR023210 (100%)	Aldo/keto reductase, conserved site (100%);Aldo-keto reductase (100%);NADP-dependent oxidoreductase domain (100%)
AVGVSNFSINNLK	Saccharomycetales	Eukaryota	Fungi	Dikarya		Ascomycota	Saccharomycotina		Saccharomycetes			Saccharomycetales																	1.1.1.156 (100%)	glycerol 2-dehydrogenase (NADP(+)) (100%)	GO:0005829 (100%);GO:0005634 (4%);GO:0005737 (4%)	GO:0004032 (100%);GO:0003729 (4%);GO:0004033 (4%)	GO:0019568 (74%);GO:0034599 (74%);GO:0042843 (74%)	cytosol (100%);nucleus (4%);cytoplasm (4%)	aldose reductase (NADPH) activity (100%);mRNA binding (4%);aldo-keto reductase (NADPH) activity (4%)	arabinose catabolic process (74%);cellular response to oxidative stress (74%);D-xylose catabolic process (74%)	IPR018170 (100%);IPR020471 (100%);IPR023210 (100%)	Aldo/keto reductase, conserved site (100%);Aldo-keto reductase (100%);NADP-dependent oxidoreductase domain (100%)
AVHETIAEGK	Saccharomyces	Eukaryota	Fungi	Dikarya		Ascomycota	Saccharomycotina		Saccharomycetes			Saccharomycetales				Saccharomycetaceae				Saccharomyces									1.1.1.41 (100%)	isocitrate dehydrogenase (NAD(+)) (100%)	GO:0005739 (100%);GO:0005758 (5%);GO:0005759 (5%)	GO:0000287 (100%);GO:0004449 (100%);GO:0051287 (100%)	GO:0006099 (100%);GO:0006102 (100%);GO:0006537 (5%)	mitochondrion (100%);mitochondrial intermembrane space (5%);mitochondrial matrix (5%)	magnesium ion binding (100%);isocitrate dehydrogenase (NAD+) activity (100%);NAD binding (100%)	tricarboxylic acid cycle (100%);isocitrate metabolic process (100%);glutamate biosynthetic process (5%)	IPR019818 (100%);IPR024084 (100%);IPR004434 (95%)	Isocitrate/isopropylmalate dehydrogenase, conserved site (100%);Isopropylmalate dehydrogenase-like domain (100%);Isocitrate dehydrogenase NAD-dependent (95%)
AVITVPAYFNDAQR	root																												3.6.4.10 (84%);3.6.4.- (11%);1.3.1.74 (5%)	non-chaperonin molecular chaperone ATPase (84%);Acting on ATP involved in cellular and subcellular movement (11%);2-alkenal reductase [NAD(P)(+)] (5%)	GO:0005737 (72%);GO:0005739 (5%);GO:0005634 (4%)	GO:0005524 (100%);GO:0140662 (100%);GO:0051082 (87%)	GO:0030968 (2%);GO:0016226 (2%);GO:0006616 (1%)	cytoplasm (72%);mitochondrion (5%);nucleus (4%)	ATP binding (100%);ATP-dependent protein folding chaperone (100%);unfolded protein binding (87%)	endoplasmic reticulum unfolded protein response (2%);iron-sulfur cluster assembly (2%);SRP-dependent cotranslational protein targeting to membrane, translocation (1%)	IPR013126 (100%);IPR043129 (100%);IPR018181 (100%)	Heat shock protein 70 family (100%);ATPase, nucleotide binding domain (100%);Heat shock protein 70, conserved site (100%)
AVLEFTPETPSPLIGILENK	Saccharomyces	Eukaryota	Fungi	Dikarya		Ascomycota	Saccharomycotina		Saccharomycetes			Saccharomycetales				Saccharomycetaceae				Saccharomyces									2.7.1.11 (100%)	6-phosphofructokinase (100%)	GO:0005739 (100%);GO:0005945 (100%);GO:0005737 (6%)	GO:0003872 (100%);GO:0005524 (100%);GO:0016208 (100%)	GO:0006002 (100%);GO:0030388 (100%);GO:0061621 (100%)	mitochondrion (100%);6-phosphofructokinase complex (100%);cytoplasm (6%)	6-phosphofructokinase activity (100%);ATP binding (100%);AMP binding (100%)	fructose 6-phosphate metabolic process (100%);fructose 1,6-bisphosphate metabolic process (100%);canonical glycolysis (100%)	IPR000023 (100%);IPR009161 (100%);IPR015912 (100%)	Phosphofructokinase domain (100%);ATP-dependent 6-phosphofructokinase, eukaryotic-type (100%);Phosphofructokinase, conserved site (100%)
AVNELPTKPSTDELLELYALYK	Saccharomyces	Eukaryota	Fungi	Dikarya		Ascomycota	Saccharomycotina		Saccharomycetes			Saccharomycetales				Saccharomycetaceae				Saccharomyces											GO:0005737 (100%);GO:0005576 (8%);GO:0005634 (8%)	GO:0000062 (92%);GO:0036042 (8%)	GO:0006631 (100%);GO:0042761 (8%)	cytoplasm (100%);extracellular region (8%);nucleus (8%)	fatty-acyl-CoA binding (92%);long-chain fatty acyl-CoA binding (8%)	fatty acid metabolic process (100%);very long-chain fatty acid biosynthetic process (8%)	IPR000582 (100%);IPR014352 (100%);IPR022408 (100%)	Acyl-CoA-binding protein, ACBP (100%);FERM/acyl-CoA-binding protein superfamily (100%);Acyl-CoA-binding protein, ACBP, conserved site (100%)
AVNLAYLVK	Dikarya	Eukaryota	Fungi	Dikarya																									4.2.1.79 (100%)	2-methylcitrate dehydratase (100%)	GO:0005739 (100%);GO:0005737 (3%);GO:0005741 (3%)	GO:0047547 (100%);GO:0051537 (100%);GO:0047613 (97%)	GO:0019679 (100%);GO:0006952 (97%)	mitochondrion (100%);cytoplasm (3%);mitochondrial outer membrane (3%)	2-methylcitrate dehydratase activity (100%);2 iron, 2 sulfur cluster binding (100%);aconitate decarboxylase activity (97%)	propionate metabolic process, methylcitrate cycle (100%);defense response (97%)	IPR005656 (100%);IPR036148 (100%);IPR042183 (100%)	MmgE/PrpD (100%);MmgE/PrpD superfamily (100%);MmgE/PrpD superfamily, domain 1 (100%)
AVPEALIDHVEK	Saccharomyces	Eukaryota	Fungi	Dikarya		Ascomycota	Saccharomycotina		Saccharomycetes			Saccharomycetales				Saccharomycetaceae				Saccharomyces									3.1.2.1 (100%)	acetyl-CoA hydrolase (100%)	GO:0005739 (100%);GO:0005829 (6%)	GO:0003986 (100%);GO:0008775 (100%)	GO:0006083 (100%)	mitochondrion (100%);cytosol (6%)	acetyl-CoA hydrolase activity (100%);acetate CoA-transferase activity (100%)	acetate metabolic process (100%)	IPR003702 (100%);IPR037171 (100%);IPR046433 (100%)	Acetyl-CoA hydrolase/transferase, N-terminal (100%);NagB/RpiA transferase-like (100%);Acetyl-CoA hydrolase/transferase (100%)
AVPIYATTSYVFENSK	Saccharomyces	Eukaryota	Fungi	Dikarya		Ascomycota	Saccharomycotina		Saccharomycetes			Saccharomycetales				Saccharomycetaceae				Saccharomyces									2.5.1.47 (100%);2.5.1.49 (100%)	cysteine synthase (100%);O-acetylhomoserine aminocarboxypropyltransferase (100%)	GO:0005737 (6%);GO:0005886 (6%)	GO:0030170 (100%);GO:0016765 (94%);GO:0016829 (11%)	GO:0019346 (100%);GO:0000103 (6%);GO:0006535 (6%)	cytoplasm (6%);plasma membrane (6%)	pyridoxal phosphate binding (100%);transferase activity, transferring alkyl or aryl (other than methyl) groups (94%);lyase activity (11%)	transsulfuration (100%);sulfate assimilation (6%);cysteine biosynthetic process from serine (6%)	IPR000277 (100%);IPR006235 (100%);IPR015421 (100%)	Cys/Met metabolism, pyridoxal phosphate-dependent enzyme (100%);O-acetylhomoserine/O-acetylserine sulfhydrylase (100%);Pyridoxal phosphate-dependent transferase, major domain (100%)
AVQDNGESAFR	Saccharomyces	Eukaryota	Fungi	Dikarya		Ascomycota	Saccharomycotina		Saccharomycetes			Saccharomycetales				Saccharomycetaceae				Saccharomyces											GO:0022625 (100%);GO:0005829 (8%)	GO:0003723 (100%);GO:0003735 (100%)	GO:0006412 (92%);GO:0002181 (8%);GO:0016236 (4%)	cytosolic large ribosomal subunit (100%);cytosol (8%)	RNA binding (100%);structural constituent of ribosome (100%)	translation (92%);cytoplasmic translation (8%);macroautophagy (4%)	IPR001380 (100%);IPR018256 (100%)	Large ribosomal subunit protein eL13 (100%);Large ribosomal subunit protein eL13, conserved site (100%)
AVQEEFQSR	Saccharomyces	Eukaryota	Fungi	Dikarya		Ascomycota	Saccharomycotina		Saccharomycetes			Saccharomycetales				Saccharomycetaceae				Saccharomyces									3.6.5.3 (100%)	protein-synthesizing GTPase (100%)	GO:0005739 (100%);GO:0005737 (6%);GO:0005829 (6%)	GO:0003743 (100%);GO:0003924 (100%);GO:0005525 (100%)	GO:0000462 (6%);GO:0001732 (6%);GO:0006413 (6%)	mitochondrion (100%);cytoplasm (6%);cytosol (6%)	translation initiation factor activity (100%);GTPase activity (100%);GTP binding (100%)	maturation of SSU-rRNA from tricistronic rRNA transcript (SSU-rRNA, 5.8S rRNA, LSU-rRNA) (6%);formation of cytoplasmic translation initiation complex (6%);translational initiation (6%)	IPR000795 (100%);IPR005225 (100%);IPR009000 (100%)	Translational (tr)-type GTP-binding domain (100%);Small GTP-binding domain (100%);Translation protein, beta-barrel domain superfamily (100%)
AVQQPDGLAVLGIFLK	Mammalia	Eukaryota	Metazoa			Chordata	Craniata	Sarcopterygii	Mammalia																				4.2.1.1 (100%);4.2.1.69 (2%)	carbonic anhydrase (100%);cyanamide hydratase (2%)	GO:0005886 (100%);GO:0045177 (95%);GO:0005737 (22%)	GO:0004089 (100%);GO:0008270 (100%);GO:0018820 (46%)	GO:0015670 (95%);GO:0051453 (94%);GO:0038166 (22%)	plasma membrane (100%);apical part of cell (95%);cytoplasm (22%)	carbonate dehydratase activity (100%);zinc ion binding (100%);cyanamide hydratase activity (46%)	carbon dioxide transport (95%);regulation of intracellular pH (94%);angiotensin-activated signaling pathway (22%)	IPR001148 (100%);IPR023561 (100%);IPR036398 (100%)	Alpha carbonic anhydrase domain (100%);Carbonic anhydrase, alpha-class (100%);Alpha carbonic anhydrase domain superfamily (100%)
AVQYLHEIK	Eukaryota	Eukaryota																											3.6.5.- (100%)	Acting on GTP involved in cellular and subcellular movement (100%)	GO:0005829 (99%);GO:1990904 (99%);GO:0005739 (5%)	GO:0003746 (100%);GO:0003924 (99%);GO:0005525 (99%)	GO:0006414 (1%);GO:0045901 (1%);GO:1990145 (1%)	cytosol (99%);ribonucleoprotein complex (99%);mitochondrion (5%)	translation elongation factor activity (100%);GTPase activity (99%);GTP binding (99%)	translational elongation (1%);positive regulation of translational elongation (1%);maintenance of translational fidelity (1%)	IPR000640 (100%);IPR005517 (100%);IPR020568 (100%)	Elongation factor EFG, domain V-like (100%);Translation elongation factor EFG/EF2, domain IV (100%);Ribosomal protein uS5 domain 2-type superfamily (100%)
AVSITSFGFGQK	Ascomycota	Eukaryota	Fungi	Dikarya		Ascomycota																							2.3.1.41 (97%);2.3.1.86 (94%);1.1.1.100 (91%)	beta-ketoacyl-[acyl-carrier-protein] synthase I (97%);fatty-acyl-CoA synthase system (94%);3-oxoacyl-[acyl-carrier-protein] reductase (91%)	GO:0005835 (98%);GO:0005739 (2%);GO:0005829 (2%)	GO:0008897 (97%);GO:0004315 (95%);GO:0004312 (92%)	GO:0042759 (98%);GO:0018130 (31%);GO:1901362 (31%)	fatty acid synthase complex (98%);mitochondrion (2%);cytosol (2%)	holo-[acyl-carrier-protein] synthase activity (97%);3-oxoacyl-[acyl-carrier-protein] synthase activity (95%);fatty acid synthase activity (92%)	long-chain fatty acid biosynthetic process (98%);obsolete heterocycle biosynthetic process (31%);obsolete organic cyclic compound biosynthetic process (31%)	IPR050830 (100%);IPR016039 (98%);IPR014030 (97%)	Fungal fatty acid synthase (100%);Thiolase-like (98%);Beta-ketoacyl synthase-like, N-terminal (97%)
AVVESVGAEVDEAR	Saccharomyces	Eukaryota	Fungi	Dikarya		Ascomycota	Saccharomycotina		Saccharomycetes			Saccharomycetales				Saccharomycetaceae				Saccharomyces											GO:0022625 (100%);GO:0000324 (9%);GO:0005829 (9%)	GO:0003735 (100%);GO:0030295 (9%);GO:0140678 (9%)	GO:0002182 (100%);GO:0002181 (9%)	cytosolic large ribosomal subunit (100%);fungal-type vacuole (9%);cytosol (9%)	structural constituent of ribosome (100%);protein kinase activator activity (9%);molecular function inhibitor activity (9%)	cytoplasmic translational elongation (100%);cytoplasmic translation (9%)	IPR027534 (100%);IPR038716 (100%);IPR044076 (100%)	Large ribosomal subunit protein P1/P2 (100%);Large ribosomal subunit protein P1/P2, N-terminal domain (100%);Large ribosomal subunit protein P2, eukaryotes (100%)
AVVGEEALSIEDK	Saccharomycetales	Eukaryota	Fungi	Dikarya		Ascomycota	Saccharomycotina		Saccharomycetes			Saccharomycetales																			GO:0033180 (96%);GO:0000221 (4%);GO:0000329 (4%)	GO:0005524 (100%);GO:0046961 (100%)	GO:0007035 (100%);GO:0046034 (100%);GO:0000425 (4%)	proton-transporting V-type ATPase, V1 domain (96%);vacuolar proton-transporting V-type ATPase, V1 domain (4%);fungal-type vacuole membrane (4%)	ATP binding (100%);proton-transporting ATPase activity, rotational mechanism (100%)	vacuolar acidification (100%);ATP metabolic process (100%);pexophagy (4%)	IPR000194 (100%);IPR004100 (100%);IPR005723 (100%)	ATPase, F1/V1/A1 complex, alpha/beta subunit, nucleotide-binding domain (100%);ATPase, F1/V1/A1 complex, alpha/beta subunit, N-terminal domain (100%);ATPase, V1 complex, subunit B (100%)
AVVLMGK	root																												6.3.2.9 (30%);2.3.2.27 (22%);4.2.1.17 (13%)	UDP-N-acetylmuramoyl-L-alanine--D-glutamate ligase (30%);RING-type E3 ubiquitin transferase (22%);enoyl-CoA hydratase (13%)	GO:0022625 (93%);GO:0005840 (2%);GO:0005634 (2%)	GO:0003735 (93%);GO:0070180 (90%);GO:0003729 (4%)	GO:0002181 (90%);GO:0042254 (66%);GO:0006412 (4%)	cytosolic large ribosomal subunit (93%);ribosome (2%);nucleus (2%)	structural constituent of ribosome (93%);large ribosomal subunit rRNA binding (90%);mRNA binding (4%)	cytoplasmic translation (90%);ribosome biogenesis (66%);translation (4%)	IPR001790 (92%);IPR043141 (92%);IPR050323 (92%)	Large ribosomal subunit protein uL10 (92%);Large ribosomal subunit protein uL10-like domain superfamily (92%);Universal ribosomal protein uL10 (92%)
AVYAGENFHHGDK	Saccharomyces	Eukaryota	Fungi	Dikarya		Ascomycota	Saccharomycotina		Saccharomycetes			Saccharomycetales				Saccharomycetaceae				Saccharomyces									4.2.1.11 (100%)	phosphopyruvate hydratase (100%)	GO:0000015 (100%);GO:0000324 (11%);GO:0005739 (11%)	GO:0000287 (100%);GO:0004634 (100%);GO:1904408 (11%)	GO:0006096 (100%);GO:0032889 (11%)	phosphopyruvate hydratase complex (100%);fungal-type vacuole (11%);mitochondrion (11%)	magnesium ion binding (100%);phosphopyruvate hydratase activity (100%);melatonin binding (11%)	glycolytic process (100%);regulation of vacuole fusion, non-autophagic (11%)	IPR000941 (100%);IPR020809 (100%);IPR020810 (100%)	Enolase (100%);Enolase, conserved site (100%);Enolase, C-terminal TIM barrel domain (100%)
AVYAGENFHHGDKL	Saccharomyces	Eukaryota	Fungi	Dikarya		Ascomycota	Saccharomycotina		Saccharomycetes			Saccharomycetales				Saccharomycetaceae				Saccharomyces									4.2.1.11 (100%)	phosphopyruvate hydratase (100%)	GO:0000015 (100%);GO:0000324 (11%);GO:0005739 (11%)	GO:0000287 (100%);GO:0004634 (100%);GO:1904408 (11%)	GO:0006096 (100%);GO:0032889 (11%)	phosphopyruvate hydratase complex (100%);fungal-type vacuole (11%);mitochondrion (11%)	magnesium ion binding (100%);phosphopyruvate hydratase activity (100%);melatonin binding (11%)	glycolytic process (100%);regulation of vacuole fusion, non-autophagic (11%)	IPR000941 (100%);IPR020809 (100%);IPR020810 (100%)	Enolase (100%);Enolase, conserved site (100%);Enolase, C-terminal TIM barrel domain (100%)
AVYHVALR	root																												5.3.1.9 (100%);1.18.1.- (0%)	glucose-6-phosphate isomerase (100%); (0%)	GO:0005829 (98%);GO:0005739 (5%);GO:0016020 (1%)	GO:0004347 (98%);GO:0048029 (98%);GO:0097367 (98%)	GO:0006094 (98%);GO:0006096 (98%);GO:0051156 (98%)	cytosol (98%);mitochondrion (5%);membrane (1%)	glucose-6-phosphate isomerase activity (98%);monosaccharide binding (98%);carbohydrate derivative binding (98%)	gluconeogenesis (98%);glycolytic process (98%);glucose 6-phosphate metabolic process (98%)	IPR001672 (100%);IPR018189 (100%);IPR035476 (100%)	Phosphoglucose isomerase (PGI) (100%);Phosphoglucose isomerase, conserved site (100%);Phosphoglucose isomerase, SIS domain 1 (100%)
AVYLETIGNPK	root																												2.5.1.49 (100%);2.5.1.47 (50%)	O-acetylhomoserine aminocarboxypropyltransferase (100%);cysteine synthase (50%)	GO:0005737 (3%);GO:0005886 (3%)	GO:0030170 (100%);GO:0016765 (95%);GO:0016829 (8%)	GO:0019346 (100%);GO:0000103 (3%);GO:0006535 (3%)	cytoplasm (3%);plasma membrane (3%)	pyridoxal phosphate binding (100%);transferase activity, transferring alkyl or aryl (other than methyl) groups (95%);lyase activity (8%)	transsulfuration (100%);sulfate assimilation (3%);cysteine biosynthetic process from serine (3%)	IPR000277 (100%);IPR006235 (100%);IPR015421 (100%)	Cys/Met metabolism, pyridoxal phosphate-dependent enzyme (100%);O-acetylhomoserine/O-acetylserine sulfhydrylase (100%);Pyridoxal phosphate-dependent transferase, major domain (100%)
AYANASGCVAR	Saccharomycetaceae	Eukaryota	Fungi	Dikarya		Ascomycota	Saccharomycotina		Saccharomycetes			Saccharomycetales				Saccharomycetaceae															GO:0005634 (100%);GO:0005737 (100%);GO:0005643 (4%)	GO:0008139 (100%);GO:0031267 (100%);GO:0061608 (100%)	GO:0006606 (100%);GO:0006607 (4%);GO:0051028 (4%)	nucleus (100%);cytoplasm (100%);nuclear pore (4%)	nuclear localization sequence binding (100%);small GTPase binding (100%);nuclear import signal receptor activity (100%)	protein import into nucleus (100%);NLS-bearing protein import into nucleus (4%);mRNA transport (4%)	IPR001494 (100%);IPR011989 (100%);IPR016024 (100%)	Importin-beta, N-terminal domain (100%);Armadillo-like helical (100%);Armadillo-type fold (100%)
AYDIYSR	root																												3.4.21.92 (100%);5.2.1.8 (0%);6.1.1.20 (0%)	endopeptidase Clp (100%);peptidylprolyl isomerase (0%);phenylalanine--tRNA ligase (0%)	GO:0009368 (98%);GO:0005737 (90%);GO:0016020 (3%)	GO:0004252 (98%);GO:0004176 (98%);GO:0051117 (98%)	GO:0006515 (98%);GO:0006508 (1%);GO:0006623 (0%)	endopeptidase Clp complex (98%);cytoplasm (90%);membrane (3%)	serine-type endopeptidase activity (98%);ATP-dependent peptidase activity (98%);ATPase binding (98%)	protein quality control for misfolded or incompletely synthesized proteins (98%);proteolysis (1%);protein targeting to vacuole (0%)	IPR023562 (99%);IPR029045 (99%);IPR001907 (99%)	Clp protease proteolytic subunit /Translocation-enhancing protein TepA (99%);ClpP/crotonase-like domain superfamily (99%);ATP-dependent Clp protease proteolytic subunit (99%)
AYEELSNTDLEFK	Saccharomyces	Eukaryota	Fungi	Dikarya		Ascomycota	Saccharomycotina		Saccharomycetes			Saccharomycetales				Saccharomycetaceae				Saccharomyces									3.6.4.- (100%)	Acting on ATP involved in cellular and subcellular movement (100%)	GO:0005737 (91%);GO:0005840 (9%);GO:0010494 (9%)	GO:0003746 (100%);GO:0005524 (100%);GO:0016887 (100%)	GO:0001933 (9%);GO:0006414 (9%);GO:0006415 (9%)	cytoplasm (91%);ribosome (9%);cytoplasmic stress granule (9%)	translation elongation factor activity (100%);ATP binding (100%);ATP hydrolysis activity (100%)	negative regulation of protein phosphorylation (9%);translational elongation (9%);translational termination (9%)	IPR003439 (100%);IPR003593 (100%);IPR011989 (100%)	ABC transporter-like, ATP-binding domain (100%);AAA+ ATPase domain (100%);Armadillo-like helical (100%)
AYEELSNTDLEFKFPEPGYLEGVK	Saccharomyces	Eukaryota	Fungi	Dikarya		Ascomycota	Saccharomycotina		Saccharomycetes			Saccharomycetales				Saccharomycetaceae				Saccharomyces									3.6.4.- (100%)	Acting on ATP involved in cellular and subcellular movement (100%)	GO:0005737 (91%);GO:0005840 (9%);GO:0010494 (9%)	GO:0003746 (100%);GO:0005524 (100%);GO:0016887 (100%)	GO:0001933 (9%);GO:0006414 (9%);GO:0006415 (9%)	cytoplasm (91%);ribosome (9%);cytoplasmic stress granule (9%)	translation elongation factor activity (100%);ATP binding (100%);ATP hydrolysis activity (100%)	negative regulation of protein phosphorylation (9%);translational elongation (9%);translational termination (9%)	IPR003439 (100%);IPR003593 (100%);IPR011989 (100%)	ABC transporter-like, ATP-binding domain (100%);AAA+ ATPase domain (100%);Armadillo-like helical (100%)
AYFTAPSSER	Saccharomycetales	Eukaryota	Fungi	Dikarya		Ascomycota	Saccharomycotina		Saccharomycetes			Saccharomycetales																			GO:0022625 (100%);GO:0016020 (5%);GO:0005829 (3%)	GO:0003723 (100%);GO:0003735 (100%)	GO:0002181 (100%);GO:0042273 (100%)	cytosolic large ribosomal subunit (100%);membrane (5%);cytosol (3%)	RNA binding (100%);structural constituent of ribosome (100%)	cytoplasmic translation (100%);ribosomal large subunit biogenesis (100%)	IPR005756 (100%);IPR008991 (100%);IPR014722 (100%)	Large ribosomal subunit protein uL24, eukaryotic/archaeal (100%);Translation protein SH3-like domain superfamily (100%);Large ribosomal subunit protein uL2, domain 2 (100%)
AYFTAPSSQR	Saccharomycetaceae	Eukaryota	Fungi	Dikarya		Ascomycota	Saccharomycotina		Saccharomycetes			Saccharomycetales				Saccharomycetaceae															GO:0022625 (100%);GO:0005829 (25%)	GO:0003723 (100%);GO:0003735 (100%)	GO:0002181 (100%);GO:0042273 (100%)	cytosolic large ribosomal subunit (100%);cytosol (25%)	RNA binding (100%);structural constituent of ribosome (100%)	cytoplasmic translation (100%);ribosomal large subunit biogenesis (100%)	IPR005756 (100%);IPR008991 (100%);IPR014722 (100%)	Large ribosomal subunit protein uL24, eukaryotic/archaeal (100%);Translation protein SH3-like domain superfamily (100%);Large ribosomal subunit protein uL2, domain 2 (100%)
AYGDVQPLK	Saccharomyces	Eukaryota	Fungi	Dikarya		Ascomycota	Saccharomycotina		Saccharomycetes			Saccharomycetales				Saccharomycetaceae				Saccharomyces									3.13.2.1 (100%)	adenosylhomocysteinase (100%)	GO:0005829 (100%);GO:0005737 (7%)	GO:0004013 (100%)	GO:0006730 (100%);GO:0033353 (100%);GO:0006641 (7%)	cytosol (100%);cytoplasm (7%)	adenosylhomocysteinase activity (100%)	one-carbon metabolic process (100%);S-adenosylmethionine cycle (100%);triglyceride metabolic process (7%)	IPR000043 (100%);IPR015878 (100%);IPR020082 (100%)	Adenosylhomocysteinase-like (100%);S-adenosyl-L-homocysteine hydrolase, NAD binding domain (100%);S-adenosyl-L-homocysteine hydrolase, conserved site (100%)
AYLPVNESFGFTADLR	root																												3.6.5.- (82%);3.6.1.15 (12%);2.7.1.40 (6%)	Acting on GTP involved in cellular and subcellular movement (82%);nucleoside-triphosphate phosphatase (12%);pyruvate kinase (6%)	GO:0005829 (98%);GO:1990904 (98%);GO:0005634 (18%)	GO:0003746 (99%);GO:0003924 (99%);GO:0043022 (98%)	GO:0045727 (2%);GO:0006414 (2%);GO:0071466 (1%)	cytosol (98%);ribonucleoprotein complex (98%);nucleus (18%)	translation elongation factor activity (99%);GTPase activity (99%);ribosome binding (98%)	positive regulation of translation (2%);translational elongation (2%);cellular response to xenobiotic stimulus (1%)	IPR000640 (100%);IPR035647 (100%);IPR005517 (99%)	Elongation factor EFG, domain V-like (100%);EF-G domain III/V-like (100%);Translation elongation factor EFG/EF2, domain IV (99%)
AYLPVNESFGFTGELR	Eukaryota	Eukaryota																											3.6.5.- (75%);2.8.1.8 (25%)	Acting on GTP involved in cellular and subcellular movement (75%);lipoyl synthase (25%)	GO:0005829 (97%);GO:1990904 (97%);GO:0005739 (1%)	GO:0003746 (98%);GO:0003924 (97%);GO:0043022 (97%)	GO:0006414 (3%);GO:0002182 (1%);GO:0006888 (1%)	cytosol (97%);ribonucleoprotein complex (97%);mitochondrion (1%)	translation elongation factor activity (98%);GTPase activity (97%);ribosome binding (97%)	translational elongation (3%);cytoplasmic translational elongation (1%);endoplasmic reticulum to Golgi vesicle-mediated transport (1%)	IPR035647 (99%);IPR000640 (99%);IPR005517 (97%)	EF-G domain III/V-like (99%);Elongation factor EFG, domain V-like (99%);Translation elongation factor EFG/EF2, domain IV (97%)
AYPTQDLVFNLQR	Saccharomyces	Eukaryota	Fungi	Dikarya		Ascomycota	Saccharomycotina		Saccharomycetes			Saccharomycetales				Saccharomycetaceae				Saccharomyces									2.7.1.39 (100%)	homoserine kinase (100%)		GO:0004413 (100%);GO:0005524 (100%)	GO:0009088 (100%);GO:0009092 (6%)		homoserine kinase activity (100%);ATP binding (100%)	threonine biosynthetic process (100%);homoserine metabolic process (6%)	IPR000870 (100%);IPR006203 (100%);IPR006204 (100%)	Homoserine kinase (100%);GHMP kinase, ATP-binding, conserved site (100%);GHMP kinase N-terminal domain (100%)
AYREEPDLENLLFNK	Saccharomyces	Eukaryota	Fungi	Dikarya		Ascomycota	Saccharomycotina		Saccharomycetes			Saccharomycetales				Saccharomycetaceae				Saccharomyces									1.1.1.44 (100%)	phosphogluconate dehydrogenase (NADP(+)-dependent, decarboxylating) (100%)	GO:0005829 (100%);GO:0005737 (11%);GO:0005739 (11%)	GO:0004616 (100%);GO:0050661 (100%);GO:0008114 (89%)	GO:0009051 (100%);GO:0046177 (100%);GO:0034599 (11%)	cytosol (100%);cytoplasm (11%);mitochondrion (11%)	phosphogluconate dehydrogenase (decarboxylating) activity (100%);NADP binding (100%);phosphogluconate 2-dehydrogenase activity (89%)	pentose-phosphate shunt, oxidative branch (100%);D-gluconate catabolic process (100%);cellular response to oxidative stress (11%)	IPR006113 (100%);IPR006114 (100%);IPR006115 (100%)	6-phosphogluconate dehydrogenase, decarboxylating (100%);6-phosphogluconate dehydrogenase, C-terminal (100%);6-phosphogluconate dehydrogenase, NADP-binding (100%)
AYTEQNVETAHVAK	Saccharomyces	Eukaryota	Fungi	Dikarya		Ascomycota	Saccharomycotina		Saccharomycetes			Saccharomycetales				Saccharomycetaceae				Saccharomyces											GO:0000276 (100%);GO:0005739 (8%);GO:0005743 (8%)	GO:0046933 (92%)	GO:0015986 (8%);GO:0033615 (8%);GO:0042407 (8%)	obsolete mitochondrial proton-transporting ATP synthase complex, coupling factor F(o) (100%);mitochondrion (8%);mitochondrial inner membrane (8%)	proton-transporting ATP synthase activity, rotational mechanism (92%)	proton motive force-driven ATP synthesis (8%);mitochondrial proton-transporting ATP synthase complex assembly (8%);cristae formation (8%)	IPR019711 (100%)	ATP synthase, F0 complex, subunit H (100%)
AYTPDTPAVAISR	Saccharomycetaceae	Eukaryota	Fungi	Dikarya		Ascomycota	Saccharomycotina		Saccharomycetes			Saccharomycetales				Saccharomycetaceae													2.1.1.314 (100%)	diphthine methyl ester synthase (100%)	GO:0005737 (5%)	GO:0004164 (100%);GO:0141133 (95%)	GO:0017183 (100%);GO:0032259 (100%)	cytoplasm (5%)	diphthine synthase activity (100%);diphthine methyl ester synthase activity (95%)	protein histidyl modification to diphthamide (100%);methylation (100%)	IPR000878 (100%);IPR004551 (100%);IPR014776 (100%)	Tetrapyrrole methylase (100%);Diphthine synthase (100%);Tetrapyrrole methylase, subdomain 2 (100%)
AYTYFGEQSNLPK	Saccharomyces	Eukaryota	Fungi	Dikarya		Ascomycota	Saccharomycotina		Saccharomycetes			Saccharomycetales				Saccharomycetaceae				Saccharomyces									2.1.1.14 (100%)	5-methyltetrahydropteroyltriglutamate--homocysteine S-methyltransferase (100%)	GO:0005576 (97%);GO:0005829 (97%);GO:0005737 (3%)	GO:0003871 (100%);GO:0008270 (100%);GO:0008705 (97%)	GO:0032259 (59%);GO:0009086 (3%)	extracellular region (97%);cytosol (97%);cytoplasm (3%)	5-methyltetrahydropteroyltriglutamate-homocysteine S-methyltransferase activity (100%);zinc ion binding (100%);methionine synthase activity (97%)	methylation (59%);methionine biosynthetic process (3%)	IPR013215 (100%);IPR038071 (100%);IPR002629 (36%)	Cobalamin-independent methionine synthase MetE, N-terminal (100%);UROD/MetE-like superfamily (100%);Cobalamin-independent methionine synthase MetE, C-terminal/archaeal (36%)
AYVRLAPDYDALDVANKIGII	Eukaryota	Eukaryota																											3.2.1.25 (50%);3.6.4.13 (50%)	beta-mannosidase (50%);RNA helicase (50%)	GO:0022625 (95%);GO:0005840 (5%);GO:1990904 (4%)	GO:0003735 (100%);GO:0019843 (99%);GO:0038023 (1%)	GO:0006412 (99%);GO:0051726 (3%);GO:0007268 (1%)	cytosolic large ribosomal subunit (95%);ribosome (5%);ribonucleoprotein complex (4%)	structural constituent of ribosome (100%);rRNA binding (99%);signaling receptor activity (1%)	translation (99%);regulation of cell cycle (3%);chemical synaptic transmission (1%)	IPR012677 (100%);IPR012678 (100%);IPR013025 (100%)	Nucleotide-binding alpha-beta plait domain superfamily (100%);Ribosomal protein uL23/eL15/eS24 core domain superfamily (100%);Large ribosomal subunit protein uL23-like (100%)
CAALITGHNR	Eukaryota	Eukaryota																											2.7.1.20 (100%)	adenosine kinase (100%)	GO:0005634 (100%);GO:0005829 (100%);GO:0005737 (3%)	GO:0004001 (100%);GO:0005524 (100%);GO:0016779 (3%)	GO:0006144 (100%);GO:0006166 (100%);GO:0044209 (100%)	nucleus (100%);cytosol (100%);cytoplasm (3%)	adenosine kinase activity (100%);ATP binding (100%);nucleotidyltransferase activity (3%)	purine nucleobase metabolic process (100%);purine ribonucleoside salvage (100%);AMP salvage (100%)	IPR001805 (100%);IPR011611 (100%);IPR029056 (100%)	Adenosine kinase (100%);Carbohydrate kinase PfkB (100%);Ribokinase-like (100%)
CCAAADPHECYAK	Simiiformes	Eukaryota	Metazoa			Chordata	Craniata	Sarcopterygii	Mammalia		Euarchontoglires	Primates	Haplorrhini	Simiiformes																	GO:0072562 (68%);GO:0005737 (60%);GO:0005615 (30%)	GO:0046872 (99%);GO:0008289 (81%);GO:1903981 (20%)	GO:0051902 (19%);GO:0072732 (19%);GO:0009267 (2%)	blood microparticle (68%);cytoplasm (60%);extracellular space (30%)	metal ion binding (99%);lipid binding (81%);enterobactin binding (20%)	negative regulation of mitochondrial depolarization (19%);cellular response to calcium ion starvation (19%);cellular response to starvation (2%)	IPR000264 (100%);IPR014760 (100%);IPR020858 (100%)	ALB/AFP/VDB (100%);Serum albumin, N-terminal (100%);Serum albumin-like (100%)
CCSDVFNQVVK	Saccharomyces	Eukaryota	Fungi	Dikarya		Ascomycota	Saccharomycotina		Saccharomycetes			Saccharomycetales				Saccharomycetaceae				Saccharomyces									1.1.1.1 (100%);1.1.1.54 (4%);1.1.1.78 (4%)	alcohol dehydrogenase (100%);allyl-alcohol dehydrogenase (4%);methylglyoxal reductase (NADH) (4%)	GO:0005737 (100%);GO:0005886 (4%)	GO:0004022 (100%);GO:0008270 (100%);GO:0004552 (4%)	GO:0000947 (4%);GO:0006116 (4%);GO:0019655 (4%)	cytoplasm (100%);plasma membrane (4%)	alcohol dehydrogenase (NAD+) activity (100%);zinc ion binding (100%);octanol dehydrogenase (NAD+) activity (4%)	amino acid catabolic process to alcohol via Ehrlich pathway (4%);NADH oxidation (4%);glycolytic fermentation to ethanol (4%)	IPR002328 (100%);IPR011032 (100%);IPR013149 (100%)	Alcohol dehydrogenase, zinc-type, conserved site (100%);GroES-like superfamily (100%);Alcohol dehydrogenase-like, C-terminal (100%)
CCTESLVNR	Metazoa	Eukaryota	Metazoa																												GO:0072562 (84%);GO:0005737 (79%);GO:0005783 (14%)	GO:0046872 (99%);GO:0008289 (86%);GO:1903981 (15%)	GO:0051902 (14%);GO:0072732 (14%);GO:0009267 (2%)	blood microparticle (84%);cytoplasm (79%);endoplasmic reticulum (14%)	metal ion binding (99%);lipid binding (86%);enterobactin binding (15%)	negative regulation of mitochondrial depolarization (14%);cellular response to calcium ion starvation (14%);cellular response to starvation (2%)	IPR000264 (100%);IPR014760 (100%);IPR020858 (100%)	ALB/AFP/VDB (100%);Serum albumin, N-terminal (100%);Serum albumin-like (100%)
CDHPVTLGMDLTSLSK	Saccharomyces	Eukaryota	Fungi	Dikarya		Ascomycota	Saccharomycotina		Saccharomycetes			Saccharomycetales				Saccharomycetaceae				Saccharomyces											GO:0043626 (100%);GO:0000781 (6%);GO:0005634 (6%)	GO:0003677 (100%);GO:0030337 (100%);GO:0042802 (6%)	GO:0006272 (100%);GO:0006298 (100%);GO:0019985 (100%)	PCNA complex (100%);chromosome, telomeric region (6%);nucleus (6%)	DNA binding (100%);DNA polymerase processivity factor activity (100%);identical protein binding (6%)	leading strand elongation (100%);mismatch repair (100%);translesion synthesis (100%)	IPR000730 (100%);IPR022648 (100%);IPR022649 (100%)	Proliferating cell nuclear antigen, PCNA (100%);Proliferating cell nuclear antigen, PCNA, N-terminal (100%);Proliferating cell nuclear antigen, PCNA, C-terminal (100%)
CDVDESPDIAK	Saccharomyces	Eukaryota	Fungi	Dikarya		Ascomycota	Saccharomycotina		Saccharomycetes			Saccharomycetales				Saccharomycetaceae				Saccharomyces											GO:0005737 (67%);GO:0005739 (33%)	GO:0015035 (67%);GO:0015036 (33%)	GO:0034599 (33%)	cytoplasm (67%);mitochondrion (33%)	protein-disulfide reductase activity (67%);disulfide oxidoreductase activity (33%)	cellular response to oxidative stress (33%)	IPR013766 (100%);IPR017937 (100%);IPR036249 (100%)	Thioredoxin domain (100%);Thioredoxin, conserved site (100%);Thioredoxin-like superfamily (100%)
CETIEEIQNVK	Saccharomyces	Eukaryota	Fungi	Dikarya		Ascomycota	Saccharomycotina		Saccharomycetes			Saccharomycetales				Saccharomycetaceae				Saccharomyces									3.1.3.37 (100%)	sedoheptulose-bisphosphatase (100%)	GO:0005634 (8%);GO:0005737 (8%)	GO:0050278 (100%);GO:0016491 (8%)	GO:0046390 (100%)	nucleus (8%);cytoplasm (8%)	sedoheptulose-bisphosphatase activity (100%);oxidoreductase activity (8%)	ribose phosphate biosynthetic process (100%)	IPR013078 (100%);IPR029033 (100%);IPR050275 (100%)	Histidine phosphatase superfamily, clade-1 (100%);Histidine phosphatase superfamily (100%);Phosphoglycerate Mutase/Phosphatase (100%)
CGHTNQLRPK	Eukaryota	Eukaryota																											2.1.2.1 (100%)	glycine hydroxymethyltransferase (100%)	GO:0005840 (99%);GO:1990904 (97%);GO:0005737 (93%)	GO:0003735 (99%);GO:0031386 (44%);GO:0031625 (44%)	GO:0006412 (94%);GO:0016567 (44%);GO:0019941 (44%)	ribosome (99%);ribonucleoprotein complex (97%);cytoplasm (93%)	structural constituent of ribosome (99%);protein tag activity (44%);ubiquitin protein ligase binding (44%)	translation (94%);protein ubiquitination (44%);modification-dependent protein catabolic process (44%)	IPR001975 (100%);IPR038587 (99%);IPR000626 (95%)	Large ribosomal subunit protein eL40 domain (100%);Large ribosomal subunit protein eL40 superfamily (99%);Ubiquitin-like domain (95%)
CGLVPVLAENYK	Metazoa	Eukaryota	Metazoa																										3.4.21.- (100%)	Serine endopeptidases (100%)	GO:0005615 (100%);GO:0005769 (96%);GO:0055037 (96%)	GO:0008199 (43%);GO:0046872 (26%);GO:0005506 (18%)	GO:0006826 (97%);GO:0019731 (97%);GO:0006879 (43%)	extracellular space (100%);early endosome (96%);recycling endosome (96%)	ferric iron binding (43%);metal ion binding (26%);iron ion binding (18%)	iron ion transport (97%);antibacterial humoral response (97%);intracellular iron ion homeostasis (43%)	IPR001156 (100%);IPR018195 (100%);IPR016357 (93%)	Transferrin-like domain (100%);Transferrin family, iron binding site (100%);Transferrin (93%)
CGVDSIPVDPEK	Saccharomycetaceae	Eukaryota	Fungi	Dikarya		Ascomycota	Saccharomycotina		Saccharomycetes			Saccharomycetales				Saccharomycetaceae													3.1.2.1 (100%)	acetyl-CoA hydrolase (100%)	GO:0005739 (100%);GO:0005829 (5%)	GO:0003986 (100%);GO:0008775 (100%)	GO:0006083 (100%)	mitochondrion (100%);cytosol (5%)	acetyl-CoA hydrolase activity (100%);acetate CoA-transferase activity (100%)	acetate metabolic process (100%)	IPR003702 (100%);IPR037171 (100%);IPR046433 (100%)	Acetyl-CoA hydrolase/transferase, N-terminal (100%);NagB/RpiA transferase-like (100%);Acetyl-CoA hydrolase/transferase (100%)
CINLSAEKEPEIFDAIK	Saccharomyces	Eukaryota	Fungi	Dikarya		Ascomycota	Saccharomycotina		Saccharomycetes			Saccharomycetales				Saccharomycetaceae				Saccharomyces									4.1.1.49 (100%)	phosphoenolpyruvate carboxykinase (ATP) (100%)	GO:0005829 (100%)	GO:0004612 (100%);GO:0005524 (100%);GO:0016301 (27%)	GO:0006094 (100%)	cytosol (100%)	phosphoenolpyruvate carboxykinase (ATP) activity (100%);ATP binding (100%);kinase activity (27%)	gluconeogenesis (100%)	IPR001272 (100%);IPR008210 (100%);IPR013035 (100%)	Phosphoenolpyruvate carboxykinase, ATP-utilising (100%);Phosphoenolpyruvate carboxykinase, N-terminal (100%);Phosphoenolpyruvate carboxykinase, C-terminal (100%)
CLDSICPNNDADAAYSAFK	Saccharomyces	Eukaryota	Fungi	Dikarya		Ascomycota	Saccharomycotina		Saccharomycetes			Saccharomycetales				Saccharomycetaceae				Saccharomyces											GO:0005576 (100%);GO:0005739 (7%);GO:0009277 (7%)	GO:0005199 (7%)	GO:0031505 (7%)	extracellular region (100%);mitochondrion (7%);fungal-type cell wall (7%)	structural constituent of cell wall (7%)	fungal-type cell wall organization (7%)	IPR008427 (100%)	Extracellular membrane protein, CFEM domain (100%)
CNPNRPIYWIQSSYDEK	Saccharomyces	Eukaryota	Fungi	Dikarya		Ascomycota	Saccharomycotina		Saccharomycetes			Saccharomycetales				Saccharomycetaceae				Saccharomyces									1.14.12.17 (100%)	nitric oxide dioxygenase (100%)	GO:0005634 (10%);GO:0005737 (10%);GO:0005739 (10%)	GO:0008941 (100%);GO:0019825 (100%);GO:0020037 (100%)	GO:0046210 (100%);GO:0071500 (100%);GO:0009636 (10%)	nucleus (10%);cytoplasm (10%);mitochondrion (10%)	nitric oxide dioxygenase NAD(P)H activity (100%);oxygen binding (100%);heme binding (100%)	nitric oxide catabolic process (100%);cellular response to nitrosative stress (100%);response to toxic substance (10%)	IPR000971 (100%);IPR001433 (100%);IPR008333 (100%)	Globin (100%);Oxidoreductase FAD/NAD(P)-binding (100%);Flavoprotein pyridine nucleotide cytochrome reductase-like, FAD-binding domain (100%)
CQEPTCPEPDCYR	Saccharomycetaceae	Eukaryota	Fungi	Dikarya		Ascomycota	Saccharomycotina		Saccharomycetes			Saccharomycetales				Saccharomycetaceae													3.6.5.3 (100%)	protein-synthesizing GTPase (100%)	GO:0005829 (100%);GO:0005850 (100%);GO:0005840 (10%)	GO:0003743 (100%);GO:0003924 (100%);GO:0005525 (100%)	GO:0001731 (100%);GO:0016259 (97%);GO:0045903 (10%)	cytosol (100%);eukaryotic translation initiation factor 2 complex (100%);ribosome (10%)	translation initiation factor activity (100%);GTPase activity (100%);GTP binding (100%)	formation of translation preinitiation complex (100%);selenocysteine metabolic process (97%);positive regulation of translational fidelity (10%)	IPR000795 (100%);IPR004161 (100%);IPR009000 (100%)	Translational (tr)-type GTP-binding domain (100%);Translation elongation factor EFTu-like, domain 2 (100%);Translation protein, beta-barrel domain superfamily (100%)
CTIEGGFPHLIARLYLR	Saccharomyces	Eukaryota	Fungi	Dikarya		Ascomycota	Saccharomycotina		Saccharomycetes			Saccharomycetales				Saccharomycetaceae				Saccharomyces
DAAQFWTNR	Saccharomycetaceae	Eukaryota	Fungi	Dikarya		Ascomycota	Saccharomycotina		Saccharomycetes			Saccharomycetales				Saccharomycetaceae															GO:0005737 (100%);GO:0030479 (5%);GO:0043332 (3%)	GO:0003779 (100%);GO:0008179 (100%);GO:0042802 (5%)	GO:0007015 (100%);GO:0019933 (100%);GO:0000902 (95%)	cytoplasm (100%);actin cortical patch (5%);mating projection tip (3%)	actin binding (100%);adenylate cyclase binding (100%);identical protein binding (5%)	actin filament organization (100%);cAMP-mediated signaling (100%);cell morphogenesis (95%)	IPR001837 (100%);IPR006599 (100%);IPR013912 (100%)	Adenylate cyclase-associated CAP (100%);CARP motif (100%);Adenylate cyclase-associated CAP, C-terminal (100%)
DAFGDQAWGELEK	Saccharomyces	Eukaryota	Fungi	Dikarya		Ascomycota	Saccharomycotina		Saccharomycetes			Saccharomycetales				Saccharomycetaceae				Saccharomyces									1.1.1.26 (100%);1.1.1.79 (100%);1.1.1.81 (100%)	glyoxylate reductase (100%);glyoxylate reductase (NADP(+)) (100%);hydroxypyruvate reductase (100%)	GO:0005634 (11%);GO:0005737 (11%);GO:0005739 (11%)	GO:0051287 (100%);GO:0016616 (89%);GO:0008465 (11%)	GO:0019752 (89%);GO:0009436 (11%)	nucleus (11%);cytoplasm (11%);mitochondrion (11%)	NAD binding (100%);oxidoreductase activity, acting on the CH-OH group of donors, NAD or NADP as acceptor (89%);hydroxypyruvate reductase (NADH) activity (11%)	carboxylic acid metabolic process (89%);glyoxylate catabolic process (11%)	IPR006139 (100%);IPR006140 (100%);IPR029752 (100%)	D-isomer specific 2-hydroxyacid dehydrogenase, catalytic domain (100%);D-isomer specific 2-hydroxyacid dehydrogenase, NAD-binding domain (100%);D-isomer specific 2-hydroxyacid dehydrogenase, NAD-binding domain conserved site 1 (100%)
DAGAISGLNVLR	Eukaryota	Eukaryota																											3.6.4.10 (99%);1.3.1.74 (0%);2.4.1.12 (0%)	non-chaperonin molecular chaperone ATPase (99%);2-alkenal reductase [NAD(P)(+)] (0%);cellulose synthase (UDP-forming) (0%)	GO:0005634 (78%);GO:0005829 (78%);GO:0005886 (78%)	GO:0005524 (100%);GO:0140662 (100%);GO:0016787 (46%)	GO:0006616 (23%);GO:0006412 (12%);GO:0006950 (4%)	nucleus (78%);cytosol (78%);plasma membrane (78%)	ATP binding (100%);ATP-dependent protein folding chaperone (100%);hydrolase activity (46%)	SRP-dependent cotranslational protein targeting to membrane, translocation (23%);translation (12%);response to stress (4%)	IPR013126 (100%);IPR018181 (100%);IPR043129 (99%)	Heat shock protein 70 family (100%);Heat shock protein 70, conserved site (100%);ATPase, nucleotide binding domain (99%)
DAGQIVGLNVLR	Saccharomycetales	Eukaryota	Fungi	Dikarya		Ascomycota	Saccharomycotina		Saccharomycetes			Saccharomycetales																	3.6.4.10 (100%)	non-chaperonin molecular chaperone ATPase (100%)	GO:0005739 (99%);GO:0005737 (4%);GO:0005743 (3%)	GO:0005524 (100%);GO:0051082 (100%);GO:0140662 (100%)	GO:0016226 (4%);GO:0042026 (4%);GO:0051085 (4%)	mitochondrion (99%);cytoplasm (4%);mitochondrial inner membrane (3%)	ATP binding (100%);unfolded protein binding (100%);ATP-dependent protein folding chaperone (100%)	iron-sulfur cluster assembly (4%);protein refolding (4%);chaperone cofactor-dependent protein refolding (4%)	IPR012725 (100%);IPR013126 (100%);IPR018181 (100%)	Chaperone DnaK (100%);Heat shock protein 70 family (100%);Heat shock protein 70, conserved site (100%)
DAGTIAGLNVLR	root																												3.6.4.10 (99%);2.4.2.31 (1%);1.11.1.24 (0%)	non-chaperonin molecular chaperone ATPase (99%);NAD(+)--protein-arginine ADP-ribosyltransferase (1%);thioredoxin-dependent peroxiredoxin (0%)	GO:0005634 (70%);GO:0005886 (61%);GO:0005776 (33%)	GO:0005524 (100%);GO:0140662 (100%);GO:1990833 (33%)	GO:0061738 (34%);GO:0061740 (33%);GO:1904764 (33%)	nucleus (70%);plasma membrane (61%);autophagosome (33%)	ATP binding (100%);ATP-dependent protein folding chaperone (100%);clathrin-uncoating ATPase activity (33%)	late endosomal microautophagy (34%);protein targeting to lysosome involved in chaperone-mediated autophagy (33%);chaperone-mediated autophagy translocation complex disassembly (33%)	IPR013126 (100%);IPR043129 (100%);IPR018181 (99%)	Heat shock protein 70 family (100%);ATPase, nucleotide binding domain (100%);Heat shock protein 70, conserved site (99%)
DAKNPVILADACCSR	Saccharomycetaceae	Eukaryota	Fungi	Dikarya		Ascomycota	Saccharomycotina		Saccharomycetes			Saccharomycetales				Saccharomycetaceae													4.1.1.72 (94%);4.1.1.- (6%);4.1.1.1 (6%)	branched-chain-2-oxoacid decarboxylase (94%);Carboxy-lyases (6%);pyruvate decarboxylase (6%)	GO:0005634 (100%);GO:0005829 (100%);GO:0005737 (5%)	GO:0000287 (100%);GO:0004737 (100%);GO:0030976 (100%)	GO:0000949 (100%);GO:0009083 (84%);GO:0006090 (5%)	nucleus (100%);cytosol (100%);cytoplasm (5%)	magnesium ion binding (100%);pyruvate decarboxylase activity (100%);thiamine pyrophosphate binding (100%)	aromatic amino acid family catabolic process to alcohol via Ehrlich pathway (100%);branched-chain amino acid catabolic process (84%);pyruvate metabolic process (5%)	IPR000399 (100%);IPR011766 (100%);IPR012000 (100%)	TPP-binding enzyme, conserved site (100%);Thiamine pyrophosphate enzyme, TPP-binding (100%);Thiamine pyrophosphate enzyme, central domain (100%)
DALGGGMISFR	Saccharomycetales	Eukaryota	Fungi	Dikarya		Ascomycota	Saccharomycotina		Saccharomycetes			Saccharomycetales																	4.4.1.1 (100%)	cystathionine gamma-lyase (100%)	GO:0005737 (100%);GO:0005634 (3%)	GO:0030170 (100%);GO:0016846 (97%);GO:0004123 (3%)	GO:0019346 (100%);GO:0019343 (3%);GO:0019344 (3%)	cytoplasm (100%);nucleus (3%)	pyridoxal phosphate binding (100%);carbon-sulfur lyase activity (97%);cystathionine gamma-lyase activity (3%)	transsulfuration (100%);cysteine biosynthetic process via cystathionine (3%);cysteine biosynthetic process (3%)	IPR000277 (100%);IPR015421 (100%);IPR015422 (100%)	Cys/Met metabolism, pyridoxal phosphate-dependent enzyme (100%);Pyridoxal phosphate-dependent transferase, major domain (100%);Pyridoxal phosphate-dependent transferase, small domain (100%)
DALLTAEEEQLGK	Saccharomyces	Eukaryota	Fungi	Dikarya		Ascomycota	Saccharomycotina		Saccharomycetes			Saccharomycetales				Saccharomycetaceae				Saccharomyces											GO:0005634 (100%);GO:0005737 (100%)	GO:0030371 (100%);GO:0043022 (100%)	GO:0002182 (100%);GO:0006879 (100%);GO:0031670 (100%)	nucleus (100%);cytoplasm (100%)	translation repressor activity (100%);ribosome binding (100%)	cytoplasmic translational elongation (100%);intracellular iron ion homeostasis (100%);cellular response to nutrient (100%)
DASLPTLSQWK	Saccharomyces	Eukaryota	Fungi	Dikarya		Ascomycota	Saccharomycotina		Saccharomycetes			Saccharomycetales				Saccharomycetaceae				Saccharomyces									4.1.1.33 (100%)	diphosphomevalonate decarboxylase (100%)	GO:0005829 (100%);GO:0005737 (7%);GO:0005773 (7%)	GO:0004163 (100%);GO:0005524 (100%)	GO:0016126 (100%);GO:0019287 (100%);GO:0006696 (7%)	cytosol (100%);cytoplasm (7%);vacuole (7%)	diphosphomevalonate decarboxylase activity (100%);ATP binding (100%)	sterol biosynthetic process (100%);isopentenyl diphosphate biosynthetic process, mevalonate pathway (100%);ergosterol biosynthetic process (7%)	IPR005935 (100%);IPR006204 (100%);IPR014721 (100%)	Diphosphomevalonate/phosphomevalonate decarboxylase (100%);GHMP kinase N-terminal domain (100%);Small ribosomal subunit protein uS5 domain 2-type fold, subgroup (100%)
DASLVDYVQVR	Eukaryota	Eukaryota																													GO:0022627 (100%);GO:0005737 (4%);GO:0005829 (4%)	GO:0003729 (100%);GO:0003735 (100%);GO:0019843 (100%)	GO:0000028 (100%);GO:0006412 (100%);GO:0000054 (4%)	cytosolic small ribosomal subunit (100%);cytoplasm (4%);cytosol (4%)	mRNA binding (100%);structural constituent of ribosome (100%);rRNA binding (100%)	ribosomal small subunit assembly (100%);translation (100%);ribosomal subunit export from nucleus (4%)	IPR000235 (100%);IPR005716 (100%);IPR020606 (100%)	Small ribosomal subunit protein uS7 (100%);Ribosomal protein uS7, eukaryotic/archaeal (100%);Small ribosomal subunit protein uS7, conserved site (100%)
DASSLTLDQITGLIEVNEK	Saccharomyces	Eukaryota	Fungi	Dikarya		Ascomycota	Saccharomycotina		Saccharomycetes			Saccharomycetales				Saccharomycetaceae				Saccharomyces											GO:0016460 (100%);GO:0000142 (9%);GO:0005886 (9%)	GO:0005509 (100%);GO:0032036 (91%);GO:0031489 (9%)	GO:1903475 (100%);GO:0000920 (9%);GO:0006903 (9%)	myosin II complex (100%);cellular bud neck contractile ring (9%);plasma membrane (9%)	calcium ion binding (100%);myosin heavy chain binding (91%);myosin V binding (9%)	mitotic actomyosin contractile ring assembly (100%);septum digestion after cytokinesis (9%);vesicle targeting (9%)	IPR002048 (100%);IPR011992 (100%);IPR050230 (100%)	EF-hand domain (100%);EF-hand domain pair (100%);Calmodulin/Myosin light chain/Troponin C-like (100%)
DAVDDLESLFK	Saccharomyces	Eukaryota	Fungi	Dikarya		Ascomycota	Saccharomycotina		Saccharomycetes			Saccharomycetales				Saccharomycetaceae				Saccharomyces									6.1.1.7 (100%)	alanine--tRNA ligase (100%)	GO:0005739 (100%);GO:0005829 (92%);GO:0005737 (8%)	GO:0000049 (100%);GO:0002161 (100%);GO:0004813 (100%)	GO:0070143 (100%);GO:0045892 (92%);GO:0006419 (8%)	mitochondrion (100%);cytosol (92%);cytoplasm (8%)	tRNA binding (100%);aminoacyl-tRNA editing activity (100%);alanine-tRNA ligase activity (100%)	mitochondrial alanyl-tRNA aminoacylation (100%);negative regulation of DNA-templated transcription (92%);alanyl-tRNA aminoacylation (8%)	IPR002318 (100%);IPR003156 (100%);IPR009000 (100%)	Alanine-tRNA ligase, class IIc (100%);DHHA1 domain (100%);Translation protein, beta-barrel domain superfamily (100%)
DAVVTVPAYFNDSQR	root																												3.6.1.3 (64%);3.6.1.15 (18%);3.6.4.10 (18%)	Deleted entry (64%);nucleoside-triphosphate phosphatase (18%);non-chaperonin molecular chaperone ATPase (18%)	GO:0005886 (85%);GO:0005634 (84%);GO:0005829 (84%)	GO:0005524 (101%);GO:0140662 (101%);GO:0051082 (11%)	GO:0006616 (69%);GO:0006950 (9%);GO:0042026 (2%)	plasma membrane (85%);nucleus (84%);cytosol (84%)	ATP binding (101%);ATP-dependent protein folding chaperone (101%);unfolded protein binding (11%)	SRP-dependent cotranslational protein targeting to membrane, translocation (69%);response to stress (9%);protein refolding (2%)	IPR013126 (101%);IPR043129 (100%);IPR018181 (100%)	Heat shock protein 70 family (101%);ATPase, nucleotide binding domain (100%);Heat shock protein 70, conserved site (100%)
DAVWFGPPK	Saccharomyces	Eukaryota	Fungi	Dikarya		Ascomycota	Saccharomycotina		Saccharomycetes			Saccharomycetales				Saccharomycetaceae				Saccharomyces									1.4.1.4 (100%)	glutamate dehydrogenase (NADP(+)) (100%)	GO:0005829 (94%);GO:0005634 (6%);GO:0005739 (6%)	GO:0004354 (94%);GO:0000166 (89%);GO:0016798 (6%)	GO:0006537 (94%);GO:0000272 (6%);GO:0010411 (6%)	cytosol (94%);nucleus (6%);mitochondrion (6%)	glutamate dehydrogenase (NADP+) activity (94%);nucleotide binding (89%);hydrolase activity, acting on glycosyl bonds (6%)	glutamate biosynthetic process (94%);polysaccharide catabolic process (6%);xyloglucan metabolic process (6%)	IPR006095 (94%);IPR006096 (94%);IPR006097 (94%)	Glutamate/phenylalanine/leucine/valine/L-tryptophan dehydrogenase (94%);Glutamate/phenylalanine/leucine/valine/L-tryptophan dehydrogenase, C-terminal (94%);Glutamate/phenylalanine/leucine/valine/L-tryptophan dehydrogenase, dimerisation domain (94%)
DAYPTGSIYCASK	Saccharomycetaceae	Eukaryota	Fungi	Dikarya		Ascomycota	Saccharomycotina		Saccharomycetes			Saccharomycetales				Saccharomycetaceae													1.1.1.- (100%);1.1.1.381 (100%)	With NAD(+) or NADP(+) as acceptor (100%);3-hydroxy acid dehydrogenase (100%)	GO:0005829 (95%);GO:0005634 (5%);GO:0005737 (5%)	GO:0016491 (100%);GO:0004090 (5%);GO:0031132 (5%)	GO:0045149 (5%)	cytosol (95%);nucleus (5%);cytoplasm (5%)	oxidoreductase activity (100%);carbonyl reductase (NADPH) activity (5%);serine 3-dehydrogenase activity (5%)	acetoin metabolic process (5%)	IPR002347 (100%);IPR020904 (100%);IPR036291 (100%)	Short-chain dehydrogenase/reductase SDR (100%);Short-chain dehydrogenase/reductase, conserved site (100%);NAD(P)-binding domain superfamily (100%)
DCVQLVNFQCK	Saccharomycetaceae	Eukaryota	Fungi	Dikarya		Ascomycota	Saccharomycotina		Saccharomycetes			Saccharomycetales				Saccharomycetaceae															GO:0043626 (100%);GO:0000781 (9%);GO:0000785 (6%)	GO:0003677 (100%);GO:0030337 (100%);GO:0042802 (9%)	GO:0006272 (100%);GO:0006298 (94%);GO:0019985 (94%)	PCNA complex (100%);chromosome, telomeric region (9%);chromatin (6%)	DNA binding (100%);DNA polymerase processivity factor activity (100%);identical protein binding (9%)	leading strand elongation (100%);mismatch repair (94%);translesion synthesis (94%)	IPR000730 (100%);IPR022648 (100%);IPR022649 (100%)	Proliferating cell nuclear antigen, PCNA (100%);Proliferating cell nuclear antigen, PCNA, N-terminal (100%);Proliferating cell nuclear antigen, PCNA, C-terminal (100%)
DDANYIAEFK	Saccharomycetales	Eukaryota	Fungi	Dikarya		Ascomycota	Saccharomycotina		Saccharomycetes			Saccharomycetales																	2.1.1.14 (100%)	5-methyltetrahydropteroyltriglutamate--homocysteine S-methyltransferase (100%)	GO:0005576 (96%);GO:0005829 (96%);GO:0005737 (4%)	GO:0003871 (100%);GO:0008270 (100%);GO:0008705 (96%)	GO:0032259 (100%);GO:0019280 (7%);GO:0046084 (7%)	extracellular region (96%);cytosol (96%);cytoplasm (4%)	5-methyltetrahydropteroyltriglutamate-homocysteine S-methyltransferase activity (100%);zinc ion binding (100%);methionine synthase activity (96%)	methylation (100%);L-methionine biosynthetic process from homoserine via O-acetyl-L-homoserine and cystathionine (7%);adenine biosynthetic process (7%)	IPR002629 (100%);IPR006276 (100%);IPR013215 (100%)	Cobalamin-independent methionine synthase MetE, C-terminal/archaeal (100%);Cobalamin-independent methionine synthase (100%);Cobalamin-independent methionine synthase MetE, N-terminal (100%)
DDLFAINASIVR	Saccharomycetaceae	Eukaryota	Fungi	Dikarya		Ascomycota	Saccharomycotina		Saccharomycetes			Saccharomycetales				Saccharomycetaceae													1.1.1.37 (100%)	malate dehydrogenase (100%)	GO:0005739 (100%);GO:0005737 (6%);GO:0005759 (6%)	GO:0030060 (100%);GO:0003729 (6%)	GO:0006099 (100%);GO:0006108 (100%);GO:0009060 (6%)	mitochondrion (100%);cytoplasm (6%);mitochondrial matrix (6%)	L-malate dehydrogenase (NAD+) activity (100%);mRNA binding (6%)	tricarboxylic acid cycle (100%);malate metabolic process (100%);aerobic respiration (6%)	IPR001236 (100%);IPR001252 (100%);IPR010097 (100%)	Lactate/malate dehydrogenase, N-terminal (100%);Malate dehydrogenase, active site (100%);Malate dehydrogenase, type 1 (100%)
DDMIHYEPFGPK	Saccharomycetaceae	Eukaryota	Fungi	Dikarya		Ascomycota	Saccharomycotina		Saccharomycetes			Saccharomycetales				Saccharomycetaceae													1.14.12.17 (100%)	nitric oxide dioxygenase (100%)	GO:0005634 (6%);GO:0005737 (6%);GO:0005739 (6%)	GO:0008941 (100%);GO:0019825 (100%);GO:0020037 (100%)	GO:0046210 (100%);GO:0071500 (100%);GO:0009636 (6%)	nucleus (6%);cytoplasm (6%);mitochondrion (6%)	nitric oxide dioxygenase NAD(P)H activity (100%);oxygen binding (100%);heme binding (100%)	nitric oxide catabolic process (100%);cellular response to nitrosative stress (100%);response to toxic substance (6%)	IPR000971 (100%);IPR001433 (100%);IPR008333 (100%)	Globin (100%);Oxidoreductase FAD/NAD(P)-binding (100%);Flavoprotein pyridine nucleotide cytochrome reductase-like, FAD-binding domain (100%)
DDNPNLPR	Metazoa	Eukaryota	Metazoa																										4.2.99.18 (100%)	DNA-(apurinic or apyrimidinic site) lyase (100%)	GO:0072562 (55%);GO:0005737 (50%);GO:0005615 (26%)	GO:0046872 (82%);GO:0008289 (66%);GO:0003677 (21%)	GO:0051902 (18%);GO:0072732 (18%);GO:0006281 (3%)	blood microparticle (55%);cytoplasm (50%);extracellular space (26%)	metal ion binding (82%);lipid binding (66%);DNA binding (21%)	negative regulation of mitochondrial depolarization (18%);cellular response to calcium ion starvation (18%);DNA repair (3%)	IPR000264 (97%);IPR014760 (97%);IPR020858 (97%)	ALB/AFP/VDB (97%);Serum albumin, N-terminal (97%);Serum albumin-like (97%)
DDQLEYLEEK	Eukaryota	Eukaryota																													GO:0005829 (100%);GO:0005886 (100%);GO:0032991 (100%)	GO:0005524 (100%);GO:0016887 (100%);GO:0051082 (100%)	GO:0034605 (100%);GO:0050821 (100%);GO:0000492 (2%)	cytosol (100%);plasma membrane (100%);protein-containing complex (100%)	ATP binding (100%);ATP hydrolysis activity (100%);unfolded protein binding (100%)	cellular response to heat (100%);protein stabilization (100%);box C/D snoRNP assembly (2%)	IPR001404 (100%);IPR020575 (100%);IPR036890 (100%)	Heat shock protein Hsp90 family (100%);Heat shock protein Hsp90, N-terminal (100%);Histidine kinase/HSP90-like ATPase superfamily (100%)
DEEGQDVLLFIDNIFR	root																												7.1.2.2 (99%);3.6.3.14 (1%);2.4.1.18 (0%)	H(+)-transporting two-sector ATPase (99%);Transferred entry: 7.1.2.2 (1%);1,4-alpha-glucan branching enzyme (0%)	GO:0045261 (98%);GO:0005753 (64%);GO:0005886 (28%)	GO:0005524 (100%);GO:0046933 (99%);GO:0016887 (93%)	GO:0042776 (65%);GO:0005978 (3%);GO:0005982 (3%)	proton-transporting ATP synthase complex, catalytic core F(1) (98%);obsolete mitochondrial proton-transporting ATP synthase complex (64%);plasma membrane (28%)	ATP binding (100%);proton-transporting ATP synthase activity, rotational mechanism (99%);ATP hydrolysis activity (93%)	proton motive force-driven mitochondrial ATP synthesis (65%);glycogen biosynthetic process (3%);starch metabolic process (3%)	IPR000194 (100%);IPR027417 (100%);IPR050053 (97%)	ATPase, F1/V1/A1 complex, alpha/beta subunit, nucleotide-binding domain (100%);P-loop containing nucleoside triphosphate hydrolase (100%);ATPase alpha/beta chains (97%)
DEFFAFQK	Eukaryota	Eukaryota																											4.2.1.20 (94%);3.1.4.- (6%)	tryptophan synthase (94%);Phosphoric diester hydrolases (6%)	GO:0005737 (88%);GO:0005634 (6%);GO:0005829 (6%)	GO:0004834 (88%);GO:0004114 (6%);GO:0043023 (6%)	GO:0000162 (6%);GO:0002184 (6%);GO:0007165 (6%)	cytoplasm (88%);nucleus (6%);cytosol (6%)	tryptophan synthase activity (88%);3',5'-cyclic-nucleotide phosphodiesterase activity (6%);ribosomal large subunit binding (6%)	tryptophan biosynthetic process (6%);cytoplasmic translational termination (6%);signal transduction (6%)	IPR001926 (88%);IPR002028 (88%);IPR006653 (88%)	Tryptophan synthase beta chain-like, PALP domain (88%);Tryptophan synthase, alpha chain (88%);Tryptophan synthase, beta chain, conserved site (88%)
DELTNNPACK	Saccharomycetaceae	Eukaryota	Fungi	Dikarya		Ascomycota	Saccharomycotina		Saccharomycetes			Saccharomycetales				Saccharomycetaceae													2.7.4.3 (100%)	adenylate kinase (100%)	GO:0005758 (86%);GO:0005829 (86%);GO:0005739 (19%)	GO:0004017 (100%);GO:0005524 (100%);GO:0003688 (5%)	GO:0006172 (86%);GO:0046033 (86%);GO:0046034 (86%)	mitochondrial intermembrane space (86%);cytosol (86%);mitochondrion (19%)	adenylate kinase activity (100%);ATP binding (100%);DNA replication origin binding (5%)	ADP biosynthetic process (86%);AMP metabolic process (86%);ATP metabolic process (86%)	IPR000850 (100%);IPR006259 (100%);IPR007862 (100%)	Adenylate kinase/UMP-CMP kinase (100%);Adenylate kinase subfamily (100%);Adenylate kinase, active site lid domain (100%)
DELVEELPR	root																												3.1.3.48 (67%);2.1.3.2 (33%);3.5.1.2 (33%)	protein-tyrosine-phosphatase (67%);aspartate carbamoyltransferase (33%);glutaminase (33%)	GO:0005829 (83%);GO:0016020 (13%);GO:0005634 (4%)	GO:0005524 (83%);GO:0004070 (78%);GO:0004088 (78%)	GO:0006207 (78%);GO:0006228 (78%);GO:0006541 (78%)	cytosol (83%);membrane (13%);nucleus (4%)	ATP binding (83%);aspartate carbamoyltransferase activity (78%);carbamoyl-phosphate synthase (glutamine-hydrolyzing) activity (78%)	'de novo' pyrimidine nucleobase biosynthetic process (78%);UTP biosynthetic process (78%);glutamine metabolic process (78%)	IPR002474 (72%);IPR005479 (72%);IPR005480 (72%)	Carbamoyl-phosphate synthase small subunit, N-terminal domain (72%);Carbamoyl-phosphate synthetase large subunit-like, ATP-binding domain (72%);Carbamoyl-phosphate synthetase, large subunit oligomerisation domain (72%)
DEMLGATLILAWVPNSR	Haplorrhini	Eukaryota	Metazoa			Chordata	Craniata	Sarcopterygii	Mammalia		Euarchontoglires	Primates	Haplorrhini																		GO:0005769 (100%);GO:0005829 (55%)	GO:0005096 (100%)	GO:0001919 (55%)	early endosome (100%);cytosol (55%)	GTPase activator activity (100%)	regulation of receptor recycling (55%)	IPR000195 (100%);IPR035969 (100%)	Rab-GAP-TBC domain (100%);Rab-GAP-TBC domain superfamily (100%)
DEQVVVIKDK	Metazoa	Eukaryota	Metazoa																										3.6.1.71 (100%);3.6.1.72 (100%)	adenosine-5'-diphospho-5'-[DNA] diphosphatase (100%);DNA-3'-diphospho-5'-guanosine diphosphatase (100%)	GO:0005654 (85%);GO:0005730 (85%);GO:0005634 (17%)	GO:0033699 (99%);GO:0003697 (94%);GO:0003725 (94%)	GO:0000012 (94%);GO:0031647 (9%);GO:0006266 (6%)	nucleoplasm (85%);nucleolus (85%);nucleus (17%)	DNA 5'-adenosine monophosphate hydrolase activity (99%);single-stranded DNA binding (94%);double-stranded RNA binding (94%)	single strand break repair (94%);regulation of protein stability (9%);DNA ligation (6%)	IPR036265 (100%);IPR011146 (99%);IPR019808 (95%)	HIT-like superfamily (100%);HIT-like domain (99%);Histidine triad, conserved site (95%)
DETLDDWFDNDLSLFPSGFGFPR	Dikarya	Eukaryota	Fungi	Dikarya																											GO:0005634 (10%);GO:0005737 (10%);GO:0005739 (10%)	GO:0051082 (100%);GO:0003729 (10%);GO:0042802 (10%)	GO:0006457 (100%);GO:0009408 (90%);GO:0009651 (90%)	nucleus (10%);cytoplasm (10%);mitochondrion (10%)	unfolded protein binding (100%);mRNA binding (10%);identical protein binding (10%)	protein folding (100%);response to heat (90%);response to salt stress (90%)	IPR002068 (100%);IPR008978 (100%);IPR031107 (100%)	Alpha crystallin/Hsp20 domain (100%);HSP20-like chaperone (100%);Small heat shock protein (100%)
DFAFPSQLK	Saccharomyces	Eukaryota	Fungi	Dikarya		Ascomycota	Saccharomycotina		Saccharomycetes			Saccharomycetales				Saccharomycetaceae				Saccharomyces									4.1.1.72 (100%);4.1.1.- (7%);4.1.1.43 (7%)	branched-chain-2-oxoacid decarboxylase (100%);Carboxy-lyases (7%);phenylpyruvate decarboxylase (7%)	GO:0005634 (100%);GO:0005829 (100%);GO:0016020 (86%)	GO:0004737 (100%);GO:0030976 (100%);GO:0047433 (100%)	GO:0000949 (100%);GO:0009083 (93%);GO:0000950 (7%)	nucleus (100%);cytosol (100%);membrane (86%)	pyruvate decarboxylase activity (100%);thiamine pyrophosphate binding (100%);branched-chain-2-oxoacid decarboxylase activity (100%)	aromatic amino acid family catabolic process to alcohol via Ehrlich pathway (100%);branched-chain amino acid catabolic process (93%);branched-chain amino acid catabolic process to alcohol via Ehrlich pathway (7%)	IPR011766 (100%);IPR012110 (100%);IPR029061 (100%)	Thiamine pyrophosphate enzyme, TPP-binding (100%);Pyruvate decarboxylase/indolepyruvate decarboxylase-like (100%);Thiamin diphosphate-binding fold (100%)
DFDGTGALEFPSEEILVEALER	Saccharomyces	Eukaryota	Fungi	Dikarya		Ascomycota	Saccharomycotina		Saccharomycetes			Saccharomycetales				Saccharomycetaceae				Saccharomyces											GO:0005634 (100%);GO:0005737 (100%);GO:0010494 (7%)	GO:0003729 (100%);GO:0000993 (7%);GO:0003691 (7%)	GO:0000398 (7%);GO:0006415 (7%);GO:0017148 (7%)	nucleus (100%);cytoplasm (100%);cytoplasmic stress granule (7%)	mRNA binding (100%);RNA polymerase II complex binding (7%);double-stranded telomeric DNA binding (7%)	mRNA splicing, via spliceosome (7%);translational termination (7%);negative regulation of translation (7%)	IPR000504 (100%);IPR012677 (100%);IPR035979 (100%)	RNA recognition motif domain (100%);Nucleotide-binding alpha-beta plait domain superfamily (100%);RNA-binding domain superfamily (100%)
DFELEETDEEKAER	Ascomycota	Eukaryota	Fungi	Dikarya		Ascomycota																									GO:0005829 (100%);GO:0005886 (100%);GO:0032991 (100%)	GO:0005524 (100%);GO:0016887 (100%);GO:0051082 (100%)	GO:0034605 (100%);GO:0050821 (100%);GO:0006457 (4%)	cytosol (100%);plasma membrane (100%);protein-containing complex (100%)	ATP binding (100%);ATP hydrolysis activity (100%);unfolded protein binding (100%)	cellular response to heat (100%);protein stabilization (100%);protein folding (4%)	IPR001404 (100%);IPR020568 (100%);IPR037196 (100%)	Heat shock protein Hsp90 family (100%);Ribosomal protein uS5 domain 2-type superfamily (100%);HSP90, C-terminal domain (100%)
DFIDLMR	root																												2.2.1.6 (27%);6.3.5.5 (27%);2.1.1.163 (20%)	acetolactate synthase (27%);carbamoyl-phosphate synthase (glutamine-hydrolyzing) (27%);demethylmenaquinone methyltransferase (20%)	GO:0005759 (33%);GO:0005829 (16%);GO:0016020 (8%)	GO:0004108 (33%);GO:0005524 (11%);GO:0003984 (8%)	GO:0005975 (33%);GO:0006099 (33%);GO:0006101 (26%)	mitochondrial matrix (33%);cytosol (16%);membrane (8%)	citrate (Si)-synthase activity (33%);ATP binding (11%);acetolactate synthase activity (8%)	carbohydrate metabolic process (33%);tricarboxylic acid cycle (33%);citrate metabolic process (26%)	IPR002020 (29%);IPR016142 (29%);IPR036969 (29%)	Citrate synthase (29%);Citrate synthase-like, large alpha subdomain (29%);Citrate synthase superfamily (29%)
DFKPQALGDTNLFKPIK	Saccharomycetales	Eukaryota	Fungi	Dikarya		Ascomycota	Saccharomycotina		Saccharomycetes			Saccharomycetales																	1.6.99.1 (100%)	NADPH dehydrogenase (100%)	GO:0005829 (95%);GO:0005634 (5%);GO:0005737 (5%)	GO:0003959 (100%);GO:0010181 (100%);GO:0018548 (9%)	GO:0006915 (5%)	cytosol (95%);nucleus (5%);cytoplasm (5%)	NADPH dehydrogenase activity (100%);FMN binding (100%);obsolete pentaerythritol trinitrate reductase activity (9%)	apoptotic process (5%)	IPR001155 (100%);IPR013785 (100%);IPR045247 (100%)	NADH:flavin oxidoreductase/NADH oxidase, N-terminal (100%);Aldolase-type TIM barrel (100%);Oxidoreductase Oye-like (100%)
DFLLKPELSR	Fungi	Eukaryota	Fungi																										3.6.4.13 (100%)	RNA helicase (100%)	GO:0005681 (8%);GO:0000346 (5%);GO:0000781 (5%)	GO:0003724 (100%);GO:0005524 (100%);GO:0003723 (98%)	GO:0000398 (100%);GO:0006406 (100%);GO:0006283 (5%)	spliceosomal complex (8%);transcription export complex (5%);chromosome, telomeric region (5%)	RNA helicase activity (100%);ATP binding (100%);RNA binding (98%)	mRNA splicing, via spliceosome (100%);mRNA export from nucleus (100%);transcription-coupled nucleotide-excision repair (5%)	IPR001650 (100%);IPR011545 (100%);IPR014001 (100%)	Helicase, C-terminal domain-like (100%);DEAD/DEAH box helicase domain (100%);Helicase superfamily 1/2, ATP-binding domain (100%)
DFLSDYIFLSVGR	Eukaryota	Eukaryota																											3.6.4.13 (100%)	RNA helicase (100%)	GO:0005634 (100%);GO:0005737 (78%);GO:0010494 (3%)	GO:0003724 (100%);GO:0005524 (100%);GO:0003723 (97%)	GO:0030154 (76%);GO:0000390 (3%);GO:0006413 (3%)	nucleus (100%);cytoplasm (78%);cytoplasmic stress granule (3%)	RNA helicase activity (100%);ATP binding (100%);RNA binding (97%)	cell differentiation (76%);spliceosomal complex disassembly (3%);translational initiation (3%)	IPR011545 (100%);IPR014001 (100%);IPR014014 (100%)	DEAD/DEAH box helicase domain (100%);Helicase superfamily 1/2, ATP-binding domain (100%);RNA helicase, DEAD-box type, Q motif (100%)
DFLSGTVLYLNSLAK	Saccharomycetaceae	Eukaryota	Fungi	Dikarya		Ascomycota	Saccharomycotina		Saccharomycetes			Saccharomycetales				Saccharomycetaceae													2.7.7.13 (100%)	mannose-1-phosphate guanylyltransferase (100%)	GO:0005737 (100%)	GO:0004475 (100%);GO:0005525 (100%)	GO:0006486 (100%);GO:0009298 (100%);GO:0044271 (100%)	cytoplasm (100%)	mannose-1-phosphate guanylyltransferase (GTP) activity (100%);GTP binding (100%)	protein glycosylation (100%);GDP-mannose biosynthetic process (100%);obsolete cellular nitrogen compound biosynthetic process (100%)	IPR001451 (100%);IPR005835 (100%);IPR029044 (100%)	Hexapeptide repeat (100%);Nucleotidyl transferase domain (100%);Nucleotide-diphospho-sugar transferases (100%)
DFMVEQELLNTK	Dikarya	Eukaryota	Fungi	Dikarya																									2.7.1.- (97%);2.7.1.1 (3%)	Phosphotransferases with an alcohol group as acceptor (97%);hexokinase (3%)	GO:0005739 (100%);GO:0005829 (100%);GO:0005737 (3%)	GO:0004340 (100%);GO:0005524 (100%);GO:0005536 (100%)	GO:0001678 (100%);GO:0006006 (100%);GO:0006013 (100%)	mitochondrion (100%);cytosol (100%);cytoplasm (3%)	glucokinase activity (100%);ATP binding (100%);D-glucose binding (100%)	intracellular glucose homeostasis (100%);glucose metabolic process (100%);mannose metabolic process (100%)	IPR001312 (100%);IPR019807 (100%);IPR022672 (100%)	Hexokinase (100%);Hexokinase, binding site (100%);Hexokinase, N-terminal (100%)
DFQDDQCDVVHK	Saccharomycetales	Eukaryota	Fungi	Dikarya		Ascomycota	Saccharomycotina		Saccharomycetes			Saccharomycetales																			GO:0005737 (94%);GO:0016282 (9%);GO:0033290 (9%)	GO:0003743 (100%);GO:0003723 (91%);GO:0003725 (9%)	GO:0001677 (9%);GO:0001731 (9%);GO:0001732 (9%)	cytoplasm (94%);eukaryotic 43S preinitiation complex (9%);eukaryotic 48S preinitiation complex (9%)	translation initiation factor activity (100%);RNA binding (91%);double-stranded RNA binding (9%)	formation of translation initiation ternary complex (9%);formation of translation preinitiation complex (9%);formation of cytoplasmic translation initiation complex (9%)	IPR001253 (100%);IPR006196 (100%);IPR012340 (99%)	Translation initiation factor 1A (eIF-1A) (100%);RNA-binding domain, S1, IF1 type (100%);Nucleic acid-binding, OB-fold (99%)
DFSFAPEGVK	Saccharomycetaceae	Eukaryota	Fungi	Dikarya		Ascomycota	Saccharomycotina		Saccharomycetes			Saccharomycetales				Saccharomycetaceae															GO:0005852 (100%);GO:0016282 (100%);GO:0033290 (100%)	GO:0003723 (100%);GO:0003743 (100%);GO:0031369 (100%)	GO:0001732 (100%);GO:0002183 (5%);GO:0006413 (5%)	eukaryotic translation initiation factor 3 complex (100%);eukaryotic 43S preinitiation complex (100%);eukaryotic 48S preinitiation complex (100%)	RNA binding (100%);translation initiation factor activity (100%);translation initiation factor binding (100%)	formation of cytoplasmic translation initiation complex (100%);cytoplasmic translational initiation (5%);translational initiation (5%)	IPR000504 (100%);IPR011400 (100%);IPR012677 (100%)	RNA recognition motif domain (100%);Eukaryotic translation initiation factor 3 subunit B (100%);Nucleotide-binding alpha-beta plait domain superfamily (100%)
DFSYLFSDETNAR	Saccharomycetaceae	Eukaryota	Fungi	Dikarya		Ascomycota	Saccharomycotina		Saccharomycetes			Saccharomycetales				Saccharomycetaceae													2.6.1.39 (100%);2.6.1.57 (100%)	2-aminoadipate transaminase (100%);aromatic-amino-acid transaminase (100%)	GO:0005737 (5%)	GO:0008793 (100%);GO:0030170 (100%);GO:0047536 (100%)	GO:0006571 (100%);GO:0009074 (100%);GO:0019878 (100%)	cytoplasm (5%)	aromatic-amino-acid transaminase activity (100%);pyridoxal phosphate binding (100%);2-aminoadipate transaminase activity (100%)	tyrosine biosynthetic process (100%);aromatic amino acid family catabolic process (100%);lysine biosynthetic process via aminoadipic acid (100%)	IPR004839 (100%);IPR015421 (100%);IPR015424 (100%)	Aminotransferase, class I/classII, large domain (100%);Pyridoxal phosphate-dependent transferase, major domain (100%);Pyridoxal phosphate-dependent transferase (100%)
DFWLR	root																												2.7.7.49 (11%);2.7.1.67 (11%);4.1.99.3 (11%)	RNA-directed DNA polymerase (11%);1-phosphatidylinositol 4-kinase (11%);deoxyribodipyrimidine photo-lyase (11%)	GO:0016020 (14%);GO:0005737 (12%);GO:0005886 (8%)	GO:0005524 (11%);GO:0003677 (11%);GO:0071949 (7%)	GO:0032922 (7%);GO:0043153 (7%);GO:0006139 (6%)	membrane (14%);cytoplasm (12%);plasma membrane (8%)	ATP binding (11%);DNA binding (11%);FAD binding (7%)	circadian regulation of gene expression (7%);entrainment of circadian clock by photoperiod (7%);nucleobase-containing compound metabolic process (6%)	IPR029044 (8%);IPR014729 (8%);IPR001173 (8%)	Nucleotide-diphospho-sugar transferases (8%);Rossmann-like alpha/beta/alpha sandwich fold (8%);Glycosyltransferase 2-like (8%)
DGAGDVAFIR	Euarchontoglires	Eukaryota	Metazoa			Chordata	Craniata	Sarcopterygii	Mammalia		Euarchontoglires																		3.4.21.- (100%)	Serine endopeptidases (100%)	GO:0005615 (100%);GO:0005769 (90%);GO:0005886 (90%)	GO:0005506 (60%);GO:0008236 (55%);GO:0004252 (41%)	GO:0001503 (97%);GO:0006508 (97%);GO:0019731 (97%)	extracellular space (100%);early endosome (90%);plasma membrane (90%)	iron ion binding (60%);serine-type peptidase activity (55%);serine-type endopeptidase activity (41%)	ossification (97%);proteolysis (97%);antibacterial humoral response (97%)	IPR001156 (100%);IPR018195 (100%);IPR016357 (97%)	Transferrin-like domain (100%);Transferrin family, iron binding site (100%);Transferrin (97%)
DGAGDVAFVK	Metazoa	Eukaryota	Metazoa																										3.4.21.- (100%)	Serine endopeptidases (100%)	GO:0005615 (100%);GO:0005769 (97%);GO:0055037 (97%)	GO:0046872 (34%);GO:0008199 (26%);GO:0005506 (21%)	GO:0006826 (100%);GO:0019731 (93%);GO:0001503 (34%)	extracellular space (100%);early endosome (97%);recycling endosome (97%)	metal ion binding (34%);ferric iron binding (26%);iron ion binding (21%)	iron ion transport (100%);antibacterial humoral response (93%);ossification (34%)	IPR001156 (100%);IPR018195 (100%);IPR016357 (91%)	Transferrin-like domain (100%);Transferrin family, iron binding site (100%);Transferrin (91%)
DGEIMLWNLAAK	Saccharomycetaceae	Eukaryota	Fungi	Dikarya		Ascomycota	Saccharomycotina		Saccharomycetes			Saccharomycetales				Saccharomycetaceae															GO:0005634 (100%);GO:0005829 (100%);GO:0005737 (6%)	GO:0005080 (100%);GO:0043022 (100%);GO:0045182 (100%)	GO:0001934 (100%);GO:0072344 (100%);GO:0002181 (6%)	nucleus (100%);cytosol (100%);cytoplasm (6%)	protein kinase C binding (100%);ribosome binding (100%);translation regulator activity (100%)	positive regulation of protein phosphorylation (100%);rescue of stalled ribosome (100%);cytoplasmic translation (6%)	IPR001680 (100%);IPR015943 (100%);IPR019775 (100%)	WD40 repeat (100%);WD40/YVTN repeat-like-containing domain superfamily (100%);WD40 repeat, conserved site (100%)
DGEVIANIIGEAK	Saccharomyces	Eukaryota	Fungi	Dikarya		Ascomycota	Saccharomycotina		Saccharomycetes			Saccharomycetales				Saccharomycetaceae				Saccharomyces											GO:0005634 (100%);GO:0005737 (100%)			nucleus (100%);cytoplasm (100%)
DGKYDLDFK	Eukaryota	Eukaryota																											4.2.1.11 (100%);2.7.2.3 (0%);5.3.1.9 (0%)	phosphopyruvate hydratase (100%);phosphoglycerate kinase (0%);glucose-6-phosphate isomerase (0%)	GO:0000015 (100%);GO:0005886 (2%);GO:0043204 (2%)	GO:0000287 (100%);GO:0004634 (100%);GO:0005524 (0%)	GO:0006096 (100%);GO:0006094 (0%);GO:0061621 (0%)	phosphopyruvate hydratase complex (100%);plasma membrane (2%);perikaryon (2%)	magnesium ion binding (100%);phosphopyruvate hydratase activity (100%);ATP binding (0%)	glycolytic process (100%);gluconeogenesis (0%);canonical glycolysis (0%)	IPR000941 (100%);IPR020810 (100%);IPR036849 (100%)	Enolase (100%);Enolase, C-terminal TIM barrel domain (100%);Enolase-like, C-terminal domain superfamily (100%)
DGKYDLDFKNPESDK	Fungi	Eukaryota	Fungi																										4.2.1.11 (100%)	phosphopyruvate hydratase (100%)	GO:0000015 (100%);GO:0000324 (4%);GO:0005739 (4%)	GO:0000287 (100%);GO:0004634 (100%);GO:1904408 (4%)	GO:0006096 (100%);GO:0032889 (4%)	phosphopyruvate hydratase complex (100%);fungal-type vacuole (4%);mitochondrion (4%)	magnesium ion binding (100%);phosphopyruvate hydratase activity (100%);melatonin binding (4%)	glycolytic process (100%);regulation of vacuole fusion, non-autophagic (4%)	IPR000941 (100%);IPR020809 (100%);IPR020810 (100%)	Enolase (100%);Enolase, conserved site (100%);Enolase, C-terminal TIM barrel domain (100%)
DGKYDLDFKNPNSDK	Eukaryota	Eukaryota																											4.2.1.11 (100%)	phosphopyruvate hydratase (100%)	GO:0000015 (100%);GO:0000324 (1%);GO:0005737 (1%)	GO:0000287 (100%);GO:0004634 (100%);GO:1904408 (1%)	GO:0006096 (100%);GO:0032889 (1%)	phosphopyruvate hydratase complex (100%);fungal-type vacuole (1%);cytoplasm (1%)	magnesium ion binding (100%);phosphopyruvate hydratase activity (100%);melatonin binding (1%)	glycolytic process (100%);regulation of vacuole fusion, non-autophagic (1%)	IPR000941 (100%);IPR020810 (100%);IPR036849 (100%)	Enolase (100%);Enolase, C-terminal TIM barrel domain (100%);Enolase-like, C-terminal domain superfamily (100%)
DGNQSLPDPMSVEQK	Saccharomycetales	Eukaryota	Fungi	Dikarya		Ascomycota	Saccharomycotina		Saccharomycetes			Saccharomycetales																	2.3.3.13 (100%)	2-isopropylmalate synthase (100%)	GO:0005739 (100%);GO:0005737 (2%)	GO:0003852 (100%);GO:0046872 (95%);GO:0004721 (3%)	GO:0009098 (100%)	mitochondrion (100%);cytoplasm (2%)	2-isopropylmalate synthase activity (100%);metal ion binding (95%);phosphoprotein phosphatase activity (3%)	L-leucine biosynthetic process (100%)	IPR000891 (100%);IPR002034 (100%);IPR013785 (100%)	Pyruvate carboxyltransferase (100%);Alpha-isopropylmalate/homocitrate synthase, conserved site (100%);Aldolase-type TIM barrel (100%)
DGPLSTNVEAK	Saccharomyces	Eukaryota	Fungi	Dikarya		Ascomycota	Saccharomycotina		Saccharomycetes			Saccharomycetales				Saccharomycetaceae				Saccharomyces											GO:0005741 (100%);GO:0046930 (100%);GO:0005737 (7%)	GO:0008308 (100%);GO:0015288 (100%);GO:0016301 (7%)	GO:0006811 (7%);GO:0006915 (7%);GO:0007005 (7%)	mitochondrial outer membrane (100%);pore complex (100%);cytoplasm (7%)	voltage-gated monoatomic anion channel activity (100%);porin activity (100%);kinase activity (7%)	monoatomic ion transport (7%);apoptotic process (7%);mitochondrion organization (7%)	IPR001925 (100%);IPR023614 (100%);IPR027246 (100%)	Porin, eukaryotic type (100%);Porin domain superfamily (100%);Eukaryotic porin/Tom40 (100%)
DGTVLQGYSFGAEK	Saccharomycetaceae	Eukaryota	Fungi	Dikarya		Ascomycota	Saccharomycotina		Saccharomycetes			Saccharomycetales				Saccharomycetaceae													2.1.3.2 (100%);3.5.1.2 (100%);6.3.4.16 (100%)	aspartate carbamoyltransferase (100%);glutaminase (100%);carbamoyl-phosphate synthase (ammonia) (100%)	GO:0005829 (100%);GO:0005737 (6%);GO:0005739 (6%)	GO:0004070 (100%);GO:0004088 (100%);GO:0004151 (100%)	GO:0006207 (100%);GO:0006228 (100%);GO:0006541 (100%)	cytosol (100%);cytoplasm (6%);mitochondrion (6%)	aspartate carbamoyltransferase activity (100%);carbamoyl-phosphate synthase (glutamine-hydrolyzing) activity (100%);dihydroorotase activity (100%)	'de novo' pyrimidine nucleobase biosynthetic process (100%);UTP biosynthetic process (100%);glutamine metabolic process (100%)	IPR002474 (100%);IPR005479 (100%);IPR005480 (100%)	Carbamoyl-phosphate synthase small subunit, N-terminal domain (100%);Carbamoyl-phosphate synthetase large subunit-like, ATP-binding domain (100%);Carbamoyl-phosphate synthetase, large subunit oligomerisation domain (100%)
DGYENLTGITSDPDEIEK	Saccharomyces	Eukaryota	Fungi	Dikarya		Ascomycota	Saccharomycotina		Saccharomycetes			Saccharomycetales				Saccharomycetaceae				Saccharomyces									3.4.-.- (100%)	Acting on peptide bonds (peptidases) (100%)	GO:0016020 (71%);GO:0005737 (7%)	GO:0030145 (100%);GO:0070006 (100%);GO:0008233 (7%)	GO:0006508 (100%)	membrane (71%);cytoplasm (7%)	manganese ion binding (100%);metalloaminopeptidase activity (100%);peptidase activity (7%)	proteolysis (100%)	IPR000994 (100%);IPR001131 (100%);IPR007865 (100%)	Peptidase M24 (100%);Peptidase M24B, X-Pro dipeptidase/aminopeptidase P, conserved site (100%);Aminopeptidase P, N-terminal (100%)
DGYLQNNATEGDAEHITPDNLR	Saccharomyces	Eukaryota	Fungi	Dikarya		Ascomycota	Saccharomycotina		Saccharomycetes			Saccharomycetales				Saccharomycetaceae				Saccharomyces									6.2.1.1 (100%)	acetate--CoA ligase (100%)	GO:0005829 (100%);GO:0005634 (10%);GO:0005730 (10%)	GO:0003987 (100%);GO:0005524 (100%);GO:0016208 (100%)	GO:0019427 (100%);GO:0006085 (10%);GO:0006090 (10%)	cytosol (100%);nucleus (10%);nucleolus (10%)	acetate-CoA ligase activity (100%);ATP binding (100%);AMP binding (100%)	acetyl-CoA biosynthetic process from acetate (100%);acetyl-CoA biosynthetic process (10%);pyruvate metabolic process (10%)	IPR000873 (100%);IPR011904 (100%);IPR020845 (100%)	AMP-dependent synthetase/ligase domain (100%);Acetate-CoA ligase (100%);AMP-binding, conserved site (100%)
DHLLGR	root																												3.5.1.97 (44%);1.1.1.49 (7%);1.1.5.3 (4%)	acyl-homoserine-lactone acylase (44%);glucose-6-phosphate dehydrogenase (NADP(+)) (7%);glycerol-3-phosphate dehydrogenase (4%)	GO:0005886 (17%);GO:0042597 (16%);GO:0005737 (10%)	GO:0046872 (26%);GO:0016811 (16%);GO:0005524 (15%)	GO:0017000 (17%);GO:0009372 (16%);GO:0006412 (3%)	plasma membrane (17%);periplasmic space (16%);cytoplasm (10%)	metal ion binding (26%);hydrolase activity, acting on carbon-nitrogen (but not peptide) bonds, in linear amides (16%);ATP binding (15%)	antibiotic biosynthetic process (17%);quorum sensing (16%);translation (3%)	IPR029055 (16%);IPR002692 (16%);IPR043147 (15%)	Nucleophile aminohydrolases, N-terminal (16%);Penicillin/GL-7-ACA/AHL/aculeacin-A acylase (16%);Penicillin amidase type, A-knob (15%)
DIDFLQER	Eukaryota	Eukaryota																											5.3.4.1 (100%)	protein disulfide-isomerase (100%)	GO:0016020 (67%);GO:0005783 (52%);GO:0042765 (29%)	GO:0003756 (52%);GO:0000981 (10%);GO:0003677 (10%)	GO:0006457 (52%);GO:0016255 (29%);GO:0006351 (10%)	membrane (67%);endoplasmic reticulum (52%);GPI-anchor transamidase complex (29%)	protein disulfide isomerase activity (52%);DNA-binding transcription factor activity, RNA polymerase II-specific (10%);DNA binding (10%)	protein folding (52%);attachment of GPI anchor to protein (29%);DNA-templated transcription (10%)	IPR013766 (52%);IPR017937 (52%);IPR036249 (52%)	Thioredoxin domain (52%);Thioredoxin, conserved site (52%);Thioredoxin-like superfamily (52%)
DIDIEYHQNK	Dikarya	Eukaryota	Fungi	Dikarya																											GO:0005634 (5%);GO:0005737 (5%);GO:0005739 (5%)	GO:0051082 (100%);GO:0003729 (5%);GO:0042802 (5%)	GO:0006457 (100%);GO:0009408 (95%);GO:0009651 (95%)	nucleus (5%);cytoplasm (5%);mitochondrion (5%)	unfolded protein binding (100%);mRNA binding (5%);identical protein binding (5%)	protein folding (100%);response to heat (95%);response to salt stress (95%)	IPR002068 (100%);IPR008978 (100%);IPR031107 (100%)	Alpha crystallin/Hsp20 domain (100%);HSP20-like chaperone (100%);Small heat shock protein (100%)
DIDILVNNAGK	Saccharomycetales	Eukaryota	Fungi	Dikarya		Ascomycota	Saccharomycotina		Saccharomycetes			Saccharomycetales																	1.1.1.- (50%);1.1.1.100 (50%);1.1.1.381 (50%)	With NAD(+) or NADP(+) as acceptor (50%);3-oxoacyl-[acyl-carrier-protein] reductase (50%);3-hydroxy acid dehydrogenase (50%)	GO:0005829 (97%);GO:0005634 (3%);GO:0005737 (3%)	GO:0016491 (97%);GO:0004090 (3%);GO:0004316 (3%)	GO:0045149 (3%)	cytosol (97%);nucleus (3%);cytoplasm (3%)	oxidoreductase activity (97%);carbonyl reductase (NADPH) activity (3%);3-oxoacyl-[acyl-carrier-protein] reductase (NADPH) activity (3%)	acetoin metabolic process (3%)	IPR002347 (100%);IPR036291 (100%);IPR020904 (93%)	Short-chain dehydrogenase/reductase SDR (100%);NAD(P)-binding domain superfamily (100%);Short-chain dehydrogenase/reductase, conserved site (93%)
DIEFSVEELNAATGSK	Saccharomyces	Eukaryota	Fungi	Dikarya		Ascomycota	Saccharomycotina		Saccharomycetes			Saccharomycetales				Saccharomycetaceae				Saccharomyces									3.4.13.- (100%)	Dipeptidases (100%)	GO:0005829 (94%);GO:0005737 (6%);GO:0005739 (6%)	GO:0046872 (94%);GO:0070573 (94%);GO:0008233 (6%)	GO:0006508 (100%);GO:0006751 (6%)	cytosol (94%);cytoplasm (6%);mitochondrion (6%)	metal ion binding (94%);metallodipeptidase activity (94%);peptidase activity (6%)	proteolysis (100%);glutathione catabolic process (6%)	IPR002933 (100%);IPR011650 (100%);IPR051458 (100%)	Peptidase M20 (100%);Peptidase M20, dimerisation domain (100%);Cytosolic and Metallo Dipeptidase (100%)
DIEVVAVNDPFISNDYAAYMVK	Saccharomyces	Eukaryota	Fungi	Dikarya		Ascomycota	Saccharomycotina		Saccharomycetes			Saccharomycetales				Saccharomycetaceae				Saccharomyces									1.2.1.12 (100%)	glyceraldehyde-3-phosphate dehydrogenase (phosphorylating) (100%)	GO:0005829 (100%);GO:0030312 (91%);GO:0005739 (9%)	GO:0004365 (100%);GO:0050661 (100%);GO:0051287 (100%)	GO:0006096 (100%);GO:0006006 (91%);GO:0006094 (9%)	cytosol (100%);external encapsulating structure (91%);mitochondrion (9%)	glyceraldehyde-3-phosphate dehydrogenase (NAD+) (phosphorylating) activity (100%);NADP binding (100%);NAD binding (100%)	glycolytic process (100%);glucose metabolic process (91%);gluconeogenesis (9%)	IPR006424 (100%);IPR020828 (100%);IPR020829 (100%)	Glyceraldehyde-3-phosphate dehydrogenase, type I (100%);Glyceraldehyde 3-phosphate dehydrogenase, NAD(P) binding domain (100%);Glyceraldehyde 3-phosphate dehydrogenase, catalytic domain (100%)
DIFPLQNIHVR	Saccharomycetaceae	Eukaryota	Fungi	Dikarya		Ascomycota	Saccharomycotina		Saccharomycetes			Saccharomycetales				Saccharomycetaceae															GO:0022627 (100%);GO:0005829 (5%);GO:0030686 (5%)	GO:0003735 (100%)	GO:0006412 (95%);GO:0000462 (5%);GO:0002181 (5%)	cytosolic small ribosomal subunit (100%);cytosol (5%);90S preribosome (5%)	structural constituent of ribosome (100%)	translation (95%);maturation of SSU-rRNA from tricistronic rRNA transcript (SSU-rRNA, 5.8S rRNA, LSU-rRNA) (5%);cytoplasmic translation (5%)	IPR001593 (100%);IPR018281 (100%);IPR027500 (100%)	Small ribosomal subunit protein eS1 (100%);Small ribosomal subunit protein eS1, conserved site (100%);Small ribosomal subunit protein eS1, eukaryotes (100%)
DIFSNDELLSDAYDAK	Saccharomycetaceae	Eukaryota	Fungi	Dikarya		Ascomycota	Saccharomycotina		Saccharomycetes			Saccharomycetales				Saccharomycetaceae															GO:0005737 (100%);GO:0005874 (100%);GO:0005739 (6%)	GO:0005509 (100%)	GO:0006412 (94%);GO:0002181 (6%);GO:0007026 (6%)	cytoplasm (100%);microtubule (100%);mitochondrion (6%)	calcium ion binding (100%)	translation (94%);cytoplasmic translation (6%);negative regulation of microtubule depolymerization (6%)	IPR011057 (100%);IPR011323 (100%);IPR018103 (100%)	Mss4-like superfamily (100%);Mss4/translationally controlled tumour-associated TCTP (100%);Translationally controlled tumour protein, conserved site (100%)
DIFTLFDK	Eukaryota	Eukaryota																											2.4.1.21 (100%)	starch synthase (100%)	GO:0016460 (100%);GO:0000142 (8%);GO:0005934 (8%)	GO:0005509 (100%);GO:0032036 (92%);GO:0031489 (8%)	GO:1903475 (96%);GO:0006903 (8%);GO:1903476 (8%)	myosin II complex (100%);cellular bud neck contractile ring (8%);cellular bud tip (8%)	calcium ion binding (100%);myosin heavy chain binding (92%);myosin V binding (8%)	mitotic actomyosin contractile ring assembly (96%);vesicle targeting (8%);protein localization to cell division site involved in mitotic actomyosin contractile ring assembly (8%)	IPR002048 (98%);IPR011992 (98%);IPR050230 (98%)	EF-hand domain (98%);EF-hand domain pair (98%);Calmodulin/Myosin light chain/Troponin C-like (98%)
DIGGSSSTTDFTNEIINK	Saccharomyces	Eukaryota	Fungi	Dikarya		Ascomycota	Saccharomycotina		Saccharomycetes			Saccharomycetales				Saccharomycetaceae				Saccharomyces									1.1.1.41 (100%)	isocitrate dehydrogenase (NAD(+)) (100%)	GO:0005739 (100%);GO:0005758 (6%);GO:0005759 (6%)	GO:0000287 (100%);GO:0004449 (100%);GO:0051287 (100%)	GO:0006099 (100%);GO:0006102 (100%);GO:0006537 (6%)	mitochondrion (100%);mitochondrial intermembrane space (6%);mitochondrial matrix (6%)	magnesium ion binding (100%);isocitrate dehydrogenase (NAD+) activity (100%);NAD binding (100%)	tricarboxylic acid cycle (100%);isocitrate metabolic process (100%);glutamate biosynthetic process (6%)	IPR019818 (100%);IPR024084 (100%);IPR004434 (94%)	Isocitrate/isopropylmalate dehydrogenase, conserved site (100%);Isopropylmalate dehydrogenase-like domain (100%);Isocitrate dehydrogenase NAD-dependent (94%)
DILGDQVEK	Saccharomycetales	Eukaryota	Fungi	Dikarya		Ascomycota	Saccharomycotina		Saccharomycetes			Saccharomycetales																			GO:0005886 (100%);GO:0005829 (98%);GO:0032991 (98%)	GO:0005524 (98%);GO:0016887 (98%);GO:0051082 (98%)	GO:0034605 (98%);GO:0050821 (98%);GO:0006457 (4%)	plasma membrane (100%);cytosol (98%);protein-containing complex (98%)	ATP binding (98%);ATP hydrolysis activity (98%);unfolded protein binding (98%)	cellular response to heat (98%);protein stabilization (98%);protein folding (4%)	IPR001404 (98%);IPR037196 (98%);IPR020568 (94%)	Heat shock protein Hsp90 family (98%);HSP90, C-terminal domain (98%);Ribosomal protein uS5 domain 2-type superfamily (94%)
DINIPIAESFACETVDEALEAAER	Saccharomyces	Eukaryota	Fungi	Dikarya		Ascomycota	Saccharomycotina		Saccharomycetes			Saccharomycetales				Saccharomycetaceae				Saccharomyces									6.3.4.16 (100%);6.3.5.5 (100%)	carbamoyl-phosphate synthase (ammonia) (100%);carbamoyl-phosphate synthase (glutamine-hydrolyzing) (100%)	GO:0005737 (100%);GO:0005829 (8%);GO:0005951 (8%)	GO:0004088 (100%);GO:0005524 (100%);GO:0046872 (100%)	GO:0006541 (92%);GO:0006207 (8%);GO:0006221 (8%)	cytoplasm (100%);cytosol (8%);carbamoyl-phosphate synthase complex (8%)	carbamoyl-phosphate synthase (glutamine-hydrolyzing) activity (100%);ATP binding (100%);metal ion binding (100%)	glutamine metabolic process (92%);'de novo' pyrimidine nucleobase biosynthetic process (8%);pyrimidine nucleotide biosynthetic process (8%)	IPR005479 (100%);IPR005480 (100%);IPR005483 (100%)	Carbamoyl-phosphate synthetase large subunit-like, ATP-binding domain (100%);Carbamoyl-phosphate synthetase, large subunit oligomerisation domain (100%);Carbamoyl-phosphate synthase large subunit, CPSase domain (100%)
DINQSNVDDVVCTIR	Saccharomyces	Eukaryota	Fungi	Dikarya		Ascomycota	Saccharomycotina		Saccharomycetes			Saccharomycetales				Saccharomycetaceae				Saccharomyces											GO:0008290 (100%);GO:0030479 (100%);GO:0000131 (10%)	GO:0051015 (100%)	GO:0030036 (100%);GO:0051016 (100%)	F-actin capping protein complex (100%);actin cortical patch (100%);incipient cellular bud site (10%)	actin filament binding (100%)	actin cytoskeleton organization (100%);barbed-end actin filament capping (100%)	IPR002189 (100%);IPR017865 (100%);IPR037282 (100%)	F-actin-capping protein subunit alpha (100%);F-actin capping protein, alpha subunit, conserved site (100%);F-actin-capping protein subunit alpha/beta (100%)
DINSYTNSTSVINELR	Saccharomyces	Eukaryota	Fungi	Dikarya		Ascomycota	Saccharomycotina		Saccharomycetes			Saccharomycetales				Saccharomycetaceae				Saccharomyces									6.3.5.3 (100%)	phosphoribosylformylglycinamidine synthase (100%)	GO:0005737 (5%)	GO:0004642 (100%);GO:0005524 (100%);GO:0046872 (100%)	GO:0006189 (100%);GO:0006541 (100%);GO:0006164 (5%)	cytoplasm (5%)	phosphoribosylformylglycinamidine synthase activity (100%);ATP binding (100%);metal ion binding (100%)	'de novo' IMP biosynthetic process (100%);glutamine metabolic process (100%);purine nucleotide biosynthetic process (5%)	IPR010073 (100%);IPR010918 (100%);IPR029062 (100%)	Phosphoribosylformylglycinamidine synthase PurL (100%);PurM-like, C-terminal domain (100%);Class I glutamine amidotransferase-like (100%)
DIQIPVYDTFDGSDLR	Saccharomyces	Eukaryota	Fungi	Dikarya		Ascomycota	Saccharomycotina		Saccharomycetes			Saccharomycetales				Saccharomycetaceae				Saccharomyces									1.3.1.9 (100%);2.3.1.38 (100%);2.3.1.39 (100%)	enoyl-[acyl-carrier-protein] reductase (NADH) (100%);[acyl-carrier-protein] S-acetyltransferase (100%);[acyl-carrier-protein] S-malonyltransferase (100%)	GO:0005835 (100%);GO:0005737 (6%);GO:0005739 (6%)	GO:0004312 (100%);GO:0004318 (100%);GO:0004313 (94%)	GO:0042759 (100%)	fatty acid synthase complex (100%);cytoplasm (6%);mitochondrion (6%)	fatty acid synthase activity (100%);enoyl-[acyl-carrier-protein] reductase (NADH) activity (100%);[acyl-carrier-protein] S-acetyltransferase activity (94%)	long-chain fatty acid biosynthetic process (100%)	IPR001227 (100%);IPR003965 (100%);IPR013565 (100%)	Acyl transferase domain superfamily (100%);Fatty acid synthase (100%);Fatty acid synthase beta subunit AflB /Fas1-like, central domain (100%)
DISESFLLDFFMVSILFSKLGDLLHK	Mammalia	Eukaryota	Metazoa			Chordata	Craniata	Sarcopterygii	Mammalia																						GO:0016020 (100%)			membrane (100%)			IPR039797 (100%);IPR007735 (96%)	Protein Pecanex (100%);Pecanex, C-terminal (96%)
DITLFIQSLLR	Saccharomycetales	Eukaryota	Fungi	Dikarya		Ascomycota	Saccharomycotina		Saccharomycetes			Saccharomycetales																			GO:0005885 (100%);GO:0030479 (100%);GO:0032153 (5%)	GO:0051015 (98%);GO:0005524 (7%);GO:0003779 (2%)	GO:0034314 (100%);GO:0044396 (7%);GO:0000281 (5%)	Arp2/3 protein complex (100%);actin cortical patch (100%);cell division site (5%)	actin filament binding (98%);ATP binding (7%);actin binding (2%)	Arp2/3 complex-mediated actin nucleation (100%);actin cortical patch organization (7%);mitotic cytokinesis (5%)	IPR004000 (100%);IPR020902 (100%);IPR043129 (100%)	Actin family (100%);Actin/actin-like conserved site (100%);ATPase, nucleotide binding domain (100%)
DITYLNNR	Saccharomycetales	Eukaryota	Fungi	Dikarya		Ascomycota	Saccharomycotina		Saccharomycetes			Saccharomycetales																			GO:0005737 (97%);GO:0016020 (2%);GO:0005829 (1%)	GO:0051879 (97%);GO:0042030 (10%);GO:0003729 (9%)	GO:0006457 (9%);GO:0006626 (9%);GO:0005975 (1%)	cytoplasm (97%);membrane (2%);cytosol (1%)	Hsp90 protein binding (97%);ATPase inhibitor activity (10%);mRNA binding (9%)	protein folding (9%);protein targeting to mitochondrion (9%);carbohydrate metabolic process (1%)	IPR006636 (98%);IPR019734 (98%);IPR041243 (98%)	Heat shock chaperonin-binding (98%);Tetratricopeptide repeat (98%);STI1/HOP, DP domain (98%)
DIVNDTLFPALK	Eukaryota	Eukaryota																											4.3.2.1 (100%)	argininosuccinate lyase (100%)	GO:0005829 (100%)	GO:0004056 (100%);GO:0016740 (8%)	GO:0042450 (100%);GO:0000050 (8%)	cytosol (100%)	argininosuccinate lyase activity (100%);transferase activity (8%)	arginine biosynthetic process via ornithine (100%);urea cycle (8%)	IPR000362 (100%);IPR008948 (100%);IPR009049 (100%)	Fumarate lyase family (100%);L-Aspartase-like (100%);Argininosuccinate lyase (100%)
DIYGWTQTSLDDYPIK	Saccharomyces	Eukaryota	Fungi	Dikarya		Ascomycota	Saccharomycotina		Saccharomycetes			Saccharomycetales				Saccharomycetaceae				Saccharomyces									2.7.1.- (93%);2.7.1.1 (7%)	Phosphotransferases with an alcohol group as acceptor (93%);hexokinase (7%)	GO:0005739 (100%);GO:0005829 (100%);GO:0005634 (7%)	GO:0004340 (100%);GO:0005524 (100%);GO:0005536 (100%)	GO:0001678 (100%);GO:0006006 (100%);GO:0006013 (100%)	mitochondrion (100%);cytosol (100%);nucleus (7%)	glucokinase activity (100%);ATP binding (100%);D-glucose binding (100%)	intracellular glucose homeostasis (100%);glucose metabolic process (100%);mannose metabolic process (100%)	IPR001312 (100%);IPR019807 (100%);IPR022672 (100%)	Hexokinase (100%);Hexokinase, binding site (100%);Hexokinase, N-terminal (100%)
DKADVDGFLVGGASLKPEFVDIINSR	Saccharomycetales	Eukaryota	Fungi	Dikarya		Ascomycota	Saccharomycotina		Saccharomycetes			Saccharomycetales																	5.3.1.1 (100%)	triose-phosphate isomerase (100%)	GO:0005829 (100%);GO:0005739 (5%);GO:0005737 (2%)	GO:0004807 (100%)	GO:0006094 (100%);GO:0019563 (100%);GO:0046166 (100%)	cytosol (100%);mitochondrion (5%);cytoplasm (2%)	triose-phosphate isomerase activity (100%)	gluconeogenesis (100%);glycerol catabolic process (100%);glyceraldehyde-3-phosphate biosynthetic process (100%)	IPR000652 (100%);IPR013785 (100%);IPR020861 (100%)	Triosephosphate isomerase (100%);Aldolase-type TIM barrel (100%);Triosephosphate isomerase, active site (100%)
DKDGNEFMLKPPHGDGLPQR	Saccharomyces	Eukaryota	Fungi	Dikarya		Ascomycota	Saccharomycotina		Saccharomycetes			Saccharomycetales				Saccharomycetaceae				Saccharomyces									4.2.1.- (89%);4.2.1.3 (11%)	Hydro-lyases (89%);aconitate hydratase (11%)	GO:0005739 (100%);GO:0005829 (100%);GO:0005758 (5%)	GO:0003994 (100%);GO:0046872 (100%);GO:0051539 (100%)	GO:0006099 (100%);GO:0000002 (5%)	mitochondrion (100%);cytosol (100%);mitochondrial intermembrane space (5%)	aconitate hydratase activity (100%);metal ion binding (100%);4 iron, 4 sulfur cluster binding (100%)	tricarboxylic acid cycle (100%);mitochondrial genome maintenance (5%)	IPR000573 (100%);IPR001030 (100%);IPR006248 (100%)	Aconitase A/isopropylmalate dehydratase small subunit, swivel domain (100%);Aconitase/3-isopropylmalate dehydratase large subunit, alpha/beta/alpha domain (100%);Aconitase, mitochondrial-like (100%)
DKEIQSVASETLISIVNAVNPVAIK	Saccharomyces	Eukaryota	Fungi	Dikarya		Ascomycota	Saccharomycotina		Saccharomycetes			Saccharomycetales				Saccharomycetaceae				Saccharomyces									3.6.4.- (100%)	Acting on ATP involved in cellular and subcellular movement (100%)	GO:0005737 (91%);GO:0005840 (9%);GO:0010494 (9%)	GO:0003746 (100%);GO:0005524 (100%);GO:0016887 (100%)	GO:0001933 (9%);GO:0006414 (9%);GO:0006415 (9%)	cytoplasm (91%);ribosome (9%);cytoplasmic stress granule (9%)	translation elongation factor activity (100%);ATP binding (100%);ATP hydrolysis activity (100%)	negative regulation of protein phosphorylation (9%);translational elongation (9%);translational termination (9%)	IPR003439 (100%);IPR003593 (100%);IPR011989 (100%)	ABC transporter-like, ATP-binding domain (100%);AAA+ ATPase domain (100%);Armadillo-like helical (100%)
DKLDPQEWDINER	Eukaryota	Eukaryota																											2.6.1.42 (100%)	branched-chain-amino-acid transaminase (100%)	GO:0005739 (100%);GO:0005759 (7%)	GO:0052654 (79%);GO:0052655 (79%);GO:0052656 (79%)	GO:0009098 (100%);GO:0009099 (100%);GO:0009082 (7%)	mitochondrion (100%);mitochondrial matrix (7%)	L-leucine-2-oxoglutarate transaminase activity (79%);L-valine-2-oxoglutarate transaminase activity (79%);L-isoleucine-2-oxoglutarate transaminase activity (79%)	L-leucine biosynthetic process (100%);L-valine biosynthetic process (100%);branched-chain amino acid biosynthetic process (7%)	IPR001544 (100%);IPR005786 (100%);IPR018300 (100%)	Aminotransferase class IV (100%);Branched-chain amino acid aminotransferase II (100%);Aminotransferase, class IV, conserved site (100%)
DKTLISWK	Eukaryota	Eukaryota																													GO:0005634 (98%);GO:0005829 (95%);GO:0022627 (5%)	GO:0005080 (98%);GO:0043022 (98%);GO:0045182 (98%)	GO:0001934 (98%);GO:0072344 (98%);GO:0007186 (5%)	nucleus (98%);cytosol (95%);cytosolic small ribosomal subunit (5%)	protein kinase C binding (98%);ribosome binding (98%);translation regulator activity (98%)	positive regulation of protein phosphorylation (98%);rescue of stalled ribosome (98%);G protein-coupled receptor signaling pathway (5%)	IPR015943 (100%);IPR036322 (100%);IPR001680 (98%)	WD40/YVTN repeat-like-containing domain superfamily (100%);WD40-repeat-containing domain superfamily (100%);WD40 repeat (98%)
DKYVLITGAGK	Saccharomycetaceae	Eukaryota	Fungi	Dikarya		Ascomycota	Saccharomycotina		Saccharomycetes			Saccharomycetales				Saccharomycetaceae													2.3.1.41 (100%);1.1.1.100 (94%);2.3.1.86 (94%)	beta-ketoacyl-[acyl-carrier-protein] synthase I (100%);3-oxoacyl-[acyl-carrier-protein] reductase (94%);fatty-acyl-CoA synthase system (94%)	GO:0005835 (100%);GO:0005739 (5%);GO:0005829 (5%)	GO:0004315 (100%);GO:0008897 (100%);GO:0000287 (95%)	GO:0042759 (100%)	fatty acid synthase complex (100%);mitochondrion (5%);cytosol (5%)	3-oxoacyl-[acyl-carrier-protein] synthase activity (100%);holo-[acyl-carrier-protein] synthase activity (100%);magnesium ion binding (95%)	long-chain fatty acid biosynthetic process (100%)	IPR009081 (100%);IPR014030 (100%);IPR016039 (100%)	Phosphopantetheine binding ACP domain (100%);Beta-ketoacyl synthase-like, N-terminal (100%);Thiolase-like (100%)
DLALACGNNER	Saccharomyces	Eukaryota	Fungi	Dikarya		Ascomycota	Saccharomycotina		Saccharomycetes			Saccharomycetales				Saccharomycetaceae				Saccharomyces									1.1.1.42 (100%)	isocitrate dehydrogenase (NADP(+)) (100%)	GO:0005739 (100%);GO:0005777 (92%);GO:0005829 (92%)	GO:0000287 (100%);GO:0004450 (100%);GO:0051287 (100%)	GO:0006099 (100%);GO:0006102 (100%);GO:0006739 (100%)	mitochondrion (100%);peroxisome (92%);cytosol (92%)	magnesium ion binding (100%);isocitrate dehydrogenase (NADP+) activity (100%);NAD binding (100%)	tricarboxylic acid cycle (100%);isocitrate metabolic process (100%);NADP metabolic process (100%)	IPR004790 (100%);IPR019818 (100%);IPR024084 (100%)	Isocitrate dehydrogenase NADP-dependent (100%);Isocitrate/isopropylmalate dehydrogenase, conserved site (100%);Isopropylmalate dehydrogenase-like domain (100%)
DLALILGK	root																												1.1.1.42 (89%);1.2.1.- (2%);3.1.13.1 (2%)	isocitrate dehydrogenase (NADP(+)) (89%);With NAD(+) or NADP(+) as acceptor (2%);exoribonuclease II (2%)	GO:0005739 (77%);GO:0005829 (13%);GO:0016020 (6%)	GO:0051287 (79%);GO:0000287 (77%);GO:0004450 (77%)	GO:0006102 (77%);GO:0006739 (77%);GO:0006099 (75%)	mitochondrion (77%);cytosol (13%);membrane (6%)	NAD binding (79%);magnesium ion binding (77%);isocitrate dehydrogenase (NADP+) activity (77%)	isocitrate metabolic process (77%);NADP metabolic process (77%);tricarboxylic acid cycle (75%)	IPR004790 (75%);IPR019818 (75%);IPR024084 (75%)	Isocitrate dehydrogenase NADP-dependent (75%);Isocitrate/isopropylmalate dehydrogenase, conserved site (75%);Isopropylmalate dehydrogenase-like domain (75%)
DLASNLVEQFLR	Saccharomyces	Eukaryota	Fungi	Dikarya		Ascomycota	Saccharomycotina		Saccharomycetes			Saccharomycetales				Saccharomycetaceae				Saccharomyces											GO:0005635 (100%);GO:0005829 (100%);GO:0005634 (6%)	GO:0031267 (94%);GO:0061608 (6%)	GO:0006606 (100%);GO:0006406 (6%)	nuclear envelope (100%);cytosol (100%);nucleus (6%)	small GTPase binding (94%);nuclear import signal receptor activity (6%)	protein import into nucleus (100%);mRNA export from nucleus (6%)	IPR011989 (100%);IPR016024 (100%);IPR001494 (94%)	Armadillo-like helical (100%);Armadillo-type fold (100%);Importin-beta, N-terminal domain (94%)
DLATALEQLLQAYPR	Hominoidea	Eukaryota	Metazoa			Chordata	Craniata	Sarcopterygii	Mammalia		Euarchontoglires	Primates	Haplorrhini	Simiiformes	Hominoidea																GO:0005741 (100%);GO:0005829 (100%);GO:0005739 (25%)	GO:0031625 (50%);GO:0005123 (8%);GO:0043028 (8%)	GO:0090200 (100%);GO:2001238 (100%);GO:2001244 (100%)	mitochondrial outer membrane (100%);cytosol (100%);mitochondrion (25%)	ubiquitin protein ligase binding (50%);death receptor binding (8%);cysteine-type endopeptidase regulator activity involved in apoptotic process (8%)	positive regulation of release of cytochrome c from mitochondria (100%);positive regulation of extrinsic apoptotic signaling pathway (100%);positive regulation of intrinsic apoptotic signaling pathway (100%)	IPR010479 (100%);IPR036834 (100%);IPR020728 (83%)	BH3-interacting domain death agonist (100%);Bcl-2-like superfamily (100%);Apoptosis regulator, Bcl-2, BH3 motif, conserved site (83%)
DLATMTYEEVAK	Saccharomyces	Eukaryota	Fungi	Dikarya		Ascomycota	Saccharomycotina		Saccharomycetes			Saccharomycetales				Saccharomycetaceae				Saccharomyces									1.3.1.9 (100%);2.3.1.38 (100%);2.3.1.39 (100%)	enoyl-[acyl-carrier-protein] reductase (NADH) (100%);[acyl-carrier-protein] S-acetyltransferase (100%);[acyl-carrier-protein] S-malonyltransferase (100%)	GO:0005835 (100%);GO:0005737 (7%);GO:0005739 (7%)	GO:0004312 (100%);GO:0004318 (100%);GO:0004313 (93%)	GO:0042759 (100%)	fatty acid synthase complex (100%);cytoplasm (7%);mitochondrion (7%)	fatty acid synthase activity (100%);enoyl-[acyl-carrier-protein] reductase (NADH) activity (100%);[acyl-carrier-protein] S-acetyltransferase activity (93%)	long-chain fatty acid biosynthetic process (100%)	IPR001227 (100%);IPR003965 (100%);IPR013565 (100%)	Acyl transferase domain superfamily (100%);Fatty acid synthase (100%);Fatty acid synthase beta subunit AflB /Fas1-like, central domain (100%)
DLEEGPTKPK	Saccharomyces	Eukaryota	Fungi	Dikarya		Ascomycota	Saccharomycotina		Saccharomycetes			Saccharomycetales				Saccharomycetaceae				Saccharomyces									5.2.1.8 (100%)	peptidylprolyl isomerase (100%)	GO:0000785 (100%);GO:0005730 (100%);GO:0005634 (6%)	GO:0003755 (100%);GO:0005527 (6%)	GO:0006334 (6%);GO:0051598 (6%)	chromatin (100%);nucleolus (100%);nucleus (6%)	peptidyl-prolyl cis-trans isomerase activity (100%);macrolide binding (6%)	nucleosome assembly (6%);meiotic recombination checkpoint signaling (6%)	IPR001179 (100%);IPR046357 (100%);IPR023566 (94%)	FKBP-type peptidyl-prolyl cis-trans isomerase domain (100%);Peptidyl-prolyl cis-trans isomerase domain superfamily (100%);Peptidyl-prolyl cis-trans isomerase Fpr3/Fpr4-like (94%)
DLETLTMHTK	Saccharomycetaceae	Eukaryota	Fungi	Dikarya		Ascomycota	Saccharomycotina		Saccharomycetes			Saccharomycetales				Saccharomycetaceae															GO:0022625 (100%);GO:0005576 (5%);GO:0005737 (5%)	GO:0003735 (100%)	GO:0006412 (95%);GO:0002181 (5%)	cytosolic large ribosomal subunit (100%);extracellular region (5%);cytoplasm (5%)	structural constituent of ribosome (100%)	translation (95%);cytoplasmic translation (5%)	IPR001515 (100%);IPR018263 (100%);IPR036351 (100%)	Large ribosomal subunit protein eL32 (100%);Large ribosomal subunit protein eL32, conserved site (100%);Large ribosomal subunit protein eL32 superfamily (100%)
DLFNAIATGK	root																												1.11.1.6 (100%)	catalase (100%)	GO:0005739 (88%);GO:0005778 (75%);GO:0005782 (75%)	GO:0004096 (88%);GO:0020037 (88%);GO:0046872 (88%)	GO:0042744 (88%);GO:0051781 (88%);GO:0006641 (75%)	mitochondrion (88%);peroxisomal membrane (75%);peroxisomal matrix (75%)	catalase activity (88%);heme binding (88%);metal ion binding (88%)	hydrogen peroxide catabolic process (88%);positive regulation of cell division (88%);triglyceride metabolic process (75%)	IPR002226 (88%);IPR010582 (88%);IPR011614 (88%)	Catalase haem-binding site (88%);Catalase immune-responsive domain (88%);Catalase core domain (88%)
DLGPLMNPFASFLLLQGVETLSLR	Saccharomyces	Eukaryota	Fungi	Dikarya		Ascomycota	Saccharomycotina		Saccharomycetes			Saccharomycetales				Saccharomycetaceae				Saccharomyces									2.5.1.47 (100%);2.5.1.49 (100%)	cysteine synthase (100%);O-acetylhomoserine aminocarboxypropyltransferase (100%)	GO:0005737 (5%);GO:0005886 (5%)	GO:0030170 (100%);GO:0016765 (95%);GO:0016829 (10%)	GO:0019346 (100%);GO:0000103 (5%);GO:0006535 (5%)	cytoplasm (5%);plasma membrane (5%)	pyridoxal phosphate binding (100%);transferase activity, transferring alkyl or aryl (other than methyl) groups (95%);lyase activity (10%)	transsulfuration (100%);sulfate assimilation (5%);cysteine biosynthetic process from serine (5%)	IPR000277 (100%);IPR006235 (100%);IPR015421 (100%)	Cys/Met metabolism, pyridoxal phosphate-dependent enzyme (100%);O-acetylhomoserine/O-acetylserine sulfhydrylase (100%);Pyridoxal phosphate-dependent transferase, major domain (100%)
DLHLKPVVSVK	Saccharomycetaceae	Eukaryota	Fungi	Dikarya		Ascomycota	Saccharomycotina		Saccharomycetes			Saccharomycetales				Saccharomycetaceae													4.2.1.22 (100%)	cystathionine beta-synthase (100%)	GO:0005737 (100%);GO:0005739 (4%);GO:0010494 (4%)	GO:0004122 (100%);GO:0004124 (96%);GO:0080146 (96%)	GO:0006535 (100%);GO:0019343 (100%);GO:0007089 (4%)	cytoplasm (100%);mitochondrion (4%);cytoplasmic stress granule (4%)	cystathionine beta-synthase activity (100%);cysteine synthase activity (96%);L-cysteine desulfhydrase activity (96%)	cysteine biosynthetic process from serine (100%);cysteine biosynthetic process via cystathionine (100%);traversing start control point of mitotic cell cycle (4%)	IPR000644 (100%);IPR001926 (100%);IPR005857 (100%)	CBS domain (100%);Tryptophan synthase beta chain-like, PALP domain (100%);Cystathionine beta-synthase (100%)
DLKFPLPHR	Eukaryota	Eukaryota																													GO:0022625 (99%);GO:0005840 (1%);GO:0005829 (1%)	GO:0003735 (99%);GO:0005506 (1%);GO:0016491 (1%)	GO:0006412 (98%);GO:0007165 (1%);GO:0044255 (1%)	cytosolic large ribosomal subunit (99%);ribosome (1%);cytosol (1%)	structural constituent of ribosome (99%);iron ion binding (1%);oxidoreductase activity (1%)	translation (98%);signal transduction (1%);obsolete cellular lipid metabolic process (1%)	IPR021138 (100%);IPR023573 (100%);IPR028877 (90%)	Large ribosomal subunit protein eL20, eukaryotes (100%);Large ribosomal subunit protein eL20 domain (100%);Large ribosomal subunit protein eL20 (90%)
DLLDYAAQK	Ascomycota	Eukaryota	Fungi	Dikarya		Ascomycota																							6.3.4.5 (98%);2.4.1.21 (3%)	argininosuccinate synthase (98%);starch synthase (3%)	GO:0005737 (95%);GO:0005829 (5%)	GO:0005524 (98%);GO:0004055 (95%);GO:0003677 (2%)	GO:0000050 (95%);GO:0000053 (95%);GO:0006526 (95%)	cytoplasm (95%);cytosol (5%)	ATP binding (98%);argininosuccinate synthase activity (95%);DNA binding (2%)	urea cycle (95%);argininosuccinate metabolic process (95%);L-arginine biosynthetic process (95%)	IPR001518 (95%);IPR014729 (95%);IPR024074 (95%)	Argininosuccinate synthase (95%);Rossmann-like alpha/beta/alpha sandwich fold (95%);Argininosuccinate synthetase, catalytic/multimerisation domain body (95%)
DLLHVLAFSK	Hominoidea	Eukaryota	Metazoa			Chordata	Craniata	Sarcopterygii	Mammalia		Euarchontoglires	Primates	Haplorrhini	Simiiformes	Hominoidea																GO:0005615 (100%);GO:0005737 (46%);GO:0005829 (15%)	GO:0005179 (100%);GO:0051428 (100%);GO:0003677 (62%)	GO:0006112 (100%);GO:0032008 (100%);GO:0038108 (100%)	extracellular space (100%);cytoplasm (46%);cytosol (15%)	hormone activity (100%);peptide hormone receptor binding (100%);DNA binding (62%)	energy reserve metabolic process (100%);positive regulation of TOR signaling (100%);negative regulation of appetite by leptin-mediated signaling pathway (100%)	IPR000065 (100%);IPR009079 (100%)	Leptin (100%);Four-helical cytokine-like, core (100%)
DLLIGLLSR	root																												3.6.4.13 (87%);2.7.11.1 (13%)	RNA helicase (87%);non-specific serine/threonine protein kinase (13%)	GO:0005634 (76%);GO:0005737 (76%);GO:0005730 (18%)	GO:0005524 (96%);GO:0004674 (78%);GO:0003723 (18%)	GO:0000462 (18%);GO:0055085 (3%);GO:0060237 (3%)	nucleus (76%);cytoplasm (76%);nucleolus (18%)	ATP binding (96%);protein serine/threonine kinase activity (78%);RNA binding (18%)	maturation of SSU-rRNA from tricistronic rRNA transcript (SSU-rRNA, 5.8S rRNA, LSU-rRNA) (18%);transmembrane transport (3%);regulation of fungal-type cell wall organization (3%)	IPR000719 (78%);IPR000961 (78%);IPR008271 (78%)	Protein kinase domain (78%);AGC-kinase, C-terminal (78%);Serine/threonine-protein kinase, active site (78%)
DLNKPFLMPVEDIFSISGR	Saccharomycetaceae	Eukaryota	Fungi	Dikarya		Ascomycota	Saccharomycotina		Saccharomycetes			Saccharomycetales				Saccharomycetaceae															GO:0005739 (100%);GO:0005829 (95%)	GO:0003746 (100%);GO:0003924 (100%);GO:0005525 (100%)	GO:0070125 (100%);GO:0032543 (5%)	mitochondrion (100%);cytosol (95%)	translation elongation factor activity (100%);GTPase activity (100%);GTP binding (100%)	mitochondrial translational elongation (100%);mitochondrial translation (5%)	IPR000795 (100%);IPR004160 (100%);IPR004161 (100%)	Translational (tr)-type GTP-binding domain (100%);Translation elongation factor EFTu/EF1A, C-terminal (100%);Translation elongation factor EFTu-like, domain 2 (100%)
DLPNADKETDPFK	Saccharomycetaceae	Eukaryota	Fungi	Dikarya		Ascomycota	Saccharomycotina		Saccharomycetes			Saccharomycetales				Saccharomycetaceae													2.5.1.47 (100%);2.5.1.49 (100%)	cysteine synthase (100%);O-acetylhomoserine aminocarboxypropyltransferase (100%)	GO:0005737 (5%);GO:0005886 (5%);GO:0062040 (5%)	GO:0030170 (100%);GO:0016765 (86%);GO:0003961 (14%)	GO:0019346 (100%);GO:0000103 (14%);GO:0006535 (14%)	cytoplasm (5%);plasma membrane (5%);fungal biofilm matrix (5%)	pyridoxal phosphate binding (100%);transferase activity, transferring alkyl or aryl (other than methyl) groups (86%);O-acetylhomoserine aminocarboxypropyltransferase activity (14%)	transsulfuration (100%);sulfate assimilation (14%);cysteine biosynthetic process from serine (14%)	IPR000277 (100%);IPR006235 (100%);IPR015421 (100%)	Cys/Met metabolism, pyridoxal phosphate-dependent enzyme (100%);O-acetylhomoserine/O-acetylserine sulfhydrylase (100%);Pyridoxal phosphate-dependent transferase, major domain (100%)
DLPSMCCQKIMQR	Simiiformes	Eukaryota	Metazoa			Chordata	Craniata	Sarcopterygii	Mammalia		Euarchontoglires	Primates	Haplorrhini	Simiiformes																	GO:0071013 (95%);GO:0005737 (70%);GO:0045171 (70%)	GO:0003730 (95%);GO:0042803 (70%);GO:0003723 (5%)	GO:0000398 (95%)	catalytic step 2 spliceosome (95%);cytoplasm (70%);intercellular bridge (70%)	mRNA 3'-UTR binding (95%);protein homodimerization activity (70%);RNA binding (5%)	mRNA splicing, via spliceosome (95%)	IPR000504 (100%);IPR012677 (100%);IPR035979 (100%)	RNA recognition motif domain (100%);Nucleotide-binding alpha-beta plait domain superfamily (100%);RNA-binding domain superfamily (100%)
DLQDSPFPSAPLR	Saccharomyces	Eukaryota	Fungi	Dikarya		Ascomycota	Saccharomycotina		Saccharomycetes			Saccharomycetales				Saccharomycetaceae				Saccharomyces											GO:0008290 (100%);GO:0030479 (100%);GO:0000131 (7%)	GO:0051015 (100%)	GO:0000902 (100%);GO:0051016 (100%);GO:0030036 (87%)	F-actin capping protein complex (100%);actin cortical patch (100%);incipient cellular bud site (7%)	actin filament binding (100%)	cell morphogenesis (100%);barbed-end actin filament capping (100%);actin cytoskeleton organization (87%)	IPR001698 (100%);IPR037282 (100%);IPR042276 (100%)	F-actin-capping protein subunit beta (100%);F-actin-capping protein subunit alpha/beta (100%);F-actin-capping protein subunit alpha/beta, domain 2 (100%)
DLSEASVYPEYALPK	Dikarya	Eukaryota	Fungi	Dikarya																											GO:0022627 (100%);GO:0005829 (5%);GO:0030686 (5%)	GO:0003729 (100%);GO:0003735 (100%)	GO:0006412 (95%);GO:0000054 (5%);GO:0000463 (5%)	cytosolic small ribosomal subunit (100%);cytosol (5%);90S preribosome (5%)	mRNA binding (100%);structural constituent of ribosome (100%)	translation (95%);ribosomal subunit export from nucleus (5%);maturation of LSU-rRNA from tricistronic rRNA transcript (SSU-rRNA, 5.8S rRNA, LSU-rRNA) (5%)	IPR000892 (100%);IPR038551 (100%);IPR047864 (100%)	Small ribosomal subunit protein eS26 (100%);Ribosomal protein eS26 superfamily (100%);Ribosomal protein eS26, conserved site (100%)
DLSLLGSHVR	Saccharomyces	Eukaryota	Fungi	Dikarya		Ascomycota	Saccharomycotina		Saccharomycetes			Saccharomycetales				Saccharomycetaceae				Saccharomyces									7.1.2.2 (100%);3.1.-.- (6%)	H(+)-transporting two-sector ATPase (100%);Acting on ester bonds (6%)	GO:0000329 (95%);GO:0000325 (90%);GO:0012505 (85%)	GO:0003677 (100%);GO:0004519 (100%);GO:0005524 (95%)	GO:0016539 (100%);GO:0046034 (10%);GO:0006314 (5%)	fungal-type vacuole membrane (95%);plant-type vacuole (90%);endomembrane system (85%)	DNA binding (100%);endonuclease activity (100%);ATP binding (95%)	intein-mediated protein splicing (100%);ATP metabolic process (10%);intron homing (5%)	IPR004042 (100%);IPR006142 (100%);IPR007868 (100%)	Intein DOD homing endonuclease, central region (100%);Intein (100%);Hom-end-associated Hint (100%)
DLSSEVVGQMDAIK	Saccharomyces	Eukaryota	Fungi	Dikarya		Ascomycota	Saccharomycotina		Saccharomycetes			Saccharomycetales				Saccharomycetaceae				Saccharomyces											GO:0005737 (100%);GO:0005634 (5%);GO:0005829 (5%)	GO:0005524 (100%);GO:0016887 (100%);GO:0042802 (5%)	GO:0034605 (100%);GO:0006620 (5%);GO:0034975 (5%)	cytoplasm (100%);nucleus (5%);cytosol (5%)	ATP binding (100%);ATP hydrolysis activity (100%);identical protein binding (5%)	cellular response to heat (100%);post-translational protein targeting to endoplasmic reticulum membrane (5%);protein folding in endoplasmic reticulum (5%)	IPR004176 (100%);IPR027417 (100%);IPR036628 (100%)	Clp, repeat (R) domain (100%);P-loop containing nucleoside triphosphate hydrolase (100%);Clp, N-terminal domain superfamily (100%)
DLTDYLMK	root																												3.6.4.- (94%);2.3.1.48 (1%);2.4.1.80 (1%)	Acting on ATP involved in cellular and subcellular movement (94%);histone acetyltransferase (1%); (1%)	GO:0005856 (55%);GO:0016514 (21%);GO:0016586 (21%)	GO:0016787 (50%);GO:0005524 (11%);GO:0098973 (5%)	GO:0006357 (21%);GO:0009653 (21%);GO:0000281 (10%)	cytoskeleton (55%);SWI/SNF complex (21%);RSC-type complex (21%)	hydrolase activity (50%);ATP binding (11%);structural constituent of postsynaptic actin cytoskeleton (5%)	regulation of transcription by RNA polymerase II (21%);anatomical structure morphogenesis (21%);mitotic cytokinesis (10%)	IPR004000 (100%);IPR043129 (100%);IPR020902 (83%)	Actin family (100%);ATPase, nucleotide binding domain (100%);Actin/actin-like conserved site (83%)
DLTHVEPPKDLDVILVAPK	Saccharomycetaceae	Eukaryota	Fungi	Dikarya		Ascomycota	Saccharomycotina		Saccharomycetes			Saccharomycetales				Saccharomycetaceae													1.1.1.86 (100%)	ketol-acid reductoisomerase (NADP(+)) (100%)	GO:0005739 (100%);GO:0005829 (96%);GO:0042645 (4%)	GO:0004455 (100%);GO:0046872 (100%);GO:0016853 (29%)	GO:0009097 (100%);GO:0009099 (100%);GO:0000002 (4%)	mitochondrion (100%);cytosol (96%);mitochondrial nucleoid (4%)	ketol-acid reductoisomerase activity (100%);metal ion binding (100%);isomerase activity (29%)	isoleucine biosynthetic process (100%);L-valine biosynthetic process (100%);mitochondrial genome maintenance (4%)	IPR000506 (100%);IPR008927 (100%);IPR013023 (100%)	Ketol-acid reductoisomerase, C-terminal (100%);6-phosphogluconate dehydrogenase-like, C-terminal domain superfamily (100%);Ketol-acid reductoisomerase (100%)
DLTNLLFETALLTSGFSLEEPTSFASR	Saccharomyces	Eukaryota	Fungi	Dikarya		Ascomycota	Saccharomycotina		Saccharomycetes			Saccharomycetales				Saccharomycetaceae				Saccharomyces											GO:0005829 (100%);GO:0005886 (100%);GO:0032991 (100%)	GO:0005524 (100%);GO:0016887 (100%);GO:0051082 (100%)	GO:0034605 (100%);GO:0050821 (100%);GO:0000492 (6%)	cytosol (100%);plasma membrane (100%);protein-containing complex (100%)	ATP binding (100%);ATP hydrolysis activity (100%);unfolded protein binding (100%)	cellular response to heat (100%);protein stabilization (100%);box C/D snoRNP assembly (6%)	IPR001404 (100%);IPR020568 (100%);IPR037196 (100%)	Heat shock protein Hsp90 family (100%);Ribosomal protein uS5 domain 2-type superfamily (100%);HSP90, C-terminal domain (100%)
DLTPQEVER	root																												2.7.1.39 (94%);6.1.1.20 (6%)	homoserine kinase (94%);phenylalanine--tRNA ligase (6%)	GO:0009328 (6%);GO:0005829 (3%)	GO:0005524 (97%);GO:0004413 (91%);GO:0000287 (6%)	GO:0009088 (91%);GO:0006432 (6%);GO:0009092 (3%)	phenylalanine-tRNA ligase complex (6%);cytosol (3%)	ATP binding (97%);homoserine kinase activity (91%);magnesium ion binding (6%)	threonine biosynthetic process (91%);phenylalanyl-tRNA aminoacylation (6%);homoserine metabolic process (3%)	IPR000870 (91%);IPR006203 (91%);IPR006204 (91%)	Homoserine kinase (91%);GHMP kinase, ATP-binding, conserved site (91%);GHMP kinase N-terminal domain (91%)
DLYGDLPYSTTASR	Saccharomycetaceae	Eukaryota	Fungi	Dikarya		Ascomycota	Saccharomycotina		Saccharomycetes			Saccharomycetales				Saccharomycetaceae													3.4.22.40 (100%)	bleomycin hydrolase (100%)	GO:0005739 (100%);GO:0005737 (7%)	GO:0070005 (100%);GO:0003677 (93%);GO:0004197 (73%)	GO:0006508 (100%);GO:0009636 (100%);GO:0043418 (100%)	mitochondrion (100%);cytoplasm (7%)	cysteine-type aminopeptidase activity (100%);DNA binding (93%);cysteine-type endopeptidase activity (73%)	proteolysis (100%);response to toxic substance (100%);homocysteine catabolic process (100%)	IPR000169 (100%);IPR004134 (100%);IPR038765 (100%)	Cysteine peptidase, cysteine active site (100%);Peptidase C1B, bleomycin hydrolase (100%);Papain-like cysteine peptidase superfamily (100%)
DLYHIPEAETVIR	Saccharomycetales	Eukaryota	Fungi	Dikarya		Ascomycota	Saccharomycotina		Saccharomycetes			Saccharomycetales																	1.5.1.10 (100%)	saccharopine dehydrogenase (NADP(+), L-glutamate-forming) (100%)	GO:0005737 (100%);GO:0071944 (7%)	GO:0004753 (100%);GO:0004755 (7%)	GO:0019878 (100%)	cytoplasm (100%);cell periphery (7%)	saccharopine dehydrogenase activity (100%);saccharopine dehydrogenase (NADP+, L-glutamate-forming) activity (7%)	lysine biosynthetic process via aminoadipic acid (100%)	IPR005097 (100%);IPR032095 (100%);IPR036291 (100%)	Saccharopine dehydrogenase, NADP binding domain (100%);Saccharopine dehydrogenase-like, C-terminal (100%);NAD(P)-binding domain superfamily (100%)
DMIEAHYR	Dikarya	Eukaryota	Fungi	Dikarya																									6.3.1.2 (94%);4.1.1.32 (6%)	glutamine synthetase (94%);phosphoenolpyruvate carboxykinase (GTP) (6%)	GO:0005737 (94%);GO:0005829 (6%);GO:0034399 (6%)	GO:0004356 (94%);GO:0005524 (94%);GO:0004613 (6%)	GO:0006542 (94%);GO:0006094 (6%);GO:0019543 (6%)	cytoplasm (94%);cytosol (6%);nuclear periphery (6%)	glutamine synthetase activity (94%);ATP binding (94%);phosphoenolpyruvate carboxykinase (GTP) activity (6%)	glutamine biosynthetic process (94%);gluconeogenesis (6%);propionate catabolic process (6%)	IPR008146 (94%);IPR014746 (94%);IPR027303 (94%)	Glutamine synthetase, catalytic domain (94%);Glutamine synthetase/guanido kinase, catalytic domain (94%);Glutamine synthetase, glycine-rich site (94%)
DMLGWQSR	Saccharomycetaceae	Eukaryota	Fungi	Dikarya		Ascomycota	Saccharomycotina		Saccharomycetes			Saccharomycetales				Saccharomycetaceae													2.7.1.11 (100%)	6-phosphofructokinase (100%)	GO:0005739 (96%);GO:0005945 (96%);GO:0016020 (88%)	GO:0003872 (96%);GO:0005524 (96%);GO:0016208 (96%)	GO:0006002 (96%);GO:0030388 (96%);GO:0061621 (96%)	mitochondrion (96%);6-phosphofructokinase complex (96%);membrane (88%)	6-phosphofructokinase activity (96%);ATP binding (96%);AMP binding (96%)	fructose 6-phosphate metabolic process (96%);fructose 1,6-bisphosphate metabolic process (96%);canonical glycolysis (96%)	IPR000023 (96%);IPR009161 (96%);IPR015912 (96%)	Phosphofructokinase domain (96%);ATP-dependent 6-phosphofructokinase, eukaryotic-type (96%);Phosphofructokinase, conserved site (96%)
DNPSKPDIADIFINELK	Saccharomyces	Eukaryota	Fungi	Dikarya		Ascomycota	Saccharomycotina		Saccharomycetes			Saccharomycetales				Saccharomycetaceae				Saccharomyces									2.1.1.- (100%)	Methyltransferases (100%)	GO:0005737 (9%)	GO:0008757 (100%);GO:0003729 (9%);GO:0008168 (9%)	GO:0032259 (100%);GO:0055088 (9%)	cytoplasm (9%)	S-adenosylmethionine-dependent methyltransferase activity (100%);mRNA binding (9%);methyltransferase activity (9%)	methylation (100%);lipid homeostasis (9%)	IPR013216 (100%);IPR029063 (100%);IPR051052 (100%)	Methyltransferase type 11 (100%);S-adenosyl-L-methionine-dependent methyltransferase superfamily (100%);Diverse substrate methyltransferase (100%)
DNQIYAIEKPEVFR	Saccharomycetaceae	Eukaryota	Fungi	Dikarya		Ascomycota	Saccharomycotina		Saccharomycetes			Saccharomycetales				Saccharomycetaceae															GO:0005634 (100%);GO:0005854 (100%);GO:0005737 (5%)	GO:0051082 (100%);GO:0032266 (5%);GO:0070273 (5%)	GO:0006612 (100%);GO:0015031 (100%);GO:0006613 (5%)	nucleus (100%);nascent polypeptide-associated complex (100%);cytoplasm (5%)	unfolded protein binding (100%);phosphatidylinositol-3-phosphate binding (5%);phosphatidylinositol-4-phosphate binding (5%)	protein targeting to membrane (100%);protein transport (100%);cotranslational protein targeting to membrane (5%)	IPR002715 (100%);IPR009060 (100%);IPR016641 (100%)	Nascent polypeptide-associated complex NAC domain (100%);UBA-like superfamily (100%);Nascent polypeptide-associated complex subunit alpha-like (100%)
DNQLVVPSEGLYLIYSQVLFK	Simiiformes	Eukaryota	Metazoa			Chordata	Craniata	Sarcopterygii	Mammalia		Euarchontoglires	Primates	Haplorrhini	Simiiformes																	GO:0005615 (100%);GO:0005886 (75%);GO:0009986 (75%)	GO:0005125 (100%);GO:0005164 (100%);GO:0002020 (26%)	GO:0010573 (100%);GO:0097527 (98%);GO:0008625 (96%)	extracellular space (100%);plasma membrane (75%);cell surface (75%)	cytokine activity (100%);tumor necrosis factor receptor binding (100%);protease binding (26%)	vascular endothelial growth factor production (100%);necroptotic signaling pathway (98%);extrinsic apoptotic signaling pathway via death domain receptors (96%)	IPR002959 (100%);IPR006052 (100%);IPR006053 (100%)	Tumour necrosis factor alpha (100%);Tumour necrosis factor domain (100%);Tumour necrosis factor (100%)
DNSPFFVLNSDVICEYPFK	Ascomycota	Eukaryota	Fungi	Dikarya		Ascomycota																							2.7.7.13 (100%)	mannose-1-phosphate guanylyltransferase (100%)	GO:0005737 (97%);GO:0062040 (3%)	GO:0004475 (97%);GO:0005525 (97%);GO:0016779 (3%)	GO:0006486 (97%);GO:0009298 (97%);GO:0044271 (97%)	cytoplasm (97%);fungal biofilm matrix (3%)	mannose-1-phosphate guanylyltransferase (GTP) activity (97%);GTP binding (97%);nucleotidyltransferase activity (3%)	protein glycosylation (97%);GDP-mannose biosynthetic process (97%);obsolete cellular nitrogen compound biosynthetic process (97%)	IPR005835 (100%);IPR029044 (100%);IPR045233 (100%)	Nucleotidyl transferase domain (100%);Nucleotide-diphospho-sugar transferases (100%);Mannose-1-phosphate guanyltransferase, N-terminal domain (100%)
DNSQVFGVAR	Saccharomycetales	Eukaryota	Fungi	Dikarya		Ascomycota	Saccharomycotina		Saccharomycetes			Saccharomycetales																			GO:0022627 (100%);GO:0005730 (5%);GO:0005829 (5%)	GO:0003735 (100%);GO:0003723 (3%);GO:0003729 (3%)	GO:0000028 (100%);GO:0006412 (100%);GO:0000462 (5%)	cytosolic small ribosomal subunit (100%);nucleolus (5%);cytosol (5%)	structural constituent of ribosome (100%);RNA binding (3%);mRNA binding (3%)	ribosomal small subunit assembly (100%);translation (100%);maturation of SSU-rRNA from tricistronic rRNA transcript (SSU-rRNA, 5.8S rRNA, LSU-rRNA) (5%)	IPR001971 (100%);IPR018102 (100%);IPR036967 (100%)	Small ribosomal subunit protein uS11 (100%);Small ribosomal subunit protein uS11, conserved site (100%);Small ribosomal subunit protein uS11 superfamily (100%)
DPAATSVAAAR	Euarchontoglires	Eukaryota	Metazoa			Chordata	Craniata	Sarcopterygii	Mammalia		Euarchontoglires																		2.3.2.23 (100%);2.3.2.24 (94%)	E2 ubiquitin-conjugating enzyme (100%);(E3-independent) E2 ubiquitin-conjugating enzyme (94%)	GO:0005829 (23%);GO:0005886 (23%);GO:0005680 (20%)	GO:0005524 (100%);GO:0019787 (73%);GO:0061631 (23%)	GO:0032446 (73%);GO:0031145 (23%);GO:0010458 (20%)	cytosol (23%);plasma membrane (23%);anaphase-promoting complex (20%)	ATP binding (100%);ubiquitin-like protein transferase activity (73%);ubiquitin conjugating enzyme activity (23%)	protein modification by small protein conjugation (73%);anaphase-promoting complex-dependent catabolic process (23%);exit from mitosis (20%)	IPR016135 (100%);IPR000608 (74%);IPR050113 (55%)	Ubiquitin-conjugating enzyme/RWD-like (100%);Ubiquitin-conjugating enzyme E2 (74%);Ubiquitin-conjugating enzyme (55%)
DPANLPWASLNIDIAIDSTGVFK	Saccharomyces	Eukaryota	Fungi	Dikarya		Ascomycota	Saccharomycotina		Saccharomycetes			Saccharomycetales				Saccharomycetaceae				Saccharomyces									1.2.1.12 (100%)	glyceraldehyde-3-phosphate dehydrogenase (phosphorylating) (100%)	GO:0005829 (100%);GO:0030312 (86%);GO:0005634 (14%)	GO:0004365 (100%);GO:0050661 (100%);GO:0051287 (100%)	GO:0006096 (100%);GO:0006006 (86%);GO:0006094 (14%)	cytosol (100%);external encapsulating structure (86%);nucleus (14%)	glyceraldehyde-3-phosphate dehydrogenase (NAD+) (phosphorylating) activity (100%);NADP binding (100%);NAD binding (100%)	glycolytic process (100%);glucose metabolic process (86%);gluconeogenesis (14%)	IPR006424 (100%);IPR020828 (100%);IPR020829 (100%)	Glyceraldehyde-3-phosphate dehydrogenase, type I (100%);Glyceraldehyde 3-phosphate dehydrogenase, NAD(P) binding domain (100%);Glyceraldehyde 3-phosphate dehydrogenase, catalytic domain (100%)
DPANLPWGSLK	Saccharomyces	Eukaryota	Fungi	Dikarya		Ascomycota	Saccharomycotina		Saccharomycetes			Saccharomycetales				Saccharomycetaceae				Saccharomyces									1.2.1.12 (100%)	glyceraldehyde-3-phosphate dehydrogenase (phosphorylating) (100%)	GO:0005829 (100%);GO:0030312 (94%);GO:0005739 (3%)	GO:0004365 (100%);GO:0051287 (100%);GO:0050661 (97%)	GO:0006096 (100%);GO:0006006 (94%);GO:0006094 (3%)	cytosol (100%);external encapsulating structure (94%);mitochondrion (3%)	glyceraldehyde-3-phosphate dehydrogenase (NAD+) (phosphorylating) activity (100%);NAD binding (100%);NADP binding (97%)	glycolytic process (100%);glucose metabolic process (94%);gluconeogenesis (3%)	IPR020828 (100%);IPR020829 (100%);IPR020830 (100%)	Glyceraldehyde 3-phosphate dehydrogenase, NAD(P) binding domain (100%);Glyceraldehyde 3-phosphate dehydrogenase, catalytic domain (100%);Glyceraldehyde 3-phosphate dehydrogenase, active site (100%)
DPANLPWGSSNVDIAIDSTGVFK	Dikarya	Eukaryota	Fungi	Dikarya																									1.2.1.12 (100%)	glyceraldehyde-3-phosphate dehydrogenase (phosphorylating) (100%)	GO:0005829 (100%);GO:0030312 (85%);GO:0005634 (8%)	GO:0004365 (100%);GO:0050661 (100%);GO:0051287 (100%)	GO:0006096 (100%);GO:0006006 (92%);GO:0006094 (8%)	cytosol (100%);external encapsulating structure (85%);nucleus (8%)	glyceraldehyde-3-phosphate dehydrogenase (NAD+) (phosphorylating) activity (100%);NADP binding (100%);NAD binding (100%)	glycolytic process (100%);glucose metabolic process (92%);gluconeogenesis (8%)	IPR006424 (100%);IPR020828 (100%);IPR020829 (100%)	Glyceraldehyde-3-phosphate dehydrogenase, type I (100%);Glyceraldehyde 3-phosphate dehydrogenase, NAD(P) binding domain (100%);Glyceraldehyde 3-phosphate dehydrogenase, catalytic domain (100%)
DQDSAVVSSNIK	Saccharomyces	Eukaryota	Fungi	Dikarya		Ascomycota	Saccharomycotina		Saccharomycetes			Saccharomycetales				Saccharomycetaceae				Saccharomyces											GO:0005743 (91%);GO:0070469 (82%);GO:0005739 (9%)	GO:0046872 (100%);GO:0004222 (91%)	GO:0006508 (91%);GO:0006122 (9%);GO:0009060 (9%)	mitochondrial inner membrane (91%);obsolete respirasome (82%);mitochondrion (9%)	metal ion binding (100%);metalloendopeptidase activity (91%)	proteolysis (91%);mitochondrial electron transport, ubiquinol to cytochrome c (9%);aerobic respiration (9%)	IPR011249 (100%);IPR011765 (100%);IPR001431 (91%)	Metalloenzyme, LuxS/M16 peptidase-like (100%);Peptidase M16, N-terminal (100%);Peptidase M16, zinc-binding site (91%)
DQEGQDVLLFIDNIFR	root																												7.1.2.2 (100%)	H(+)-transporting two-sector ATPase (100%)	GO:0045261 (100%);GO:0005753 (93%);GO:0005886 (9%)	GO:0005524 (100%);GO:0046933 (100%);GO:0016887 (89%)	GO:0042776 (93%);GO:0001525 (3%);GO:0051453 (3%)	proton-transporting ATP synthase complex, catalytic core F(1) (100%);obsolete mitochondrial proton-transporting ATP synthase complex (93%);plasma membrane (9%)	ATP binding (100%);proton-transporting ATP synthase activity, rotational mechanism (100%);ATP hydrolysis activity (89%)	proton motive force-driven mitochondrial ATP synthesis (93%);angiogenesis (3%);regulation of intracellular pH (3%)	IPR000194 (100%);IPR027417 (100%);IPR050053 (100%)	ATPase, F1/V1/A1 complex, alpha/beta subunit, nucleotide-binding domain (100%);P-loop containing nucleoside triphosphate hydrolase (100%);ATPase alpha/beta chains (100%)
DQICGVKK	Saccharomyces	Eukaryota	Fungi	Dikarya		Ascomycota	Saccharomycotina		Saccharomycetes			Saccharomycetales				Saccharomycetaceae				Saccharomyces											GO:0005634 (100%);GO:0000785 (11%)	GO:0042393 (100%);GO:0003690 (11%);GO:0008047 (11%)	GO:0000077 (100%);GO:0045944 (100%);GO:0006281 (11%)	nucleus (100%);chromatin (11%)	histone binding (100%);double-stranded DNA binding (11%);enzyme activator activity (11%)	DNA damage checkpoint signaling (100%);positive regulation of transcription by RNA polymerase II (100%);DNA repair (11%)	IPR001357 (100%);IPR013914 (100%);IPR036420 (100%)	BRCT domain (100%);Rad9-like Rad53-binding domain, fungi (100%);BRCT domain superfamily (100%)
DQTNDQVTVDSATATLK	Saccharomyces	Eukaryota	Fungi	Dikarya		Ascomycota	Saccharomycotina		Saccharomycetes			Saccharomycetales				Saccharomycetaceae				Saccharomyces									1.1.1.42 (100%)	isocitrate dehydrogenase (NADP(+)) (100%)	GO:0005739 (100%);GO:0005829 (9%)	GO:0000287 (100%);GO:0004450 (100%);GO:0051287 (100%)	GO:0006099 (100%);GO:0006102 (100%);GO:0006739 (100%)	mitochondrion (100%);cytosol (9%)	magnesium ion binding (100%);isocitrate dehydrogenase (NADP+) activity (100%);NAD binding (100%)	tricarboxylic acid cycle (100%);isocitrate metabolic process (100%);NADP metabolic process (100%)	IPR004790 (100%);IPR019818 (100%);IPR024084 (100%)	Isocitrate dehydrogenase NADP-dependent (100%);Isocitrate/isopropylmalate dehydrogenase, conserved site (100%);Isopropylmalate dehydrogenase-like domain (100%)
DQWSPALTLSK	Eukaryota	Eukaryota																											2.3.2.23 (100%)	E2 ubiquitin-conjugating enzyme (100%)	GO:0005634 (92%);GO:0005737 (6%);GO:0000151 (4%)	GO:0005524 (96%);GO:0061631 (92%);GO:0016740 (8%)	GO:0070936 (85%);GO:0000209 (8%);GO:0006511 (8%)	nucleus (92%);cytoplasm (6%);ubiquitin ligase complex (4%)	ATP binding (96%);ubiquitin conjugating enzyme activity (92%);transferase activity (8%)	protein K48-linked ubiquitination (85%);protein polyubiquitination (8%);ubiquitin-dependent protein catabolic process (8%)	IPR000608 (100%);IPR016135 (100%);IPR023313 (100%)	Ubiquitin-conjugating enzyme E2 (100%);Ubiquitin-conjugating enzyme/RWD-like (100%);Ubiquitin-conjugating enzyme, active site (100%)
DQYVPEVSALDLSR	Saccharomycetales	Eukaryota	Fungi	Dikarya		Ascomycota	Saccharomycotina		Saccharomycetes			Saccharomycetales																			GO:0005840 (93%);GO:1990904 (82%);GO:0005829 (7%)	GO:0003735 (100%)	GO:0006412 (93%);GO:0000028 (7%);GO:0002181 (7%)	ribosome (93%);ribonucleoprotein complex (82%);cytosol (7%)	structural constituent of ribosome (100%)	translation (93%);ribosomal small subunit assembly (7%);cytoplasmic translation (7%)	IPR001210 (100%);IPR018273 (89%);IPR036401 (89%)	Small ribosomal subunit protein eS17 (100%);Small ribosomal subunit protein eS17, conserved site (89%);Small ribosomal subunit protein eS17 superfamily (89%)
DREQFVDDLEQALYASK	Saccharomyces	Eukaryota	Fungi	Dikarya		Ascomycota	Saccharomycotina		Saccharomycetes			Saccharomycetales				Saccharomycetaceae				Saccharomyces									1.1.1.44 (100%)	phosphogluconate dehydrogenase (NADP(+)-dependent, decarboxylating) (100%)	GO:0005829 (100%);GO:0005737 (11%);GO:0005739 (11%)	GO:0004616 (100%);GO:0050661 (100%);GO:0008114 (89%)	GO:0009051 (100%);GO:0046177 (100%);GO:0034599 (11%)	cytosol (100%);cytoplasm (11%);mitochondrion (11%)	phosphogluconate dehydrogenase (decarboxylating) activity (100%);NADP binding (100%);phosphogluconate 2-dehydrogenase activity (89%)	pentose-phosphate shunt, oxidative branch (100%);D-gluconate catabolic process (100%);cellular response to oxidative stress (11%)	IPR006113 (100%);IPR006114 (100%);IPR006115 (100%)	6-phosphogluconate dehydrogenase, decarboxylating (100%);6-phosphogluconate dehydrogenase, C-terminal (100%);6-phosphogluconate dehydrogenase, NADP-binding (100%)
DRYDDALNATR	Fungi	Eukaryota	Fungi																										3.6.4.9 (100%)	Transferred entry: 5.6.1.7 (100%)	GO:0005743 (100%);GO:0005759 (99%);GO:1990220 (99%)	GO:0005524 (100%);GO:0051082 (100%);GO:0051087 (100%)	GO:0008637 (100%);GO:0034514 (100%);GO:0042026 (100%)	mitochondrial inner membrane (100%);mitochondrial matrix (99%);GroEL-GroES complex (99%)	ATP binding (100%);unfolded protein binding (100%);protein-folding chaperone binding (100%)	apoptotic mitochondrial changes (100%);mitochondrial unfolded protein response (100%);protein refolding (100%)	IPR001844 (100%);IPR027413 (100%);IPR002423 (100%)	Chaperonin Cpn60/GroEL (100%);GroEL-like equatorial domain superfamily (100%);Chaperonin Cpn60/GroEL/TCP-1 family (100%)
DSAVNAVCYGAK	Eukaryota	Eukaryota																											5.4.99.- (63%);5.4.99.12 (38%)	Transferring other groups (63%);tRNA pseudouridine(38-40) synthase (38%)	GO:0031429 (100%);GO:0016020 (3%);GO:0005874 (0%)	GO:0003723 (100%);GO:0009982 (99%);GO:0003677 (0%)	GO:0000495 (100%);GO:0031120 (100%);GO:1990481 (100%)	box H/ACA snoRNP complex (100%);membrane (3%);microtubule (0%)	RNA binding (100%);pseudouridine synthase activity (99%);DNA binding (0%)	box H/ACA sno(s)RNA 3'-end processing (100%);snRNA pseudouridine synthesis (100%);mRNA pseudouridine synthesis (100%)	IPR004802 (100%);IPR002478 (100%);IPR032819 (100%)	tRNA pseudouridine synthase B family (100%);PUA domain (100%);tRNA pseudouridylate synthase B, C-terminal (100%)
DSEILPKPNER	Saccharomyces	Eukaryota	Fungi	Dikarya		Ascomycota	Saccharomycotina		Saccharomycetes			Saccharomycetales				Saccharomycetaceae				Saccharomyces									6.1.1.10 (100%)	methionine--tRNA ligase (100%)	GO:0005829 (100%);GO:0017101 (100%);GO:0005737 (9%)	GO:0004825 (100%);GO:0005524 (100%);GO:1990825 (9%)	GO:0006431 (100%);GO:0006424 (9%)	cytosol (100%);aminoacyl-tRNA synthetase multienzyme complex (100%);cytoplasm (9%)	methionine-tRNA ligase activity (100%);ATP binding (100%);sequence-specific mRNA binding (9%)	methionyl-tRNA aminoacylation (100%);glutamyl-tRNA aminoacylation (9%)	IPR001412 (100%);IPR014729 (100%);IPR015413 (100%)	Aminoacyl-tRNA synthetase, class I, conserved site (100%);Rossmann-like alpha/beta/alpha sandwich fold (100%);Methionyl/Leucyl tRNA synthetase (100%)
DSFVTPNYSR	Saccharomycetaceae	Eukaryota	Fungi	Dikarya		Ascomycota	Saccharomycotina		Saccharomycetes			Saccharomycetales				Saccharomycetaceae													6.3.4.5 (100%)	argininosuccinate synthase (100%)	GO:0005737 (100%);GO:0005829 (4%)	GO:0004055 (100%);GO:0005524 (100%)	GO:0000050 (100%);GO:0000053 (100%);GO:0006526 (100%)	cytoplasm (100%);cytosol (4%)	argininosuccinate synthase activity (100%);ATP binding (100%)	urea cycle (100%);argininosuccinate metabolic process (100%);L-arginine biosynthetic process (100%)	IPR001518 (100%);IPR014729 (100%);IPR018223 (100%)	Argininosuccinate synthase (100%);Rossmann-like alpha/beta/alpha sandwich fold (100%);Argininosuccinate synthase, conserved site (100%)
DSGYGVSVGR	Saccharomycetales	Eukaryota	Fungi	Dikarya		Ascomycota	Saccharomycotina		Saccharomycetes			Saccharomycetales																	1.2.1.11 (100%)	aspartate-semialdehyde dehydrogenase (100%)	GO:0005634 (4%);GO:0005737 (4%);GO:0005886 (4%)	GO:0004073 (100%);GO:0046983 (100%);GO:0050661 (100%)	GO:0009086 (100%);GO:0009088 (100%);GO:0009089 (96%)	nucleus (4%);cytoplasm (4%);plasma membrane (4%)	aspartate-semialdehyde dehydrogenase activity (100%);protein dimerization activity (100%);NADP binding (100%)	methionine biosynthetic process (100%);threonine biosynthetic process (100%);lysine biosynthetic process via diaminopimelate (96%)	IPR000319 (100%);IPR012280 (100%);IPR036291 (100%)	Aspartate-semialdehyde dehydrogenase, conserved site (100%);Semialdehyde dehydrogenase, dimerisation domain (100%);NAD(P)-binding domain superfamily (100%)
DSLDNTFVTR	Saccharomycetales	Eukaryota	Fungi	Dikarya		Ascomycota	Saccharomycotina		Saccharomycetes			Saccharomycetales																	3.1.3.99 (100%)	IMP-specific 5'-nucleotidase (100%)	GO:0022627 (99%);GO:0005829 (3%);GO:0030686 (3%)	GO:0003735 (100%);GO:0019843 (99%);GO:0003723 (4%)	GO:0006412 (100%);GO:0002181 (3%);GO:0009117 (1%)	cytosolic small ribosomal subunit (99%);cytosol (3%);90S preribosome (3%)	structural constituent of ribosome (100%);rRNA binding (99%);RNA binding (4%)	translation (100%);cytoplasmic translation (3%);nucleotide metabolic process (1%)	IPR000876 (100%);IPR014722 (100%);IPR032277 (100%)	Small ribosomal subunit protein eS4 (100%);Large ribosomal subunit protein uL2, domain 2 (100%);Small ribosomal subunit protein eS4, C-terminal domain (100%)
DSLPLLLAAVEEGK	Saccharomyces	Eukaryota	Fungi	Dikarya		Ascomycota	Saccharomycotina		Saccharomycetes			Saccharomycetales				Saccharomycetaceae				Saccharomyces									2.1.3.2 (100%);3.5.1.2 (100%);6.3.4.16 (100%)	aspartate carbamoyltransferase (100%);glutaminase (100%);carbamoyl-phosphate synthase (ammonia) (100%)	GO:0005829 (100%);GO:0005737 (6%);GO:0005739 (6%)	GO:0004070 (100%);GO:0004088 (100%);GO:0004151 (100%)	GO:0006207 (100%);GO:0006228 (100%);GO:0006541 (100%)	cytosol (100%);cytoplasm (6%);mitochondrion (6%)	aspartate carbamoyltransferase activity (100%);carbamoyl-phosphate synthase (glutamine-hydrolyzing) activity (100%);dihydroorotase activity (100%)	'de novo' pyrimidine nucleobase biosynthetic process (100%);UTP biosynthetic process (100%);glutamine metabolic process (100%)	IPR002474 (100%);IPR005479 (100%);IPR005480 (100%)	Carbamoyl-phosphate synthase small subunit, N-terminal domain (100%);Carbamoyl-phosphate synthetase large subunit-like, ATP-binding domain (100%);Carbamoyl-phosphate synthetase, large subunit oligomerisation domain (100%)
DSLPLLLAAVEEGKLTIDDIVLR	Saccharomyces	Eukaryota	Fungi	Dikarya		Ascomycota	Saccharomycotina		Saccharomycetes			Saccharomycetales				Saccharomycetaceae				Saccharomyces									2.1.3.2 (100%);3.5.1.2 (100%);6.3.4.16 (100%)	aspartate carbamoyltransferase (100%);glutaminase (100%);carbamoyl-phosphate synthase (ammonia) (100%)	GO:0005829 (100%);GO:0005737 (8%);GO:0005739 (8%)	GO:0004070 (100%);GO:0004088 (100%);GO:0004151 (100%)	GO:0006207 (100%);GO:0006228 (100%);GO:0006541 (100%)	cytosol (100%);cytoplasm (8%);mitochondrion (8%)	aspartate carbamoyltransferase activity (100%);carbamoyl-phosphate synthase (glutamine-hydrolyzing) activity (100%);dihydroorotase activity (100%)	'de novo' pyrimidine nucleobase biosynthetic process (100%);UTP biosynthetic process (100%);glutamine metabolic process (100%)	IPR002474 (100%);IPR005479 (100%);IPR005480 (100%)	Carbamoyl-phosphate synthase small subunit, N-terminal domain (100%);Carbamoyl-phosphate synthetase large subunit-like, ATP-binding domain (100%);Carbamoyl-phosphate synthetase, large subunit oligomerisation domain (100%)
DSNKDVVVEGLR	Saccharomycetales	Eukaryota	Fungi	Dikarya		Ascomycota	Saccharomycotina		Saccharomycetes			Saccharomycetales																			GO:0022625 (100%);GO:0005737 (5%);GO:0005829 (5%)	GO:0003735 (100%)	GO:0006412 (95%);GO:0002181 (5%);GO:0006415 (5%)	cytosolic large ribosomal subunit (100%);cytoplasm (5%);cytosol (5%)	structural constituent of ribosome (100%)	translation (95%);cytoplasmic translation (5%);translational termination (5%)	IPR001197 (100%);IPR016180 (100%);IPR018255 (100%)	Large ribosomal subunit protein uL16, eukaryotes/archaea (100%);Large ribosomal subunit protein uL16 domain (100%);Large ribosomal subunit protein uL16, conserved site, eukaryotes/archaea (100%)
DSQEEEKTEALTSAK	Sarcopterygii	Eukaryota	Metazoa			Chordata	Craniata	Sarcopterygii																							GO:0005737 (93%);GO:0005615 (92%);GO:0015629 (85%)	GO:0051015 (100%);GO:0005546 (91%);GO:0005509 (9%)	GO:0051014 (100%);GO:0051016 (100%);GO:0060271 (100%)	cytoplasm (93%);extracellular space (92%);actin cytoskeleton (85%)	actin filament binding (100%);phosphatidylinositol-4,5-bisphosphate binding (91%);calcium ion binding (9%)	actin filament severing (100%);barbed-end actin filament capping (100%);cilium assembly (100%)	IPR007122 (100%);IPR007123 (100%);IPR029006 (100%)	Villin/Gelsolin (100%);Gelsolin-like domain (100%);ADF-H/Gelsolin-like domain superfamily (100%)
DSSMSSYMSSK	Eukaryota	Eukaryota																													GO:0005829 (98%);GO:0005886 (98%);GO:0032991 (98%)	GO:0005524 (100%);GO:0016887 (100%);GO:0051082 (100%)	GO:0050821 (98%);GO:0034605 (98%);GO:0006457 (13%)	cytosol (98%);plasma membrane (98%);protein-containing complex (98%)	ATP binding (100%);ATP hydrolysis activity (100%);unfolded protein binding (100%)	protein stabilization (98%);cellular response to heat (98%);protein folding (13%)	IPR001404 (100%);IPR037196 (98%);IPR020568 (88%)	Heat shock protein Hsp90 family (100%);HSP90, C-terminal domain (98%);Ribosomal protein uS5 domain 2-type superfamily (88%)
DSVTYTEHAK	Eukaryota	Eukaryota																													GO:0000786 (100%);GO:0005634 (100%);GO:0016020 (2%)	GO:0003677 (100%);GO:0030527 (100%);GO:0046982 (100%)	GO:0006334 (98%);GO:0001731 (1%);GO:0006325 (0%)	nucleosome (100%);nucleus (100%);membrane (2%)	DNA binding (100%);structural constituent of chromatin (100%);protein heterodimerization activity (100%)	nucleosome assembly (98%);formation of translation preinitiation complex (1%);chromatin organization (0%)	IPR001951 (100%);IPR009072 (100%);IPR019809 (88%)	Histone H4 (100%);Histone-fold (100%);Histone H4, conserved site (88%)
DSVVAAFQWATK	Eukaryota	Eukaryota																											3.6.5.- (100%)	Acting on GTP involved in cellular and subcellular movement (100%)	GO:0005829 (98%);GO:1990904 (98%);GO:0005634 (2%)	GO:0003746 (99%);GO:0005525 (99%);GO:0003924 (98%)	GO:0006414 (2%);GO:0006412 (0%);GO:0045901 (0%)	cytosol (98%);ribonucleoprotein complex (98%);nucleus (2%)	translation elongation factor activity (99%);GTP binding (99%);GTPase activity (98%)	translational elongation (2%);translation (0%);positive regulation of translational elongation (0%)	IPR000640 (100%);IPR005517 (100%);IPR014721 (100%)	Elongation factor EFG, domain V-like (100%);Translation elongation factor EFG/EF2, domain IV (100%);Small ribosomal subunit protein uS5 domain 2-type fold, subgroup (100%)
DSYLILDTLPSEFDSR	Eukaryota	Eukaryota																													GO:0008540 (100%);GO:0005634 (98%);GO:0005737 (93%)	GO:0036402 (100%);GO:0005524 (98%);GO:0016887 (98%)	GO:0043161 (100%);GO:0070682 (90%);GO:0045899 (10%)	proteasome regulatory particle, base subcomplex (100%);nucleus (98%);cytoplasm (93%)	proteasome-activating activity (100%);ATP binding (98%);ATP hydrolysis activity (98%)	proteasome-mediated ubiquitin-dependent protein catabolic process (100%);proteasome regulatory particle assembly (90%);positive regulation of RNA polymerase II transcription preinitiation complex assembly (10%)	IPR012340 (100%);IPR027417 (100%);IPR032501 (100%)	Nucleic acid-binding, OB-fold (100%);P-loop containing nucleoside triphosphate hydrolase (100%);Proteasomal ATPase, second OB domain (100%)
DTDAEGKPLER	Saccharomyces	Eukaryota	Fungi	Dikarya		Ascomycota	Saccharomycotina		Saccharomycetes			Saccharomycetales				Saccharomycetaceae				Saccharomyces									3.6.5.- (100%)	Acting on GTP involved in cellular and subcellular movement (100%)	GO:0005829 (100%);GO:1990904 (100%)	GO:0003746 (100%);GO:0003924 (100%);GO:0005525 (100%)	GO:0006414 (6%);GO:0045901 (6%);GO:1990145 (6%)	cytosol (100%);ribonucleoprotein complex (100%)	translation elongation factor activity (100%);GTPase activity (100%);GTP binding (100%)	translational elongation (6%);positive regulation of translational elongation (6%);maintenance of translational fidelity (6%)	IPR000640 (100%);IPR000795 (100%);IPR005225 (100%)	Elongation factor EFG, domain V-like (100%);Translational (tr)-type GTP-binding domain (100%);Small GTP-binding domain (100%)
DTDMVLIPAGVPR	Saccharomyces	Eukaryota	Fungi	Dikarya		Ascomycota	Saccharomycotina		Saccharomycetes			Saccharomycetales				Saccharomycetaceae				Saccharomyces									1.1.1.37 (100%)	malate dehydrogenase (100%)	GO:0005739 (100%);GO:0005737 (8%);GO:0005759 (8%)	GO:0030060 (100%);GO:0003729 (8%)	GO:0006099 (100%);GO:0006108 (100%);GO:0009060 (8%)	mitochondrion (100%);cytoplasm (8%);mitochondrial matrix (8%)	L-malate dehydrogenase (NAD+) activity (100%);mRNA binding (8%)	tricarboxylic acid cycle (100%);malate metabolic process (100%);aerobic respiration (8%)	IPR001236 (100%);IPR001252 (100%);IPR010097 (100%)	Lactate/malate dehydrogenase, N-terminal (100%);Malate dehydrogenase, active site (100%);Malate dehydrogenase, type 1 (100%)
DTENGGEATFGGIDESK	Saccharomyces	Eukaryota	Fungi	Dikarya		Ascomycota	Saccharomycotina		Saccharomycetes			Saccharomycetales				Saccharomycetaceae				Saccharomyces									3.4.23.25 (100%)	saccharopepsin (100%)	GO:0000324 (100%);GO:0005739 (8%);GO:0005783 (8%)	GO:0004190 (100%);GO:0008233 (8%);GO:0070492 (8%)	GO:0051603 (100%);GO:0000425 (8%);GO:0006914 (8%)	fungal-type vacuole (100%);mitochondrion (8%);endoplasmic reticulum (8%)	aspartic-type endopeptidase activity (100%);peptidase activity (8%);oligosaccharide binding (8%)	proteolysis involved in protein catabolic process (100%);pexophagy (8%);autophagy (8%)	IPR001461 (100%);IPR001969 (100%);IPR021109 (100%)	Aspartic peptidase A1 (100%);Aspartic peptidase, active site (100%);Aspartic peptidase domain superfamily (100%)
DTLPLGFTFSYPASQNK	Dikarya	Eukaryota	Fungi	Dikarya																									2.7.1.- (97%);2.7.1.1 (3%)	Phosphotransferases with an alcohol group as acceptor (97%);hexokinase (3%)	GO:0005739 (100%);GO:0005829 (100%);GO:0005737 (3%)	GO:0004340 (100%);GO:0005524 (100%);GO:0005536 (100%)	GO:0001678 (100%);GO:0006006 (100%);GO:0006013 (100%)	mitochondrion (100%);cytosol (100%);cytoplasm (3%)	glucokinase activity (100%);ATP binding (100%);D-glucose binding (100%)	intracellular glucose homeostasis (100%);glucose metabolic process (100%);mannose metabolic process (100%)	IPR001312 (100%);IPR019807 (100%);IPR022672 (100%)	Hexokinase (100%);Hexokinase, binding site (100%);Hexokinase, N-terminal (100%)
DTLYILLDNALK	Saccharomycetales	Eukaryota	Fungi	Dikarya		Ascomycota	Saccharomycotina		Saccharomycetes			Saccharomycetales																	6.1.1.9 (100%)	valine--tRNA ligase (100%)	GO:0005829 (100%);GO:0005739 (10%);GO:0005737 (3%)	GO:0004832 (100%);GO:0005524 (100%);GO:0002161 (97%)	GO:0006438 (100%)	cytosol (100%);mitochondrion (10%);cytoplasm (3%)	valine-tRNA ligase activity (100%);ATP binding (100%);aminoacyl-tRNA editing activity (97%)	valyl-tRNA aminoacylation (100%)	IPR002303 (100%);IPR009080 (100%);IPR013155 (100%)	Valine-tRNA ligase (100%);Aminoacyl-tRNA synthetase, class Ia, anticodon-binding (100%);Methionyl/Valyl/Leucyl/Isoleucyl-tRNA synthetase, anticodon-binding (100%)
DTPFTIYDGEAVAK	Saccharomyces	Eukaryota	Fungi	Dikarya		Ascomycota	Saccharomycotina		Saccharomycetes			Saccharomycetales				Saccharomycetaceae				Saccharomyces											GO:0005634 (100%);GO:0019773 (100%);GO:0000502 (8%)		GO:0010499 (100%);GO:0043161 (100%)	nucleus (100%);proteasome core complex, alpha-subunit complex (100%);proteasome complex (8%)		proteasomal ubiquitin-independent protein catabolic process (100%);proteasome-mediated ubiquitin-dependent protein catabolic process (100%)	IPR000426 (100%);IPR001353 (100%);IPR023332 (100%)	Proteasome alpha-subunit, N-terminal domain (100%);Proteasome, subunit alpha/beta (100%);Proteasome alpha-type subunit (100%)
DTTPLMADDVADLIVYATSR	Saccharomyces	Eukaryota	Fungi	Dikarya		Ascomycota	Saccharomycotina		Saccharomycetes			Saccharomycetales				Saccharomycetaceae				Saccharomyces									1.1.1.- (100%);1.1.1.381 (100%)	With NAD(+) or NADP(+) as acceptor (100%);3-hydroxy acid dehydrogenase (100%)	GO:0005829 (92%);GO:0005634 (8%);GO:0005737 (8%)	GO:0016491 (100%);GO:0004090 (8%);GO:0031132 (8%)	GO:0045149 (8%)	cytosol (92%);nucleus (8%);cytoplasm (8%)	oxidoreductase activity (100%);carbonyl reductase (NADPH) activity (8%);serine 3-dehydrogenase activity (8%)	acetoin metabolic process (8%)	IPR002347 (100%);IPR020904 (100%);IPR036291 (100%)	Short-chain dehydrogenase/reductase SDR (100%);Short-chain dehydrogenase/reductase, conserved site (100%);NAD(P)-binding domain superfamily (100%)
DVAAQDFINAYASFLQR	Saccharomycetaceae	Eukaryota	Fungi	Dikarya		Ascomycota	Saccharomycotina		Saccharomycetes			Saccharomycetales				Saccharomycetaceae															GO:0022627 (100%);GO:0005829 (5%);GO:0005576 (2%)	GO:0003723 (100%);GO:0003735 (100%)	GO:0000028 (100%);GO:0006412 (100%);GO:0000054 (5%)	cytosolic small ribosomal subunit (100%);cytosol (5%);extracellular region (2%)	RNA binding (100%);structural constituent of ribosome (100%)	ribosomal small subunit assembly (100%);translation (100%);ribosomal subunit export from nucleus (5%)	IPR001266 (100%);IPR018277 (100%);IPR036388 (100%)	Small ribosomal subunit protein eS19 (100%);Small ribosomal subunit protein eS19, conserved site (100%);Winged helix-like DNA-binding domain superfamily (100%)
DVALLTDGR	root																												4.2.1.9 (100%);3.4.21.92 (0%);4.2.1.82 (0%)	dihydroxy-acid dehydratase (100%);endopeptidase Clp (0%); (0%)	GO:0005739 (48%);GO:0005829 (23%);GO:0009570 (8%)	GO:0004160 (97%);GO:0051537 (92%);GO:0046872 (47%)	GO:0009097 (82%);GO:0009099 (82%);GO:0009082 (16%)	mitochondrion (48%);cytosol (23%);chloroplast stroma (8%)	dihydroxy-acid dehydratase activity (97%);2 iron, 2 sulfur cluster binding (92%);metal ion binding (47%)	isoleucine biosynthetic process (82%);L-valine biosynthetic process (82%);branched-chain amino acid biosynthetic process (16%)	IPR000581 (100%);IPR020558 (100%);IPR042096 (99%)	Dihydroxy-acid/6-phosphogluconate dehydratase (100%);Dihydroxy-acid/6-phosphogluconate dehydratase, conserved site (100%);Dihydroxy-acid dehydratase, C-terminal (99%)
DVALQFVGNLFEYFLQR	Eukaryota	Eukaryota																											4.2.3.1 (100%)	threonine synthase (100%)	GO:0005634 (2%);GO:0005737 (2%);GO:0016020 (2%)	GO:0004795 (100%);GO:0030170 (100%);GO:0020037 (7%)	GO:0009088 (100%);GO:0009071 (98%);GO:0046360 (98%)	nucleus (2%);cytoplasm (2%);membrane (2%)	threonine synthase activity (100%);pyridoxal phosphate binding (100%);heme binding (7%)	threonine biosynthetic process (100%);serine family amino acid catabolic process (98%);2-oxobutyrate biosynthetic process (98%)	IPR000634 (100%);IPR004450 (100%);IPR036052 (100%)	Serine/threonine dehydratase, pyridoxal-phosphate-binding site (100%);Threonine synthase-like (100%);Tryptophan synthase beta chain-like, PALP domain superfamily (100%)
DVDACFVK	root																												2.7.4.8 (100%)	guanylate kinase (100%)	GO:0005634 (92%);GO:0005737 (92%);GO:0005739 (8%)	GO:0003746 (92%);GO:0004385 (8%);GO:0005085 (8%)	GO:0006414 (8%)	nucleus (92%);cytoplasm (92%);mitochondrion (8%)	translation elongation factor activity (92%);guanylate kinase activity (8%);guanyl-nucleotide exchange factor activity (8%)	translational elongation (8%)	IPR001662 (92%);IPR004046 (92%);IPR010987 (92%)	Elongation factor 1B gamma, C-terminal (92%);Glutathione S-transferase, C-terminal (92%);Glutathione S-transferase, C-terminal-like (92%)
DVDIIVFNIPHQFLPR	Saccharomycetaceae	Eukaryota	Fungi	Dikarya		Ascomycota	Saccharomycotina		Saccharomycetes			Saccharomycetales				Saccharomycetaceae													1.1.1.8 (100%)	glycerol-3-phosphate dehydrogenase (NAD(+)) (100%)	GO:0005634 (100%);GO:0005829 (100%);GO:0009331 (81%)	GO:0051287 (100%);GO:0042803 (90%);GO:0141152 (76%)	GO:0006116 (100%);GO:0046168 (100%);GO:0005975 (90%)	nucleus (100%);cytosol (100%);glycerol-3-phosphate dehydrogenase (FAD) complex (81%)	NAD binding (100%);protein homodimerization activity (90%);glycerol-3-phosphate dehydrogenase (NAD+) activity (76%)	NADH oxidation (100%);glycerol-3-phosphate catabolic process (100%);carbohydrate metabolic process (90%)	IPR006168 (100%);IPR011128 (100%);IPR036291 (100%)	Glycerol-3-phosphate dehydrogenase, NAD-dependent (100%);Glycerol-3-phosphate dehydrogenase, NAD-dependent, N-terminal (100%);NAD(P)-binding domain superfamily (100%)
DVGVAVVESPGYLGQALLDQFAK	Saccharomyces	Eukaryota	Fungi	Dikarya		Ascomycota	Saccharomycotina		Saccharomycetes			Saccharomycetales				Saccharomycetaceae				Saccharomyces									6.2.1.5 (100%)	succinate--CoA ligase (ADP-forming) (100%)	GO:0005739 (100%);GO:0009361 (100%);GO:0005829 (95%)	GO:0000166 (100%);GO:0004775 (100%);GO:0004776 (100%)	GO:0006099 (100%);GO:0006104 (5%);GO:1901289 (5%)	mitochondrion (100%);succinate-CoA ligase complex (ADP-forming) (100%);cytosol (95%)	nucleotide binding (100%);succinate-CoA ligase (ADP-forming) activity (100%);succinate-CoA ligase (GDP-forming) activity (100%)	tricarboxylic acid cycle (100%);succinyl-CoA metabolic process (5%);succinyl-CoA catabolic process (5%)	IPR003781 (100%);IPR005810 (100%);IPR005811 (100%)	CoA-binding (100%);Succinyl-CoA ligase, alpha subunit (100%);ATP-citrate synthase/succinyl-CoA ligase, C-terminal domain (100%)
DVIEPSFVDSPLFK	Saccharomycetales	Eukaryota	Fungi	Dikarya		Ascomycota	Saccharomycotina		Saccharomycetes			Saccharomycetales																	1.1.1.37 (100%)	malate dehydrogenase (100%)	GO:0005739 (100%);GO:0005737 (5%);GO:0005759 (5%)	GO:0030060 (100%);GO:0003729 (5%)	GO:0006099 (100%);GO:0006108 (100%);GO:0009060 (5%)	mitochondrion (100%);cytoplasm (5%);mitochondrial matrix (5%)	L-malate dehydrogenase (NAD+) activity (100%);mRNA binding (5%)	tricarboxylic acid cycle (100%);malate metabolic process (100%);aerobic respiration (5%)	IPR001236 (100%);IPR001252 (100%);IPR010097 (100%)	Lactate/malate dehydrogenase, N-terminal (100%);Malate dehydrogenase, active site (100%);Malate dehydrogenase, type 1 (100%)
DVLPEELKK	Dikarya	Eukaryota	Fungi	Dikarya																									4.2.3.1 (90%);1.1.1.100 (10%)	threonine synthase (90%);3-oxoacyl-[acyl-carrier-protein] reductase (10%)	GO:0005634 (3%);GO:0005737 (3%)	GO:0004795 (79%);GO:0030170 (79%);GO:0016740 (12%)	GO:0009088 (79%);GO:0009071 (76%);GO:0046360 (76%)	nucleus (3%);cytoplasm (3%)	threonine synthase activity (79%);pyridoxal phosphate binding (79%);transferase activity (12%)	threonine biosynthetic process (79%);serine family amino acid catabolic process (76%);2-oxobutyrate biosynthetic process (76%)	IPR000634 (72%);IPR001926 (72%);IPR004450 (72%)	Serine/threonine dehydratase, pyridoxal-phosphate-binding site (72%);Tryptophan synthase beta chain-like, PALP domain (72%);Threonine synthase-like (72%)
DVNVVVADFGGIR	Saccharomyces	Eukaryota	Fungi	Dikarya		Ascomycota	Saccharomycotina		Saccharomycetes			Saccharomycetales				Saccharomycetaceae				Saccharomyces											GO:0005634 (94%);GO:0005788 (94%);GO:0016020 (94%)	GO:0005524 (100%);GO:0140662 (100%);GO:0016887 (6%)	GO:0002181 (100%);GO:0006450 (100%);GO:0051083 (100%)	nucleus (94%);endoplasmic reticulum lumen (94%);membrane (94%)	ATP binding (100%);ATP-dependent protein folding chaperone (100%);ATP hydrolysis activity (6%)	cytoplasmic translation (100%);regulation of translational fidelity (100%);'de novo' cotranslational protein folding (100%)	IPR013126 (100%);IPR029047 (100%);IPR043129 (100%)	Heat shock protein 70 family (100%);Heat shock protein 70kD, peptide-binding domain superfamily (100%);ATPase, nucleotide binding domain (100%)
DVPEPITEFTSPPLDGLLLENIK	Saccharomyces	Eukaryota	Fungi	Dikarya		Ascomycota	Saccharomycotina		Saccharomycetes			Saccharomycetales				Saccharomycetaceae				Saccharomyces									3.6.4.13 (100%)	RNA helicase (100%)	GO:0005634 (100%);GO:0005737 (100%);GO:0010494 (9%)	GO:0003724 (100%);GO:0003743 (100%);GO:0005524 (100%)	GO:0030154 (91%);GO:0000390 (9%);GO:0006413 (9%)	nucleus (100%);cytoplasm (100%);cytoplasmic stress granule (9%)	RNA helicase activity (100%);translation initiation factor activity (100%);ATP binding (100%)	cell differentiation (91%);spliceosomal complex disassembly (9%);translational initiation (9%)	IPR000629 (100%);IPR001650 (100%);IPR011545 (100%)	ATP-dependent RNA helicase DEAD-box, conserved site (100%);Helicase, C-terminal domain-like (100%);DEAD/DEAH box helicase domain (100%)
DVPFVILGNK	Saccharomycetaceae	Eukaryota	Fungi	Dikarya		Ascomycota	Saccharomycotina		Saccharomycetes			Saccharomycetales				Saccharomycetaceae													3.6.5.- (100%)	Acting on GTP involved in cellular and subcellular movement (100%)	GO:0030127 (100%);GO:0070971 (100%);GO:0000139 (88%)	GO:0003924 (100%);GO:0005525 (100%)	GO:0003400 (100%);GO:0006886 (100%);GO:0006888 (100%)	COPII vesicle coat (100%);endoplasmic reticulum exit site (100%);Golgi membrane (88%)	GTPase activity (100%);GTP binding (100%)	regulation of COPII vesicle coating (100%);intracellular protein transport (100%);endoplasmic reticulum to Golgi vesicle-mediated transport (100%)	IPR006687 (100%);IPR006689 (100%);IPR027417 (100%)	Small GTPase superfamily, SAR1-type (100%);Small GTPase superfamily, ARF/SAR type (100%);P-loop containing nucleoside triphosphate hydrolase (100%)
DVQEAGSTEPIVK	Saccharomycetaceae	Eukaryota	Fungi	Dikarya		Ascomycota	Saccharomycotina		Saccharomycetes			Saccharomycetales				Saccharomycetaceae													6.1.1.14 (100%);2.7.7.- (6%)	glycine--tRNA ligase (100%);Nucleotidyltransferases (6%)	GO:0005739 (100%);GO:0005737 (6%);GO:0005759 (6%)	GO:0004820 (100%);GO:0005524 (100%);GO:0016740 (6%)	GO:0070150 (100%);GO:0006353 (6%);GO:0006426 (6%)	mitochondrion (100%);cytoplasm (6%);mitochondrial matrix (6%)	glycine-tRNA ligase activity (100%);ATP binding (100%);transferase activity (6%)	mitochondrial glycyl-tRNA aminoacylation (100%);DNA-templated transcription termination (6%);glycyl-tRNA aminoacylation (6%)	IPR002315 (100%);IPR004154 (100%);IPR006195 (100%)	Glycyl-tRNA synthetase (100%);Anticodon-binding (100%);Aminoacyl-tRNA synthetase, class II (100%)
DVQQIDYK	Saccharomycetaceae	Eukaryota	Fungi	Dikarya		Ascomycota	Saccharomycotina		Saccharomycetes			Saccharomycetales				Saccharomycetaceae															GO:0022627 (100%);GO:0032040 (100%);GO:0030686 (98%)	GO:0003735 (100%)	GO:0006364 (100%);GO:0042274 (100%);GO:0006412 (95%)	cytosolic small ribosomal subunit (100%);small-subunit processome (100%);90S preribosome (98%)	structural constituent of ribosome (100%)	rRNA processing (100%);ribosomal small subunit biogenesis (100%);translation (95%)	IPR000554 (100%);IPR047861 (95%)	Small ribosomal subunit protein eS7 (100%);Small ribosomal subunit protein eS7, conserved site (95%)
DVSNQFEENQQK	Saccharomyces	Eukaryota	Fungi	Dikarya		Ascomycota	Saccharomycotina		Saccharomycetes			Saccharomycetales				Saccharomycetaceae				Saccharomyces											GO:0005783 (100%);GO:0042175 (100%);GO:1990904 (100%)	GO:0003729 (100%);GO:0003723 (9%)	GO:0008298 (100%);GO:0007088 (9%);GO:0035269 (9%)	endoplasmic reticulum (100%);nuclear outer membrane-endoplasmic reticulum membrane network (100%);ribonucleoprotein complex (100%)	mRNA binding (100%);RNA binding (9%)	intracellular mRNA localization (100%);regulation of mitotic nuclear division (9%);protein O-linked mannosylation (9%)	IPR039604 (100%)	Nuclear segregation protein Bfr1 (100%)
DVTFLNDCVGPEVEAAVK	Saccharomyces	Eukaryota	Fungi	Dikarya		Ascomycota	Saccharomycotina		Saccharomycetes			Saccharomycetales				Saccharomycetaceae				Saccharomyces									2.7.2.3 (100%)	phosphoglycerate kinase (100%)	GO:0005829 (100%);GO:0005737 (11%);GO:0005739 (11%)	GO:0004618 (100%);GO:0005524 (100%);GO:0043531 (100%)	GO:0006094 (100%);GO:0006096 (100%)	cytosol (100%);cytoplasm (11%);mitochondrion (11%)	phosphoglycerate kinase activity (100%);ATP binding (100%);ADP binding (100%)	gluconeogenesis (100%);glycolytic process (100%)	IPR001576 (100%);IPR015824 (100%);IPR015911 (100%)	Phosphoglycerate kinase (100%);Phosphoglycerate kinase, N-terminal (100%);Phosphoglycerate kinase, conserved site (100%)
DVTVLQNTDGNNNEAWAK	Homininae	Eukaryota	Metazoa			Chordata	Craniata	Sarcopterygii	Mammalia		Euarchontoglires	Primates	Haplorrhini	Simiiformes	Hominoidea	Hominidae	Homininae												3.4.21.- (100%)	Serine endopeptidases (100%)	GO:0005615 (100%);GO:0005769 (73%);GO:0005886 (73%)	GO:0004252 (82%);GO:0005506 (82%);GO:0001530 (18%)	GO:0001503 (100%);GO:0006508 (100%);GO:0019731 (91%)	extracellular space (100%);early endosome (73%);plasma membrane (73%)	serine-type endopeptidase activity (82%);iron ion binding (82%);lipopolysaccharide binding (18%)	ossification (100%);proteolysis (100%);antibacterial humoral response (91%)	IPR001156 (100%);IPR016357 (100%);IPR018195 (100%)	Transferrin-like domain (100%);Transferrin (100%);Transferrin family, iron binding site (100%)
DVVIMLLGNK	Metazoa	Eukaryota	Metazoa																										2.4.2.26 (40%);6.1.1.19 (30%);2.3.1.97 (20%)	protein xylosyltransferase (40%);arginine--tRNA ligase (30%);glycylpeptide N-tetradecanoyltransferase (20%)	GO:0005768 (6%);GO:0005886 (5%);GO:0008021 (4%)	GO:0003924 (100%);GO:0005525 (100%);GO:0046872 (0%)	GO:0017157 (93%);GO:0006904 (4%);GO:0009306 (4%)	endosome (6%);plasma membrane (5%);synaptic vesicle (4%)	GTPase activity (100%);GTP binding (100%);metal ion binding (0%)	regulation of exocytosis (93%);vesicle docking involved in exocytosis (4%);protein secretion (4%)	IPR001806 (100%);IPR027417 (100%);IPR005225 (98%)	Small GTPase (100%);P-loop containing nucleoside triphosphate hydrolase (100%);Small GTP-binding domain (98%)
DVVITSDEAK	Saccharomyces	Eukaryota	Fungi	Dikarya		Ascomycota	Saccharomycotina		Saccharomycetes			Saccharomycetales				Saccharomycetaceae				Saccharomyces									6.1.1.5 (100%)	isoleucine--tRNA ligase (100%)	GO:0005829 (8%)	GO:0000049 (100%);GO:0002161 (100%);GO:0004822 (100%)	GO:0006428 (100%)	cytosol (8%)	tRNA binding (100%);aminoacyl-tRNA editing activity (100%);isoleucine-tRNA ligase activity (100%)	isoleucyl-tRNA aminoacylation (100%)	IPR001412 (100%);IPR002300 (100%);IPR002301 (100%)	Aminoacyl-tRNA synthetase, class I, conserved site (100%);Aminoacyl-tRNA synthetase, class Ia (100%);Isoleucine-tRNA ligase (100%)
DVVVEGLR	root																												2.6.1.16 (70%);4.2.1.1 (13%);2.6.1.- (7%)	glutamine--fructose-6-phosphate transaminase (isomerizing) (70%);carbonic anhydrase (13%);Transaminases (7%)	GO:0005829 (41%);GO:0022625 (22%);GO:0005737 (3%)	GO:0004360 (34%);GO:0097367 (33%);GO:0003735 (22%)	GO:0006002 (34%);GO:0006047 (34%);GO:0006487 (34%)	cytosol (41%);cytosolic large ribosomal subunit (22%);cytoplasm (3%)	glutamine-fructose-6-phosphate transaminase (isomerizing) activity (34%);carbohydrate derivative binding (33%);structural constituent of ribosome (22%)	fructose 6-phosphate metabolic process (34%);UDP-N-acetylglucosamine metabolic process (34%);protein N-linked glycosylation (34%)	IPR017932 (33%);IPR029055 (33%);IPR047084 (33%)	Glutamine amidotransferase type 2 domain (33%);Nucleophile aminohydrolases, N-terminal (33%);Glucosamine-fructose-6-phosphate aminotransferase, isomerising, N-terminal domain (33%)
DVYNFLELFFDQFPEYVNK	Eukaryota	Eukaryota																											3.4.16.- (94%);3.4.16.5 (6%)	Serine-type carboxypeptidases (94%);carboxypeptidase C (6%)	GO:0000324 (100%);GO:0000328 (6%);GO:0005576 (6%)	GO:0004185 (100%)	GO:0006508 (94%);GO:0006995 (6%);GO:0016236 (6%)	fungal-type vacuole (100%);fungal-type vacuole lumen (6%);extracellular region (6%)	serine-type carboxypeptidase activity (100%)	proteolysis (94%);cellular response to nitrogen starvation (6%);macroautophagy (6%)	IPR001563 (100%);IPR008442 (100%);IPR018202 (100%)	Peptidase S10, serine carboxypeptidase (100%);Propeptide, carboxypeptidase Y (100%);Serine carboxypeptidase, serine active site (100%)
DWAVEYYAQR	Saccharomycetales	Eukaryota	Fungi	Dikarya		Ascomycota	Saccharomycotina		Saccharomycetes			Saccharomycetales																	1.6.99.1 (100%)	NADPH dehydrogenase (100%)	GO:0005829 (94%);GO:0005634 (6%);GO:0005737 (6%)	GO:0003959 (100%);GO:0010181 (100%);GO:0018548 (6%)	GO:0006915 (6%)	cytosol (94%);nucleus (6%);cytoplasm (6%)	NADPH dehydrogenase activity (100%);FMN binding (100%);obsolete pentaerythritol trinitrate reductase activity (6%)	apoptotic process (6%)	IPR001155 (100%);IPR013785 (100%);IPR045247 (100%)	NADH:flavin oxidoreductase/NADH oxidase, N-terminal (100%);Aldolase-type TIM barrel (100%);Oxidoreductase Oye-like (100%)
DYAVFEPGSR	Saccharomycetaceae	Eukaryota	Fungi	Dikarya		Ascomycota	Saccharomycotina		Saccharomycetes			Saccharomycetales				Saccharomycetaceae													1.1.1.41 (100%)	isocitrate dehydrogenase (NAD(+)) (100%)	GO:0005739 (100%);GO:0005758 (4%);GO:0005759 (4%)	GO:0000287 (100%);GO:0004449 (100%);GO:0051287 (100%)	GO:0006099 (100%);GO:0006102 (100%);GO:0006537 (4%)	mitochondrion (100%);mitochondrial intermembrane space (4%);mitochondrial matrix (4%)	magnesium ion binding (100%);isocitrate dehydrogenase (NAD+) activity (100%);NAD binding (100%)	tricarboxylic acid cycle (100%);isocitrate metabolic process (100%);glutamate biosynthetic process (4%)	IPR019818 (100%);IPR024084 (100%);IPR004434 (96%)	Isocitrate/isopropylmalate dehydrogenase, conserved site (100%);Isopropylmalate dehydrogenase-like domain (100%);Isocitrate dehydrogenase NAD-dependent (96%)
DYDESLTDKNIEK	Saccharomyces	Eukaryota	Fungi	Dikarya		Ascomycota	Saccharomycotina		Saccharomycetes			Saccharomycetales				Saccharomycetaceae				Saccharomyces									2.3.3.10 (100%)	hydroxymethylglutaryl-CoA synthase (100%)	GO:0005634 (8%);GO:0005739 (8%)	GO:0004421 (100%)	GO:0006084 (100%);GO:0006696 (100%);GO:0010142 (100%)	nucleus (8%);mitochondrion (8%)	hydroxymethylglutaryl-CoA synthase activity (100%)	acetyl-CoA metabolic process (100%);ergosterol biosynthetic process (100%);farnesyl diphosphate biosynthetic process, mevalonate pathway (100%)	IPR000590 (100%);IPR010122 (100%);IPR013528 (100%)	Hydroxymethylglutaryl-coenzyme A synthase, active site (100%);Hydroxymethylglutaryl-CoA synthase, eukaryotic (100%);Hydroxymethylglutaryl-coenzyme A synthase, N-terminal (100%)
DYEAVIR	root																												2.3.3.13 (96%);1.3.-.- (1%);2.4.1.25 (1%)	2-isopropylmalate synthase (96%);Acting on the CH-CH group of donors (1%); (1%)	GO:0005737 (66%);GO:0005739 (17%);GO:0016020 (3%)	GO:0003852 (79%);GO:0000287 (61%);GO:0003985 (61%)	GO:0009098 (79%);GO:0051301 (3%);GO:0005975 (2%)	cytoplasm (66%);mitochondrion (17%);membrane (3%)	2-isopropylmalate synthase activity (79%);magnesium ion binding (61%);acetyl-CoA C-acetyltransferase activity (61%)	L-leucine biosynthetic process (79%);cell division (3%);carbohydrate metabolic process (2%)	IPR013785 (78%);IPR000891 (77%);IPR036230 (77%)	Aldolase-type TIM barrel (78%);Pyruvate carboxyltransferase (77%);2-isopropylmalate synthase LeuA, allosteric (dimerisation) domain superfamily (77%)
DYELAINK	root																														GO:0016020 (77%);GO:0072380 (73%);GO:0005737 (9%)	GO:0060090 (73%);GO:0000030 (9%);GO:0016887 (9%)	GO:0006620 (73%);GO:0006302 (9%);GO:0051999 (9%)	membrane (77%);TRC complex (73%);cytoplasm (9%)	molecular adaptor activity (73%);mannosyltransferase activity (9%);ATP hydrolysis activity (9%)	post-translational protein targeting to endoplasmic reticulum membrane (73%);double-strand break repair (9%);mannosyl-inositol phosphorylceramide biosynthetic process (9%)	IPR011990 (77%);IPR019734 (77%);IPR032374 (73%)	Tetratricopeptide-like helical domain superfamily (77%);Tetratricopeptide repeat (77%);SGTA, homodimerisation domain (73%)
DYGVLIEEEGVALR	root																												1.11.1.24 (84%);1.11.1.15 (12%);1.11.1.- (2%)	thioredoxin-dependent peroxiredoxin (84%);Transferred entry: 1.11.1.24, 1.11.1.25, 1.11.1.26, 1.11.1.27, 1.11.1.2and 1.11.1.29 (12%); (2%)	GO:0005829 (100%);GO:0016020 (12%);GO:0005634 (1%)	GO:0008379 (100%);GO:0051082 (2%);GO:0000166 (0%)	GO:0042744 (100%);GO:0045454 (100%);GO:0006979 (75%)	cytosol (100%);membrane (12%);nucleus (1%)	thioredoxin peroxidase activity (100%);unfolded protein binding (2%);nucleotide binding (0%)	hydrogen peroxide catabolic process (100%);cell redox homeostasis (100%);response to oxidative stress (75%)	IPR000866 (100%);IPR013766 (100%);IPR036249 (100%)	Alkyl hydroperoxide reductase subunit C/ Thiol specific antioxidant (100%);Thioredoxin domain (100%);Thioredoxin-like superfamily (100%)
DYIMSPVGNPEGPEKPNK	Saccharomyces	Eukaryota	Fungi	Dikarya		Ascomycota	Saccharomycotina		Saccharomycetes			Saccharomycetales				Saccharomycetaceae				Saccharomyces									4.1.2.13 (100%)	fructose-bisphosphate aldolase (100%)	GO:0005829 (100%);GO:0005737 (5%);GO:0005739 (5%)	GO:0004332 (100%);GO:0008270 (100%);GO:1904408 (5%)	GO:0006094 (100%);GO:0006096 (100%);GO:0061621 (5%)	cytosol (100%);cytoplasm (5%);mitochondrion (5%)	fructose-bisphosphate aldolase activity (100%);zinc ion binding (100%);melatonin binding (5%)	gluconeogenesis (100%);glycolytic process (100%);canonical glycolysis (5%)	IPR000771 (100%);IPR006411 (100%);IPR013785 (100%)	Fructose-bisphosphate aldolase, class-II (100%);Fructose-bisphosphate aldolase, class II, yeast/E. coli subtype (100%);Aldolase-type TIM barrel (100%)
DYIMSPVGNPEGPEKPNKK	Saccharomyces	Eukaryota	Fungi	Dikarya		Ascomycota	Saccharomycotina		Saccharomycetes			Saccharomycetales				Saccharomycetaceae				Saccharomyces									4.1.2.13 (100%)	fructose-bisphosphate aldolase (100%)	GO:0005829 (100%);GO:0005737 (5%);GO:0005739 (5%)	GO:0004332 (100%);GO:0008270 (100%);GO:1904408 (5%)	GO:0006094 (100%);GO:0006096 (100%);GO:0061621 (5%)	cytosol (100%);cytoplasm (5%);mitochondrion (5%)	fructose-bisphosphate aldolase activity (100%);zinc ion binding (100%);melatonin binding (5%)	gluconeogenesis (100%);glycolytic process (100%);canonical glycolysis (5%)	IPR000771 (100%);IPR006411 (100%);IPR013785 (100%)	Fructose-bisphosphate aldolase, class-II (100%);Fructose-bisphosphate aldolase, class II, yeast/E. coli subtype (100%);Aldolase-type TIM barrel (100%)
DYKGEADPGVISVK	Saccharomyces	Eukaryota	Fungi	Dikarya		Ascomycota	Saccharomycotina		Saccharomycetes			Saccharomycetales				Saccharomycetaceae				Saccharomyces									2.2.1.2 (100%)	transaldolase (100%)	GO:0005829 (91%);GO:0005634 (9%);GO:0005737 (9%)	GO:0004801 (100%)	GO:0005975 (100%);GO:0009052 (100%);GO:0006098 (9%)	cytosol (91%);nucleus (9%);cytoplasm (9%)	transaldolase activity (100%)	carbohydrate metabolic process (100%);pentose-phosphate shunt, non-oxidative branch (100%);pentose-phosphate shunt (9%)	IPR001585 (100%);IPR004730 (100%);IPR013785 (100%)	Transaldolase/Fructose-6-phosphate aldolase (100%);Transaldolase type 1 (100%);Aldolase-type TIM barrel (100%)
DYNFVSVDEFK	Saccharomycetales	Eukaryota	Fungi	Dikarya		Ascomycota	Saccharomycotina		Saccharomycetes			Saccharomycetales																	2.7.4.8 (100%)	guanylate kinase (100%)	GO:0005829 (100%);GO:0005634 (7%);GO:0005737 (7%)	GO:0004385 (100%);GO:0005524 (93%)	GO:0006163 (7%);GO:0046711 (7%)	cytosol (100%);nucleus (7%);cytoplasm (7%)	guanylate kinase activity (100%);ATP binding (93%)	purine nucleotide metabolic process (7%);GDP biosynthetic process (7%)	IPR008144 (100%);IPR008145 (100%);IPR020590 (100%)	Guanylate kinase-like domain (100%);Guanylate kinase/L-type calcium channel beta subunit (100%);Guanylate kinase, conserved site (100%)
DYRPAEETEAQAEPVEA	Saccharomyces	Eukaryota	Fungi	Dikarya		Ascomycota	Saccharomycotina		Saccharomycetes			Saccharomycetales				Saccharomycetaceae				Saccharomyces											GO:0005634 (100%);GO:0022627 (100%);GO:0005737 (6%)	GO:0003723 (100%);GO:0003735 (100%);GO:0003906 (6%)	GO:0006412 (94%);GO:2001235 (94%);GO:0000054 (6%)	nucleus (100%);cytosolic small ribosomal subunit (100%);cytoplasm (6%)	RNA binding (100%);structural constituent of ribosome (100%);DNA-(apurinic or apyrimidinic site) endonuclease activity (6%)	translation (94%);positive regulation of apoptotic signaling pathway (94%);ribosomal subunit export from nucleus (6%)	IPR001351 (100%);IPR004044 (100%);IPR005703 (100%)	Small ribosomal subunit protein uS3, C-terminal (100%);K Homology domain, type 2 (100%);Small ribosomal subunit protein uS3, eukaryotic/archaeal (100%)
DYVLFAAK	Saccharomycetaceae	Eukaryota	Fungi	Dikarya		Ascomycota	Saccharomycotina		Saccharomycetes			Saccharomycetales				Saccharomycetaceae															GO:0005852 (94%);GO:0016282 (89%);GO:0033290 (89%)	GO:0003743 (94%);GO:0031369 (94%);GO:0003723 (89%)	GO:0001732 (89%);GO:0006413 (6%);GO:0043161 (6%)	eukaryotic translation initiation factor 3 complex (94%);eukaryotic 43S preinitiation complex (89%);eukaryotic 48S preinitiation complex (89%)	translation initiation factor activity (94%);translation initiation factor binding (94%);RNA binding (89%)	formation of cytoplasmic translation initiation complex (89%);translational initiation (6%);proteasome-mediated ubiquitin-dependent protein catabolic process (6%)	IPR000717 (94%);IPR008905 (94%);IPR027516 (94%)	Proteasome component (PCI) domain (94%);Eukaryotic translation initiation factor 3 subunit C, N-terminal domain (94%);Eukaryotic translation initiation factor 3 subunit C (94%)
DYWWHEEAAK	root																												6.2.1.1 (100%)	acetate--CoA ligase (100%)	GO:0005829 (100%);GO:0005634 (6%);GO:0005730 (6%)	GO:0003987 (100%);GO:0005524 (100%);GO:0016208 (100%)	GO:0019427 (100%);GO:0006085 (6%);GO:0006090 (6%)	cytosol (100%);nucleus (6%);nucleolus (6%)	acetate-CoA ligase activity (100%);ATP binding (100%);AMP binding (100%)	acetyl-CoA biosynthetic process from acetate (100%);acetyl-CoA biosynthetic process (6%);pyruvate metabolic process (6%)	IPR000873 (100%);IPR011904 (100%);IPR020845 (100%)	AMP-dependent synthetase/ligase domain (100%);Acetate-CoA ligase (100%);AMP-binding, conserved site (100%)
EAAAEYAQLLAK	Fungi	Eukaryota	Fungi																												GO:0005840 (97%);GO:1990904 (94%);GO:0005730 (3%)	GO:0003735 (97%)	GO:0006412 (97%);GO:0000462 (3%)	ribosome (97%);ribonucleoprotein complex (94%);nucleolus (3%)	structural constituent of ribosome (97%)	translation (97%);maturation of SSU-rRNA from tricistronic rRNA transcript (SSU-rRNA, 5.8S rRNA, LSU-rRNA) (3%)	IPR001377 (100%);IPR018282 (87%);IPR014401 (84%)	Small ribosomal subunit protein eS6 (100%);Small ribosomal subunit protein eS6, conserved site (87%);Small ribosomal subunit protein eS6-like (84%)
EAAATYGWK	Saccharomyces	Eukaryota	Fungi	Dikarya		Ascomycota	Saccharomycotina		Saccharomycetes			Saccharomycetales				Saccharomycetaceae				Saccharomyces									1.1.1.44 (100%)	phosphogluconate dehydrogenase (NADP(+)-dependent, decarboxylating) (100%)	GO:0005829 (91%);GO:0005737 (5%);GO:0005739 (5%)	GO:0004616 (91%);GO:0050661 (91%);GO:0008114 (86%)	GO:0009051 (91%);GO:0046177 (91%);GO:0034599 (5%)	cytosol (91%);cytoplasm (5%);mitochondrion (5%)	phosphogluconate dehydrogenase (decarboxylating) activity (91%);NADP binding (91%);phosphogluconate 2-dehydrogenase activity (86%)	pentose-phosphate shunt, oxidative branch (91%);D-gluconate catabolic process (91%);cellular response to oxidative stress (5%)	IPR006114 (91%);IPR006183 (91%);IPR008927 (91%)	6-phosphogluconate dehydrogenase, C-terminal (91%);6-phosphogluconate dehydrogenase (91%);6-phosphogluconate dehydrogenase-like, C-terminal domain superfamily (91%)
EAADVIINVPR	Saccharomyces	Eukaryota	Fungi	Dikarya		Ascomycota	Saccharomycotina		Saccharomycetes			Saccharomycetales				Saccharomycetaceae				Saccharomyces											GO:0005737 (100%);GO:0005634 (92%);GO:0000329 (8%)	GO:0003729 (100%);GO:0001965 (8%);GO:0003723 (8%)	GO:0000280 (83%);GO:0000381 (8%);GO:0000750 (8%)	cytoplasm (100%);nucleus (92%);fungal-type vacuole membrane (8%)	mRNA binding (100%);G-protein alpha-subunit binding (8%);RNA binding (8%)	nuclear division (83%);regulation of alternative mRNA splicing, via spliceosome (8%);pheromone-dependent signal transduction involved in conjugation with cellular fusion (8%)	IPR004087 (100%);IPR004088 (100%);IPR036612 (100%)	K Homology domain (100%);K Homology domain, type 1 (100%);K Homology domain, type 1 superfamily (100%)
EACDWYAHSLNYNTPGGK	Saccharomyces	Eukaryota	Fungi	Dikarya		Ascomycota	Saccharomycotina		Saccharomycetes			Saccharomycetales				Saccharomycetaceae				Saccharomyces									2.5.1.1 (100%);2.5.1.10 (100%)	dimethylallyltranstransferase (100%);(2E,6E)-farnesyl diphosphate synthase (100%)	GO:0005737 (100%);GO:0005773 (6%);GO:0005783 (6%)	GO:0004161 (100%);GO:0004337 (100%);GO:0004452 (6%)	GO:0045337 (100%);GO:0006696 (6%);GO:0008299 (6%)	cytoplasm (100%);vacuole (6%);endoplasmic reticulum (6%)	dimethylallyltranstransferase activity (100%);geranyltranstransferase activity (100%);isopentenyl-diphosphate delta-isomerase activity (6%)	farnesyl diphosphate biosynthetic process (100%);ergosterol biosynthetic process (6%);isoprenoid biosynthetic process (6%)	IPR000092 (100%);IPR008949 (100%);IPR033749 (100%)	Polyprenyl synthetase-like (100%);Isoprenoid synthase domain superfamily (100%);Polyprenyl synthetase, conserved site (100%)
EADYFGDADK	Saccharomycetaceae	Eukaryota	Fungi	Dikarya		Ascomycota	Saccharomycotina		Saccharomycetes			Saccharomycetales				Saccharomycetaceae															GO:0005829 (100%);GO:0005730 (7%);GO:0005737 (7%)	GO:0030544 (100%);GO:0043022 (100%);GO:0003677 (7%)	GO:0006450 (100%);GO:0051083 (100%);GO:0000054 (7%)	cytosol (100%);nucleolus (7%);cytoplasm (7%)	Hsp70 protein binding (100%);ribosome binding (100%);DNA binding (7%)	regulation of translational fidelity (100%);'de novo' cotranslational protein folding (100%);ribosomal subunit export from nucleus (7%)	IPR001623 (100%);IPR018253 (100%);IPR032003 (100%)	DnaJ domain (100%);DnaJ domain, conserved site (100%);Ribosome-associated complex head domain (100%)
EAEELWRQK	Sarcopterygii	Eukaryota	Metazoa			Chordata	Craniata	Sarcopterygii																							GO:0005737 (100%)			cytoplasm (100%)			IPR036860 (100%);IPR000980 (100%);IPR035839 (96%)	SH2 domain superfamily (100%);SH2 domain (100%);SH2D4B, SH2 domain (96%)
EAGEVKDDGAFVK	Saccharomycetaceae	Eukaryota	Fungi	Dikarya		Ascomycota	Saccharomycotina		Saccharomycetes			Saccharomycetales				Saccharomycetaceae															GO:0022625 (100%);GO:0005737 (8%);GO:0005829 (8%)	GO:0003735 (100%)	GO:0006412 (92%);GO:0002181 (8%);GO:0006415 (8%)	cytosolic large ribosomal subunit (100%);cytoplasm (8%);cytosol (8%)	structural constituent of ribosome (100%)	translation (92%);cytoplasmic translation (8%);translational termination (8%)	IPR001197 (100%);IPR016180 (100%);IPR018255 (100%)	Large ribosomal subunit protein uL16, eukaryotes/archaea (100%);Large ribosomal subunit protein uL16 domain (100%);Large ribosomal subunit protein uL16, conserved site, eukaryotes/archaea (100%)
EAIDIITGK	root																												2.5.1.54 (100%)	3-deoxy-7-phosphoheptulonate synthase (100%)	GO:0005737 (95%);GO:0005634 (5%);GO:0016020 (5%)	GO:0003849 (95%);GO:0016705 (5%)	GO:0009073 (95%);GO:0008652 (90%);GO:0009423 (5%)	cytoplasm (95%);nucleus (5%);membrane (5%)	3-deoxy-7-phosphoheptulonate synthase activity (95%);oxidoreductase activity, acting on paired donors, with incorporation or reduction of molecular oxygen (5%)	aromatic amino acid family biosynthetic process (95%);amino acid biosynthetic process (90%);chorismate biosynthetic process (5%)	IPR006218 (95%);IPR006219 (95%);IPR013785 (95%)	DAHP synthetase I/KDSA (95%);DAHP synthase, class 1 (95%);Aldolase-type TIM barrel (95%)
EALASGQFR	root																												3.6.4.- (36%);3.6.1.3 (21%);3.1.1.5 (14%)	Acting on ATP involved in cellular and subcellular movement (36%);Deleted entry (21%);lysophospholipase (14%)	GO:0005737 (97%);GO:0016020 (22%);GO:0022626 (0%)	GO:0003746 (100%);GO:0005524 (98%);GO:0016887 (98%)	GO:0001933 (0%);GO:0006415 (0%);GO:0006414 (0%)	cytoplasm (97%);membrane (22%);cytosolic ribosome (0%)	translation elongation factor activity (100%);ATP binding (98%);ATP hydrolysis activity (98%)	negative regulation of protein phosphorylation (0%);translational termination (0%);translational elongation (0%)	IPR003439 (100%);IPR050611 (100%);IPR027417 (100%)	ABC transporter-like, ATP-binding domain (100%);ATP-binding cassette sub-family F member, EF3 subfamily (100%);P-loop containing nucleoside triphosphate hydrolase (100%)
EALDFFAR	root																												1.1.1.1 (97%);3.1.3.18 (2%);1.1.1.54 (0%)	alcohol dehydrogenase (97%); (2%);allyl-alcohol dehydrogenase (0%)	GO:0005737 (95%);GO:0005829 (3%);GO:0016020 (1%)	GO:0004022 (94%);GO:0008270 (90%);GO:0046872 (3%)	GO:0006281 (3%);GO:0005975 (2%);GO:0000947 (1%)	cytoplasm (95%);cytosol (3%);membrane (1%)	alcohol dehydrogenase (NAD+) activity (94%);zinc ion binding (90%);metal ion binding (3%)	DNA repair (3%);carbohydrate metabolic process (2%);amino acid catabolic process to alcohol via Ehrlich pathway (1%)	IPR011032 (93%);IPR013149 (93%);IPR013154 (93%)	GroES-like superfamily (93%);Alcohol dehydrogenase-like, C-terminal (93%);Alcohol dehydrogenase-like, N-terminal (93%)
EALDFQPPSSGSGNYSGR	Saccharomyces	Eukaryota	Fungi	Dikarya		Ascomycota	Saccharomycotina		Saccharomycetes			Saccharomycetales				Saccharomycetaceae				Saccharomyces									2.2.1.1 (100%)	transketolase (100%)	GO:0005829 (100%);GO:0005634 (92%);GO:0005737 (8%)	GO:0004802 (100%);GO:0046872 (100%)	GO:0006098 (100%)	cytosol (100%);nucleus (92%);cytoplasm (8%)	transketolase activity (100%);metal ion binding (100%)	pentose-phosphate shunt (100%)	IPR005474 (100%);IPR005475 (100%);IPR005478 (100%)	Transketolase, N-terminal (100%);Transketolase-like, pyrimidine-binding domain (100%);Transketolase, bacterial-like (100%)
EAMSEMLRHPR	Simiiformes	Eukaryota	Metazoa			Chordata	Craniata	Sarcopterygii	Mammalia		Euarchontoglires	Primates	Haplorrhini	Simiiformes																	GO:0031514 (78%);GO:0060170 (78%);GO:0097730 (78%)	GO:0003924 (100%);GO:0005525 (100%)	GO:0097500 (78%);GO:1905515 (78%);GO:0001947 (22%)	motile cilium (78%);ciliary membrane (78%);non-motile cilium (78%)	GTPase activity (100%);GTP binding (100%)	receptor localization to non-motile cilium (78%);non-motile cilium assembly (78%);heart looping (22%)	IPR006689 (100%);IPR027417 (100%);IPR051995 (100%)	Small GTPase superfamily, ARF/SAR type (100%);P-loop containing nucleoside triphosphate hydrolase (100%);Ciliary function-associated GTPase (100%)
EANLFPEQQNK	Saccharomyces	Eukaryota	Fungi	Dikarya		Ascomycota	Saccharomycotina		Saccharomycetes			Saccharomycetales				Saccharomycetaceae				Saccharomyces											GO:0022625 (100%);GO:0005829 (8%)	GO:0003723 (100%);GO:0003735 (100%)	GO:0002181 (100%)	cytosolic large ribosomal subunit (100%);cytosol (8%)	RNA binding (100%);structural constituent of ribosome (100%)	cytoplasmic translation (100%)	IPR000915 (100%);IPR008991 (100%);IPR014722 (100%)	Large ribosomal subunit protein eL6 (100%);Translation protein SH3-like domain superfamily (100%);Large ribosomal subunit protein uL2, domain 2 (100%)
EANLFPEQQTK	Saccharomycetaceae	Eukaryota	Fungi	Dikarya		Ascomycota	Saccharomycotina		Saccharomycetes			Saccharomycetales				Saccharomycetaceae															GO:0022625 (100%);GO:0005829 (7%)	GO:0003723 (100%);GO:0003735 (100%)	GO:0002181 (100%)	cytosolic large ribosomal subunit (100%);cytosol (7%)	RNA binding (100%);structural constituent of ribosome (100%)	cytoplasmic translation (100%)	IPR000915 (100%);IPR008991 (100%);IPR014722 (100%)	Large ribosomal subunit protein eL6 (100%);Translation protein SH3-like domain superfamily (100%);Large ribosomal subunit protein uL2, domain 2 (100%)
EANVTGLR	root																												5.3.1.9 (82%);1.8.1.9 (14%);2.3.2.29 (4%)	glucose-6-phosphate isomerase (82%);thioredoxin-disulfide reductase (14%); (4%)	GO:0005829 (80%);GO:0005739 (6%);GO:0005886 (6%)	GO:0004347 (66%);GO:0048029 (66%);GO:0097367 (66%)	GO:0006094 (66%);GO:0006096 (66%);GO:0051156 (66%)	cytosol (80%);mitochondrion (6%);plasma membrane (6%)	glucose-6-phosphate isomerase activity (66%);monosaccharide binding (66%);carbohydrate derivative binding (66%)	gluconeogenesis (66%);glycolytic process (66%);glucose 6-phosphate metabolic process (66%)	IPR001672 (66%);IPR018189 (66%);IPR023096 (66%)	Phosphoglucose isomerase (PGI) (66%);Phosphoglucose isomerase, conserved site (66%);Phosphoglucose isomerase, C-terminal (66%)
EAQADAAAEIAEDAAEAEDAGKPK	Saccharomyces	Eukaryota	Fungi	Dikarya		Ascomycota	Saccharomycotina		Saccharomycetes			Saccharomycetales				Saccharomycetaceae				Saccharomyces											GO:0005634 (9%);GO:0005737 (9%);GO:0048471 (9%)	GO:0003676 (91%);GO:0003677 (9%);GO:0003723 (9%)	GO:0000723 (9%);GO:0006414 (9%);GO:0031929 (9%)	nucleus (9%);cytoplasm (9%);perinuclear region of cytoplasm (9%)	nucleic acid binding (91%);DNA binding (9%);RNA binding (9%)	telomere maintenance (9%);translational elongation (9%);TOR signaling (9%)	IPR006861 (100%);IPR019084 (100%)	Hyaluronan/mRNA-binding protein (100%);STM1-like, N-terminal (100%)
EASAAYESFKK	Saccharomycetaceae	Eukaryota	Fungi	Dikarya		Ascomycota	Saccharomycotina		Saccharomycetes			Saccharomycetales				Saccharomycetaceae															GO:0005634 (100%);GO:0005829 (100%);GO:1990904 (100%)	GO:0003730 (100%);GO:0008143 (100%);GO:0008266 (100%)	GO:0051028 (100%);GO:0006417 (95%);GO:0006446 (5%)	nucleus (100%);cytosol (100%);ribonucleoprotein complex (100%)	mRNA 3'-UTR binding (100%);poly(A) binding (100%);poly(U) RNA binding (100%)	mRNA transport (100%);regulation of translation (95%);regulation of translational initiation (5%)	IPR000504 (100%);IPR002004 (100%);IPR012677 (100%)	RNA recognition motif domain (100%);Polyadenylate-binding protein/Hyperplastic disc protein, C-terminal (100%);Nucleotide-binding alpha-beta plait domain superfamily (100%)
EASGVFDDLVR	Ascomycota	Eukaryota	Fungi	Dikarya		Ascomycota																							4.4.1.1 (100%)	cystathionine gamma-lyase (100%)	GO:0005737 (100%);GO:0005634 (4%)	GO:0030170 (100%);GO:0016846 (88%);GO:0004123 (13%)	GO:0019346 (100%);GO:0019343 (13%);GO:1904828 (13%)	cytoplasm (100%);nucleus (4%)	pyridoxal phosphate binding (100%);carbon-sulfur lyase activity (88%);cystathionine gamma-lyase activity (13%)	transsulfuration (100%);cysteine biosynthetic process via cystathionine (13%);positive regulation of hydrogen sulfide biosynthetic process (13%)	IPR000277 (100%);IPR015422 (100%);IPR015424 (100%)	Cys/Met metabolism, pyridoxal phosphate-dependent enzyme (100%);Pyridoxal phosphate-dependent transferase, small domain (100%);Pyridoxal phosphate-dependent transferase (100%)
EASLQEELEPLR	Saccharomycetaceae	Eukaryota	Fungi	Dikarya		Ascomycota	Saccharomycotina		Saccharomycetes			Saccharomycetales				Saccharomycetaceae															GO:0005737 (100%);GO:0005634 (4%);GO:0005829 (4%)	GO:0005524 (100%);GO:0016887 (100%);GO:0042802 (4%)	GO:0034605 (100%);GO:0006355 (9%);GO:0006620 (4%)	cytoplasm (100%);nucleus (4%);cytosol (4%)	ATP binding (100%);ATP hydrolysis activity (100%);identical protein binding (4%)	cellular response to heat (100%);regulation of DNA-templated transcription (9%);post-translational protein targeting to endoplasmic reticulum membrane (4%)	IPR004176 (100%);IPR027417 (100%);IPR036628 (100%)	Clp, repeat (R) domain (100%);P-loop containing nucleoside triphosphate hydrolase (100%);Clp, N-terminal domain superfamily (100%)
EASYISQNYYPER	Saccharomycetaceae	Eukaryota	Fungi	Dikarya		Ascomycota	Saccharomycotina		Saccharomycetes			Saccharomycetales				Saccharomycetaceae															GO:0000139 (100%);GO:0005829 (100%);GO:0005737 (33%)	GO:0008525 (100%);GO:0008526 (100%)	GO:0006896 (100%);GO:0030437 (100%);GO:0043001 (100%)	Golgi membrane (100%);cytosol (100%);cytoplasm (33%)	phosphatidylcholine transporter activity (100%);phosphatidylinositol transfer activity (100%)	Golgi to vacuole transport (100%);ascospore formation (100%);Golgi to plasma membrane protein transport (100%)	IPR001251 (100%);IPR036865 (100%);IPR051026 (100%)	CRAL-TRIO lipid binding domain (100%);CRAL-TRIO lipid binding domain superfamily (100%);Phosphatidylinositol/phosphatidylcholine transfer (100%)
EATGVDELTTAGSQDHPFK	Saccharomyces	Eukaryota	Fungi	Dikarya		Ascomycota	Saccharomycotina		Saccharomycetes			Saccharomycetales				Saccharomycetaceae				Saccharomyces									6.1.1.22 (100%)	asparagine--tRNA ligase (100%)	GO:0005737 (100%);GO:0005829 (8%)	GO:0004816 (100%);GO:0003676 (92%);GO:0005524 (92%)	GO:0006421 (100%);GO:0044271 (8%)	cytoplasm (100%);cytosol (8%)	asparagine-tRNA ligase activity (100%);nucleic acid binding (92%);ATP binding (92%)	asparaginyl-tRNA aminoacylation (100%);obsolete cellular nitrogen compound biosynthetic process (8%)	IPR004365 (100%);IPR012340 (100%);IPR048952 (100%)	OB-fold nucleic acid binding domain, AA-tRNA synthetase-type (100%);Nucleic acid-binding, OB-fold (100%);Asparagine--tRNA ligase, N-terminal domain (100%)
[truncated: 3,095 more rows]

## Sheet: Table S5
Table S5. DF-2 Unipept mpa file.
[truncated: 3,645 more rows]

## Sheet: Table S6
Table S6. DF-3 Unipept mpa file.
[truncated: 3,679 more rows]

## Sheet: Table S7
Table S7. DF-4 Unipept mpa file.
[truncated: 3,645 more rows]

## Sheet: Table S8
Table S8. DF-5 Unipept mpa file.
[truncated: 3,482 more rows]

[truncated: 16 more sheets: Table S9, Table S10, Table S11, Table S12, Table S13, Table S14, Table S15, Table S16, Table S17, Table S18, Table S19, Table S20, Table S21, Table S22, Table S23, Table S24]
