# Supplementary material for: Biological Function Assignment across Taxonomic Levels in Mass-Spectrometry-Based Metaproteomics via a Modified Expectation Maximization Algorithm
Source: J Proteome Res. 2025 Jul 18;24(8):3818–32. doi: 10.1021/acs.jproteome.4c01125 (PMC12323002; doi:10.1021/acs.jproteome.4c01125)
Supplement: Supplementary file 1 [file pr4c01125_si_001.zip › Supplementary_Material_Tables_S_25-S_66.xlsx]

## Sheet: Table_of_Contents
Supplementary Materials for "Biological Function
Assignment Across Taxonomic Levels in
Mass-Spectrometry-Based Metaproteomics via a
Modified Expectation Maximization Algorithm"
Gelio Alves1, Aleksey Ogurtsov1, Yi-Kui Yu*1
1National Library of Medicine,
National Institutes of Health
Bethesda, MD 20894, USA
	Table of Contents
Sheet Order	Sheet Name	Sheet Contents
1	Table_of_Contents	Table of Contents
2	Table S25	DF-1 MetaGOmics analysis GO terms taxonomy report
3	Table S26	DF-1 MetaGOmics analysis GO terms protein report
4	Table S27	DF-2 MetaGOmics analysis GO terms taxonomy report
5	Table S28	DF-2 MetaGOmics analysis GO terms protein report
6	Table S29	DF-3 MetaGOmics analysis GO terms taxonomy report
7	Table S30	DF-3 MetaGOmics analysis GO terms protein report
8	Table S31	DF-4 MetaGOmics analysis GO terms taxonomy report
9	Table S32	DF-4 MetaGOmics analysis GO terms protein report
10	Table S33	DF-5 MetaGOmics analysis GO terms taxonomy report
11	Table S34	DF-5 MetaGOmics analysis GO terms protein report
12	Table S35	DF-6 MetaGOmics analysis GO terms taxonomy report
13	Table S36	DF-6 MetaGOmics analysis GO terms protein report
14	Table S37	DF-7 MetaGOmics analysis GO terms taxonomy report
15	Table S38	DF-7 MetaGOmics analysis GO terms protein report
16	Table S39	DF-8 MetaGOmics analysis GO terms taxonomy report
17	Table S40	DF-8 MetaGOmics analysis GO terms protein report
18	Table S41	DF-9 MetaGOmics analysis GO terms taxonomy report
19	Table S42	DF-9 MetaGOmics analysis GO terms protein report
20	Table S43	DF-10 MetaGOmics analysis GO terms taxonomy report
21	Table S44	DF-10 MetaGOmics analysis GO terms protein report
22	Table S45	DF-11 MetaGOmics analysis GO terms taxonomy report
23	Table S46	DF-11 MetaGOmics analysis GO terms protein report
24	Table S47	DF-12 MetaGOmics analysis GO terms taxonomy report
25	Table S48	DF-12 MetaGOmics analysis GO terms protein report
26	Table S49	DF-13 MetaGOmics analysis GO terms taxonomy report
27	Table S50	DF-13 MetaGOmics analysis GO terms protein report
28	Table S51	DF-14 MetaGOmics analysis GO terms taxonomy report
29	Table S52	DF-14 MetaGOmics analysis GO terms protein report
30	Table S53	DF-15 MetaGOmics analysis GO terms taxonomy report
31	Table S54	DF-15 MetaGOmics analysis GO terms protein report
32	Table S55	DF-16 MetaGOmics analysis GO terms taxonomy report
33	Table S56	DF-16 MetaGOmics analysis GO terms protein report
34	Table S57	DF-17 MetaGOmics analysis GO terms taxonomy report
35	Table S58	DF-17 MetaGOmics analysis GO terms protein report
36	Table S59	DF-18 MetaGOmics analysis GO terms taxonomy report
37	Table S60	DF-18 MetaGOmics analysis GO terms protein report
38	Table S61	DF-19 MetaGOmics analysis GO terms taxonomy report
39	Table S62	DF-19 MetaGOmics analysis GO terms protein report
40	Table S63	DF-20 MetaGOmics analysis GO terms taxonomy report
41	Table S64	DF-20 MetaGOmics analysis GO terms protein report
42	Table S65	DF-21 MetaGOmics analysis GO terms taxonomy report
43	Table S66	DF-21 MetaGOmics analysis GO terms protein report

## Sheet: Table S25
Table S25. DF-1 MetaGOmics analysis GO terms taxonomy report.
GO acc	GO aspect	taxon name	taxonomy rank	PSM count	ratio of GO	ratio of run
unknownprc	biological_process	root	no rank	2	0.000179372	0.000167504
unknownprc	biological_process	Mammalia	class	2	0.000179372	0.000167504
unknownprc	biological_process	Primates	order	2	0.000179372	0.000167504
unknownprc	biological_process	Hominidae	family	2	0.000179372	0.000167504
unknownprc	biological_process	Homo	genus	2	0.000179372	0.000167504
unknownprc	biological_process	Homo sapiens	species	2	0.000179372	0.000167504
unknownprc	biological_process	Euarchontoglires	superorder	2	0.000179372	0.000167504
unknownprc	biological_process	Eukaryota	superkingdom	2	0.000179372	0.000167504
unknownprc	biological_process	Homininae	subfamily	2	0.000179372	0.000167504
unknownprc	biological_process	Simiiformes	infraorder	2	0.000179372	0.000167504
unknownprc	biological_process	Hominoidea	superfamily	2	0.000179372	0.000167504
unknownprc	biological_process	Haplorrhini	suborder	2	0.000179372	0.000167504
unknownprc	biological_process	Catarrhini	parvorder	2	0.000179372	0.000167504
unknownprc	biological_process	Craniata	subphylum	2	0.000179372	0.000167504
unknownprc	biological_process	Metazoa	kingdom	2	0.000179372	0.000167504
unknownprc	biological_process	Sarcopterygii	superclass	2	0.000179372	0.000167504
unknownprc	biological_process	Chordata	phylum	2	0.000179372	0.000167504
unknownfun	molecular_function	root	no rank	2	0.000179372	0.000167504
unknownfun	molecular_function	Mammalia	class	2	0.000179372	0.000167504
unknownfun	molecular_function	Primates	order	2	0.000179372	0.000167504
unknownfun	molecular_function	Hominidae	family	2	0.000179372	0.000167504
unknownfun	molecular_function	Homo	genus	2	0.000179372	0.000167504
unknownfun	molecular_function	Homo sapiens	species	2	0.000179372	0.000167504
unknownfun	molecular_function	Euarchontoglires	superorder	2	0.000179372	0.000167504
unknownfun	molecular_function	Eukaryota	superkingdom	2	0.000179372	0.000167504
unknownfun	molecular_function	Homininae	subfamily	2	0.000179372	0.000167504
unknownfun	molecular_function	Simiiformes	infraorder	2	0.000179372	0.000167504
unknownfun	molecular_function	Hominoidea	superfamily	2	0.000179372	0.000167504
unknownfun	molecular_function	Haplorrhini	suborder	2	0.000179372	0.000167504
unknownfun	molecular_function	Catarrhini	parvorder	2	0.000179372	0.000167504
unknownfun	molecular_function	Craniata	subphylum	2	0.000179372	0.000167504
unknownfun	molecular_function	Metazoa	kingdom	2	0.000179372	0.000167504
unknownfun	molecular_function	Sarcopterygii	superclass	2	0.000179372	0.000167504
unknownfun	molecular_function	Chordata	phylum	2	0.000179372	0.000167504
unknowncmp	cellular_component	root	no rank	1	8.96941e-05	8.37521e-05
unknowncmp	cellular_component	Mammalia	class	1	8.96941e-05	8.37521e-05
unknowncmp	cellular_component	Primates	order	1	8.96941e-05	8.37521e-05
unknowncmp	cellular_component	Hominidae	family	1	8.96941e-05	8.37521e-05
unknowncmp	cellular_component	Homo	genus	1	8.96941e-05	8.37521e-05
unknowncmp	cellular_component	Homo sapiens	species	1	8.96941e-05	8.37521e-05
unknowncmp	cellular_component	Euarchontoglires	superorder	1	8.96941e-05	8.37521e-05
unknowncmp	cellular_component	Eukaryota	superkingdom	1	8.96941e-05	8.37521e-05
unknowncmp	cellular_component	Homininae	subfamily	1	8.96941e-05	8.37521e-05
unknowncmp	cellular_component	Simiiformes	infraorder	1	8.96941e-05	8.37521e-05
unknowncmp	cellular_component	Hominoidea	superfamily	1	8.96941e-05	8.37521e-05
unknowncmp	cellular_component	Haplorrhini	suborder	1	8.96941e-05	8.37521e-05
unknowncmp	cellular_component	Catarrhini	parvorder	1	8.96941e-05	8.37521e-05
unknowncmp	cellular_component	Craniata	subphylum	1	8.96941e-05	8.37521e-05
unknowncmp	cellular_component	Metazoa	kingdom	1	8.96941e-05	8.37521e-05
unknowncmp	cellular_component	Sarcopterygii	superclass	1	8.96941e-05	8.37521e-05
unknowncmp	cellular_component	Chordata	phylum	1	8.96941e-05	8.37521e-05
GO:0070966	biological_process	root	no rank	6	1	0.000502513
GO:0070971	cellular_component	root	no rank	2	1	0.000167504
GO:0070971	cellular_component	Eukaryota	superkingdom	2	1	0.000167504
GO:0070972	biological_process	root	no rank	100	1	0.00837521
GO:0070972	biological_process	Eukaryota	superkingdom	39	0.39	0.00326633
GO:0000001	biological_process	root	no rank	56	1	0.00469012
GO:0000001	biological_process	Eukaryota	superkingdom	56	1	0.00469012
GO:0000002	biological_process	root	no rank	1	1	8.37521e-05
GO:0070979	biological_process	root	no rank	14	1	0.00117253
GO:0000003	biological_process	root	no rank	103	1	0.00862647
GO:0000003	biological_process	Eukaryota	superkingdom	49	0.475728	0.00410385
GO:0000003	biological_process	Craniata	subphylum	34	0.330097	0.00284757
GO:0000003	biological_process	Metazoa	kingdom	35	0.339806	0.00293132
GO:0000003	biological_process	Chordata	phylum	34	0.330097	0.00284757
GO:0000003	biological_process	Sarcopterygii	superclass	6	0.0582524	0.000502513
GO:0070983	biological_process	root	no rank	1	1	8.37521e-05
GO:0070983	biological_process	Eukaryota	superkingdom	1	1	8.37521e-05
GO:0042254	biological_process	root	no rank	99	1	0.00829146
GO:0042254	biological_process	Eukaryota	superkingdom	5	0.0505051	0.00041876
GO:0042254	biological_process	Craniata	subphylum	1	0.010101	8.37521e-05
GO:0042254	biological_process	Metazoa	kingdom	1	0.010101	8.37521e-05
GO:0042254	biological_process	Sarcopterygii	superclass	1	0.010101	8.37521e-05
GO:0042254	biological_process	Chordata	phylum	1	0.010101	8.37521e-05
GO:0044183	molecular_function	root	no rank	45	1	0.00376884
GO:0051082	molecular_function	root	no rank	82	1	0.00686767
GO:0051082	molecular_function	Eukaryota	superkingdom	2	0.0243902	0.000167504
GO:0070986	biological_process	root	no rank	4	1	0.000335008
GO:0070986	biological_process	Eukaryota	superkingdom	4	1	0.000335008
GO:0070988	biological_process	root	no rank	17	1	0.00142379
GO:0070988	biological_process	Eukaryota	superkingdom	1	0.0588235	8.37521e-05
GO:0070989	biological_process	root	no rank	1	1	8.37521e-05
GO:0070990	molecular_function	root	no rank	3	1	0.000251256
GO:0070990	molecular_function	Eukaryota	superkingdom	2	0.666667	0.000167504
GO:0003756	molecular_function	root	no rank	6	1	0.000502513
GO:0015036	molecular_function	root	no rank	16	1	0.00134003
GO:0015036	molecular_function	Eukaryota	superkingdom	4	0.25	0.000335008
GO:0015036	molecular_function	Metazoa	kingdom	4	0.25	0.000335008
GO:0070993	cellular_component	root	no rank	1	1	8.37521e-05
GO:0070993	cellular_component	Eukaryota	superkingdom	1	1	8.37521e-05
GO:0070994	biological_process	root	no rank	4	1	0.000335008
GO:0000011	biological_process	root	no rank	68	1	0.00569514
GO:0000011	biological_process	Eukaryota	superkingdom	60	0.882353	0.00502513
GO:0070997	biological_process	root	no rank	60	1	0.00502513
GO:0070997	biological_process	Eukaryota	superkingdom	14	0.233333	0.00117253
GO:0070997	biological_process	Craniata	subphylum	10	0.166667	0.000837521
GO:0070997	biological_process	Metazoa	kingdom	10	0.166667	0.000837521
GO:0070997	biological_process	Sarcopterygii	superclass	10	0.166667	0.000837521
GO:0070997	biological_process	Chordata	phylum	10	0.166667	0.000837521
GO:0000012	biological_process	root	no rank	2	1	0.000167504
GO:0000012	biological_process	Eukaryota	superkingdom	2	1	0.000167504
GO:0000015	cellular_component	root	no rank	11	1	0.000921273
GO:0071000	biological_process	root	no rank	10	1	0.000837521
GO:0071000	biological_process	Eukaryota	superkingdom	8	0.8	0.000670017
GO:0071000	biological_process	Craniata	subphylum	8	0.8	0.000670017
GO:0071000	biological_process	Metazoa	kingdom	8	0.8	0.000670017
GO:0071000	biological_process	Chordata	phylum	8	0.8	0.000670017
GO:0071001	cellular_component	root	no rank	5	1	0.00041876
GO:0000018	biological_process	root	no rank	21	1	0.00175879
GO:0000018	biological_process	Eukaryota	superkingdom	5	0.238095	0.00041876
GO:0000018	biological_process	Craniata	subphylum	4	0.190476	0.000335008
GO:0000018	biological_process	Metazoa	kingdom	4	0.190476	0.000335008
GO:0000018	biological_process	Sarcopterygii	superclass	4	0.190476	0.000335008
GO:0000018	biological_process	Chordata	phylum	4	0.190476	0.000335008
GO:0071004	cellular_component	root	no rank	3	1	0.000251256
GO:0071004	cellular_component	Eukaryota	superkingdom	2	0.666667	0.000167504
GO:0071005	cellular_component	root	no rank	24	1	0.00201005
GO:0071005	cellular_component	Eukaryota	superkingdom	2	0.0833333	0.000167504
GO:0071007	cellular_component	root	no rank	22	1	0.00184255
GO:0000022	biological_process	root	no rank	17	1	0.00142379
GO:0000022	biological_process	Eukaryota	superkingdom	3	0.176471	0.000251256
GO:0071010	cellular_component	root	no rank	3	1	0.000251256
GO:0071010	cellular_component	Eukaryota	superkingdom	2	0.666667	0.000167504
GO:0071011	cellular_component	root	no rank	68	1	0.00569514
GO:0071011	cellular_component	Eukaryota	superkingdom	4	0.0588235	0.000335008
GO:0071013	cellular_component	root	no rank	66	1	0.00552764
GO:0071013	cellular_component	Eukaryota	superkingdom	2	0.030303	0.000167504
GO:0071014	cellular_component	root	no rank	65	1	0.00544389
GO:0071014	cellular_component	Eukaryota	superkingdom	2	0.0307692	0.000167504
GO:0000027	biological_process	root	no rank	30	1	0.00251256
GO:0000028	biological_process	root	no rank	28	1	0.00234506
GO:0000028	biological_process	Eukaryota	superkingdom	2	0.0714286	0.000167504
GO:0000035	molecular_function	root	no rank	1	1	8.37521e-05
GO:0000038	biological_process	root	no rank	2	1	0.000167504
GO:0000038	biological_process	Eukaryota	superkingdom	1	0.5	8.37521e-05
GO:0071025	biological_process	root	no rank	3	1	0.000251256
GO:0071025	biological_process	Eukaryota	superkingdom	2	0.666667	0.000167504
GO:0005324	molecular_function	root	no rank	12	1	0.00100503
GO:0005324	molecular_function	Eukaryota	superkingdom	12	1	0.00100503
GO:0005324	molecular_function	Metazoa	kingdom	12	1	0.00100503
GO:0005886	cellular_component	root	no rank	601	1	0.050335
GO:0005886	cellular_component	Mammalia	class	18	0.0299501	0.00150754
GO:0005886	cellular_component	Euarchontoglires	superorder	2	0.00332779	0.000167504
GO:0005886	cellular_component	Eukaryota	superkingdom	283	0.470882	0.0237018
GO:0005886	cellular_component	Metazoa	kingdom	142	0.236273	0.0118928
GO:0005886	cellular_component	Craniata	subphylum	48	0.0798669	0.0040201
GO:0005886	cellular_component	Chordata	phylum	48	0.0798669	0.0040201
GO:0005886	cellular_component	Sarcopterygii	superclass	20	0.0332779	0.00167504
GO:0071027	biological_process	root	no rank	3	1	0.000251256
GO:0071027	biological_process	Eukaryota	superkingdom	2	0.666667	0.000167504
GO:0000041	biological_process	root	no rank	86	1	0.00720268
GO:0000041	biological_process	Eukaryota	superkingdom	84	0.976744	0.00703518
GO:0000041	biological_process	Metazoa	kingdom	60	0.697674	0.00502513
GO:0000041	biological_process	Craniata	subphylum	1	0.0116279	8.37521e-05
GO:0000041	biological_process	Chordata	phylum	1	0.0116279	8.37521e-05
GO:0071028	biological_process	root	no rank	3	1	0.000251256
GO:0071028	biological_process	Eukaryota	superkingdom	2	0.666667	0.000167504
GO:0000045	biological_process	root	no rank	34	1	0.00284757
GO:0000045	biological_process	Eukaryota	superkingdom	21	0.617647	0.00175879
GO:0071029	biological_process	root	no rank	1	1	8.37521e-05
GO:0009055	molecular_function	root	no rank	28	1	0.00234506
GO:0009055	molecular_function	Eukaryota	superkingdom	1	0.0357143	8.37521e-05
GO:0071031	biological_process	root	no rank	1	1	8.37521e-05
GO:0000049	molecular_function	root	no rank	76	1	0.00636516
GO:0000049	molecular_function	Eukaryota	superkingdom	3	0.0394737	0.000251256
GO:0071034	biological_process	root	no rank	1	1	8.37521e-05
GO:0071035	biological_process	root	no rank	1	1	8.37521e-05
GO:0000054	biological_process	root	no rank	82	1	0.00686767
GO:0000054	biological_process	Eukaryota	superkingdom	16	0.195122	0.00134003
GO:0071038	biological_process	root	no rank	1	1	8.37521e-05
GO:0000055	biological_process	root	no rank	41	1	0.00343384
GO:0000055	biological_process	Eukaryota	superkingdom	16	0.390244	0.00134003
GO:0071039	biological_process	root	no rank	1	1	8.37521e-05
GO:0000056	biological_process	root	no rank	16	1	0.00134003
GO:0000056	biological_process	Eukaryota	superkingdom	16	1	0.00134003
GO:0071041	biological_process	root	no rank	1	1	8.37521e-05
GO:0071041	biological_process	Eukaryota	superkingdom	1	1	8.37521e-05
GO:0071042	biological_process	root	no rank	2	1	0.000167504
GO:0071043	biological_process	root	no rank	1	1	8.37521e-05
GO:0000062	molecular_function	root	no rank	2	1	0.000167504
GO:0000062	molecular_function	Eukaryota	superkingdom	1	0.5	8.37521e-05
GO:0071044	biological_process	root	no rank	1	1	8.37521e-05
GO:0071044	biological_process	Eukaryota	superkingdom	1	1	8.37521e-05
GO:0071045	biological_process	root	no rank	1	1	8.37521e-05
GO:0071045	biological_process	Eukaryota	superkingdom	1	1	8.37521e-05
GO:0071046	biological_process	root	no rank	1	1	8.37521e-05
GO:0006260	biological_process	root	no rank	21	1	0.00175879
GO:0006260	biological_process	Eukaryota	superkingdom	5	0.238095	0.00041876
GO:0071047	biological_process	root	no rank	2	1	0.000167504
GO:0007059	biological_process	root	no rank	47	1	0.00393635
GO:0007059	biological_process	Eukaryota	superkingdom	28	0.595745	0.00234506
GO:0007059	biological_process	Metazoa	kingdom	1	0.0212766	8.37521e-05
GO:0051276	biological_process	root	no rank	163	1	0.0136516
GO:0051276	biological_process	Mammalia	class	2	0.0122699	0.000167504
GO:0051276	biological_process	Euarchontoglires	superorder	2	0.0122699	0.000167504
GO:0051276	biological_process	Eukaryota	superkingdom	54	0.331288	0.00452261
GO:0051276	biological_process	Craniata	subphylum	4	0.0245399	0.000335008
GO:0051276	biological_process	Metazoa	kingdom	5	0.0306748	0.00041876
GO:0051276	biological_process	Sarcopterygii	superclass	4	0.0245399	0.000335008
GO:0051276	biological_process	Chordata	phylum	4	0.0245399	0.000335008
GO:0000070	biological_process	root	no rank	29	1	0.00242881
GO:0000070	biological_process	Eukaryota	superkingdom	25	0.862069	0.0020938
GO:0071051	biological_process	root	no rank	1	1	8.37521e-05
GO:0007017	biological_process	root	no rank	237	1	0.0198492
GO:0007017	biological_process	Mammalia	class	14	0.0590717	0.00117253
GO:0007017	biological_process	Euarchontoglires	superorder	1	0.00421941	8.37521e-05
GO:0007017	biological_process	Eukaryota	superkingdom	122	0.514768	0.0102178
GO:0007017	biological_process	Craniata	subphylum	15	0.0632911	0.00125628
GO:0007017	biological_process	Metazoa	kingdom	17	0.07173	0.00142379
GO:0007017	biological_process	Sarcopterygii	superclass	14	0.0590717	0.00117253
GO:0007017	biological_process	Chordata	phylum	15	0.0632911	0.00125628
GO:0000073	biological_process	root	no rank	3	1	0.000251256
GO:0000073	biological_process	Eukaryota	superkingdom	3	1	0.000251256
GO:0000075	biological_process	root	no rank	43	1	0.00360134
GO:0000075	biological_process	Eukaryota	superkingdom	7	0.162791	0.000586265
GO:0000076	biological_process	root	no rank	2	1	0.000167504
GO:0000077	biological_process	root	no rank	37	1	0.00309883
GO:0000077	biological_process	Eukaryota	superkingdom	4	0.108108	0.000335008
GO:0000079	biological_process	root	no rank	58	1	0.00485762
GO:0000079	biological_process	Eukaryota	superkingdom	55	0.948276	0.00460637
GO:0000082	biological_process	root	no rank	67	1	0.00561139
GO:0000082	biological_process	Eukaryota	superkingdom	4	0.0597015	0.000335008
GO:0071062	cellular_component	root	no rank	1	1	8.37521e-05
GO:0071062	cellular_component	Eukaryota	superkingdom	1	1	8.37521e-05
GO:0071062	cellular_component	Metazoa	kingdom	1	1	8.37521e-05
GO:0000083	biological_process	root	no rank	1	1	8.37521e-05
GO:0071065	cellular_component	root	no rank	2	1	0.000167504
GO:0071065	cellular_component	Eukaryota	superkingdom	2	1	0.000167504
GO:0071065	cellular_component	Metazoa	kingdom	2	1	0.000167504
GO:0000086	biological_process	root	no rank	30	1	0.00251256
GO:0000086	biological_process	Eukaryota	superkingdom	9	0.3	0.000753769
GO:0071071	biological_process	root	no rank	23	1	0.0019263
GO:0071071	biological_process	Eukaryota	superkingdom	20	0.869565	0.00167504
GO:0071071	biological_process	Metazoa	kingdom	12	0.521739	0.00100503
GO:0071072	biological_process	root	no rank	5	1	0.00041876
GO:0071072	biological_process	Eukaryota	superkingdom	5	1	0.00041876
GO:0071073	biological_process	root	no rank	14	1	0.00117253
GO:0071073	biological_process	Eukaryota	superkingdom	14	1	0.00117253
GO:0071073	biological_process	Metazoa	kingdom	12	0.857143	0.00100503
GO:0071074	molecular_function	root	no rank	13	1	0.00108878
GO:0000917	biological_process	root	no rank	2	1	0.000167504
GO:0000917	biological_process	Eukaryota	superkingdom	2	1	0.000167504
GO:0000096	biological_process	root	no rank	11	1	0.000921273
GO:0000097	biological_process	root	no rank	6	1	0.000502513
GO:0000098	biological_process	root	no rank	11	1	0.000921273
GO:0000103	biological_process	root	no rank	12	1	0.00100503
GO:0000105	biological_process	root	no rank	11	1	0.000921273
GO:0000117	biological_process	root	no rank	1	1	8.37521e-05
GO:0000118	cellular_component	root	no rank	7	1	0.000586265
GO:0000118	cellular_component	Eukaryota	superkingdom	1	0.142857	8.37521e-05
GO:0071103	biological_process	root	no rank	75	1	0.00628141
GO:0071103	biological_process	Eukaryota	superkingdom	19	0.253333	0.00159129
GO:0071103	biological_process	Metazoa	kingdom	1	0.0133333	8.37521e-05
GO:0000122	biological_process	root	no rank	177	1	0.0148241
GO:0000122	biological_process	Mammalia	class	3	0.0169492	0.000251256
GO:0000122	biological_process	Eukaryota	superkingdom	51	0.288136	0.00427136
GO:0000122	biological_process	Craniata	subphylum	39	0.220339	0.00326633
GO:0000122	biological_process	Metazoa	kingdom	39	0.220339	0.00326633
GO:0000122	biological_process	Sarcopterygii	superclass	15	0.0847458	0.00125628
GO:0000122	biological_process	Chordata	phylum	39	0.220339	0.00326633
GO:0000123	cellular_component	root	no rank	55	1	0.00460637
GO:0000123	cellular_component	Eukaryota	superkingdom	55	1	0.00460637
GO:0071107	biological_process	root	no rank	10	1	0.000837521
GO:0071107	biological_process	Eukaryota	superkingdom	6	0.6	0.000502513
GO:0071107	biological_process	Metazoa	kingdom	6	0.6	0.000502513
GO:0000131	cellular_component	root	no rank	14	1	0.00117253
GO:0000131	cellular_component	Eukaryota	superkingdom	10	0.714286	0.000837521
GO:0000132	biological_process	root	no rank	86	1	0.00720268
GO:0000132	biological_process	Eukaryota	superkingdom	85	0.988372	0.00711893
GO:0000132	biological_process	Metazoa	kingdom	1	0.0116279	8.37521e-05
GO:0000137	cellular_component	root	no rank	9	1	0.000753769
GO:0000137	cellular_component	Eukaryota	superkingdom	9	1	0.000753769
GO:0000137	cellular_component	Metazoa	kingdom	9	1	0.000753769
GO:0000138	cellular_component	root	no rank	19	1	0.00159129
GO:0000138	cellular_component	Eukaryota	superkingdom	19	1	0.00159129
GO:0000138	cellular_component	Craniata	subphylum	1	0.0526316	8.37521e-05
GO:0000138	cellular_component	Metazoa	kingdom	1	0.0526316	8.37521e-05
GO:0000138	cellular_component	Chordata	phylum	1	0.0526316	8.37521e-05
GO:0000139	cellular_component	root	no rank	94	1	0.0078727
GO:0000139	cellular_component	Eukaryota	superkingdom	61	0.648936	0.00510888
GO:0000139	cellular_component	Metazoa	kingdom	20	0.212766	0.00167504
GO:0000139	cellular_component	Craniata	subphylum	3	0.0319149	0.000251256
GO:0000139	cellular_component	Chordata	phylum	3	0.0319149	0.000251256
GO:0000142	cellular_component	root	no rank	56	1	0.00469012
GO:0000142	cellular_component	Eukaryota	superkingdom	56	1	0.00469012
GO:0000146	molecular_function	root	no rank	4	1	0.000335008
GO:0000146	molecular_function	Eukaryota	superkingdom	4	1	0.000335008
GO:0000147	biological_process	root	no rank	2	1	0.000167504
GO:0000147	biological_process	Eukaryota	superkingdom	2	1	0.000167504
GO:0000149	molecular_function	root	no rank	37	1	0.00309883
GO:0000149	molecular_function	Eukaryota	superkingdom	34	0.918919	0.00284757
GO:0000149	molecular_function	Craniata	subphylum	6	0.162162	0.000502513
GO:0000149	molecular_function	Metazoa	kingdom	6	0.162162	0.000502513
GO:0000149	molecular_function	Chordata	phylum	6	0.162162	0.000502513
GO:0000151	cellular_component	root	no rank	51	1	0.00427136
GO:0000151	cellular_component	Eukaryota	superkingdom	7	0.137255	0.000586265
GO:0000151	cellular_component	Craniata	subphylum	1	0.0196078	8.37521e-05
GO:0000151	cellular_component	Metazoa	kingdom	3	0.0588235	0.000251256
GO:0000151	cellular_component	Chordata	phylum	1	0.0196078	8.37521e-05
GO:0000152	cellular_component	root	no rank	16	1	0.00134003
GO:0000152	cellular_component	Eukaryota	superkingdom	1	0.0625	8.37521e-05
GO:0000152	cellular_component	Metazoa	kingdom	1	0.0625	8.37521e-05
GO:0000153	cellular_component	root	no rank	16	1	0.00134003
GO:0000154	biological_process	root	no rank	3	1	0.000251256
GO:0000156	molecular_function	root	no rank	1	1	8.37521e-05
GO:0000156	molecular_function	Eukaryota	superkingdom	1	1	8.37521e-05
GO:0071133	cellular_component	root	no rank	1	1	8.37521e-05
GO:0071133	cellular_component	Eukaryota	superkingdom	1	1	8.37521e-05
GO:0071133	cellular_component	Metazoa	kingdom	1	1	8.37521e-05
GO:0000159	cellular_component	root	no rank	3	1	0.000251256
GO:0000160	biological_process	root	no rank	27	1	0.00226131
GO:0000160	biological_process	Eukaryota	superkingdom	23	0.851852	0.0019263
GO:0000161	biological_process	root	no rank	3	1	0.000251256
GO:0000161	biological_process	Eukaryota	superkingdom	1	0.333333	8.37521e-05
GO:0000165	biological_process	root	no rank	153	1	0.0128141
GO:0000165	biological_process	Eukaryota	superkingdom	92	0.601307	0.00770519
GO:0000165	biological_process	Metazoa	kingdom	82	0.535948	0.00686767
GO:0000165	biological_process	Craniata	subphylum	17	0.111111	0.00142379
GO:0000165	biological_process	Chordata	phylum	17	0.111111	0.00142379
GO:0000166	molecular_function	root	no rank	375	1	0.031407
GO:0000166	molecular_function	Eukaryota	superkingdom	122	0.325333	0.0102178
GO:0000166	molecular_function	Craniata	subphylum	1	0.00266667	8.37521e-05
GO:0000166	molecular_function	Metazoa	kingdom	2	0.00533333	0.000167504
GO:0000166	molecular_function	Chordata	phylum	1	0.00266667	8.37521e-05
GO:0000172	cellular_component	root	no rank	1	1	8.37521e-05
GO:0000750	biological_process	root	no rank	5	1	0.00041876
GO:0000750	biological_process	Eukaryota	superkingdom	1	0.2	8.37521e-05
GO:0000175	molecular_function	root	no rank	1	1	8.37521e-05
GO:0000176	cellular_component	root	no rank	2	1	0.000167504
GO:0000177	cellular_component	root	no rank	1	1	8.37521e-05
GO:0000178	cellular_component	root	no rank	2	1	0.000167504
GO:0071156	biological_process	root	no rank	15	1	0.00125628
GO:0071156	biological_process	Eukaryota	superkingdom	2	0.133333	0.000167504
GO:0071156	biological_process	Craniata	subphylum	1	0.0666667	8.37521e-05
GO:0071156	biological_process	Metazoa	kingdom	1	0.0666667	8.37521e-05
GO:0071156	biological_process	Sarcopterygii	superclass	1	0.0666667	8.37521e-05
GO:0071156	biological_process	Chordata	phylum	1	0.0666667	8.37521e-05
GO:0071157	biological_process	root	no rank	12	1	0.00100503
GO:0071157	biological_process	Eukaryota	superkingdom	1	0.0833333	8.37521e-05
GO:0071157	biological_process	Craniata	subphylum	1	0.0833333	8.37521e-05
GO:0071157	biological_process	Metazoa	kingdom	1	0.0833333	8.37521e-05
GO:0071157	biological_process	Sarcopterygii	superclass	1	0.0833333	8.37521e-05
GO:0071157	biological_process	Chordata	phylum	1	0.0833333	8.37521e-05
GO:0022625	cellular_component	root	no rank	44	1	0.00368509
GO:0022625	cellular_component	Eukaryota	superkingdom	11	0.25	0.000921273
GO:0071158	biological_process	root	no rank	7	1	0.000586265
GO:0071158	biological_process	Eukaryota	superkingdom	1	0.142857	8.37521e-05
GO:0022627	cellular_component	root	no rank	51	1	0.00427136
GO:0022627	cellular_component	Eukaryota	superkingdom	1	0.0196078	8.37521e-05
GO:0000183	biological_process	root	no rank	1	1	8.37521e-05
GO:0000183	biological_process	Eukaryota	superkingdom	1	1	8.37521e-05
GO:0000184	biological_process	root	no rank	82	1	0.00686767
GO:0000184	biological_process	Eukaryota	superkingdom	16	0.195122	0.00134003
GO:0000185	biological_process	root	no rank	12	1	0.00100503
GO:0000185	biological_process	Eukaryota	superkingdom	10	0.833333	0.000837521
GO:0000185	biological_process	Craniata	subphylum	9	0.75	0.000753769
GO:0000185	biological_process	Metazoa	kingdom	9	0.75	0.000753769
GO:0000185	biological_process	Chordata	phylum	9	0.75	0.000753769
GO:0000186	biological_process	root	no rank	12	1	0.00100503
GO:0000186	biological_process	Eukaryota	superkingdom	7	0.583333	0.000586265
GO:0000186	biological_process	Metazoa	kingdom	5	0.416667	0.00041876
GO:0000187	biological_process	root	no rank	136	1	0.0113903
GO:0000187	biological_process	Eukaryota	superkingdom	84	0.617647	0.00703518
GO:0000187	biological_process	Metazoa	kingdom	83	0.610294	0.00695142
GO:0000187	biological_process	Craniata	subphylum	17	0.125	0.00142379
GO:0000187	biological_process	Chordata	phylum	17	0.125	0.00142379
GO:0071168	biological_process	root	no rank	1	1	8.37521e-05
GO:0071168	biological_process	Eukaryota	superkingdom	1	1	8.37521e-05
GO:0006606	biological_process	root	no rank	67	1	0.00561139
GO:0006606	biological_process	Eukaryota	superkingdom	16	0.238806	0.00134003
GO:0071173	biological_process	root	no rank	5	1	0.00041876
GO:0071173	biological_process	Eukaryota	superkingdom	4	0.8	0.000335008
GO:0071174	biological_process	root	no rank	5	1	0.00041876
GO:0071174	biological_process	Eukaryota	superkingdom	4	0.8	0.000335008
GO:0000196	biological_process	root	no rank	3	1	0.000251256
GO:0000196	biological_process	Eukaryota	superkingdom	1	0.333333	8.37521e-05
GO:0000209	biological_process	root	no rank	99	1	0.00829146
GO:0000209	biological_process	Eukaryota	superkingdom	3	0.030303	0.000251256
GO:0000209	biological_process	Craniata	subphylum	1	0.010101	8.37521e-05
GO:0000209	biological_process	Metazoa	kingdom	1	0.010101	8.37521e-05
GO:0000209	biological_process	Chordata	phylum	1	0.010101	8.37521e-05
GO:0005515	molecular_function	root	no rank	779	1	0.0652429
GO:0005515	molecular_function	Mammalia	class	28	0.0359435	0.00234506
GO:0005515	molecular_function	Euarchontoglires	superorder	8	0.0102696	0.000670017
GO:0005515	molecular_function	Eukaryota	superkingdom	393	0.504493	0.0329146
GO:0005515	molecular_function	Craniata	subphylum	118	0.151476	0.00988275
GO:0005515	molecular_function	Metazoa	kingdom	217	0.278562	0.0181742
GO:0005515	molecular_function	Sarcopterygii	superclass	55	0.0706033	0.00460637
GO:0005515	molecular_function	Chordata	phylum	118	0.151476	0.00988275
GO:0019941	biological_process	root	no rank	112	1	0.00938023
GO:0019941	biological_process	Eukaryota	superkingdom	9	0.0803571	0.000753769
GO:0019941	biological_process	Craniata	subphylum	1	0.00892857	8.37521e-05
GO:0019941	biological_process	Metazoa	kingdom	1	0.00892857	8.37521e-05
GO:0019941	biological_process	Chordata	phylum	1	0.00892857	8.37521e-05
GO:0000212	biological_process	root	no rank	22	1	0.00184255
GO:0000212	biological_process	Eukaryota	superkingdom	22	1	0.00184255
GO:0016469	cellular_component	root	no rank	16	1	0.00134003
GO:0000221	cellular_component	root	no rank	1	1	8.37521e-05
GO:0071204	cellular_component	root	no rank	2	1	0.000167504
GO:0071204	cellular_component	Eukaryota	superkingdom	2	1	0.000167504
GO:0071205	biological_process	root	no rank	5	1	0.00041876
GO:0071205	biological_process	Eukaryota	superkingdom	5	1	0.00041876
GO:0071205	biological_process	Metazoa	kingdom	1	0.2	8.37521e-05
GO:0071206	biological_process	root	no rank	5	1	0.00041876
GO:0071206	biological_process	Eukaryota	superkingdom	5	1	0.00041876
GO:0071206	biological_process	Metazoa	kingdom	1	0.2	8.37521e-05
GO:0000224	molecular_function	root	no rank	6	1	0.000502513
GO:0000226	biological_process	root	no rank	141	1	0.011809
GO:0000226	biological_process	Mammalia	class	13	0.0921986	0.00108878
GO:0000226	biological_process	Eukaryota	superkingdom	113	0.801418	0.00946399
GO:0000226	biological_process	Craniata	subphylum	14	0.0992908	0.00117253
GO:0000226	biological_process	Metazoa	kingdom	16	0.113475	0.00134003
GO:0000226	biological_process	Sarcopterygii	superclass	13	0.0921986	0.00108878
GO:0000226	biological_process	Chordata	phylum	14	0.0992908	0.00117253
GO:0000228	cellular_component	root	no rank	27	1	0.00226131
GO:0000228	cellular_component	Eukaryota	superkingdom	8	0.296296	0.000670017
GO:0000228	cellular_component	Craniata	subphylum	2	0.0740741	0.000167504
GO:0000228	cellular_component	Metazoa	kingdom	3	0.111111	0.000251256
GO:0000228	cellular_component	Sarcopterygii	superclass	2	0.0740741	0.000167504
GO:0000228	cellular_component	Chordata	phylum	2	0.0740741	0.000167504
GO:0071211	biological_process	root	no rank	41	1	0.00343384
GO:0000794	cellular_component	root	no rank	24	1	0.00201005
GO:0000794	cellular_component	Eukaryota	superkingdom	8	0.333333	0.000670017
GO:0000794	cellular_component	Craniata	subphylum	2	0.0833333	0.000167504
GO:0000794	cellular_component	Metazoa	kingdom	3	0.125	0.000251256
GO:0000794	cellular_component	Sarcopterygii	superclass	2	0.0833333	0.000167504
GO:0000794	cellular_component	Chordata	phylum	2	0.0833333	0.000167504
GO:0071214	biological_process	root	no rank	263	1	0.0220268
GO:0071214	biological_process	Eukaryota	superkingdom	124	0.471483	0.0103853
GO:0071214	biological_process	Craniata	subphylum	23	0.0874525	0.0019263
GO:0071214	biological_process	Metazoa	kingdom	31	0.117871	0.00259631
GO:0071214	biological_process	Chordata	phylum	23	0.0874525	0.0019263
GO:0000793	cellular_component	root	no rank	31	1	0.00259631
GO:0000793	cellular_component	Mammalia	class	2	0.0645161	0.000167504
GO:0000793	cellular_component	Euarchontoglires	superorder	2	0.0645161	0.000167504
GO:0000793	cellular_component	Eukaryota	superkingdom	12	0.387097	0.00100503
GO:0000793	cellular_component	Craniata	subphylum	4	0.129032	0.000335008
GO:0000793	cellular_component	Metazoa	kingdom	6	0.193548	0.000502513
GO:0000793	cellular_component	Sarcopterygii	superclass	4	0.129032	0.000335008
GO:0000793	cellular_component	Chordata	phylum	4	0.129032	0.000335008
GO:0071216	biological_process	root	no rank	105	1	0.00879397
GO:0071216	biological_process	Eukaryota	superkingdom	36	0.342857	0.00301508
GO:0071216	biological_process	Metazoa	kingdom	30	0.285714	0.00251256
GO:0071216	biological_process	Craniata	subphylum	24	0.228571	0.00201005
GO:0071216	biological_process	Sarcopterygii	superclass	14	0.133333	0.00117253
GO:0071216	biological_process	Chordata	phylum	24	0.228571	0.00201005
GO:0071218	biological_process	root	no rank	16	1	0.00134003
GO:0071218	biological_process	Eukaryota	superkingdom	1	0.0625	8.37521e-05
GO:0071219	biological_process	root	no rank	52	1	0.00435511
GO:0071219	biological_process	Eukaryota	superkingdom	26	0.5	0.00217755
GO:0071219	biological_process	Craniata	subphylum	14	0.269231	0.00117253
GO:0071219	biological_process	Metazoa	kingdom	20	0.384615	0.00167504
GO:0071219	biological_process	Chordata	phylum	14	0.269231	0.00117253
GO:0071219	biological_process	Sarcopterygii	superclass	4	0.0769231	0.000335008
GO:0000235	cellular_component	root	no rank	8	1	0.000670017
GO:0000235	cellular_component	Eukaryota	superkingdom	8	1	0.000670017
GO:0071222	biological_process	root	no rank	50	1	0.0041876
GO:0071222	biological_process	Eukaryota	superkingdom	24	0.48	0.00201005
GO:0071222	biological_process	Craniata	subphylum	14	0.28	0.00117253
GO:0071222	biological_process	Metazoa	kingdom	19	0.38	0.00159129
GO:0071222	biological_process	Chordata	phylum	14	0.28	0.00117253
GO:0071222	biological_process	Sarcopterygii	superclass	4	0.08	0.000335008
GO:0071225	biological_process	root	no rank	3	1	0.000251256
GO:0071225	biological_process	Eukaryota	superkingdom	3	1	0.000251256
GO:0071225	biological_process	Craniata	subphylum	1	0.333333	8.37521e-05
GO:0071225	biological_process	Metazoa	kingdom	2	0.666667	0.000167504
GO:0071225	biological_process	Chordata	phylum	1	0.333333	8.37521e-05
GO:0000242	cellular_component	root	no rank	4	1	0.000335008
GO:0000242	cellular_component	Eukaryota	superkingdom	1	0.25	8.37521e-05
GO:0000244	biological_process	root	no rank	19	1	0.00159129
GO:0000244	biological_process	Eukaryota	superkingdom	2	0.105263	0.000167504
GO:0071229	biological_process	root	no rank	119	1	0.0099665
GO:0071229	biological_process	Eukaryota	superkingdom	59	0.495798	0.00494137
GO:0071229	biological_process	Craniata	subphylum	21	0.176471	0.00175879
GO:0071229	biological_process	Metazoa	kingdom	42	0.352941	0.00351759
GO:0071229	biological_process	Chordata	phylum	21	0.176471	0.00175879
GO:0071229	biological_process	Sarcopterygii	superclass	6	0.0504202	0.000502513
GO:0000245	biological_process	root	no rank	3	1	0.000251256
GO:0000245	biological_process	Eukaryota	superkingdom	2	0.666667	0.000167504
GO:0071232	biological_process	root	no rank	2	1	0.000167504
GO:0071233	biological_process	root	no rank	1	1	8.37521e-05
GO:0071236	biological_process	root	no rank	188	1	0.0157454
GO:0071236	biological_process	Eukaryota	superkingdom	47	0.25	0.00393635
GO:0071236	biological_process	Metazoa	kingdom	3	0.0159574	0.000251256
GO:0000253	molecular_function	root	no rank	1	1	8.37521e-05
GO:0071241	biological_process	root	no rank	250	1	0.020938
GO:0071241	biological_process	Eukaryota	superkingdom	125	0.5	0.010469
GO:0071241	biological_process	Metazoa	kingdom	82	0.328	0.00686767
GO:0071241	biological_process	Craniata	subphylum	8	0.032	0.000670017
GO:0071241	biological_process	Chordata	phylum	8	0.032	0.000670017
GO:0071241	biological_process	Sarcopterygii	superclass	1	0.004	8.37521e-05
GO:0071242	biological_process	root	no rank	3	1	0.000251256
GO:0071242	biological_process	Eukaryota	superkingdom	2	0.666667	0.000167504
GO:0071242	biological_process	Metazoa	kingdom	2	0.666667	0.000167504
GO:0071243	biological_process	root	no rank	24	1	0.00201005
GO:0071243	biological_process	Eukaryota	superkingdom	2	0.0833333	0.000167504
GO:0071244	biological_process	root	no rank	16	1	0.00134003
GO:0071248	biological_process	root	no rank	231	1	0.0193467
GO:0071248	biological_process	Eukaryota	superkingdom	124	0.536797	0.0103853
GO:0071248	biological_process	Craniata	subphylum	8	0.034632	0.000670017
GO:0071248	biological_process	Metazoa	kingdom	81	0.350649	0.00678392
GO:0071248	biological_process	Chordata	phylum	8	0.034632	0.000670017
GO:0071248	biological_process	Sarcopterygii	superclass	1	0.004329	8.37521e-05
GO:0005622	cellular_component	root	no rank	43	1	0.00360134
GO:0005622	cellular_component	Eukaryota	superkingdom	38	0.883721	0.00318258
GO:0005622	cellular_component	Metazoa	kingdom	1	0.0232558	8.37521e-05
GO:0046961	molecular_function	root	no rank	14	1	0.00117253
GO:0003924	molecular_function	root	no rank	51	1	0.00427136
GO:0003924	molecular_function	Eukaryota	superkingdom	23	0.45098	0.0019263
GO:0071257	biological_process	root	no rank	65	1	0.00544389
GO:0071257	biological_process	Eukaryota	superkingdom	65	1	0.00544389
GO:0071257	biological_process	Craniata	subphylum	8	0.123077	0.000670017
GO:0071257	biological_process	Metazoa	kingdom	8	0.123077	0.000670017
GO:0071257	biological_process	Chordata	phylum	8	0.123077	0.000670017
GO:0071258	biological_process	root	no rank	16	1	0.00134003
GO:0000266	biological_process	root	no rank	3	1	0.000251256
GO:0000266	biological_process	Eukaryota	superkingdom	3	1	0.000251256
GO:0005575	cellular_component	root	no rank	792	0.0663317	0.0663317
GO:0005575	cellular_component	Mammalia	class	36	0.00301508	0.00301508
GO:0005575	cellular_component	Primates	order	2	0.000167504	0.000167504
GO:0005575	cellular_component	Hominidae	family	2	0.000167504	0.000167504
GO:0005575	cellular_component	Homo	genus	2	0.000167504	0.000167504
GO:0005575	cellular_component	Euarchontoglires	superorder	13	0.00108878	0.00108878
GO:0005575	cellular_component	Homo sapiens	species	2	0.000167504	0.000167504
GO:0005575	cellular_component	Eukaryota	superkingdom	406	0.0340034	0.0340034
GO:0005575	cellular_component	Homininae	subfamily	2	0.000167504	0.000167504
GO:0005575	cellular_component	Simiiformes	infraorder	2	0.000167504	0.000167504
GO:0005575	cellular_component	Hominoidea	superfamily	2	0.000167504	0.000167504
GO:0005575	cellular_component	Haplorrhini	suborder	2	0.000167504	0.000167504
GO:0005575	cellular_component	Catarrhini	parvorder	2	0.000167504	0.000167504
GO:0005575	cellular_component	Metazoa	kingdom	226	0.018928	0.018928
GO:0005575	cellular_component	Craniata	subphylum	126	0.0105528	0.0105528
GO:0005575	cellular_component	Chordata	phylum	126	0.0105528	0.0105528
GO:0005575	cellular_component	Sarcopterygii	superclass	63	0.00527638	0.00527638
GO:0071262	biological_process	root	no rank	13	1	0.00108878
GO:0071264	biological_process	root	no rank	13	1	0.00108878
GO:0000270	biological_process	root	no rank	9	1	0.000753769
GO:0000270	biological_process	Eukaryota	superkingdom	9	1	0.000753769
GO:0000270	biological_process	Metazoa	kingdom	9	1	0.000753769
GO:0071265	biological_process	root	no rank	6	1	0.000502513
GO:0000271	biological_process	root	no rank	60	1	0.00502513
GO:0000271	biological_process	Eukaryota	superkingdom	18	0.3	0.00150754
GO:0071267	biological_process	root	no rank	6	1	0.000502513
GO:0000272	biological_process	root	no rank	1	1	8.37521e-05
GO:0000275	cellular_component	root	no rank	15	1	0.00125628
GO:0000278	biological_process	root	no rank	62	1	0.00519263
GO:0000278	biological_process	Eukaryota	superkingdom	34	0.548387	0.00284757
GO:0000280	biological_process	root	no rank	96	1	0.0080402
GO:0000280	biological_process	Eukaryota	superkingdom	6	0.0625	0.000502513
GO:0000281	biological_process	root	no rank	99	1	0.00829146
GO:0000281	biological_process	Eukaryota	superkingdom	92	0.929293	0.00770519
GO:0071276	biological_process	root	no rank	78	1	0.00653266
GO:0071276	biological_process	Eukaryota	superkingdom	20	0.25641	0.00167504
GO:0000282	biological_process	root	no rank	8	1	0.000670017
GO:0000282	biological_process	Eukaryota	superkingdom	4	0.5	0.000335008
GO:0071277	biological_process	root	no rank	63	1	0.00527638
GO:0071277	biological_process	Eukaryota	superkingdom	9	0.142857	0.000753769
GO:0071277	biological_process	Metazoa	kingdom	1	0.015873	8.37521e-05
GO:0000753	biological_process	root	no rank	2	1	0.000167504
GO:0071279	biological_process	root	no rank	16	1	0.00134003
GO:0071280	biological_process	root	no rank	10	1	0.000837521
GO:0071280	biological_process	Eukaryota	superkingdom	6	0.6	0.000502513
GO:0071280	biological_process	Craniata	subphylum	6	0.6	0.000502513
GO:0071280	biological_process	Metazoa	kingdom	6	0.6	0.000502513
GO:0071280	biological_process	Chordata	phylum	6	0.6	0.000502513
GO:0071281	biological_process	root	no rank	62	1	0.00519263
GO:0071281	biological_process	Eukaryota	superkingdom	59	0.951613	0.00494137
GO:0071281	biological_process	Metazoa	kingdom	59	0.951613	0.00494137
GO:0071281	biological_process	Craniata	subphylum	1	0.016129	8.37521e-05
GO:0071281	biological_process	Chordata	phylum	1	0.016129	8.37521e-05
GO:0000287	molecular_function	root	no rank	128	1	0.0107203
GO:0000287	molecular_function	Eukaryota	superkingdom	88	0.6875	0.00737018
GO:0000287	molecular_function	Craniata	subphylum	6	0.046875	0.000502513
GO:0000287	molecular_function	Metazoa	kingdom	6	0.046875	0.000502513
GO:0000287	molecular_function	Chordata	phylum	6	0.046875	0.000502513
GO:0000288	biological_process	root	no rank	6	1	0.000502513
GO:0000289	biological_process	root	no rank	2	1	0.000167504
GO:0000289	biological_process	Eukaryota	superkingdom	2	1	0.000167504
GO:0071283	biological_process	root	no rank	2	1	0.000167504
GO:0071283	biological_process	Eukaryota	superkingdom	1	0.5	8.37521e-05
GO:0071283	biological_process	Craniata	subphylum	1	0.5	8.37521e-05
GO:0071283	biological_process	Metazoa	kingdom	1	0.5	8.37521e-05
GO:0071283	biological_process	Chordata	phylum	1	0.5	8.37521e-05
GO:0071284	biological_process	root	no rank	13	1	0.00108878
GO:0071284	biological_process	Eukaryota	superkingdom	13	1	0.00108878
GO:0071285	biological_process	root	no rank	12	1	0.00100503
GO:0071285	biological_process	Eukaryota	superkingdom	12	1	0.00100503
GO:0071285	biological_process	Metazoa	kingdom	12	1	0.00100503
GO:0000291	biological_process	root	no rank	7	1	0.000586265
GO:0071286	biological_process	root	no rank	3	1	0.000251256
GO:0071286	biological_process	Eukaryota	superkingdom	1	0.333333	8.37521e-05
GO:0071287	biological_process	root	no rank	53	1	0.00443886
GO:0071287	biological_process	Eukaryota	superkingdom	1	0.0188679	8.37521e-05
GO:0071288	biological_process	root	no rank	15	1	0.00125628
GO:0071288	biological_process	Eukaryota	superkingdom	1	0.0666667	8.37521e-05
GO:0071291	biological_process	root	no rank	2	1	0.000167504
GO:0016021	cellular_component	root	no rank	186	1	0.0155779
GO:0016021	cellular_component	Mammalia	class	7	0.0376344	0.000586265
GO:0016021	cellular_component	Euarchontoglires	superorder	2	0.0107527	0.000167504
GO:0016021	cellular_component	Eukaryota	superkingdom	91	0.489247	0.00762144
GO:0016021	cellular_component	Metazoa	kingdom	53	0.284946	0.00443886
GO:0016021	cellular_component	Craniata	subphylum	30	0.16129	0.00251256
GO:0016021	cellular_component	Chordata	phylum	30	0.16129	0.00251256
GO:0016021	cellular_component	Sarcopterygii	superclass	17	0.0913978	0.00142379
GO:0071294	biological_process	root	no rank	5	1	0.00041876
GO:0071294	biological_process	Eukaryota	superkingdom	5	1	0.00041876
GO:0071294	biological_process	Metazoa	kingdom	3	0.6	0.000251256
GO:0071294	biological_process	Craniata	subphylum	1	0.2	8.37521e-05
GO:0071294	biological_process	Sarcopterygii	superclass	1	0.2	8.37521e-05
GO:0071294	biological_process	Chordata	phylum	1	0.2	8.37521e-05
GO:0071295	biological_process	root	no rank	17	1	0.00142379
GO:0071295	biological_process	Eukaryota	superkingdom	13	0.764706	0.00108878
GO:0071295	biological_process	Metazoa	kingdom	12	0.705882	0.00100503
GO:0071295	biological_process	Craniata	subphylum	6	0.352941	0.000502513
GO:0071295	biological_process	Sarcopterygii	superclass	6	0.352941	0.000502513
GO:0071295	biological_process	Chordata	phylum	6	0.352941	0.000502513
GO:0019898	cellular_component	root	no rank	149	1	0.0124791
GO:0019898	cellular_component	Mammalia	class	1	0.00671141	8.37521e-05
GO:0019898	cellular_component	Euarchontoglires	superorder	1	0.00671141	8.37521e-05
GO:0019898	cellular_component	Eukaryota	superkingdom	108	0.724832	0.00904523
GO:0019898	cellular_component	Metazoa	kingdom	64	0.42953	0.00536013
GO:0019898	cellular_component	Craniata	subphylum	1	0.00671141	8.37521e-05
GO:0019898	cellular_component	Sarcopterygii	superclass	1	0.00671141	8.37521e-05
GO:0019898	cellular_component	Chordata	phylum	1	0.00671141	8.37521e-05
GO:0000301	biological_process	root	no rank	5	1	0.00041876
GO:0000301	biological_process	Eukaryota	superkingdom	5	1	0.00041876
GO:0000302	biological_process	root	no rank	221	1	0.0185092
GO:0000302	biological_process	Mammalia	class	15	0.0678733	0.00125628
GO:0000302	biological_process	Eukaryota	superkingdom	45	0.20362	0.00376884
GO:0000302	biological_process	Craniata	subphylum	16	0.0723982	0.00134003
GO:0000302	biological_process	Metazoa	kingdom	18	0.081448	0.00150754
GO:0000302	biological_process	Sarcopterygii	superclass	16	0.0723982	0.00134003
GO:0000302	biological_process	Chordata	phylum	16	0.0723982	0.00134003
GO:0071298	biological_process	root	no rank	6	1	0.000502513
GO:0071298	biological_process	Eukaryota	superkingdom	6	1	0.000502513
GO:0071298	biological_process	Craniata	subphylum	6	1	0.000502513
GO:0071298	biological_process	Metazoa	kingdom	6	1	0.000502513
GO:0071298	biological_process	Sarcopterygii	superclass	6	1	0.000502513
GO:0071298	biological_process	Chordata	phylum	6	1	0.000502513
GO:0000303	biological_process	root	no rank	9	1	0.000753769
GO:0071300	biological_process	root	no rank	43	1	0.00360134
GO:0071300	biological_process	Eukaryota	superkingdom	22	0.511628	0.00184255
GO:0071300	biological_process	Craniata	subphylum	15	0.348837	0.00125628
GO:0071300	biological_process	Metazoa	kingdom	17	0.395349	0.00142379
GO:0071300	biological_process	Chordata	phylum	15	0.348837	0.00125628
GO:0071300	biological_process	Sarcopterygii	superclass	6	0.139535	0.000502513
GO:0000305	biological_process	root	no rank	25	1	0.0020938
GO:0000306	cellular_component	root	no rank	18	1	0.00150754
GO:0000306	cellular_component	Eukaryota	superkingdom	18	1	0.00150754
GO:0071305	biological_process	root	no rank	7	1	0.000586265
GO:0071305	biological_process	Eukaryota	superkingdom	7	1	0.000586265
GO:0071305	biological_process	Metazoa	kingdom	6	0.857143	0.000502513
GO:0071306	biological_process	root	no rank	4	1	0.000335008
GO:0071307	biological_process	root	no rank	4	1	0.000335008
GO:0071307	biological_process	Eukaryota	superkingdom	4	1	0.000335008
GO:0071307	biological_process	Metazoa	kingdom	4	1	0.000335008
GO:0000313	cellular_component	root	no rank	8	1	0.000670017
GO:0000313	cellular_component	Eukaryota	superkingdom	2	0.25	0.000167504
GO:0000313	cellular_component	Metazoa	kingdom	2	0.25	0.000167504
GO:0071310	biological_process	root	no rank	488	1	0.040871
GO:0071310	biological_process	Mammalia	class	12	0.0245902	0.00100503
GO:0071310	biological_process	Eukaryota	superkingdom	272	0.557377	0.0227806
GO:0071310	biological_process	Metazoa	kingdom	131	0.268443	0.0109715
GO:0071310	biological_process	Craniata	subphylum	49	0.10041	0.00410385
GO:0071310	biological_process	Chordata	phylum	49	0.10041	0.00410385
GO:0071310	biological_process	Sarcopterygii	superclass	23	0.0471311	0.0019263
GO:0000314	cellular_component	root	no rank	3	1	0.000251256
GO:0000315	cellular_component	root	no rank	7	1	0.000586265
GO:0000315	cellular_component	Eukaryota	superkingdom	2	0.285714	0.000167504
GO:0000315	cellular_component	Metazoa	kingdom	2	0.285714	0.000167504
GO:0071311	biological_process	root	no rank	1	1	8.37521e-05
GO:0071311	biological_process	Eukaryota	superkingdom	1	1	8.37521e-05
GO:0071312	biological_process	root	no rank	1	1	8.37521e-05
GO:0071314	biological_process	root	no rank	1	1	8.37521e-05
GO:0000322	cellular_component	root	no rank	27	1	0.00226131
GO:0000322	cellular_component	Eukaryota	superkingdom	5	0.185185	0.00041876
GO:0071316	biological_process	root	no rank	38	1	0.00318258
GO:0071316	biological_process	Eukaryota	superkingdom	18	0.473684	0.00150754
GO:0071316	biological_process	Craniata	subphylum	18	0.473684	0.00150754
GO:0071316	biological_process	Metazoa	kingdom	18	0.473684	0.00150754
GO:0071316	biological_process	Chordata	phylum	18	0.473684	0.00150754
GO:0000323	cellular_component	root	no rank	231	1	0.0193467
GO:0000323	cellular_component	Eukaryota	superkingdom	124	0.536797	0.0103853
GO:0000323	cellular_component	Craniata	subphylum	16	0.0692641	0.00134003
GO:0000323	cellular_component	Metazoa	kingdom	22	0.0952381	0.00184255
GO:0000323	cellular_component	Chordata	phylum	16	0.0692641	0.00134003
GO:0000324	cellular_component	root	no rank	26	1	0.00217755
GO:0000324	cellular_component	Eukaryota	superkingdom	4	0.153846	0.000335008
GO:0071318	biological_process	root	no rank	26	1	0.00217755
GO:0000325	cellular_component	root	no rank	2	1	0.000167504
GO:0000325	cellular_component	Eukaryota	superkingdom	1	0.5	8.37521e-05
GO:0000326	cellular_component	root	no rank	1	1	8.37521e-05
GO:0000326	cellular_component	Eukaryota	superkingdom	1	1	8.37521e-05
GO:0071320	biological_process	root	no rank	120	1	0.0100503
GO:0071320	biological_process	Eukaryota	superkingdom	60	0.5	0.00502513
GO:0071320	biological_process	Metazoa	kingdom	58	0.483333	0.00485762
GO:0071321	biological_process	root	no rank	17	1	0.00142379
GO:0071321	biological_process	Eukaryota	superkingdom	1	0.0588235	8.37521e-05
GO:0071322	biological_process	root	no rank	60	1	0.00502513
GO:0071322	biological_process	Eukaryota	superkingdom	22	0.366667	0.00184255
GO:0071322	biological_process	Metazoa	kingdom	20	0.333333	0.00167504
GO:0071322	biological_process	Craniata	subphylum	14	0.233333	0.00117253
GO:0071322	biological_process	Sarcopterygii	superclass	6	0.1	0.000502513
GO:0071322	biological_process	Chordata	phylum	14	0.233333	0.00117253
GO:0000328	cellular_component	root	no rank	3	1	0.000251256
GO:0000329	cellular_component	root	no rank	72	1	0.00603015
GO:0000329	cellular_component	Eukaryota	superkingdom	24	0.333333	0.00201005
GO:0071323	biological_process	root	no rank	3	1	0.000251256
GO:0071323	biological_process	Eukaryota	superkingdom	1	0.333333	8.37521e-05
GO:0071324	biological_process	root	no rank	5	1	0.00041876
GO:0071324	biological_process	Eukaryota	superkingdom	1	0.2	8.37521e-05
GO:0071324	biological_process	Metazoa	kingdom	1	0.2	8.37521e-05
GO:0000331	cellular_component	root	no rank	29	1	0.00242881
GO:0000331	cellular_component	Eukaryota	superkingdom	27	0.931034	0.00226131
GO:0071326	biological_process	root	no rank	56	1	0.00469012
GO:0071326	biological_process	Eukaryota	superkingdom	22	0.392857	0.00184255
GO:0071326	biological_process	Metazoa	kingdom	20	0.357143	0.00167504
GO:0071326	biological_process	Craniata	subphylum	14	0.25	0.00117253
GO:0071326	biological_process	Sarcopterygii	superclass	6	0.107143	0.000502513
GO:0071326	biological_process	Chordata	phylum	14	0.25	0.00117253
GO:0071329	biological_process	root	no rank	5	1	0.00041876
GO:0071329	biological_process	Eukaryota	superkingdom	1	0.2	8.37521e-05
GO:0071329	biological_process	Metazoa	kingdom	1	0.2	8.37521e-05
GO:0071331	biological_process	root	no rank	50	1	0.0041876
GO:0071331	biological_process	Eukaryota	superkingdom	16	0.32	0.00134003
GO:0071331	biological_process	Metazoa	kingdom	14	0.28	0.00117253
GO:0071331	biological_process	Craniata	subphylum	8	0.16	0.000670017
GO:0071331	biological_process	Chordata	phylum	8	0.16	0.000670017
GO:0071332	biological_process	root	no rank	1	1	8.37521e-05
GO:0000338	biological_process	root	no rank	1	1	8.37521e-05
GO:0000338	biological_process	Eukaryota	superkingdom	1	1	8.37521e-05
GO:0071333	biological_process	root	no rank	50	1	0.0041876
GO:0071333	biological_process	Eukaryota	superkingdom	16	0.32	0.00134003
GO:0071333	biological_process	Metazoa	kingdom	14	0.28	0.00117253
GO:0071333	biological_process	Craniata	subphylum	8	0.16	0.000670017
GO:0071333	biological_process	Chordata	phylum	8	0.16	0.000670017
GO:0000339	molecular_function	root	no rank	2	1	0.000167504
GO:0000339	molecular_function	Eukaryota	superkingdom	2	1	0.000167504
GO:0071339	cellular_component	root	no rank	1	1	8.37521e-05
GO:0071339	cellular_component	Eukaryota	superkingdom	1	1	8.37521e-05
GO:0071340	biological_process	root	no rank	9	1	0.000753769
GO:0071340	biological_process	Eukaryota	superkingdom	6	0.666667	0.000502513
GO:0071340	biological_process	Metazoa	kingdom	5	0.555556	0.00041876
GO:0071341	cellular_component	root	no rank	2	1	0.000167504
GO:0071341	cellular_component	Eukaryota	superkingdom	2	1	0.000167504
GO:0000348	biological_process	root	no rank	1	1	8.37521e-05
GO:0000349	biological_process	root	no rank	17	1	0.00142379
GO:0071345	biological_process	root	no rank	270	1	0.0226131
GO:0071345	biological_process	Eukaryota	superkingdom	144	0.533333	0.0120603
GO:0071345	biological_process	Metazoa	kingdom	27	0.1	0.00226131
GO:0071345	biological_process	Craniata	subphylum	6	0.0222222	0.000502513
GO:0071345	biological_process	Sarcopterygii	superclass	4	0.0148148	0.000335008
GO:0071345	biological_process	Chordata	phylum	6	0.0222222	0.000502513
GO:0071346	biological_process	root	no rank	128	1	0.0107203
GO:0071346	biological_process	Eukaryota	superkingdom	107	0.835938	0.00896147
GO:0071346	biological_process	Metazoa	kingdom	2	0.015625	0.000167504
GO:0071346	biological_process	Craniata	subphylum	1	0.0078125	8.37521e-05
GO:0071346	biological_process	Chordata	phylum	1	0.0078125	8.37521e-05
GO:0071347	biological_process	root	no rank	70	1	0.00586265
GO:0071347	biological_process	Eukaryota	superkingdom	10	0.142857	0.000837521
GO:0071347	biological_process	Metazoa	kingdom	6	0.0857143	0.000502513
GO:0000354	biological_process	root	no rank	1	1	8.37521e-05
GO:0000384	molecular_function	root	no rank	1	1	8.37521e-05
GO:0071351	biological_process	root	no rank	5	1	0.00041876
GO:0071351	biological_process	Eukaryota	superkingdom	4	0.8	0.000335008
GO:0071351	biological_process	Craniata	subphylum	4	0.8	0.000335008
GO:0071351	biological_process	Metazoa	kingdom	4	0.8	0.000335008
GO:0071351	biological_process	Sarcopterygii	superclass	4	0.8	0.000335008
GO:0071351	biological_process	Chordata	phylum	4	0.8	0.000335008
GO:0071353	biological_process	root	no rank	51	1	0.00427136
GO:0071353	biological_process	Eukaryota	superkingdom	1	0.0196078	8.37521e-05
GO:0071353	biological_process	Metazoa	kingdom	1	0.0196078	8.37521e-05
GO:0071354	biological_process	root	no rank	18	1	0.00150754
GO:0071354	biological_process	Eukaryota	superkingdom	2	0.111111	0.000167504
GO:0071354	biological_process	Metazoa	kingdom	1	0.0555556	8.37521e-05
GO:0071356	biological_process	root	no rank	27	1	0.00226131
GO:0071356	biological_process	Eukaryota	superkingdom	21	0.777778	0.00175879
GO:0071356	biological_process	Metazoa	kingdom	19	0.703704	0.00159129
GO:0071357	biological_process	root	no rank	1	1	8.37521e-05
GO:0000375	biological_process	root	no rank	70	1	0.00586265
GO:0000375	biological_process	Eukaryota	superkingdom	5	0.0714286	0.00041876
GO:0071359	biological_process	root	no rank	3	1	0.000251256
GO:0071359	biological_process	Eukaryota	superkingdom	1	0.333333	8.37521e-05
GO:0071360	biological_process	root	no rank	2	1	0.000167504
GO:0000377	biological_process	root	no rank	70	1	0.00586265
GO:0000377	biological_process	Eukaryota	superkingdom	5	0.0714286	0.00041876
GO:0071361	biological_process	root	no rank	10	1	0.000837521
GO:0071361	biological_process	Eukaryota	superkingdom	8	0.8	0.000670017
GO:0071361	biological_process	Metazoa	kingdom	3	0.3	0.000251256
GO:0071362	biological_process	root	no rank	1	1	8.37521e-05
GO:0071362	biological_process	Eukaryota	superkingdom	1	1	8.37521e-05
GO:0071363	biological_process	root	no rank	200	1	0.0167504
GO:0071363	biological_process	Mammalia	class	12	0.06	0.00100503
GO:0071363	biological_process	Eukaryota	superkingdom	99	0.495	0.00829146
GO:0071363	biological_process	Craniata	subphylum	19	0.095	0.00159129
GO:0071363	biological_process	Metazoa	kingdom	28	0.14	0.00234506
GO:0071363	biological_process	Sarcopterygii	superclass	12	0.06	0.00100503
GO:0071363	biological_process	Chordata	phylum	19	0.095	0.00159129
GO:0000380	biological_process	root	no rank	3	1	0.000251256
GO:0000380	biological_process	Eukaryota	superkingdom	2	0.666667	0.000167504
GO:0071364	biological_process	root	no rank	32	1	0.00268007
GO:0071364	biological_process	Eukaryota	superkingdom	22	0.6875	0.00184255
GO:0000381	biological_process	root	no rank	5	1	0.00041876
GO:0000381	biological_process	Eukaryota	superkingdom	2	0.4	0.000167504
GO:0000387	biological_process	root	no rank	19	1	0.00159129
GO:0000387	biological_process	Eukaryota	superkingdom	2	0.105263	0.000167504
GO:0000388	biological_process	root	no rank	17	1	0.00142379
GO:0000390	biological_process	root	no rank	1	1	8.37521e-05
GO:0071371	biological_process	root	no rank	85	1	0.00711893
GO:0071371	biological_process	Eukaryota	superkingdom	59	0.694118	0.00494137
GO:0071371	biological_process	Metazoa	kingdom	58	0.682353	0.00485762
GO:0071372	biological_process	root	no rank	85	1	0.00711893
GO:0071372	biological_process	Eukaryota	superkingdom	59	0.694118	0.00494137
GO:0071372	biological_process	Metazoa	kingdom	58	0.682353	0.00485762
GO:0000395	biological_process	root	no rank	1	1	8.37521e-05
GO:0000398	biological_process	root	no rank	70	1	0.00586265
GO:0000398	biological_process	Eukaryota	superkingdom	5	0.0714286	0.00041876
GO:0071374	biological_process	root	no rank	9	1	0.000753769
GO:0071374	biological_process	Eukaryota	superkingdom	5	0.555556	0.00041876
GO:0071374	biological_process	Metazoa	kingdom	5	0.555556	0.00041876
GO:0071375	biological_process	root	no rank	102	1	0.00854271
GO:0071375	biological_process	Eukaryota	superkingdom	54	0.529412	0.00452261
GO:0071375	biological_process	Metazoa	kingdom	13	0.127451	0.00108878
GO:0071375	biological_process	Craniata	subphylum	8	0.0784314	0.000670017
GO:0071375	biological_process	Chordata	phylum	8	0.0784314	0.000670017
GO:0071376	biological_process	root	no rank	1	1	8.37521e-05
GO:0071376	biological_process	Eukaryota	superkingdom	1	1	8.37521e-05
GO:0071376	biological_process	Metazoa	kingdom	1	1	8.37521e-05
GO:0071377	biological_process	root	no rank	17	1	0.00142379
GO:0071377	biological_process	Eukaryota	superkingdom	1	0.0588235	8.37521e-05
GO:0071377	biological_process	Metazoa	kingdom	1	0.0588235	8.37521e-05
GO:0071379	biological_process	root	no rank	3	1	0.000251256
GO:0071379	biological_process	Eukaryota	superkingdom	3	1	0.000251256
GO:0071379	biological_process	Metazoa	kingdom	2	0.666667	0.000167504
GO:0071380	biological_process	root	no rank	2	1	0.000167504
GO:0071380	biological_process	Eukaryota	superkingdom	2	1	0.000167504
GO:0071380	biological_process	Metazoa	kingdom	1	0.5	8.37521e-05
GO:0000407	cellular_component	root	no rank	7	1	0.000586265
GO:0000407	cellular_component	Eukaryota	superkingdom	5	0.714286	0.00041876
GO:0071383	biological_process	root	no rank	84	1	0.00703518
GO:0071383	biological_process	Eukaryota	superkingdom	42	0.5	0.00351759
GO:0071383	biological_process	Metazoa	kingdom	11	0.130952	0.000921273
GO:0071383	biological_process	Craniata	subphylum	9	0.107143	0.000753769
GO:0071383	biological_process	Chordata	phylum	9	0.107143	0.000753769
GO:0071384	biological_process	root	no rank	84	1	0.00703518
GO:0071384	biological_process	Eukaryota	superkingdom	42	0.5	0.00351759
GO:0071384	biological_process	Metazoa	kingdom	11	0.130952	0.000921273
GO:0071384	biological_process	Craniata	subphylum	9	0.107143	0.000753769
GO:0071384	biological_process	Chordata	phylum	9	0.107143	0.000753769
GO:0000409	biological_process	root	no rank	2	1	0.000167504
GO:0071385	biological_process	root	no rank	68	1	0.00569514
GO:0071385	biological_process	Eukaryota	superkingdom	26	0.382353	0.00217755
GO:0071385	biological_process	Metazoa	kingdom	11	0.161765	0.000921273
GO:0071385	biological_process	Craniata	subphylum	9	0.132353	0.000753769
GO:0071385	biological_process	Chordata	phylum	9	0.132353	0.000753769
GO:0000411	biological_process	root	no rank	2	1	0.000167504
GO:0071386	biological_process	root	no rank	1	1	8.37521e-05
GO:0071386	biological_process	Eukaryota	superkingdom	1	1	8.37521e-05
GO:0000413	biological_process	root	no rank	6	1	0.000502513
GO:0000413	biological_process	Eukaryota	superkingdom	1	0.166667	8.37521e-05
GO:0071389	biological_process	root	no rank	33	1	0.00276382
GO:0071389	biological_process	Eukaryota	superkingdom	17	0.515152	0.00142379
GO:0071391	biological_process	root	no rank	16	1	0.00134003
GO:0071392	biological_process	root	no rank	12	1	0.00100503
GO:0071392	biological_process	Eukaryota	superkingdom	12	1	0.00100503
GO:0071392	biological_process	Craniata	subphylum	8	0.666667	0.000670017
GO:0071392	biological_process	Metazoa	kingdom	9	0.75	0.000753769
GO:0071392	biological_process	Chordata	phylum	8	0.666667	0.000670017
GO:0071393	biological_process	root	no rank	8	1	0.000670017
GO:0071393	biological_process	Eukaryota	superkingdom	8	1	0.000670017
GO:0071393	biological_process	Craniata	subphylum	8	1	0.000670017
GO:0071393	biological_process	Metazoa	kingdom	8	1	0.000670017
GO:0071393	biological_process	Chordata	phylum	8	1	0.000670017
GO:0000418	cellular_component	root	no rank	1	1	8.37521e-05
GO:0071395	biological_process	root	no rank	2	1	0.000167504
GO:0071395	biological_process	Eukaryota	superkingdom	2	1	0.000167504
GO:0000421	cellular_component	root	no rank	17	1	0.00142379
GO:0000421	cellular_component	Eukaryota	superkingdom	17	1	0.00142379
GO:0071396	biological_process	root	no rank	205	1	0.0171692
GO:0071396	biological_process	Eukaryota	superkingdom	93	0.453659	0.00778894
GO:0071396	biological_process	Metazoa	kingdom	49	0.239024	0.00410385
GO:0071396	biological_process	Craniata	subphylum	28	0.136585	0.00234506
GO:0071396	biological_process	Chordata	phylum	28	0.136585	0.00234506
GO:0071396	biological_process	Sarcopterygii	superclass	10	0.0487805	0.000837521
GO:0000422	biological_process	root	no rank	37	1	0.00309883
GO:0000422	biological_process	Eukaryota	superkingdom	2	0.0540541	0.000167504
GO:0071397	biological_process	root	no rank	14	1	0.00117253
GO:0071397	biological_process	Eukaryota	superkingdom	4	0.285714	0.000335008
GO:0071397	biological_process	Metazoa	kingdom	4	0.285714	0.000335008
GO:0071398	biological_process	root	no rank	36	1	0.00301508
GO:0071398	biological_process	Eukaryota	superkingdom	20	0.555556	0.00167504
GO:0071398	biological_process	Metazoa	kingdom	18	0.5	0.00150754
GO:0071399	biological_process	root	no rank	12	1	0.00100503
GO:0071399	biological_process	Eukaryota	superkingdom	12	1	0.00100503
GO:0071399	biological_process	Metazoa	kingdom	12	1	0.00100503
GO:0071400	biological_process	root	no rank	1	1	8.37521e-05
GO:0071400	biological_process	Eukaryota	superkingdom	1	1	8.37521e-05
GO:0000428	cellular_component	root	no rank	3	1	0.000251256
GO:0000428	cellular_component	Eukaryota	superkingdom	2	0.666667	0.000167504
GO:0071402	biological_process	root	no rank	31	1	0.00259631
GO:0071402	biological_process	Eukaryota	superkingdom	5	0.16129	0.00041876
GO:0071402	biological_process	Metazoa	kingdom	4	0.129032	0.000335008
GO:0000429	biological_process	root	no rank	1	1	8.37521e-05
GO:0071404	biological_process	root	no rank	31	1	0.00259631
GO:0071404	biological_process	Eukaryota	superkingdom	5	0.16129	0.00041876
GO:0071404	biological_process	Metazoa	kingdom	4	0.129032	0.000335008
GO:0000430	biological_process	root	no rank	1	1	8.37521e-05
GO:0071405	biological_process	root	no rank	1	1	8.37521e-05
GO:0071407	biological_process	root	no rank	309	1	0.0258794
GO:0071407	biological_process	Eukaryota	superkingdom	193	0.624595	0.0161642
GO:0071407	biological_process	Metazoa	kingdom	93	0.300971	0.00778894
GO:0071407	biological_process	Craniata	subphylum	24	0.0776699	0.00201005
GO:0071407	biological_process	Chordata	phylum	24	0.0776699	0.00201005
GO:0000433	biological_process	root	no rank	1	1	8.37521e-05
GO:0071409	biological_process	root	no rank	16	1	0.00134003
GO:0071417	biological_process	root	no rank	332	1	0.0278057
GO:0071417	biological_process	Eukaryota	superkingdom	200	0.60241	0.0167504
GO:0071417	biological_process	Metazoa	kingdom	92	0.277108	0.00770519
GO:0071417	biological_process	Craniata	subphylum	24	0.0722892	0.00201005
GO:0071417	biological_process	Chordata	phylum	24	0.0722892	0.00201005
GO:0000447	biological_process	root	no rank	4	1	0.000335008
GO:0000447	biological_process	Eukaryota	superkingdom	2	0.5	0.000167504
GO:0071418	biological_process	root	no rank	1	1	8.37521e-05
GO:0071418	biological_process	Eukaryota	superkingdom	1	1	8.37521e-05
GO:0000448	biological_process	root	no rank	1	1	8.37521e-05
GO:0071420	biological_process	root	no rank	2	1	0.000167504
GO:0071420	biological_process	Eukaryota	superkingdom	2	1	0.000167504
GO:0071420	biological_process	Metazoa	kingdom	2	1	0.000167504
GO:0071426	biological_process	root	no rank	82	1	0.00686767
GO:0071426	biological_process	Eukaryota	superkingdom	16	0.195122	0.00134003
GO:0071428	biological_process	root	no rank	82	1	0.00686767
GO:0071428	biological_process	Eukaryota	superkingdom	16	0.195122	0.00134003
GO:0000459	biological_process	root	no rank	18	1	0.00150754
GO:0000459	biological_process	Eukaryota	superkingdom	16	0.888889	0.00134003
GO:0000460	biological_process	root	no rank	1	1	8.37521e-05
GO:0000461	biological_process	root	no rank	1	1	8.37521e-05
GO:0000462	biological_process	root	no rank	26	1	0.00217755
GO:0000463	biological_process	root	no rank	2	1	0.000167504
GO:0000464	biological_process	root	no rank	1	1	8.37521e-05
GO:0071435	biological_process	root	no rank	1	1	8.37521e-05
GO:0071435	biological_process	Eukaryota	superkingdom	1	1	8.37521e-05
GO:0000465	biological_process	root	no rank	2	1	0.000167504
GO:0071437	cellular_component	root	no rank	22	1	0.00184255
GO:0071437	cellular_component	Eukaryota	superkingdom	20	0.909091	0.00167504
GO:0000466	biological_process	root	no rank	1	1	8.37521e-05
GO:0071438	cellular_component	root	no rank	2	1	0.000167504
GO:0071438	cellular_component	Eukaryota	superkingdom	2	1	0.000167504
GO:0071438	cellular_component	Metazoa	kingdom	1	0.5	8.37521e-05
GO:0000467	biological_process	root	no rank	17	1	0.00142379
GO:0000467	biological_process	Eukaryota	superkingdom	16	0.941176	0.00134003
GO:0000469	biological_process	root	no rank	23	1	0.0019263
GO:0000469	biological_process	Eukaryota	superkingdom	18	0.782609	0.00150754
GO:0000470	biological_process	root	no rank	2	1	0.000167504
GO:0000472	biological_process	root	no rank	2	1	0.000167504
GO:0000472	biological_process	Eukaryota	superkingdom	2	1	0.000167504
GO:0071447	biological_process	root	no rank	10	1	0.000837521
GO:0071447	biological_process	Eukaryota	superkingdom	3	0.3	0.000251256
GO:0000478	biological_process	root	no rank	6	1	0.000502513
GO:0000478	biological_process	Eukaryota	superkingdom	2	0.333333	0.000167504
GO:0071450	biological_process	root	no rank	4	1	0.000335008
GO:0000479	biological_process	root	no rank	6	1	0.000502513
GO:0000479	biological_process	Eukaryota	superkingdom	2	0.333333	0.000167504
GO:0071451	biological_process	root	no rank	4	1	0.000335008
GO:0000480	biological_process	root	no rank	2	1	0.000167504
GO:0000480	biological_process	Eukaryota	superkingdom	2	1	0.000167504
GO:0071453	biological_process	root	no rank	76	1	0.00636516
GO:0071453	biological_process	Eukaryota	superkingdom	15	0.197368	0.00125628
GO:0071453	biological_process	Metazoa	kingdom	7	0.0921053	0.000586265
GO:0071455	biological_process	root	no rank	20	1	0.00167504
GO:0071456	biological_process	root	no rank	49	1	0.00410385
GO:0071456	biological_process	Eukaryota	superkingdom	15	0.306122	0.00125628
GO:0071456	biological_process	Metazoa	kingdom	7	0.142857	0.000586265
GO:0071457	biological_process	root	no rank	3	1	0.000251256
GO:0071459	biological_process	root	no rank	8	1	0.000670017
GO:0071459	biological_process	Eukaryota	superkingdom	8	1	0.000670017
GO:0071461	biological_process	root	no rank	1	1	8.37521e-05
GO:0071461	biological_process	Eukaryota	superkingdom	1	1	8.37521e-05
GO:0071461	biological_process	Metazoa	kingdom	1	1	8.37521e-05
GO:0071462	biological_process	root	no rank	14	1	0.00117253
GO:0071462	biological_process	Eukaryota	superkingdom	6	0.428571	0.000502513
GO:0071462	biological_process	Craniata	subphylum	6	0.428571	0.000502513
GO:0071462	biological_process	Metazoa	kingdom	6	0.428571	0.000502513
GO:0071462	biological_process	Chordata	phylum	6	0.428571	0.000502513
GO:0000491	biological_process	root	no rank	7	1	0.000586265
GO:0000492	biological_process	root	no rank	7	1	0.000586265
GO:0071464	biological_process	root	no rank	6	1	0.000502513
GO:0071464	biological_process	Eukaryota	superkingdom	6	1	0.000502513
GO:0071464	biological_process	Craniata	subphylum	6	1	0.000502513
GO:0071464	biological_process	Metazoa	kingdom	6	1	0.000502513
GO:0071464	biological_process	Chordata	phylum	6	1	0.000502513
GO:0071466	biological_process	root	no rank	31	1	0.00259631
GO:0071466	biological_process	Eukaryota	superkingdom	12	0.387097	0.00100503
GO:0071466	biological_process	Craniata	subphylum	9	0.290323	0.000753769
GO:0071466	biological_process	Metazoa	kingdom	10	0.322581	0.000837521
GO:0071466	biological_process	Chordata	phylum	9	0.290323	0.000753769
GO:0071467	biological_process	root	no rank	35	1	0.00293132
GO:0071467	biological_process	Eukaryota	superkingdom	22	0.628571	0.00184255
GO:0071468	biological_process	root	no rank	34	1	0.00284757
GO:0071468	biological_process	Eukaryota	superkingdom	21	0.617647	0.00175879
GO:0071470	biological_process	root	no rank	122	1	0.0102178
GO:0071470	biological_process	Eukaryota	superkingdom	30	0.245902	0.00251256
GO:0071470	biological_process	Metazoa	kingdom	2	0.0163934	0.000167504
GO:0071472	biological_process	root	no rank	18	1	0.00150754
GO:0071472	biological_process	Eukaryota	superkingdom	2	0.111111	0.000167504
GO:0000502	cellular_component	root	no rank	12	1	0.00100503
GO:0000502	cellular_component	Eukaryota	superkingdom	1	0.0833333	8.37521e-05
GO:0071474	biological_process	root	no rank	5	1	0.00041876
GO:0071474	biological_process	Eukaryota	superkingdom	3	0.6	0.000251256
GO:0071474	biological_process	Metazoa	kingdom	1	0.2	8.37521e-05
GO:0071475	biological_process	root	no rank	2	1	0.000167504
GO:0071476	biological_process	root	no rank	28	1	0.00234506
GO:0071476	biological_process	Eukaryota	superkingdom	26	0.928571	0.00217755
GO:0071476	biological_process	Metazoa	kingdom	1	0.0357143	8.37521e-05
GO:0000578	biological_process	root	no rank	6	1	0.000502513
GO:0000578	biological_process	Eukaryota	superkingdom	1	0.166667	8.37521e-05
GO:0071478	biological_process	root	no rank	96	1	0.0080402
GO:0071478	biological_process	Eukaryota	superkingdom	9	0.09375	0.000753769
GO:0071478	biological_process	Metazoa	kingdom	1	0.0104167	8.37521e-05
GO:0071479	biological_process	root	no rank	46	1	0.0038526
GO:0071479	biological_process	Eukaryota	superkingdom	2	0.0434783	0.000167504
GO:0071480	biological_process	root	no rank	44	1	0.00368509
GO:0071482	biological_process	root	no rank	51	1	0.00427136
GO:0071482	biological_process	Eukaryota	superkingdom	7	0.137255	0.000586265
GO:0071482	biological_process	Metazoa	kingdom	1	0.0196078	8.37521e-05
GO:0071483	biological_process	root	no rank	5	1	0.00041876
GO:0071484	biological_process	root	no rank	3	1	0.000251256
GO:0071486	biological_process	root	no rank	3	1	0.000251256
GO:0071489	biological_process	root	no rank	22	1	0.00184255
GO:0071489	biological_process	Eukaryota	superkingdom	2	0.0909091	0.000167504
GO:0000712	biological_process	root	no rank	2	1	0.000167504
GO:0000712	biological_process	Eukaryota	superkingdom	1	0.5	8.37521e-05
GO:0000715	biological_process	root	no rank	25	1	0.0020938
GO:0000715	biological_process	Eukaryota	superkingdom	1	0.04	8.37521e-05
GO:0071492	biological_process	root	no rank	5	1	0.00041876
GO:0071493	biological_process	root	no rank	5	1	0.00041876
GO:0071493	biological_process	Eukaryota	superkingdom	2	0.4	0.000167504
GO:0071493	biological_process	Metazoa	kingdom	1	0.2	8.37521e-05
GO:0000717	biological_process	root	no rank	24	1	0.00201005
GO:0071495	biological_process	root	no rank	404	1	0.0338358
GO:0071495	biological_process	Mammalia	class	12	0.029703	0.00100503
GO:0071495	biological_process	Eukaryota	superkingdom	245	0.606436	0.0205193
GO:0071495	biological_process	Metazoa	kingdom	113	0.279703	0.00946399
GO:0071495	biological_process	Craniata	subphylum	43	0.106436	0.00360134
GO:0071495	biological_process	Chordata	phylum	43	0.106436	0.00360134
GO:0071495	biological_process	Sarcopterygii	superclass	18	0.0445545	0.00150754
GO:0000718	biological_process	root	no rank	2	1	0.000167504
GO:0000718	biological_process	Eukaryota	superkingdom	2	1	0.000167504
GO:0071496	biological_process	root	no rank	204	1	0.0170854
GO:0071496	biological_process	Eukaryota	superkingdom	77	0.377451	0.00644891
GO:0071496	biological_process	Craniata	subphylum	51	0.25	0.00427136
GO:0071496	biological_process	Metazoa	kingdom	58	0.284314	0.00485762
GO:0071496	biological_process	Chordata	phylum	51	0.25	0.00427136
GO:0071496	biological_process	Sarcopterygii	superclass	6	0.0294118	0.000502513
GO:0071498	biological_process	root	no rank	16	1	0.00134003
GO:0000722	biological_process	root	no rank	14	1	0.00117253
GO:0000723	biological_process	root	no rank	67	1	0.00561139
GO:0000723	biological_process	Eukaryota	superkingdom	3	0.0447761	0.000251256
GO:0000724	biological_process	root	no rank	18	1	0.00150754
GO:0000724	biological_process	Eukaryota	superkingdom	2	0.111111	0.000167504
GO:0071501	biological_process	root	no rank	2	1	0.000167504
GO:0000725	biological_process	root	no rank	18	1	0.00150754
GO:0000725	biological_process	Eukaryota	superkingdom	2	0.111111	0.000167504
GO:0000726	biological_process	root	no rank	17	1	0.00142379
GO:0000726	biological_process	Eukaryota	superkingdom	1	0.0588235	8.37521e-05
GO:0071503	biological_process	root	no rank	2	1	0.000167504
GO:0071503	biological_process	Eukaryota	superkingdom	2	1	0.000167504
GO:0071503	biological_process	Metazoa	kingdom	1	0.5	8.37521e-05
GO:0071504	biological_process	root	no rank	2	1	0.000167504
GO:0071504	biological_process	Eukaryota	superkingdom	2	1	0.000167504
GO:0071504	biological_process	Metazoa	kingdom	1	0.5	8.37521e-05
GO:0000729	biological_process	root	no rank	15	1	0.00125628
GO:0071507	biological_process	root	no rank	3	1	0.000251256
GO:0071507	biological_process	Eukaryota	superkingdom	1	0.333333	8.37521e-05
GO:0000731	biological_process	root	no rank	42	1	0.00351759
GO:0071514	biological_process	root	no rank	8	1	0.000670017
GO:0071514	biological_process	Eukaryota	superkingdom	8	1	0.000670017
GO:0071514	biological_process	Craniata	subphylum	8	1	0.000670017
GO:0071514	biological_process	Metazoa	kingdom	8	1	0.000670017
GO:0071514	biological_process	Chordata	phylum	8	1	0.000670017
GO:0000740	biological_process	root	no rank	4	1	0.000335008
GO:0000741	biological_process	root	no rank	49	1	0.00410385
GO:0000741	biological_process	Eukaryota	superkingdom	8	0.163265	0.000670017
GO:0071520	biological_process	root	no rank	3	1	0.000251256
GO:0071520	biological_process	Eukaryota	superkingdom	3	1	0.000251256
GO:0000742	biological_process	root	no rank	48	1	0.0040201
GO:0000742	biological_process	Eukaryota	superkingdom	7	0.145833	0.000586265
GO:0071521	cellular_component	root	no rank	3	1	0.000251256
GO:0071521	cellular_component	Eukaryota	superkingdom	1	0.333333	8.37521e-05
GO:0000743	biological_process	root	no rank	2	1	0.000167504
GO:0000743	biological_process	Eukaryota	superkingdom	2	1	0.000167504
GO:0000746	biological_process	root	no rank	6	1	0.000502513
GO:0000746	biological_process	Eukaryota	superkingdom	2	0.333333	0.000167504
GO:0000747	biological_process	root	no rank	3	1	0.000251256
GO:0000747	biological_process	Eukaryota	superkingdom	1	0.333333	8.37521e-05
GO:0071526	biological_process	root	no rank	2	1	0.000167504
GO:0071526	biological_process	Eukaryota	superkingdom	2	1	0.000167504
GO:0071526	biological_process	Metazoa	kingdom	1	0.5	8.37521e-05
GO:0000754	biological_process	root	no rank	1	1	8.37521e-05
GO:0000754	biological_process	Eukaryota	superkingdom	1	1	8.37521e-05
GO:0000755	biological_process	root	no rank	3	1	0.000251256
GO:0000755	biological_process	Eukaryota	superkingdom	1	0.333333	8.37521e-05
GO:0071532	molecular_function	root	no rank	5	1	0.00041876
GO:0071532	molecular_function	Eukaryota	superkingdom	5	1	0.00041876
GO:0071535	molecular_function	root	no rank	14	1	0.00117253
GO:0071539	biological_process	root	no rank	2	1	0.000167504
GO:0071539	biological_process	Mammalia	class	1	0.5	8.37521e-05
GO:0071539	biological_process	Euarchontoglires	superorder	1	0.5	8.37521e-05
GO:0071539	biological_process	Eukaryota	superkingdom	1	0.5	8.37521e-05
GO:0071539	biological_process	Craniata	subphylum	1	0.5	8.37521e-05
GO:0071539	biological_process	Metazoa	kingdom	1	0.5	8.37521e-05
GO:0071539	biological_process	Sarcopterygii	superclass	1	0.5	8.37521e-05
GO:0071539	biological_process	Chordata	phylum	1	0.5	8.37521e-05
GO:0071542	biological_process	root	no rank	8	1	0.000670017
GO:0071542	biological_process	Eukaryota	superkingdom	8	1	0.000670017
GO:0071542	biological_process	Metazoa	kingdom	6	0.75	0.000502513
GO:0000767	biological_process	root	no rank	2	1	0.000167504
GO:0000768	biological_process	root	no rank	18	1	0.00150754
GO:0000768	biological_process	Eukaryota	superkingdom	11	0.611111	0.000921273
GO:0000768	biological_process	Metazoa	kingdom	3	0.166667	0.000251256
GO:0071546	cellular_component	root	no rank	1	1	8.37521e-05
GO:0071547	cellular_component	root	no rank	1	1	8.37521e-05
GO:0071548	biological_process	root	no rank	36	1	0.00301508
GO:0071548	biological_process	Eukaryota	superkingdom	11	0.305556	0.000921273
GO:0071548	biological_process	Craniata	subphylum	9	0.25	0.000753769
GO:0071548	biological_process	Metazoa	kingdom	10	0.277778	0.000837521
GO:0071548	biological_process	Chordata	phylum	9	0.25	0.000753769
GO:0071549	biological_process	root	no rank	29	1	0.00242881
GO:0071549	biological_process	Eukaryota	superkingdom	11	0.37931	0.000921273
GO:0071549	biological_process	Craniata	subphylum	9	0.310345	0.000753769
GO:0071549	biological_process	Metazoa	kingdom	10	0.344828	0.000837521
GO:0071549	biological_process	Chordata	phylum	9	0.310345	0.000753769
GO:0071550	biological_process	root	no rank	11	1	0.000921273
GO:0071550	biological_process	Eukaryota	superkingdom	9	0.818182	0.000753769
GO:0071550	biological_process	Craniata	subphylum	9	0.818182	0.000753769
GO:0071550	biological_process	Metazoa	kingdom	9	0.818182	0.000753769
GO:0071550	biological_process	Chordata	phylum	9	0.818182	0.000753769
GO:0000775	cellular_component	root	no rank	25	1	0.0020938
GO:0000775	cellular_component	Eukaryota	superkingdom	23	0.92	0.0019263
GO:0000776	cellular_component	root	no rank	29	1	0.00242881
GO:0000776	cellular_component	Eukaryota	superkingdom	25	0.862069	0.0020938
GO:0071554	biological_process	root	no rank	131	1	0.0109715
GO:0071554	biological_process	Eukaryota	superkingdom	85	0.648855	0.00711893
GO:0000777	cellular_component	root	no rank	22	1	0.00184255
GO:0000777	cellular_component	Eukaryota	superkingdom	20	0.909091	0.00167504
GO:0071555	biological_process	root	no rank	97	1	0.00812395
GO:0071555	biological_process	Eukaryota	superkingdom	64	0.659794	0.00536013
GO:0000778	cellular_component	root	no rank	3	1	0.000251256
GO:0000778	cellular_component	Eukaryota	superkingdom	3	1	0.000251256
GO:0000779	cellular_component	root	no rank	4	1	0.000335008
GO:0000779	cellular_component	Eukaryota	superkingdom	4	1	0.000335008
GO:0071556	cellular_component	root	no rank	1	1	8.37521e-05
GO:0071556	cellular_component	Eukaryota	superkingdom	1	1	8.37521e-05
GO:0071556	cellular_component	Craniata	subphylum	1	1	8.37521e-05
GO:0071556	cellular_component	Metazoa	kingdom	1	1	8.37521e-05
GO:0071556	cellular_component	Chordata	phylum	1	1	8.37521e-05
GO:0071557	biological_process	root	no rank	1	1	8.37521e-05
GO:0071557	biological_process	Eukaryota	superkingdom	1	1	8.37521e-05
GO:0000780	cellular_component	root	no rank	1	1	8.37521e-05
GO:0000780	cellular_component	Eukaryota	superkingdom	1	1	8.37521e-05
GO:0000781	cellular_component	root	no rank	19	1	0.00159129
GO:0000781	cellular_component	Eukaryota	superkingdom	4	0.210526	0.000335008
GO:0071558	molecular_function	root	no rank	1	1	8.37521e-05
GO:0071558	molecular_function	Eukaryota	superkingdom	1	1	8.37521e-05
GO:0071559	biological_process	root	no rank	36	1	0.00301508
GO:0071559	biological_process	Eukaryota	superkingdom	13	0.361111	0.00108878
GO:0071559	biological_process	Metazoa	kingdom	6	0.166667	0.000502513
GO:0071559	biological_process	Craniata	subphylum	1	0.0277778	8.37521e-05
GO:0071559	biological_process	Chordata	phylum	1	0.0277778	8.37521e-05
GO:0071560	biological_process	root	no rank	32	1	0.00268007
GO:0071560	biological_process	Eukaryota	superkingdom	10	0.3125	0.000837521
GO:0071560	biological_process	Metazoa	kingdom	6	0.1875	0.000502513
GO:0071560	biological_process	Craniata	subphylum	1	0.03125	8.37521e-05
GO:0071560	biological_process	Chordata	phylum	1	0.03125	8.37521e-05
GO:0000784	cellular_component	root	no rank	2	1	0.000167504
GO:0000784	cellular_component	Eukaryota	superkingdom	1	0.5	8.37521e-05
GO:0000785	cellular_component	root	no rank	136	1	0.0113903
GO:0000785	cellular_component	Eukaryota	superkingdom	86	0.632353	0.00720268
GO:0000785	cellular_component	Metazoa	kingdom	2	0.0147059	0.000167504
GO:0071563	cellular_component	root	no rank	2	1	0.000167504
GO:0071563	cellular_component	Eukaryota	superkingdom	2	1	0.000167504
GO:0000790	cellular_component	root	no rank	112	1	0.00938023
GO:0000790	cellular_component	Eukaryota	superkingdom	62	0.553571	0.00519263
GO:0000790	cellular_component	Metazoa	kingdom	1	0.00892857	8.37521e-05
GO:0000791	cellular_component	root	no rank	8	1	0.000670017
GO:0000791	cellular_component	Eukaryota	superkingdom	1	0.125	8.37521e-05
GO:0000792	cellular_component	root	no rank	18	1	0.00150754
GO:0000792	cellular_component	Eukaryota	superkingdom	4	0.222222	0.000335008
GO:0000792	cellular_component	Metazoa	kingdom	1	0.0555556	8.37521e-05
GO:0000795	cellular_component	root	no rank	58	1	0.00485762
GO:0000795	cellular_component	Eukaryota	superkingdom	3	0.0517241	0.000251256
GO:0000795	cellular_component	Craniata	subphylum	2	0.0344828	0.000167504
GO:0000795	cellular_component	Metazoa	kingdom	2	0.0344828	0.000167504
GO:0000795	cellular_component	Sarcopterygii	superclass	2	0.0344828	0.000167504
GO:0000795	cellular_component	Chordata	phylum	2	0.0344828	0.000167504
GO:0071570	biological_process	root	no rank	3	1	0.000251256
GO:0071570	biological_process	Eukaryota	superkingdom	1	0.333333	8.37521e-05
GO:0071574	biological_process	root	no rank	1	1	8.37521e-05
GO:0071574	biological_process	Eukaryota	superkingdom	1	1	8.37521e-05
GO:0000803	cellular_component	root	no rank	21	1	0.00175879
GO:0000803	cellular_component	Eukaryota	superkingdom	1	0.047619	8.37521e-05
GO:0000806	cellular_component	root	no rank	6	1	0.000502513
GO:0000812	cellular_component	root	no rank	55	1	0.00460637
GO:0000812	cellular_component	Eukaryota	superkingdom	55	1	0.00460637
GO:0000815	cellular_component	root	no rank	1	1	8.37521e-05
GO:0000815	cellular_component	Eukaryota	superkingdom	1	1	8.37521e-05
GO:0000819	biological_process	root	no rank	30	1	0.00251256
GO:0000819	biological_process	Eukaryota	superkingdom	26	0.866667	0.00217755
GO:0071593	biological_process	root	no rank	1	1	8.37521e-05
GO:0071593	biological_process	Eukaryota	superkingdom	1	1	8.37521e-05
GO:0071596	biological_process	root	no rank	14	1	0.00117253
GO:0071598	cellular_component	root	no rank	3	1	0.000251256
GO:0071598	cellular_component	Eukaryota	superkingdom	3	1	0.000251256
GO:0071599	biological_process	root	no rank	4	1	0.000335008
GO:0052746	biological_process	root	no rank	1	1	8.37521e-05
GO:0052746	biological_process	Eukaryota	superkingdom	1	1	8.37521e-05
GO:0071604	biological_process	root	no rank	13	1	0.00108878
GO:0071604	biological_process	Eukaryota	superkingdom	13	1	0.00108878
GO:0000835	cellular_component	root	no rank	16	1	0.00134003
GO:0000836	cellular_component	root	no rank	16	1	0.00134003
GO:0000837	cellular_component	root	no rank	16	1	0.00134003
GO:0000839	cellular_component	root	no rank	16	1	0.00134003
GO:0000900	molecular_function	root	no rank	4	1	0.000335008
GO:0000900	molecular_function	Eukaryota	superkingdom	3	0.75	0.000251256
GO:0000900	molecular_function	Craniata	subphylum	1	0.25	8.37521e-05
GO:0000900	molecular_function	Metazoa	kingdom	1	0.25	8.37521e-05
GO:0000900	molecular_function	Sarcopterygii	superclass	1	0.25	8.37521e-05
GO:0000900	molecular_function	Chordata	phylum	1	0.25	8.37521e-05
GO:0071616	biological_process	root	no rank	1	1	8.37521e-05
GO:0000902	biological_process	root	no rank	212	1	0.0177554
GO:0000902	biological_process	Mammalia	class	1	0.00471698	8.37521e-05
GO:0000902	biological_process	Euarchontoglires	superorder	1	0.00471698	8.37521e-05
GO:0000902	biological_process	Eukaryota	superkingdom	115	0.542453	0.00963149
GO:0000902	biological_process	Metazoa	kingdom	11	0.0518868	0.000921273
GO:0000902	biological_process	Craniata	subphylum	2	0.00943396	0.000167504
GO:0000902	biological_process	Sarcopterygii	superclass	1	0.00471698	8.37521e-05
GO:0000902	biological_process	Chordata	phylum	2	0.00943396	0.000167504
GO:0000904	biological_process	root	no rank	205	1	0.0171692
GO:0000904	biological_process	Mammalia	class	1	0.00487805	8.37521e-05
GO:0000904	biological_process	Euarchontoglires	superorder	1	0.00487805	8.37521e-05
GO:0000904	biological_process	Eukaryota	superkingdom	112	0.546341	0.00938023
GO:0000904	biological_process	Metazoa	kingdom	9	0.0439024	0.000753769
GO:0000904	biological_process	Craniata	subphylum	2	0.0097561	0.000167504
GO:0000904	biological_process	Sarcopterygii	superclass	1	0.00487805	8.37521e-05
GO:0000904	biological_process	Chordata	phylum	2	0.0097561	0.000167504
GO:0071621	biological_process	root	no rank	25	1	0.0020938
GO:0071621	biological_process	Eukaryota	superkingdom	25	1	0.0020938
GO:0071621	biological_process	Metazoa	kingdom	10	0.4	0.000837521
GO:0071621	biological_process	Craniata	subphylum	4	0.16	0.000335008
GO:0071621	biological_process	Sarcopterygii	superclass	4	0.16	0.000335008
GO:0071621	biological_process	Chordata	phylum	4	0.16	0.000335008
GO:0071622	biological_process	root	no rank	7	1	0.000586265
GO:0071622	biological_process	Eukaryota	superkingdom	6	0.857143	0.000502513
GO:0071622	biological_process	Metazoa	kingdom	2	0.285714	0.000167504
GO:0071623	biological_process	root	no rank	2	1	0.000167504
GO:0071623	biological_process	Eukaryota	superkingdom	2	1	0.000167504
GO:0071623	biological_process	Metazoa	kingdom	1	0.5	8.37521e-05
GO:0071624	biological_process	root	no rank	3	1	0.000251256
GO:0071624	biological_process	Eukaryota	superkingdom	3	1	0.000251256
GO:0000909	biological_process	root	no rank	1	1	8.37521e-05
GO:0000909	biological_process	Eukaryota	superkingdom	1	1	8.37521e-05
GO:0000910	biological_process	root	no rank	101	1	0.00845896
GO:0000910	biological_process	Eukaryota	superkingdom	94	0.930693	0.0078727
GO:0071625	biological_process	root	no rank	3	1	0.000251256
GO:0071625	biological_process	Eukaryota	superkingdom	2	0.666667	0.000167504
GO:0000911	biological_process	root	no rank	44	1	0.00368509
GO:0000911	biological_process	Eukaryota	superkingdom	24	0.545455	0.00201005
GO:0000912	biological_process	root	no rank	61	1	0.00510888
GO:0000912	biological_process	Eukaryota	superkingdom	61	1	0.00510888
GO:0071629	biological_process	root	no rank	16	1	0.00134003
GO:0000915	biological_process	root	no rank	61	1	0.00510888
GO:0000915	biological_process	Eukaryota	superkingdom	61	1	0.00510888
GO:0071630	biological_process	root	no rank	4	1	0.000335008
GO:0000916	biological_process	root	no rank	57	1	0.00477387
GO:0000916	biological_process	Eukaryota	superkingdom	57	1	0.00477387
GO:0000919	biological_process	root	no rank	6	1	0.000502513
GO:0000919	biological_process	Eukaryota	superkingdom	4	0.666667	0.000335008
GO:0000920	biological_process	root	no rank	3	1	0.000251256
GO:0000920	biological_process	Eukaryota	superkingdom	3	1	0.000251256
GO:0071634	biological_process	root	no rank	30	1	0.00251256
GO:0071634	biological_process	Eukaryota	superkingdom	7	0.233333	0.000586265
GO:0071634	biological_process	Metazoa	kingdom	6	0.2	0.000502513
GO:0000922	cellular_component	root	no rank	46	1	0.0038526
GO:0000922	cellular_component	Eukaryota	superkingdom	36	0.782609	0.00301508
GO:0000922	cellular_component	Metazoa	kingdom	4	0.0869565	0.000335008
GO:0071635	biological_process	root	no rank	7	1	0.000586265
GO:0071636	biological_process	root	no rank	17	1	0.00142379
GO:0071636	biological_process	Eukaryota	superkingdom	1	0.0588235	8.37521e-05
GO:0071636	biological_process	Metazoa	kingdom	1	0.0588235	8.37521e-05
GO:0000930	cellular_component	root	no rank	3	1	0.000251256
GO:0000930	cellular_component	Eukaryota	superkingdom	3	1	0.000251256
GO:0071640	biological_process	root	no rank	1	1	8.37521e-05
GO:0071640	biological_process	Eukaryota	superkingdom	1	1	8.37521e-05
GO:0071640	biological_process	Craniata	subphylum	1	1	8.37521e-05
GO:0071640	biological_process	Metazoa	kingdom	1	1	8.37521e-05
GO:0071640	biological_process	Chordata	phylum	1	1	8.37521e-05
GO:0000932	cellular_component	root	no rank	16	1	0.00134003
GO:0000932	cellular_component	Eukaryota	superkingdom	10	0.625	0.000837521
GO:0000932	cellular_component	Craniata	subphylum	1	0.0625	8.37521e-05
GO:0000932	cellular_component	Metazoa	kingdom	1	0.0625	8.37521e-05
GO:0000932	cellular_component	Chordata	phylum	1	0.0625	8.37521e-05
GO:0071641	biological_process	root	no rank	1	1	8.37521e-05
GO:0071641	biological_process	Eukaryota	superkingdom	1	1	8.37521e-05
GO:0071641	biological_process	Craniata	subphylum	1	1	8.37521e-05
GO:0071641	biological_process	Metazoa	kingdom	1	1	8.37521e-05
GO:0071641	biological_process	Chordata	phylum	1	1	8.37521e-05
GO:0000935	cellular_component	root	no rank	8	1	0.000670017
GO:0000935	cellular_component	Eukaryota	superkingdom	4	0.5	0.000335008
GO:0000940	cellular_component	root	no rank	4	1	0.000335008
GO:0000940	cellular_component	Eukaryota	superkingdom	4	1	0.000335008
GO:0071649	biological_process	root	no rank	1	1	8.37521e-05
GO:0071651	biological_process	root	no rank	1	1	8.37521e-05
GO:0000942	cellular_component	root	no rank	1	1	8.37521e-05
GO:0000942	cellular_component	Eukaryota	superkingdom	1	1	8.37521e-05
GO:0000956	biological_process	root	no rank	83	1	0.00695142
GO:0000956	biological_process	Eukaryota	superkingdom	17	0.204819	0.00142379
GO:0071666	cellular_component	root	no rank	3	1	0.000251256
GO:0071666	cellular_component	Eukaryota	superkingdom	3	1	0.000251256
GO:0071666	cellular_component	Metazoa	kingdom	1	0.333333	8.37521e-05
GO:0000959	biological_process	root	no rank	4	1	0.000335008
GO:0071669	biological_process	root	no rank	4	1	0.000335008
GO:0071669	biological_process	Eukaryota	superkingdom	3	0.75	0.000251256
GO:0071671	biological_process	root	no rank	2	1	0.000167504
GO:0071671	biological_process	Eukaryota	superkingdom	2	1	0.000167504
GO:0071671	biological_process	Metazoa	kingdom	1	0.5	8.37521e-05
GO:0071672	biological_process	root	no rank	2	1	0.000167504
GO:0071672	biological_process	Eukaryota	superkingdom	2	1	0.000167504
GO:0071672	biological_process	Metazoa	kingdom	1	0.5	8.37521e-05
GO:0071674	biological_process	root	no rank	15	1	0.00125628
GO:0071674	biological_process	Eukaryota	superkingdom	15	1	0.00125628
GO:0071674	biological_process	Metazoa	kingdom	1	0.0666667	8.37521e-05
GO:0000966	biological_process	root	no rank	5	1	0.00041876
GO:0000966	biological_process	Eukaryota	superkingdom	3	0.6	0.000251256
GO:0071675	biological_process	root	no rank	29	1	0.00242881
GO:0071675	biological_process	Eukaryota	superkingdom	12	0.413793	0.00100503
GO:0071675	biological_process	Craniata	subphylum	9	0.310345	0.000753769
GO:0071675	biological_process	Metazoa	kingdom	11	0.37931	0.000921273
GO:0071675	biological_process	Chordata	phylum	9	0.310345	0.000753769
GO:0000967	biological_process	root	no rank	4	1	0.000335008
GO:0000967	biological_process	Eukaryota	superkingdom	2	0.5	0.000167504
GO:0071676	biological_process	root	no rank	2	1	0.000167504
GO:0071676	biological_process	Eukaryota	superkingdom	2	1	0.000167504
GO:0071676	biological_process	Metazoa	kingdom	1	0.5	8.37521e-05
GO:0071677	biological_process	root	no rank	25	1	0.0020938
GO:0071677	biological_process	Eukaryota	superkingdom	9	0.36	0.000753769
GO:0071677	biological_process	Craniata	subphylum	9	0.36	0.000753769
GO:0071677	biological_process	Metazoa	kingdom	9	0.36	0.000753769
GO:0071677	biological_process	Chordata	phylum	9	0.36	0.000753769
GO:0071679	biological_process	root	no rank	5	1	0.00041876
GO:0071679	biological_process	Eukaryota	superkingdom	5	1	0.00041876
GO:0071679	biological_process	Metazoa	kingdom	1	0.2	8.37521e-05
GO:0071682	cellular_component	root	no rank	70	1	0.00586265
GO:0071682	cellular_component	Mammalia	class	3	0.0428571	0.000251256
GO:0071682	cellular_component	Eukaryota	superkingdom	63	0.9	0.00527638
GO:0071682	cellular_component	Metazoa	kingdom	62	0.885714	0.00519263
GO:0071682	cellular_component	Craniata	subphylum	4	0.0571429	0.000335008
GO:0071682	cellular_component	Sarcopterygii	superclass	4	0.0571429	0.000335008
GO:0071682	cellular_component	Chordata	phylum	4	0.0571429	0.000335008
GO:0000974	cellular_component	root	no rank	63	1	0.00527638
GO:0071683	cellular_component	root	no rank	3	1	0.000251256
GO:0071683	cellular_component	Eukaryota	superkingdom	2	0.666667	0.000167504
GO:0071684	biological_process	root	no rank	18	1	0.00150754
GO:0071684	biological_process	Eukaryota	superkingdom	4	0.222222	0.000335008
GO:0071684	biological_process	Craniata	subphylum	1	0.0555556	8.37521e-05
GO:0071684	biological_process	Metazoa	kingdom	1	0.0555556	8.37521e-05
GO:0071684	biological_process	Sarcopterygii	superclass	1	0.0555556	8.37521e-05
GO:0071684	biological_process	Chordata	phylum	1	0.0555556	8.37521e-05
GO:0000976	molecular_function	root	no rank	26	1	0.00217755
GO:0000976	molecular_function	Eukaryota	superkingdom	7	0.269231	0.000586265
GO:0000976	molecular_function	Craniata	subphylum	1	0.0384615	8.37521e-05
GO:0000976	molecular_function	Metazoa	kingdom	1	0.0384615	8.37521e-05
GO:0000976	molecular_function	Sarcopterygii	superclass	1	0.0384615	8.37521e-05
GO:0000976	molecular_function	Chordata	phylum	1	0.0384615	8.37521e-05
GO:0000977	molecular_function	root	no rank	26	1	0.00217755
GO:0000977	molecular_function	Eukaryota	superkingdom	7	0.269231	0.000586265
GO:0000977	molecular_function	Craniata	subphylum	1	0.0384615	8.37521e-05
GO:0000977	molecular_function	Metazoa	kingdom	1	0.0384615	8.37521e-05
GO:0000977	molecular_function	Sarcopterygii	superclass	1	0.0384615	8.37521e-05
GO:0000977	molecular_function	Chordata	phylum	1	0.0384615	8.37521e-05
GO:0000978	molecular_function	root	no rank	7	1	0.000586265
GO:0000978	molecular_function	Eukaryota	superkingdom	6	0.857143	0.000502513
GO:0000978	molecular_function	Craniata	subphylum	1	0.142857	8.37521e-05
GO:0000978	molecular_function	Metazoa	kingdom	1	0.142857	8.37521e-05
GO:0000978	molecular_function	Sarcopterygii	superclass	1	0.142857	8.37521e-05
GO:0000978	molecular_function	Chordata	phylum	1	0.142857	8.37521e-05
GO:0071688	biological_process	root	no rank	15	1	0.00125628
GO:0071688	biological_process	Eukaryota	superkingdom	8	0.533333	0.000670017
GO:0071688	biological_process	Metazoa	kingdom	1	0.0666667	8.37521e-05
GO:0000980	molecular_function	root	no rank	1	1	8.37521e-05
GO:0000981	molecular_function	root	no rank	19	1	0.00159129
GO:0000981	molecular_function	Eukaryota	superkingdom	7	0.368421	0.000586265
GO:0000981	molecular_function	Craniata	subphylum	1	0.0526316	8.37521e-05
GO:0000981	molecular_function	Metazoa	kingdom	1	0.0526316	8.37521e-05
GO:0000981	molecular_function	Sarcopterygii	superclass	1	0.0526316	8.37521e-05
GO:0000981	molecular_function	Chordata	phylum	1	0.0526316	8.37521e-05
GO:0071689	biological_process	root	no rank	56	1	0.00469012
GO:0071689	biological_process	Eukaryota	superkingdom	56	1	0.00469012
GO:0071692	biological_process	root	no rank	30	1	0.00251256
GO:0071692	biological_process	Eukaryota	superkingdom	30	1	0.00251256
GO:0071692	biological_process	Craniata	subphylum	28	0.933333	0.00234506
GO:0071692	biological_process	Metazoa	kingdom	29	0.966667	0.00242881
GO:0071692	biological_process	Chordata	phylum	28	0.933333	0.00234506
GO:0071693	biological_process	root	no rank	28	1	0.00234506
GO:0071693	biological_process	Eukaryota	superkingdom	28	1	0.00234506
GO:0071693	biological_process	Craniata	subphylum	28	1	0.00234506
GO:0071693	biological_process	Metazoa	kingdom	28	1	0.00234506
GO:0071693	biological_process	Chordata	phylum	28	1	0.00234506
GO:0071694	biological_process	root	no rank	5	1	0.00041876
GO:0071694	biological_process	Eukaryota	superkingdom	5	1	0.00041876
GO:0071694	biological_process	Metazoa	kingdom	5	1	0.00041876
GO:0071695	biological_process	root	no rank	62	1	0.00519263
GO:0071695	biological_process	Eukaryota	superkingdom	26	0.419355	0.00217755
GO:0071695	biological_process	Metazoa	kingdom	4	0.0645161	0.000335008
GO:0000987	molecular_function	root	no rank	7	1	0.000586265
GO:0000987	molecular_function	Eukaryota	superkingdom	6	0.857143	0.000502513
GO:0000987	molecular_function	Craniata	subphylum	1	0.142857	8.37521e-05
GO:0000987	molecular_function	Metazoa	kingdom	1	0.142857	8.37521e-05
GO:0000987	molecular_function	Sarcopterygii	superclass	1	0.142857	8.37521e-05
GO:0000987	molecular_function	Chordata	phylum	1	0.142857	8.37521e-05
GO:0140110	molecular_function	root	no rank	101	1	0.00845896
GO:0140110	molecular_function	Mammalia	class	1	0.00990099	8.37521e-05
GO:0140110	molecular_function	Euarchontoglires	superorder	1	0.00990099	8.37521e-05
GO:0140110	molecular_function	Eukaryota	superkingdom	16	0.158416	0.00134003
GO:0140110	molecular_function	Metazoa	kingdom	6	0.0594059	0.000502513
GO:0140110	molecular_function	Craniata	subphylum	3	0.029703	0.000251256
GO:0140110	molecular_function	Sarcopterygii	superclass	2	0.019802	0.000167504
GO:0140110	molecular_function	Chordata	phylum	3	0.029703	0.000251256
GO:0008134	molecular_function	root	no rank	228	1	0.0190955
GO:0008134	molecular_function	Eukaryota	superkingdom	116	0.508772	0.00971524
GO:0008134	molecular_function	Metazoa	kingdom	19	0.0833333	0.00159129
GO:0008134	molecular_function	Craniata	subphylum	1	0.00438596	8.37521e-05
GO:0008134	molecular_function	Chordata	phylum	1	0.00438596	8.37521e-05
GO:0071702	biological_process	root	no rank	530	1	0.0443886
GO:0071702	biological_process	Mammalia	class	15	0.0283019	0.00125628
GO:0071702	biological_process	Eukaryota	superkingdom	307	0.579245	0.0257119
GO:0071702	biological_process	Metazoa	kingdom	152	0.286792	0.0127303
GO:0071702	biological_process	Craniata	subphylum	70	0.132075	0.00586265
GO:0071702	biological_process	Chordata	phylum	70	0.132075	0.00586265
GO:0071702	biological_process	Sarcopterygii	superclass	32	0.0603774	0.00268007
GO:0071704	biological_process	root	no rank	728	1	0.0609715
GO:0071704	biological_process	Mammalia	class	18	0.0247253	0.00150754
GO:0071704	biological_process	Euarchontoglires	superorder	3	0.00412088	0.000251256
GO:0071704	biological_process	Eukaryota	superkingdom	354	0.486264	0.0296482
GO:0071704	biological_process	Craniata	subphylum	87	0.119505	0.00728643
GO:0071704	biological_process	Metazoa	kingdom	183	0.251374	0.0153266
GO:0071704	biological_process	Sarcopterygii	superclass	28	0.0384615	0.00234506
GO:0071704	biological_process	Chordata	phylum	87	0.119505	0.00728643
GO:0071705	biological_process	root	no rank	456	1	0.038191
GO:0071705	biological_process	Mammalia	class	15	0.0328947	0.00125628
GO:0071705	biological_process	Eukaryota	superkingdom	271	0.594298	0.0226968
GO:0071705	biological_process	Metazoa	kingdom	135	0.296053	0.0113065
GO:0071705	biological_process	Craniata	subphylum	67	0.14693	0.00561139
GO:0071705	biological_process	Chordata	phylum	67	0.14693	0.00561139
GO:0071705	biological_process	Sarcopterygii	superclass	32	0.0701754	0.00268007
GO:0071709	biological_process	root	no rank	27	1	0.00226131
GO:0071709	biological_process	Eukaryota	superkingdom	22	0.814815	0.00184255
GO:0071709	biological_process	Metazoa	kingdom	5	0.185185	0.00041876
GO:0071711	biological_process	root	no rank	15	1	0.00125628
GO:0071711	biological_process	Eukaryota	superkingdom	10	0.666667	0.000837521
GO:0071711	biological_process	Metazoa	kingdom	5	0.333333	0.00041876
GO:0071712	biological_process	root	no rank	2	1	0.000167504
GO:0071715	biological_process	root	no rank	19	1	0.00159129
GO:0071715	biological_process	Eukaryota	superkingdom	19	1	0.00159129
GO:0071715	biological_process	Craniata	subphylum	6	0.315789	0.000502513
GO:0071715	biological_process	Metazoa	kingdom	6	0.315789	0.000502513
GO:0071715	biological_process	Sarcopterygii	superclass	6	0.315789	0.000502513
GO:0071715	biological_process	Chordata	phylum	6	0.315789	0.000502513
GO:0001012	molecular_function	root	no rank	26	1	0.00217755
GO:0001012	molecular_function	Eukaryota	superkingdom	7	0.269231	0.000586265
GO:0001012	molecular_function	Craniata	subphylum	1	0.0384615	8.37521e-05
GO:0001012	molecular_function	Metazoa	kingdom	1	0.0384615	8.37521e-05
GO:0001012	molecular_function	Sarcopterygii	superclass	1	0.0384615	8.37521e-05
GO:0001012	molecular_function	Chordata	phylum	1	0.0384615	8.37521e-05
GO:0071731	biological_process	root	no rank	6	1	0.000502513
GO:0071731	biological_process	Eukaryota	superkingdom	3	0.5	0.000251256
GO:0071731	biological_process	Metazoa	kingdom	2	0.333333	0.000167504
GO:0071732	biological_process	root	no rank	4	1	0.000335008
GO:0071732	biological_process	Eukaryota	superkingdom	2	0.5	0.000167504
GO:0071732	biological_process	Metazoa	kingdom	1	0.25	8.37521e-05
GO:0001046	molecular_function	root	no rank	1	1	8.37521e-05
GO:0001046	molecular_function	Eukaryota	superkingdom	1	1	8.37521e-05
GO:0001047	molecular_function	root	no rank	2	1	0.000167504
GO:0001047	molecular_function	Eukaryota	superkingdom	1	0.5	8.37521e-05
GO:0001054	molecular_function	root	no rank	1	1	8.37521e-05
GO:0001055	molecular_function	root	no rank	1	1	8.37521e-05
GO:0001067	molecular_function	root	no rank	46	1	0.0038526
GO:0001067	molecular_function	Eukaryota	superkingdom	23	0.5	0.0019263
GO:0001067	molecular_function	Craniata	subphylum	16	0.347826	0.00134003
GO:0001067	molecular_function	Metazoa	kingdom	16	0.347826	0.00134003
GO:0001067	molecular_function	Chordata	phylum	16	0.347826	0.00134003
GO:0001067	molecular_function	Sarcopterygii	superclass	1	0.0217391	8.37521e-05
GO:0001069	molecular_function	root	no rank	1	1	8.37521e-05
GO:0001085	molecular_function	root	no rank	66	1	0.00552764
GO:0001085	molecular_function	Eukaryota	superkingdom	4	0.0606061	0.000335008
GO:0071766	biological_process	root	no rank	1	1	8.37521e-05
GO:0071767	biological_process	root	no rank	1	1	8.37521e-05
GO:0071768	biological_process	root	no rank	1	1	8.37521e-05
GO:0071769	biological_process	root	no rank	1	1	8.37521e-05
GO:0071770	biological_process	root	no rank	1	1	8.37521e-05
GO:0071771	molecular_function	root	no rank	1	1	8.37521e-05
GO:0071772	biological_process	root	no rank	6	1	0.000502513
GO:0071772	biological_process	Eukaryota	superkingdom	2	0.333333	0.000167504
GO:0071772	biological_process	Metazoa	kingdom	1	0.166667	8.37521e-05
GO:0071773	biological_process	root	no rank	6	1	0.000502513
GO:0071773	biological_process	Eukaryota	superkingdom	2	0.333333	0.000167504
GO:0071773	biological_process	Metazoa	kingdom	1	0.166667	8.37521e-05
GO:0071774	biological_process	root	no rank	29	1	0.00242881
GO:0071774	biological_process	Eukaryota	superkingdom	9	0.310345	0.000753769
GO:0071774	biological_process	Craniata	subphylum	6	0.206897	0.000502513
GO:0071774	biological_process	Metazoa	kingdom	7	0.241379	0.000586265
GO:0071774	biological_process	Chordata	phylum	6	0.206897	0.000502513
GO:0071782	cellular_component	root	no rank	23	1	0.0019263
GO:0071782	cellular_component	Eukaryota	superkingdom	22	0.956522	0.00184255
GO:0071786	biological_process	root	no rank	22	1	0.00184255
GO:0071786	biological_process	Eukaryota	superkingdom	21	0.954545	0.00175879
GO:0001100	biological_process	root	no rank	1	1	8.37521e-05
GO:0001100	biological_process	Eukaryota	superkingdom	1	1	8.37521e-05
GO:0001101	biological_process	root	no rank	336	1	0.0281407
GO:0001101	biological_process	Eukaryota	superkingdom	109	0.324405	0.00912898
GO:0001101	biological_process	Metazoa	kingdom	49	0.145833	0.00410385
GO:0001101	biological_process	Craniata	subphylum	26	0.077381	0.00217755
GO:0001101	biological_process	Chordata	phylum	26	0.077381	0.00217755
GO:0001101	biological_process	Sarcopterygii	superclass	7	0.0208333	0.000586265
GO:0001102	molecular_function	root	no rank	6	1	0.000502513
GO:0071798	biological_process	root	no rank	2	1	0.000167504
GO:0071798	biological_process	Eukaryota	superkingdom	2	1	0.000167504
GO:0071798	biological_process	Metazoa	kingdom	1	0.5	8.37521e-05
GO:0071799	biological_process	root	no rank	2	1	0.000167504
GO:0071799	biological_process	Eukaryota	superkingdom	2	1	0.000167504
GO:0071799	biological_process	Metazoa	kingdom	1	0.5	8.37521e-05
GO:0071801	biological_process	root	no rank	36	1	0.00301508
GO:0071801	biological_process	Eukaryota	superkingdom	36	1	0.00301508
GO:0071801	biological_process	Craniata	subphylum	9	0.25	0.000753769
GO:0071801	biological_process	Metazoa	kingdom	10	0.277778	0.000837521
GO:0071801	biological_process	Chordata	phylum	9	0.25	0.000753769
GO:0071802	biological_process	root	no rank	2	1	0.000167504
GO:0071802	biological_process	Eukaryota	superkingdom	2	1	0.000167504
GO:0071802	biological_process	Metazoa	kingdom	1	0.5	8.37521e-05
GO:0071803	biological_process	root	no rank	12	1	0.00100503
GO:0071803	biological_process	Eukaryota	superkingdom	12	1	0.00100503
GO:0071803	biological_process	Craniata	subphylum	9	0.75	0.000753769
GO:0071803	biological_process	Metazoa	kingdom	9	0.75	0.000753769
GO:0071803	biological_process	Chordata	phylum	9	0.75	0.000753769
GO:0071804	biological_process	root	no rank	4	1	0.000335008
GO:0071804	biological_process	Eukaryota	superkingdom	3	0.75	0.000251256
GO:0071804	biological_process	Metazoa	kingdom	1	0.25	8.37521e-05
GO:0071805	biological_process	root	no rank	4	1	0.000335008
GO:0071805	biological_process	Eukaryota	superkingdom	3	0.75	0.000251256
GO:0071805	biological_process	Metazoa	kingdom	1	0.25	8.37521e-05
GO:0071806	biological_process	root	no rank	70	1	0.00586265
GO:0071806	biological_process	Eukaryota	superkingdom	1	0.0142857	8.37521e-05
GO:0071814	molecular_function	root	no rank	18	1	0.00150754
GO:0071814	molecular_function	Mammalia	class	12	0.666667	0.00100503
GO:0071814	molecular_function	Eukaryota	superkingdom	18	1	0.00150754
GO:0071814	molecular_function	Metazoa	kingdom	17	0.944444	0.00142379
GO:0071814	molecular_function	Craniata	subphylum	12	0.666667	0.00100503
GO:0071814	molecular_function	Sarcopterygii	superclass	12	0.666667	0.00100503
GO:0071814	molecular_function	Chordata	phylum	12	0.666667	0.00100503
GO:0071816	biological_process	root	no rank	1	1	8.37521e-05
GO:0071816	biological_process	Eukaryota	superkingdom	1	1	8.37521e-05
GO:0071824	biological_process	root	no rank	91	1	0.00762144
GO:0071824	biological_process	Eukaryota	superkingdom	55	0.604396	0.00460637
GO:0071825	biological_process	root	no rank	32	1	0.00268007
GO:0071825	biological_process	Eukaryota	superkingdom	31	0.96875	0.00259631
GO:0071825	biological_process	Craniata	subphylum	28	0.875	0.00234506
GO:0071825	biological_process	Metazoa	kingdom	28	0.875	0.00234506
GO:0071825	biological_process	Chordata	phylum	28	0.875	0.00234506
GO:0071826	biological_process	root	no rank	136	1	0.0113903
GO:0071826	biological_process	Mammalia	class	12	0.0882353	0.00100503
GO:0071826	biological_process	Eukaryota	superkingdom	29	0.213235	0.00242881
GO:0071826	biological_process	Craniata	subphylum	12	0.0882353	0.00100503
GO:0071826	biological_process	Metazoa	kingdom	12	0.0882353	0.00100503
GO:0071826	biological_process	Sarcopterygii	superclass	12	0.0882353	0.00100503
GO:0071826	biological_process	Chordata	phylum	12	0.0882353	0.00100503
GO:0071827	biological_process	root	no rank	32	1	0.00268007
GO:0071827	biological_process	Eukaryota	superkingdom	31	0.96875	0.00259631
GO:0071827	biological_process	Craniata	subphylum	28	0.875	0.00234506
GO:0071827	biological_process	Metazoa	kingdom	28	0.875	0.00234506
GO:0071827	biological_process	Chordata	phylum	28	0.875	0.00234506
GO:0071830	biological_process	root	no rank	4	1	0.000335008
GO:0071830	biological_process	Eukaryota	superkingdom	4	1	0.000335008
GO:0071830	biological_process	Metazoa	kingdom	4	1	0.000335008
GO:0071840	biological_process	root	no rank	664	1	0.0556114
GO:0071840	biological_process	Mammalia	class	21	0.0316265	0.00175879
GO:0071840	biological_process	Euarchontoglires	superorder	4	0.0060241	0.000335008
GO:0071840	biological_process	Eukaryota	superkingdom	340	0.512048	0.0284757
GO:0071840	biological_process	Craniata	subphylum	84	0.126506	0.00703518
GO:0071840	biological_process	Metazoa	kingdom	182	0.274096	0.0152429
GO:0071840	biological_process	Sarcopterygii	superclass	35	0.0527108	0.00293132
GO:0071840	biological_process	Chordata	phylum	84	0.126506	0.00703518
GO:0001158	molecular_function	root	no rank	1	1	8.37521e-05
GO:0071849	biological_process	root	no rank	4	1	0.000335008
GO:0071850	biological_process	root	no rank	2	1	0.000167504
GO:0071851	biological_process	root	no rank	2	1	0.000167504
GO:0071852	biological_process	root	no rank	95	1	0.00795645
GO:0071852	biological_process	Eukaryota	superkingdom	59	0.621053	0.00494137
GO:0001172	biological_process	root	no rank	1	1	8.37521e-05
GO:0071863	biological_process	root	no rank	3	1	0.000251256
GO:0071863	biological_process	Eukaryota	superkingdom	1	0.333333	8.37521e-05
GO:0071864	biological_process	root	no rank	3	1	0.000251256
GO:0071864	biological_process	Eukaryota	superkingdom	1	0.333333	8.37521e-05
GO:0071865	biological_process	root	no rank	1	1	8.37521e-05
GO:0071865	biological_process	Eukaryota	superkingdom	1	1	8.37521e-05
GO:0071866	biological_process	root	no rank	1	1	8.37521e-05
GO:0071866	biological_process	Eukaryota	superkingdom	1	1	8.37521e-05
GO:0071867	biological_process	root	no rank	12	1	0.00100503
GO:0071867	biological_process	Eukaryota	superkingdom	8	0.666667	0.000670017
GO:0071867	biological_process	Craniata	subphylum	6	0.5	0.000502513
GO:0071867	biological_process	Metazoa	kingdom	6	0.5	0.000502513
GO:0071867	biological_process	Chordata	phylum	6	0.5	0.000502513
GO:0071868	biological_process	root	no rank	8	1	0.000670017
GO:0071868	biological_process	Eukaryota	superkingdom	8	1	0.000670017
GO:0071868	biological_process	Craniata	subphylum	6	0.75	0.000502513
GO:0071868	biological_process	Metazoa	kingdom	6	0.75	0.000502513
GO:0071868	biological_process	Chordata	phylum	6	0.75	0.000502513
GO:0071869	biological_process	root	no rank	12	1	0.00100503
GO:0071869	biological_process	Eukaryota	superkingdom	8	0.666667	0.000670017
GO:0071869	biological_process	Craniata	subphylum	6	0.5	0.000502513
GO:0071869	biological_process	Metazoa	kingdom	6	0.5	0.000502513
GO:0071869	biological_process	Chordata	phylum	6	0.5	0.000502513
GO:0071870	biological_process	root	no rank	8	1	0.000670017
GO:0071870	biological_process	Eukaryota	superkingdom	8	1	0.000670017
GO:0071870	biological_process	Craniata	subphylum	6	0.75	0.000502513
GO:0071870	biological_process	Metazoa	kingdom	6	0.75	0.000502513
GO:0071870	biological_process	Chordata	phylum	6	0.75	0.000502513
GO:0071871	biological_process	root	no rank	8	1	0.000670017
GO:0071871	biological_process	Eukaryota	superkingdom	8	1	0.000670017
GO:0071871	biological_process	Craniata	subphylum	6	0.75	0.000502513
GO:0071871	biological_process	Metazoa	kingdom	6	0.75	0.000502513
GO:0071871	biological_process	Chordata	phylum	6	0.75	0.000502513
GO:0071872	biological_process	root	no rank	8	1	0.000670017
GO:0071872	biological_process	Eukaryota	superkingdom	8	1	0.000670017
GO:0071872	biological_process	Craniata	subphylum	6	0.75	0.000502513
GO:0071872	biological_process	Metazoa	kingdom	6	0.75	0.000502513
GO:0071872	biological_process	Chordata	phylum	6	0.75	0.000502513
GO:0071873	biological_process	root	no rank	4	1	0.000335008
GO:0071875	biological_process	root	no rank	3	1	0.000251256
GO:0071875	biological_process	Eukaryota	superkingdom	3	1	0.000251256
GO:0071875	biological_process	Metazoa	kingdom	1	0.333333	8.37521e-05
GO:0001228	molecular_function	root	no rank	5	1	0.00041876
GO:0001228	molecular_function	Eukaryota	superkingdom	4	0.8	0.000335008
GO:0001228	molecular_function	Craniata	subphylum	1	0.2	8.37521e-05
GO:0001228	molecular_function	Metazoa	kingdom	1	0.2	8.37521e-05
GO:0001228	molecular_function	Sarcopterygii	superclass	1	0.2	8.37521e-05
GO:0001228	molecular_function	Chordata	phylum	1	0.2	8.37521e-05
GO:0001227	molecular_function	root	no rank	15	1	0.00125628
GO:0001227	molecular_function	Eukaryota	superkingdom	3	0.2	0.000251256
GO:0001227	molecular_function	Craniata	subphylum	1	0.0666667	8.37521e-05
GO:0001227	molecular_function	Metazoa	kingdom	1	0.0666667	8.37521e-05
GO:0001227	molecular_function	Sarcopterygii	superclass	1	0.0666667	8.37521e-05
GO:0001227	molecular_function	Chordata	phylum	1	0.0666667	8.37521e-05
GO:0071880	biological_process	root	no rank	3	1	0.000251256
GO:0071880	biological_process	Eukaryota	superkingdom	3	1	0.000251256
GO:0071880	biological_process	Metazoa	kingdom	1	0.333333	8.37521e-05
GO:0001196	biological_process	root	no rank	1	1	8.37521e-05
GO:0071887	biological_process	root	no rank	17	1	0.00142379
GO:0071887	biological_process	Eukaryota	superkingdom	14	0.823529	0.00117253
GO:0071887	biological_process	Craniata	subphylum	13	0.764706	0.00108878
GO:0071887	biological_process	Metazoa	kingdom	14	0.823529	0.00117253
GO:0071887	biological_process	Chordata	phylum	13	0.764706	0.00108878
GO:0071887	biological_process	Sarcopterygii	superclass	4	0.235294	0.000335008
GO:0001198	biological_process	root	no rank	1	1	8.37521e-05
GO:0071888	biological_process	root	no rank	1	1	8.37521e-05
GO:0071889	molecular_function	root	no rank	11	1	0.000921273
GO:0071889	molecular_function	Eukaryota	superkingdom	7	0.636364	0.000586265
GO:0071894	biological_process	root	no rank	14	1	0.00117253
GO:0071897	biological_process	root	no rank	54	1	0.00452261
GO:0071900	biological_process	root	no rank	244	1	0.0204355
GO:0071900	biological_process	Eukaryota	superkingdom	161	0.659836	0.0134841
GO:0071900	biological_process	Craniata	subphylum	28	0.114754	0.00234506
GO:0071900	biological_process	Metazoa	kingdom	96	0.393443	0.0080402
GO:0071900	biological_process	Chordata	phylum	28	0.114754	0.00234506
GO:0071900	biological_process	Sarcopterygii	superclass	5	0.0204918	0.00041876
GO:0071901	biological_process	root	no rank	28	1	0.00234506
GO:0071901	biological_process	Eukaryota	superkingdom	7	0.25	0.000586265
GO:0071901	biological_process	Metazoa	kingdom	5	0.178571	0.00041876
GO:0071901	biological_process	Craniata	subphylum	1	0.0357143	8.37521e-05
GO:0071901	biological_process	Sarcopterygii	superclass	1	0.0357143	8.37521e-05
GO:0071901	biological_process	Chordata	phylum	1	0.0357143	8.37521e-05
GO:0071902	biological_process	root	no rank	171	1	0.0143216
GO:0071902	biological_process	Eukaryota	superkingdom	105	0.614035	0.00879397
GO:0071902	biological_process	Craniata	subphylum	27	0.157895	0.00226131
GO:0071902	biological_process	Metazoa	kingdom	95	0.555556	0.00795645
GO:0071902	biological_process	Chordata	phylum	27	0.157895	0.00226131
GO:0071902	biological_process	Sarcopterygii	superclass	4	0.0233918	0.000335008
GO:0071907	biological_process	root	no rank	3	1	0.000251256
GO:0071907	biological_process	Eukaryota	superkingdom	3	1	0.000251256
GO:0071910	biological_process	root	no rank	3	1	0.000251256
GO:0071910	biological_process	Eukaryota	superkingdom	3	1	0.000251256
GO:0001221	molecular_function	root	no rank	6	1	0.000502513
GO:0001221	molecular_function	Eukaryota	superkingdom	1	0.166667	8.37521e-05
GO:0001222	molecular_function	root	no rank	2	1	0.000167504
GO:0001222	molecular_function	Eukaryota	superkingdom	1	0.5	8.37521e-05
GO:0001223	molecular_function	root	no rank	4	1	0.000335008
GO:0001300	biological_process	root	no rank	79	1	0.00661642
GO:0001300	biological_process	Eukaryota	superkingdom	55	0.696203	0.00460637
GO:0001302	biological_process	root	no rank	14	1	0.00117253
GO:0001306	biological_process	root	no rank	16	1	0.00134003
GO:0001315	biological_process	root	no rank	16	1	0.00134003
GO:0071933	molecular_function	root	no rank	2	1	0.000167504
GO:0071933	molecular_function	Eukaryota	superkingdom	2	1	0.000167504
GO:0071936	molecular_function	root	no rank	9	1	0.000753769
GO:0071936	molecular_function	Eukaryota	superkingdom	9	1	0.000753769
GO:0071936	molecular_function	Metazoa	kingdom	5	0.555556	0.00041876
GO:0071938	biological_process	root	no rank	3	1	0.000251256
GO:0071938	biological_process	Eukaryota	superkingdom	3	1	0.000251256
GO:0071938	biological_process	Craniata	subphylum	3	1	0.000251256
GO:0071938	biological_process	Metazoa	kingdom	3	1	0.000251256
GO:0071938	biological_process	Chordata	phylum	3	1	0.000251256
GO:0071939	biological_process	root	no rank	3	1	0.000251256
GO:0071939	biological_process	Eukaryota	superkingdom	3	1	0.000251256
GO:0071939	biological_process	Craniata	subphylum	3	1	0.000251256
GO:0071939	biological_process	Metazoa	kingdom	3	1	0.000251256
GO:0071939	biological_process	Chordata	phylum	3	1	0.000251256
GO:0001320	biological_process	root	no rank	5	1	0.00041876
GO:0071940	biological_process	root	no rank	58	1	0.00485762
GO:0071940	biological_process	Eukaryota	superkingdom	56	0.965517	0.00469012
GO:0071941	biological_process	root	no rank	4	1	0.000335008
GO:0071941	biological_process	Eukaryota	superkingdom	1	0.25	8.37521e-05
GO:0001324	biological_process	root	no rank	5	1	0.00041876
GO:0071944	cellular_component	root	no rank	92	1	0.00770519
GO:0071944	cellular_component	Eukaryota	superkingdom	82	0.891304	0.00686767
GO:0071944	cellular_component	Metazoa	kingdom	21	0.228261	0.00175879
GO:0001402	biological_process	root	no rank	3	1	0.000251256
GO:0001402	biological_process	Eukaryota	superkingdom	1	0.333333	8.37521e-05
GO:0071949	molecular_function	root	no rank	15	1	0.00125628
GO:0071949	molecular_function	Eukaryota	superkingdom	2	0.133333	0.000167504
GO:0001403	biological_process	root	no rank	3	1	0.000251256
GO:0001403	biological_process	Eukaryota	superkingdom	1	0.333333	8.37521e-05
GO:0044409	biological_process	root	no rank	116	1	0.00971524
GO:0044409	biological_process	Mammalia	class	3	0.0258621	0.000251256
GO:0044409	biological_process	Eukaryota	superkingdom	15	0.12931	0.00125628
GO:0044409	biological_process	Metazoa	kingdom	9	0.0775862	0.000753769
GO:0044409	biological_process	Craniata	subphylum	3	0.0258621	0.000251256
GO:0044409	biological_process	Sarcopterygii	superclass	3	0.0258621	0.000251256
GO:0044409	biological_process	Chordata	phylum	3	0.0258621	0.000251256
GO:0001405	cellular_component	root	no rank	26	1	0.00217755
GO:0071953	cellular_component	root	no rank	6	1	0.000502513
GO:0071953	cellular_component	Eukaryota	superkingdom	6	1	0.000502513
GO:0071953	cellular_component	Metazoa	kingdom	5	0.833333	0.00041876
GO:0001410	biological_process	root	no rank	4	1	0.000335008
GO:0001410	biological_process	Eukaryota	superkingdom	2	0.5	0.000167504
GO:0071958	cellular_component	root	no rank	3	1	0.000251256
GO:0071958	cellular_component	Eukaryota	superkingdom	1	0.333333	8.37521e-05
GO:0001411	cellular_component	root	no rank	61	1	0.00510888
GO:0001411	cellular_component	Eukaryota	superkingdom	61	1	0.00510888
GO:0001501	biological_process	root	no rank	34	1	0.00284757
GO:0001501	biological_process	Eukaryota	superkingdom	22	0.647059	0.00184255
GO:0001501	biological_process	Metazoa	kingdom	21	0.617647	0.00175879
GO:0001501	biological_process	Craniata	subphylum	12	0.352941	0.00100503
GO:0001501	biological_process	Chordata	phylum	12	0.352941	0.00100503
GO:0001502	biological_process	root	no rank	4	1	0.000335008
GO:0001503	biological_process	root	no rank	88	1	0.00737018
GO:0001503	biological_process	Mammalia	class	1	0.0113636	8.37521e-05
GO:0001503	biological_process	Euarchontoglires	superorder	1	0.0113636	8.37521e-05
GO:0001503	biological_process	Eukaryota	superkingdom	80	0.909091	0.00670017
GO:0001503	biological_process	Metazoa	kingdom	75	0.852273	0.00628141
GO:0001503	biological_process	Craniata	subphylum	10	0.113636	0.000837521
GO:0001503	biological_process	Chordata	phylum	10	0.113636	0.000837521
GO:0001503	biological_process	Sarcopterygii	superclass	1	0.0113636	8.37521e-05
GO:0071963	biological_process	root	no rank	63	1	0.00527638
GO:0071963	biological_process	Eukaryota	superkingdom	61	0.968254	0.00510888
GO:0001504	biological_process	root	no rank	6	1	0.000502513
GO:0001504	biological_process	Eukaryota	superkingdom	6	1	0.000502513
GO:0001504	biological_process	Craniata	subphylum	6	1	0.000502513
GO:0001504	biological_process	Metazoa	kingdom	6	1	0.000502513
GO:0001504	biological_process	Chordata	phylum	6	1	0.000502513
GO:0001505	biological_process	root	no rank	142	1	0.0118928
GO:0001505	biological_process	Mammalia	class	3	0.0211268	0.000251256
GO:0001505	biological_process	Eukaryota	superkingdom	70	0.492958	0.00586265
GO:0001505	biological_process	Craniata	subphylum	31	0.21831	0.00259631
GO:0001505	biological_process	Metazoa	kingdom	34	0.239437	0.00284757
GO:0001505	biological_process	Sarcopterygii	superclass	8	0.056338	0.000670017
GO:0001505	biological_process	Chordata	phylum	31	0.21831	0.00259631
GO:0042136	biological_process	root	no rank	22	1	0.00184255
GO:0042136	biological_process	Eukaryota	superkingdom	1	0.0454545	8.37521e-05
GO:0071966	biological_process	root	no rank	41	1	0.00343384
GO:0001507	biological_process	root	no rank	4	1	0.000335008
GO:0001508	biological_process	root	no rank	11	1	0.000921273
GO:0001508	biological_process	Eukaryota	superkingdom	10	0.909091	0.000837521
GO:0001508	biological_process	Metazoa	kingdom	3	0.272727	0.000251256
GO:0004197	molecular_function	root	no rank	3	1	0.000251256
GO:0004197	molecular_function	Mammalia	class	1	0.333333	8.37521e-05
GO:0004197	molecular_function	Euarchontoglires	superorder	1	0.333333	8.37521e-05
GO:0004197	molecular_function	Eukaryota	superkingdom	2	0.666667	0.000167504
GO:0004197	molecular_function	Craniata	subphylum	1	0.333333	8.37521e-05
GO:0004197	molecular_function	Metazoa	kingdom	1	0.333333	8.37521e-05
GO:0004197	molecular_function	Sarcopterygii	superclass	1	0.333333	8.37521e-05
GO:0004197	molecular_function	Chordata	phylum	1	0.333333	8.37521e-05
GO:0001510	biological_process	root	no rank	4	1	0.000335008
GO:0001510	biological_process	Eukaryota	superkingdom	1	0.25	8.37521e-05
GO:0071976	biological_process	root	no rank	2	1	0.000167504
GO:0071976	biological_process	Eukaryota	superkingdom	2	1	0.000167504
GO:0001527	cellular_component	root	no rank	7	1	0.000586265
GO:0001527	cellular_component	Eukaryota	superkingdom	7	1	0.000586265
GO:0001527	cellular_component	Metazoa	kingdom	6	0.857143	0.000502513
GO:0005509	molecular_function	root	no rank	240	1	0.0201005
GO:0005509	molecular_function	Mammalia	class	1	0.00416667	8.37521e-05
GO:0005509	molecular_function	Euarchontoglires	superorder	1	0.00416667	8.37521e-05
GO:0005509	molecular_function	Eukaryota	superkingdom	154	0.641667	0.0128978
GO:0005509	molecular_function	Craniata	subphylum	8	0.0333333	0.000670017
GO:0005509	molecular_function	Metazoa	kingdom	26	0.108333	0.00217755
GO:0005509	molecular_function	Chordata	phylum	8	0.0333333	0.000670017
GO:0005509	molecular_function	Sarcopterygii	superclass	1	0.00416667	8.37521e-05
GO:0001512	molecular_function	root	no rank	12	1	0.00100503
GO:0001514	biological_process	root	no rank	2	1	0.000167504
GO:0001514	biological_process	Eukaryota	superkingdom	2	1	0.000167504
GO:0071981	biological_process	root	no rank	1	1	8.37521e-05
GO:0071981	biological_process	Eukaryota	superkingdom	1	1	8.37521e-05
GO:0001516	biological_process	root	no rank	2	1	0.000167504
GO:0001516	biological_process	Eukaryota	superkingdom	1	0.5	8.37521e-05
GO:0071982	biological_process	root	no rank	1	1	8.37521e-05
GO:0071982	biological_process	Eukaryota	superkingdom	1	1	8.37521e-05
GO:0071985	biological_process	root	no rank	37	1	0.00309883
GO:0071985	biological_process	Eukaryota	superkingdom	34	0.918919	0.00284757
GO:0001520	cellular_component	root	no rank	7	1	0.000586265
GO:0001523	biological_process	root	no rank	28	1	0.00234506
GO:0001523	biological_process	Eukaryota	superkingdom	25	0.892857	0.0020938
GO:0001523	biological_process	Craniata	subphylum	3	0.107143	0.000251256
GO:0001523	biological_process	Metazoa	kingdom	20	0.714286	0.00167504
GO:0001523	biological_process	Chordata	phylum	3	0.107143	0.000251256
GO:0071988	biological_process	root	no rank	6	1	0.000502513
GO:0071988	biological_process	Eukaryota	superkingdom	5	0.833333	0.00041876
GO:0005344	molecular_function	root	no rank	4	1	0.000335008
GO:0005344	molecular_function	Mammalia	class	3	0.75	0.000251256
GO:0005344	molecular_function	Eukaryota	superkingdom	4	1	0.000335008
GO:0005344	molecular_function	Craniata	subphylum	4	1	0.000335008
GO:0005344	molecular_function	Metazoa	kingdom	4	1	0.000335008
GO:0005344	molecular_function	Sarcopterygii	superclass	4	1	0.000335008
GO:0005344	molecular_function	Chordata	phylum	4	1	0.000335008
GO:0001525	biological_process	root	no rank	109	1	0.00912898
GO:0001525	biological_process	Mammalia	class	1	0.00917431	8.37521e-05
GO:0001525	biological_process	Euarchontoglires	superorder	1	0.00917431	8.37521e-05
GO:0001525	biological_process	Eukaryota	superkingdom	62	0.568807	0.00519263
GO:0001525	biological_process	Craniata	subphylum	8	0.0733945	0.000670017
GO:0001525	biological_process	Metazoa	kingdom	17	0.155963	0.00142379
GO:0001525	biological_process	Sarcopterygii	superclass	8	0.0733945	0.000670017
GO:0001525	biological_process	Chordata	phylum	8	0.0733945	0.000670017
GO:0006029	biological_process	root	no rank	14	1	0.00117253
GO:0006029	biological_process	Eukaryota	superkingdom	10	0.714286	0.000837521
GO:0006029	biological_process	Craniata	subphylum	9	0.642857	0.000753769
GO:0006029	biological_process	Metazoa	kingdom	10	0.714286	0.000837521
GO:0006029	biological_process	Chordata	phylum	9	0.642857	0.000753769
GO:0006790	biological_process	root	no rank	102	1	0.00854271
GO:0006790	biological_process	Mammalia	class	3	0.0294118	0.000251256
GO:0006790	biological_process	Eukaryota	superkingdom	14	0.137255	0.00117253
GO:0006790	biological_process	Craniata	subphylum	6	0.0588235	0.000502513
GO:0006790	biological_process	Metazoa	kingdom	7	0.0686275	0.000586265
GO:0006790	biological_process	Sarcopterygii	superclass	4	0.0392157	0.000335008
GO:0006790	biological_process	Chordata	phylum	6	0.0588235	0.000502513
GO:0030023	molecular_function	root	no rank	5	1	0.00041876
GO:0030023	molecular_function	Eukaryota	superkingdom	4	0.8	0.000335008
GO:0030023	molecular_function	Metazoa	kingdom	4	0.8	0.000335008
GO:0072001	biological_process	root	no rank	2	1	0.000167504
GO:0072001	biological_process	Eukaryota	superkingdom	2	1	0.000167504
GO:0072001	biological_process	Metazoa	kingdom	1	0.5	8.37521e-05
GO:0001530	molecular_function	root	no rank	66	1	0.00552764
GO:0001530	molecular_function	Eukaryota	superkingdom	61	0.924242	0.00510888
GO:0001530	molecular_function	Metazoa	kingdom	61	0.924242	0.00510888
GO:0001530	molecular_function	Craniata	subphylum	1	0.0151515	8.37521e-05
GO:0001530	molecular_function	Chordata	phylum	1	0.0151515	8.37521e-05
GO:0072002	biological_process	root	no rank	3	1	0.000251256
GO:0072002	biological_process	Eukaryota	superkingdom	1	0.333333	8.37521e-05
GO:0072002	biological_process	Metazoa	kingdom	1	0.333333	8.37521e-05
GO:0072003	biological_process	root	no rank	2	1	0.000167504
GO:0072003	biological_process	Eukaryota	superkingdom	1	0.5	8.37521e-05
GO:0001533	cellular_component	root	no rank	13	1	0.00108878
GO:0001533	cellular_component	Eukaryota	superkingdom	13	1	0.00108878
GO:0072006	biological_process	root	no rank	2	1	0.000167504
GO:0072006	biological_process	Eukaryota	superkingdom	2	1	0.000167504
GO:0072006	biological_process	Metazoa	kingdom	1	0.5	8.37521e-05
GO:0072009	biological_process	root	no rank	19	1	0.00159129
GO:0072009	biological_process	Eukaryota	superkingdom	5	0.263158	0.00041876
GO:0072009	biological_process	Metazoa	kingdom	4	0.210526	0.000335008
GO:0001537	molecular_function	root	no rank	1	1	8.37521e-05
GO:0001537	molecular_function	Eukaryota	superkingdom	1	1	8.37521e-05
GO:0001537	molecular_function	Craniata	subphylum	1	1	8.37521e-05
GO:0001537	molecular_function	Metazoa	kingdom	1	1	8.37521e-05
GO:0001537	molecular_function	Chordata	phylum	1	1	8.37521e-05
GO:0001539	biological_process	root	no rank	8	1	0.000670017
GO:0001539	biological_process	Eukaryota	superkingdom	6	0.75	0.000502513
GO:0001540	molecular_function	root	no rank	19	1	0.00159129
GO:0001540	molecular_function	Eukaryota	superkingdom	14	0.736842	0.00117253
GO:0001540	molecular_function	Metazoa	kingdom	9	0.473684	0.000753769
GO:0001541	biological_process	root	no rank	6	1	0.000502513
GO:0001541	biological_process	Eukaryota	superkingdom	3	0.5	0.000251256
GO:0001541	biological_process	Metazoa	kingdom	1	0.166667	8.37521e-05
GO:0072012	biological_process	root	no rank	2	1	0.000167504
GO:0072012	biological_process	Eukaryota	superkingdom	2	1	0.000167504
GO:0072012	biological_process	Metazoa	kingdom	1	0.5	8.37521e-05
GO:0001542	biological_process	root	no rank	35	1	0.00293132
GO:0001542	biological_process	Eukaryota	superkingdom	35	1	0.00293132
GO:0001542	biological_process	Craniata	subphylum	34	0.971429	0.00284757
GO:0001542	biological_process	Metazoa	kingdom	35	1	0.00293132
GO:0001542	biological_process	Chordata	phylum	34	0.971429	0.00284757
GO:0001542	biological_process	Sarcopterygii	superclass	6	0.171429	0.000502513
GO:0072014	biological_process	root	no rank	1	1	8.37521e-05
GO:0072014	biological_process	Eukaryota	superkingdom	1	1	8.37521e-05
GO:0072015	biological_process	root	no rank	3	1	0.000251256
GO:0072015	biological_process	Eukaryota	superkingdom	3	1	0.000251256
GO:0072017	biological_process	root	no rank	1	1	8.37521e-05
GO:0072017	biological_process	Eukaryota	superkingdom	1	1	8.37521e-05
GO:0072021	biological_process	root	no rank	4	1	0.000335008
GO:0072021	biological_process	Eukaryota	superkingdom	4	1	0.000335008
GO:0072021	biological_process	Metazoa	kingdom	4	1	0.000335008
GO:0072023	biological_process	root	no rank	4	1	0.000335008
GO:0072023	biological_process	Eukaryota	superkingdom	4	1	0.000335008
GO:0072023	biological_process	Metazoa	kingdom	4	1	0.000335008
GO:0001552	biological_process	root	no rank	6	1	0.000502513
GO:0001552	biological_process	Eukaryota	superkingdom	6	1	0.000502513
GO:0001552	biological_process	Craniata	subphylum	6	1	0.000502513
GO:0001552	biological_process	Metazoa	kingdom	6	1	0.000502513
GO:0001552	biological_process	Sarcopterygii	superclass	6	1	0.000502513
GO:0001552	biological_process	Chordata	phylum	6	1	0.000502513
GO:0001553	biological_process	root	no rank	1	1	8.37521e-05
GO:0001553	biological_process	Eukaryota	superkingdom	1	1	8.37521e-05
GO:0072025	biological_process	root	no rank	4	1	0.000335008
GO:0072025	biological_process	Eukaryota	superkingdom	4	1	0.000335008
GO:0072025	biological_process	Metazoa	kingdom	4	1	0.000335008
GO:0001554	biological_process	root	no rank	41	1	0.00343384
GO:0001555	biological_process	root	no rank	4	1	0.000335008
GO:0001555	biological_process	Eukaryota	superkingdom	4	1	0.000335008
GO:0001555	biological_process	Craniata	subphylum	3	0.75	0.000251256
GO:0001555	biological_process	Metazoa	kingdom	4	1	0.000335008
GO:0001555	biological_process	Chordata	phylum	3	0.75	0.000251256
GO:0001556	biological_process	root	no rank	6	1	0.000502513
GO:0001556	biological_process	Eukaryota	superkingdom	4	0.666667	0.000335008
GO:0008152	biological_process	root	no rank	753	1	0.0630653
GO:0008152	biological_process	Mammalia	class	18	0.0239044	0.00150754
GO:0008152	biological_process	Euarchontoglires	superorder	3	0.00398406	0.000251256
GO:0008152	biological_process	Eukaryota	superkingdom	367	0.487384	0.030737
GO:0008152	biological_process	Craniata	subphylum	97	0.128818	0.00812395
GO:0008152	biological_process	Metazoa	kingdom	193	0.256308	0.0161642
GO:0008152	biological_process	Sarcopterygii	superclass	38	0.0504648	0.00318258
GO:0008152	biological_process	Chordata	phylum	97	0.128818	0.00812395
GO:0016049	biological_process	root	no rank	215	1	0.0180067
GO:0016049	biological_process	Mammalia	class	12	0.055814	0.00100503
GO:0016049	biological_process	Eukaryota	superkingdom	142	0.660465	0.0118928
GO:0016049	biological_process	Craniata	subphylum	16	0.0744186	0.00134003
GO:0016049	biological_process	Metazoa	kingdom	20	0.0930233	0.00167504
GO:0016049	biological_process	Sarcopterygii	superclass	12	0.055814	0.00100503
GO:0016049	biological_process	Chordata	phylum	16	0.0744186	0.00134003
GO:0001558	biological_process	root	no rank	192	1	0.0160804
GO:0001558	biological_process	Mammalia	class	12	0.0625	0.00100503
GO:0001558	biological_process	Eukaryota	superkingdom	108	0.5625	0.00904523
GO:0001558	biological_process	Craniata	subphylum	22	0.114583	0.00184255
GO:0001558	biological_process	Metazoa	kingdom	44	0.229167	0.00368509
GO:0001558	biological_process	Sarcopterygii	superclass	14	0.0729167	0.00117253
GO:0001558	biological_process	Chordata	phylum	22	0.114583	0.00184255
GO:0001561	biological_process	root	no rank	1	1	8.37521e-05
GO:0001562	biological_process	root	no rank	7	1	0.000586265
GO:0001562	biological_process	Eukaryota	superkingdom	5	0.714286	0.00041876
GO:0001562	biological_process	Craniata	subphylum	4	0.571429	0.000335008
GO:0001562	biological_process	Metazoa	kingdom	4	0.571429	0.000335008
GO:0001562	biological_process	Sarcopterygii	superclass	4	0.571429	0.000335008
GO:0001562	biological_process	Chordata	phylum	4	0.571429	0.000335008
GO:0001568	biological_process	root	no rank	46	1	0.0038526
GO:0001568	biological_process	Eukaryota	superkingdom	32	0.695652	0.00268007
GO:0001568	biological_process	Metazoa	kingdom	14	0.304348	0.00117253
GO:0001568	biological_process	Craniata	subphylum	6	0.130435	0.000502513
GO:0001568	biological_process	Sarcopterygii	superclass	6	0.130435	0.000502513
GO:0001568	biological_process	Chordata	phylum	6	0.130435	0.000502513
GO:0001569	biological_process	root	no rank	9	1	0.000753769
GO:0001569	biological_process	Eukaryota	superkingdom	5	0.555556	0.00041876
GO:0001569	biological_process	Metazoa	kingdom	3	0.333333	0.000251256
GO:0072044	biological_process	root	no rank	1	1	8.37521e-05
GO:0072044	biological_process	Eukaryota	superkingdom	1	1	8.37521e-05
GO:0001570	biological_process	root	no rank	5	1	0.00041876
GO:0001570	biological_process	Eukaryota	superkingdom	5	1	0.00041876
GO:0001570	biological_process	Metazoa	kingdom	2	0.4	0.000167504
GO:0001573	biological_process	root	no rank	1	1	8.37521e-05
GO:0001573	biological_process	Eukaryota	superkingdom	1	1	8.37521e-05
GO:0001573	biological_process	Craniata	subphylum	1	1	8.37521e-05
GO:0001573	biological_process	Metazoa	kingdom	1	1	8.37521e-05
GO:0001573	biological_process	Chordata	phylum	1	1	8.37521e-05
GO:0001574	biological_process	root	no rank	1	1	8.37521e-05
GO:0001574	biological_process	Eukaryota	superkingdom	1	1	8.37521e-05
GO:0001574	biological_process	Craniata	subphylum	1	1	8.37521e-05
GO:0001574	biological_process	Metazoa	kingdom	1	1	8.37521e-05
GO:0001574	biological_process	Chordata	phylum	1	1	8.37521e-05
GO:0001575	biological_process	root	no rank	2	1	0.000167504
GO:0001575	biological_process	Eukaryota	superkingdom	2	1	0.000167504
GO:0007157	biological_process	root	no rank	16	1	0.00134003
GO:0007157	biological_process	Eukaryota	superkingdom	14	0.875	0.00117253
GO:0007157	biological_process	Metazoa	kingdom	8	0.5	0.000670017
GO:0001578	biological_process	root	no rank	40	1	0.00335008
GO:0001578	biological_process	Mammalia	class	13	0.325	0.00108878
GO:0001578	biological_process	Eukaryota	superkingdom	24	0.6	0.00201005
GO:0001578	biological_process	Craniata	subphylum	13	0.325	0.00108878
GO:0001578	biological_process	Metazoa	kingdom	13	0.325	0.00108878
GO:0001578	biological_process	Sarcopterygii	superclass	13	0.325	0.00108878
GO:0001578	biological_process	Chordata	phylum	13	0.325	0.00108878
GO:0001580	biological_process	root	no rank	17	1	0.00142379
GO:0001580	biological_process	Eukaryota	superkingdom	1	0.0588235	8.37521e-05
GO:0072070	biological_process	root	no rank	1	1	8.37521e-05
GO:0072070	biological_process	Eukaryota	superkingdom	1	1	8.37521e-05
GO:0072073	biological_process	root	no rank	35	1	0.00293132
GO:0072073	biological_process	Eukaryota	superkingdom	10	0.285714	0.000837521
GO:0072073	biological_process	Metazoa	kingdom	5	0.142857	0.00041876
[truncated: 39,017 more rows]

## Sheet: Table S26
Table S26. DF-1 MetaGOmics analysis GO terms protein report.
GO acc	GO aspect	count	total count	ratio
unknownprc	biological_process	11150	11940	0.933836
unknownfun	molecular_function	11150	11940	0.933836
unknowncmp	cellular_component	11149	11940	0.933752
GO:0070966	biological_process	6	11940	0.000502513
GO:0070971	cellular_component	2	11940	0.000167504
GO:0070972	biological_process	100	11940	0.00837521
GO:0000001	biological_process	56	11940	0.00469012
GO:0000002	biological_process	1	11940	8.37521e-05
GO:0070979	biological_process	14	11940	0.00117253
GO:0000003	biological_process	103	11940	0.00862647
GO:0070983	biological_process	1	11940	8.37521e-05
GO:0042254	biological_process	99	11940	0.00829146
GO:0044183	molecular_function	45	11940	0.00376884
GO:0051082	molecular_function	82	11940	0.00686767
GO:0070986	biological_process	4	11940	0.000335008
GO:0070988	biological_process	17	11940	0.00142379
GO:0070989	biological_process	1	11940	8.37521e-05
GO:0070990	molecular_function	3	11940	0.000251256
GO:0003756	molecular_function	6	11940	0.000502513
GO:0015036	molecular_function	16	11940	0.00134003
GO:0070993	cellular_component	1	11940	8.37521e-05
GO:0070994	biological_process	4	11940	0.000335008
GO:0000011	biological_process	68	11940	0.00569514
GO:0070997	biological_process	60	11940	0.00502513
GO:0000012	biological_process	2	11940	0.000167504
GO:0000015	cellular_component	11	11940	0.000921273
GO:0071000	biological_process	10	11940	0.000837521
GO:0071001	cellular_component	5	11940	0.00041876
GO:0000018	biological_process	21	11940	0.00175879
GO:0071004	cellular_component	3	11940	0.000251256
GO:0071005	cellular_component	24	11940	0.00201005
GO:0071007	cellular_component	22	11940	0.00184255
GO:0000022	biological_process	17	11940	0.00142379
GO:0071010	cellular_component	3	11940	0.000251256
GO:0071011	cellular_component	68	11940	0.00569514
GO:0071013	cellular_component	66	11940	0.00552764
GO:0071014	cellular_component	65	11940	0.00544389
GO:0000027	biological_process	30	11940	0.00251256
GO:0000028	biological_process	28	11940	0.00234506
GO:0000035	molecular_function	1	11940	8.37521e-05
GO:0000038	biological_process	2	11940	0.000167504
GO:0071025	biological_process	3	11940	0.000251256
GO:0005324	molecular_function	12	11940	0.00100503
GO:0005886	cellular_component	601	11940	0.050335
GO:0071027	biological_process	3	11940	0.000251256
GO:0000041	biological_process	86	11940	0.00720268
GO:0071028	biological_process	3	11940	0.000251256
GO:0000045	biological_process	34	11940	0.00284757
GO:0071029	biological_process	1	11940	8.37521e-05
GO:0009055	molecular_function	28	11940	0.00234506
GO:0071031	biological_process	1	11940	8.37521e-05
GO:0000049	molecular_function	76	11940	0.00636516
GO:0071034	biological_process	1	11940	8.37521e-05
GO:0071035	biological_process	1	11940	8.37521e-05
GO:0000054	biological_process	82	11940	0.00686767
GO:0071038	biological_process	1	11940	8.37521e-05
GO:0000055	biological_process	41	11940	0.00343384
GO:0071039	biological_process	1	11940	8.37521e-05
GO:0000056	biological_process	16	11940	0.00134003
GO:0071041	biological_process	1	11940	8.37521e-05
GO:0071042	biological_process	2	11940	0.000167504
GO:0071043	biological_process	1	11940	8.37521e-05
GO:0000062	molecular_function	2	11940	0.000167504
GO:0071044	biological_process	1	11940	8.37521e-05
GO:0071045	biological_process	1	11940	8.37521e-05
GO:0071046	biological_process	1	11940	8.37521e-05
GO:0006260	biological_process	21	11940	0.00175879
GO:0071047	biological_process	2	11940	0.000167504
GO:0007059	biological_process	47	11940	0.00393635
GO:0051276	biological_process	163	11940	0.0136516
GO:0000070	biological_process	29	11940	0.00242881
GO:0071051	biological_process	1	11940	8.37521e-05
GO:0007017	biological_process	237	11940	0.0198492
GO:0000073	biological_process	3	11940	0.000251256
GO:0000075	biological_process	43	11940	0.00360134
GO:0000076	biological_process	2	11940	0.000167504
GO:0000077	biological_process	37	11940	0.00309883
GO:0000079	biological_process	58	11940	0.00485762
GO:0000082	biological_process	67	11940	0.00561139
GO:0071062	cellular_component	1	11940	8.37521e-05
GO:0000083	biological_process	1	11940	8.37521e-05
GO:0071065	cellular_component	2	11940	0.000167504
GO:0000086	biological_process	30	11940	0.00251256
GO:0071071	biological_process	23	11940	0.0019263
GO:0071072	biological_process	5	11940	0.00041876
GO:0071073	biological_process	14	11940	0.00117253
GO:0071074	molecular_function	13	11940	0.00108878
GO:0000917	biological_process	2	11940	0.000167504
GO:0000096	biological_process	11	11940	0.000921273
GO:0000097	biological_process	6	11940	0.000502513
GO:0000098	biological_process	11	11940	0.000921273
GO:0000103	biological_process	12	11940	0.00100503
GO:0000105	biological_process	11	11940	0.000921273
GO:0000117	biological_process	1	11940	8.37521e-05
GO:0000118	cellular_component	7	11940	0.000586265
GO:0071103	biological_process	75	11940	0.00628141
GO:0000122	biological_process	177	11940	0.0148241
GO:0000123	cellular_component	55	11940	0.00460637
GO:0071107	biological_process	10	11940	0.000837521
GO:0000131	cellular_component	14	11940	0.00117253
GO:0000132	biological_process	86	11940	0.00720268
GO:0000137	cellular_component	9	11940	0.000753769
GO:0000138	cellular_component	19	11940	0.00159129
GO:0000139	cellular_component	94	11940	0.0078727
GO:0000142	cellular_component	56	11940	0.00469012
GO:0000146	molecular_function	4	11940	0.000335008
GO:0000147	biological_process	2	11940	0.000167504
GO:0000149	molecular_function	37	11940	0.00309883
GO:0000151	cellular_component	51	11940	0.00427136
GO:0000152	cellular_component	16	11940	0.00134003
GO:0000153	cellular_component	16	11940	0.00134003
GO:0000154	biological_process	3	11940	0.000251256
GO:0000156	molecular_function	1	11940	8.37521e-05
GO:0071133	cellular_component	1	11940	8.37521e-05
GO:0000159	cellular_component	3	11940	0.000251256
GO:0000160	biological_process	27	11940	0.00226131
GO:0000161	biological_process	3	11940	0.000251256
GO:0000165	biological_process	153	11940	0.0128141
GO:0000166	molecular_function	375	11940	0.031407
GO:0000172	cellular_component	1	11940	8.37521e-05
GO:0000750	biological_process	5	11940	0.00041876
GO:0000175	molecular_function	1	11940	8.37521e-05
GO:0000176	cellular_component	2	11940	0.000167504
GO:0000177	cellular_component	1	11940	8.37521e-05
GO:0000178	cellular_component	2	11940	0.000167504
GO:0071156	biological_process	15	11940	0.00125628
GO:0071157	biological_process	12	11940	0.00100503
GO:0022625	cellular_component	44	11940	0.00368509
GO:0071158	biological_process	7	11940	0.000586265
GO:0022627	cellular_component	51	11940	0.00427136
GO:0000183	biological_process	1	11940	8.37521e-05
GO:0000184	biological_process	82	11940	0.00686767
GO:0000185	biological_process	12	11940	0.00100503
GO:0000186	biological_process	12	11940	0.00100503
GO:0000187	biological_process	136	11940	0.0113903
GO:0071168	biological_process	1	11940	8.37521e-05
GO:0006606	biological_process	67	11940	0.00561139
GO:0071173	biological_process	5	11940	0.00041876
GO:0071174	biological_process	5	11940	0.00041876
GO:0000196	biological_process	3	11940	0.000251256
GO:0000209	biological_process	99	11940	0.00829146
GO:0005515	molecular_function	779	11940	0.0652429
GO:0019941	biological_process	112	11940	0.00938023
GO:0000212	biological_process	22	11940	0.00184255
GO:0016469	cellular_component	16	11940	0.00134003
GO:0000221	cellular_component	1	11940	8.37521e-05
GO:0071204	cellular_component	2	11940	0.000167504
GO:0071205	biological_process	5	11940	0.00041876
GO:0071206	biological_process	5	11940	0.00041876
GO:0000224	molecular_function	6	11940	0.000502513
GO:0000226	biological_process	141	11940	0.011809
GO:0000228	cellular_component	27	11940	0.00226131
GO:0071211	biological_process	41	11940	0.00343384
GO:0000794	cellular_component	24	11940	0.00201005
GO:0071214	biological_process	263	11940	0.0220268
GO:0000793	cellular_component	31	11940	0.00259631
GO:0071216	biological_process	105	11940	0.00879397
GO:0071218	biological_process	16	11940	0.00134003
GO:0071219	biological_process	52	11940	0.00435511
GO:0000235	cellular_component	8	11940	0.000670017
GO:0071222	biological_process	50	11940	0.0041876
GO:0071225	biological_process	3	11940	0.000251256
GO:0000242	cellular_component	4	11940	0.000335008
GO:0000244	biological_process	19	11940	0.00159129
GO:0071229	biological_process	119	11940	0.0099665
GO:0000245	biological_process	3	11940	0.000251256
GO:0071232	biological_process	2	11940	0.000167504
GO:0071233	biological_process	1	11940	8.37521e-05
GO:0071236	biological_process	188	11940	0.0157454
GO:0000253	molecular_function	1	11940	8.37521e-05
GO:0071241	biological_process	250	11940	0.020938
GO:0071242	biological_process	3	11940	0.000251256
GO:0071243	biological_process	24	11940	0.00201005
GO:0071244	biological_process	16	11940	0.00134003
GO:0071248	biological_process	231	11940	0.0193467
GO:0005622	cellular_component	43	11940	0.00360134
GO:0046961	molecular_function	14	11940	0.00117253
GO:0003924	molecular_function	51	11940	0.00427136
GO:0071257	biological_process	65	11940	0.00544389
GO:0071258	biological_process	16	11940	0.00134003
GO:0000266	biological_process	3	11940	0.000251256
GO:0005575	cellular_component	11940	11940	1
GO:0071262	biological_process	13	11940	0.00108878
GO:0071264	biological_process	13	11940	0.00108878
GO:0000270	biological_process	9	11940	0.000753769
GO:0071265	biological_process	6	11940	0.000502513
GO:0000271	biological_process	60	11940	0.00502513
GO:0071267	biological_process	6	11940	0.000502513
GO:0000272	biological_process	1	11940	8.37521e-05
GO:0000275	cellular_component	15	11940	0.00125628
GO:0000278	biological_process	62	11940	0.00519263
GO:0000280	biological_process	96	11940	0.0080402
GO:0000281	biological_process	99	11940	0.00829146
GO:0071276	biological_process	78	11940	0.00653266
GO:0000282	biological_process	8	11940	0.000670017
GO:0071277	biological_process	63	11940	0.00527638
GO:0000753	biological_process	2	11940	0.000167504
GO:0071279	biological_process	16	11940	0.00134003
GO:0071280	biological_process	10	11940	0.000837521
GO:0071281	biological_process	62	11940	0.00519263
GO:0000287	molecular_function	128	11940	0.0107203
GO:0000288	biological_process	6	11940	0.000502513
GO:0000289	biological_process	2	11940	0.000167504
GO:0071283	biological_process	2	11940	0.000167504
GO:0071284	biological_process	13	11940	0.00108878
GO:0071285	biological_process	12	11940	0.00100503
GO:0000291	biological_process	7	11940	0.000586265
GO:0071286	biological_process	3	11940	0.000251256
GO:0071287	biological_process	53	11940	0.00443886
GO:0071288	biological_process	15	11940	0.00125628
GO:0071291	biological_process	2	11940	0.000167504
GO:0016021	cellular_component	186	11940	0.0155779
GO:0071294	biological_process	5	11940	0.00041876
GO:0071295	biological_process	17	11940	0.00142379
GO:0019898	cellular_component	149	11940	0.0124791
GO:0000301	biological_process	5	11940	0.00041876
GO:0000302	biological_process	221	11940	0.0185092
GO:0071298	biological_process	6	11940	0.000502513
GO:0000303	biological_process	9	11940	0.000753769
GO:0071300	biological_process	43	11940	0.00360134
GO:0000305	biological_process	25	11940	0.0020938
GO:0000306	cellular_component	18	11940	0.00150754
GO:0071305	biological_process	7	11940	0.000586265
GO:0071306	biological_process	4	11940	0.000335008
GO:0071307	biological_process	4	11940	0.000335008
GO:0000313	cellular_component	8	11940	0.000670017
GO:0071310	biological_process	488	11940	0.040871
GO:0000314	cellular_component	3	11940	0.000251256
GO:0000315	cellular_component	7	11940	0.000586265
GO:0071311	biological_process	1	11940	8.37521e-05
GO:0071312	biological_process	1	11940	8.37521e-05
GO:0071314	biological_process	1	11940	8.37521e-05
GO:0000322	cellular_component	27	11940	0.00226131
GO:0071316	biological_process	38	11940	0.00318258
GO:0000323	cellular_component	231	11940	0.0193467
GO:0000324	cellular_component	26	11940	0.00217755
GO:0071318	biological_process	26	11940	0.00217755
GO:0000325	cellular_component	2	11940	0.000167504
GO:0000326	cellular_component	1	11940	8.37521e-05
GO:0071320	biological_process	120	11940	0.0100503
GO:0071321	biological_process	17	11940	0.00142379
GO:0071322	biological_process	60	11940	0.00502513
GO:0000328	cellular_component	3	11940	0.000251256
GO:0000329	cellular_component	72	11940	0.00603015
GO:0071323	biological_process	3	11940	0.000251256
GO:0071324	biological_process	5	11940	0.00041876
GO:0000331	cellular_component	29	11940	0.00242881
GO:0071326	biological_process	56	11940	0.00469012
GO:0071329	biological_process	5	11940	0.00041876
GO:0071331	biological_process	50	11940	0.0041876
GO:0071332	biological_process	1	11940	8.37521e-05
GO:0000338	biological_process	1	11940	8.37521e-05
GO:0071333	biological_process	50	11940	0.0041876
GO:0000339	molecular_function	2	11940	0.000167504
GO:0071339	cellular_component	1	11940	8.37521e-05
GO:0071340	biological_process	9	11940	0.000753769
GO:0071341	cellular_component	2	11940	0.000167504
GO:0000348	biological_process	1	11940	8.37521e-05
GO:0000349	biological_process	17	11940	0.00142379
GO:0071345	biological_process	270	11940	0.0226131
GO:0071346	biological_process	128	11940	0.0107203
GO:0071347	biological_process	70	11940	0.00586265
GO:0000354	biological_process	1	11940	8.37521e-05
GO:0000384	molecular_function	1	11940	8.37521e-05
GO:0071351	biological_process	5	11940	0.00041876
GO:0071353	biological_process	51	11940	0.00427136
GO:0071354	biological_process	18	11940	0.00150754
GO:0071356	biological_process	27	11940	0.00226131
GO:0071357	biological_process	1	11940	8.37521e-05
GO:0000375	biological_process	70	11940	0.00586265
GO:0071359	biological_process	3	11940	0.000251256
GO:0071360	biological_process	2	11940	0.000167504
GO:0000377	biological_process	70	11940	0.00586265
GO:0071361	biological_process	10	11940	0.000837521
GO:0071362	biological_process	1	11940	8.37521e-05
GO:0071363	biological_process	200	11940	0.0167504
GO:0000380	biological_process	3	11940	0.000251256
GO:0071364	biological_process	32	11940	0.00268007
GO:0000381	biological_process	5	11940	0.00041876
GO:0000387	biological_process	19	11940	0.00159129
GO:0000388	biological_process	17	11940	0.00142379
GO:0000390	biological_process	1	11940	8.37521e-05
GO:0071371	biological_process	85	11940	0.00711893
GO:0071372	biological_process	85	11940	0.00711893
GO:0000395	biological_process	1	11940	8.37521e-05
GO:0000398	biological_process	70	11940	0.00586265
GO:0071374	biological_process	9	11940	0.000753769
GO:0071375	biological_process	102	11940	0.00854271
GO:0071376	biological_process	1	11940	8.37521e-05
GO:0071377	biological_process	17	11940	0.00142379
GO:0071379	biological_process	3	11940	0.000251256
GO:0071380	biological_process	2	11940	0.000167504
GO:0000407	cellular_component	7	11940	0.000586265
GO:0071383	biological_process	84	11940	0.00703518
GO:0071384	biological_process	84	11940	0.00703518
GO:0000409	biological_process	2	11940	0.000167504
GO:0071385	biological_process	68	11940	0.00569514
GO:0000411	biological_process	2	11940	0.000167504
GO:0071386	biological_process	1	11940	8.37521e-05
GO:0000413	biological_process	6	11940	0.000502513
GO:0071389	biological_process	33	11940	0.00276382
GO:0071391	biological_process	16	11940	0.00134003
GO:0071392	biological_process	12	11940	0.00100503
GO:0071393	biological_process	8	11940	0.000670017
GO:0000418	cellular_component	1	11940	8.37521e-05
GO:0071395	biological_process	2	11940	0.000167504
GO:0000421	cellular_component	17	11940	0.00142379
GO:0071396	biological_process	205	11940	0.0171692
GO:0000422	biological_process	37	11940	0.00309883
GO:0071397	biological_process	14	11940	0.00117253
GO:0071398	biological_process	36	11940	0.00301508
GO:0071399	biological_process	12	11940	0.00100503
GO:0071400	biological_process	1	11940	8.37521e-05
GO:0000428	cellular_component	3	11940	0.000251256
GO:0071402	biological_process	31	11940	0.00259631
GO:0000429	biological_process	1	11940	8.37521e-05
GO:0071404	biological_process	31	11940	0.00259631
GO:0000430	biological_process	1	11940	8.37521e-05
GO:0071405	biological_process	1	11940	8.37521e-05
GO:0071407	biological_process	309	11940	0.0258794
GO:0000433	biological_process	1	11940	8.37521e-05
GO:0071409	biological_process	16	11940	0.00134003
GO:0071417	biological_process	332	11940	0.0278057
GO:0000447	biological_process	4	11940	0.000335008
GO:0071418	biological_process	1	11940	8.37521e-05
GO:0000448	biological_process	1	11940	8.37521e-05
GO:0071420	biological_process	2	11940	0.000167504
GO:0071426	biological_process	82	11940	0.00686767
GO:0071428	biological_process	82	11940	0.00686767
GO:0000459	biological_process	18	11940	0.00150754
GO:0000460	biological_process	1	11940	8.37521e-05
GO:0000461	biological_process	1	11940	8.37521e-05
GO:0000462	biological_process	26	11940	0.00217755
GO:0000463	biological_process	2	11940	0.000167504
GO:0000464	biological_process	1	11940	8.37521e-05
GO:0071435	biological_process	1	11940	8.37521e-05
GO:0000465	biological_process	2	11940	0.000167504
GO:0071437	cellular_component	22	11940	0.00184255
GO:0000466	biological_process	1	11940	8.37521e-05
GO:0071438	cellular_component	2	11940	0.000167504
GO:0000467	biological_process	17	11940	0.00142379
GO:0000469	biological_process	23	11940	0.0019263
GO:0000470	biological_process	2	11940	0.000167504
GO:0000472	biological_process	2	11940	0.000167504
GO:0071447	biological_process	10	11940	0.000837521
GO:0000478	biological_process	6	11940	0.000502513
GO:0071450	biological_process	4	11940	0.000335008
GO:0000479	biological_process	6	11940	0.000502513
GO:0071451	biological_process	4	11940	0.000335008
GO:0000480	biological_process	2	11940	0.000167504
GO:0071453	biological_process	76	11940	0.00636516
GO:0071455	biological_process	20	11940	0.00167504
GO:0071456	biological_process	49	11940	0.00410385
GO:0071457	biological_process	3	11940	0.000251256
GO:0071459	biological_process	8	11940	0.000670017
GO:0071461	biological_process	1	11940	8.37521e-05
GO:0071462	biological_process	14	11940	0.00117253
GO:0000491	biological_process	7	11940	0.000586265
GO:0000492	biological_process	7	11940	0.000586265
GO:0071464	biological_process	6	11940	0.000502513
GO:0071466	biological_process	31	11940	0.00259631
GO:0071467	biological_process	35	11940	0.00293132
GO:0071468	biological_process	34	11940	0.00284757
GO:0071470	biological_process	122	11940	0.0102178
GO:0071472	biological_process	18	11940	0.00150754
GO:0000502	cellular_component	12	11940	0.00100503
GO:0071474	biological_process	5	11940	0.00041876
GO:0071475	biological_process	2	11940	0.000167504
GO:0071476	biological_process	28	11940	0.00234506
GO:0000578	biological_process	6	11940	0.000502513
GO:0071478	biological_process	96	11940	0.0080402
GO:0071479	biological_process	46	11940	0.0038526
GO:0071480	biological_process	44	11940	0.00368509
GO:0071482	biological_process	51	11940	0.00427136
GO:0071483	biological_process	5	11940	0.00041876
GO:0071484	biological_process	3	11940	0.000251256
GO:0071486	biological_process	3	11940	0.000251256
GO:0071489	biological_process	22	11940	0.00184255
GO:0000712	biological_process	2	11940	0.000167504
GO:0000715	biological_process	25	11940	0.0020938
GO:0071492	biological_process	5	11940	0.00041876
GO:0071493	biological_process	5	11940	0.00041876
GO:0000717	biological_process	24	11940	0.00201005
GO:0071495	biological_process	404	11940	0.0338358
GO:0000718	biological_process	2	11940	0.000167504
GO:0071496	biological_process	204	11940	0.0170854
GO:0071498	biological_process	16	11940	0.00134003
GO:0000722	biological_process	14	11940	0.00117253
GO:0000723	biological_process	67	11940	0.00561139
GO:0000724	biological_process	18	11940	0.00150754
GO:0071501	biological_process	2	11940	0.000167504
GO:0000725	biological_process	18	11940	0.00150754
GO:0000726	biological_process	17	11940	0.00142379
GO:0071503	biological_process	2	11940	0.000167504
GO:0071504	biological_process	2	11940	0.000167504
GO:0000729	biological_process	15	11940	0.00125628
GO:0071507	biological_process	3	11940	0.000251256
GO:0000731	biological_process	42	11940	0.00351759
GO:0071514	biological_process	8	11940	0.000670017
GO:0000740	biological_process	4	11940	0.000335008
GO:0000741	biological_process	49	11940	0.00410385
GO:0071520	biological_process	3	11940	0.000251256
GO:0000742	biological_process	48	11940	0.0040201
GO:0071521	cellular_component	3	11940	0.000251256
GO:0000743	biological_process	2	11940	0.000167504
GO:0000746	biological_process	6	11940	0.000502513
GO:0000747	biological_process	3	11940	0.000251256
GO:0071526	biological_process	2	11940	0.000167504
GO:0000754	biological_process	1	11940	8.37521e-05
GO:0000755	biological_process	3	11940	0.000251256
GO:0071532	molecular_function	5	11940	0.00041876
GO:0071535	molecular_function	14	11940	0.00117253
GO:0071539	biological_process	2	11940	0.000167504
GO:0071542	biological_process	8	11940	0.000670017
GO:0000767	biological_process	2	11940	0.000167504
GO:0000768	biological_process	18	11940	0.00150754
GO:0071546	cellular_component	1	11940	8.37521e-05
GO:0071547	cellular_component	1	11940	8.37521e-05
GO:0071548	biological_process	36	11940	0.00301508
GO:0071549	biological_process	29	11940	0.00242881
GO:0071550	biological_process	11	11940	0.000921273
GO:0000775	cellular_component	25	11940	0.0020938
GO:0000776	cellular_component	29	11940	0.00242881
GO:0071554	biological_process	131	11940	0.0109715
GO:0000777	cellular_component	22	11940	0.00184255
GO:0071555	biological_process	97	11940	0.00812395
GO:0000778	cellular_component	3	11940	0.000251256
GO:0000779	cellular_component	4	11940	0.000335008
GO:0071556	cellular_component	1	11940	8.37521e-05
GO:0071557	biological_process	1	11940	8.37521e-05
GO:0000780	cellular_component	1	11940	8.37521e-05
GO:0000781	cellular_component	19	11940	0.00159129
GO:0071558	molecular_function	1	11940	8.37521e-05
GO:0071559	biological_process	36	11940	0.00301508
GO:0071560	biological_process	32	11940	0.00268007
GO:0000784	cellular_component	2	11940	0.000167504
GO:0000785	cellular_component	136	11940	0.0113903
GO:0071563	cellular_component	2	11940	0.000167504
GO:0000790	cellular_component	112	11940	0.00938023
GO:0000791	cellular_component	8	11940	0.000670017
GO:0000792	cellular_component	18	11940	0.00150754
GO:0000795	cellular_component	58	11940	0.00485762
GO:0071570	biological_process	3	11940	0.000251256
GO:0071574	biological_process	1	11940	8.37521e-05
GO:0000803	cellular_component	21	11940	0.00175879
GO:0000806	cellular_component	6	11940	0.000502513
GO:0000812	cellular_component	55	11940	0.00460637
GO:0000815	cellular_component	1	11940	8.37521e-05
GO:0000819	biological_process	30	11940	0.00251256
GO:0071593	biological_process	1	11940	8.37521e-05
GO:0071596	biological_process	14	11940	0.00117253
GO:0071598	cellular_component	3	11940	0.000251256
GO:0071599	biological_process	4	11940	0.000335008
GO:0052746	biological_process	1	11940	8.37521e-05
GO:0071604	biological_process	13	11940	0.00108878
GO:0000835	cellular_component	16	11940	0.00134003
GO:0000836	cellular_component	16	11940	0.00134003
GO:0000837	cellular_component	16	11940	0.00134003
GO:0000839	cellular_component	16	11940	0.00134003
GO:0000900	molecular_function	4	11940	0.000335008
GO:0071616	biological_process	1	11940	8.37521e-05
GO:0000902	biological_process	212	11940	0.0177554
GO:0000904	biological_process	205	11940	0.0171692
GO:0071621	biological_process	25	11940	0.0020938
GO:0071622	biological_process	7	11940	0.000586265
GO:0071623	biological_process	2	11940	0.000167504
GO:0071624	biological_process	3	11940	0.000251256
GO:0000909	biological_process	1	11940	8.37521e-05
GO:0000910	biological_process	101	11940	0.00845896
GO:0071625	biological_process	3	11940	0.000251256
GO:0000911	biological_process	44	11940	0.00368509
GO:0000912	biological_process	61	11940	0.00510888
GO:0071629	biological_process	16	11940	0.00134003
GO:0000915	biological_process	61	11940	0.00510888
GO:0071630	biological_process	4	11940	0.000335008
GO:0000916	biological_process	57	11940	0.00477387
GO:0000919	biological_process	6	11940	0.000502513
GO:0000920	biological_process	3	11940	0.000251256
GO:0071634	biological_process	30	11940	0.00251256
GO:0000922	cellular_component	46	11940	0.0038526
GO:0071635	biological_process	7	11940	0.000586265
GO:0071636	biological_process	17	11940	0.00142379
GO:0000930	cellular_component	3	11940	0.000251256
GO:0071640	biological_process	1	11940	8.37521e-05
GO:0000932	cellular_component	16	11940	0.00134003
GO:0071641	biological_process	1	11940	8.37521e-05
GO:0000935	cellular_component	8	11940	0.000670017
GO:0000940	cellular_component	4	11940	0.000335008
GO:0071649	biological_process	1	11940	8.37521e-05
GO:0071651	biological_process	1	11940	8.37521e-05
GO:0000942	cellular_component	1	11940	8.37521e-05
GO:0000956	biological_process	83	11940	0.00695142
GO:0071666	cellular_component	3	11940	0.000251256
GO:0000959	biological_process	4	11940	0.000335008
GO:0071669	biological_process	4	11940	0.000335008
GO:0071671	biological_process	2	11940	0.000167504
GO:0071672	biological_process	2	11940	0.000167504
GO:0071674	biological_process	15	11940	0.00125628
GO:0000966	biological_process	5	11940	0.00041876
GO:0071675	biological_process	29	11940	0.00242881
GO:0000967	biological_process	4	11940	0.000335008
GO:0071676	biological_process	2	11940	0.000167504
GO:0071677	biological_process	25	11940	0.0020938
GO:0071679	biological_process	5	11940	0.00041876
GO:0071682	cellular_component	70	11940	0.00586265
GO:0000974	cellular_component	63	11940	0.00527638
GO:0071683	cellular_component	3	11940	0.000251256
GO:0071684	biological_process	18	11940	0.00150754
GO:0000976	molecular_function	26	11940	0.00217755
GO:0000977	molecular_function	26	11940	0.00217755
GO:0000978	molecular_function	7	11940	0.000586265
GO:0071688	biological_process	15	11940	0.00125628
GO:0000980	molecular_function	1	11940	8.37521e-05
GO:0000981	molecular_function	19	11940	0.00159129
GO:0071689	biological_process	56	11940	0.00469012
GO:0071692	biological_process	30	11940	0.00251256
GO:0071693	biological_process	28	11940	0.00234506
GO:0071694	biological_process	5	11940	0.00041876
GO:0071695	biological_process	62	11940	0.00519263
GO:0000987	molecular_function	7	11940	0.000586265
GO:0140110	molecular_function	101	11940	0.00845896
GO:0008134	molecular_function	228	11940	0.0190955
GO:0071702	biological_process	530	11940	0.0443886
GO:0071704	biological_process	728	11940	0.0609715
GO:0071705	biological_process	456	11940	0.038191
GO:0071709	biological_process	27	11940	0.00226131
GO:0071711	biological_process	15	11940	0.00125628
GO:0071712	biological_process	2	11940	0.000167504
GO:0071715	biological_process	19	11940	0.00159129
GO:0001012	molecular_function	26	11940	0.00217755
GO:0071731	biological_process	6	11940	0.000502513
GO:0071732	biological_process	4	11940	0.000335008
GO:0001046	molecular_function	1	11940	8.37521e-05
GO:0001047	molecular_function	2	11940	0.000167504
GO:0001054	molecular_function	1	11940	8.37521e-05
GO:0001055	molecular_function	1	11940	8.37521e-05
GO:0001067	molecular_function	46	11940	0.0038526
GO:0001069	molecular_function	1	11940	8.37521e-05
GO:0001085	molecular_function	66	11940	0.00552764
GO:0071766	biological_process	1	11940	8.37521e-05
GO:0071767	biological_process	1	11940	8.37521e-05
GO:0071768	biological_process	1	11940	8.37521e-05
GO:0071769	biological_process	1	11940	8.37521e-05
GO:0071770	biological_process	1	11940	8.37521e-05
GO:0071771	molecular_function	1	11940	8.37521e-05
GO:0071772	biological_process	6	11940	0.000502513
GO:0071773	biological_process	6	11940	0.000502513
GO:0071774	biological_process	29	11940	0.00242881
GO:0071782	cellular_component	23	11940	0.0019263
GO:0071786	biological_process	22	11940	0.00184255
GO:0001100	biological_process	1	11940	8.37521e-05
GO:0001101	biological_process	336	11940	0.0281407
GO:0001102	molecular_function	6	11940	0.000502513
GO:0071798	biological_process	2	11940	0.000167504
GO:0071799	biological_process	2	11940	0.000167504
GO:0071801	biological_process	36	11940	0.00301508
GO:0071802	biological_process	2	11940	0.000167504
GO:0071803	biological_process	12	11940	0.00100503
GO:0071804	biological_process	4	11940	0.000335008
GO:0071805	biological_process	4	11940	0.000335008
GO:0071806	biological_process	70	11940	0.00586265
GO:0071814	molecular_function	18	11940	0.00150754
GO:0071816	biological_process	1	11940	8.37521e-05
GO:0071824	biological_process	91	11940	0.00762144
GO:0071825	biological_process	32	11940	0.00268007
GO:0071826	biological_process	136	11940	0.0113903
GO:0071827	biological_process	32	11940	0.00268007
GO:0071830	biological_process	4	11940	0.000335008
GO:0071840	biological_process	664	11940	0.0556114
GO:0001158	molecular_function	1	11940	8.37521e-05
GO:0071849	biological_process	4	11940	0.000335008
GO:0071850	biological_process	2	11940	0.000167504
GO:0071851	biological_process	2	11940	0.000167504
GO:0071852	biological_process	95	11940	0.00795645
GO:0001172	biological_process	1	11940	8.37521e-05
GO:0071863	biological_process	3	11940	0.000251256
GO:0071864	biological_process	3	11940	0.000251256
GO:0071865	biological_process	1	11940	8.37521e-05
GO:0071866	biological_process	1	11940	8.37521e-05
GO:0071867	biological_process	12	11940	0.00100503
GO:0071868	biological_process	8	11940	0.000670017
GO:0071869	biological_process	12	11940	0.00100503
GO:0071870	biological_process	8	11940	0.000670017
GO:0071871	biological_process	8	11940	0.000670017
GO:0071872	biological_process	8	11940	0.000670017
GO:0071873	biological_process	4	11940	0.000335008
GO:0071875	biological_process	3	11940	0.000251256
GO:0001228	molecular_function	5	11940	0.00041876
GO:0001227	molecular_function	15	11940	0.00125628
GO:0071880	biological_process	3	11940	0.000251256
GO:0001196	biological_process	1	11940	8.37521e-05
GO:0071887	biological_process	17	11940	0.00142379
GO:0001198	biological_process	1	11940	8.37521e-05
GO:0071888	biological_process	1	11940	8.37521e-05
GO:0071889	molecular_function	11	11940	0.000921273
GO:0071894	biological_process	14	11940	0.00117253
GO:0071897	biological_process	54	11940	0.00452261
GO:0071900	biological_process	244	11940	0.0204355
GO:0071901	biological_process	28	11940	0.00234506
GO:0071902	biological_process	171	11940	0.0143216
GO:0071907	biological_process	3	11940	0.000251256
GO:0071910	biological_process	3	11940	0.000251256
GO:0001221	molecular_function	6	11940	0.000502513
GO:0001222	molecular_function	2	11940	0.000167504
GO:0001223	molecular_function	4	11940	0.000335008
GO:0001300	biological_process	79	11940	0.00661642
GO:0001302	biological_process	14	11940	0.00117253
GO:0001306	biological_process	16	11940	0.00134003
GO:0001315	biological_process	16	11940	0.00134003
GO:0071933	molecular_function	2	11940	0.000167504
GO:0071936	molecular_function	9	11940	0.000753769
GO:0071938	biological_process	3	11940	0.000251256
GO:0071939	biological_process	3	11940	0.000251256
GO:0001320	biological_process	5	11940	0.00041876
GO:0071940	biological_process	58	11940	0.00485762
GO:0071941	biological_process	4	11940	0.000335008
GO:0001324	biological_process	5	11940	0.00041876
GO:0071944	cellular_component	92	11940	0.00770519
GO:0001402	biological_process	3	11940	0.000251256
GO:0071949	molecular_function	15	11940	0.00125628
GO:0001403	biological_process	3	11940	0.000251256
GO:0044409	biological_process	116	11940	0.00971524
GO:0001405	cellular_component	26	11940	0.00217755
GO:0071953	cellular_component	6	11940	0.000502513
GO:0001410	biological_process	4	11940	0.000335008
GO:0071958	cellular_component	3	11940	0.000251256
GO:0001411	cellular_component	61	11940	0.00510888
GO:0001501	biological_process	34	11940	0.00284757
GO:0001502	biological_process	4	11940	0.000335008
GO:0001503	biological_process	88	11940	0.00737018
GO:0071963	biological_process	63	11940	0.00527638
GO:0001504	biological_process	6	11940	0.000502513
GO:0001505	biological_process	142	11940	0.0118928
GO:0042136	biological_process	22	11940	0.00184255
GO:0071966	biological_process	41	11940	0.00343384
GO:0001507	biological_process	4	11940	0.000335008
GO:0001508	biological_process	11	11940	0.000921273
GO:0004197	molecular_function	3	11940	0.000251256
GO:0001510	biological_process	4	11940	0.000335008
GO:0071976	biological_process	2	11940	0.000167504
GO:0001527	cellular_component	7	11940	0.000586265
GO:0005509	molecular_function	240	11940	0.0201005
GO:0001512	molecular_function	12	11940	0.00100503
GO:0001514	biological_process	2	11940	0.000167504
GO:0071981	biological_process	1	11940	8.37521e-05
GO:0001516	biological_process	2	11940	0.000167504
GO:0071982	biological_process	1	11940	8.37521e-05
GO:0071985	biological_process	37	11940	0.00309883
GO:0001520	cellular_component	7	11940	0.000586265
GO:0001523	biological_process	28	11940	0.00234506
GO:0071988	biological_process	6	11940	0.000502513
GO:0005344	molecular_function	4	11940	0.000335008
GO:0001525	biological_process	109	11940	0.00912898
GO:0006029	biological_process	14	11940	0.00117253
GO:0006790	biological_process	102	11940	0.00854271
GO:0030023	molecular_function	5	11940	0.00041876
GO:0072001	biological_process	2	11940	0.000167504
GO:0001530	molecular_function	66	11940	0.00552764
GO:0072002	biological_process	3	11940	0.000251256
GO:0072003	biological_process	2	11940	0.000167504
GO:0001533	cellular_component	13	11940	0.00108878
GO:0072006	biological_process	2	11940	0.000167504
GO:0072009	biological_process	19	11940	0.00159129
GO:0001537	molecular_function	1	11940	8.37521e-05
GO:0001539	biological_process	8	11940	0.000670017
GO:0001540	molecular_function	19	11940	0.00159129
GO:0001541	biological_process	6	11940	0.000502513
GO:0072012	biological_process	2	11940	0.000167504
GO:0001542	biological_process	35	11940	0.00293132
GO:0072014	biological_process	1	11940	8.37521e-05
GO:0072015	biological_process	3	11940	0.000251256
GO:0072017	biological_process	1	11940	8.37521e-05
GO:0072021	biological_process	4	11940	0.000335008
GO:0072023	biological_process	4	11940	0.000335008
GO:0001552	biological_process	6	11940	0.000502513
GO:0001553	biological_process	1	11940	8.37521e-05
GO:0072025	biological_process	4	11940	0.000335008
GO:0001554	biological_process	41	11940	0.00343384
GO:0001555	biological_process	4	11940	0.000335008
GO:0001556	biological_process	6	11940	0.000502513
GO:0008152	biological_process	753	11940	0.0630653
GO:0016049	biological_process	215	11940	0.0180067
GO:0001558	biological_process	192	11940	0.0160804
GO:0001561	biological_process	1	11940	8.37521e-05
GO:0001562	biological_process	7	11940	0.000586265
GO:0001568	biological_process	46	11940	0.0038526
GO:0001569	biological_process	9	11940	0.000753769
GO:0072044	biological_process	1	11940	8.37521e-05
GO:0001570	biological_process	5	11940	0.00041876
GO:0001573	biological_process	1	11940	8.37521e-05
GO:0001574	biological_process	1	11940	8.37521e-05
GO:0001575	biological_process	2	11940	0.000167504
GO:0007157	biological_process	16	11940	0.00134003
GO:0001578	biological_process	40	11940	0.00335008
GO:0001580	biological_process	17	11940	0.00142379
GO:0072070	biological_process	1	11940	8.37521e-05
GO:0072073	biological_process	35	11940	0.00293132
GO:0001605	molecular_function	1	11940	8.37521e-05
GO:0072078	biological_process	2	11940	0.000167504
GO:0072080	biological_process	19	11940	0.00159129
GO:0001618	molecular_function	75	11940	0.00628141
GO:0072088	biological_process	2	11940	0.000167504
GO:0072089	biological_process	20	11940	0.00167504
GO:0072091	biological_process	4	11940	0.000335008
GO:0001635	molecular_function	1	11940	8.37521e-05
GO:0072104	biological_process	1	11940	8.37521e-05
GO:0001640	molecular_function	1	11940	8.37521e-05
GO:0001649	biological_process	48	11940	0.0040201
GO:0001650	cellular_component	51	11940	0.00427136
GO:0001651	cellular_component	2	11940	0.000167504
GO:0001652	cellular_component	1	11940	8.37521e-05
GO:0001653	molecular_function	2	11940	0.000167504
GO:0072114	biological_process	1	11940	8.37521e-05
GO:0001654	biological_process	42	11940	0.00351759
GO:0072116	biological_process	2	11940	0.000167504
GO:0001656	biological_process	11	11940	0.000921273
GO:0001657	biological_process	20	11940	0.00167504
GO:0001658	biological_process	5	11940	0.00041876
GO:0001659	biological_process	3	11940	0.000251256
GO:0001661	biological_process	4	11940	0.000335008
GO:0001662	biological_process	6	11940	0.000502513
GO:0001664	molecular_function	62	11940	0.00519263
GO:0072124	biological_process	20	11940	0.00167504
GO:0001665	molecular_function	1	11940	8.37521e-05
GO:0072125	biological_process	4	11940	0.000335008
GO:0001666	biological_process	251	11940	0.0210218
GO:0072126	biological_process	16	11940	0.00134003
GO:0001667	biological_process	69	11940	0.00577889
GO:0001669	cellular_component	46	11940	0.0038526
GO:0001671	molecular_function	25	11940	0.0020938
GO:0001672	biological_process	19	11940	0.00159129
GO:0001673	cellular_component	61	11940	0.00510888
GO:0072132	biological_process	1	11940	8.37521e-05
GO:0001675	biological_process	18	11940	0.00150754
GO:0001676	biological_process	10	11940	0.000837521
GO:0001678	biological_process	50	11940	0.0041876
GO:0001682	biological_process	1	11940	8.37521e-05
GO:0005858	cellular_component	59	11940	0.00494137
GO:0072143	biological_process	55	11940	0.00460637
GO:0072144	biological_process	55	11940	0.00460637
GO:0005868	cellular_component	5	11940	0.00041876
GO:0072148	biological_process	1	11940	8.37521e-05
GO:0072156	biological_process	1	11940	8.37521e-05
GO:0001701	biological_process	72	11940	0.00603015
GO:0001702	biological_process	6	11940	0.000502513
GO:0001703	biological_process	19	11940	0.00159129
GO:0001704	biological_process	6	11940	0.000502513
GO:0072163	biological_process	20	11940	0.00167504
GO:0072164	biological_process	20	11940	0.00167504
GO:0001707	biological_process	3	11940	0.000251256
GO:0001708	biological_process	13	11940	0.00108878
GO:0001709	biological_process	17	11940	0.00142379
GO:0001710	biological_process	2	11940	0.000167504
GO:0072170	biological_process	4	11940	0.000335008
GO:0072173	biological_process	1	11940	8.37521e-05
GO:0072175	biological_process	1	11940	8.37521e-05
GO:0005882	cellular_component	50	11940	0.0041876
GO:0001725	cellular_component	76	11940	0.00636516
GO:0001726	cellular_component	79	11940	0.00661642
GO:0001732	biological_process	1	11940	8.37521e-05
GO:0001736	biological_process	12	11940	0.00100503
GO:0001741	cellular_component	15	11940	0.00125628
GO:0001745	biological_process	18	11940	0.00150754
GO:0072202	biological_process	1	11940	8.37521e-05
GO:0001746	biological_process	2	11940	0.000167504
GO:0072204	biological_process	1	11940	8.37521e-05
GO:0001750	cellular_component	23	11940	0.0019263
GO:0001751	biological_process	20	11940	0.00167504
GO:0001752	biological_process	3	11940	0.000251256
GO:0072207	biological_process	4	11940	0.000335008
GO:0042051	biological_process	5	11940	0.00041876
GO:0001754	biological_process	28	11940	0.00234506
GO:0001755	biological_process	15	11940	0.00125628
GO:0001756	biological_process	18	11940	0.00150754
GO:0001757	biological_process	1	11940	8.37521e-05
GO:0001758	molecular_function	1	11940	8.37521e-05
GO:0072218	biological_process	4	11940	0.000335008
GO:0001763	biological_process	29	11940	0.00242881
GO:0001764	biological_process	33	11940	0.00276382
GO:0001765	biological_process	13	11940	0.00108878
GO:0072221	biological_process	4	11940	0.000335008
GO:0001766	biological_process	1	11940	8.37521e-05
GO:0001767	biological_process	3	11940	0.000251256
GO:0001768	biological_process	3	11940	0.000251256
GO:0072224	biological_process	1	11940	8.37521e-05
GO:0001771	biological_process	1	11940	8.37521e-05
GO:0001772	cellular_component	3	11940	0.000251256
GO:0001773	biological_process	29	11940	0.00242881
GO:0001774	biological_process	32	11940	0.00268007
GO:0001775	biological_process	402	11940	0.0336683
GO:0001776	biological_process	24	11940	0.00201005
GO:0072233	biological_process	4	11940	0.000335008
GO:0001778	biological_process	19	11940	0.00159129
GO:0072234	biological_process	4	11940	0.000335008
GO:0001780	biological_process	14	11940	0.00117253
GO:0001781	biological_process	5	11940	0.00041876
GO:0001782	biological_process	1	11940	8.37521e-05
GO:0001784	molecular_function	1	11940	8.37521e-05
GO:0001786	molecular_function	81	11940	0.00678392
GO:0072243	biological_process	4	11940	0.000335008
GO:0001816	biological_process	37	11940	0.00309883
GO:0001817	biological_process	267	11940	0.0223618
GO:0001818	biological_process	179	11940	0.0149916
GO:0001819	biological_process	139	11940	0.0116415
GO:0001822	biological_process	153	11940	0.0128141
GO:0001824	biological_process	4	11940	0.000335008
GO:0001825	biological_process	2	11940	0.000167504
GO:0001826	biological_process	1	11940	8.37521e-05
GO:0072282	biological_process	1	11940	8.37521e-05
GO:0001829	biological_process	2	11940	0.000167504
GO:0001835	biological_process	16	11940	0.00134003
GO:0001836	biological_process	12	11940	0.00100503
GO:0001837	biological_process	9	11940	0.000753769
GO:0001838	biological_process	1	11940	8.37521e-05
GO:0001840	biological_process	1	11940	8.37521e-05
GO:0001841	biological_process	1	11940	8.37521e-05
GO:0001843	biological_process	28	11940	0.00234506
GO:0001845	biological_process	25	11940	0.0020938
GO:0001846	molecular_function	2	11940	0.000167504
GO:0001848	molecular_function	2	11940	0.000167504
GO:0001849	molecular_function	1	11940	8.37521e-05
GO:0001851	molecular_function	1	11940	8.37521e-05
GO:0072310	biological_process	3	11940	0.000251256
GO:0072318	biological_process	41	11940	0.00343384
GO:0072319	biological_process	41	11940	0.00343384
GO:0072321	biological_process	48	11940	0.0040201
GO:0001867	biological_process	3	11940	0.000251256
GO:0001868	biological_process	16	11940	0.00134003
GO:0001869	biological_process	16	11940	0.00134003
GO:0001871	molecular_function	5	11940	0.00041876
GO:0072327	biological_process	4	11940	0.000335008
GO:0072329	biological_process	54	11940	0.00452261
GO:0072330	biological_process	55	11940	0.00460637
GO:0072331	biological_process	7	11940	0.000586265
GO:0072332	biological_process	5	11940	0.00041876
GO:0001878	biological_process	2	11940	0.000167504
GO:0001881	biological_process	34	11940	0.00284757
GO:0001882	molecular_function	87	11940	0.00728643
GO:0072337	biological_process	4	11940	0.000335008
GO:0001883	molecular_function	85	11940	0.00711893
GO:0072338	biological_process	1	11940	8.37521e-05
GO:0001884	molecular_function	9	11940	0.000753769
GO:0072339	biological_process	1	11940	8.37521e-05
GO:0001885	biological_process	9	11940	0.000753769
GO:0072341	molecular_function	82	11940	0.00686767
GO:0001886	biological_process	5	11940	0.00041876
GO:0001887	biological_process	1	11940	8.37521e-05
GO:0001889	biological_process	85	11940	0.00711893
GO:0001890	biological_process	38	11940	0.00318258
GO:0001891	cellular_component	85	11940	0.00711893
GO:0072347	biological_process	114	11940	0.00954774
GO:0001892	biological_process	8	11940	0.000670017
GO:0001893	biological_process	6	11940	0.000502513
GO:0001894	biological_process	221	11940	0.0185092
GO:0001895	biological_process	160	11940	0.0134003
GO:0072350	biological_process	9	11940	0.000753769
GO:0072353	biological_process	5	11940	0.00041876
GO:0001906	biological_process	97	11940	0.00812395
GO:0072357	cellular_component	2	11940	0.000167504
GO:0072358	biological_process	6	11940	0.000502513
GO:0001909	biological_process	8	11940	0.000670017
GO:0001910	biological_process	75	11940	0.00628141
GO:0001911	biological_process	24	11940	0.00201005
GO:0001912	biological_process	45	11940	0.00376884
GO:0001913	biological_process	1	11940	8.37521e-05
GO:0001914	biological_process	42	11940	0.00351759
GO:0072364	biological_process	1	11940	8.37521e-05
GO:0001916	biological_process	42	11940	0.00351759
GO:0001917	cellular_component	57	11940	0.00477387
GO:0072367	biological_process	3	11940	0.000251256
GO:0072368	biological_process	3	11940	0.000251256
GO:0001919	biological_process	25	11940	0.0020938
GO:0001921	biological_process	19	11940	0.00159129
GO:0072374	molecular_function	1	11940	8.37521e-05
GO:0001923	biological_process	1	11940	8.37521e-05
GO:0072375	biological_process	5	11940	0.00041876
GO:0072376	biological_process	20	11940	0.00167504
GO:0072377	biological_process	2	11940	0.000167504
GO:0072378	biological_process	2	11940	0.000167504
GO:0001928	biological_process	4	11940	0.000335008
GO:0072379	cellular_component	2	11940	0.000167504
GO:0072380	cellular_component	2	11940	0.000167504
GO:0072382	biological_process	7	11940	0.000586265
GO:0001931	cellular_component	2	11940	0.000167504
GO:0001932	biological_process	404	11940	0.0338358
GO:0072383	biological_process	3	11940	0.000251256
GO:0001933	biological_process	150	11940	0.0125628
GO:0072384	biological_process	73	11940	0.0061139
GO:0001934	biological_process	357	11940	0.0298995
GO:0072385	biological_process	9	11940	0.000753769
GO:0001935	biological_process	1	11940	8.37521e-05
GO:0072386	biological_process	15	11940	0.00125628
GO:0001936	biological_process	32	11940	0.00268007
GO:0072387	biological_process	2	11940	0.000167504
GO:0001937	biological_process	14	11940	0.00117253
GO:0001938	biological_process	13	11940	0.00108878
GO:0072389	biological_process	2	11940	0.000167504
GO:0001941	biological_process	8	11940	0.000670017
GO:0072393	biological_process	3	11940	0.000251256
GO:0001942	biological_process	6	11940	0.000502513
GO:0001944	biological_process	35	11940	0.00293132
GO:0072395	biological_process	3	11940	0.000251256
GO:0072396	biological_process	2	11940	0.000167504
GO:0001947	biological_process	26	11940	0.00217755
GO:0001951	biological_process	19	11940	0.00159129
GO:0001952	biological_process	34	11940	0.00284757
GO:0072401	biological_process	3	11940	0.000251256
GO:0072402	biological_process	2	11940	0.000167504
GO:0001953	biological_process	25	11940	0.0020938
GO:0001954	biological_process	7	11940	0.000586265
GO:0001955	biological_process	1	11940	8.37521e-05
GO:0001956	biological_process	9	11940	0.000753769
GO:0001957	biological_process	4	11940	0.000335008
GO:0001958	biological_process	10	11940	0.000837521
GO:0072413	biological_process	3	11940	0.000251256
GO:0001959	biological_process	91	11940	0.00762144
GO:0001960	biological_process	12	11940	0.00100503
GO:0001961	biological_process	63	11940	0.00527638
GO:0001963	biological_process	9	11940	0.000753769
GO:0001964	biological_process	16	11940	0.00134003
GO:0072422	biological_process	3	11940	0.000251256
GO:0072423	biological_process	2	11940	0.000167504
GO:0001965	molecular_function	5	11940	0.00041876
GO:0001966	biological_process	5	11940	0.00041876
GO:0072425	biological_process	1	11940	8.37521e-05
GO:0001967	biological_process	1	11940	8.37521e-05
GO:0001968	molecular_function	7	11940	0.000586265
GO:0001972	molecular_function	28	11940	0.00234506
GO:0072431	biological_process	3	11940	0.000251256
GO:0001974	biological_process	13	11940	0.00108878
GO:0001975	biological_process	13	11940	0.00108878
GO:0001977	biological_process	5	11940	0.00041876
GO:0001988	biological_process	2	11940	0.000167504
GO:0001990	biological_process	19	11940	0.00159129
GO:0001996	biological_process	1	11940	8.37521e-05
GO:0002003	biological_process	5	11940	0.00041876
GO:0002009	biological_process	90	11940	0.00753769
GO:0002011	biological_process	8	11940	0.000670017
GO:0002014	biological_process	1	11940	8.37521e-05
GO:0002020	molecular_function	144	11940	0.0120603
GO:0002021	biological_process	6	11940	0.000502513
GO:0002024	biological_process	5	11940	0.00041876
GO:0002026	biological_process	10	11940	0.000837521
GO:0002027	biological_process	11	11940	0.000921273
GO:0002028	biological_process	44	11940	0.00368509
GO:0002029	biological_process	1	11940	8.37521e-05
GO:0002030	biological_process	3	11940	0.000251256
GO:0072499	biological_process	6	11940	0.000502513
GO:0072510	molecular_function	58	11940	0.00485762
GO:0072511	biological_process	40	11940	0.00335008
GO:0002034	biological_process	16	11940	0.00134003
GO:0072512	biological_process	82	11940	0.00686767
GO:0002036	biological_process	9	11940	0.000753769
GO:0002037	biological_process	9	11940	0.000753769
GO:0002039	molecular_function	33	11940	0.00276382
GO:0002040	biological_process	4	11940	0.000335008
GO:0002042	biological_process	5	11940	0.00041876
GO:0072520	biological_process	27	11940	0.00226131
GO:0072521	biological_process	189	11940	0.0158291
GO:0002043	biological_process	1	11940	8.37521e-05
GO:0072522	biological_process	75	11940	0.00628141
GO:0072523	biological_process	11	11940	0.000921273
GO:0072524	biological_process	38	11940	0.00318258
GO:0072525	biological_process	31	11940	0.00259631
GO:0072526	biological_process	1	11940	8.37521e-05
GO:0072527	biological_process	28	11940	0.00234506
GO:0072528	biological_process	6	11940	0.000502513
GO:0072529	biological_process	2	11940	0.000167504
GO:0002051	biological_process	1	11940	8.37521e-05
GO:0002052	biological_process	1	11940	8.37521e-05
GO:0002053	biological_process	6	11940	0.000502513
GO:0072534	cellular_component	19	11940	0.00159129
GO:0002062	biological_process	28	11940	0.00234506
GO:0002063	biological_process	28	11940	0.00234506
GO:0002064	biological_process	133	11940	0.011139
GO:0002065	biological_process	5	11940	0.00041876
GO:0002066	biological_process	44	11940	0.00368509
GO:0002067	biological_process	3	11940	0.000251256
GO:0002068	biological_process	1	11940	8.37521e-05
GO:0002074	biological_process	5	11940	0.00041876
GO:0072553	biological_process	3	11940	0.000251256
GO:0002076	biological_process	8	11940	0.000670017
GO:0072554	biological_process	1	11940	8.37521e-05
GO:0072556	cellular_component	1	11940	8.37521e-05
GO:0002080	cellular_component	26	11940	0.00217755
GO:0002082	biological_process	17	11940	0.00142379
GO:0072562	cellular_component	244	11940	0.0204355
GO:0072563	cellular_component	13	11940	0.00108878
GO:0002085	biological_process	1	11940	8.37521e-05
GO:0002087	biological_process	3	11940	0.000251256
GO:0002088	biological_process	4	11940	0.000335008
GO:0002090	biological_process	11	11940	0.000921273
GO:0002091	biological_process	1	11940	8.37521e-05
GO:0002092	biological_process	6	11940	0.000502513
GO:0072574	biological_process	2	11940	0.000167504
GO:0002093	biological_process	1	11940	8.37521e-05
GO:0072575	biological_process	2	11940	0.000167504
GO:0072576	biological_process	2	11940	0.000167504
GO:0072577	biological_process	15	11940	0.00125628
GO:0072578	biological_process	2	11940	0.000167504
GO:0002097	biological_process	2	11940	0.000167504
GO:0002098	biological_process	2	11940	0.000167504
GO:0002102	cellular_component	83	11940	0.00695142
GO:0072583	biological_process	5	11940	0.00041876
GO:0002109	biological_process	24	11940	0.00201005
GO:0072594	biological_process	215	11940	0.0180067
GO:0072595	biological_process	52	11940	0.00435511
GO:0072596	biological_process	9	11940	0.000753769
GO:0002113	molecular_function	1	11940	8.37521e-05
GO:0002114	molecular_function	1	11940	8.37521e-05
GO:0072598	biological_process	9	11940	0.000753769
GO:0072599	biological_process	99	11940	0.00829146
GO:0002118	biological_process	8	11940	0.000670017
GO:0072602	biological_process	2	11940	0.000167504
GO:0002119	biological_process	69	11940	0.00577889
GO:0072604	biological_process	6	11940	0.000502513
GO:0072606	biological_process	29	11940	0.00242881
GO:0072608	biological_process	24	11940	0.00201005
GO:0002124	biological_process	1	11940	8.37521e-05
GO:0002134	molecular_function	9	11940	0.000753769
GO:0002135	molecular_function	9	11940	0.000753769
GO:0002138	biological_process	12	11940	0.00100503
GO:0002139	cellular_component	1	11940	8.37521e-05
GO:0002141	cellular_component	1	11940	8.37521e-05
GO:0002142	cellular_component	1	11940	8.37521e-05
GO:0042306	biological_process	31	11940	0.00259631
GO:0002148	biological_process	1	11940	8.37521e-05
GO:0002149	biological_process	1	11940	8.37521e-05
GO:0072643	biological_process	25	11940	0.0020938
GO:0002161	molecular_function	9	11940	0.000753769
GO:0002162	molecular_function	13	11940	0.00108878
GO:0002164	biological_process	70	11940	0.00586265
GO:0002165	biological_process	3	11940	0.000251256
GO:0002168	biological_process	3	11940	0.000251256
GO:0072655	biological_process	63	11940	0.00527638
GO:0072657	biological_process	173	11940	0.0144891
GO:0002175	biological_process	2	11940	0.000167504
GO:0072658	biological_process	1	11940	8.37521e-05
GO:0072659	biological_process	72	11940	0.00603015
GO:0002177	cellular_component	22	11940	0.00184255
GO:0002178	cellular_component	1	11940	8.37521e-05
GO:0072660	biological_process	1	11940	8.37521e-05
GO:0072662	biological_process	79	11940	0.00661642
GO:0072663	biological_process	79	11940	0.00661642
GO:0002181	biological_process	135	11940	0.0113065
GO:0072665	biological_process	90	11940	0.00753769
GO:0002182	biological_process	24	11940	0.00201005
GO:0002183	biological_process	10	11940	0.000837521
GO:0072666	biological_process	69	11940	0.00577889
GO:0002184	biological_process	6	11940	0.000502513
GO:0072671	biological_process	2	11940	0.000167504
GO:0002190	biological_process	2	11940	0.000167504
GO:0072673	biological_process	1	11940	8.37521e-05
GO:0002191	biological_process	2	11940	0.000167504
GO:0002192	biological_process	2	11940	0.000167504
GO:0072675	biological_process	1	11940	8.37521e-05
GO:0072676	biological_process	8	11940	0.000670017
GO:0002193	cellular_component	1	11940	8.37521e-05
GO:0072677	biological_process	1	11940	8.37521e-05
GO:0072678	biological_process	3	11940	0.000251256
GO:0002199	cellular_component	41	11940	0.00343384
GO:0002200	biological_process	2	11940	0.000167504
GO:0072686	cellular_component	44	11940	0.00368509
GO:0072687	cellular_component	44	11940	0.00368509
GO:0002204	biological_process	2	11940	0.000167504
GO:0002208	biological_process	2	11940	0.000167504
GO:0002209	biological_process	6	11940	0.000502513
GO:0072697	biological_process	14	11940	0.00117253
GO:0002213	biological_process	18	11940	0.00150754
GO:0072698	biological_process	9	11940	0.000753769
GO:0002215	biological_process	1	11940	8.37521e-05
GO:0002218	biological_process	77	11940	0.00644891
GO:0002220	biological_process	17	11940	0.00142379
GO:0002221	biological_process	65	11940	0.00544389
GO:0002223	biological_process	15	11940	0.00125628
GO:0072704	biological_process	1	11940	8.37521e-05
GO:0002224	biological_process	63	11940	0.00527638
GO:0072705	biological_process	1	11940	8.37521e-05
GO:0002225	biological_process	3	11940	0.000251256
GO:0002227	biological_process	68	11940	0.00569514
GO:0072706	biological_process	1	11940	8.37521e-05
GO:0002228	biological_process	7	11940	0.000586265
GO:0072707	biological_process	1	11940	8.37521e-05
GO:0002229	biological_process	2	11940	0.000167504
GO:0002230	biological_process	14	11940	0.00117253
GO:0002237	biological_process	142	11940	0.0118928
GO:0072716	biological_process	4	11940	0.000335008
GO:0002238	biological_process	2	11940	0.000167504
GO:0072717	biological_process	4	11940	0.000335008
GO:0002239	biological_process	2	11940	0.000167504
GO:0002244	biological_process	60	11940	0.00502513
GO:0002250	biological_process	70	11940	0.00586265
GO:0002251	biological_process	69	11940	0.00577889
GO:0002252	biological_process	410	11940	0.0343384
GO:0002253	biological_process	175	11940	0.0146566
GO:0002260	biological_process	10	11940	0.000837521
GO:0002262	biological_process	24	11940	0.00201005
GO:0002263	biological_process	314	11940	0.0262982
GO:0072741	biological_process	2	11940	0.000167504
GO:0002265	biological_process	4	11940	0.000335008
GO:0002269	biological_process	32	11940	0.00268007
GO:0072749	biological_process	54	11940	0.00452261
GO:0002274	biological_process	353	11940	0.0295645
GO:0002275	biological_process	298	11940	0.0249581
GO:0002276	biological_process	1	11940	8.37521e-05
GO:0072755	biological_process	13	11940	0.00108878
GO:0002277	biological_process	1	11940	8.37521e-05
GO:0002281	biological_process	4	11940	0.000335008
GO:0002283	biological_process	293	11940	0.0245394
GO:0002285	biological_process	41	11940	0.00343384
GO:0002286	biological_process	38	11940	0.00318258
GO:0002287	biological_process	5	11940	0.00041876
GO:0002291	biological_process	3	11940	0.000251256
GO:0002292	biological_process	5	11940	0.00041876
GO:0002293	biological_process	5	11940	0.00041876
GO:0002294	biological_process	1	11940	8.37521e-05
GO:0002302	biological_process	4	11940	0.000335008
GO:0002312	biological_process	4	11940	0.000335008
GO:0002313	biological_process	2	11940	0.000167504
GO:0002315	biological_process	2	11940	0.000167504
GO:0002323	biological_process	17	11940	0.00142379
GO:0002335	biological_process	3	11940	0.000251256
GO:0002347	biological_process	4	11940	0.000335008
GO:0002357	biological_process	3	11940	0.000251256
GO:0002366	biological_process	314	11940	0.0262982
GO:0002367	biological_process	5	11940	0.00041876
GO:0002369	biological_process	1	11940	8.37521e-05
GO:0002376	biological_process	519	11940	0.0434673
GO:0002377	biological_process	5	11940	0.00041876
GO:0002381	biological_process	2	11940	0.000167504
GO:0002385	biological_process	69	11940	0.00577889
GO:0002414	biological_process	2	11940	0.000167504
GO:0002415	biological_process	2	11940	0.000167504
GO:0002418	biological_process	1	11940	8.37521e-05
GO:0075136	biological_process	72	11940	0.00603015
GO:0002428	biological_process	1	11940	8.37521e-05
GO:0002429	biological_process	106	11940	0.00887772
GO:0002431	biological_process	68	11940	0.00569514
GO:0002433	biological_process	68	11940	0.00569514
GO:0002437	biological_process	32	11940	0.00268007
GO:0002438	biological_process	16	11940	0.00134003
GO:0002439	biological_process	14	11940	0.00117253
GO:0002440	biological_process	10	11940	0.000837521
GO:0002443	biological_process	29	11940	0.00242881
GO:0002444	biological_process	19	11940	0.00159129
GO:0002446	biological_process	3	11940	0.000251256
GO:0002448	biological_process	16	11940	0.00134003
GO:0002449	biological_process	13	11940	0.00108878
GO:0002456	biological_process	7	11940	0.000586265
GO:0002457	biological_process	1	11940	8.37521e-05
GO:0002460	biological_process	10	11940	0.000837521
GO:0002467	biological_process	1	11940	8.37521e-05
GO:0002474	biological_process	11	11940	0.000921273
GO:0002475	biological_process	1	11940	8.37521e-05
GO:0002477	biological_process	1	11940	8.37521e-05
GO:0002478	biological_process	37	11940	0.00309883
GO:0002479	biological_process	7	11940	0.000586265
GO:0002480	biological_process	4	11940	0.000335008
GO:0002481	biological_process	1	11940	8.37521e-05
GO:0002483	biological_process	4	11940	0.000335008
GO:0002495	biological_process	28	11940	0.00234506
GO:0002504	biological_process	28	11940	0.00234506
GO:0002521	biological_process	157	11940	0.0131491
GO:0002523	biological_process	2	11940	0.000167504
GO:0002526	biological_process	91	11940	0.00762144
GO:0002528	biological_process	3	11940	0.000251256
GO:0002532	biological_process	15	11940	0.00125628
GO:0002536	biological_process	6	11940	0.000502513
GO:0002544	biological_process	16	11940	0.00134003
GO:0002548	biological_process	15	11940	0.00125628
GO:0075259	biological_process	1	11940	8.37521e-05
GO:0075260	biological_process	1	11940	8.37521e-05
GO:0075262	biological_process	1	11940	8.37521e-05
GO:0002562	biological_process	2	11940	0.000167504
GO:0002573	biological_process	119	11940	0.0099665
GO:0002576	biological_process	215	11940	0.0180067
GO:0002577	biological_process	3	11940	0.000251256
GO:0002578	biological_process	3	11940	0.000251256
GO:0002580	biological_process	1	11940	8.37521e-05
GO:0002581	biological_process	1	11940	8.37521e-05
GO:0075296	biological_process	6	11940	0.000502513
GO:0075306	biological_process	2	11940	0.000167504
GO:0002604	biological_process	3	11940	0.000251256
GO:0002605	biological_process	3	11940	0.000251256
GO:0002616	biological_process	2	11940	0.000167504
GO:0002617	biological_process	2	11940	0.000167504
GO:0002637	biological_process	18	11940	0.00150754
GO:0002639	biological_process	9	11940	0.000753769
GO:0075509	biological_process	3	11940	0.000251256
GO:0075512	biological_process	3	11940	0.000251256
GO:0075522	biological_process	1	11940	8.37521e-05
GO:0075713	biological_process	5	11940	0.00041876
GO:0075733	biological_process	45	11940	0.00376884
GO:0080001	biological_process	1	11940	8.37521e-05
GO:0002673	biological_process	30	11940	0.00251256
GO:0080007	molecular_function	6	11940	0.000502513
GO:0002675	biological_process	10	11940	0.000837521
GO:0080008	cellular_component	2	11940	0.000167504
GO:0002676	biological_process	10	11940	0.000837521
GO:0002678	biological_process	10	11940	0.000837521
GO:2000377	biological_process	133	11940	0.011139
GO:0002679	biological_process	7	11940	0.000586265
GO:0002682	biological_process	465	11940	0.0389447
GO:0002683	biological_process	217	11940	0.0181742
GO:0002684	biological_process	400	11940	0.0335008
GO:0002685	biological_process	56	11940	0.00469012
GO:0002686	biological_process	3	11940	0.000251256
GO:0002687	biological_process	40	11940	0.00335008
GO:0002688	biological_process	39	11940	0.00326633
GO:0002689	biological_process	2	11940	0.000167504
GO:0002690	biological_process	37	11940	0.00309883
GO:0080022	biological_process	17	11940	0.00142379
GO:0002691	biological_process	4	11940	0.000335008
GO:0002693	biological_process	4	11940	0.000335008
GO:0080024	biological_process	1	11940	8.37521e-05
GO:0002694	biological_process	132	11940	0.0110553
GO:0080025	molecular_function	4	11940	0.000335008
GO:0002695	biological_process	34	11940	0.00284757
GO:0080026	biological_process	1	11940	8.37521e-05
GO:0002696	biological_process	81	11940	0.00678392
GO:0080027	biological_process	1	11940	8.37521e-05
GO:0080028	biological_process	1	11940	8.37521e-05
GO:0002697	biological_process	141	11940	0.011809
GO:0002698	biological_process	50	11940	0.0041876
GO:0002699	biological_process	92	11940	0.00770519
GO:0080030	molecular_function	1	11940	8.37521e-05
GO:0002700	biological_process	45	11940	0.00376884
GO:0002701	biological_process	27	11940	0.00226131
GO:0002702	biological_process	17	11940	0.00142379
GO:0002703	biological_process	96	11940	0.0080402
GO:0002704	biological_process	24	11940	0.00201005
GO:0002705	biological_process	62	11940	0.00519263
GO:0002706	biological_process	90	11940	0.00753769
GO:0002707	biological_process	24	11940	0.00201005
GO:0002708	biological_process	60	11940	0.00502513
GO:0002709	biological_process	44	11940	0.00368509
GO:0002711	biological_process	44	11940	0.00368509
GO:0002712	biological_process	15	11940	0.00125628
GO:0002714	biological_process	15	11940	0.00125628
GO:0002715	biological_process	32	11940	0.00268007
GO:0002716	biological_process	24	11940	0.00201005
GO:0002717	biological_process	2	11940	0.000167504
GO:0080050	biological_process	3	11940	0.000251256
GO:0002718	biological_process	17	11940	0.00142379
GO:0002719	biological_process	11	11940	0.000921273
GO:0080052	biological_process	2	11940	0.000167504
GO:0002720	biological_process	5	11940	0.00041876
GO:0002724	biological_process	3	11940	0.000251256
GO:0080058	biological_process	6	11940	0.000502513
GO:0002726	biological_process	3	11940	0.000251256
GO:0002739	biological_process	13	11940	0.00108878
GO:0002740	biological_process	11	11940	0.000921273
GO:0002741	biological_process	2	11940	0.000167504
GO:0002752	biological_process	2	11940	0.000167504
GO:0002753	biological_process	38	11940	0.00318258
GO:0080090	biological_process	642	11940	0.0537688
GO:0002755	biological_process	25	11940	0.0020938
GO:0002756	biological_process	40	11940	0.00335008
GO:0080092	biological_process	8	11940	0.000670017
GO:0080093	biological_process	2	11940	0.000167504
GO:0002757	biological_process	144	11940	0.0120603
GO:0002758	biological_process	74	11940	0.00619765
GO:0002759	biological_process	19	11940	0.00159129
GO:0002760	biological_process	3	11940	0.000251256
GO:0002761	biological_process	119	11940	0.0099665
GO:0002762	biological_process	73	11940	0.0061139
GO:0002763	biological_process	33	11940	0.00276382
GO:0002764	biological_process	144	11940	0.0120603
GO:0002768	biological_process	106	11940	0.00887772
GO:0080111	biological_process	1	11940	8.37521e-05
GO:0080115	molecular_function	7	11940	0.000586265
GO:0002784	biological_process	19	11940	0.00159129
GO:0002785	biological_process	16	11940	0.00134003
GO:0002790	biological_process	155	11940	0.0129816
GO:0002791	biological_process	136	11940	0.0113903
GO:0002792	biological_process	76	11940	0.00636516
GO:0002793	biological_process	92	11940	0.00770519
GO:0080129	biological_process	1	11940	8.37521e-05
GO:0080134	biological_process	484	11940	0.040536
GO:0080135	biological_process	329	11940	0.0275544
GO:0080144	biological_process	20	11940	0.00167504
GO:0080148	biological_process	2	11940	0.000167504
GO:0080154	biological_process	4	11940	0.000335008
GO:0002819	biological_process	86	11940	0.00720268
GO:0002820	biological_process	2	11940	0.000167504
GO:0002821	biological_process	85	11940	0.00711893
GO:0002822	biological_process	72	11940	0.00603015
GO:0002823	biological_process	1	11940	8.37521e-05
GO:0002824	biological_process	72	11940	0.00603015
GO:0002825	biological_process	14	11940	0.00117253
GO:0002826	biological_process	1	11940	8.37521e-05
GO:0002827	biological_process	14	11940	0.00117253
GO:0002828	biological_process	14	11940	0.00117253
GO:0002829	biological_process	14	11940	0.00117253
GO:0080167	biological_process	43	11940	0.00360134
GO:0002831	biological_process	114	11940	0.00954774
GO:0002832	biological_process	87	11940	0.00728643
GO:0080171	biological_process	28	11940	0.00234506
GO:0002833	biological_process	9	11940	0.000753769
GO:0080173	biological_process	8	11940	0.000670017
GO:0080175	biological_process	3	11940	0.000251256
GO:0080184	biological_process	13	11940	0.00108878
GO:0080187	biological_process	1	11940	8.37521e-05
GO:0002861	biological_process	12	11940	0.00100503
GO:0002862	biological_process	3	11940	0.000251256
GO:0002863	biological_process	9	11940	0.000753769
GO:0002874	biological_process	9	11940	0.000753769
GO:0085020	biological_process	15	11940	0.00125628
GO:0002876	biological_process	9	11940	0.000753769
GO:0085029	biological_process	13	11940	0.00108878
GO:0002886	biological_process	6	11940	0.000502513
GO:0002888	biological_process	2	11940	0.000167504
GO:0002889	biological_process	15	11940	0.00125628
GO:0002891	biological_process	15	11940	0.00125628
GO:0086001	biological_process	2	11940	0.000167504
GO:0086002	biological_process	1	11940	8.37521e-05
GO:0086003	biological_process	3	11940	0.000251256
GO:0086004	biological_process	3	11940	0.000251256
GO:0086005	biological_process	1	11940	8.37521e-05
GO:0002902	biological_process	1	11940	8.37521e-05
GO:0002903	biological_process	1	11940	8.37521e-05
GO:0086009	biological_process	3	11940	0.000251256
GO:0086010	biological_process	1	11940	8.37521e-05
GO:0086011	biological_process	1	11940	8.37521e-05
GO:0086012	biological_process	1	11940	8.37521e-05
GO:0086013	biological_process	1	11940	8.37521e-05
GO:0086014	biological_process	1	11940	8.37521e-05
GO:0086015	biological_process	1	11940	8.37521e-05
GO:0086023	biological_process	3	11940	0.000251256
GO:0086024	biological_process	1	11940	8.37521e-05
GO:0002920	biological_process	32	11940	0.00268007
GO:0002921	biological_process	16	11940	0.00134003
GO:0002922	biological_process	12	11940	0.00100503
GO:0002923	biological_process	9	11940	0.000753769
GO:0002925	biological_process	9	11940	0.000753769
GO:0086036	biological_process	1	11940	8.37521e-05
GO:0002931	biological_process	83	11940	0.00695142
GO:0002933	biological_process	1	11940	8.37521e-05
GO:0086046	biological_process	1	11940	8.37521e-05
GO:0007267	biological_process	128	11940	0.0107203
GO:0010496	biological_process	6	11940	0.000502513
GO:0086065	biological_process	1	11940	8.37521e-05
GO:0023061	biological_process	109	11940	0.00912898
GO:0086066	biological_process	1	11940	8.37521e-05
GO:0003002	biological_process	104	11940	0.00871022
GO:0086069	biological_process	1	11940	8.37521e-05
GO:0086070	biological_process	1	11940	8.37521e-05
GO:0003006	biological_process	395	11940	0.0330821
GO:0003007	biological_process	24	11940	0.00201005
GO:0003008	biological_process	416	11940	0.0348409
GO:0003009	biological_process	37	11940	0.00309883
GO:0003012	biological_process	171	11940	0.0143216
GO:0003013	biological_process	187	11940	0.0156616
GO:0003014	biological_process	71	11940	0.0059464
GO:0086080	molecular_function	2	11940	0.000167504
GO:0003015	biological_process	59	11940	0.00494137
GO:0003016	biological_process	4	11940	0.000335008
GO:0003018	biological_process	179	11940	0.0149916
GO:0086091	biological_process	4	11940	0.000335008
GO:0086097	biological_process	1	11940	8.37521e-05
GO:0003032	biological_process	3	11940	0.000251256
GO:0086103	biological_process	3	11940	0.000251256
GO:0003044	biological_process	19	11940	0.00159129
GO:0089717	cellular_component	2	11940	0.000167504
GO:0003056	biological_process	1	11940	8.37521e-05
GO:0090009	biological_process	4	11940	0.000335008
GO:0003069	biological_process	2	11940	0.000167504
GO:0003071	biological_process	21	11940	0.00175879
GO:0090017	biological_process	3	11940	0.000251256
GO:0003072	biological_process	16	11940	0.00134003
GO:0003073	biological_process	21	11940	0.00175879
GO:0090022	biological_process	5	11940	0.00041876
GO:0090023	biological_process	3	11940	0.000251256
GO:0090024	biological_process	2	11940	0.000167504
GO:0090025	biological_process	18	11940	0.00150754
GO:0090026	biological_process	16	11940	0.00134003
GO:0035813	biological_process	3	11940	0.000251256
GO:0090027	biological_process	2	11940	0.000167504
GO:0090028	biological_process	1	11940	8.37521e-05
GO:0090030	biological_process	9	11940	0.000753769
GO:0035814	biological_process	3	11940	0.000251256
GO:0090031	biological_process	8	11940	0.000670017
GO:0003081	biological_process	19	11940	0.00159129
GO:0090032	biological_process	1	11940	8.37521e-05
GO:0090033	biological_process	6	11940	0.000502513
GO:0003084	biological_process	1	11940	8.37521e-05
GO:0003085	biological_process	2	11940	0.000167504
GO:0090036	biological_process	1	11940	8.37521e-05
GO:0090038	biological_process	1	11940	8.37521e-05
GO:0090043	biological_process	14	11940	0.00117253
GO:0003091	biological_process	25	11940	0.0020938
GO:0003093	biological_process	4	11940	0.000335008
GO:0003094	biological_process	2	11940	0.000167504
GO:0003095	biological_process	1	11940	8.37521e-05
GO:0090049	biological_process	18	11940	0.00150754
GO:0003096	biological_process	2	11940	0.000167504
GO:0090050	biological_process	16	11940	0.00134003
GO:0003097	biological_process	1	11940	8.37521e-05
GO:0090051	biological_process	2	11940	0.000167504
GO:0090054	biological_process	14	11940	0.00117253
GO:0090056	biological_process	1	11940	8.37521e-05
GO:0090058	biological_process	1	11940	8.37521e-05
GO:0003104	biological_process	4	11940	0.000335008
GO:0090063	biological_process	41	11940	0.00343384
GO:0090066	biological_process	259	11940	0.0216918
GO:0090068	biological_process	178	11940	0.0149079
GO:0090069	biological_process	4	11940	0.000335008
GO:0090070	biological_process	2	11940	0.000167504
GO:0090073	biological_process	1	11940	8.37521e-05
GO:0090074	biological_process	42	11940	0.00351759
GO:0090075	biological_process	7	11940	0.000586265
GO:0090079	molecular_function	6	11940	0.000502513
GO:0003128	biological_process	4	11940	0.000335008
GO:0090083	biological_process	62	11940	0.00519263
GO:0090084	biological_process	46	11940	0.0038526
GO:0090085	biological_process	4	11940	0.000335008
GO:0090086	biological_process	2	11940	0.000167504
GO:0090087	biological_process	225	11940	0.0188442
GO:0090088	biological_process	31	11940	0.00259631
GO:0090089	biological_process	31	11940	0.00259631
GO:0090090	biological_process	16	11940	0.00134003
GO:0003139	biological_process	4	11940	0.000335008
GO:0090091	biological_process	59	11940	0.00494137
GO:0003140	biological_process	1	11940	8.37521e-05
GO:0090092	biological_process	91	11940	0.00762144
GO:0090093	biological_process	1	11940	8.37521e-05
GO:0003143	biological_process	29	11940	0.00242881
GO:0003146	biological_process	2	11940	0.000167504
GO:0090100	biological_process	17	11940	0.00142379
GO:0003148	biological_process	9	11940	0.000753769
GO:0090101	biological_process	81	11940	0.00678392
GO:0090102	biological_process	4	11940	0.000335008
GO:0003151	biological_process	4	11940	0.000335008
GO:0090103	biological_process	16	11940	0.00134003
GO:0003156	biological_process	6	11940	0.000502513
GO:0090109	biological_process	18	11940	0.00150754
GO:0003157	biological_process	2	11940	0.000167504
GO:0090110	biological_process	24	11940	0.00201005
GO:0003159	biological_process	1	11940	8.37521e-05
GO:0003160	biological_process	2	11940	0.000167504
GO:0090113	biological_process	1	11940	8.37521e-05
GO:0090114	biological_process	7	11940	0.000586265
GO:0003162	biological_process	1	11940	8.37521e-05
GO:0090118	biological_process	4	11940	0.000335008
GO:0003169	biological_process	1	11940	8.37521e-05
GO:0090122	biological_process	1	11940	8.37521e-05
GO:0003170	biological_process	1	11940	8.37521e-05
GO:0090128	biological_process	5	11940	0.00041876
GO:0090129	biological_process	5	11940	0.00041876
GO:0090130	biological_process	57	11940	0.00477387
GO:0003179	biological_process	8	11940	0.000670017
GO:0090131	biological_process	54	11940	0.00452261
GO:0003180	biological_process	7	11940	0.000586265
GO:0003181	biological_process	3	11940	0.000251256
GO:0003182	biological_process	1	11940	8.37521e-05
GO:0003184	biological_process	6	11940	0.000502513
GO:0090136	biological_process	19	11940	0.00159129
GO:0090140	biological_process	14	11940	0.00117253
GO:0003188	biological_process	1	11940	8.37521e-05
GO:0003190	biological_process	1	11940	8.37521e-05
GO:0003192	biological_process	1	11940	8.37521e-05
GO:0003197	biological_process	6	11940	0.000502513
GO:0090150	biological_process	125	11940	0.010469
GO:0090151	biological_process	7	11940	0.000586265
GO:0003198	biological_process	1	11940	8.37521e-05
GO:0090153	biological_process	10	11940	0.000837521
GO:0090154	biological_process	10	11940	0.000837521
GO:0003203	biological_process	1	11940	8.37521e-05
GO:0090158	biological_process	1	11940	8.37521e-05
GO:0003205	biological_process	8	11940	0.000670017
GO:0003206	biological_process	2	11940	0.000167504
GO:0090161	biological_process	2	11940	0.000167504
GO:0003207	biological_process	1	11940	8.37521e-05
GO:0090162	biological_process	13	11940	0.00108878
GO:0003208	biological_process	2	11940	0.000167504
GO:0003209	biological_process	1	11940	8.37521e-05
GO:0090164	biological_process	2	11940	0.000167504
GO:0003211	biological_process	1	11940	8.37521e-05
GO:0090166	biological_process	1	11940	8.37521e-05
GO:0003213	biological_process	1	11940	8.37521e-05
GO:0090168	biological_process	3	11940	0.000251256
GO:0003214	biological_process	1	11940	8.37521e-05
GO:0090169	biological_process	49	11940	0.00410385
GO:0003215	biological_process	2	11940	0.000167504
GO:0090171	biological_process	10	11940	0.000837521
GO:0003219	biological_process	1	11940	8.37521e-05
GO:0090174	biological_process	29	11940	0.00242881
GO:0090175	biological_process	15	11940	0.00125628
GO:0003222	biological_process	1	11940	8.37521e-05
GO:0003223	biological_process	4	11940	0.000335008
GO:0090178	biological_process	10	11940	0.000837521
GO:0090179	biological_process	6	11940	0.000502513
GO:0090181	biological_process	51	11940	0.00427136
GO:0003229	biological_process	3	11940	0.000251256
GO:0090183	biological_process	21	11940	0.00175879
GO:0003230	biological_process	8	11940	0.000670017
GO:0090184	biological_process	17	11940	0.00142379
GO:0090185	biological_process	4	11940	0.000335008
GO:0090186	biological_process	3	11940	0.000251256
GO:0090188	biological_process	3	11940	0.000251256
GO:0090189	biological_process	1	11940	8.37521e-05
GO:0090190	biological_process	1	11940	8.37521e-05
GO:0090192	biological_process	20	11940	0.00167504
GO:0090193	biological_process	16	11940	0.00134003
GO:0090194	biological_process	4	11940	0.000335008
GO:0003241	biological_process	1	11940	8.37521e-05
GO:0090196	biological_process	14	11940	0.00117253
GO:0090197	biological_process	14	11940	0.00117253
GO:0090199	biological_process	26	11940	0.00217755
GO:0090200	biological_process	15	11940	0.00125628
GO:0090201	biological_process	16	11940	0.00134003
GO:0003250	biological_process	1	11940	8.37521e-05
GO:0090206	biological_process	3	11940	0.000251256
GO:0003252	biological_process	1	11940	8.37521e-05
GO:0090207	biological_process	31	11940	0.00259631
GO:0003254	biological_process	5	11940	0.00041876
GO:0090208	biological_process	14	11940	0.00117253
GO:0090209	biological_process	4	11940	0.000335008
GO:0003256	biological_process	1	11940	8.37521e-05
GO:0090210	biological_process	1	11940	8.37521e-05
GO:0090218	biological_process	10	11940	0.000837521
GO:0003264	biological_process	1	11940	8.37521e-05
GO:0090220	biological_process	14	11940	0.00117253
GO:0090224	biological_process	50	11940	0.0041876
GO:0003270	biological_process	1	11940	8.37521e-05
GO:0003272	biological_process	5	11940	0.00041876
GO:0003273	biological_process	1	11940	8.37521e-05
GO:0090231	biological_process	17	11940	0.00142379
GO:0003279	biological_process	23	11940	0.0019263
GO:0090233	biological_process	17	11940	0.00142379
GO:0003281	biological_process	11	11940	0.000921273
GO:0090235	biological_process	7	11940	0.000586265
GO:0003283	biological_process	1	11940	8.37521e-05
GO:0090244	biological_process	4	11940	0.000335008
GO:0090245	biological_process	4	11940	0.000335008
GO:0003299	biological_process	3	11940	0.000251256
GO:0090251	biological_process	1	11940	8.37521e-05
GO:0003300	biological_process	18	11940	0.00150754
GO:0090257	biological_process	71	11940	0.0059464
GO:0090258	biological_process	12	11940	0.00100503
GO:0003306	biological_process	4	11940	0.000335008
GO:0090259	biological_process	2	11940	0.000167504
GO:0003307	biological_process	4	11940	0.000335008
GO:0090260	biological_process	2	11940	0.000167504
GO:0003308	biological_process	4	11940	0.000335008
GO:0090261	biological_process	16	11940	0.00134003
GO:0090263	biological_process	36	11940	0.00301508
GO:0090266	biological_process	17	11940	0.00142379
GO:0003323	biological_process	1	11940	8.37521e-05
GO:0090276	biological_process	88	11940	0.00737018
GO:0090277	biological_process	54	11940	0.00452261
GO:0090278	biological_process	33	11940	0.00276382
GO:0090279	biological_process	26	11940	0.00217755
GO:0090280	biological_process	20	11940	0.00167504
GO:0090281	biological_process	3	11940	0.000251256
GO:0003330	biological_process	1	11940	8.37521e-05
GO:0003332	biological_process	1	11940	8.37521e-05
GO:0003334	biological_process	4	11940	0.000335008
GO:0090286	biological_process	1	11940	8.37521e-05
GO:0090287	biological_process	99	11940	0.00829146
GO:0090288	biological_process	87	11940	0.00728643
GO:0003338	biological_process	1	11940	8.37521e-05
GO:0090292	biological_process	1	11940	8.37521e-05
GO:0003341	biological_process	15	11940	0.00125628
GO:0003344	biological_process	6	11940	0.000502513
GO:0003348	biological_process	14	11940	0.00117253
GO:0090303	biological_process	47	11940	0.00393635
GO:0090304	biological_process	374	11940	0.0313233
GO:0003351	biological_process	13	11940	0.00108878
GO:0090305	biological_process	102	11940	0.00854271
GO:0003352	biological_process	5	11940	0.00041876
GO:0090306	biological_process	4	11940	0.000335008
GO:0090307	biological_process	33	11940	0.00276382
GO:0090308	biological_process	1	11940	8.37521e-05
GO:0003356	biological_process	5	11940	0.00041876
GO:0090309	biological_process	1	11940	8.37521e-05
GO:0090311	biological_process	22	11940	0.00184255
GO:0090312	biological_process	4	11940	0.000335008
GO:0003360	biological_process	5	11940	0.00041876
GO:0090313	biological_process	10	11940	0.000837521
GO:0090314	biological_process	10	11940	0.000837521
GO:0090316	biological_process	108	11940	0.00904523
GO:0090317	biological_process	40	11940	0.00335008
GO:0003366	biological_process	1	11940	8.37521e-05
GO:0090320	biological_process	1	11940	8.37521e-05
GO:0090322	biological_process	29	11940	0.00242881
GO:0090324	biological_process	12	11940	0.00100503
GO:0090325	biological_process	1	11940	8.37521e-05
GO:0090327	biological_process	1	11940	8.37521e-05
GO:0090329	biological_process	3	11940	0.000251256
GO:0090330	biological_process	19	11940	0.00159129
GO:0090331	biological_process	19	11940	0.00159129
GO:0090332	biological_process	41	11940	0.00343384
GO:0090334	biological_process	1	11940	8.37521e-05
GO:0003382	biological_process	14	11940	0.00117253
GO:0090335	biological_process	6	11940	0.000502513
GO:0003383	biological_process	1	11940	8.37521e-05
GO:0090337	biological_process	1	11940	8.37521e-05
GO:0090342	biological_process	53	11940	0.00443886
GO:0090343	biological_process	3	11940	0.000251256
GO:0090344	biological_process	50	11940	0.0041876
GO:0090351	biological_process	3	11940	0.000251256
GO:0003400	biological_process	1	11940	8.37521e-05
GO:0003401	biological_process	11	11940	0.000921273
GO:0090354	biological_process	1	11940	8.37521e-05
GO:0003407	biological_process	28	11940	0.00234506
GO:0090361	biological_process	16	11940	0.00134003
GO:0090362	biological_process	16	11940	0.00134003
GO:0090364	biological_process	1	11940	8.37521e-05
GO:0090365	biological_process	2	11940	0.000167504
GO:0003413	biological_process	17	11940	0.00142379
GO:0090367	biological_process	2	11940	0.000167504
GO:0003414	biological_process	10	11940	0.000837521
GO:0003416	biological_process	4	11940	0.000335008
GO:0003417	biological_process	22	11940	0.00184255
GO:0090370	biological_process	4	11940	0.000335008
GO:0003418	biological_process	13	11940	0.00108878
GO:0003422	biological_process	10	11940	0.000837521
GO:0090381	biological_process	5	11940	0.00041876
GO:0003428	biological_process	4	11940	0.000335008
GO:0090382	biological_process	26	11940	0.00217755
GO:0003429	biological_process	10	11940	0.000837521
GO:0090383	biological_process	19	11940	0.00159129
GO:0003431	biological_process	5	11940	0.00041876
GO:0090385	biological_process	18	11940	0.00150754
GO:0003433	biological_process	21	11940	0.00175879
GO:0090387	biological_process	21	11940	0.00175879
GO:0003674	molecular_function	11940	11940	1
GO:0090392	biological_process	1	11940	8.37521e-05
GO:0003676	molecular_function	549	11940	0.0459799
GO:0090394	biological_process	2	11940	0.000167504
GO:0003677	molecular_function	245	11940	0.0205193
GO:0003678	molecular_function	14	11940	0.00117253
GO:0003680	molecular_function	12	11940	0.00100503
GO:0090398	biological_process	2	11940	0.000167504
GO:0003681	molecular_function	1	11940	8.37521e-05
GO:0003682	molecular_function	73	11940	0.0061139
GO:0090399	biological_process	16	11940	0.00134003
GO:0005521	molecular_function	1	11940	8.37521e-05
GO:0003684	molecular_function	3	11940	0.000251256
GO:0090404	cellular_component	5	11940	0.00041876
GO:0090407	biological_process	138	11940	0.0115578
GO:0003689	molecular_function	2	11940	0.000167504
GO:0003690	molecular_function	44	11940	0.00368509
GO:0003697	molecular_function	50	11940	0.0041876
GO:0003700	molecular_function	24	11940	0.00201005
GO:0006360	biological_process	1	11940	8.37521e-05
GO:0006366	biological_process	21	11940	0.00175879
GO:0090426	biological_process	3	11940	0.000251256
GO:0090427	biological_process	3	11940	0.000251256
GO:0006383	biological_process	3	11940	0.000251256
GO:0003712	molecular_function	87	11940	0.00728643
GO:0003713	molecular_function	35	11940	0.00293132
GO:0003714	molecular_function	55	11940	0.00460637
GO:0090435	biological_process	1	11940	8.37521e-05
GO:0006353	biological_process	18	11940	0.00150754
GO:0090436	biological_process	2	11940	0.000167504
GO:0006363	biological_process	1	11940	8.37521e-05
GO:0006369	biological_process	2	11940	0.000167504
GO:0006386	biological_process	2	11940	0.000167504
GO:0042994	biological_process	2	11940	0.000167504
GO:0003723	molecular_function	436	11940	0.0365159
GO:0003724	molecular_function	2	11940	0.000167504
GO:0003725	molecular_function	42	11940	0.00351759
GO:0003727	molecular_function	36	11940	0.00301508
GO:0003729	molecular_function	198	11940	0.0165829
GO:0003730	molecular_function	5	11940	0.00041876
GO:1990904	cellular_component	315	11940	0.0263819
GO:0030532	cellular_component	25	11940	0.0020938
GO:0003735	molecular_function	74	11940	0.00619765
GO:0003743	molecular_function	7	11940	0.000586265
GO:0003746	molecular_function	23	11940	0.0019263
GO:0003747	molecular_function	6	11940	0.000502513
GO:0051726	biological_process	314	11940	0.0262982
GO:0006457	biological_process	79	11940	0.00661642
GO:0003755	molecular_function	6	11940	0.000502513
GO:0006333	biological_process	25	11940	0.0020938
GO:0034728	biological_process	63	11940	0.00527638
GO:0042393	molecular_function	21	11940	0.00175879
GO:0043486	biological_process	62	11940	0.00519263
GO:0042623	molecular_function	102	11940	0.00854271
GO:0051087	molecular_function	110	11940	0.00921273
GO:0090493	biological_process	6	11940	0.000502513
GO:0090494	biological_process	6	11940	0.000502513
GO:0006986	biological_process	85	11940	0.00711893
GO:0042026	biological_process	58	11940	0.00485762
GO:0003774	molecular_function	14	11940	0.00117253
GO:0090497	biological_process	4	11940	0.000335008
GO:0003777	molecular_function	9	11940	0.000753769
GO:0005930	cellular_component	30	11940	0.00251256
GO:0090501	biological_process	28	11940	0.00234506
GO:0090502	biological_process	9	11940	0.000753769
GO:0006936	biological_process	130	11940	0.0108878
GO:0090503	biological_process	18	11940	0.00150754
GO:0043292	cellular_component	72	11940	0.00603015
GO:0090504	biological_process	1	11940	8.37521e-05
GO:0003779	molecular_function	181	11940	0.0151591
GO:0030674	molecular_function	110	11940	0.00921273
GO:0051015	molecular_function	72	11940	0.00603015
GO:0051017	biological_process	95	11940	0.00795645
GO:0051016	biological_process	19	11940	0.00159129
GO:0051014	biological_process	19	11940	0.00159129
GO:0003785	molecular_function	79	11940	0.00661642
GO:0003786	molecular_function	1	11940	8.37521e-05
GO:0030042	biological_process	20	11940	0.00167504
GO:0090522	biological_process	7	11940	0.000586265
GO:0042989	biological_process	19	11940	0.00159129
GO:0030036	biological_process	166	11940	0.0139028
GO:0090527	biological_process	19	11940	0.00159129
GO:0016020	cellular_component	691	11940	0.0578727
GO:0090529	biological_process	2	11940	0.000167504
GO:0030832	biological_process	36	11940	0.00301508
GO:0006952	biological_process	371	11940	0.031072
GO:0006953	biological_process	79	11940	0.00661642
GO:0019730	biological_process	132	11940	0.0110553
GO:0003796	molecular_function	9	11940	0.000753769
GO:0042742	biological_process	303	11940	0.0253769
GO:0090541	molecular_function	1	11940	8.37521e-05
GO:0090543	cellular_component	26	11940	0.00217755
GO:0090545	cellular_component	1	11940	8.37521e-05
GO:0050832	biological_process	141	11940	0.011809
GO:0009615	biological_process	210	11940	0.0175879
GO:0004252	molecular_function	61	11940	0.00510888
GO:0007596	biological_process	71	11940	0.0059464
GO:0090557	biological_process	4	11940	0.000335008
GO:0090559	biological_process	60	11940	0.00502513
GO:0003810	molecular_function	11	11940	0.000921273
GO:0090561	biological_process	4	11940	0.000335008
GO:0006956	biological_process	19	11940	0.00159129
GO:0090567	biological_process	29	11940	0.00242881
GO:0090568	cellular_component	1	11940	8.37521e-05
GO:0042612	cellular_component	1	11940	8.37521e-05
GO:0042613	cellular_component	1	11940	8.37521e-05
GO:0003823	molecular_function	6	11940	0.000502513
GO:0090575	cellular_component	3	11940	0.000251256
GO:0003824	molecular_function	552	11940	0.0462312
GO:0003828	molecular_function	1	11940	8.37521e-05
GO:0003831	molecular_function	1	11940	8.37521e-05
GO:0003835	molecular_function	1	11940	8.37521e-05
GO:0003836	molecular_function	1	11940	8.37521e-05
GO:0090596	biological_process	31	11940	0.00259631
GO:0003844	molecular_function	1	11940	8.37521e-05
GO:0090598	biological_process	7	11940	0.000586265
GO:0003846	molecular_function	1	11940	8.37521e-05
GO:0090605	biological_process	2	11940	0.000167504
GO:0090609	biological_process	2	11940	0.000167504
GO:0003857	molecular_function	1	11940	8.37521e-05
GO:0003858	molecular_function	1	11940	8.37521e-05
GO:0003861	molecular_function	1	11940	8.37521e-05
GO:0090618	biological_process	2	11940	0.000167504
GO:0090619	cellular_component	7	11940	0.000586265
GO:0090626	biological_process	3	11940	0.000251256
GO:0090627	biological_process	69	11940	0.00577889
GO:0090628	biological_process	1	11940	8.37521e-05
GO:0090630	biological_process	4	11940	0.000335008
GO:0003877	molecular_function	1	11940	8.37521e-05
GO:0090636	cellular_component	1	11940	8.37521e-05
GO:0090637	cellular_component	1	11940	8.37521e-05
GO:0003899	molecular_function	1	11940	8.37521e-05
GO:0090649	biological_process	1	11940	8.37521e-05
GO:0090650	biological_process	1	11940	8.37521e-05
GO:0090651	cellular_component	2	11940	0.000167504
GO:0003906	molecular_function	1	11940	8.37521e-05
GO:0003909	molecular_function	1	11940	8.37521e-05
GO:0003911	molecular_function	1	11940	8.37521e-05
GO:0090659	biological_process	21	11940	0.00175879
GO:0090665	cellular_component	1	11940	8.37521e-05
GO:0016191	biological_process	41	11940	0.00343384
GO:0016192	biological_process	497	11940	0.0416248
GO:0090673	biological_process	1	11940	8.37521e-05
GO:0007010	biological_process	214	11940	0.0179229
GO:0046903	biological_process	464	11940	0.038861
GO:0046933	molecular_function	16	11940	0.00134003
GO:0003937	molecular_function	3	11940	0.000251256
GO:0003939	molecular_function	1	11940	8.37521e-05
GO:0090693	biological_process	1	11940	8.37521e-05
GO:0090696	biological_process	1	11940	8.37521e-05
GO:0090697	biological_process	2	11940	0.000167504
GO:0090698	biological_process	8	11940	0.000670017
GO:0003950	molecular_function	1	11940	8.37521e-05
GO:0090701	biological_process	1	11940	8.37521e-05
GO:0090702	biological_process	63	11940	0.00527638
GO:0003954	molecular_function	1	11940	8.37521e-05
GO:0003955	molecular_function	13	11940	0.00108878
GO:0003956	molecular_function	1	11940	8.37521e-05
GO:0003958	molecular_function	2	11940	0.000167504
GO:0090709	biological_process	1	11940	8.37521e-05
GO:0003968	molecular_function	1	11940	8.37521e-05
GO:0090723	cellular_component	6	11940	0.000502513
GO:0090724	cellular_component	3	11940	0.000251256
GO:0090726	cellular_component	9	11940	0.000753769
GO:0003990	molecular_function	1	11940	8.37521e-05
GO:0090734	cellular_component	6	11940	0.000502513
GO:0090736	molecular_function	5	11940	0.00041876
GO:0003994	molecular_function	1	11940	8.37521e-05
GO:0090741	cellular_component	17	11940	0.00142379
GO:0003996	molecular_function	1	11940	8.37521e-05
GO:0093002	biological_process	3	11940	0.000251256
GO:0095500	biological_process	2	11940	0.000167504
GO:0097001	molecular_function	1	11940	8.37521e-05
GO:0004003	molecular_function	13	11940	0.00108878
GO:0097006	biological_process	1	11940	8.37521e-05
GO:0019829	molecular_function	31	11940	0.00259631
GO:0046873	molecular_function	86	11940	0.00720268
GO:0097009	biological_process	30	11940	0.00251256
GO:0097011	biological_process	1	11940	8.37521e-05
GO:0042626	molecular_function	33	11940	0.00276382
GO:0097012	biological_process	1	11940	8.37521e-05
GO:0097013	cellular_component	59	11940	0.00494137
GO:0097014	cellular_component	19	11940	0.00159129
GO:0004013	molecular_function	5	11940	0.00041876
GO:0097017	biological_process	19	11940	0.00159129
GO:0004020	molecular_function	6	11940	0.000502513
GO:0097023	molecular_function	3	11940	0.000251256
GO:0004022	molecular_function	1	11940	8.37521e-05
GO:0097027	molecular_function	14	11940	0.00117253
GO:0097028	biological_process	32	11940	0.00268007
GO:0004033	molecular_function	1	11940	8.37521e-05
GO:0097038	cellular_component	6	11940	0.000502513
GO:0097039	biological_process	14	11940	0.00117253
GO:0097040	biological_process	1	11940	8.37521e-05
GO:0004046	molecular_function	12	11940	0.00100503
GO:0097050	biological_process	1	11940	8.37521e-05
GO:0097051	biological_process	22	11940	0.00184255
GO:0017111	molecular_function	211	11940	0.0176717
GO:0004054	molecular_function	20	11940	0.00167504
GO:0097060	cellular_component	120	11940	0.0100503
GO:0097061	biological_process	11	11940	0.000921273
GO:0097062	biological_process	1	11940	8.37521e-05
GO:0097064	biological_process	31	11940	0.00259631
GO:0097065	biological_process	4	11940	0.000335008
GO:0097066	biological_process	102	11940	0.00854271
GO:0004064	molecular_function	16	11940	0.00134003
GO:0097067	biological_process	14	11940	0.00117253
GO:0097068	biological_process	53	11940	0.00443886
GO:0097069	biological_process	2	11940	0.000167504
GO:0097084	biological_process	5	11940	0.00041876
GO:0097090	biological_process	12	11940	0.00100503
GO:0097091	biological_process	4	11940	0.000335008
GO:0004089	molecular_function	16	11940	0.00134003
GO:0004090	molecular_function	1	11940	8.37521e-05
GO:0097094	biological_process	25	11940	0.0020938
GO:0004096	molecular_function	13	11940	0.00108878
GO:0004100	molecular_function	1	11940	8.37521e-05
GO:0097101	biological_process	1	11940	8.37521e-05
GO:0097102	biological_process	1	11940	8.37521e-05
GO:0004104	molecular_function	1	11940	8.37521e-05
GO:0097104	biological_process	5	11940	0.00041876
GO:0097105	biological_process	9	11940	0.000753769
GO:0097106	biological_process	42	11940	0.00351759
GO:0004108	molecular_function	3	11940	0.000251256
GO:0097108	molecular_function	5	11940	0.00041876
GO:0004111	molecular_function	20	11940	0.00167504
GO:0097110	molecular_function	24	11940	0.00201005
GO:0004112	molecular_function	1	11940	8.37521e-05
GO:0097113	biological_process	2	11940	0.000167504
GO:0004114	molecular_function	1	11940	8.37521e-05
GO:0097114	biological_process	1	11940	8.37521e-05
GO:0004115	molecular_function	1	11940	8.37521e-05
GO:0097115	biological_process	1	11940	8.37521e-05
GO:0004117	molecular_function	1	11940	8.37521e-05
GO:0097116	biological_process	1	11940	8.37521e-05
GO:0004118	molecular_function	1	11940	8.37521e-05
GO:0004119	molecular_function	1	11940	8.37521e-05
GO:0097119	biological_process	3	11940	0.000251256
GO:0097120	biological_process	32	11940	0.00268007
GO:0004126	molecular_function	2	11940	0.000167504
GO:0004128	molecular_function	13	11940	0.00108878
GO:0004129	molecular_function	1	11940	8.37521e-05
GO:0004144	molecular_function	1	11940	8.37521e-05
GO:0097149	cellular_component	1	11940	8.37521e-05
GO:0097150	biological_process	6	11940	0.000502513
GO:0097151	biological_process	3	11940	0.000251256
GO:0097155	biological_process	1	11940	8.37521e-05
GO:0097157	molecular_function	2	11940	0.000167504
GO:0097158	molecular_function	2	11940	0.000167504
GO:0097159	molecular_function	636	11940	0.0532663
GO:0097164	biological_process	46	11940	0.0038526
GO:0097165	cellular_component	2	11940	0.000167504
GO:0097167	biological_process	2	11940	0.000167504
GO:0004175	molecular_function	67	11940	0.00561139
GO:0004176	molecular_function	3	11940	0.000251256
GO:0004177	molecular_function	4	11940	0.000335008
GO:0097178	biological_process	2	11940	0.000167504
GO:0097179	cellular_component	16	11940	0.00134003
GO:0097180	cellular_component	16	11940	0.00134003
GO:0008235	molecular_function	3	11940	0.000251256
GO:0097181	cellular_component	16	11940	0.00134003
GO:0004180	molecular_function	1	11940	8.37521e-05
GO:0097182	cellular_component	16	11940	0.00134003
GO:0097183	cellular_component	16	11940	0.00134003
GO:0097186	biological_process	2	11940	0.000167504
GO:0097187	biological_process	16	11940	0.00134003
GO:0097190	biological_process	92	11940	0.00770519
GO:0097191	biological_process	41	11940	0.00343384
GO:0097192	biological_process	11	11940	0.000921273
GO:0097193	biological_process	51	11940	0.00427136
GO:0097194	biological_process	3	11940	0.000251256
GO:0097195	biological_process	4	11940	0.000335008
GO:0004198	molecular_function	1	11940	8.37521e-05
GO:0097201	biological_process	42	11940	0.00351759
GO:0006915	biological_process	269	11940	0.0225293
GO:0097202	biological_process	2	11940	0.000167504
GO:0097203	cellular_component	2	11940	0.000167504
GO:0097204	cellular_component	3	11940	0.000251256
GO:0097205	biological_process	3	11940	0.000251256
GO:0097208	cellular_component	22	11940	0.00184255
GO:0097210	biological_process	15	11940	0.00125628
GO:0097211	biological_process	15	11940	0.00125628
GO:0097212	biological_process	42	11940	0.00351759
GO:0097213	biological_process	41	11940	0.00343384
GO:0097214	biological_process	41	11940	0.00343384
GO:0005764	cellular_component	219	11940	0.0183417
GO:0008234	molecular_function	4	11940	0.000335008
GO:0097223	cellular_component	100	11940	0.00837521
GO:0097224	cellular_component	1	11940	8.37521e-05
GO:0097225	cellular_component	9	11940	0.000753769
GO:0097226	cellular_component	7	11940	0.000586265
GO:0004843	molecular_function	1	11940	8.37521e-05
GO:0097228	cellular_component	6	11940	0.000502513
GO:0036459	molecular_function	1	11940	8.37521e-05
GO:0004222	molecular_function	4	11940	0.000335008
GO:0097237	biological_process	175	11940	0.0146566
GO:0097241	biological_process	4	11940	0.000335008
GO:0097242	biological_process	30	11940	0.00251256
GO:0005739	cellular_component	459	11940	0.0384422
GO:0008237	molecular_function	7	11940	0.000586265
GO:0097255	cellular_component	1	11940	8.37521e-05
GO:0005773	cellular_component	304	11940	0.0254606
GO:0097264	biological_process	1	11940	8.37521e-05
GO:0008236	molecular_function	64	11940	0.00536013
GO:0097267	biological_process	1	11940	8.37521e-05
GO:0097271	biological_process	2	11940	0.000167504
GO:0097278	biological_process	17	11940	0.00142379
GO:0097284	biological_process	31	11940	0.00259631
GO:0004298	molecular_function	1	11940	8.37521e-05
GO:0008233	molecular_function	72	11940	0.00603015
GO:0004301	molecular_function	3	11940	0.000251256
GO:0004303	molecular_function	1	11940	8.37521e-05
GO:0004312	molecular_function	1	11940	8.37521e-05
GO:0097300	biological_process	17	11940	0.00142379
GO:0004316	molecular_function	1	11940	8.37521e-05
GO:0004318	molecular_function	1	11940	8.37521e-05
GO:0097305	biological_process	357	11940	0.0298995
GO:0097306	biological_process	106	11940	0.00887772
GO:0097307	biological_process	56	11940	0.00469012
GO:0004321	molecular_function	1	11940	8.37521e-05
GO:0004322	molecular_function	1	11940	8.37521e-05
GO:0097308	biological_process	56	11940	0.00469012
GO:0005381	molecular_function	58	11940	0.00485762
GO:0097320	biological_process	1	11940	8.37521e-05
GO:0097327	biological_process	78	11940	0.00653266
GO:0097332	biological_process	3	11940	0.000251256
GO:0004344	molecular_function	1	11940	8.37521e-05
GO:0097342	cellular_component	2	11940	0.000167504
GO:0097343	biological_process	2	11940	0.000167504
GO:0097345	biological_process	10	11940	0.000837521
GO:0097346	cellular_component	55	11940	0.00460637
GO:0097350	biological_process	13	11940	0.00108878
GO:0097352	biological_process	4	11940	0.000335008
GO:0004365	molecular_function	4	11940	0.000335008
GO:0097361	cellular_component	1	11940	8.37521e-05
GO:0097366	biological_process	18	11940	0.00150754
GO:0097367	molecular_function	466	11940	0.0390285
GO:0097368	biological_process	24	11940	0.00201005
GO:0097374	biological_process	6	11940	0.000502513
GO:0004385	molecular_function	4	11940	0.000335008
GO:0005102	molecular_function	356	11940	0.0298157
GO:0007155	biological_process	193	11940	0.0161642
GO:0097381	cellular_component	3	11940	0.000251256
GO:0050839	molecular_function	236	11940	0.0197655
GO:0004386	molecular_function	16	11940	0.00134003
GO:0097384	biological_process	12	11940	0.00100503
GO:0097386	cellular_component	15	11940	0.00125628
GO:0004402	molecular_function	56	11940	0.00469012
GO:0004409	molecular_function	1	11940	8.37521e-05
GO:0004421	molecular_function	10	11940	0.000837521
GO:0097413	cellular_component	2	11940	0.000167504
GO:0097418	cellular_component	12	11940	0.00100503
GO:0052742	molecular_function	24	11940	0.00201005
GO:0097421	biological_process	23	11940	0.0019263
GO:0004430	molecular_function	24	11940	0.00201005
GO:0097422	cellular_component	1	11940	8.37521e-05
GO:0097427	cellular_component	1	11940	8.37521e-05
GO:0097428	biological_process	1	11940	8.37521e-05
GO:0097431	cellular_component	13	11940	0.00108878
GO:0097433	cellular_component	113	11940	0.00946399
GO:0097435	biological_process	263	11940	0.0220268
GO:0097437	biological_process	6	11940	0.000502513
GO:0097440	cellular_component	24	11940	0.00201005
GO:0097441	cellular_component	12	11940	0.00100503
GO:0097442	cellular_component	14	11940	0.00117253
GO:0097443	cellular_component	25	11940	0.0020938
GO:0004447	molecular_function	1	11940	8.37521e-05
GO:0004448	molecular_function	3	11940	0.000251256
GO:0004450	molecular_function	3	11940	0.000251256
GO:0097447	cellular_component	2	11940	0.000167504
GO:0004453	molecular_function	1	11940	8.37521e-05
[truncated: 10,992 more rows]

## Sheet: Table S27
Table S27. DF-2 MetaGOmics analysis GO terms taxonomy report.
GO acc	GO aspect	taxon name	taxonomy rank	PSM count	ratio of GO	ratio of run
unknownprc	biological_process	root	no rank	5	0.000450532	0.000419498
unknownprc	biological_process	Mammalia	class	5	0.000450532	0.000419498
unknownprc	biological_process	Primates	order	5	0.000450532	0.000419498
unknownprc	biological_process	Hominidae	family	5	0.000450532	0.000419498
unknownprc	biological_process	Homo	genus	5	0.000450532	0.000419498
unknownprc	biological_process	Homo sapiens	species	5	0.000450532	0.000419498
unknownprc	biological_process	Euarchontoglires	superorder	5	0.000450532	0.000419498
unknownprc	biological_process	Eukaryota	superkingdom	5	0.000450532	0.000419498
unknownprc	biological_process	Homininae	subfamily	5	0.000450532	0.000419498
unknownprc	biological_process	Simiiformes	infraorder	5	0.000450532	0.000419498
unknownprc	biological_process	Hominoidea	superfamily	5	0.000450532	0.000419498
unknownprc	biological_process	Haplorrhini	suborder	5	0.000450532	0.000419498
unknownprc	biological_process	Catarrhini	parvorder	5	0.000450532	0.000419498
unknownprc	biological_process	Craniata	subphylum	5	0.000450532	0.000419498
unknownprc	biological_process	Metazoa	kingdom	5	0.000450532	0.000419498
unknownprc	biological_process	Sarcopterygii	superclass	5	0.000450532	0.000419498
unknownprc	biological_process	Chordata	phylum	5	0.000450532	0.000419498
unknownfun	molecular_function	root	no rank	5	0.000450532	0.000419498
unknownfun	molecular_function	Mammalia	class	5	0.000450532	0.000419498
unknownfun	molecular_function	Primates	order	5	0.000450532	0.000419498
unknownfun	molecular_function	Hominidae	family	5	0.000450532	0.000419498
unknownfun	molecular_function	Homo	genus	5	0.000450532	0.000419498
unknownfun	molecular_function	Homo sapiens	species	5	0.000450532	0.000419498
unknownfun	molecular_function	Euarchontoglires	superorder	5	0.000450532	0.000419498
unknownfun	molecular_function	Eukaryota	superkingdom	5	0.000450532	0.000419498
unknownfun	molecular_function	Homininae	subfamily	5	0.000450532	0.000419498
unknownfun	molecular_function	Simiiformes	infraorder	5	0.000450532	0.000419498
unknownfun	molecular_function	Hominoidea	superfamily	5	0.000450532	0.000419498
unknownfun	molecular_function	Haplorrhini	suborder	5	0.000450532	0.000419498
unknownfun	molecular_function	Catarrhini	parvorder	5	0.000450532	0.000419498
unknownfun	molecular_function	Craniata	subphylum	5	0.000450532	0.000419498
unknownfun	molecular_function	Metazoa	kingdom	5	0.000450532	0.000419498
unknownfun	molecular_function	Sarcopterygii	superclass	5	0.000450532	0.000419498
unknownfun	molecular_function	Chordata	phylum	5	0.000450532	0.000419498
unknowncmp	cellular_component	root	no rank	4	0.000360458	0.000335599
unknowncmp	cellular_component	Mammalia	class	4	0.000360458	0.000335599
unknowncmp	cellular_component	Primates	order	4	0.000360458	0.000335599
unknowncmp	cellular_component	Hominidae	family	4	0.000360458	0.000335599
unknowncmp	cellular_component	Homo	genus	4	0.000360458	0.000335599
unknowncmp	cellular_component	Homo sapiens	species	4	0.000360458	0.000335599
unknowncmp	cellular_component	Euarchontoglires	superorder	4	0.000360458	0.000335599
unknowncmp	cellular_component	Eukaryota	superkingdom	4	0.000360458	0.000335599
unknowncmp	cellular_component	Homininae	subfamily	4	0.000360458	0.000335599
unknowncmp	cellular_component	Simiiformes	infraorder	4	0.000360458	0.000335599
unknowncmp	cellular_component	Hominoidea	superfamily	4	0.000360458	0.000335599
unknowncmp	cellular_component	Haplorrhini	suborder	4	0.000360458	0.000335599
unknowncmp	cellular_component	Catarrhini	parvorder	4	0.000360458	0.000335599
unknowncmp	cellular_component	Craniata	subphylum	4	0.000360458	0.000335599
unknowncmp	cellular_component	Metazoa	kingdom	4	0.000360458	0.000335599
unknowncmp	cellular_component	Sarcopterygii	superclass	4	0.000360458	0.000335599
unknowncmp	cellular_component	Chordata	phylum	4	0.000360458	0.000335599
GO:0070966	biological_process	root	no rank	6	1	0.000503398
GO:0070972	biological_process	root	no rank	122	1	0.0102358
GO:0070972	biological_process	Eukaryota	superkingdom	35	0.286885	0.00293649
GO:0070976	molecular_function	root	no rank	7	1	0.000587298
GO:0070976	molecular_function	Eukaryota	superkingdom	3	0.428571	0.000251699
GO:0070976	molecular_function	Metazoa	kingdom	3	0.428571	0.000251699
GO:0000001	biological_process	root	no rank	73	1	0.00612467
GO:0000001	biological_process	Eukaryota	superkingdom	73	1	0.00612467
GO:0070979	biological_process	root	no rank	7	1	0.000587298
GO:0000002	biological_process	root	no rank	7	1	0.000587298
GO:0000002	biological_process	Eukaryota	superkingdom	2	0.285714	0.000167799
GO:0000003	biological_process	root	no rank	115	1	0.00964846
GO:0000003	biological_process	Eukaryota	superkingdom	43	0.373913	0.00360769
GO:0000003	biological_process	Craniata	subphylum	34	0.295652	0.00285259
GO:0000003	biological_process	Metazoa	kingdom	35	0.304348	0.00293649
GO:0000003	biological_process	Chordata	phylum	34	0.295652	0.00285259
GO:0000003	biological_process	Sarcopterygii	superclass	6	0.0521739	0.000503398
GO:0070983	biological_process	root	no rank	6	1	0.000503398
GO:0070983	biological_process	Eukaryota	superkingdom	4	0.666667	0.000335599
GO:0070983	biological_process	Metazoa	kingdom	3	0.5	0.000251699
GO:0042254	biological_process	root	no rank	112	1	0.00939676
GO:0042254	biological_process	Mammalia	class	3	0.0267857	0.000251699
GO:0042254	biological_process	Eukaryota	superkingdom	7	0.0625	0.000587298
GO:0042254	biological_process	Craniata	subphylum	5	0.0446429	0.000419498
GO:0042254	biological_process	Metazoa	kingdom	5	0.0446429	0.000419498
GO:0042254	biological_process	Sarcopterygii	superclass	5	0.0446429	0.000419498
GO:0042254	biological_process	Chordata	phylum	5	0.0446429	0.000419498
GO:0044183	molecular_function	root	no rank	38	1	0.00318819
GO:0051082	molecular_function	root	no rank	89	1	0.00746707
GO:0051082	molecular_function	Eukaryota	superkingdom	1	0.011236	8.38997e-05
GO:0070986	biological_process	root	no rank	4	1	0.000335599
GO:0070986	biological_process	Eukaryota	superkingdom	4	1	0.000335599
GO:0070986	biological_process	Metazoa	kingdom	2	0.5	0.000167799
GO:0070988	biological_process	root	no rank	11	1	0.000922896
GO:0070988	biological_process	Eukaryota	superkingdom	1	0.0909091	8.38997e-05
GO:0070989	biological_process	root	no rank	1	1	8.38997e-05
GO:0070989	biological_process	Eukaryota	superkingdom	1	1	8.38997e-05
GO:0070990	molecular_function	root	no rank	2	1	0.000167799
GO:0070990	molecular_function	Eukaryota	superkingdom	2	1	0.000167799
GO:0003756	molecular_function	root	no rank	3	1	0.000251699
GO:0015036	molecular_function	root	no rank	15	1	0.00125849
GO:0015036	molecular_function	Eukaryota	superkingdom	4	0.266667	0.000335599
GO:0015036	molecular_function	Metazoa	kingdom	4	0.266667	0.000335599
GO:0070993	cellular_component	root	no rank	1	1	8.38997e-05
GO:0070993	cellular_component	Eukaryota	superkingdom	1	1	8.38997e-05
GO:0070994	biological_process	root	no rank	5	1	0.000419498
GO:0000011	biological_process	root	no rank	77	1	0.00646027
GO:0000011	biological_process	Eukaryota	superkingdom	74	0.961039	0.00620857
GO:0070997	biological_process	root	no rank	55	1	0.00461448
GO:0070997	biological_process	Eukaryota	superkingdom	11	0.2	0.000922896
GO:0070997	biological_process	Craniata	subphylum	7	0.127273	0.000587298
GO:0070997	biological_process	Metazoa	kingdom	7	0.127273	0.000587298
GO:0070997	biological_process	Sarcopterygii	superclass	7	0.127273	0.000587298
GO:0070997	biological_process	Chordata	phylum	7	0.127273	0.000587298
GO:0000015	cellular_component	root	no rank	7	1	0.000587298
GO:0071000	biological_process	root	no rank	10	1	0.000838997
GO:0071000	biological_process	Eukaryota	superkingdom	8	0.8	0.000671197
GO:0071000	biological_process	Craniata	subphylum	8	0.8	0.000671197
GO:0071000	biological_process	Metazoa	kingdom	8	0.8	0.000671197
GO:0071000	biological_process	Chordata	phylum	8	0.8	0.000671197
GO:0071001	cellular_component	root	no rank	8	1	0.000671197
GO:0000018	biological_process	root	no rank	16	1	0.00134239
GO:0000018	biological_process	Mammalia	class	2	0.125	0.000167799
GO:0000018	biological_process	Eukaryota	superkingdom	7	0.4375	0.000587298
GO:0000018	biological_process	Craniata	subphylum	6	0.375	0.000503398
GO:0000018	biological_process	Metazoa	kingdom	6	0.375	0.000503398
GO:0000018	biological_process	Sarcopterygii	superclass	6	0.375	0.000503398
GO:0000018	biological_process	Chordata	phylum	6	0.375	0.000503398
GO:0071004	cellular_component	root	no rank	2	1	0.000167799
GO:0071004	cellular_component	Eukaryota	superkingdom	2	1	0.000167799
GO:0000019	biological_process	root	no rank	2	1	0.000167799
GO:0071005	cellular_component	root	no rank	33	1	0.00276869
GO:0071005	cellular_component	Eukaryota	superkingdom	3	0.0909091	0.000251699
GO:0071007	cellular_component	root	no rank	31	1	0.00260089
GO:0071007	cellular_component	Eukaryota	superkingdom	1	0.0322581	8.38997e-05
GO:0000022	biological_process	root	no rank	8	1	0.000671197
GO:0000022	biological_process	Eukaryota	superkingdom	1	0.125	8.38997e-05
GO:0071010	cellular_component	root	no rank	2	1	0.000167799
GO:0071010	cellular_component	Eukaryota	superkingdom	2	1	0.000167799
GO:0071011	cellular_component	root	no rank	68	1	0.00570518
GO:0071011	cellular_component	Eukaryota	superkingdom	3	0.0441176	0.000251699
GO:0071013	cellular_component	root	no rank	68	1	0.00570518
GO:0071013	cellular_component	Eukaryota	superkingdom	3	0.0441176	0.000251699
GO:0071014	cellular_component	root	no rank	67	1	0.00562128
GO:0071014	cellular_component	Eukaryota	superkingdom	2	0.0298507	0.000167799
GO:0000027	biological_process	root	no rank	36	1	0.00302039
GO:0000028	biological_process	root	no rank	36	1	0.00302039
GO:0000028	biological_process	Eukaryota	superkingdom	2	0.0555556	0.000167799
GO:0000035	molecular_function	root	no rank	1	1	8.38997e-05
GO:0000035	molecular_function	Eukaryota	superkingdom	1	1	8.38997e-05
GO:0000038	biological_process	root	no rank	2	1	0.000167799
GO:0000038	biological_process	Eukaryota	superkingdom	1	0.5	8.38997e-05
GO:0071025	biological_process	root	no rank	2	1	0.000167799
GO:0071025	biological_process	Eukaryota	superkingdom	2	1	0.000167799
GO:0005324	molecular_function	root	no rank	14	1	0.0011746
GO:0005324	molecular_function	Eukaryota	superkingdom	10	0.714286	0.000838997
GO:0005324	molecular_function	Metazoa	kingdom	10	0.714286	0.000838997
GO:0005886	cellular_component	root	no rank	632	1	0.0530246
GO:0005886	cellular_component	Mammalia	class	13	0.0205696	0.0010907
GO:0005886	cellular_component	Euarchontoglires	superorder	2	0.00316456	0.000167799
GO:0005886	cellular_component	Eukaryota	superkingdom	314	0.496835	0.0263445
GO:0005886	cellular_component	Metazoa	kingdom	154	0.243671	0.0129205
GO:0005886	cellular_component	Craniata	subphylum	47	0.0743671	0.00394328
GO:0005886	cellular_component	Sarcopterygii	superclass	14	0.0221519	0.0011746
GO:0005886	cellular_component	Chordata	phylum	47	0.0743671	0.00394328
GO:0071027	biological_process	root	no rank	2	1	0.000167799
GO:0071027	biological_process	Eukaryota	superkingdom	2	1	0.000167799
GO:0000041	biological_process	root	no rank	92	1	0.00771877
GO:0000041	biological_process	Eukaryota	superkingdom	87	0.945652	0.00729927
GO:0000041	biological_process	Metazoa	kingdom	62	0.673913	0.00520178
GO:0000041	biological_process	Craniata	subphylum	3	0.0326087	0.000251699
GO:0000041	biological_process	Chordata	phylum	3	0.0326087	0.000251699
GO:0071028	biological_process	root	no rank	2	1	0.000167799
GO:0071028	biological_process	Eukaryota	superkingdom	2	1	0.000167799
GO:0000045	biological_process	root	no rank	39	1	0.00327209
GO:0000045	biological_process	Mammalia	class	1	0.025641	8.38997e-05
GO:0000045	biological_process	Euarchontoglires	superorder	1	0.025641	8.38997e-05
GO:0000045	biological_process	Eukaryota	superkingdom	27	0.692308	0.00226529
GO:0000045	biological_process	Craniata	subphylum	1	0.025641	8.38997e-05
GO:0000045	biological_process	Metazoa	kingdom	1	0.025641	8.38997e-05
GO:0000045	biological_process	Sarcopterygii	superclass	1	0.025641	8.38997e-05
GO:0000045	biological_process	Chordata	phylum	1	0.025641	8.38997e-05
GO:0009055	molecular_function	root	no rank	21	1	0.00176189
GO:0009055	molecular_function	Eukaryota	superkingdom	2	0.0952381	0.000167799
GO:0009055	molecular_function	Craniata	subphylum	1	0.047619	8.38997e-05
GO:0009055	molecular_function	Metazoa	kingdom	1	0.047619	8.38997e-05
GO:0009055	molecular_function	Chordata	phylum	1	0.047619	8.38997e-05
GO:0000049	molecular_function	root	no rank	65	1	0.00545348
GO:0000049	molecular_function	Eukaryota	superkingdom	2	0.0307692	0.000167799
GO:0000050	biological_process	root	no rank	1	1	8.38997e-05
GO:0000050	biological_process	Eukaryota	superkingdom	1	1	8.38997e-05
GO:0000050	biological_process	Craniata	subphylum	1	1	8.38997e-05
GO:0000050	biological_process	Metazoa	kingdom	1	1	8.38997e-05
GO:0000050	biological_process	Sarcopterygii	superclass	1	1	8.38997e-05
GO:0000050	biological_process	Chordata	phylum	1	1	8.38997e-05
GO:0000054	biological_process	root	no rank	86	1	0.00721537
GO:0000054	biological_process	Eukaryota	superkingdom	15	0.174419	0.00125849
GO:0000055	biological_process	root	no rank	51	1	0.00427888
GO:0000055	biological_process	Eukaryota	superkingdom	15	0.294118	0.00125849
GO:0000056	biological_process	root	no rank	15	1	0.00125849
GO:0000056	biological_process	Eukaryota	superkingdom	15	1	0.00125849
GO:0000062	molecular_function	root	no rank	1	1	8.38997e-05
GO:0000062	molecular_function	Eukaryota	superkingdom	1	1	8.38997e-05
GO:0000064	molecular_function	root	no rank	1	1	8.38997e-05
GO:0000064	molecular_function	Eukaryota	superkingdom	1	1	8.38997e-05
GO:0006260	biological_process	root	no rank	15	1	0.00125849
GO:0006260	biological_process	Eukaryota	superkingdom	5	0.333333	0.000419498
GO:0006260	biological_process	Metazoa	kingdom	1	0.0666667	8.38997e-05
GO:0007059	biological_process	root	no rank	44	1	0.00369158
GO:0007059	biological_process	Eukaryota	superkingdom	31	0.704545	0.00260089
GO:0007059	biological_process	Metazoa	kingdom	5	0.113636	0.000419498
GO:0051276	biological_process	root	no rank	174	1	0.0145985
GO:0051276	biological_process	Mammalia	class	5	0.0287356	0.000419498
GO:0051276	biological_process	Euarchontoglires	superorder	5	0.0287356	0.000419498
GO:0051276	biological_process	Eukaryota	superkingdom	50	0.287356	0.00419498
GO:0051276	biological_process	Craniata	subphylum	6	0.0344828	0.000503398
GO:0051276	biological_process	Metazoa	kingdom	6	0.0344828	0.000503398
GO:0051276	biological_process	Sarcopterygii	superclass	6	0.0344828	0.000503398
GO:0051276	biological_process	Chordata	phylum	6	0.0344828	0.000503398
GO:0000070	biological_process	root	no rank	26	1	0.00218139
GO:0000070	biological_process	Eukaryota	superkingdom	23	0.884615	0.00192969
GO:0007017	biological_process	root	no rank	261	1	0.0218978
GO:0007017	biological_process	Mammalia	class	13	0.0498084	0.0010907
GO:0007017	biological_process	Euarchontoglires	superorder	1	0.00383142	8.38997e-05
GO:0007017	biological_process	Eukaryota	superkingdom	136	0.521073	0.0114104
GO:0007017	biological_process	Craniata	subphylum	13	0.0498084	0.0010907
GO:0007017	biological_process	Metazoa	kingdom	17	0.0651341	0.00142629
GO:0007017	biological_process	Sarcopterygii	superclass	13	0.0498084	0.0010907
GO:0007017	biological_process	Chordata	phylum	13	0.0498084	0.0010907
GO:0000073	biological_process	root	no rank	1	1	8.38997e-05
GO:0000073	biological_process	Eukaryota	superkingdom	1	1	8.38997e-05
GO:0000075	biological_process	root	no rank	34	1	0.00285259
GO:0000075	biological_process	Eukaryota	superkingdom	6	0.176471	0.000503398
GO:0000076	biological_process	root	no rank	1	1	8.38997e-05
GO:0000076	biological_process	Eukaryota	superkingdom	1	1	8.38997e-05
GO:0000077	biological_process	root	no rank	27	1	0.00226529
GO:0000077	biological_process	Eukaryota	superkingdom	5	0.185185	0.000419498
GO:0044879	biological_process	root	no rank	1	1	8.38997e-05
GO:0044879	biological_process	Eukaryota	superkingdom	1	1	8.38997e-05
GO:0000079	biological_process	root	no rank	77	1	0.00646027
GO:0000079	biological_process	Eukaryota	superkingdom	73	0.948052	0.00612467
GO:0000079	biological_process	Craniata	subphylum	1	0.012987	8.38997e-05
GO:0000079	biological_process	Metazoa	kingdom	1	0.012987	8.38997e-05
GO:0000079	biological_process	Sarcopterygii	superclass	1	0.012987	8.38997e-05
GO:0000079	biological_process	Chordata	phylum	1	0.012987	8.38997e-05
GO:0000082	biological_process	root	no rank	60	1	0.00503398
GO:0000082	biological_process	Eukaryota	superkingdom	3	0.05	0.000251699
GO:0071062	cellular_component	root	no rank	2	1	0.000167799
GO:0071062	cellular_component	Eukaryota	superkingdom	2	1	0.000167799
GO:0071062	cellular_component	Metazoa	kingdom	2	1	0.000167799
GO:0000083	biological_process	root	no rank	4	1	0.000335599
GO:0000083	biological_process	Eukaryota	superkingdom	4	1	0.000335599
GO:0000086	biological_process	root	no rank	27	1	0.00226529
GO:0000086	biological_process	Eukaryota	superkingdom	10	0.37037	0.000838997
GO:0000086	biological_process	Craniata	subphylum	1	0.037037	8.38997e-05
GO:0000086	biological_process	Metazoa	kingdom	1	0.037037	8.38997e-05
GO:0000086	biological_process	Chordata	phylum	1	0.037037	8.38997e-05
GO:0071071	biological_process	root	no rank	24	1	0.00201359
GO:0071071	biological_process	Eukaryota	superkingdom	19	0.791667	0.00159409
GO:0071071	biological_process	Metazoa	kingdom	10	0.416667	0.000838997
GO:0071072	biological_process	root	no rank	9	1	0.000755097
GO:0071072	biological_process	Eukaryota	superkingdom	8	0.888889	0.000671197
GO:0071073	biological_process	root	no rank	11	1	0.000922896
GO:0071073	biological_process	Eukaryota	superkingdom	11	1	0.000922896
GO:0071073	biological_process	Metazoa	kingdom	10	0.909091	0.000838997
GO:0071074	molecular_function	root	no rank	12	1	0.0010068
GO:0000917	biological_process	root	no rank	3	1	0.000251699
GO:0000917	biological_process	Eukaryota	superkingdom	3	1	0.000251699
GO:0000921	biological_process	root	no rank	1	1	8.38997e-05
GO:0000921	biological_process	Eukaryota	superkingdom	1	1	8.38997e-05
GO:0071077	molecular_function	root	no rank	1	1	8.38997e-05
GO:0071077	molecular_function	Eukaryota	superkingdom	1	1	8.38997e-05
GO:0000095	molecular_function	root	no rank	1	1	8.38997e-05
GO:0000095	molecular_function	Eukaryota	superkingdom	1	1	8.38997e-05
GO:0000096	biological_process	root	no rank	10	1	0.000838997
GO:0000097	biological_process	root	no rank	3	1	0.000251699
GO:0000098	biological_process	root	no rank	10	1	0.000838997
GO:0000101	biological_process	root	no rank	3	1	0.000251699
GO:0000103	biological_process	root	no rank	9	1	0.000755097
GO:0000105	biological_process	root	no rank	12	1	0.0010068
GO:0000109	cellular_component	root	no rank	2	1	0.000167799
GO:0000113	cellular_component	root	no rank	2	1	0.000167799
GO:0000118	cellular_component	root	no rank	10	1	0.000838997
GO:0071103	biological_process	root	no rank	89	1	0.00746707
GO:0071103	biological_process	Mammalia	class	2	0.0224719	0.000167799
GO:0071103	biological_process	Euarchontoglires	superorder	2	0.0224719	0.000167799
GO:0071103	biological_process	Eukaryota	superkingdom	18	0.202247	0.00151019
GO:0071103	biological_process	Craniata	subphylum	2	0.0224719	0.000167799
GO:0071103	biological_process	Metazoa	kingdom	2	0.0224719	0.000167799
GO:0071103	biological_process	Sarcopterygii	superclass	2	0.0224719	0.000167799
GO:0071103	biological_process	Chordata	phylum	2	0.0224719	0.000167799
GO:0000122	biological_process	root	no rank	189	1	0.015857
GO:0000122	biological_process	Mammalia	class	7	0.037037	0.000587298
GO:0000122	biological_process	Euarchontoglires	superorder	1	0.00529101	8.38997e-05
GO:0000122	biological_process	Eukaryota	superkingdom	70	0.37037	0.00587298
GO:0000122	biological_process	Craniata	subphylum	52	0.275132	0.00436278
GO:0000122	biological_process	Metazoa	kingdom	55	0.291005	0.00461448
GO:0000122	biological_process	Sarcopterygii	superclass	22	0.116402	0.00184579
GO:0000122	biological_process	Chordata	phylum	52	0.275132	0.00436278
GO:0000123	cellular_component	root	no rank	75	1	0.00629247
GO:0000123	cellular_component	Eukaryota	superkingdom	73	0.973333	0.00612467
GO:0000124	cellular_component	root	no rank	2	1	0.000167799
GO:0071106	biological_process	root	no rank	1	1	8.38997e-05
GO:0071106	biological_process	Eukaryota	superkingdom	1	1	8.38997e-05
GO:0071107	biological_process	root	no rank	13	1	0.0010907
GO:0071107	biological_process	Eukaryota	superkingdom	7	0.538462	0.000587298
GO:0071107	biological_process	Metazoa	kingdom	6	0.461538	0.000503398
GO:0000127	cellular_component	root	no rank	1	1	8.38997e-05
GO:0000127	cellular_component	Eukaryota	superkingdom	1	1	8.38997e-05
GO:0071109	biological_process	root	no rank	1	1	8.38997e-05
GO:0071109	biological_process	Eukaryota	superkingdom	1	1	8.38997e-05
GO:0071109	biological_process	Metazoa	kingdom	1	1	8.38997e-05
GO:0000131	cellular_component	root	no rank	18	1	0.00151019
GO:0000131	cellular_component	Eukaryota	superkingdom	13	0.722222	0.0010907
GO:0000132	biological_process	root	no rank	105	1	0.00880946
GO:0000132	biological_process	Eukaryota	superkingdom	101	0.961905	0.00847387
GO:0000132	biological_process	Metazoa	kingdom	1	0.00952381	8.38997e-05
GO:0000133	cellular_component	root	no rank	3	1	0.000251699
GO:0000133	cellular_component	Eukaryota	superkingdom	3	1	0.000251699
GO:0000137	cellular_component	root	no rank	11	1	0.000922896
GO:0000137	cellular_component	Eukaryota	superkingdom	11	1	0.000922896
GO:0000137	cellular_component	Metazoa	kingdom	11	1	0.000922896
GO:0000138	cellular_component	root	no rank	17	1	0.00142629
GO:0000138	cellular_component	Eukaryota	superkingdom	17	1	0.00142629
GO:0000139	cellular_component	root	no rank	107	1	0.00897726
GO:0000139	cellular_component	Mammalia	class	1	0.00934579	8.38997e-05
GO:0000139	cellular_component	Euarchontoglires	superorder	1	0.00934579	8.38997e-05
GO:0000139	cellular_component	Eukaryota	superkingdom	61	0.570093	0.00511788
GO:0000139	cellular_component	Metazoa	kingdom	25	0.233645	0.00209749
GO:0000139	cellular_component	Craniata	subphylum	4	0.0373832	0.000335599
GO:0000139	cellular_component	Chordata	phylum	4	0.0373832	0.000335599
GO:0000139	cellular_component	Sarcopterygii	superclass	1	0.00934579	8.38997e-05
GO:0000142	cellular_component	root	no rank	73	1	0.00612467
GO:0000142	cellular_component	Eukaryota	superkingdom	73	1	0.00612467
GO:0000144	cellular_component	root	no rank	1	1	8.38997e-05
GO:0000144	cellular_component	Eukaryota	superkingdom	1	1	8.38997e-05
GO:0000146	molecular_function	root	no rank	1	1	8.38997e-05
GO:0000146	molecular_function	Eukaryota	superkingdom	1	1	8.38997e-05
GO:0000147	biological_process	root	no rank	1	1	8.38997e-05
GO:0000147	biological_process	Mammalia	class	1	1	8.38997e-05
GO:0000147	biological_process	Eukaryota	superkingdom	1	1	8.38997e-05
GO:0000147	biological_process	Craniata	subphylum	1	1	8.38997e-05
GO:0000147	biological_process	Metazoa	kingdom	1	1	8.38997e-05
GO:0000147	biological_process	Sarcopterygii	superclass	1	1	8.38997e-05
GO:0000147	biological_process	Chordata	phylum	1	1	8.38997e-05
GO:0000148	cellular_component	root	no rank	1	1	8.38997e-05
GO:0000148	cellular_component	Eukaryota	superkingdom	1	1	8.38997e-05
GO:0000149	molecular_function	root	no rank	47	1	0.00394328
GO:0000149	molecular_function	Eukaryota	superkingdom	37	0.787234	0.00310429
GO:0000149	molecular_function	Craniata	subphylum	10	0.212766	0.000838997
GO:0000149	molecular_function	Metazoa	kingdom	11	0.234043	0.000922896
GO:0000149	molecular_function	Chordata	phylum	10	0.212766	0.000838997
GO:0000151	cellular_component	root	no rank	54	1	0.00453058
GO:0000151	cellular_component	Eukaryota	superkingdom	6	0.111111	0.000503398
GO:0000151	cellular_component	Metazoa	kingdom	2	0.037037	0.000167799
GO:0000152	cellular_component	root	no rank	8	1	0.000671197
GO:0000152	cellular_component	Eukaryota	superkingdom	1	0.125	8.38997e-05
GO:0000152	cellular_component	Metazoa	kingdom	1	0.125	8.38997e-05
GO:0000153	cellular_component	root	no rank	13	1	0.0010907
GO:0000154	biological_process	root	no rank	7	1	0.000587298
GO:0000159	cellular_component	root	no rank	3	1	0.000251699
GO:0000160	biological_process	root	no rank	30	1	0.00251699
GO:0000160	biological_process	Eukaryota	superkingdom	23	0.766667	0.00192969
GO:0000165	biological_process	root	no rank	157	1	0.0131722
GO:0000165	biological_process	Eukaryota	superkingdom	92	0.585987	0.00771877
GO:0000165	biological_process	Metazoa	kingdom	86	0.547771	0.00721537
GO:0000165	biological_process	Craniata	subphylum	17	0.10828	0.00142629
GO:0000165	biological_process	Chordata	phylum	17	0.10828	0.00142629
GO:0000166	molecular_function	root	no rank	385	1	0.0323014
GO:0000166	molecular_function	Mammalia	class	1	0.0025974	8.38997e-05
GO:0000166	molecular_function	Euarchontoglires	superorder	1	0.0025974	8.38997e-05
GO:0000166	molecular_function	Eukaryota	superkingdom	129	0.335065	0.0108231
GO:0000166	molecular_function	Metazoa	kingdom	3	0.00779221	0.000251699
GO:0000166	molecular_function	Craniata	subphylum	1	0.0025974	8.38997e-05
GO:0000166	molecular_function	Sarcopterygii	superclass	1	0.0025974	8.38997e-05
GO:0000166	molecular_function	Chordata	phylum	1	0.0025974	8.38997e-05
GO:0000172	cellular_component	root	no rank	1	1	8.38997e-05
GO:0000750	biological_process	root	no rank	7	1	0.000587298
GO:0000750	biological_process	Eukaryota	superkingdom	2	0.285714	0.000167799
GO:0000176	cellular_component	root	no rank	3	1	0.000251699
GO:0000177	cellular_component	root	no rank	1	1	8.38997e-05
GO:0000177	cellular_component	Eukaryota	superkingdom	1	1	8.38997e-05
GO:0000177	cellular_component	Metazoa	kingdom	1	1	8.38997e-05
GO:0000178	cellular_component	root	no rank	4	1	0.000335599
GO:0000178	cellular_component	Eukaryota	superkingdom	1	0.25	8.38997e-05
GO:0000178	cellular_component	Metazoa	kingdom	1	0.25	8.38997e-05
GO:0071156	biological_process	root	no rank	23	1	0.00192969
GO:0071156	biological_process	Mammalia	class	2	0.0869565	0.000167799
GO:0071156	biological_process	Eukaryota	superkingdom	6	0.26087	0.000503398
GO:0071156	biological_process	Craniata	subphylum	4	0.173913	0.000335599
GO:0071156	biological_process	Metazoa	kingdom	4	0.173913	0.000335599
GO:0071156	biological_process	Sarcopterygii	superclass	4	0.173913	0.000335599
GO:0071156	biological_process	Chordata	phylum	4	0.173913	0.000335599
GO:0071157	biological_process	root	no rank	17	1	0.00142629
GO:0071157	biological_process	Mammalia	class	2	0.117647	0.000167799
GO:0071157	biological_process	Eukaryota	superkingdom	4	0.235294	0.000335599
GO:0071157	biological_process	Craniata	subphylum	4	0.235294	0.000335599
GO:0071157	biological_process	Metazoa	kingdom	4	0.235294	0.000335599
GO:0071157	biological_process	Sarcopterygii	superclass	4	0.235294	0.000335599
GO:0071157	biological_process	Chordata	phylum	4	0.235294	0.000335599
GO:0022625	cellular_component	root	no rank	46	1	0.00385938
GO:0022625	cellular_component	Eukaryota	superkingdom	2	0.0434783	0.000167799
GO:0071158	biological_process	root	no rank	10	1	0.000838997
GO:0071158	biological_process	Eukaryota	superkingdom	1	0.1	8.38997e-05
GO:0022627	cellular_component	root	no rank	72	1	0.00604078
GO:0000182	molecular_function	root	no rank	5	1	0.000419498
GO:0000182	molecular_function	Eukaryota	superkingdom	3	0.6	0.000251699
GO:0000183	biological_process	root	no rank	3	1	0.000251699
GO:0000183	biological_process	Eukaryota	superkingdom	1	0.333333	8.38997e-05
GO:0000184	biological_process	root	no rank	93	1	0.00780267
GO:0000184	biological_process	Eukaryota	superkingdom	4	0.0430108	0.000335599
GO:0000185	biological_process	root	no rank	9	1	0.000755097
GO:0000185	biological_process	Eukaryota	superkingdom	9	1	0.000755097
GO:0000185	biological_process	Craniata	subphylum	9	1	0.000755097
GO:0000185	biological_process	Metazoa	kingdom	9	1	0.000755097
GO:0000185	biological_process	Chordata	phylum	9	1	0.000755097
GO:0000186	biological_process	root	no rank	9	1	0.000755097
GO:0000186	biological_process	Eukaryota	superkingdom	7	0.777778	0.000587298
GO:0000186	biological_process	Metazoa	kingdom	6	0.666667	0.000503398
GO:0000187	biological_process	root	no rank	156	1	0.0130883
GO:0000187	biological_process	Eukaryota	superkingdom	98	0.628205	0.00822217
GO:0000187	biological_process	Metazoa	kingdom	93	0.596154	0.00780267
GO:0000187	biological_process	Craniata	subphylum	17	0.108974	0.00142629
GO:0000187	biological_process	Chordata	phylum	17	0.108974	0.00142629
GO:0000188	biological_process	root	no rank	4	1	0.000335599
GO:0071168	biological_process	root	no rank	3	1	0.000251699
GO:0071168	biological_process	Eukaryota	superkingdom	3	1	0.000251699
GO:0006606	biological_process	root	no rank	67	1	0.00562128
GO:0006606	biological_process	Eukaryota	superkingdom	15	0.223881	0.00125849
GO:0071169	biological_process	root	no rank	3	1	0.000251699
GO:0071169	biological_process	Eukaryota	superkingdom	3	1	0.000251699
GO:0071173	biological_process	root	no rank	3	1	0.000251699
GO:0071173	biological_process	Eukaryota	superkingdom	2	0.666667	0.000167799
GO:0071174	biological_process	root	no rank	3	1	0.000251699
GO:0071174	biological_process	Eukaryota	superkingdom	2	0.666667	0.000167799
GO:0000209	biological_process	root	no rank	101	1	0.00847387
GO:0000209	biological_process	Mammalia	class	1	0.00990099	8.38997e-05
GO:0000209	biological_process	Euarchontoglires	superorder	1	0.00990099	8.38997e-05
GO:0000209	biological_process	Eukaryota	superkingdom	2	0.019802	0.000167799
GO:0000209	biological_process	Craniata	subphylum	1	0.00990099	8.38997e-05
GO:0000209	biological_process	Metazoa	kingdom	1	0.00990099	8.38997e-05
GO:0000209	biological_process	Sarcopterygii	superclass	1	0.00990099	8.38997e-05
GO:0000209	biological_process	Chordata	phylum	1	0.00990099	8.38997e-05
GO:0005515	molecular_function	root	no rank	817	1	0.068546
GO:0005515	molecular_function	Mammalia	class	32	0.0391677	0.00268479
GO:0005515	molecular_function	Euarchontoglires	superorder	14	0.0171359	0.0011746
GO:0005515	molecular_function	Eukaryota	superkingdom	423	0.517748	0.0354896
GO:0005515	molecular_function	Craniata	subphylum	121	0.148103	0.0101519
GO:0005515	molecular_function	Metazoa	kingdom	235	0.287638	0.0197164
GO:0005515	molecular_function	Sarcopterygii	superclass	55	0.0673195	0.00461448
GO:0005515	molecular_function	Chordata	phylum	121	0.148103	0.0101519
GO:0019941	biological_process	root	no rank	108	1	0.00906116
GO:0019941	biological_process	Eukaryota	superkingdom	6	0.0555556	0.000503398
GO:0019941	biological_process	Metazoa	kingdom	2	0.0185185	0.000167799
GO:0019941	biological_process	Craniata	subphylum	1	0.00925926	8.38997e-05
GO:0019941	biological_process	Chordata	phylum	1	0.00925926	8.38997e-05
GO:0000212	biological_process	root	no rank	19	1	0.00159409
GO:0000212	biological_process	Eukaryota	superkingdom	17	0.894737	0.00142629
GO:0000217	molecular_function	root	no rank	2	1	0.000167799
GO:0016469	cellular_component	root	no rank	12	1	0.0010068
GO:0000221	cellular_component	root	no rank	1	1	8.38997e-05
GO:0071204	cellular_component	root	no rank	2	1	0.000167799
GO:0071204	cellular_component	Eukaryota	superkingdom	2	1	0.000167799
GO:0071205	biological_process	root	no rank	2	1	0.000167799
GO:0071205	biological_process	Eukaryota	superkingdom	2	1	0.000167799
GO:0071205	biological_process	Metazoa	kingdom	1	0.5	8.38997e-05
GO:0000224	molecular_function	root	no rank	3	1	0.000251699
GO:0071206	biological_process	root	no rank	1	1	8.38997e-05
GO:0071206	biological_process	Eukaryota	superkingdom	1	1	8.38997e-05
GO:0000226	biological_process	root	no rank	158	1	0.0132561
GO:0000226	biological_process	Mammalia	class	13	0.0822785	0.0010907
GO:0000226	biological_process	Euarchontoglires	superorder	1	0.00632911	8.38997e-05
GO:0000226	biological_process	Eukaryota	superkingdom	129	0.816456	0.0108231
GO:0000226	biological_process	Craniata	subphylum	13	0.0822785	0.0010907
GO:0000226	biological_process	Metazoa	kingdom	17	0.107595	0.00142629
GO:0000226	biological_process	Sarcopterygii	superclass	13	0.0822785	0.0010907
GO:0000226	biological_process	Chordata	phylum	13	0.0822785	0.0010907
GO:0000228	cellular_component	root	no rank	32	1	0.00268479
GO:0000228	cellular_component	Mammalia	class	2	0.0625	0.000167799
GO:0000228	cellular_component	Euarchontoglires	superorder	2	0.0625	0.000167799
GO:0000228	cellular_component	Eukaryota	superkingdom	12	0.375	0.0010068
GO:0000228	cellular_component	Craniata	subphylum	3	0.09375	0.000251699
GO:0000228	cellular_component	Metazoa	kingdom	3	0.09375	0.000251699
GO:0000228	cellular_component	Sarcopterygii	superclass	3	0.09375	0.000251699
GO:0000228	cellular_component	Chordata	phylum	3	0.09375	0.000251699
GO:0071211	biological_process	root	no rank	35	1	0.00293649
GO:0000794	cellular_component	root	no rank	18	1	0.00151019
GO:0000794	cellular_component	Mammalia	class	2	0.111111	0.000167799
GO:0000794	cellular_component	Euarchontoglires	superorder	2	0.111111	0.000167799
GO:0000794	cellular_component	Eukaryota	superkingdom	11	0.611111	0.000922896
GO:0000794	cellular_component	Craniata	subphylum	3	0.166667	0.000251699
GO:0000794	cellular_component	Metazoa	kingdom	3	0.166667	0.000251699
GO:0000794	cellular_component	Sarcopterygii	superclass	3	0.166667	0.000251699
GO:0000794	cellular_component	Chordata	phylum	3	0.166667	0.000251699
GO:0071214	biological_process	root	no rank	297	1	0.0249182
GO:0071214	biological_process	Eukaryota	superkingdom	149	0.501684	0.012501
GO:0071214	biological_process	Craniata	subphylum	27	0.0909091	0.00226529
GO:0071214	biological_process	Metazoa	kingdom	40	0.13468	0.00335599
GO:0071214	biological_process	Chordata	phylum	27	0.0909091	0.00226529
GO:0000793	cellular_component	root	no rank	23	1	0.00192969
GO:0000793	cellular_component	Mammalia	class	4	0.173913	0.000335599
GO:0000793	cellular_component	Euarchontoglires	superorder	4	0.173913	0.000335599
GO:0000793	cellular_component	Eukaryota	superkingdom	13	0.565217	0.0010907
GO:0000793	cellular_component	Craniata	subphylum	5	0.217391	0.000419498
GO:0000793	cellular_component	Metazoa	kingdom	5	0.217391	0.000419498
GO:0000793	cellular_component	Sarcopterygii	superclass	5	0.217391	0.000419498
GO:0000793	cellular_component	Chordata	phylum	5	0.217391	0.000419498
GO:0071215	biological_process	root	no rank	1	1	8.38997e-05
GO:0071215	biological_process	Eukaryota	superkingdom	1	1	8.38997e-05
GO:0071216	biological_process	root	no rank	114	1	0.00956456
GO:0071216	biological_process	Eukaryota	superkingdom	36	0.315789	0.00302039
GO:0071216	biological_process	Metazoa	kingdom	29	0.254386	0.00243309
GO:0071216	biological_process	Craniata	subphylum	20	0.175439	0.00167799
GO:0071216	biological_process	Sarcopterygii	superclass	11	0.0964912	0.000922896
GO:0071216	biological_process	Chordata	phylum	20	0.175439	0.00167799
GO:0071218	biological_process	root	no rank	8	1	0.000671197
GO:0071219	biological_process	root	no rank	71	1	0.00595688
GO:0071219	biological_process	Eukaryota	superkingdom	29	0.408451	0.00243309
GO:0071219	biological_process	Metazoa	kingdom	22	0.309859	0.00184579
GO:0071219	biological_process	Craniata	subphylum	13	0.183099	0.0010907
GO:0071219	biological_process	Sarcopterygii	superclass	4	0.056338	0.000335599
GO:0071219	biological_process	Chordata	phylum	13	0.183099	0.0010907
GO:0000235	cellular_component	root	no rank	7	1	0.000587298
GO:0000235	cellular_component	Eukaryota	superkingdom	7	1	0.000587298
GO:0071220	biological_process	root	no rank	3	1	0.000251699
GO:0071220	biological_process	Eukaryota	superkingdom	3	1	0.000251699
GO:0071220	biological_process	Metazoa	kingdom	3	1	0.000251699
GO:0071221	biological_process	root	no rank	3	1	0.000251699
GO:0071221	biological_process	Eukaryota	superkingdom	3	1	0.000251699
GO:0071221	biological_process	Metazoa	kingdom	3	1	0.000251699
GO:0071222	biological_process	root	no rank	71	1	0.00595688
GO:0071222	biological_process	Eukaryota	superkingdom	29	0.408451	0.00243309
GO:0071222	biological_process	Metazoa	kingdom	22	0.309859	0.00184579
GO:0071222	biological_process	Craniata	subphylum	13	0.183099	0.0010907
GO:0071222	biological_process	Sarcopterygii	superclass	4	0.056338	0.000335599
GO:0071222	biological_process	Chordata	phylum	13	0.183099	0.0010907
GO:0071223	biological_process	root	no rank	3	1	0.000251699
GO:0071223	biological_process	Eukaryota	superkingdom	3	1	0.000251699
GO:0071223	biological_process	Metazoa	kingdom	3	1	0.000251699
GO:0071224	biological_process	root	no rank	3	1	0.000251699
GO:0071224	biological_process	Eukaryota	superkingdom	3	1	0.000251699
GO:0071224	biological_process	Metazoa	kingdom	3	1	0.000251699
GO:0071225	biological_process	root	no rank	1	1	8.38997e-05
GO:0071225	biological_process	Eukaryota	superkingdom	1	1	8.38997e-05
GO:0071225	biological_process	Metazoa	kingdom	1	1	8.38997e-05
GO:0000242	cellular_component	root	no rank	3	1	0.000251699
GO:0000242	cellular_component	Mammalia	class	1	0.333333	8.38997e-05
GO:0000242	cellular_component	Euarchontoglires	superorder	1	0.333333	8.38997e-05
GO:0000242	cellular_component	Eukaryota	superkingdom	3	1	0.000251699
GO:0000242	cellular_component	Craniata	subphylum	1	0.333333	8.38997e-05
GO:0000242	cellular_component	Metazoa	kingdom	2	0.666667	0.000167799
GO:0000242	cellular_component	Sarcopterygii	superclass	1	0.333333	8.38997e-05
GO:0000242	cellular_component	Chordata	phylum	1	0.333333	8.38997e-05
GO:0000244	biological_process	root	no rank	24	1	0.00201359
GO:0000244	biological_process	Eukaryota	superkingdom	2	0.0833333	0.000167799
GO:0071229	biological_process	root	no rank	138	1	0.0115782
GO:0071229	biological_process	Mammalia	class	1	0.00724638	8.38997e-05
GO:0071229	biological_process	Eukaryota	superkingdom	68	0.492754	0.00570518
GO:0071229	biological_process	Craniata	subphylum	27	0.195652	0.00226529
GO:0071229	biological_process	Metazoa	kingdom	53	0.384058	0.00444668
GO:0071229	biological_process	Sarcopterygii	superclass	8	0.057971	0.000671197
GO:0071229	biological_process	Chordata	phylum	27	0.195652	0.00226529
GO:0000245	biological_process	root	no rank	2	1	0.000167799
GO:0000245	biological_process	Eukaryota	superkingdom	2	1	0.000167799
GO:0000246	molecular_function	root	no rank	1	1	8.38997e-05
GO:0071236	biological_process	root	no rank	204	1	0.0171155
GO:0071236	biological_process	Eukaryota	superkingdom	48	0.235294	0.00402718
GO:0071236	biological_process	Metazoa	kingdom	8	0.0392157	0.000671197
GO:0071241	biological_process	root	no rank	263	1	0.0220656
GO:0071241	biological_process	Mammalia	class	3	0.0114068	0.000251699
GO:0071241	biological_process	Eukaryota	superkingdom	141	0.536122	0.0118299
GO:0071241	biological_process	Craniata	subphylum	20	0.0760456	0.00167799
GO:0071241	biological_process	Metazoa	kingdom	98	0.372624	0.00822217
GO:0071241	biological_process	Sarcopterygii	superclass	6	0.0228137	0.000503398
GO:0071241	biological_process	Chordata	phylum	20	0.0760456	0.00167799
GO:0071242	biological_process	root	no rank	10	1	0.000838997
GO:0071242	biological_process	Eukaryota	superkingdom	7	0.7	0.000587298
GO:0071242	biological_process	Metazoa	kingdom	5	0.5	0.000419498
GO:0071243	biological_process	root	no rank	23	1	0.00192969
GO:0071243	biological_process	Eukaryota	superkingdom	2	0.0869565	0.000167799
GO:0071244	biological_process	root	no rank	14	1	0.0011746
GO:0071244	biological_process	Eukaryota	superkingdom	2	0.142857	0.000167799
GO:0071245	biological_process	root	no rank	1	1	8.38997e-05
GO:0071245	biological_process	Eukaryota	superkingdom	1	1	8.38997e-05
GO:0071248	biological_process	root	no rank	249	1	0.020891
GO:0071248	biological_process	Mammalia	class	3	0.0120482	0.000251699
GO:0071248	biological_process	Eukaryota	superkingdom	139	0.558233	0.0116621
GO:0071248	biological_process	Craniata	subphylum	20	0.0803213	0.00167799
GO:0071248	biological_process	Metazoa	kingdom	98	0.393574	0.00822217
GO:0071248	biological_process	Sarcopterygii	superclass	6	0.0240964	0.000503398
GO:0071248	biological_process	Chordata	phylum	20	0.0803213	0.00167799
GO:0005622	cellular_component	root	no rank	42	1	0.00352379
GO:0005622	cellular_component	Eukaryota	superkingdom	37	0.880952	0.00310429
GO:0005622	cellular_component	Metazoa	kingdom	1	0.0238095	8.38997e-05
GO:0046961	molecular_function	root	no rank	12	1	0.0010068
GO:0003924	molecular_function	root	no rank	67	1	0.00562128
GO:0003924	molecular_function	Eukaryota	superkingdom	26	0.38806	0.00218139
GO:0005834	cellular_component	root	no rank	1	1	8.38997e-05
GO:0005834	cellular_component	Eukaryota	superkingdom	1	1	8.38997e-05
GO:0071257	biological_process	root	no rank	82	1	0.00687977
GO:0071257	biological_process	Eukaryota	superkingdom	82	1	0.00687977
GO:0071257	biological_process	Craniata	subphylum	8	0.097561	0.000671197
GO:0071257	biological_process	Metazoa	kingdom	8	0.097561	0.000671197
GO:0071257	biological_process	Chordata	phylum	8	0.097561	0.000671197
GO:0071258	biological_process	root	no rank	28	1	0.00234919
GO:0000266	biological_process	root	no rank	3	1	0.000251699
GO:0000266	biological_process	Eukaryota	superkingdom	3	1	0.000251699
GO:0005575	cellular_component	root	no rank	826	0.0693011	0.0693011
GO:0005575	cellular_component	Mammalia	class	39	0.00327209	0.00327209
GO:0005575	cellular_component	Primates	order	5	0.000419498	0.000419498
GO:0005575	cellular_component	Hominidae	family	5	0.000419498	0.000419498
GO:0005575	cellular_component	Homo	genus	5	0.000419498	0.000419498
GO:0005575	cellular_component	Euarchontoglires	superorder	20	0.00167799	0.00167799
GO:0005575	cellular_component	Homo sapiens	species	5	0.000419498	0.000419498
GO:0005575	cellular_component	Eukaryota	superkingdom	432	0.0362447	0.0362447
GO:0005575	cellular_component	Homininae	subfamily	5	0.000419498	0.000419498
GO:0005575	cellular_component	Simiiformes	infraorder	5	0.000419498	0.000419498
GO:0005575	cellular_component	Hominoidea	superfamily	5	0.000419498	0.000419498
GO:0005575	cellular_component	Haplorrhini	suborder	5	0.000419498	0.000419498
GO:0005575	cellular_component	Catarrhini	parvorder	5	0.000419498	0.000419498
GO:0005575	cellular_component	Metazoa	kingdom	243	0.0203876	0.0203876
GO:0005575	cellular_component	Craniata	subphylum	129	0.0108231	0.0108231
GO:0005575	cellular_component	Chordata	phylum	129	0.0108231	0.0108231
GO:0005575	cellular_component	Sarcopterygii	superclass	63	0.00528568	0.00528568
GO:0071262	biological_process	root	no rank	12	1	0.0010068
GO:0071264	biological_process	root	no rank	12	1	0.0010068
GO:0000270	biological_process	root	no rank	11	1	0.000922896
GO:0000270	biological_process	Eukaryota	superkingdom	11	1	0.000922896
GO:0000270	biological_process	Metazoa	kingdom	11	1	0.000922896
GO:0071265	biological_process	root	no rank	3	1	0.000251699
GO:0000271	biological_process	root	no rank	58	1	0.00486618
GO:0000271	biological_process	Eukaryota	superkingdom	19	0.327586	0.00159409
GO:0071267	biological_process	root	no rank	3	1	0.000251699
GO:0000275	cellular_component	root	no rank	11	1	0.000922896
GO:0000278	biological_process	root	no rank	59	1	0.00495008
GO:0000278	biological_process	Eukaryota	superkingdom	33	0.559322	0.00276869
GO:0000278	biological_process	Metazoa	kingdom	2	0.0338983	0.000167799
GO:0000280	biological_process	root	no rank	83	1	0.00696367
GO:0000280	biological_process	Eukaryota	superkingdom	3	0.0361446	0.000251699
GO:0000281	biological_process	root	no rank	119	1	0.00998406
GO:0000281	biological_process	Eukaryota	superkingdom	104	0.87395	0.00872556
GO:0000281	biological_process	Metazoa	kingdom	1	0.00840336	8.38997e-05
GO:0071276	biological_process	root	no rank	72	1	0.00604078
GO:0071276	biological_process	Eukaryota	superkingdom	22	0.305556	0.00184579
GO:0071276	biological_process	Craniata	subphylum	1	0.0138889	8.38997e-05
GO:0071276	biological_process	Metazoa	kingdom	1	0.0138889	8.38997e-05
GO:0071276	biological_process	Chordata	phylum	1	0.0138889	8.38997e-05
GO:0000282	biological_process	root	no rank	7	1	0.000587298
GO:0000282	biological_process	Eukaryota	superkingdom	2	0.285714	0.000167799
GO:0071277	biological_process	root	no rank	61	1	0.00511788
GO:0071277	biological_process	Eukaryota	superkingdom	8	0.131148	0.000671197
GO:0071277	biological_process	Metazoa	kingdom	1	0.0163934	8.38997e-05
GO:0000753	biological_process	root	no rank	7	1	0.000587298
GO:0000753	biological_process	Eukaryota	superkingdom	2	0.285714	0.000167799
GO:0071279	biological_process	root	no rank	28	1	0.00234919
GO:0071280	biological_process	root	no rank	16	1	0.00134239
GO:0071280	biological_process	Eukaryota	superkingdom	10	0.625	0.000838997
GO:0071280	biological_process	Craniata	subphylum	10	0.625	0.000838997
GO:0071280	biological_process	Metazoa	kingdom	10	0.625	0.000838997
GO:0071280	biological_process	Chordata	phylum	10	0.625	0.000838997
GO:0071281	biological_process	root	no rank	64	1	0.00536958
GO:0071281	biological_process	Eukaryota	superkingdom	62	0.96875	0.00520178
GO:0071281	biological_process	Metazoa	kingdom	62	0.96875	0.00520178
GO:0071281	biological_process	Craniata	subphylum	3	0.046875	0.000251699
GO:0071281	biological_process	Chordata	phylum	3	0.046875	0.000251699
GO:0000287	molecular_function	root	no rank	153	1	0.0128366
GO:0000287	molecular_function	Eukaryota	superkingdom	106	0.69281	0.00889336
GO:0000287	molecular_function	Craniata	subphylum	11	0.0718954	0.000922896
GO:0000287	molecular_function	Metazoa	kingdom	11	0.0718954	0.000922896
GO:0000287	molecular_function	Chordata	phylum	11	0.0718954	0.000922896
GO:0000288	biological_process	root	no rank	6	1	0.000503398
GO:0000289	biological_process	root	no rank	2	1	0.000167799
GO:0000289	biological_process	Eukaryota	superkingdom	2	1	0.000167799
GO:0071283	biological_process	root	no rank	3	1	0.000251699
GO:0071283	biological_process	Eukaryota	superkingdom	3	1	0.000251699
GO:0071283	biological_process	Craniata	subphylum	3	1	0.000251699
GO:0071283	biological_process	Metazoa	kingdom	3	1	0.000251699
GO:0071283	biological_process	Chordata	phylum	3	1	0.000251699
GO:0071284	biological_process	root	no rank	10	1	0.000838997
GO:0071284	biological_process	Eukaryota	superkingdom	10	1	0.000838997
GO:0071285	biological_process	root	no rank	15	1	0.00125849
GO:0071285	biological_process	Eukaryota	superkingdom	13	0.866667	0.0010907
GO:0071285	biological_process	Craniata	subphylum	1	0.0666667	8.38997e-05
GO:0071285	biological_process	Metazoa	kingdom	11	0.733333	0.000922896
GO:0071285	biological_process	Sarcopterygii	superclass	1	0.0666667	8.38997e-05
GO:0071285	biological_process	Chordata	phylum	1	0.0666667	8.38997e-05
GO:0000291	biological_process	root	no rank	6	1	0.000503398
GO:0071287	biological_process	root	no rank	43	1	0.00360769
GO:0071288	biological_process	root	no rank	8	1	0.000671197
GO:0071288	biological_process	Eukaryota	superkingdom	1	0.125	8.38997e-05
GO:0000295	molecular_function	root	no rank	4	1	0.000335599
GO:0000295	molecular_function	Eukaryota	superkingdom	1	0.25	8.38997e-05
GO:0071291	biological_process	root	no rank	2	1	0.000167799
GO:0016021	cellular_component	root	no rank	170	1	0.0142629
GO:0016021	cellular_component	Mammalia	class	5	0.0294118	0.000419498
GO:0016021	cellular_component	Primates	order	1	0.00588235	8.38997e-05
GO:0016021	cellular_component	Hominidae	family	1	0.00588235	8.38997e-05
GO:0016021	cellular_component	Homo	genus	1	0.00588235	8.38997e-05
GO:0016021	cellular_component	Homo sapiens	species	1	0.00588235	8.38997e-05
GO:0016021	cellular_component	Euarchontoglires	superorder	5	0.0294118	0.000419498
GO:0016021	cellular_component	Eukaryota	superkingdom	86	0.505882	0.00721537
GO:0016021	cellular_component	Homininae	subfamily	1	0.00588235	8.38997e-05
GO:0016021	cellular_component	Simiiformes	infraorder	1	0.00588235	8.38997e-05
GO:0016021	cellular_component	Hominoidea	superfamily	1	0.00588235	8.38997e-05
GO:0016021	cellular_component	Haplorrhini	suborder	1	0.00588235	8.38997e-05
GO:0016021	cellular_component	Catarrhini	parvorder	1	0.00588235	8.38997e-05
GO:0016021	cellular_component	Craniata	subphylum	25	0.147059	0.00209749
GO:0016021	cellular_component	Metazoa	kingdom	57	0.335294	0.00478228
GO:0016021	cellular_component	Sarcopterygii	superclass	13	0.0764706	0.0010907
GO:0016021	cellular_component	Chordata	phylum	25	0.147059	0.00209749
GO:0071294	biological_process	root	no rank	11	1	0.000922896
GO:0071294	biological_process	Mammalia	class	3	0.272727	0.000251699
GO:0071294	biological_process	Eukaryota	superkingdom	11	1	0.000922896
GO:0071294	biological_process	Craniata	subphylum	5	0.454545	0.000419498
GO:0071294	biological_process	Metazoa	kingdom	10	0.909091	0.000838997
GO:0071294	biological_process	Sarcopterygii	superclass	5	0.454545	0.000419498
GO:0071294	biological_process	Chordata	phylum	5	0.454545	0.000419498
GO:0071295	biological_process	root	no rank	15	1	0.00125849
GO:0071295	biological_process	Eukaryota	superkingdom	13	0.866667	0.0010907
GO:0071295	biological_process	Metazoa	kingdom	12	0.8	0.0010068
GO:0071295	biological_process	Craniata	subphylum	6	0.4	0.000503398
GO:0071295	biological_process	Sarcopterygii	superclass	6	0.4	0.000503398
GO:0071295	biological_process	Chordata	phylum	6	0.4	0.000503398
GO:0019898	cellular_component	root	no rank	166	1	0.0139273
GO:0019898	cellular_component	Eukaryota	superkingdom	110	0.662651	0.00922896
GO:0019898	cellular_component	Craniata	subphylum	2	0.0120482	0.000167799
GO:0019898	cellular_component	Metazoa	kingdom	71	0.427711	0.00595688
GO:0019898	cellular_component	Chordata	phylum	2	0.0120482	0.000167799
GO:0000301	biological_process	root	no rank	2	1	0.000167799
GO:0000301	biological_process	Eukaryota	superkingdom	2	1	0.000167799
GO:0000302	biological_process	root	no rank	236	1	0.0198003
GO:0000302	biological_process	Mammalia	class	13	0.0550847	0.0010907
GO:0000302	biological_process	Eukaryota	superkingdom	44	0.186441	0.00369158
GO:0000302	biological_process	Craniata	subphylum	18	0.0762712	0.00151019
GO:0000302	biological_process	Metazoa	kingdom	22	0.0932203	0.00184579
GO:0000302	biological_process	Sarcopterygii	superclass	16	0.0677966	0.00134239
GO:0000302	biological_process	Chordata	phylum	18	0.0762712	0.00151019
GO:0071298	biological_process	root	no rank	6	1	0.000503398
GO:0071298	biological_process	Eukaryota	superkingdom	6	1	0.000503398
GO:0071298	biological_process	Craniata	subphylum	6	1	0.000503398
GO:0071298	biological_process	Metazoa	kingdom	6	1	0.000503398
GO:0071298	biological_process	Sarcopterygii	superclass	6	1	0.000503398
GO:0071298	biological_process	Chordata	phylum	6	1	0.000503398
GO:0000303	biological_process	root	no rank	14	1	0.0011746
GO:0000303	biological_process	Eukaryota	superkingdom	1	0.0714286	8.38997e-05
GO:0071300	biological_process	root	no rank	53	1	0.00444668
GO:0071300	biological_process	Mammalia	class	1	0.0188679	8.38997e-05
GO:0071300	biological_process	Eukaryota	superkingdom	23	0.433962	0.00192969
GO:0071300	biological_process	Craniata	subphylum	16	0.301887	0.00134239
GO:0071300	biological_process	Metazoa	kingdom	21	0.396226	0.00176189
GO:0071300	biological_process	Chordata	phylum	16	0.301887	0.00134239
GO:0071300	biological_process	Sarcopterygii	superclass	7	0.132075	0.000587298
GO:0000305	biological_process	root	no rank	26	1	0.00218139
GO:0000305	biological_process	Eukaryota	superkingdom	1	0.0384615	8.38997e-05
GO:0000306	cellular_component	root	no rank	16	1	0.00134239
GO:0000306	cellular_component	Eukaryota	superkingdom	16	1	0.00134239
GO:0071305	biological_process	root	no rank	7	1	0.000587298
GO:0071305	biological_process	Eukaryota	superkingdom	7	1	0.000587298
GO:0071305	biological_process	Metazoa	kingdom	6	0.857143	0.000503398
GO:0071306	biological_process	root	no rank	2	1	0.000167799
GO:0071307	biological_process	root	no rank	4	1	0.000335599
GO:0071307	biological_process	Eukaryota	superkingdom	4	1	0.000335599
GO:0071307	biological_process	Metazoa	kingdom	4	1	0.000335599
GO:0000313	cellular_component	root	no rank	10	1	0.000838997
GO:0000313	cellular_component	Eukaryota	superkingdom	4	0.4	0.000335599
GO:0000313	cellular_component	Metazoa	kingdom	4	0.4	0.000335599
GO:0071310	biological_process	root	no rank	531	1	0.0445507
GO:0071310	biological_process	Mammalia	class	15	0.0282486	0.00125849
GO:0071310	biological_process	Euarchontoglires	superorder	1	0.00188324	8.38997e-05
GO:0071310	biological_process	Eukaryota	superkingdom	313	0.589454	0.0262606
GO:0071310	biological_process	Craniata	subphylum	57	0.107345	0.00478228
GO:0071310	biological_process	Metazoa	kingdom	147	0.276836	0.0123332
GO:0071310	biological_process	Sarcopterygii	superclass	27	0.0508475	0.00226529
GO:0071310	biological_process	Chordata	phylum	57	0.107345	0.00478228
GO:0000314	cellular_component	root	no rank	2	1	0.000167799
GO:0071311	biological_process	root	no rank	4	1	0.000335599
GO:0000315	cellular_component	root	no rank	9	1	0.000755097
GO:0000315	cellular_component	Eukaryota	superkingdom	4	0.444444	0.000335599
GO:0000315	cellular_component	Metazoa	kingdom	4	0.444444	0.000335599
GO:0071312	biological_process	root	no rank	4	1	0.000335599
GO:0071312	biological_process	Eukaryota	superkingdom	2	0.5	0.000167799
GO:0071313	biological_process	root	no rank	2	1	0.000167799
GO:0071313	biological_process	Eukaryota	superkingdom	2	1	0.000167799
GO:0071315	biological_process	root	no rank	2	1	0.000167799
GO:0000322	cellular_component	root	no rank	33	1	0.00276869
GO:0000322	cellular_component	Eukaryota	superkingdom	6	0.181818	0.000503398
GO:0071316	biological_process	root	no rank	50	1	0.00419498
GO:0071316	biological_process	Eukaryota	superkingdom	20	0.4	0.00167799
GO:0071316	biological_process	Craniata	subphylum	20	0.4	0.00167799
GO:0071316	biological_process	Metazoa	kingdom	20	0.4	0.00167799
GO:0071316	biological_process	Chordata	phylum	20	0.4	0.00167799
GO:0000323	cellular_component	root	no rank	262	1	0.0219817
GO:0000323	cellular_component	Eukaryota	superkingdom	145	0.553435	0.0121655
GO:0000323	cellular_component	Craniata	subphylum	23	0.0877863	0.00192969
GO:0000323	cellular_component	Metazoa	kingdom	32	0.122137	0.00268479
GO:0000323	cellular_component	Chordata	phylum	23	0.0877863	0.00192969
GO:0071317	biological_process	root	no rank	2	1	0.000167799
GO:0071318	biological_process	root	no rank	40	1	0.00335599
GO:0000324	cellular_component	root	no rank	30	1	0.00251699
GO:0000324	cellular_component	Eukaryota	superkingdom	3	0.1	0.000251699
GO:0000325	cellular_component	root	no rank	5	1	0.000419498
GO:0000325	cellular_component	Eukaryota	superkingdom	2	0.4	0.000167799
GO:0000326	cellular_component	root	no rank	1	1	8.38997e-05
GO:0000326	cellular_component	Eukaryota	superkingdom	1	1	8.38997e-05
GO:0071320	biological_process	root	no rank	133	1	0.0111587
GO:0071320	biological_process	Eukaryota	superkingdom	60	0.451128	0.00503398
GO:0071320	biological_process	Metazoa	kingdom	59	0.443609	0.00495008
GO:0071321	biological_process	root	no rank	31	1	0.00260089
GO:0071321	biological_process	Eukaryota	superkingdom	1	0.0322581	8.38997e-05
GO:0071322	biological_process	root	no rank	80	1	0.00671197
GO:0071322	biological_process	Eukaryota	superkingdom	22	0.275	0.00184579
GO:0071322	biological_process	Craniata	subphylum	14	0.175	0.0011746
GO:0071322	biological_process	Metazoa	kingdom	18	0.225	0.00151019
GO:0071322	biological_process	Sarcopterygii	superclass	6	0.075	0.000503398
GO:0071322	biological_process	Chordata	phylum	14	0.175	0.0011746
GO:0000328	cellular_component	root	no rank	1	1	8.38997e-05
GO:0000329	cellular_component	root	no rank	71	1	0.00595688
GO:0000329	cellular_component	Eukaryota	superkingdom	21	0.295775	0.00176189
GO:0071324	biological_process	root	no rank	4	1	0.000335599
GO:0000331	cellular_component	root	no rank	32	1	0.00268479
GO:0000331	cellular_component	Eukaryota	superkingdom	27	0.84375	0.00226529
GO:0071326	biological_process	root	no rank	76	1	0.00637637
GO:0071326	biological_process	Eukaryota	superkingdom	22	0.289474	0.00184579
GO:0071326	biological_process	Craniata	subphylum	14	0.184211	0.0011746
GO:0071326	biological_process	Metazoa	kingdom	18	0.236842	0.00151019
GO:0071326	biological_process	Sarcopterygii	superclass	6	0.0789474	0.000503398
GO:0071326	biological_process	Chordata	phylum	14	0.184211	0.0011746
GO:0071329	biological_process	root	no rank	4	1	0.000335599
GO:0071331	biological_process	root	no rank	70	1	0.00587298
GO:0071331	biological_process	Eukaryota	superkingdom	16	0.228571	0.00134239
GO:0071331	biological_process	Metazoa	kingdom	12	0.171429	0.0010068
GO:0071331	biological_process	Craniata	subphylum	8	0.114286	0.000671197
GO:0071331	biological_process	Chordata	phylum	8	0.114286	0.000671197
GO:0000338	biological_process	root	no rank	1	1	8.38997e-05
GO:0000338	biological_process	Eukaryota	superkingdom	1	1	8.38997e-05
GO:0071333	biological_process	root	no rank	70	1	0.00587298
GO:0071333	biological_process	Eukaryota	superkingdom	16	0.228571	0.00134239
GO:0071333	biological_process	Metazoa	kingdom	12	0.171429	0.0010068
GO:0071333	biological_process	Craniata	subphylum	8	0.114286	0.000671197
GO:0071333	biological_process	Chordata	phylum	8	0.114286	0.000671197
GO:0071339	cellular_component	root	no rank	3	1	0.000251699
GO:0071339	cellular_component	Eukaryota	superkingdom	1	0.333333	8.38997e-05
GO:0071340	biological_process	root	no rank	9	1	0.000755097
GO:0071340	biological_process	Eukaryota	superkingdom	7	0.777778	0.000587298
GO:0071340	biological_process	Metazoa	kingdom	7	0.777778	0.000587298
GO:0071341	cellular_component	root	no rank	2	1	0.000167799
GO:0071341	cellular_component	Eukaryota	superkingdom	2	1	0.000167799
GO:0000349	biological_process	root	no rank	22	1	0.00184579
GO:0071345	biological_process	root	no rank	293	1	0.0245826
GO:0071345	biological_process	Eukaryota	superkingdom	168	0.573379	0.0140951
GO:0071345	biological_process	Metazoa	kingdom	33	0.112628	0.00276869
GO:0071345	biological_process	Craniata	subphylum	7	0.0238908	0.000587298
GO:0071345	biological_process	Sarcopterygii	superclass	4	0.0136519	0.000335599
GO:0071345	biological_process	Chordata	phylum	7	0.0238908	0.000587298
GO:0071346	biological_process	root	no rank	162	1	0.0135917
GO:0071346	biological_process	Eukaryota	superkingdom	125	0.771605	0.0104875
GO:0071346	biological_process	Metazoa	kingdom	6	0.037037	0.000503398
GO:0071346	biological_process	Craniata	subphylum	3	0.0185185	0.000251699
GO:0071346	biological_process	Chordata	phylum	3	0.0185185	0.000251699
GO:0071347	biological_process	root	no rank	79	1	0.00662807
GO:0071347	biological_process	Eukaryota	superkingdom	11	0.139241	0.000922896
GO:0071347	biological_process	Metazoa	kingdom	9	0.113924	0.000755097
GO:0071347	biological_process	Craniata	subphylum	1	0.0126582	8.38997e-05
GO:0071347	biological_process	Sarcopterygii	superclass	1	0.0126582	8.38997e-05
GO:0071347	biological_process	Chordata	phylum	1	0.0126582	8.38997e-05
GO:0071351	biological_process	root	no rank	3	1	0.000251699
GO:0071351	biological_process	Eukaryota	superkingdom	3	1	0.000251699
GO:0071351	biological_process	Craniata	subphylum	3	1	0.000251699
GO:0071351	biological_process	Metazoa	kingdom	3	1	0.000251699
GO:0071351	biological_process	Sarcopterygii	superclass	3	1	0.000251699
GO:0071351	biological_process	Chordata	phylum	3	1	0.000251699
GO:0071353	biological_process	root	no rank	45	1	0.00377548
GO:0071354	biological_process	root	no rank	34	1	0.00285259
GO:0071354	biological_process	Eukaryota	superkingdom	3	0.0882353	0.000251699
GO:0071354	biological_process	Metazoa	kingdom	2	0.0588235	0.000167799
GO:0071356	biological_process	root	no rank	26	1	0.00218139
GO:0071356	biological_process	Eukaryota	superkingdom	17	0.653846	0.00142629
GO:0071356	biological_process	Metazoa	kingdom	17	0.653846	0.00142629
GO:0071356	biological_process	Craniata	subphylum	1	0.0384615	8.38997e-05
GO:0071356	biological_process	Sarcopterygii	superclass	1	0.0384615	8.38997e-05
GO:0071356	biological_process	Chordata	phylum	1	0.0384615	8.38997e-05
GO:0071357	biological_process	root	no rank	1	1	8.38997e-05
GO:0071357	biological_process	Eukaryota	superkingdom	1	1	8.38997e-05
GO:0000375	biological_process	root	no rank	69	1	0.00578908
GO:0000375	biological_process	Eukaryota	superkingdom	4	0.057971	0.000335599
GO:0071359	biological_process	root	no rank	11	1	0.000922896
GO:0071359	biological_process	Mammalia	class	1	0.0909091	8.38997e-05
GO:0071359	biological_process	Euarchontoglires	superorder	1	0.0909091	8.38997e-05
GO:0071359	biological_process	Eukaryota	superkingdom	4	0.363636	0.000335599
GO:0071359	biological_process	Craniata	subphylum	1	0.0909091	8.38997e-05
GO:0071359	biological_process	Metazoa	kingdom	4	0.363636	0.000335599
GO:0071359	biological_process	Sarcopterygii	superclass	1	0.0909091	8.38997e-05
GO:0071359	biological_process	Chordata	phylum	1	0.0909091	8.38997e-05
GO:0071360	biological_process	root	no rank	11	1	0.000922896
GO:0071360	biological_process	Mammalia	class	1	0.0909091	8.38997e-05
GO:0071360	biological_process	Euarchontoglires	superorder	1	0.0909091	8.38997e-05
GO:0071360	biological_process	Eukaryota	superkingdom	4	0.363636	0.000335599
GO:0071360	biological_process	Craniata	subphylum	1	0.0909091	8.38997e-05
GO:0071360	biological_process	Metazoa	kingdom	4	0.363636	0.000335599
GO:0071360	biological_process	Sarcopterygii	superclass	1	0.0909091	8.38997e-05
GO:0071360	biological_process	Chordata	phylum	1	0.0909091	8.38997e-05
GO:0000377	biological_process	root	no rank	69	1	0.00578908
GO:0000377	biological_process	Eukaryota	superkingdom	4	0.057971	0.000335599
GO:0071361	biological_process	root	no rank	15	1	0.00125849
GO:0071361	biological_process	Eukaryota	superkingdom	7	0.466667	0.000587298
GO:0071361	biological_process	Metazoa	kingdom	5	0.333333	0.000419498
GO:0071362	biological_process	root	no rank	2	1	0.000167799
GO:0071363	biological_process	root	no rank	215	1	0.0180384
GO:0071363	biological_process	Mammalia	class	11	0.0511628	0.000922896
GO:0071363	biological_process	Eukaryota	superkingdom	99	0.460465	0.00830607
GO:0071363	biological_process	Craniata	subphylum	21	0.0976744	0.00176189
GO:0071363	biological_process	Metazoa	kingdom	35	0.162791	0.00293649
GO:0071363	biological_process	Sarcopterygii	superclass	11	0.0511628	0.000922896
GO:0071363	biological_process	Chordata	phylum	21	0.0976744	0.00176189
GO:0000380	biological_process	root	no rank	2	1	0.000167799
GO:0000380	biological_process	Eukaryota	superkingdom	2	1	0.000167799
GO:0071364	biological_process	root	no rank	35	1	0.00293649
GO:0071364	biological_process	Eukaryota	superkingdom	23	0.657143	0.00192969
GO:0000381	biological_process	root	no rank	5	1	0.000419498
GO:0000381	biological_process	Eukaryota	superkingdom	2	0.4	0.000167799
GO:0000387	biological_process	root	no rank	24	1	0.00201359
GO:0000387	biological_process	Eukaryota	superkingdom	2	0.0833333	0.000167799
GO:0000388	biological_process	root	no rank	22	1	0.00184579
GO:0071371	biological_process	root	no rank	98	1	0.00822217
GO:0071371	biological_process	Eukaryota	superkingdom	62	0.632653	0.00520178
GO:0071371	biological_process	Metazoa	kingdom	61	0.622449	0.00511788
GO:0071372	biological_process	root	no rank	98	1	0.00822217
GO:0071372	biological_process	Eukaryota	superkingdom	62	0.632653	0.00520178
GO:0071372	biological_process	Metazoa	kingdom	61	0.622449	0.00511788
GO:0000398	biological_process	root	no rank	69	1	0.00578908
GO:0000398	biological_process	Eukaryota	superkingdom	4	0.057971	0.000335599
GO:0071374	biological_process	root	no rank	10	1	0.000838997
GO:0071374	biological_process	Eukaryota	superkingdom	4	0.4	0.000335599
GO:0071374	biological_process	Metazoa	kingdom	4	0.4	0.000335599
GO:0000399	cellular_component	root	no rank	2	1	0.000167799
GO:0000399	cellular_component	Eukaryota	superkingdom	2	1	0.000167799
GO:0071375	biological_process	root	no rank	117	1	0.00981626
GO:0071375	biological_process	Eukaryota	superkingdom	61	0.521368	0.00511788
GO:0071375	biological_process	Metazoa	kingdom	14	0.119658	0.0011746
GO:0071375	biological_process	Craniata	subphylum	8	0.0683761	0.000671197
GO:0071375	biological_process	Chordata	phylum	8	0.0683761	0.000671197
GO:0000400	molecular_function	root	no rank	2	1	0.000167799
GO:0071377	biological_process	root	no rank	35	1	0.00293649
GO:0071377	biological_process	Eukaryota	superkingdom	1	0.0285714	8.38997e-05
GO:0000403	molecular_function	root	no rank	2	1	0.000167799
GO:0071379	biological_process	root	no rank	11	1	0.000922896
GO:0071379	biological_process	Eukaryota	superkingdom	5	0.454545	0.000419498
GO:0071379	biological_process	Metazoa	kingdom	2	0.181818	0.000167799
GO:0071380	biological_process	root	no rank	9	1	0.000755097
GO:0071380	biological_process	Eukaryota	superkingdom	3	0.333333	0.000251699
GO:0000407	cellular_component	root	no rank	13	1	0.0010907
GO:0000407	cellular_component	Eukaryota	superkingdom	8	0.615385	0.000671197
GO:0071383	biological_process	root	no rank	87	1	0.00729927
GO:0071383	biological_process	Eukaryota	superkingdom	37	0.425287	0.00310429
GO:0071383	biological_process	Craniata	subphylum	8	0.091954	0.000671197
GO:0071383	biological_process	Metazoa	kingdom	8	0.091954	0.000671197
GO:0071383	biological_process	Chordata	phylum	8	0.091954	0.000671197
GO:0071384	biological_process	root	no rank	86	1	0.00721537
GO:0071384	biological_process	Eukaryota	superkingdom	36	0.418605	0.00302039
GO:0071384	biological_process	Craniata	subphylum	8	0.0930233	0.000671197
GO:0071384	biological_process	Metazoa	kingdom	8	0.0930233	0.000671197
GO:0071384	biological_process	Chordata	phylum	8	0.0930233	0.000671197
GO:0000409	biological_process	root	no rank	5	1	0.000419498
GO:0071385	biological_process	root	no rank	71	1	0.00595688
GO:0071385	biological_process	Eukaryota	superkingdom	21	0.295775	0.00176189
GO:0071385	biological_process	Craniata	subphylum	8	0.112676	0.000671197
GO:0071385	biological_process	Metazoa	kingdom	8	0.112676	0.000671197
GO:0071385	biological_process	Chordata	phylum	8	0.112676	0.000671197
GO:0000411	biological_process	root	no rank	5	1	0.000419498
GO:0000413	biological_process	root	no rank	9	1	0.000755097
GO:0071389	biological_process	root	no rank	43	1	0.00360769
GO:0071389	biological_process	Eukaryota	superkingdom	15	0.348837	0.00125849
GO:0071391	biological_process	root	no rank	28	1	0.00234919
GO:0071392	biological_process	root	no rank	14	1	0.0011746
GO:0071392	biological_process	Eukaryota	superkingdom	14	1	0.0011746
GO:0071392	biological_process	Craniata	subphylum	8	0.571429	0.000671197
GO:0071392	biological_process	Metazoa	kingdom	10	0.714286	0.000838997
GO:0071392	biological_process	Chordata	phylum	8	0.571429	0.000671197
GO:0071393	biological_process	root	no rank	9	1	0.000755097
GO:0071393	biological_process	Eukaryota	superkingdom	9	1	0.000755097
GO:0071393	biological_process	Craniata	subphylum	8	0.888889	0.000671197
GO:0071393	biological_process	Metazoa	kingdom	8	0.888889	0.000671197
GO:0071393	biological_process	Chordata	phylum	8	0.888889	0.000671197
GO:0000419	cellular_component	root	no rank	2	1	0.000167799
GO:0071394	biological_process	root	no rank	1	1	8.38997e-05
GO:0071395	biological_process	root	no rank	2	1	0.000167799
GO:0071395	biological_process	Eukaryota	superkingdom	2	1	0.000167799
GO:0000421	cellular_component	root	no rank	16	1	0.00134239
GO:0000421	cellular_component	Eukaryota	superkingdom	16	1	0.00134239
GO:0071396	biological_process	root	no rank	207	1	0.0173672
GO:0071396	biological_process	Mammalia	class	1	0.00483092	8.38997e-05
GO:0071396	biological_process	Eukaryota	superkingdom	93	0.449275	0.00780267
GO:0071396	biological_process	Craniata	subphylum	28	0.135266	0.00234919
GO:0071396	biological_process	Metazoa	kingdom	51	0.246377	0.00427888
GO:0071396	biological_process	Sarcopterygii	superclass	11	0.0531401	0.000922896
GO:0071396	biological_process	Chordata	phylum	28	0.135266	0.00234919
GO:0000422	biological_process	root	no rank	26	1	0.00218139
GO:0000422	biological_process	Eukaryota	superkingdom	3	0.115385	0.000251699
GO:0071397	biological_process	root	no rank	14	1	0.0011746
GO:0071397	biological_process	Eukaryota	superkingdom	6	0.428571	0.000503398
GO:0071397	biological_process	Metazoa	kingdom	6	0.428571	0.000503398
GO:0071398	biological_process	root	no rank	46	1	0.00385938
GO:0071398	biological_process	Eukaryota	superkingdom	22	0.478261	0.00184579
GO:0071398	biological_process	Metazoa	kingdom	18	0.391304	0.00151019
GO:0071399	biological_process	root	no rank	10	1	0.000838997
GO:0071399	biological_process	Eukaryota	superkingdom	10	1	0.000838997
GO:0071399	biological_process	Metazoa	kingdom	10	1	0.000838997
GO:0071402	biological_process	root	no rank	50	1	0.00419498
GO:0071402	biological_process	Eukaryota	superkingdom	10	0.2	0.000838997
GO:0071402	biological_process	Metazoa	kingdom	9	0.18	0.000755097
GO:0000428	cellular_component	root	no rank	3	1	0.000251699
GO:0000429	biological_process	root	no rank	5	1	0.000419498
GO:0000429	biological_process	Eukaryota	superkingdom	1	0.2	8.38997e-05
GO:0071404	biological_process	root	no rank	43	1	0.00360769
GO:0071404	biological_process	Eukaryota	superkingdom	7	0.162791	0.000587298
GO:0071404	biological_process	Metazoa	kingdom	6	0.139535	0.000503398
GO:0000430	biological_process	root	no rank	5	1	0.000419498
GO:0000430	biological_process	Eukaryota	superkingdom	1	0.2	8.38997e-05
GO:0071407	biological_process	root	no rank	346	1	0.0290293
GO:0071407	biological_process	Mammalia	class	1	0.00289017	8.38997e-05
GO:0071407	biological_process	Euarchontoglires	superorder	1	0.00289017	8.38997e-05
GO:0071407	biological_process	Eukaryota	superkingdom	224	0.647399	0.0187935
GO:0071407	biological_process	Metazoa	kingdom	106	0.306358	0.00889336
GO:0071407	biological_process	Craniata	subphylum	29	0.083815	0.00243309
GO:0071407	biological_process	Chordata	phylum	29	0.083815	0.00243309
GO:0071407	biological_process	Sarcopterygii	superclass	2	0.00578035	0.000167799
GO:0000433	biological_process	root	no rank	5	1	0.000419498
GO:0000433	biological_process	Eukaryota	superkingdom	1	0.2	8.38997e-05
GO:0071409	biological_process	root	no rank	28	1	0.00234919
GO:0071415	biological_process	root	no rank	2	1	0.000167799
GO:0071415	biological_process	Eukaryota	superkingdom	2	1	0.000167799
GO:0071417	biological_process	root	no rank	374	1	0.0313785
GO:0071417	biological_process	Eukaryota	superkingdom	236	0.631016	0.0198003
GO:0071417	biological_process	Metazoa	kingdom	104	0.278075	0.00872556
GO:0071417	biological_process	Craniata	subphylum	28	0.0748663	0.00234919
GO:0071417	biological_process	Chordata	phylum	28	0.0748663	0.00234919
GO:0071417	biological_process	Sarcopterygii	superclass	1	0.0026738	8.38997e-05
GO:0000447	biological_process	root	no rank	4	1	0.000335599
GO:0000447	biological_process	Eukaryota	superkingdom	2	0.5	0.000167799
GO:0071420	biological_process	root	no rank	6	1	0.000503398
GO:0071420	biological_process	Eukaryota	superkingdom	6	1	0.000503398
GO:0071420	biological_process	Metazoa	kingdom	5	0.833333	0.000419498
GO:0071422	biological_process	root	no rank	1	1	8.38997e-05
GO:0071422	biological_process	Eukaryota	superkingdom	1	1	8.38997e-05
GO:0071423	biological_process	root	no rank	1	1	8.38997e-05
GO:0071423	biological_process	Eukaryota	superkingdom	1	1	8.38997e-05
GO:0071426	biological_process	root	no rank	86	1	0.00721537
GO:0071426	biological_process	Eukaryota	superkingdom	15	0.174419	0.00125849
GO:0071428	biological_process	root	no rank	86	1	0.00721537
GO:0071428	biological_process	Eukaryota	superkingdom	15	0.174419	0.00125849
GO:0000459	biological_process	root	no rank	16	1	0.00134239
GO:0000459	biological_process	Eukaryota	superkingdom	15	0.9375	0.00125849
GO:0000461	biological_process	root	no rank	1	1	8.38997e-05
GO:0071432	biological_process	root	no rank	1	1	8.38997e-05
GO:0000462	biological_process	root	no rank	37	1	0.00310429
GO:0000463	biological_process	root	no rank	1	1	8.38997e-05
GO:0071435	biological_process	root	no rank	1	1	8.38997e-05
GO:0071435	biological_process	Eukaryota	superkingdom	1	1	8.38997e-05
GO:0000465	biological_process	root	no rank	1	1	8.38997e-05
GO:0071437	cellular_component	root	no rank	19	1	0.00159409
GO:0071437	cellular_component	Eukaryota	superkingdom	19	1	0.00159409
GO:0071438	cellular_component	root	no rank	3	1	0.000251699
GO:0071438	cellular_component	Eukaryota	superkingdom	3	1	0.000251699
GO:0071438	cellular_component	Metazoa	kingdom	2	0.666667	0.000167799
GO:0000467	biological_process	root	no rank	15	1	0.00125849
GO:0000467	biological_process	Eukaryota	superkingdom	15	1	0.00125849
GO:0071439	cellular_component	root	no rank	1	1	8.38997e-05
GO:0071439	cellular_component	Eukaryota	superkingdom	1	1	8.38997e-05
GO:0071440	biological_process	root	no rank	4	1	0.000335599
GO:0071440	biological_process	Eukaryota	superkingdom	2	0.5	0.000167799
GO:0000469	biological_process	root	no rank	19	1	0.00159409
GO:0000469	biological_process	Eukaryota	superkingdom	17	0.894737	0.00142629
GO:0071441	biological_process	root	no rank	4	1	0.000335599
GO:0071441	biological_process	Eukaryota	superkingdom	2	0.5	0.000167799
GO:0000470	biological_process	root	no rank	1	1	8.38997e-05
GO:0000472	biological_process	root	no rank	2	1	0.000167799
GO:0000472	biological_process	Eukaryota	superkingdom	2	1	0.000167799
GO:0071444	biological_process	root	no rank	4	1	0.000335599
GO:0071447	biological_process	root	no rank	8	1	0.000671197
GO:0071447	biological_process	Eukaryota	superkingdom	1	0.125	8.38997e-05
GO:0000478	biological_process	root	no rank	4	1	0.000335599
GO:0000478	biological_process	Eukaryota	superkingdom	2	0.5	0.000167799
GO:0071450	biological_process	root	no rank	5	1	0.000419498
GO:0000479	biological_process	root	no rank	4	1	0.000335599
GO:0000479	biological_process	Eukaryota	superkingdom	2	0.5	0.000167799
GO:0071451	biological_process	root	no rank	5	1	0.000419498
GO:0000480	biological_process	root	no rank	2	1	0.000167799
GO:0000480	biological_process	Eukaryota	superkingdom	2	1	0.000167799
GO:0071453	biological_process	root	no rank	85	1	0.00713147
GO:0071453	biological_process	Eukaryota	superkingdom	25	0.294118	0.00209749
GO:0071453	biological_process	Metazoa	kingdom	9	0.105882	0.000755097
GO:0071453	biological_process	Craniata	subphylum	1	0.0117647	8.38997e-05
GO:0071453	biological_process	Chordata	phylum	1	0.0117647	8.38997e-05
GO:0071454	biological_process	root	no rank	3	1	0.000251699
GO:0071455	biological_process	root	no rank	10	1	0.000838997
GO:0071456	biological_process	root	no rank	69	1	0.00578908
GO:0071456	biological_process	Eukaryota	superkingdom	25	0.362319	0.00209749
GO:0071456	biological_process	Metazoa	kingdom	9	0.130435	0.000755097
GO:0071456	biological_process	Craniata	subphylum	1	0.0144928	8.38997e-05
GO:0071456	biological_process	Chordata	phylum	1	0.0144928	8.38997e-05
GO:0071457	biological_process	root	no rank	4	1	0.000335599
GO:0071459	biological_process	root	no rank	12	1	0.0010068
GO:0071459	biological_process	Eukaryota	superkingdom	11	0.916667	0.000922896
GO:0071460	biological_process	root	no rank	2	1	0.000167799
GO:0071460	biological_process	Eukaryota	superkingdom	2	1	0.000167799
GO:0071462	biological_process	root	no rank	15	1	0.00125849
GO:0071462	biological_process	Eukaryota	superkingdom	10	0.666667	0.000838997
GO:0071462	biological_process	Craniata	subphylum	10	0.666667	0.000838997
GO:0071462	biological_process	Metazoa	kingdom	10	0.666667	0.000838997
GO:0071462	biological_process	Chordata	phylum	10	0.666667	0.000838997
GO:0000491	biological_process	root	no rank	8	1	0.000671197
GO:0000492	biological_process	root	no rank	8	1	0.000671197
GO:0071464	biological_process	root	no rank	10	1	0.000838997
GO:0071464	biological_process	Eukaryota	superkingdom	10	1	0.000838997
GO:0071464	biological_process	Craniata	subphylum	10	1	0.000838997
GO:0071464	biological_process	Metazoa	kingdom	10	1	0.000838997
GO:0071464	biological_process	Chordata	phylum	10	1	0.000838997
GO:0071466	biological_process	root	no rank	47	1	0.00394328
GO:0071466	biological_process	Eukaryota	superkingdom	10	0.212766	0.000838997
GO:0071466	biological_process	Craniata	subphylum	8	0.170213	0.000671197
GO:0071466	biological_process	Metazoa	kingdom	8	0.170213	0.000671197
GO:0071466	biological_process	Chordata	phylum	8	0.170213	0.000671197
GO:0071467	biological_process	root	no rank	39	1	0.00327209
GO:0071467	biological_process	Eukaryota	superkingdom	25	0.641026	0.00209749
GO:0071468	biological_process	root	no rank	37	1	0.00310429
GO:0071468	biological_process	Eukaryota	superkingdom	23	0.621622	0.00192969
GO:0071470	biological_process	root	no rank	127	1	0.0106553
GO:0071470	biological_process	Eukaryota	superkingdom	30	0.23622	0.00251699
GO:0071470	biological_process	Metazoa	kingdom	2	0.015748	0.000167799
GO:0071472	biological_process	root	no rank	19	1	0.00159409
GO:0071472	biological_process	Eukaryota	superkingdom	2	0.105263	0.000167799
GO:0000502	cellular_component	root	no rank	14	1	0.0011746
GO:0000502	cellular_component	Eukaryota	superkingdom	1	0.0714286	8.38997e-05
GO:0071474	biological_process	root	no rank	1	1	8.38997e-05
GO:0071474	biological_process	Eukaryota	superkingdom	1	1	8.38997e-05
GO:0071474	biological_process	Metazoa	kingdom	1	1	8.38997e-05
GO:0071476	biological_process	root	no rank	26	1	0.00218139
GO:0071476	biological_process	Eukaryota	superkingdom	25	0.961538	0.00209749
GO:0000578	biological_process	root	no rank	10	1	0.000838997
GO:0000578	biological_process	Eukaryota	superkingdom	3	0.3	0.000251699
GO:0071478	biological_process	root	no rank	101	1	0.00847387
GO:0071478	biological_process	Eukaryota	superkingdom	12	0.118812	0.0010068
GO:0071478	biological_process	Metazoa	kingdom	2	0.019802	0.000167799
GO:0071479	biological_process	root	no rank	48	1	0.00402718
GO:0071479	biological_process	Eukaryota	superkingdom	6	0.125	0.000503398
GO:0071480	biological_process	root	no rank	45	1	0.00377548
GO:0071480	biological_process	Eukaryota	superkingdom	3	0.0666667	0.000251699
GO:0071481	biological_process	root	no rank	1	1	8.38997e-05
GO:0071481	biological_process	Eukaryota	superkingdom	1	1	8.38997e-05
GO:0071482	biological_process	root	no rank	58	1	0.00486618
GO:0071482	biological_process	Eukaryota	superkingdom	9	0.155172	0.000755097
GO:0071482	biological_process	Metazoa	kingdom	2	0.0344828	0.000167799
GO:0071483	biological_process	root	no rank	13	1	0.0010907
GO:0071483	biological_process	Eukaryota	superkingdom	1	0.0769231	8.38997e-05
GO:0071484	biological_process	root	no rank	9	1	0.000755097
GO:0071484	biological_process	Eukaryota	superkingdom	1	0.111111	8.38997e-05
GO:0071485	biological_process	root	no rank	1	1	8.38997e-05
GO:0071485	biological_process	Eukaryota	superkingdom	1	1	8.38997e-05
GO:0071486	biological_process	root	no rank	8	1	0.000671197
GO:0000711	biological_process	root	no rank	4	1	0.000335599
GO:0000711	biological_process	Mammalia	class	2	0.5	0.000167799
GO:0000711	biological_process	Euarchontoglires	superorder	2	0.5	0.000167799
GO:0000711	biological_process	Eukaryota	superkingdom	2	0.5	0.000167799
GO:0000711	biological_process	Craniata	subphylum	2	0.5	0.000167799
GO:0000711	biological_process	Metazoa	kingdom	2	0.5	0.000167799
GO:0000711	biological_process	Sarcopterygii	superclass	2	0.5	0.000167799
GO:0000711	biological_process	Chordata	phylum	2	0.5	0.000167799
GO:0071489	biological_process	root	no rank	18	1	0.00151019
GO:0071489	biological_process	Eukaryota	superkingdom	1	0.0555556	8.38997e-05
GO:0000715	biological_process	root	no rank	36	1	0.00302039
GO:0000715	biological_process	Eukaryota	superkingdom	1	0.0277778	8.38997e-05
GO:0071492	biological_process	root	no rank	8	1	0.000671197
GO:0071493	biological_process	root	no rank	7	1	0.000587298
GO:0071493	biological_process	Eukaryota	superkingdom	3	0.428571	0.000251699
GO:0071493	biological_process	Metazoa	kingdom	2	0.285714	0.000167799
GO:0000717	biological_process	root	no rank	35	1	0.00293649
GO:0071494	biological_process	root	no rank	2	1	0.000167799
GO:0071495	biological_process	root	no rank	444	1	0.0372514
GO:0071495	biological_process	Mammalia	class	11	0.0247748	0.000922896
GO:0071495	biological_process	Eukaryota	superkingdom	277	0.623874	0.0232402
GO:0071495	biological_process	Metazoa	kingdom	124	0.279279	0.0104036
GO:0071495	biological_process	Craniata	subphylum	45	0.101351	0.00377548
GO:0071495	biological_process	Chordata	phylum	45	0.101351	0.00377548
GO:0071495	biological_process	Sarcopterygii	superclass	18	0.0405405	0.00151019
GO:0071496	biological_process	root	no rank	215	1	0.0180384
GO:0071496	biological_process	Eukaryota	superkingdom	79	0.367442	0.00662807
GO:0071496	biological_process	Craniata	subphylum	51	0.237209	0.00427888
GO:0071496	biological_process	Metazoa	kingdom	64	0.297674	0.00536958
GO:0071496	biological_process	Chordata	phylum	51	0.237209	0.00427888
GO:0071496	biological_process	Sarcopterygii	superclass	6	0.027907	0.000503398
GO:0000720	biological_process	root	no rank	2	1	0.000167799
GO:0071498	biological_process	root	no rank	12	1	0.0010068
GO:0000722	biological_process	root	no rank	9	1	0.000755097
GO:0000723	biological_process	root	no rank	62	1	0.00520178
GO:0000723	biological_process	Mammalia	class	1	0.016129	8.38997e-05
GO:0000723	biological_process	Euarchontoglires	superorder	1	0.016129	8.38997e-05
GO:0000723	biological_process	Eukaryota	superkingdom	6	0.0967742	0.000503398
GO:0000723	biological_process	Craniata	subphylum	1	0.016129	8.38997e-05
GO:0000723	biological_process	Metazoa	kingdom	1	0.016129	8.38997e-05
GO:0000723	biological_process	Sarcopterygii	superclass	1	0.016129	8.38997e-05
GO:0000723	biological_process	Chordata	phylum	1	0.016129	8.38997e-05
GO:0000724	biological_process	root	no rank	13	1	0.0010907
GO:0000724	biological_process	Eukaryota	superkingdom	4	0.307692	0.000335599
GO:0000725	biological_process	root	no rank	13	1	0.0010907
GO:0000725	biological_process	Eukaryota	superkingdom	4	0.307692	0.000335599
GO:0000726	biological_process	root	no rank	15	1	0.00125849
GO:0000726	biological_process	Eukaryota	superkingdom	8	0.533333	0.000671197
GO:0000726	biological_process	Metazoa	kingdom	1	0.0666667	8.38997e-05
GO:0000729	biological_process	root	no rank	9	1	0.000755097
GO:0000731	biological_process	root	no rank	51	1	0.00427888
GO:0000731	biological_process	Mammalia	class	3	0.0588235	0.000251699
GO:0000731	biological_process	Euarchontoglires	superorder	3	0.0588235	0.000251699
GO:0000731	biological_process	Eukaryota	superkingdom	3	0.0588235	0.000251699
GO:0000731	biological_process	Craniata	subphylum	3	0.0588235	0.000251699
GO:0000731	biological_process	Metazoa	kingdom	3	0.0588235	0.000251699
GO:0000731	biological_process	Sarcopterygii	superclass	3	0.0588235	0.000251699
GO:0000731	biological_process	Chordata	phylum	3	0.0588235	0.000251699
GO:0000733	biological_process	root	no rank	2	1	0.000167799
GO:0071514	biological_process	root	no rank	11	1	0.000922896
GO:0071514	biological_process	Eukaryota	superkingdom	9	0.818182	0.000755097
GO:0071514	biological_process	Craniata	subphylum	8	0.727273	0.000671197
GO:0071514	biological_process	Metazoa	kingdom	8	0.727273	0.000671197
GO:0071514	biological_process	Chordata	phylum	8	0.727273	0.000671197
GO:0036292	biological_process	root	no rank	2	1	0.000167799
GO:0036310	molecular_function	root	no rank	2	1	0.000167799
GO:0000740	biological_process	root	no rank	5	1	0.000419498
GO:0000741	biological_process	root	no rank	43	1	0.00360769
GO:0000741	biological_process	Eukaryota	superkingdom	8	0.186047	0.000671197
GO:0000742	biological_process	root	no rank	43	1	0.00360769
GO:0000742	biological_process	Eukaryota	superkingdom	8	0.186047	0.000671197
GO:0071521	cellular_component	root	no rank	7	1	0.000587298
GO:0071521	cellular_component	Eukaryota	superkingdom	2	0.285714	0.000167799
GO:0000743	biological_process	root	no rank	2	1	0.000167799
GO:0000743	biological_process	Eukaryota	superkingdom	2	1	0.000167799
GO:0000746	biological_process	root	no rank	9	1	0.000755097
GO:0000746	biological_process	Eukaryota	superkingdom	3	0.333333	0.000251699
GO:0000747	biological_process	root	no rank	9	1	0.000755097
GO:0000747	biological_process	Eukaryota	superkingdom	3	0.333333	0.000251699
GO:0071526	biological_process	root	no rank	3	1	0.000251699
GO:0071526	biological_process	Eukaryota	superkingdom	3	1	0.000251699
GO:0071526	biological_process	Metazoa	kingdom	1	0.333333	8.38997e-05
GO:0000749	biological_process	root	no rank	4	1	0.000335599
GO:0000754	biological_process	root	no rank	3	1	0.000251699
GO:0000754	biological_process	Eukaryota	superkingdom	3	1	0.000251699
GO:0000755	biological_process	root	no rank	6	1	0.000503398
GO:0000755	biological_process	Eukaryota	superkingdom	1	0.166667	8.38997e-05
GO:0071532	molecular_function	root	no rank	8	1	0.000671197
GO:0071532	molecular_function	Eukaryota	superkingdom	8	1	0.000671197
GO:0071535	molecular_function	root	no rank	7	1	0.000587298
GO:0071539	biological_process	root	no rank	1	1	8.38997e-05
GO:0071539	biological_process	Eukaryota	superkingdom	1	1	8.38997e-05
GO:0071539	biological_process	Metazoa	kingdom	1	1	8.38997e-05
GO:0071542	biological_process	root	no rank	7	1	0.000587298
GO:0071542	biological_process	Eukaryota	superkingdom	7	1	0.000587298
GO:0071542	biological_process	Metazoa	kingdom	6	0.857143	0.000503398
GO:0000767	biological_process	root	no rank	7	1	0.000587298
GO:0000767	biological_process	Eukaryota	superkingdom	2	0.285714	0.000167799
GO:0000768	biological_process	root	no rank	20	1	0.00167799
GO:0000768	biological_process	Eukaryota	superkingdom	7	0.35	0.000587298
GO:0000768	biological_process	Metazoa	kingdom	2	0.1	0.000167799
GO:0000768	biological_process	Craniata	subphylum	1	0.05	8.38997e-05
GO:0000768	biological_process	Chordata	phylum	1	0.05	8.38997e-05
GO:0000770	biological_process	root	no rank	3	1	0.000251699
GO:0071548	biological_process	root	no rank	48	1	0.00402718
GO:0071548	biological_process	Eukaryota	superkingdom	10	0.208333	0.000838997
GO:0071548	biological_process	Craniata	subphylum	9	0.1875	0.000755097
GO:0071548	biological_process	Metazoa	kingdom	9	0.1875	0.000755097
GO:0071548	biological_process	Sarcopterygii	superclass	1	0.0208333	8.38997e-05
GO:0071548	biological_process	Chordata	phylum	9	0.1875	0.000755097
GO:0071549	biological_process	root	no rank	44	1	0.00369158
GO:0071549	biological_process	Eukaryota	superkingdom	9	0.204545	0.000755097
GO:0071549	biological_process	Craniata	subphylum	8	0.181818	0.000671197
GO:0071549	biological_process	Metazoa	kingdom	8	0.181818	0.000671197
GO:0071549	biological_process	Chordata	phylum	8	0.181818	0.000671197
GO:0071550	biological_process	root	no rank	9	1	0.000755097
GO:0071550	biological_process	Eukaryota	superkingdom	9	1	0.000755097
GO:0071550	biological_process	Craniata	subphylum	9	1	0.000755097
GO:0071550	biological_process	Metazoa	kingdom	9	1	0.000755097
GO:0071550	biological_process	Chordata	phylum	9	1	0.000755097
GO:0000775	cellular_component	root	no rank	27	1	0.00226529
GO:0000775	cellular_component	Mammalia	class	3	0.111111	0.000251699
GO:0000775	cellular_component	Euarchontoglires	superorder	2	0.0740741	0.000167799
GO:0000775	cellular_component	Eukaryota	superkingdom	24	0.888889	0.00201359
GO:0000775	cellular_component	Craniata	subphylum	4	0.148148	0.000335599
GO:0000775	cellular_component	Metazoa	kingdom	4	0.148148	0.000335599
GO:0000775	cellular_component	Sarcopterygii	superclass	4	0.148148	0.000335599
GO:0000775	cellular_component	Chordata	phylum	4	0.148148	0.000335599
GO:0000776	cellular_component	root	no rank	28	1	0.00234919
GO:0000776	cellular_component	Eukaryota	superkingdom	25	0.892857	0.00209749
GO:0071554	biological_process	root	no rank	137	1	0.0114943
GO:0071554	biological_process	Eukaryota	superkingdom	99	0.722628	0.00830607
GO:0000777	cellular_component	root	no rank	20	1	0.00167799
GO:0000777	cellular_component	Eukaryota	superkingdom	17	0.85	0.00142629
GO:0071555	biological_process	root	no rank	103	1	0.00864166
GO:0071555	biological_process	Eukaryota	superkingdom	76	0.737864	0.00637637
GO:0000778	cellular_component	root	no rank	5	1	0.000419498
GO:0000778	cellular_component	Eukaryota	superkingdom	2	0.4	0.000167799
GO:0000779	cellular_component	root	no rank	7	1	0.000587298
GO:0000779	cellular_component	Mammalia	class	1	0.142857	8.38997e-05
GO:0000779	cellular_component	Eukaryota	superkingdom	4	0.571429	0.000335599
GO:0000779	cellular_component	Craniata	subphylum	2	0.285714	0.000167799
GO:0000779	cellular_component	Metazoa	kingdom	2	0.285714	0.000167799
GO:0000779	cellular_component	Sarcopterygii	superclass	2	0.285714	0.000167799
GO:0000779	cellular_component	Chordata	phylum	2	0.285714	0.000167799
GO:0071556	cellular_component	root	no rank	3	1	0.000251699
GO:0071556	cellular_component	Eukaryota	superkingdom	3	1	0.000251699
GO:0071556	cellular_component	Craniata	subphylum	3	1	0.000251699
GO:0071556	cellular_component	Metazoa	kingdom	3	1	0.000251699
GO:0071556	cellular_component	Chordata	phylum	3	1	0.000251699
GO:0000780	cellular_component	root	no rank	5	1	0.000419498
GO:0000780	cellular_component	Mammalia	class	1	0.2	8.38997e-05
GO:0000780	cellular_component	Eukaryota	superkingdom	2	0.4	0.000167799
GO:0000780	cellular_component	Craniata	subphylum	1	0.2	8.38997e-05
GO:0000780	cellular_component	Metazoa	kingdom	1	0.2	8.38997e-05
GO:0000780	cellular_component	Sarcopterygii	superclass	1	0.2	8.38997e-05
GO:0000780	cellular_component	Chordata	phylum	1	0.2	8.38997e-05
GO:0000781	cellular_component	root	no rank	18	1	0.00151019
GO:0000781	cellular_component	Mammalia	class	1	0.0555556	8.38997e-05
GO:0000781	cellular_component	Euarchontoglires	superorder	1	0.0555556	8.38997e-05
GO:0000781	cellular_component	Eukaryota	superkingdom	8	0.444444	0.000671197
GO:0000781	cellular_component	Craniata	subphylum	1	0.0555556	8.38997e-05
GO:0000781	cellular_component	Metazoa	kingdom	1	0.0555556	8.38997e-05
GO:0000781	cellular_component	Sarcopterygii	superclass	1	0.0555556	8.38997e-05
GO:0000781	cellular_component	Chordata	phylum	1	0.0555556	8.38997e-05
GO:0071559	biological_process	root	no rank	41	1	0.00343989
GO:0071559	biological_process	Eukaryota	superkingdom	7	0.170732	0.000587298
GO:0071559	biological_process	Metazoa	kingdom	5	0.121951	0.000419498
GO:0071560	biological_process	root	no rank	36	1	0.00302039
GO:0071560	biological_process	Eukaryota	superkingdom	5	0.138889	0.000419498
GO:0071560	biological_process	Metazoa	kingdom	4	0.111111	0.000335599
GO:0000784	cellular_component	root	no rank	8	1	0.000671197
GO:0000784	cellular_component	Eukaryota	superkingdom	5	0.625	0.000419498
GO:0000785	cellular_component	root	no rank	161	1	0.0135078
GO:0000785	cellular_component	Mammalia	class	1	0.00621118	8.38997e-05
GO:0000785	cellular_component	Eukaryota	superkingdom	102	0.63354	0.00855776
GO:0000785	cellular_component	Craniata	subphylum	2	0.0124224	0.000167799
GO:0000785	cellular_component	Metazoa	kingdom	3	0.0186335	0.000251699
GO:0000785	cellular_component	Sarcopterygii	superclass	2	0.0124224	0.000167799
GO:0000785	cellular_component	Chordata	phylum	2	0.0124224	0.000167799
GO:0000786	cellular_component	root	no rank	6	1	0.000503398
GO:0000786	cellular_component	Eukaryota	superkingdom	4	0.666667	0.000335599
GO:0071564	cellular_component	root	no rank	2	1	0.000167799
GO:0071565	cellular_component	root	no rank	2	1	0.000167799
GO:0000788	cellular_component	root	no rank	4	1	0.000335599
GO:0000788	cellular_component	Eukaryota	superkingdom	4	1	0.000335599
GO:0000790	cellular_component	root	no rank	139	1	0.0116621
GO:0000790	cellular_component	Mammalia	class	1	0.00719424	8.38997e-05
GO:0000790	cellular_component	Eukaryota	superkingdom	81	0.582734	0.00679587
GO:0000790	cellular_component	Craniata	subphylum	2	0.0143885	0.000167799
GO:0000790	cellular_component	Metazoa	kingdom	3	0.0215827	0.000251699
GO:0000790	cellular_component	Sarcopterygii	superclass	2	0.0143885	0.000167799
GO:0000790	cellular_component	Chordata	phylum	2	0.0143885	0.000167799
GO:0000791	cellular_component	root	no rank	8	1	0.000671197
GO:0000791	cellular_component	Eukaryota	superkingdom	3	0.375	0.000251699
GO:0000792	cellular_component	root	no rank	19	1	0.00159409
GO:0000792	cellular_component	Mammalia	class	1	0.0526316	8.38997e-05
GO:0000792	cellular_component	Eukaryota	superkingdom	9	0.473684	0.000755097
GO:0000792	cellular_component	Craniata	subphylum	1	0.0526316	8.38997e-05
GO:0000792	cellular_component	Metazoa	kingdom	2	0.105263	0.000167799
GO:0000792	cellular_component	Sarcopterygii	superclass	1	0.0526316	8.38997e-05
GO:0000792	cellular_component	Chordata	phylum	1	0.0526316	8.38997e-05
GO:0000795	cellular_component	root	no rank	45	1	0.00377548
GO:0000795	cellular_component	Mammalia	class	2	0.0444444	0.000167799
GO:0000795	cellular_component	Euarchontoglires	superorder	2	0.0444444	0.000167799
GO:0000795	cellular_component	Eukaryota	superkingdom	3	0.0666667	0.000251699
GO:0000795	cellular_component	Craniata	subphylum	3	0.0666667	0.000251699
GO:0000795	cellular_component	Metazoa	kingdom	3	0.0666667	0.000251699
GO:0000795	cellular_component	Sarcopterygii	superclass	3	0.0666667	0.000251699
GO:0000795	cellular_component	Chordata	phylum	3	0.0666667	0.000251699
GO:0000800	cellular_component	root	no rank	2	1	0.000167799
GO:0000800	cellular_component	Mammalia	class	2	1	0.000167799
GO:0000800	cellular_component	Euarchontoglires	superorder	2	1	0.000167799
GO:0000800	cellular_component	Eukaryota	superkingdom	2	1	0.000167799
GO:0000800	cellular_component	Craniata	subphylum	2	1	0.000167799
GO:0000800	cellular_component	Metazoa	kingdom	2	1	0.000167799
GO:0000800	cellular_component	Sarcopterygii	superclass	2	1	0.000167799
GO:0000800	cellular_component	Chordata	phylum	2	1	0.000167799
GO:0000801	cellular_component	root	no rank	2	1	0.000167799
GO:0000801	cellular_component	Mammalia	class	2	1	0.000167799
GO:0000801	cellular_component	Euarchontoglires	superorder	2	1	0.000167799
GO:0000801	cellular_component	Eukaryota	superkingdom	2	1	0.000167799
GO:0000801	cellular_component	Craniata	subphylum	2	1	0.000167799
GO:0000801	cellular_component	Metazoa	kingdom	2	1	0.000167799
GO:0000801	cellular_component	Sarcopterygii	superclass	2	1	0.000167799
GO:0000801	cellular_component	Chordata	phylum	2	1	0.000167799
GO:0000802	cellular_component	root	no rank	2	1	0.000167799
GO:0000802	cellular_component	Mammalia	class	2	1	0.000167799
GO:0000802	cellular_component	Euarchontoglires	superorder	2	1	0.000167799
GO:0000802	cellular_component	Eukaryota	superkingdom	2	1	0.000167799
GO:0000802	cellular_component	Craniata	subphylum	2	1	0.000167799
GO:0000802	cellular_component	Metazoa	kingdom	2	1	0.000167799
GO:0000802	cellular_component	Sarcopterygii	superclass	2	1	0.000167799
GO:0000802	cellular_component	Chordata	phylum	2	1	0.000167799
GO:0000803	cellular_component	root	no rank	16	1	0.00134239
GO:0000803	cellular_component	Eukaryota	superkingdom	6	0.375	0.000503398
GO:0000805	cellular_component	root	no rank	3	1	0.000251699
GO:0000805	cellular_component	Eukaryota	superkingdom	3	1	0.000251699
GO:0000806	cellular_component	root	no rank	3	1	0.000251699
GO:0071585	biological_process	root	no rank	3	1	0.000251699
GO:0000812	cellular_component	root	no rank	77	1	0.00646027
GO:0000812	cellular_component	Eukaryota	superkingdom	75	0.974026	0.00629247
GO:0000815	cellular_component	root	no rank	1	1	8.38997e-05
GO:0000815	cellular_component	Eukaryota	superkingdom	1	1	8.38997e-05
GO:0000819	biological_process	root	no rank	26	1	0.00218139
GO:0000819	biological_process	Eukaryota	superkingdom	23	0.884615	0.00192969
GO:0071593	biological_process	root	no rank	1	1	8.38997e-05
GO:0071593	biological_process	Eukaryota	superkingdom	1	1	8.38997e-05
GO:0071596	biological_process	root	no rank	7	1	0.000587298
GO:0071598	cellular_component	root	no rank	1	1	8.38997e-05
GO:0071598	cellular_component	Eukaryota	superkingdom	1	1	8.38997e-05
GO:0071599	biological_process	root	no rank	2	1	0.000167799
GO:0052746	biological_process	root	no rank	1	1	8.38997e-05
GO:0052746	biological_process	Eukaryota	superkingdom	1	1	8.38997e-05
GO:0071604	biological_process	root	no rank	10	1	0.000838997
GO:0071604	biological_process	Eukaryota	superkingdom	10	1	0.000838997
GO:0000835	cellular_component	root	no rank	13	1	0.0010907
GO:0000836	cellular_component	root	no rank	13	1	0.0010907
GO:0000837	cellular_component	root	no rank	13	1	0.0010907
GO:0000839	cellular_component	root	no rank	13	1	0.0010907
GO:0000900	molecular_function	root	no rank	5	1	0.000419498
GO:0000900	molecular_function	Mammalia	class	2	0.4	0.000167799
GO:0000900	molecular_function	Eukaryota	superkingdom	5	1	0.000419498
GO:0000900	molecular_function	Craniata	subphylum	3	0.6	0.000251699
GO:0000900	molecular_function	Metazoa	kingdom	3	0.6	0.000251699
GO:0000900	molecular_function	Sarcopterygii	superclass	3	0.6	0.000251699
GO:0000900	molecular_function	Chordata	phylum	3	0.6	0.000251699
GO:0071616	biological_process	root	no rank	2	1	0.000167799
GO:0071616	biological_process	Eukaryota	superkingdom	1	0.5	8.38997e-05
GO:0000902	biological_process	root	no rank	220	1	0.0184579
GO:0000902	biological_process	Eukaryota	superkingdom	123	0.559091	0.0103197
GO:0000902	biological_process	Metazoa	kingdom	10	0.0454545	0.000838997
GO:0000904	biological_process	root	no rank	215	1	0.0180384
GO:0000904	biological_process	Eukaryota	superkingdom	120	0.55814	0.010068
GO:0000904	biological_process	Metazoa	kingdom	9	0.0418605	0.000755097
GO:0071621	biological_process	root	no rank	25	1	0.00209749
GO:0071621	biological_process	Eukaryota	superkingdom	21	0.84	0.00176189
GO:0071621	biological_process	Metazoa	kingdom	10	0.4	0.000838997
GO:0071621	biological_process	Craniata	subphylum	4	0.16	0.000335599
GO:0071621	biological_process	Sarcopterygii	superclass	3	0.12	0.000251699
GO:0071621	biological_process	Chordata	phylum	4	0.16	0.000335599
GO:0071622	biological_process	root	no rank	7	1	0.000587298
GO:0071622	biological_process	Eukaryota	superkingdom	4	0.571429	0.000335599
GO:0071622	biological_process	Metazoa	kingdom	1	0.142857	8.38997e-05
GO:0071624	biological_process	root	no rank	4	1	0.000335599
GO:0071624	biological_process	Eukaryota	superkingdom	4	1	0.000335599
GO:0071624	biological_process	Metazoa	kingdom	1	0.25	8.38997e-05
GO:0000909	biological_process	root	no rank	2	1	0.000167799
GO:0000909	biological_process	Eukaryota	superkingdom	2	1	0.000167799
GO:0000910	biological_process	root	no rank	121	1	0.0101519
GO:0000910	biological_process	Eukaryota	superkingdom	106	0.876033	0.00889336
GO:0000910	biological_process	Metazoa	kingdom	1	0.00826446	8.38997e-05
GO:0071625	biological_process	root	no rank	1	1	8.38997e-05
GO:0071625	biological_process	Eukaryota	superkingdom	1	1	8.38997e-05
GO:0071625	biological_process	Metazoa	kingdom	1	1	8.38997e-05
GO:0000911	biological_process	root	no rank	58	1	0.00486618
GO:0000911	biological_process	Eukaryota	superkingdom	28	0.482759	0.00234919
GO:0000912	biological_process	root	no rank	76	1	0.00637637
GO:0000912	biological_process	Eukaryota	superkingdom	76	1	0.00637637
GO:0071629	biological_process	root	no rank	13	1	0.0010907
GO:0000915	biological_process	root	no rank	76	1	0.00637637
GO:0000915	biological_process	Eukaryota	superkingdom	76	1	0.00637637
GO:0071630	biological_process	root	no rank	7	1	0.000587298
GO:0000916	biological_process	root	no rank	72	1	0.00604078
GO:0000916	biological_process	Eukaryota	superkingdom	72	1	0.00604078
GO:0000919	biological_process	root	no rank	2	1	0.000167799
GO:0000919	biological_process	Eukaryota	superkingdom	2	1	0.000167799
GO:0000920	biological_process	root	no rank	2	1	0.000167799
GO:0000920	biological_process	Eukaryota	superkingdom	2	1	0.000167799
GO:0000922	cellular_component	root	no rank	41	1	0.00343989
GO:0000922	cellular_component	Eukaryota	superkingdom	36	0.878049	0.00302039
GO:0000922	cellular_component	Metazoa	kingdom	4	0.097561	0.000335599
GO:0071634	biological_process	root	no rank	44	1	0.00369158
GO:0071634	biological_process	Eukaryota	superkingdom	7	0.159091	0.000587298
GO:0071634	biological_process	Metazoa	kingdom	6	0.136364	0.000503398
GO:0071635	biological_process	root	no rank	9	1	0.000755097
GO:0071636	biological_process	root	no rank	29	1	0.00243309
GO:0071637	biological_process	root	no rank	3	1	0.000251699
GO:0071637	biological_process	Eukaryota	superkingdom	3	1	0.000251699
GO:0071637	biological_process	Craniata	subphylum	1	0.333333	8.38997e-05
GO:0071637	biological_process	Metazoa	kingdom	1	0.333333	8.38997e-05
GO:0071637	biological_process	Chordata	phylum	1	0.333333	8.38997e-05
GO:0071638	biological_process	root	no rank	3	1	0.000251699
GO:0071638	biological_process	Eukaryota	superkingdom	3	1	0.000251699
GO:0071638	biological_process	Craniata	subphylum	1	0.333333	8.38997e-05
GO:0071638	biological_process	Metazoa	kingdom	1	0.333333	8.38997e-05
GO:0071638	biological_process	Chordata	phylum	1	0.333333	8.38997e-05
GO:0000930	cellular_component	root	no rank	1	1	8.38997e-05
GO:0000930	cellular_component	Eukaryota	superkingdom	1	1	8.38997e-05
GO:0000932	cellular_component	root	no rank	17	1	0.00142629
GO:0000932	cellular_component	Eukaryota	superkingdom	4	0.235294	0.000335599
GO:0000932	cellular_component	Metazoa	kingdom	1	0.0588235	8.38997e-05
GO:0000935	cellular_component	root	no rank	12	1	0.0010068
GO:0000935	cellular_component	Eukaryota	superkingdom	3	0.25	0.000251699
GO:0000939	cellular_component	root	no rank	2	1	0.000167799
GO:0000939	cellular_component	Eukaryota	superkingdom	1	0.5	8.38997e-05
GO:0000940	cellular_component	root	no rank	1	1	8.38997e-05
GO:0000940	cellular_component	Eukaryota	superkingdom	1	1	8.38997e-05
GO:0000941	cellular_component	root	no rank	2	1	0.000167799
GO:0000941	cellular_component	Eukaryota	superkingdom	1	0.5	8.38997e-05
GO:0000956	biological_process	root	no rank	96	1	0.00805437
GO:0000956	biological_process	Eukaryota	superkingdom	7	0.0729167	0.000587298
GO:0071666	cellular_component	root	no rank	3	1	0.000251699
GO:0071666	cellular_component	Eukaryota	superkingdom	3	1	0.000251699
GO:0071666	cellular_component	Metazoa	kingdom	2	0.666667	0.000167799
GO:0000959	biological_process	root	no rank	4	1	0.000335599
GO:0000959	biological_process	Eukaryota	superkingdom	1	0.25	8.38997e-05
GO:0071669	biological_process	root	no rank	5	1	0.000419498
GO:0071669	biological_process	Eukaryota	superkingdom	2	0.4	0.000167799
GO:0071671	biological_process	root	no rank	2	1	0.000167799
GO:0071671	biological_process	Eukaryota	superkingdom	2	1	0.000167799
GO:0071672	biological_process	root	no rank	2	1	0.000167799
GO:0071672	biological_process	Eukaryota	superkingdom	2	1	0.000167799
GO:0071674	biological_process	root	no rank	11	1	0.000922896
GO:0071674	biological_process	Eukaryota	superkingdom	11	1	0.000922896
GO:0071674	biological_process	Craniata	subphylum	1	0.0909091	8.38997e-05
GO:0071674	biological_process	Metazoa	kingdom	1	0.0909091	8.38997e-05
GO:0071674	biological_process	Chordata	phylum	1	0.0909091	8.38997e-05
GO:0000966	biological_process	root	no rank	3	1	0.000251699
GO:0000966	biological_process	Eukaryota	superkingdom	2	0.666667	0.000167799
GO:0071675	biological_process	root	no rank	37	1	0.00310429
GO:0071675	biological_process	Eukaryota	superkingdom	9	0.243243	0.000755097
GO:0071675	biological_process	Craniata	subphylum	9	0.243243	0.000755097
GO:0071675	biological_process	Metazoa	kingdom	9	0.243243	0.000755097
GO:0071675	biological_process	Chordata	phylum	9	0.243243	0.000755097
GO:0000967	biological_process	root	no rank	3	1	0.000251699
GO:0000967	biological_process	Eukaryota	superkingdom	2	0.666667	0.000167799
GO:0071677	biological_process	root	no rank	37	1	0.00310429
GO:0071677	biological_process	Eukaryota	superkingdom	9	0.243243	0.000755097
GO:0071677	biological_process	Craniata	subphylum	9	0.243243	0.000755097
GO:0071677	biological_process	Metazoa	kingdom	9	0.243243	0.000755097
GO:0071677	biological_process	Chordata	phylum	9	0.243243	0.000755097
GO:0071679	biological_process	root	no rank	2	1	0.000167799
GO:0071679	biological_process	Eukaryota	superkingdom	2	1	0.000167799
GO:0071679	biological_process	Metazoa	kingdom	1	0.5	8.38997e-05
GO:0071682	cellular_component	root	no rank	72	1	0.00604078
GO:0071682	cellular_component	Mammalia	class	2	0.0277778	0.000167799
GO:0071682	cellular_component	Eukaryota	superkingdom	64	0.888889	0.00536958
GO:0071682	cellular_component	Metazoa	kingdom	64	0.888889	0.00536958
GO:0071682	cellular_component	Craniata	subphylum	5	0.0694444	0.000419498
GO:0071682	cellular_component	Sarcopterygii	superclass	5	0.0694444	0.000419498
GO:0071682	cellular_component	Chordata	phylum	5	0.0694444	0.000419498
GO:0000974	cellular_component	root	no rank	65	1	0.00545348
GO:0071683	cellular_component	root	no rank	1	1	8.38997e-05
GO:0071683	cellular_component	Eukaryota	superkingdom	1	1	8.38997e-05
GO:0071684	biological_process	root	no rank	18	1	0.00151019
GO:0071684	biological_process	Mammalia	class	4	0.222222	0.000335599
GO:0071684	biological_process	Euarchontoglires	superorder	1	0.0555556	8.38997e-05
GO:0071684	biological_process	Eukaryota	superkingdom	9	0.5	0.000755097
GO:0071684	biological_process	Craniata	subphylum	6	0.333333	0.000503398
GO:0071684	biological_process	Metazoa	kingdom	6	0.333333	0.000503398
GO:0071684	biological_process	Sarcopterygii	superclass	6	0.333333	0.000503398
GO:0071684	biological_process	Chordata	phylum	6	0.333333	0.000503398
GO:0000976	molecular_function	root	no rank	39	1	0.00327209
GO:0000976	molecular_function	Mammalia	class	3	0.0769231	0.000251699
GO:0000976	molecular_function	Eukaryota	superkingdom	19	0.487179	0.00159409
GO:0000976	molecular_function	Craniata	subphylum	6	0.153846	0.000503398
GO:0000976	molecular_function	Metazoa	kingdom	9	0.230769	0.000755097
GO:0000976	molecular_function	Sarcopterygii	superclass	6	0.153846	0.000503398
GO:0000976	molecular_function	Chordata	phylum	6	0.153846	0.000503398
GO:0000977	molecular_function	root	no rank	37	1	0.00310429
GO:0000977	molecular_function	Mammalia	class	3	0.0810811	0.000251699
GO:0000977	molecular_function	Eukaryota	superkingdom	17	0.459459	0.00142629
GO:0000977	molecular_function	Craniata	subphylum	6	0.162162	0.000503398
GO:0000977	molecular_function	Metazoa	kingdom	9	0.243243	0.000755097
GO:0000977	molecular_function	Sarcopterygii	superclass	6	0.162162	0.000503398
GO:0000977	molecular_function	Chordata	phylum	6	0.162162	0.000503398
GO:0000978	molecular_function	root	no rank	19	1	0.00159409
GO:0000978	molecular_function	Mammalia	class	3	0.157895	0.000251699
GO:0000978	molecular_function	Eukaryota	superkingdom	16	0.842105	0.00134239
GO:0000978	molecular_function	Craniata	subphylum	6	0.315789	0.000503398
GO:0000978	molecular_function	Metazoa	kingdom	8	0.421053	0.000671197
GO:0000978	molecular_function	Sarcopterygii	superclass	6	0.315789	0.000503398
GO:0000978	molecular_function	Chordata	phylum	6	0.315789	0.000503398
GO:0000979	molecular_function	root	no rank	4	1	0.000335599
GO:0000979	molecular_function	Eukaryota	superkingdom	4	1	0.000335599
GO:0000979	molecular_function	Craniata	subphylum	1	0.25	8.38997e-05
GO:0000979	molecular_function	Metazoa	kingdom	1	0.25	8.38997e-05
GO:0000979	molecular_function	Sarcopterygii	superclass	1	0.25	8.38997e-05
GO:0000979	molecular_function	Chordata	phylum	1	0.25	8.38997e-05
GO:0071688	biological_process	root	no rank	11	1	0.000922896
GO:0071688	biological_process	Eukaryota	superkingdom	3	0.272727	0.000251699
GO:0000980	molecular_function	root	no rank	3	1	0.000251699
GO:0000980	molecular_function	Eukaryota	superkingdom	3	1	0.000251699
GO:0000981	molecular_function	root	no rank	26	1	0.00218139
GO:0000981	molecular_function	Mammalia	class	4	0.153846	0.000335599
GO:0000981	molecular_function	Eukaryota	superkingdom	17	0.653846	0.00142629
GO:0000981	molecular_function	Craniata	subphylum	7	0.269231	0.000587298
GO:0000981	molecular_function	Metazoa	kingdom	11	0.423077	0.000922896
GO:0000981	molecular_function	Sarcopterygii	superclass	7	0.269231	0.000587298
GO:0000981	molecular_function	Chordata	phylum	7	0.269231	0.000587298
GO:0071689	biological_process	root	no rank	72	1	0.00604078
GO:0071689	biological_process	Eukaryota	superkingdom	72	1	0.00604078
GO:0071692	biological_process	root	no rank	31	1	0.00260089
GO:0071692	biological_process	Eukaryota	superkingdom	31	1	0.00260089
GO:0071692	biological_process	Craniata	subphylum	28	0.903226	0.00234919
GO:0071692	biological_process	Metazoa	kingdom	30	0.967742	0.00251699
GO:0071692	biological_process	Chordata	phylum	28	0.903226	0.00234919
GO:0071693	biological_process	root	no rank	28	1	0.00234919
GO:0071693	biological_process	Eukaryota	superkingdom	28	1	0.00234919
GO:0071693	biological_process	Craniata	subphylum	28	1	0.00234919
GO:0071693	biological_process	Metazoa	kingdom	28	1	0.00234919
GO:0071693	biological_process	Chordata	phylum	28	1	0.00234919
GO:0071694	biological_process	root	no rank	4	1	0.000335599
GO:0071694	biological_process	Eukaryota	superkingdom	4	1	0.000335599
GO:0071694	biological_process	Metazoa	kingdom	4	1	0.000335599
GO:0071695	biological_process	root	no rank	60	1	0.00503398
GO:0071695	biological_process	Eukaryota	superkingdom	21	0.35	0.00176189
GO:0071695	biological_process	Metazoa	kingdom	4	0.0666667	0.000335599
GO:0071695	biological_process	Craniata	subphylum	1	0.0166667	8.38997e-05
GO:0071695	biological_process	Chordata	phylum	1	0.0166667	8.38997e-05
GO:0000987	molecular_function	root	no rank	21	1	0.00176189
GO:0000987	molecular_function	Mammalia	class	3	0.142857	0.000251699
GO:0000987	molecular_function	Eukaryota	superkingdom	18	0.857143	0.00151019
GO:0000987	molecular_function	Craniata	subphylum	6	0.285714	0.000503398
GO:0000987	molecular_function	Metazoa	kingdom	8	0.380952	0.000671197
GO:0000987	molecular_function	Sarcopterygii	superclass	6	0.285714	0.000503398
GO:0000987	molecular_function	Chordata	phylum	6	0.285714	0.000503398
GO:0071696	biological_process	root	no rank	1	1	8.38997e-05
GO:0071696	biological_process	Eukaryota	superkingdom	1	1	8.38997e-05
GO:0071696	biological_process	Metazoa	kingdom	1	1	8.38997e-05
GO:0140110	molecular_function	root	no rank	98	1	0.00822217
GO:0140110	molecular_function	Mammalia	class	7	0.0714286	0.000587298
GO:0140110	molecular_function	Euarchontoglires	superorder	3	0.0306122	0.000251699
GO:0140110	molecular_function	Eukaryota	superkingdom	25	0.255102	0.00209749
GO:0140110	molecular_function	Craniata	subphylum	11	0.112245	0.000922896
GO:0140110	molecular_function	Metazoa	kingdom	16	0.163265	0.00134239
GO:0140110	molecular_function	Sarcopterygii	superclass	10	0.102041	0.000838997
GO:0140110	molecular_function	Chordata	phylum	11	0.112245	0.000922896
GO:0008134	molecular_function	root	no rank	251	1	0.0210588
GO:0008134	molecular_function	Mammalia	class	1	0.00398406	8.38997e-05
GO:0008134	molecular_function	Eukaryota	superkingdom	129	0.513944	0.0108231
GO:0008134	molecular_function	Metazoa	kingdom	22	0.0876494	0.00184579
GO:0008134	molecular_function	Craniata	subphylum	3	0.0119522	0.000251699
GO:0008134	molecular_function	Sarcopterygii	superclass	2	0.00796813	0.000167799
GO:0008134	molecular_function	Chordata	phylum	3	0.0119522	0.000251699
GO:0071701	biological_process	root	no rank	1	1	8.38997e-05
GO:0071701	biological_process	Eukaryota	superkingdom	1	1	8.38997e-05
GO:0071702	biological_process	root	no rank	590	1	0.0495008
GO:0071702	biological_process	Mammalia	class	15	0.0254237	0.00125849
GO:0071702	biological_process	Euarchontoglires	superorder	2	0.00338983	0.000167799
GO:0071702	biological_process	Eukaryota	superkingdom	333	0.564407	0.0279386
GO:0071702	biological_process	Metazoa	kingdom	169	0.286441	0.014179
GO:0071702	biological_process	Craniata	subphylum	75	0.127119	0.00629247
GO:0071702	biological_process	Chordata	phylum	75	0.127119	0.00629247
GO:0071702	biological_process	Sarcopterygii	superclass	31	0.0525424	0.00260089
GO:0071704	biological_process	root	no rank	779	1	0.0653578
GO:0071704	biological_process	Mammalia	class	23	0.029525	0.00192969
GO:0071704	biological_process	Euarchontoglires	superorder	6	0.00770218	0.000503398
GO:0071704	biological_process	Eukaryota	superkingdom	395	0.50706	0.0331404
GO:0071704	biological_process	Craniata	subphylum	101	0.129653	0.00847387
GO:0071704	biological_process	Metazoa	kingdom	212	0.272144	0.0177867
GO:0071704	biological_process	Sarcopterygii	superclass	36	0.0462131	0.00302039
GO:0071704	biological_process	Chordata	phylum	101	0.129653	0.00847387
GO:0071705	biological_process	root	no rank	501	1	0.0420337
GO:0071705	biological_process	Mammalia	class	15	0.0299401	0.00125849
GO:0071705	biological_process	Euarchontoglires	superorder	2	0.00399202	0.000167799
GO:0071705	biological_process	Eukaryota	superkingdom	294	0.586826	0.0246665
GO:0071705	biological_process	Metazoa	kingdom	150	0.299401	0.0125849
GO:0071705	biological_process	Craniata	subphylum	72	0.143713	0.00604078
GO:0071705	biological_process	Chordata	phylum	72	0.143713	0.00604078
GO:0071705	biological_process	Sarcopterygii	superclass	31	0.0618762	0.00260089
GO:0000995	molecular_function	root	no rank	1	1	8.38997e-05
GO:0000995	molecular_function	Eukaryota	superkingdom	1	1	8.38997e-05
GO:0071706	biological_process	root	no rank	3	1	0.000251699
GO:0071706	biological_process	Eukaryota	superkingdom	3	1	0.000251699
GO:0071706	biological_process	Metazoa	kingdom	3	1	0.000251699
GO:0071709	biological_process	root	no rank	19	1	0.00159409
GO:0071709	biological_process	Eukaryota	superkingdom	19	1	0.00159409
GO:0071709	biological_process	Metazoa	kingdom	8	0.421053	0.000671197
GO:0071709	biological_process	Craniata	subphylum	1	0.0526316	8.38997e-05
GO:0071709	biological_process	Chordata	phylum	1	0.0526316	8.38997e-05
GO:0071711	biological_process	root	no rank	14	1	0.0011746
GO:0071711	biological_process	Eukaryota	superkingdom	12	0.857143	0.0010068
GO:0071711	biological_process	Metazoa	kingdom	7	0.5	0.000587298
GO:0001004	molecular_function	root	no rank	1	1	8.38997e-05
GO:0001004	molecular_function	Eukaryota	superkingdom	1	1	8.38997e-05
GO:0071712	biological_process	root	no rank	6	1	0.000503398
GO:0071715	biological_process	root	no rank	19	1	0.00159409
GO:0071715	biological_process	Eukaryota	superkingdom	16	0.842105	0.00134239
GO:0071715	biological_process	Craniata	subphylum	6	0.315789	0.000503398
GO:0071715	biological_process	Metazoa	kingdom	6	0.315789	0.000503398
GO:0071715	biological_process	Sarcopterygii	superclass	6	0.315789	0.000503398
GO:0071715	biological_process	Chordata	phylum	6	0.315789	0.000503398
GO:0001012	molecular_function	root	no rank	37	1	0.00310429
GO:0001012	molecular_function	Mammalia	class	3	0.0810811	0.000251699
GO:0001012	molecular_function	Eukaryota	superkingdom	17	0.459459	0.00142629
GO:0001012	molecular_function	Craniata	subphylum	6	0.162162	0.000503398
GO:0001012	molecular_function	Metazoa	kingdom	9	0.243243	0.000755097
GO:0001012	molecular_function	Sarcopterygii	superclass	6	0.162162	0.000503398
GO:0001012	molecular_function	Chordata	phylum	6	0.162162	0.000503398
GO:0071716	biological_process	root	no rank	3	1	0.000251699
GO:0001013	molecular_function	root	no rank	3	1	0.000251699
GO:0001013	molecular_function	Eukaryota	superkingdom	1	0.333333	8.38997e-05
GO:0001013	molecular_function	Craniata	subphylum	1	0.333333	8.38997e-05
GO:0001013	molecular_function	Metazoa	kingdom	1	0.333333	8.38997e-05
GO:0001013	molecular_function	Sarcopterygii	superclass	1	0.333333	8.38997e-05
GO:0001013	molecular_function	Chordata	phylum	1	0.333333	8.38997e-05
GO:0001018	molecular_function	root	no rank	1	1	8.38997e-05
GO:0071724	biological_process	root	no rank	3	1	0.000251699
GO:0071724	biological_process	Eukaryota	superkingdom	3	1	0.000251699
GO:0071724	biological_process	Metazoa	kingdom	3	1	0.000251699
GO:0071725	biological_process	root	no rank	3	1	0.000251699
GO:0071725	biological_process	Eukaryota	superkingdom	3	1	0.000251699
GO:0071725	biological_process	Metazoa	kingdom	3	1	0.000251699
GO:0071726	biological_process	root	no rank	3	1	0.000251699
GO:0071726	biological_process	Eukaryota	superkingdom	3	1	0.000251699
GO:0071726	biological_process	Metazoa	kingdom	3	1	0.000251699
GO:0071727	biological_process	root	no rank	3	1	0.000251699
GO:0071727	biological_process	Eukaryota	superkingdom	3	1	0.000251699
GO:0071727	biological_process	Metazoa	kingdom	3	1	0.000251699
GO:0071731	biological_process	root	no rank	5	1	0.000419498
GO:0071731	biological_process	Eukaryota	superkingdom	3	0.6	0.000251699
GO:0071731	biological_process	Metazoa	kingdom	2	0.4	0.000167799
GO:0071732	biological_process	root	no rank	3	1	0.000251699
GO:0071732	biological_process	Eukaryota	superkingdom	1	0.333333	8.38997e-05
GO:0001046	molecular_function	root	no rank	7	1	0.000587298
GO:0001046	molecular_function	Eukaryota	superkingdom	5	0.714286	0.000419498
GO:0001046	molecular_function	Craniata	subphylum	1	0.142857	8.38997e-05
GO:0001046	molecular_function	Metazoa	kingdom	1	0.142857	8.38997e-05
GO:0001046	molecular_function	Sarcopterygii	superclass	1	0.142857	8.38997e-05
GO:0001046	molecular_function	Chordata	phylum	1	0.142857	8.38997e-05
GO:0001047	molecular_function	root	no rank	7	1	0.000587298
GO:0001047	molecular_function	Eukaryota	superkingdom	5	0.714286	0.000419498
GO:0001047	molecular_function	Craniata	subphylum	1	0.142857	8.38997e-05
GO:0001047	molecular_function	Metazoa	kingdom	1	0.142857	8.38997e-05
GO:0001047	molecular_function	Sarcopterygii	superclass	1	0.142857	8.38997e-05
GO:0001047	molecular_function	Chordata	phylum	1	0.142857	8.38997e-05
GO:0001067	molecular_function	root	no rank	60	1	0.00503398
GO:0001067	molecular_function	Mammalia	class	4	0.0666667	0.000335599
GO:0001067	molecular_function	Euarchontoglires	superorder	1	0.0166667	8.38997e-05
GO:0001067	molecular_function	Eukaryota	superkingdom	39	0.65	0.00327209
GO:0001067	molecular_function	Craniata	subphylum	26	0.433333	0.00218139
GO:0001067	molecular_function	Metazoa	kingdom	29	0.483333	0.00243309
GO:0001067	molecular_function	Sarcopterygii	superclass	7	0.116667	0.000587298
GO:0001067	molecular_function	Chordata	phylum	26	0.433333	0.00218139
GO:0001085	molecular_function	root	no rank	52	1	0.00436278
GO:0001085	molecular_function	Eukaryota	superkingdom	5	0.0961538	0.000419498
GO:0001085	molecular_function	Metazoa	kingdom	2	0.0384615	0.000167799
GO:0071766	biological_process	root	no rank	1	1	8.38997e-05
GO:0071772	biological_process	root	no rank	3	1	0.000251699
GO:0071772	biological_process	Eukaryota	superkingdom	1	0.333333	8.38997e-05
GO:0071773	biological_process	root	no rank	3	1	0.000251699
GO:0071773	biological_process	Eukaryota	superkingdom	1	0.333333	8.38997e-05
GO:0071774	biological_process	root	no rank	45	1	0.00377548
GO:0071774	biological_process	Eukaryota	superkingdom	15	0.333333	0.00125849
GO:0071774	biological_process	Craniata	subphylum	10	0.222222	0.000838997
GO:0071774	biological_process	Metazoa	kingdom	14	0.311111	0.0011746
GO:0071774	biological_process	Chordata	phylum	10	0.222222	0.000838997
GO:0071782	cellular_component	root	no rank	27	1	0.00226529
GO:0071782	cellular_component	Eukaryota	superkingdom	23	0.851852	0.00192969
GO:0071786	biological_process	root	no rank	27	1	0.00226529
GO:0071786	biological_process	Eukaryota	superkingdom	23	0.851852	0.00192969
GO:0001100	biological_process	root	no rank	2	1	0.000167799
GO:0001100	biological_process	Eukaryota	superkingdom	2	1	0.000167799
GO:0001101	biological_process	root	no rank	343	1	0.0287776
GO:0001101	biological_process	Mammalia	class	4	0.0116618	0.000335599
GO:0001101	biological_process	Eukaryota	superkingdom	113	0.329446	0.00948066
GO:0001101	biological_process	Craniata	subphylum	34	0.0991254	0.00285259
GO:0001101	biological_process	Metazoa	kingdom	63	0.183673	0.00528568
GO:0001101	biological_process	Sarcopterygii	superclass	12	0.0349854	0.0010068
GO:0001101	biological_process	Chordata	phylum	34	0.0991254	0.00285259
GO:0001102	molecular_function	root	no rank	5	1	0.000419498
GO:0001103	molecular_function	root	no rank	2	1	0.000167799
GO:0071798	biological_process	root	no rank	3	1	0.000251699
GO:0071798	biological_process	Eukaryota	superkingdom	3	1	0.000251699
GO:0071798	biological_process	Metazoa	kingdom	2	0.666667	0.000167799
GO:0071799	biological_process	root	no rank	3	1	0.000251699
GO:0071799	biological_process	Eukaryota	superkingdom	3	1	0.000251699
GO:0071799	biological_process	Metazoa	kingdom	2	0.666667	0.000167799
GO:0071800	biological_process	root	no rank	2	1	0.000167799
GO:0071800	biological_process	Eukaryota	superkingdom	2	1	0.000167799
GO:0071800	biological_process	Craniata	subphylum	1	0.5	8.38997e-05
GO:0071800	biological_process	Metazoa	kingdom	1	0.5	8.38997e-05
GO:0071800	biological_process	Chordata	phylum	1	0.5	8.38997e-05
GO:0071801	biological_process	root	no rank	32	1	0.00268479
GO:0071801	biological_process	Eukaryota	superkingdom	32	1	0.00268479
GO:0071801	biological_process	Craniata	subphylum	9	0.28125	0.000755097
GO:0071801	biological_process	Metazoa	kingdom	10	0.3125	0.000838997
GO:0071801	biological_process	Chordata	phylum	9	0.28125	0.000755097
GO:0071802	biological_process	root	no rank	1	1	8.38997e-05
GO:0071802	biological_process	Eukaryota	superkingdom	1	1	8.38997e-05
GO:0071802	biological_process	Metazoa	kingdom	1	1	8.38997e-05
GO:0071803	biological_process	root	no rank	11	1	0.000922896
GO:0071803	biological_process	Eukaryota	superkingdom	11	1	0.000922896
GO:0071803	biological_process	Craniata	subphylum	9	0.818182	0.000755097
GO:0071803	biological_process	Metazoa	kingdom	9	0.818182	0.000755097
GO:0071803	biological_process	Chordata	phylum	9	0.818182	0.000755097
GO:0071804	biological_process	root	no rank	7	1	0.000587298
GO:0071804	biological_process	Eukaryota	superkingdom	4	0.571429	0.000335599
GO:0071804	biological_process	Metazoa	kingdom	1	0.142857	8.38997e-05
GO:0071805	biological_process	root	no rank	7	1	0.000587298
GO:0071805	biological_process	Eukaryota	superkingdom	4	0.571429	0.000335599
GO:0071805	biological_process	Metazoa	kingdom	1	0.142857	8.38997e-05
GO:0071806	biological_process	root	no rank	62	1	0.00520178
GO:0071814	molecular_function	root	no rank	18	1	0.00151019
GO:0071814	molecular_function	Mammalia	class	11	0.611111	0.000922896
GO:0071814	molecular_function	Eukaryota	superkingdom	18	1	0.00151019
GO:0071814	molecular_function	Craniata	subphylum	11	0.611111	0.000922896
GO:0071814	molecular_function	Metazoa	kingdom	17	0.944444	0.00142629
GO:0071814	molecular_function	Sarcopterygii	superclass	11	0.611111	0.000922896
GO:0071814	molecular_function	Chordata	phylum	11	0.611111	0.000922896
GO:0071817	cellular_component	root	no rank	1	1	8.38997e-05
GO:0071817	cellular_component	Eukaryota	superkingdom	1	1	8.38997e-05
GO:0071824	biological_process	root	no rank	128	1	0.0107392
GO:0071824	biological_process	Mammalia	class	2	0.015625	0.000167799
GO:0071824	biological_process	Eukaryota	superkingdom	81	0.632812	0.00679587
GO:0071824	biological_process	Craniata	subphylum	4	0.03125	0.000335599
GO:0071824	biological_process	Metazoa	kingdom	4	0.03125	0.000335599
GO:0071824	biological_process	Sarcopterygii	superclass	4	0.03125	0.000335599
GO:0071824	biological_process	Chordata	phylum	4	0.03125	0.000335599
GO:0071825	biological_process	root	no rank	33	1	0.00276869
GO:0071825	biological_process	Eukaryota	superkingdom	29	0.878788	0.00243309
GO:0071825	biological_process	Craniata	subphylum	28	0.848485	0.00234919
GO:0071825	biological_process	Metazoa	kingdom	28	0.848485	0.00234919
GO:0071825	biological_process	Chordata	phylum	28	0.848485	0.00234919
GO:0001134	molecular_function	root	no rank	1	1	8.38997e-05
GO:0001134	molecular_function	Eukaryota	superkingdom	1	1	8.38997e-05
GO:0071826	biological_process	root	no rank	136	1	0.0114104
GO:0071826	biological_process	Mammalia	class	11	0.0808824	0.000922896
GO:0071826	biological_process	Eukaryota	superkingdom	22	0.161765	0.00184579
GO:0071826	biological_process	Craniata	subphylum	11	0.0808824	0.000922896
GO:0071826	biological_process	Metazoa	kingdom	11	0.0808824	0.000922896
GO:0071826	biological_process	Sarcopterygii	superclass	11	0.0808824	0.000922896
GO:0071826	biological_process	Chordata	phylum	11	0.0808824	0.000922896
GO:0071827	biological_process	root	no rank	32	1	0.00268479
GO:0071827	biological_process	Eukaryota	superkingdom	28	0.875	0.00234919
GO:0071827	biological_process	Craniata	subphylum	28	0.875	0.00234919
GO:0071827	biological_process	Metazoa	kingdom	28	0.875	0.00234919
GO:0071827	biological_process	Chordata	phylum	28	0.875	0.00234919
GO:0071830	biological_process	root	no rank	6	1	0.000503398
GO:0071830	biological_process	Eukaryota	superkingdom	6	1	0.000503398
GO:0071830	biological_process	Metazoa	kingdom	6	1	0.000503398
GO:0071837	molecular_function	root	no rank	1	1	8.38997e-05
GO:0071837	molecular_function	Eukaryota	superkingdom	1	1	8.38997e-05
GO:0071837	molecular_function	Craniata	subphylum	1	1	8.38997e-05
GO:0071837	molecular_function	Metazoa	kingdom	1	1	8.38997e-05
GO:0071837	molecular_function	Sarcopterygii	superclass	1	1	8.38997e-05
GO:0071837	molecular_function	Chordata	phylum	1	1	8.38997e-05
GO:0071840	biological_process	root	no rank	730	1	0.0612467
GO:0071840	biological_process	Mammalia	class	26	0.0356164	0.00218139
GO:0071840	biological_process	Euarchontoglires	superorder	7	0.00958904	0.000587298
GO:0071840	biological_process	Eukaryota	superkingdom	381	0.521918	0.0319658
GO:0071840	biological_process	Craniata	subphylum	97	0.132877	0.00813827
GO:0071840	biological_process	Metazoa	kingdom	210	0.287671	0.0176189
GO:0071840	biological_process	Sarcopterygii	superclass	40	0.0547945	0.00335599
GO:0071840	biological_process	Chordata	phylum	97	0.132877	0.00813827
GO:0001158	molecular_function	root	no rank	4	1	0.000335599
GO:0001158	molecular_function	Eukaryota	superkingdom	4	1	0.000335599
GO:0001158	molecular_function	Craniata	subphylum	1	0.25	8.38997e-05
GO:0001158	molecular_function	Metazoa	kingdom	1	0.25	8.38997e-05
GO:0001158	molecular_function	Sarcopterygii	superclass	1	0.25	8.38997e-05
GO:0001158	molecular_function	Chordata	phylum	1	0.25	8.38997e-05
GO:0071849	biological_process	root	no rank	5	1	0.000419498
GO:0071850	biological_process	root	no rank	5	1	0.000419498
GO:0001163	molecular_function	root	no rank	2	1	0.000167799
GO:0071851	biological_process	root	no rank	5	1	0.000419498
GO:0001164	molecular_function	root	no rank	2	1	0.000167799
GO:0071852	biological_process	root	no rank	100	1	0.00838997
GO:0071852	biological_process	Eukaryota	superkingdom	75	0.75	0.00629247
GO:0071855	molecular_function	root	no rank	1	1	8.38997e-05
GO:0071855	molecular_function	Eukaryota	superkingdom	1	1	8.38997e-05
GO:0071867	biological_process	root	no rank	21	1	0.00176189
GO:0071867	biological_process	Eukaryota	superkingdom	12	0.571429	0.0010068
GO:0071867	biological_process	Craniata	subphylum	10	0.47619	0.000838997
GO:0071867	biological_process	Metazoa	kingdom	10	0.47619	0.000838997
GO:0071867	biological_process	Chordata	phylum	10	0.47619	0.000838997
GO:0001178	biological_process	root	no rank	2	1	0.000167799
GO:0071868	biological_process	root	no rank	18	1	0.00151019
GO:0071868	biological_process	Eukaryota	superkingdom	12	0.666667	0.0010068
GO:0071868	biological_process	Craniata	subphylum	10	0.555556	0.000838997
GO:0071868	biological_process	Metazoa	kingdom	10	0.555556	0.000838997
GO:0071868	biological_process	Chordata	phylum	10	0.555556	0.000838997
GO:0071869	biological_process	root	no rank	20	1	0.00167799
GO:0071869	biological_process	Eukaryota	superkingdom	12	0.6	0.0010068
GO:0071869	biological_process	Craniata	subphylum	10	0.5	0.000838997
GO:0071869	biological_process	Metazoa	kingdom	10	0.5	0.000838997
GO:0071869	biological_process	Chordata	phylum	10	0.5	0.000838997
GO:0071870	biological_process	root	no rank	18	1	0.00151019
GO:0071870	biological_process	Eukaryota	superkingdom	12	0.666667	0.0010068
GO:0071870	biological_process	Craniata	subphylum	10	0.555556	0.000838997
GO:0071870	biological_process	Metazoa	kingdom	10	0.555556	0.000838997
GO:0071870	biological_process	Chordata	phylum	10	0.555556	0.000838997
GO:0071871	biological_process	root	no rank	14	1	0.0011746
GO:0071871	biological_process	Eukaryota	superkingdom	10	0.714286	0.000838997
GO:0071871	biological_process	Craniata	subphylum	10	0.714286	0.000838997
GO:0071871	biological_process	Metazoa	kingdom	10	0.714286	0.000838997
GO:0071871	biological_process	Chordata	phylum	10	0.714286	0.000838997
GO:0071872	biological_process	root	no rank	14	1	0.0011746
GO:0071872	biological_process	Eukaryota	superkingdom	10	0.714286	0.000838997
GO:0071872	biological_process	Craniata	subphylum	10	0.714286	0.000838997
GO:0071872	biological_process	Metazoa	kingdom	10	0.714286	0.000838997
GO:0071872	biological_process	Chordata	phylum	10	0.714286	0.000838997
GO:0071873	biological_process	root	no rank	2	1	0.000167799
GO:0001188	biological_process	root	no rank	2	1	0.000167799
GO:0071875	biological_process	root	no rank	4	1	0.000335599
GO:0071875	biological_process	Eukaryota	superkingdom	2	0.5	0.000167799
GO:0071875	biological_process	Metazoa	kingdom	1	0.25	8.38997e-05
GO:0001228	molecular_function	root	no rank	13	1	0.0010907
GO:0001228	molecular_function	Mammalia	class	4	0.307692	0.000335599
GO:0001228	molecular_function	Eukaryota	superkingdom	11	0.846154	0.000922896
GO:0001228	molecular_function	Craniata	subphylum	7	0.538462	0.000587298
GO:0001228	molecular_function	Metazoa	kingdom	9	0.692308	0.000755097
GO:0001228	molecular_function	Sarcopterygii	superclass	7	0.538462	0.000587298
GO:0001228	molecular_function	Chordata	phylum	7	0.538462	0.000587298
GO:0001227	molecular_function	root	no rank	17	1	0.00142629
GO:0001227	molecular_function	Mammalia	class	4	0.235294	0.000335599
GO:0001227	molecular_function	Eukaryota	superkingdom	10	0.588235	0.000838997
GO:0001227	molecular_function	Craniata	subphylum	7	0.411765	0.000587298
GO:0001227	molecular_function	Metazoa	kingdom	8	0.470588	0.000671197
GO:0001227	molecular_function	Sarcopterygii	superclass	7	0.411765	0.000587298
GO:0001227	molecular_function	Chordata	phylum	7	0.411765	0.000587298
GO:0071880	biological_process	root	no rank	4	1	0.000335599
GO:0071880	biological_process	Eukaryota	superkingdom	2	0.5	0.000167799
GO:0071880	biological_process	Metazoa	kingdom	1	0.25	8.38997e-05
GO:0071887	biological_process	root	no rank	18	1	0.00151019
GO:0071887	biological_process	Eukaryota	superkingdom	14	0.777778	0.0011746
GO:0071887	biological_process	Craniata	subphylum	12	0.666667	0.0010068
GO:0071887	biological_process	Metazoa	kingdom	14	0.777778	0.0011746
GO:0071887	biological_process	Chordata	phylum	12	0.666667	0.0010068
GO:0071887	biological_process	Sarcopterygii	superclass	3	0.166667	0.000251699
GO:0071889	molecular_function	root	no rank	7	1	0.000587298
GO:0071889	molecular_function	Mammalia	class	1	0.142857	8.38997e-05
GO:0071889	molecular_function	Euarchontoglires	superorder	1	0.142857	8.38997e-05
GO:0071889	molecular_function	Eukaryota	superkingdom	3	0.428571	0.000251699
GO:0071889	molecular_function	Craniata	subphylum	1	0.142857	8.38997e-05
GO:0071889	molecular_function	Metazoa	kingdom	1	0.142857	8.38997e-05
GO:0071889	molecular_function	Sarcopterygii	superclass	1	0.142857	8.38997e-05
GO:0071889	molecular_function	Chordata	phylum	1	0.142857	8.38997e-05
GO:0071894	biological_process	root	no rank	9	1	0.000755097
GO:0001207	biological_process	root	no rank	2	1	0.000167799
GO:0071896	biological_process	root	no rank	1	1	8.38997e-05
GO:0071896	biological_process	Eukaryota	superkingdom	1	1	8.38997e-05
GO:0071897	biological_process	root	no rank	67	1	0.00562128
GO:0071897	biological_process	Mammalia	class	3	0.0447761	0.000251699
GO:0071897	biological_process	Euarchontoglires	superorder	3	0.0447761	0.000251699
GO:0071897	biological_process	Eukaryota	superkingdom	3	0.0447761	0.000251699
GO:0071897	biological_process	Craniata	subphylum	3	0.0447761	0.000251699
GO:0071897	biological_process	Metazoa	kingdom	3	0.0447761	0.000251699
GO:0071897	biological_process	Sarcopterygii	superclass	3	0.0447761	0.000251699
GO:0071897	biological_process	Chordata	phylum	3	0.0447761	0.000251699
GO:0001208	biological_process	root	no rank	2	1	0.000167799
GO:0071900	biological_process	root	no rank	302	1	0.0253377
GO:0071900	biological_process	Mammalia	class	4	0.013245	0.000335599
GO:0071900	biological_process	Euarchontoglires	superorder	1	0.00331126	8.38997e-05
GO:0071900	biological_process	Eukaryota	superkingdom	202	0.668874	0.0169477
GO:0071900	biological_process	Craniata	subphylum	38	0.125828	0.00318819
GO:0071900	biological_process	Metazoa	kingdom	116	0.384106	0.00973236
GO:0071900	biological_process	Sarcopterygii	superclass	10	0.0331126	0.000838997
GO:0071900	biological_process	Chordata	phylum	38	0.125828	0.00318819
GO:0071901	biological_process	root	no rank	57	1	0.00478228
GO:0071901	biological_process	Mammalia	class	3	0.0526316	0.000251699
GO:0071901	biological_process	Eukaryota	superkingdom	19	0.333333	0.00159409
GO:0071901	biological_process	Craniata	subphylum	6	0.105263	0.000503398
GO:0071901	biological_process	Metazoa	kingdom	12	0.210526	0.0010068
GO:0071901	biological_process	Sarcopterygii	superclass	6	0.105263	0.000503398
GO:0071901	biological_process	Chordata	phylum	6	0.105263	0.000503398
GO:0071902	biological_process	root	no rank	189	1	0.015857
GO:0071902	biological_process	Eukaryota	superkingdom	118	0.624339	0.00990016
GO:0071902	biological_process	Metazoa	kingdom	109	0.57672	0.00914506
GO:0071902	biological_process	Craniata	subphylum	31	0.164021	0.00260089
GO:0071902	biological_process	Chordata	phylum	31	0.164021	0.00260089
GO:0071902	biological_process	Sarcopterygii	superclass	3	0.015873	0.000251699
GO:0071907	biological_process	root	no rank	2	1	0.000167799
GO:0071907	biological_process	Eukaryota	superkingdom	2	1	0.000167799
GO:0001221	molecular_function	root	no rank	10	1	0.000838997
GO:0001221	molecular_function	Mammalia	class	1	0.1	8.38997e-05
GO:0001221	molecular_function	Eukaryota	superkingdom	3	0.3	0.000251699
GO:0001221	molecular_function	Craniata	subphylum	1	0.1	8.38997e-05
GO:0001221	molecular_function	Metazoa	kingdom	1	0.1	8.38997e-05
GO:0001221	molecular_function	Sarcopterygii	superclass	1	0.1	8.38997e-05
GO:0001221	molecular_function	Chordata	phylum	1	0.1	8.38997e-05
GO:0071910	biological_process	root	no rank	3	1	0.000251699
GO:0071910	biological_process	Eukaryota	superkingdom	3	1	0.000251699
GO:0071910	biological_process	Metazoa	kingdom	2	0.666667	0.000167799
GO:0001222	molecular_function	root	no rank	3	1	0.000251699
GO:0001222	molecular_function	Mammalia	class	1	0.333333	8.38997e-05
GO:0001222	molecular_function	Eukaryota	superkingdom	3	1	0.000251699
GO:0001222	molecular_function	Craniata	subphylum	1	0.333333	8.38997e-05
GO:0001222	molecular_function	Metazoa	kingdom	1	0.333333	8.38997e-05
GO:0001222	molecular_function	Sarcopterygii	superclass	1	0.333333	8.38997e-05
GO:0001222	molecular_function	Chordata	phylum	1	0.333333	8.38997e-05
GO:0001223	molecular_function	root	no rank	7	1	0.000587298
GO:0071913	molecular_function	root	no rank	1	1	8.38997e-05
GO:0071913	molecular_function	Eukaryota	superkingdom	1	1	8.38997e-05
GO:0001300	biological_process	root	no rank	104	1	0.00872556
GO:0001300	biological_process	Eukaryota	superkingdom	73	0.701923	0.00612467
GO:0001302	biological_process	root	no rank	23	1	0.00192969
GO:0001302	biological_process	Eukaryota	superkingdom	3	0.130435	0.000251699
GO:0001306	biological_process	root	no rank	26	1	0.00218139
GO:0001306	biological_process	Eukaryota	superkingdom	1	0.0384615	8.38997e-05
GO:0071922	biological_process	root	no rank	2	1	0.000167799
GO:0071923	biological_process	root	no rank	2	1	0.000167799
GO:0071931	biological_process	root	no rank	3	1	0.000251699
GO:0071931	biological_process	Eukaryota	superkingdom	3	1	0.000251699
GO:0001315	biological_process	root	no rank	19	1	0.00159409
GO:0071933	molecular_function	root	no rank	1	1	8.38997e-05
GO:0071933	molecular_function	Eukaryota	superkingdom	1	1	8.38997e-05
GO:0071934	biological_process	root	no rank	1	1	8.38997e-05
GO:0071934	biological_process	Eukaryota	superkingdom	1	1	8.38997e-05
GO:0071936	molecular_function	root	no rank	7	1	0.000587298
GO:0071936	molecular_function	Eukaryota	superkingdom	7	1	0.000587298
GO:0071936	molecular_function	Metazoa	kingdom	6	0.857143	0.000503398
GO:0071938	biological_process	root	no rank	3	1	0.000251699
GO:0071938	biological_process	Eukaryota	superkingdom	3	1	0.000251699
GO:0071938	biological_process	Craniata	subphylum	3	1	0.000251699
GO:0071938	biological_process	Metazoa	kingdom	3	1	0.000251699
GO:0071938	biological_process	Chordata	phylum	3	1	0.000251699
[truncated: 41,375 more rows]

## Sheet: Table S28
Table S28. DF-2 MetaGOmics analysis GO terms protein report.
GO acc	GO aspect	count	total count	ratio
unknownprc	biological_process	11098	11919	0.931118
unknownfun	molecular_function	11098	11919	0.931118
unknowncmp	cellular_component	11097	11919	0.931034
GO:0070966	biological_process	6	11919	0.000503398
GO:0070972	biological_process	122	11919	0.0102358
GO:0070976	molecular_function	7	11919	0.000587298
GO:0000001	biological_process	73	11919	0.00612467
GO:0070979	biological_process	7	11919	0.000587298
GO:0000002	biological_process	7	11919	0.000587298
GO:0000003	biological_process	115	11919	0.00964846
GO:0070983	biological_process	6	11919	0.000503398
GO:0042254	biological_process	112	11919	0.00939676
GO:0044183	molecular_function	38	11919	0.00318819
GO:0051082	molecular_function	89	11919	0.00746707
GO:0070986	biological_process	4	11919	0.000335599
GO:0070988	biological_process	11	11919	0.000922896
GO:0070989	biological_process	1	11919	8.38997e-05
GO:0070990	molecular_function	2	11919	0.000167799
GO:0003756	molecular_function	3	11919	0.000251699
GO:0015036	molecular_function	15	11919	0.00125849
GO:0070993	cellular_component	1	11919	8.38997e-05
GO:0070994	biological_process	5	11919	0.000419498
GO:0000011	biological_process	77	11919	0.00646027
GO:0070997	biological_process	55	11919	0.00461448
GO:0000015	cellular_component	7	11919	0.000587298
GO:0071000	biological_process	10	11919	0.000838997
GO:0071001	cellular_component	8	11919	0.000671197
GO:0000018	biological_process	16	11919	0.00134239
GO:0071004	cellular_component	2	11919	0.000167799
GO:0000019	biological_process	2	11919	0.000167799
GO:0071005	cellular_component	33	11919	0.00276869
GO:0071007	cellular_component	31	11919	0.00260089
GO:0000022	biological_process	8	11919	0.000671197
GO:0071010	cellular_component	2	11919	0.000167799
GO:0071011	cellular_component	68	11919	0.00570518
GO:0071013	cellular_component	68	11919	0.00570518
GO:0071014	cellular_component	67	11919	0.00562128
GO:0000027	biological_process	36	11919	0.00302039
GO:0000028	biological_process	36	11919	0.00302039
GO:0000035	molecular_function	1	11919	8.38997e-05
GO:0000038	biological_process	2	11919	0.000167799
GO:0071025	biological_process	2	11919	0.000167799
GO:0005324	molecular_function	14	11919	0.0011746
GO:0005886	cellular_component	632	11919	0.0530246
GO:0071027	biological_process	2	11919	0.000167799
GO:0000041	biological_process	92	11919	0.00771877
GO:0071028	biological_process	2	11919	0.000167799
GO:0000045	biological_process	39	11919	0.00327209
GO:0009055	molecular_function	21	11919	0.00176189
GO:0000049	molecular_function	65	11919	0.00545348
GO:0000050	biological_process	1	11919	8.38997e-05
GO:0000054	biological_process	86	11919	0.00721537
GO:0000055	biological_process	51	11919	0.00427888
GO:0000056	biological_process	15	11919	0.00125849
GO:0000062	molecular_function	1	11919	8.38997e-05
GO:0000064	molecular_function	1	11919	8.38997e-05
GO:0006260	biological_process	15	11919	0.00125849
GO:0007059	biological_process	44	11919	0.00369158
GO:0051276	biological_process	174	11919	0.0145985
GO:0000070	biological_process	26	11919	0.00218139
GO:0007017	biological_process	261	11919	0.0218978
GO:0000073	biological_process	1	11919	8.38997e-05
GO:0000075	biological_process	34	11919	0.00285259
GO:0000076	biological_process	1	11919	8.38997e-05
GO:0000077	biological_process	27	11919	0.00226529
GO:0044879	biological_process	1	11919	8.38997e-05
GO:0000079	biological_process	77	11919	0.00646027
GO:0000082	biological_process	60	11919	0.00503398
GO:0071062	cellular_component	2	11919	0.000167799
GO:0000083	biological_process	4	11919	0.000335599
GO:0000086	biological_process	27	11919	0.00226529
GO:0071071	biological_process	24	11919	0.00201359
GO:0071072	biological_process	9	11919	0.000755097
GO:0071073	biological_process	11	11919	0.000922896
GO:0071074	molecular_function	12	11919	0.0010068
GO:0000917	biological_process	3	11919	0.000251699
GO:0000921	biological_process	1	11919	8.38997e-05
GO:0071077	molecular_function	1	11919	8.38997e-05
GO:0000095	molecular_function	1	11919	8.38997e-05
GO:0000096	biological_process	10	11919	0.000838997
GO:0000097	biological_process	3	11919	0.000251699
GO:0000098	biological_process	10	11919	0.000838997
GO:0000101	biological_process	3	11919	0.000251699
GO:0000103	biological_process	9	11919	0.000755097
GO:0000105	biological_process	12	11919	0.0010068
GO:0000109	cellular_component	2	11919	0.000167799
GO:0000113	cellular_component	2	11919	0.000167799
GO:0000118	cellular_component	10	11919	0.000838997
GO:0071103	biological_process	89	11919	0.00746707
GO:0000122	biological_process	189	11919	0.015857
GO:0000123	cellular_component	75	11919	0.00629247
GO:0000124	cellular_component	2	11919	0.000167799
GO:0071106	biological_process	1	11919	8.38997e-05
GO:0071107	biological_process	13	11919	0.0010907
GO:0000127	cellular_component	1	11919	8.38997e-05
GO:0071109	biological_process	1	11919	8.38997e-05
GO:0000131	cellular_component	18	11919	0.00151019
GO:0000132	biological_process	105	11919	0.00880946
GO:0000133	cellular_component	3	11919	0.000251699
GO:0000137	cellular_component	11	11919	0.000922896
GO:0000138	cellular_component	17	11919	0.00142629
GO:0000139	cellular_component	107	11919	0.00897726
GO:0000142	cellular_component	73	11919	0.00612467
GO:0000144	cellular_component	1	11919	8.38997e-05
GO:0000146	molecular_function	1	11919	8.38997e-05
GO:0000147	biological_process	1	11919	8.38997e-05
GO:0000148	cellular_component	1	11919	8.38997e-05
GO:0000149	molecular_function	47	11919	0.00394328
GO:0000151	cellular_component	54	11919	0.00453058
GO:0000152	cellular_component	8	11919	0.000671197
GO:0000153	cellular_component	13	11919	0.0010907
GO:0000154	biological_process	7	11919	0.000587298
GO:0000159	cellular_component	3	11919	0.000251699
GO:0000160	biological_process	30	11919	0.00251699
GO:0000165	biological_process	157	11919	0.0131722
GO:0000166	molecular_function	385	11919	0.0323014
GO:0000172	cellular_component	1	11919	8.38997e-05
GO:0000750	biological_process	7	11919	0.000587298
GO:0000176	cellular_component	3	11919	0.000251699
GO:0000177	cellular_component	1	11919	8.38997e-05
GO:0000178	cellular_component	4	11919	0.000335599
GO:0071156	biological_process	23	11919	0.00192969
GO:0071157	biological_process	17	11919	0.00142629
GO:0022625	cellular_component	46	11919	0.00385938
GO:0071158	biological_process	10	11919	0.000838997
GO:0022627	cellular_component	72	11919	0.00604078
GO:0000182	molecular_function	5	11919	0.000419498
GO:0000183	biological_process	3	11919	0.000251699
GO:0000184	biological_process	93	11919	0.00780267
GO:0000185	biological_process	9	11919	0.000755097
GO:0000186	biological_process	9	11919	0.000755097
GO:0000187	biological_process	156	11919	0.0130883
GO:0000188	biological_process	4	11919	0.000335599
GO:0071168	biological_process	3	11919	0.000251699
GO:0006606	biological_process	67	11919	0.00562128
GO:0071169	biological_process	3	11919	0.000251699
GO:0071173	biological_process	3	11919	0.000251699
GO:0071174	biological_process	3	11919	0.000251699
GO:0000209	biological_process	101	11919	0.00847387
GO:0005515	molecular_function	817	11919	0.068546
GO:0019941	biological_process	108	11919	0.00906116
GO:0000212	biological_process	19	11919	0.00159409
GO:0000217	molecular_function	2	11919	0.000167799
GO:0016469	cellular_component	12	11919	0.0010068
GO:0000221	cellular_component	1	11919	8.38997e-05
GO:0071204	cellular_component	2	11919	0.000167799
GO:0071205	biological_process	2	11919	0.000167799
GO:0000224	molecular_function	3	11919	0.000251699
GO:0071206	biological_process	1	11919	8.38997e-05
GO:0000226	biological_process	158	11919	0.0132561
GO:0000228	cellular_component	32	11919	0.00268479
GO:0071211	biological_process	35	11919	0.00293649
GO:0000794	cellular_component	18	11919	0.00151019
GO:0071214	biological_process	297	11919	0.0249182
GO:0000793	cellular_component	23	11919	0.00192969
GO:0071215	biological_process	1	11919	8.38997e-05
GO:0071216	biological_process	114	11919	0.00956456
GO:0071218	biological_process	8	11919	0.000671197
GO:0071219	biological_process	71	11919	0.00595688
GO:0000235	cellular_component	7	11919	0.000587298
GO:0071220	biological_process	3	11919	0.000251699
GO:0071221	biological_process	3	11919	0.000251699
GO:0071222	biological_process	71	11919	0.00595688
GO:0071223	biological_process	3	11919	0.000251699
GO:0071224	biological_process	3	11919	0.000251699
GO:0071225	biological_process	1	11919	8.38997e-05
GO:0000242	cellular_component	3	11919	0.000251699
GO:0000244	biological_process	24	11919	0.00201359
GO:0071229	biological_process	138	11919	0.0115782
GO:0000245	biological_process	2	11919	0.000167799
GO:0000246	molecular_function	1	11919	8.38997e-05
GO:0071236	biological_process	204	11919	0.0171155
GO:0071241	biological_process	263	11919	0.0220656
GO:0071242	biological_process	10	11919	0.000838997
GO:0071243	biological_process	23	11919	0.00192969
GO:0071244	biological_process	14	11919	0.0011746
GO:0071245	biological_process	1	11919	8.38997e-05
GO:0071248	biological_process	249	11919	0.020891
GO:0005622	cellular_component	42	11919	0.00352379
GO:0046961	molecular_function	12	11919	0.0010068
GO:0003924	molecular_function	67	11919	0.00562128
GO:0005834	cellular_component	1	11919	8.38997e-05
GO:0071257	biological_process	82	11919	0.00687977
GO:0071258	biological_process	28	11919	0.00234919
GO:0000266	biological_process	3	11919	0.000251699
GO:0005575	cellular_component	11919	11919	1
GO:0071262	biological_process	12	11919	0.0010068
GO:0071264	biological_process	12	11919	0.0010068
GO:0000270	biological_process	11	11919	0.000922896
GO:0071265	biological_process	3	11919	0.000251699
GO:0000271	biological_process	58	11919	0.00486618
GO:0071267	biological_process	3	11919	0.000251699
GO:0000275	cellular_component	11	11919	0.000922896
GO:0000278	biological_process	59	11919	0.00495008
GO:0000280	biological_process	83	11919	0.00696367
GO:0000281	biological_process	119	11919	0.00998406
GO:0071276	biological_process	72	11919	0.00604078
GO:0000282	biological_process	7	11919	0.000587298
GO:0071277	biological_process	61	11919	0.00511788
GO:0000753	biological_process	7	11919	0.000587298
GO:0071279	biological_process	28	11919	0.00234919
GO:0071280	biological_process	16	11919	0.00134239
GO:0071281	biological_process	64	11919	0.00536958
GO:0000287	molecular_function	153	11919	0.0128366
GO:0000288	biological_process	6	11919	0.000503398
GO:0000289	biological_process	2	11919	0.000167799
GO:0071283	biological_process	3	11919	0.000251699
GO:0071284	biological_process	10	11919	0.000838997
GO:0071285	biological_process	15	11919	0.00125849
GO:0000291	biological_process	6	11919	0.000503398
GO:0071287	biological_process	43	11919	0.00360769
GO:0071288	biological_process	8	11919	0.000671197
GO:0000295	molecular_function	4	11919	0.000335599
GO:0071291	biological_process	2	11919	0.000167799
GO:0016021	cellular_component	170	11919	0.0142629
GO:0071294	biological_process	11	11919	0.000922896
GO:0071295	biological_process	15	11919	0.00125849
GO:0019898	cellular_component	166	11919	0.0139273
GO:0000301	biological_process	2	11919	0.000167799
GO:0000302	biological_process	236	11919	0.0198003
GO:0071298	biological_process	6	11919	0.000503398
GO:0000303	biological_process	14	11919	0.0011746
GO:0071300	biological_process	53	11919	0.00444668
GO:0000305	biological_process	26	11919	0.00218139
GO:0000306	cellular_component	16	11919	0.00134239
GO:0071305	biological_process	7	11919	0.000587298
GO:0071306	biological_process	2	11919	0.000167799
GO:0071307	biological_process	4	11919	0.000335599
GO:0000313	cellular_component	10	11919	0.000838997
GO:0071310	biological_process	531	11919	0.0445507
GO:0000314	cellular_component	2	11919	0.000167799
GO:0071311	biological_process	4	11919	0.000335599
GO:0000315	cellular_component	9	11919	0.000755097
GO:0071312	biological_process	4	11919	0.000335599
GO:0071313	biological_process	2	11919	0.000167799
GO:0071315	biological_process	2	11919	0.000167799
GO:0000322	cellular_component	33	11919	0.00276869
GO:0071316	biological_process	50	11919	0.00419498
GO:0000323	cellular_component	262	11919	0.0219817
GO:0071317	biological_process	2	11919	0.000167799
GO:0071318	biological_process	40	11919	0.00335599
GO:0000324	cellular_component	30	11919	0.00251699
GO:0000325	cellular_component	5	11919	0.000419498
GO:0000326	cellular_component	1	11919	8.38997e-05
GO:0071320	biological_process	133	11919	0.0111587
GO:0071321	biological_process	31	11919	0.00260089
GO:0071322	biological_process	80	11919	0.00671197
GO:0000328	cellular_component	1	11919	8.38997e-05
GO:0000329	cellular_component	71	11919	0.00595688
GO:0071324	biological_process	4	11919	0.000335599
GO:0000331	cellular_component	32	11919	0.00268479
GO:0071326	biological_process	76	11919	0.00637637
GO:0071329	biological_process	4	11919	0.000335599
GO:0071331	biological_process	70	11919	0.00587298
GO:0000338	biological_process	1	11919	8.38997e-05
GO:0071333	biological_process	70	11919	0.00587298
GO:0071339	cellular_component	3	11919	0.000251699
GO:0071340	biological_process	9	11919	0.000755097
GO:0071341	cellular_component	2	11919	0.000167799
GO:0000349	biological_process	22	11919	0.00184579
GO:0071345	biological_process	293	11919	0.0245826
GO:0071346	biological_process	162	11919	0.0135917
GO:0071347	biological_process	79	11919	0.00662807
GO:0071351	biological_process	3	11919	0.000251699
GO:0071353	biological_process	45	11919	0.00377548
GO:0071354	biological_process	34	11919	0.00285259
GO:0071356	biological_process	26	11919	0.00218139
GO:0071357	biological_process	1	11919	8.38997e-05
GO:0000375	biological_process	69	11919	0.00578908
GO:0071359	biological_process	11	11919	0.000922896
GO:0071360	biological_process	11	11919	0.000922896
GO:0000377	biological_process	69	11919	0.00578908
GO:0071361	biological_process	15	11919	0.00125849
GO:0071362	biological_process	2	11919	0.000167799
GO:0071363	biological_process	215	11919	0.0180384
GO:0000380	biological_process	2	11919	0.000167799
GO:0071364	biological_process	35	11919	0.00293649
GO:0000381	biological_process	5	11919	0.000419498
GO:0000387	biological_process	24	11919	0.00201359
GO:0000388	biological_process	22	11919	0.00184579
GO:0071371	biological_process	98	11919	0.00822217
GO:0071372	biological_process	98	11919	0.00822217
GO:0000398	biological_process	69	11919	0.00578908
GO:0071374	biological_process	10	11919	0.000838997
GO:0000399	cellular_component	2	11919	0.000167799
GO:0071375	biological_process	117	11919	0.00981626
GO:0000400	molecular_function	2	11919	0.000167799
GO:0071377	biological_process	35	11919	0.00293649
GO:0000403	molecular_function	2	11919	0.000167799
GO:0071379	biological_process	11	11919	0.000922896
GO:0071380	biological_process	9	11919	0.000755097
GO:0000407	cellular_component	13	11919	0.0010907
GO:0071383	biological_process	87	11919	0.00729927
GO:0071384	biological_process	86	11919	0.00721537
GO:0000409	biological_process	5	11919	0.000419498
GO:0071385	biological_process	71	11919	0.00595688
GO:0000411	biological_process	5	11919	0.000419498
GO:0000413	biological_process	9	11919	0.000755097
GO:0071389	biological_process	43	11919	0.00360769
GO:0071391	biological_process	28	11919	0.00234919
GO:0071392	biological_process	14	11919	0.0011746
GO:0071393	biological_process	9	11919	0.000755097
GO:0000419	cellular_component	2	11919	0.000167799
GO:0071394	biological_process	1	11919	8.38997e-05
GO:0071395	biological_process	2	11919	0.000167799
GO:0000421	cellular_component	16	11919	0.00134239
GO:0071396	biological_process	207	11919	0.0173672
GO:0000422	biological_process	26	11919	0.00218139
GO:0071397	biological_process	14	11919	0.0011746
GO:0071398	biological_process	46	11919	0.00385938
GO:0071399	biological_process	10	11919	0.000838997
GO:0071402	biological_process	50	11919	0.00419498
GO:0000428	cellular_component	3	11919	0.000251699
GO:0000429	biological_process	5	11919	0.000419498
GO:0071404	biological_process	43	11919	0.00360769
GO:0000430	biological_process	5	11919	0.000419498
GO:0071407	biological_process	346	11919	0.0290293
GO:0000433	biological_process	5	11919	0.000419498
GO:0071409	biological_process	28	11919	0.00234919
GO:0071415	biological_process	2	11919	0.000167799
GO:0071417	biological_process	374	11919	0.0313785
GO:0000447	biological_process	4	11919	0.000335599
GO:0071420	biological_process	6	11919	0.000503398
GO:0071422	biological_process	1	11919	8.38997e-05
GO:0071423	biological_process	1	11919	8.38997e-05
GO:0071426	biological_process	86	11919	0.00721537
GO:0071428	biological_process	86	11919	0.00721537
GO:0000459	biological_process	16	11919	0.00134239
GO:0000461	biological_process	1	11919	8.38997e-05
GO:0071432	biological_process	1	11919	8.38997e-05
GO:0000462	biological_process	37	11919	0.00310429
GO:0000463	biological_process	1	11919	8.38997e-05
GO:0071435	biological_process	1	11919	8.38997e-05
GO:0000465	biological_process	1	11919	8.38997e-05
GO:0071437	cellular_component	19	11919	0.00159409
GO:0071438	cellular_component	3	11919	0.000251699
GO:0000467	biological_process	15	11919	0.00125849
GO:0071439	cellular_component	1	11919	8.38997e-05
GO:0071440	biological_process	4	11919	0.000335599
GO:0000469	biological_process	19	11919	0.00159409
GO:0071441	biological_process	4	11919	0.000335599
GO:0000470	biological_process	1	11919	8.38997e-05
GO:0000472	biological_process	2	11919	0.000167799
GO:0071444	biological_process	4	11919	0.000335599
GO:0071447	biological_process	8	11919	0.000671197
GO:0000478	biological_process	4	11919	0.000335599
GO:0071450	biological_process	5	11919	0.000419498
GO:0000479	biological_process	4	11919	0.000335599
GO:0071451	biological_process	5	11919	0.000419498
GO:0000480	biological_process	2	11919	0.000167799
GO:0071453	biological_process	85	11919	0.00713147
GO:0071454	biological_process	3	11919	0.000251699
GO:0071455	biological_process	10	11919	0.000838997
GO:0071456	biological_process	69	11919	0.00578908
GO:0071457	biological_process	4	11919	0.000335599
GO:0071459	biological_process	12	11919	0.0010068
GO:0071460	biological_process	2	11919	0.000167799
GO:0071462	biological_process	15	11919	0.00125849
GO:0000491	biological_process	8	11919	0.000671197
GO:0000492	biological_process	8	11919	0.000671197
GO:0071464	biological_process	10	11919	0.000838997
GO:0071466	biological_process	47	11919	0.00394328
GO:0071467	biological_process	39	11919	0.00327209
GO:0071468	biological_process	37	11919	0.00310429
GO:0071470	biological_process	127	11919	0.0106553
GO:0071472	biological_process	19	11919	0.00159409
GO:0000502	cellular_component	14	11919	0.0011746
GO:0071474	biological_process	1	11919	8.38997e-05
GO:0071476	biological_process	26	11919	0.00218139
GO:0000578	biological_process	10	11919	0.000838997
GO:0071478	biological_process	101	11919	0.00847387
GO:0071479	biological_process	48	11919	0.00402718
GO:0071480	biological_process	45	11919	0.00377548
GO:0071481	biological_process	1	11919	8.38997e-05
GO:0071482	biological_process	58	11919	0.00486618
GO:0071483	biological_process	13	11919	0.0010907
GO:0071484	biological_process	9	11919	0.000755097
GO:0071485	biological_process	1	11919	8.38997e-05
GO:0071486	biological_process	8	11919	0.000671197
GO:0000711	biological_process	4	11919	0.000335599
GO:0071489	biological_process	18	11919	0.00151019
GO:0000715	biological_process	36	11919	0.00302039
GO:0071492	biological_process	8	11919	0.000671197
GO:0071493	biological_process	7	11919	0.000587298
GO:0000717	biological_process	35	11919	0.00293649
GO:0071494	biological_process	2	11919	0.000167799
GO:0071495	biological_process	444	11919	0.0372514
GO:0071496	biological_process	215	11919	0.0180384
GO:0000720	biological_process	2	11919	0.000167799
GO:0071498	biological_process	12	11919	0.0010068
GO:0000722	biological_process	9	11919	0.000755097
GO:0000723	biological_process	62	11919	0.00520178
GO:0000724	biological_process	13	11919	0.0010907
GO:0000725	biological_process	13	11919	0.0010907
GO:0000726	biological_process	15	11919	0.00125849
GO:0000729	biological_process	9	11919	0.000755097
GO:0000731	biological_process	51	11919	0.00427888
GO:0000733	biological_process	2	11919	0.000167799
GO:0071514	biological_process	11	11919	0.000922896
GO:0036292	biological_process	2	11919	0.000167799
GO:0036310	molecular_function	2	11919	0.000167799
GO:0000740	biological_process	5	11919	0.000419498
GO:0000741	biological_process	43	11919	0.00360769
GO:0000742	biological_process	43	11919	0.00360769
GO:0071521	cellular_component	7	11919	0.000587298
GO:0000743	biological_process	2	11919	0.000167799
GO:0000746	biological_process	9	11919	0.000755097
GO:0000747	biological_process	9	11919	0.000755097
GO:0071526	biological_process	3	11919	0.000251699
GO:0000749	biological_process	4	11919	0.000335599
GO:0000754	biological_process	3	11919	0.000251699
GO:0000755	biological_process	6	11919	0.000503398
GO:0071532	molecular_function	8	11919	0.000671197
GO:0071535	molecular_function	7	11919	0.000587298
GO:0071539	biological_process	1	11919	8.38997e-05
GO:0071542	biological_process	7	11919	0.000587298
GO:0000767	biological_process	7	11919	0.000587298
GO:0000768	biological_process	20	11919	0.00167799
GO:0000770	biological_process	3	11919	0.000251699
GO:0071548	biological_process	48	11919	0.00402718
GO:0071549	biological_process	44	11919	0.00369158
GO:0071550	biological_process	9	11919	0.000755097
GO:0000775	cellular_component	27	11919	0.00226529
GO:0000776	cellular_component	28	11919	0.00234919
GO:0071554	biological_process	137	11919	0.0114943
GO:0000777	cellular_component	20	11919	0.00167799
GO:0071555	biological_process	103	11919	0.00864166
GO:0000778	cellular_component	5	11919	0.000419498
GO:0000779	cellular_component	7	11919	0.000587298
GO:0071556	cellular_component	3	11919	0.000251699
GO:0000780	cellular_component	5	11919	0.000419498
GO:0000781	cellular_component	18	11919	0.00151019
GO:0071559	biological_process	41	11919	0.00343989
GO:0071560	biological_process	36	11919	0.00302039
GO:0000784	cellular_component	8	11919	0.000671197
GO:0000785	cellular_component	161	11919	0.0135078
GO:0000786	cellular_component	6	11919	0.000503398
GO:0071564	cellular_component	2	11919	0.000167799
GO:0071565	cellular_component	2	11919	0.000167799
GO:0000788	cellular_component	4	11919	0.000335599
GO:0000790	cellular_component	139	11919	0.0116621
GO:0000791	cellular_component	8	11919	0.000671197
GO:0000792	cellular_component	19	11919	0.00159409
GO:0000795	cellular_component	45	11919	0.00377548
GO:0000800	cellular_component	2	11919	0.000167799
GO:0000801	cellular_component	2	11919	0.000167799
GO:0000802	cellular_component	2	11919	0.000167799
GO:0000803	cellular_component	16	11919	0.00134239
GO:0000805	cellular_component	3	11919	0.000251699
GO:0000806	cellular_component	3	11919	0.000251699
GO:0071585	biological_process	3	11919	0.000251699
GO:0000812	cellular_component	77	11919	0.00646027
GO:0000815	cellular_component	1	11919	8.38997e-05
GO:0000819	biological_process	26	11919	0.00218139
GO:0071593	biological_process	1	11919	8.38997e-05
GO:0071596	biological_process	7	11919	0.000587298
GO:0071598	cellular_component	1	11919	8.38997e-05
GO:0071599	biological_process	2	11919	0.000167799
GO:0052746	biological_process	1	11919	8.38997e-05
GO:0071604	biological_process	10	11919	0.000838997
GO:0000835	cellular_component	13	11919	0.0010907
GO:0000836	cellular_component	13	11919	0.0010907
GO:0000837	cellular_component	13	11919	0.0010907
GO:0000839	cellular_component	13	11919	0.0010907
GO:0000900	molecular_function	5	11919	0.000419498
GO:0071616	biological_process	2	11919	0.000167799
GO:0000902	biological_process	220	11919	0.0184579
[truncated: 12,691 more rows]

## Sheet: Table S29
Table S29. DF-3 MetaGOmics analysis GO terms taxonomy report.
[truncated: 46,621 more rows]

[truncated: 37 more sheets: Table S30, Table S31, Table S32, Table S33, Table S34, Table S35, Table S36, Table S37, Table S38, Table S39, Table S40, Table S41, Table S42, Table S43, Table S44, Table S45, Table S46, Table S47, Table S48, Table S49 …]
